# Supplementary material for: Small RNAs and their targets are associated with the transgenerational effects of water-deficit stress in durum wheat
Source: Sci Rep. 2021 Feb 11;11:3613. doi: 10.1038/s41598-021-83074-7 (PMC7878867; doi:10.1038/s41598-021-83074-7)
Supplement: Supplementary file 6 — Supplementary Table 1. [file 41598_2021_83074_MOESM6_ESM.xlsx]

## Sheet: Table S1
Small RNAs and their targets are associated with the transgenerational effects of water-deficit stress in durum wheat
Haipei Liu1*, Amanda J. Able1, Jason A. Able1
1 School of Agriculture, Food & Wine, Waite Research Institute, The University of Adelaide, Urrbrae, SA, Australia
Table S1. Summary of the treatment groups and abbreviations used in the study.
Treatment group	Genotype	Treatment of the parental plants	Treatment of the progeny plants
AtCC	DBA Artemis	Control group	Control group
AtCW	DBA Artemis	Control group	Pre-anthesis water-deficit stress
AtWC	DBA Artemis	Pre-anthesis water-deficit stress	Control group
AtWW	DBA Artemis	Pre-anthesis water-deficit stress	Pre-anthesis water-deficit stress
AuCC	DBA Aurora	Control group	Control group
AuCW	DBA Aurora	Control group	Pre-anthesis water-deficit stress
AuWC	DBA Aurora	Pre-anthesis water-deficit stress	Control group
AuWW	DBA Aurora	Pre-anthesis water-deficit stress	Pre-anthesis water-deficit stress
