# Supplementary material for: Small RNAs and their targets are associated with the transgenerational effects of water-deficit stress in durum wheat
Source: Sci Rep. 2021 Feb 11;11:3613. doi: 10.1038/s41598-021-83074-7 (PMC7878867; doi:10.1038/s41598-021-83074-7)
Supplement: Supplementary file 7 — Supplementary Table 2. [file 41598_2021_83074_MOESM7_ESM.xlsx]

## Sheet: sRNA libraries
Small RNAs and their targets are associated with the transgenerational effects of water-deficit stress in durum wheat
Haipei Liu1*, Amanda J. Able1, Jason A. Able1
1 School of Agriculture, Food & Wine, Waite Research Institute, The University of Adelaide, Urrbrae, SA, Australia
Table S2. Sequencing information of the small RNA, transcriptome and degradome libraries used in this study.
Library name	Genotype	Parental treatment	Current generation treatment	Tissue type	Biological replicate	Reads type	Raw reads	3ADT & length filter	Junk reads filter	Rfam filter	mRNA filter	Repeats filter	Valid sRNA reads
AtCC_L	DBA Artemis	Control group	Control	Flag leaf	Equally pooled from six biological replicates	Total	9443968	2017681	63968	221003	514773	3346	6636371
						Unique	3662727	338973	45156	5853	15332	98	3257637
AtCW_L	DBA Artemis	Control group	Water-deficit stress	Flag leaf	Equally pooled from six biological replicates	Total	9880662	1478180	62836	244334	640398	3999	7462097
						Unique	3933569	310696	44228	5348	17585	108	3555902
AtWC_L	DBA Artemis	Water-deficit stress	Control	Flag leaf	Equally pooled from six biological replicates	Total	9258126	1447152	69927	172661	435417	1800	7137691
						Unique	3930557	286612	49910	4084	13839	78	3576190
AtWW_L	DBA Artemis	Water-deficit stress	Water-deficit stress	Flag leaf	Equally pooled from six biological replicates	Total	10432176	1916205	79599	145237	482599	1502	7812935
						Unique	4641517	339306	59488	3581	14096	65	4225126
AtCC_G	DBA Artemis	Control group	Control	Developing grains	Equally pooled from six biological replicates	Total	12327791	1565294	48087	199820	396489	2521	10126521
						Unique	4440632	629723	29355	5538	15333	101	3760801
AtCW_G	DBA Artemis	Control group	Water-deficit stress	Developing grains	Equally pooled from six biological replicates	Total	15230926	2512143	57168	229478	520626	3020	11919113
						Unique	4793173	892402	32324	5285	17125	90	3846164
AtWC_G	DBA Artemis	Water-deficit stress	Control	Developing grains	Equally pooled from six biological replicates	Total	11210189	1166610	43309	152693	376280	1447	9475068
						Unique	4329909	529276	28628	4399	14778	77	3752911
AtWW_G	DBA Artemis	Water-deficit stress	Water-deficit stress	Developing grains	Equally pooled from six biological replicates	Total	12513821	3444171	44397	129007	276673	977	8622104
						Unique	4280610	760467	28773	3449	12339	62	3475653
Description of the terms
3ADT & length filter: Number of reads excluded by the 3ADT & length filter.
Junk reads filter: Number of reads excluded by the junk reads filter.
Rfam filter: Number of reads excluded by the Rfam filter.
mRNA filter: Number of reads excluded by the mRNA filter.
Repeats filter: Number of reads excluded by the repeats filter.

## Sheet: Transcriptome libraries
Table S2 continued. Sequencing information of the small RNA, transcriptome and degradome libraries used in this study.
Library name	Genotype	Parental treatment	Current generation treatment	Tissue	Biological replicate	Valid reads	Mapped reads	Unique Mapped reads	Multi Mapped reads	PE Mapped reads	Reads map to sense strand	Reads map to antisense strand	Non-splice reads	Splice reads
AtCC_G	DBA Artemis	Control group	Control group	Developing grain	Equally pooled from three replicates	82443134	74109517	59137000	14972517	67375112	34631999	34730484	41964328	27398155
AtCC_L	DBA Artemis	Control group	Control group	Flag leaf	Equally pooled from three replicates	89127370	85587482	69136299	16451183	80203668	40394185	40470127	46894377	33969935
AtCW_G	DBA Artemis	Control group	Water-deficit stress	Developing grain	Equally pooled from three replicates	85328552	72921876	57786309	15135567	66419482	33919827	34023511	41140301	26803037
AtCW_L	DBA Artemis	Control group	Water-deficit stress	Flag leaf	Equally pooled from three replicates	92257950	84606996	64832205	19774791	78423812	39029829	39115075	47613981	30530923
AtWC_G	DBA Artemis	Water-deficit stress	Control group	Developing grain	Equally pooled from three replicates	70705056	47629719	35846361	11783358	43292802	21753821	21820485	27091101	16483205
AtWC_L	DBA Artemis	Water-deficit stress	Control group	Flag leaf	Equally pooled from three replicates	94213274	90431968	72979194	17452774	83716714	42630102	42726745	50544674	34812173
AtWW_G	DBA Artemis	Water-deficit stress	Water-deficit stress	Developing grain	Equally pooled from three replicates	89787752	80118091	63571244	16546847	73269918	37289126	37408183	45003207	29694102
AtWW_L	DBA Artemis	Water-deficit stress	Water-deficit stress	Flag leaf	Equally pooled from three replicates	94071864	90226070	72419835	17806235	84191032	42517970	42605508	50722184	34401294
Description of the terms
Valid reads: Number of reads after removing low-quality reads from the raw data.
Mapped reads: Number of reads that can be mapped to the reference genome.
Unique Mapped reads: Number of mapped reads that are unique .
Multi Mapped reads: Reads that can be mapped to multiple locations on the genome.
PE Mapped reads: Number of pair-end reads of which both can be mapped to the genome.
Reads map to sense strand: Reads that are mapped to the sense strand on the genome.
Reads map to antisense strand: Reads that are mapped to the anti-sense strand on the genome.
Non-splice reads: Reads that can be mapped to the genome from end-to-end (no splicing).
Splice reads: Reads that cannot be mapped to the genome from end-to-end (splicing occurred).

## Sheet: Degradome libraries
Table S2 continued. Sequencing information of the small RNA, transcriptome and degradome libraries used in this study.
Library name	Genotype	Parental treatment	Current generation treatment	Tissue	Raw Reads	Unique Raw Reads	Reads < 15nt after removing 3 adaptor	Unique reads < 15nt after removing 3 adaptor	Mapped Reads	Unique Mapped Reads	Number of Input Transcripts	Number of Coverd Transcript
AtCC_G	DBA Artemis	Control group	Control group	Developing grain	81401974	7739234	139138	36527	16152764	3878201	196153	157909
AtCC_L	DBA Artemis	Control group	Control group	Flag leaf	61371615	7216000	96809	36411	19356712	4025324	196153	146426
AtCW_G	DBA Artemis	Control group	Water-deficit stress	Developing grain	110072029	11749756	352315	54993	46917230	5832699	196153	167119
AtCW_L	DBA Artemis	Control group	Water-deficit stress	Flag leaf	77312964	10934620	191635	53523	32482518	5725409	196153	152575
AtWC_G	DBA Artemis	Water-deficit stress	Control group	Developing grain	94198847	12028388	272026	57918	35953924	6215042	196153	165189
AtWC_L	DBA Artemis	Water-deficit stress	Control group	Flag leaf	75611189	12821557	294038	62349	42108017	6781800	196153	156239
AtWW_G	DBA Artemis	Water-deficit stress	Water-deficit stress	Developing grain	100073315	10730478	213245	50841	25948754	5485602	196153	162531
AtWW_L	DBA Artemis	Water-deficit stress	Water-deficit stress	Flag leaf	76538993	10709191	231891	52291	36787547	5380315	196153	153006
Description of the terms
Mapped reads: Number of reads that can be mapped to the reference genome.
Unique Mapped reads: Number of mapped reads that are unique .
Number of Input Transcripts: Reference transcripts that were used as the input during reads mapping.
Number of Coverd Transcripts: Number of transcripts that were mapped from the input transcripts.
