# Supplementary material for: Small RNAs and their targets are associated with the transgenerational effects of water-deficit stress in durum wheat
Source: Sci Rep. 2021 Feb 11;11:3613. doi: 10.1038/s41598-021-83074-7 (PMC7878867; doi:10.1038/s41598-021-83074-7)
Supplement: Supplementary file 8 — Supplementary Table 3. [file 41598_2021_83074_MOESM8_ESM.xlsx]

## Sheet: Table S3
Small RNAs and their targets are associated with the transgenerational effects of water-deficit stress in durum wheat
Haipei Liu1*, Amanda J. Able1, Jason A. Able1
1 School of Agriculture, Food & Wine, Waite Research Institute, The University of Adelaide, Urrbrae, SA, Australia
Table S3. Primer sequences used in the current study.
miRNA ID/Gene ID	Annotation	Forward primer (5' to 3')	Reverse primer (5' to 3')
ata-miR167b-3p		AGGTCATGCTGGAGTTTCATCAA	Universal primer provided in the MystiCq microRNA cDNA Synthesis Mix Kit
ata-miR528-5p		TATACTGGAAGGGGCATGCAGA	Universal primer provided in the MystiCq microRNA cDNA Synthesis Mix Kit
bdi-miR394		TTGGCATTCTGTCCACCTCC	Universal primer provided in the MystiCq microRNA cDNA Synthesis Mix Kit
osa-miR398a_L-1R+1		TTGTGTTCTCAGGTCACCCCT	Universal primer provided in the MystiCq microRNA cDNA Synthesis Mix Kit
osa-miR827		GTTAGATGACCATCAGCAAACAAAA	Universal primer provided in the MystiCq microRNA cDNA Synthesis Mix Kit
tae-miR398_L-1R+1		TTCTCAGGTCGCCCCCGC	Universal primer provided in the MystiCq microRNA cDNA Synthesis Mix Kit
tae-miR408_L-1		TATAGCCTGCACTGCCTCTTC	Universal primer provided in the MystiCq microRNA cDNA Synthesis Mix Kit
ttu-miR160		CTGGCTCCCTGTATGCCAAA	Universal primer provided in the MystiCq microRNA cDNA Synthesis Mix Kit
TRITD2Bv1G125440 (target of ata-miR167b-3p)	Cytidylate kinase	CATCCTCAACGACCTCTCCTAC	CGGCATTCCACAATGATAAC
TRITD3Av1G247490 (target of ata-miR528-5p)	F-box protein	TTGCTCATGCTCTCCTTGAA	TGCTATCCACTGCTTCTTGC
TRITD5Bv1G250490 (target of ata-miR528-5p)	Poly [ADP-ribose] polymerase SRO1	AAACAACAAGCACCCAGGTT	CATCCATGTCAGAACGAGGA
TRITD4Av1G007820 (target of bdi-miR394)	Glutathione reductase	TCTGCCTTCAAAACCTGAGAA	GCTGCCGAATAAACACATGA
TRITD7Bv1G194970 (target of bdi-miR394)	α-glucosidase	AGAGCAGGACGCTGGTGAT	ATAGGACATGGCGACCTTCA
TRITD1Bv1G135100 (target of osa-miR398a_L-1R+1)	DREB transcription factor 3A	AGGCGATGGAAAGAAGTGAA	TTACACCACGGAATCCACATT
TRITD2Bv1G240660 (target of osa-miR827)	EamA-like transporter family	CGCTCACAATTCCACTAGCA	CGATGACGAACCCAGAAAAT
TRITD5Bv1G178570 (target of tae-miR408_L-1)	Enoyl-CoA hydratase 2	GGTTCACCCGTCCGATACT	CAATGATGAGGGGATGTGTTT
TRITD6Bv1G102610 (target of tae-miR408_L-1)	Iron-sulfur cluster biosynthesis family protein	GCAGATTGACCAGGCAGAG	ACCCGCTTCCTTGGCTTTA
TRITD3Av1G158430 (target of ttu-miR160)	P-loop containing nucleoside triphosphate hydrolases superfamily protein G	TGGTTGAATCATCGGACAAA	TTGGCGATAAAGAGCACAGA
TRITD5Av1G123970 (target of ttu-miR160)	CONSTANS-like protein	GCAGCCTTTCAATGTCATCA	AACCGCCTCATCTTCCTCTT
Durum wheat GAPDH	House-keeping gene	CTTCCAGGGTGACAACAGGT	GTGCTGTATCCCCACTCGTT
