# Supplementary material for: Small RNAs and their targets are associated with the transgenerational effects of water-deficit stress in durum wheat
Source: Sci Rep. 2021 Feb 11;11:3613. doi: 10.1038/s41598-021-83074-7 (PMC7878867; doi:10.1038/s41598-021-83074-7)
Supplement: Supplementary file 9 — Supplementary Table 4. [file 41598_2021_83074_MOESM9_ESM.xlsx]

## Sheet: MIR-miRNA entries
Small RNAs and their targets are associated with the transgenerational effects of water-deficit stress in durum wheat
Haipei Liu1*, Amanda J. Able1, Jason A. Able1
1 School of Agriculture, Food & Wine, Waite Research Institute, The University of Adelaide, Urrbrae, SA, Australia
Table S4. Summary of MIR-miRNA entries identified in this study.
Pre-miRNA index within each group	miRNA index within each group	miRNA name	miRNA sequence	Length	GenomeID	Strand	Start	End	Pre-miRNA sequence	Type	Group	AtCC_L (normalised reads count)	AtCW_L (normalised reads count)	AtWC_L (normalised reads count)	AtWW_L (normalised reads count)	AtCC_G (normalised reads count)	AtCW_G (normalised reads count)	AtWC_G (normalised reads count)	AtWW_G (normalised reads count)	Expression level
1	1	ttu-miR160	TGCCTGGCTCCCTGTATGCCA	21	chr7B	-	375197634	375197740	tgatatgatgTGCCTGGCTCCCTGTATGCCActcatccagagcaacaccttttgcaataaggttgcctgcgatggatggcgtgcacggatccaagcatatcgaaccc	5'	G1	169.286	148.787	166.32	288.116	559.48	469.142	840.163	346.797	high
2	2	bdi-miR156b-5p_L+1	TTGACAGAAGAGAGTGAGCAC	21	chr6B	+	185450261	185450396	agctcctggtgtggagaggccctcgagagaTTGACAGAAGAGAGTGAGCACacggcgtgatgccggcataacatgtatgccgtcttcgccgcgtGCTCACTCCTCTTTCTGTCAGCctctttctctcaggagttta	5'	G1	11773.4	14020.2	8822.34	9906.71	226.648	354.166	222.783	341.009	high
2	3	zma-miR156d-3p_1ss8TC	GCTCACTCCTCTTTCTGTCAGC	22	chr6B	+	185450261	185450396	agctcctggtgtggagaggccctcgagagaTTGACAGAAGAGAGTGAGCACacggcgtgatgccggcataacatgtatgccgtcttcgccgcgtGCTCACTCCTCTTTCTGTCAGCctctttctctcaggagttta	3'	G1	2849.36	2987.48	4413.45	2682.93	55.948	67.699	156.641	153.821	high
3	4	bdi-miR156a_R-1_1ss9GT	TGACAGAATAGAGAGAGCAC	20	chr5A	+	440413765	440413900	cggagggcgccaccgggctgccctggaaggcgctggtcgtcgacatcgccggggaccggttgtggctggagctgtgggcactactatcccatggctgagtTGACAGAAGAGAGAGAGCACagctggagtcggcggc	3'	G1	9.40478	13.3768	8.47291	4.46461	0	0	0	0	middle
4	5	bdi-miR156b-5p_L+1	TTGACAGAAGAGAGTGAGCAC	21	chr3A	+	71681926	71682036	ctttggaggtCTGACAGAAGAGAGTGAGCACacgcggtggtttcctagcatgcgagcgccatgctgggagctgcgcgtGCTCACCCTCTCTCTGTCAGCcattcaccatgc	5'	G1	11773.4	14020.2	8822.34	9906.71	226.648	354.166	222.783	341.009	high
4	6	bdi-miR156g-3p	GCTCACCCTCTCTCTGTCAGC	21	chr3A	+	71681926	71682036	ctttggaggtCTGACAGAAGAGAGTGAGCACacgcggtggtttcctagcatgcgagcgccatgctgggagctgcgcgtGCTCACCCTCTCTCTGTCAGCcattcaccatgc	3'	G1	48.1639	63.5984	51.7789	22.9183	0	8.31392	0	0	middle
5	7	zma-miR156a-5p_1ss9GT	TGACAGAATAGAGTGAGCAC	20	chr3B	-	116146759	116146889	gaggtggaggcTGACAGAAGAGAGTGAGCACacatggtgcctttcttgcatggtgaattaatgggagagagttcatgcttgaagctatgtgtgctcacttctctctctgtcagccattataactctctctc	5'	G1	2579.65	3401.51	1747.77	1721.88	122.691	129.987	134.037	121.814	high
6	8	osa-miR156a_1ss9GT	TGACAGAATAGAGTGAGCAC	20	chr2A	-	592879168	592879277	gcgcgcgcggTGACAGAAGAGAGTGAGCACacggccgggcgggacggcacccgccggatggtgccgtcgcggccgcgtGCTCACTGCTCTATCTGTCACCagctgcttct	5'	G1	2579.65	3401.51	1747.77	1721.88	122.691	129.987	134.037	121.814	high
6	9	zma-miR156l-3p	GCTCACTGCTCTATCTGTCACC	22	chr2A	-	592879168	592879277	gcgcgcgcggTGACAGAAGAGAGTGAGCACacggccgggcgggacggcacccgccggatggtgccgtcgcggccgcgtGCTCACTGCTCTATCTGTCACCagctgcttct	3'	G1	23.3695	57.7314	72.1767	41.6697	49.8996	54.6343	26.4458	33.561	middle
7	10	sbi-miR156a_1ss9GT	TGACAGAATAGAGTGAGCAC	20	chr6A	-	434589925	434590015	gTGACAGAAGAGAGTGAGCACacggccggtcgttacggcaccgcccgggtgtgccgtcgcggccgcgtgctcactgctcttcctgtcatcc	5'	G1	2579.65	3401.51	1747.77	1721.88	122.691	129.987	134.037	121.814	high
8	11	bdi-miR156b-5p_1ss9GT	TGACAGAATAGAGTGAGCAC	20	chr3A	+	71681736	71681834	gtggaagtTGACAGAAGAGAGTGAGCACccatggtgtttccttagcatcaaggggcatgccagggagctatgcgtGCTCACTGCTCTATCTGTCAGCca	5'	G1	2579.65	3401.51	1747.77	1721.88	122.691	129.987	134.037	121.814	high
8	12	bdi-miR156f-3p	GCTCACTGCTCTATCTGTCAGC	22	chr3A	+	71681736	71681834	gtggaagtTGACAGAAGAGAGTGAGCACccatggtgtttccttagcatcaaggggcatgccagggagctatgcgtGCTCACTGCTCTATCTGTCAGCca	3'	G1	0	0	7.53148	0	0	0	0	0	low
9	13	sbi-miR156a_1ss9GT	TGACAGAATAGAGTGAGCAC	20	chr3A	+	71681244	71681339	TGACAGAAGAGAGTGAGCACacatggtgcctttcttgcatggtgaattaatgggggaagttcatgcttgaagctatgtgtgctcacttctctctct	5'	G1	2579.65	3401.51	1747.77	1721.88	122.691	129.987	134.037	121.814	high
10	14	sbi-miR156a_1ss9GT	TGACAGAATAGAGTGAGCAC	20	chr6A	+	125410881	125410963	TGACAGAAGAGAGTGAGCACacggcgtgatgccggcataacatgtatgccgtcttcgccgcgtgctcactcctctttctgtca	5'	G1	2579.65	3401.51	1747.77	1721.88	122.691	129.987	134.037	121.814	high
11	15	ata-miR156a-5p_1ss9GT	TGACAGAATAGAGTGAGCAC	20	chr5A	+	401087672	401087804	tgcgaatggcTGACAGAAGAGAGTGAGCACacagcggcagactacgtctggtaaagaggacggatggatgcgaggagagatatagacgcagctgctgttgcgtGCTCACCCTCTCTCTGTCAGCtctctctcc	5'	G1	2579.65	3401.51	1747.77	1721.88	122.691	129.987	134.037	121.814	high
11	16	ata-miR156a-3p	GCTCACCCTCTCTCTGTCAGC	21	chr5A	+	401087672	401087804	tgcgaatggcTGACAGAAGAGAGTGAGCACacagcggcagactacgtctggtaaagaggacggatggatgcgaggagagatatagacgcagctgctgttgcgtGCTCACCCTCTCTCTGTCAGCtctctctcc	3'	G1	48.1639	63.5984	51.7789	22.9183	0	8.31392	0	0	middle
12	17	far-miR156a_R-1_1ss9GT	TGACAGAATAGAGAGAGCAC	20	chr7A	+	222753438	222753553	tggtcgtggctggcaccgtggggggtgttgtcccatggctgagtTGACAGAAGAGAGAGAGCACagctggagtcggcggcgacccctgcgagacacccacctggagggagctctgg	5'	G1	9.40478	13.3768	8.47291	4.46461	0	0	0	0	middle
13	18	tae-MIR159a-p5	GAGCTCCTATCATTCCAATG	20	chr3A	-	73318	73513	tttggttttgaggtgGAGCTCCTATCATTCCAATGaagggtctaccgaagggtttgtgcagctgcttgttcatggttcccactatcctatctccatagaaaacgaggagataggcttgtggtttgcatgaccgaggagccgcttcgatccctcgctgaccgctgTTTGGATTGAAGGGAGCTCTGcatcttgatct	5'	G1	360.802	227.64	217.785	143.463	0	22.5663	0	0	middle
13	19	tae-miR159a	TTTGGATTGAAGGGAGCTCTG	21	chr3A	-	73318	73513	tttggttttgaggtgGAGCTCCTATCATTCCAATGaagggtctaccgaagggtttgtgcagctgcttgttcatggttcccactatcctatctccatagaaaacgaggagataggcttgtggtttgcatgaccgaggagccgcttcgatccctcgctgaccgctgTTTGGATTGAAGGGAGCTCTGcatcttgatct	3'	G1	2675.52	2167.04	1499.39	1945.38	403.733	399.068	437.373	363.577	high
14	20	ata-miR164b-5p	TGGAGAAGCAGGGCACGTGCA	21	chr2A	+	60977553	60977686	aggaccgcgcTGGAGAAGCAGGGCACGTGCAtgcatgcgagcgcgctcgatctcctcctacctccgtcggtgggatcagagctgctacccctgcactgcactgCACGTGTTCTTCTCCTCCATCacggtctttc	5'	G1	1000.23	1036.27	806.182	1100.97	1125.76	918.292	1290.08	980.26	high
14	21	ata-miR164c-3p	CACGTGTTCTTCTCCTCCATC	21	chr2A	+	60977553	60977686	aggaccgcgcTGGAGAAGCAGGGCACGTGCAtgcatgcgagcgcgctcgatctcctcctacctccgtcggtgggatcagagctgctacccctgcactgcactgCACGTGTTCTTCTCCTCCATCacggtctttc	3'	G1	138.507	142.216	204.605	126.795	0	0	0	0	middle
15	22	ata-miR164a-5p	TGGAGAAGCAGGGCACGTGCT	21	chr6A	-	569218615	569218703	cgaacggtgcTGGAGAAGCAGGGCACGTGCTcgatccatggacccaaagcggttgcagcacgtgcgctccttctccagcatggcttctc	5'	G1	85.403	90.0391	93.5158	92.8639	27.2179	24.5458	23.7334	16.7805	middle
16	23	tae-miR164	TGGAGAAGCAGGGCACGTGCA	21	chr1A	+	486003083	486003238	ggTGGAGAAGCAGGGCACGTGCAtccatttccagctcggcattcccggcgtccggccggccggctgccgcggccttgcctggctgggtagtgcgtcgctcgatccggccgtgcgccggcggccggcccttgcatgCATGTGCCTTTCTTCTCCACC	5'	G1	1000.23	1036.27	806.182	1100.97	1125.76	918.292	1290.08	980.26	high
16	24	tae-MIR164-p3	CATGTGCCTTTCTTCTCCACC	21	chr1A	+	486003083	486003238	ggTGGAGAAGCAGGGCACGTGCAtccatttccagctcggcattcccggcgtccggccggccggctgccgcggccttgcctggctgggtagtgcgtcgctcgatccggccgtgcgccggcggccggcccttgcatgCATGTGCCTTTCTTCTCCACC	3'	G1	0	3.28553	0	3.57169	273.692	267.233	478.059	293.658	high
17	25	ata-miR166b-5p_L-2R+1	GAATGACGCCGGGTCCGAAAG	21	chr5B	-	559787955	559788054	catggttgtcgagggGAATGACGCCGGGTCCGAAAGagagacgcgcgcatggtgtgcgtgtggcgcgtTTCGGACCAGGCTTCATTCCCcatgactccat	5'	G1	64.9785	67.588	36.4021	51.7895	0	0	0	0	middle
17	26	ata-miR166a-3p_L+1R-1	TTCGGACCAGGCTTCATTCCC	21	chr5B	-	559787955	559788054	catggttgtcgagggGAATGACGCCGGGTCCGAAAGagagacgcgcgcatggtgtgcgtgtggcgcgtTTCGGACCAGGCTTCATTCCCcatgactccat	3'	G1	9692.15	9745.58	8633.95	6505.24	6484.55	5914.06	6205.61	5021.09	high
18	27	ata-miR166c-5p_1ss9GT	GGAACGTTTGCTGGCTCGAGG	21	chr6A	+	555564472	555564562	cggtttgtggGGAACGTTGGCTGGCTCGAGGcatccttgccgacggcgcgggtagaggcgTCGGACCAGGCTTCATTCCTTtcaaaccgcc	5'	G1	17.6696	15.0196	5.64861	7.14338	0	0	0	0	middle
18	28	ata-miR166c-3p	TCGGACCAGGCTTCATTCCTT	21	chr6A	+	555564472	555564562	cggtttgtggGGAACGTTGGCTGGCTCGAGGcatccttgccgacggcgcgggtagaggcgTCGGACCAGGCTTCATTCCTTtcaaaccgcc	3'	G1	454.564	432.751	325.736	297.194	317.543	303.161	418.556	301.35	high
19	29	ata-miR166d-5p	GGAATGTTGTCTGGCTCGGGG	21	chr7A	-	557674276	557674446	cgttttgaggGGAATGTTGTCTGGCTCGGGGctctctttctttctctctctctgtcctcctcccctcgatcccttgatcggatcgagaggaaggtcgaagatccgatgaggggggagcagagagtagacgtgcgtagatcTCGGACCAGGCTTCATTCCCCccaaagacaa	5'	G1	149.906	156.767	87.8672	80.9583	175.405	185.282	238.012	131.447	middle
19	30	ata-miR166a-3p	TCGGACCAGGCTTCATTCCCC	21	chr7A	-	557674276	557674446	cgttttgaggGGAATGTTGTCTGGCTCGGGGctctctttctttctctctctctgtcctcctcccctcgatcccttgatcggatcgagaggaaggtcgaagatccgatgaggggggagcagagagtagacgtgcgtagatcTCGGACCAGGCTTCATTCCCCccaaagacaa	3'	G1	1954.01	2055.33	1353.52	1407.54	6070.23	5286.36	6001.17	4609.97	high
20	31	ata-miR166a-5p	GGAATGTTGTCTGGTTCAAGG	21	chr1A	+	319967651	319967766	gcttctgggtGGAATGTTGTCTGGTTCAAGGtctcgctctggtttgaggatggaaaactttcatttctctcagcttcctgcgatcTCGGACCAGGCTTCATTCCCCtcagagatag	5'	G1	0	0	0	0	43.0951	51.0712	58.9945	22.374	middle
20	32	ata-miR166a-3p	TCGGACCAGGCTTCATTCCCC	21	chr1A	+	319967651	319967766	gcttctgggtGGAATGTTGTCTGGTTCAAGGtctcgctctggtttgaggatggaaaactttcatttctctcagcttcctgcgatcTCGGACCAGGCTTCATTCCCCtcagagatag	3'	G1	1954.01	2055.33	1353.52	1407.54	6070.23	5286.36	6001.17	4609.97	high
21	33	ata-miR167b-5p	TGAAGCTGCCAGCATGATCTGA	22	chr4B	+	564584818	564584936	agaTGAAGCTGCCAGCATGATCTGAaagctatgctgcgtgttgatcttgatggtcatctccatcaagattgaagaacatggctgcaatcAGGTCATGTGGCAGCTTCATTttctaatgg	5'	G1	16968.1	16042.1	11432.9	11874	4207.95	4311.46	5445.81	5317.55	high
21	34	ata-miR167d-3p	AGGTCATGTGGCAGCTTCATT	21	chr4B	+	564584818	564584936	agaTGAAGCTGCCAGCATGATCTGAaagctatgctgcgtgttgatcttgatggtcatctccatcaagattgaagaacatggctgcaatcAGGTCATGTGGCAGCTTCATTttctaatgg	3'	G1	49.5888	47.8748	30.1259	32.7405	471.778	375.314	429.236	570.536	high
22	35	ata-miR167a-5p	TGAAGCTGCCAGCATGATCTA	21	chr5A	-	581578264	581578388	agggaacgagTGAAGCTGCCAGCATGATCTAgctccgagtgatcaaacaagaaacgctcgtggattcgagctcttgtggtcatgccttgctaggtcatgctgcggcagcctcacttcttcccgcc	5'	G1	156.746	163.885	165.692	145.943	120.717	138.169	171.898	98.8184	middle
23	36	ata-miR167b-5p	TGAAGCTGCCAGCATGATCTGA	22	chr5A	-	55185913	55186009	cacaagctggTGAAGCTGCCAGCATGATCTGAtgacctaactcatggatcagaatccatgtcaatcAGGTCATGCTGGAGTTTCATCtgctggtcgg	5'	G1	16968.1	16042.1	11432.9	11874	4207.95	4311.46	5445.81	5317.55	high
23	37	ata-miR167b-3p	AGGTCATGCTGGAGTTTCATC	21	chr5A	-	55185913	55186009	cacaagctggTGAAGCTGCCAGCATGATCTGAtgacctaactcatggatcagaatccatgtcaatcAGGTCATGCTGGAGTTTCATCtgctggtcgg	3'	G1	5296.89	4045.89	2303.38	2126.94	512.605	481.019	535.019	427.902	high
24	38	tae-miR167c-5p	TGAAGCTGCCAGCATGATCTGC	22	chr6B	-	208299852	208300004	cctttgctggtgtgagagacTGAAGCTGCCAGCATGATCTGCtcgtcgagcatgcgagccgaaaacgcgttcggtcgcgcggggttatatatcttggaattttggctccatcAGATCATGCTGCAGCTTCATTctctcacggccaccaacaga	5'	G1	8385.69	8414.51	9148.08	8379.38	2360.15	2149.84	3318.95	2179.6	high
24	39	tae-MIR167c-p3	AGATCATGCTGCAGCTTCATT	21	chr6B	-	208299852	208300004	cctttgctggtgtgagagacTGAAGCTGCCAGCATGATCTGCtcgtcgagcatgcgagccgaaaacgcgttcggtcgcgcggggttatatatcttggaattttggctccatcAGATCATGCTGCAGCTTCATTctctcacggccaccaacaga	3'	G1	591.076	579.896	438.395	353.597	70.313	78.3884	103.749	88.0975	high
25	40	ata-miR167a-5p	TGAAGCTGCCAGCATGATCTA	21	chr5A	-	55188943	55189038	tgtgaatgagTGAAGCTGCCAGCATGATCTAtctttgattcgcttctgcgtgtgaatccttgttaGATCATGACTGACAGCCTCATTtcttcccag	5'	G1	156.746	163.885	165.692	145.943	120.717	138.169	171.898	98.8184	middle
25	41	ata-miR167c-3p	GATCATGACTGACAGCCTCATT	22	chr5A	-	55188943	55189038	tgtgaatgagTGAAGCTGCCAGCATGATCTAtctttgattcgcttctgcgtgtgaatccttgttaGATCATGACTGACAGCCTCATTtcttcccag	3'	G1	0	2.34681	0	3.57169	157.259	190.032	154.606	170.602	middle
26	42	ata-miR167f-5p	TGAAGCTGCCAGCATGATCTGC	22	chr6A	+	148013440	148013570	tgtgagagacTGAAGCTGCCAGCATGATCTGCtcgtccagcatgcgagccgaaaacgcgttccatcgcgcggggttgtatatttggaattttggctccatcAGATCATGCTGCAGCTTCATTttctcacgg	5'	G1	8385.69	8414.51	9148.08	8379.38	2360.15	2149.84	3318.95	2179.6	high
26	43	ata-miR167f-3p_L-1R+1	AGATCATGCTGCAGCTTCATT	21	chr6A	+	148013440	148013570	tgtgagagacTGAAGCTGCCAGCATGATCTGCtcgtccagcatgcgagccgaaaacgcgttccatcgcgcggggttgtatatttggaattttggctccatcAGATCATGCTGCAGCTTCATTttctcacgg	3'	G1	591.076	579.896	438.395	353.597	70.313	78.3884	103.749	88.0975	high
27	44	osa-miR168a-5p	TCGCTTGGTGCAGATCGGGAC	21	chr6B	-	99797645	99797755	cctccccgtcgccgccgcctcgggcTCGCTTGGTGCAGATCGGGACcctccgcccgccccgacgggccggatCCCGCCTTGCACCAAGTGAATcggagccggcgcagcgac	5'	G1	5097.39	4668.73	3681.01	5364.08	2791.35	2184.18	2884.63	2793.95	high
27	45	osa-miR168a-3p_L-3	CCCGCCTTGCACCAAGTGAAT	21	chr6B	-	99797645	99797755	cctccccgtcgccgccgcctcgggcTCGCTTGGTGCAGATCGGGACcctccgcccgccccgacgggccggatCCCGCCTTGCACCAAGTGAATcggagccggcgcagcgac	3'	G1	5655.41	5063.94	9536.11	8211.31	4117.47	3810.15	5220	3361.69	high
28	46	ata-miR169a-5p_R-1	TAGCCAAGGATGATTTGCCTGT	22	Un	+	127946446	127946548	acatcttcgaTAGCCAAGGATGATTTGCCTGTgaacctcccccgggagcccagctctcgggcacccggttccaTGGGCAAGTCATCCTGGCTACCcaagtacc	5'	G1	0	0.704042	1.09834	2.23231	0	0	0	0	low
28	47	ata-miR169b-3p_R-1	TGGGCAAGTCATCCTGGCTACC	22	Un	+	127946446	127946548	acatcttcgaTAGCCAAGGATGATTTGCCTGTgaacctcccccgggagcccagctctcgggcacccggttccaTGGGCAAGTCATCCTGGCTACCcaagtacc	3'	G1	7.40983	10.3259	6.90385	13.6915	0	8.31392	0	0	middle
29	48	ata-miR169a-5p_R-1	TAGCCAAGGATGATTTGCCTGT	22	chr4A	+	613053339	613053455	ccatcttcgaTAGCCAAGGATGATTTGCCTGTgaaactcgcctggcagccgagctctctgccacagagagcagcatccggcggttccaTGGGCAAGTCACCCTGGCTACCagagtac	5'	G1	0	0.704042	1.09834	2.23231	0	0	0	0	low
29	49	ata-miR169a-3p	TGGGCAAGTCACCCTGGCTACC	22	chr4A	+	613053339	613053455	ccatcttcgaTAGCCAAGGATGATTTGCCTGTgaaactcgcctggcagccgagctctctgccacagagagcagcatccggcggttccaTGGGCAAGTCACCCTGGCTACCagagtac	3'	G1	0	3.98957	6.90385	5.35753	0	0	0	0	low
30	50	ata-miR169a-5p_R-1	TAGCCAAGGATGATTTGCCTGT	22	chr5B	-	683842606	683842724	ccatcttcgaTAGCCAAGGATGATTTGGCTGTgagactcgcctggcagccgagctctctgccacagagagcggcctccggcggtttcaTGGGCAAGTCACCCTGGCTACCagagtacct	5'	G1	0	0.704042	1.09834	2.23231	0	0	0	0	low
30	51	ata-miR169a-3p	TGGGCAAGTCACCCTGGCTACC	22	chr5B	-	683842606	683842724	ccatcttcgaTAGCCAAGGATGATTTGGCTGTgagactcgcctggcagccgagctctctgccacagagagcggcctccggcggtttcaTGGGCAAGTCACCCTGGCTACCagagtacct	3'	G1	0	3.98957	6.90385	5.35753	0	0	0	0	low
31	52	ata-miR169c-3p_L+2R-1	TAGGCGGTCACCTTGGCTAG	20	chr2B	-	422834678	422834794	cctcgtctggtagccaaggatgacttgcctatatgctctttcagaagccccggttattacatgactggtttcggatgagttccatgaTAGGCGGTCACCTTGGCTAGcctgagcagc	3'	G1	10.2598	14.5502	7.53148	6.5481	0	0	0	0	middle
32	53	ata-MIR169d-p5	CAAGGATGACTTGCCGGCTCC	21	chr2B	+	634181133	634181234	gaacgggatgcagcCAAGGATGACTTGCCGGCTCCtggtgttgggagttcgttgagccttaagagttagccggcaagTTGTCCTTGGCTACACCTAGTtctc	5'	G1	0	0	0	2.97641	0	10.6893	0	0	middle
32	54	ata-MIR169d-p3	TTGTCCTTGGCTACACCTAGT	21	chr2B	+	634181133	634181234	gaacgggatgcagcCAAGGATGACTTGCCGGCTCCtggtgttgggagttcgttgagccttaagagttagccggcaagTTGTCCTTGGCTACACCTAGTtctc	3'	G1	0	2.81617	0	5.95282	0	11.877	30.5144	16.7805	middle
33	55	ata-MIR169g-p5	CAAGGATGACTTGCCGATCGA	21	chr3A	-	208192620	208192719	gactatggtgcagcCAAGGATGACTTGCCGATCGAataatgatacatcatcgtcatatacattgatcgatCGGCGAGTTGTTCTTGGCTACgtcttagct	5'	G1	1.70996	0	3.45193	2.38113	31.7543	40.3819	18.3086	0	middle
33	56	ata-miR169g-3p_L+1R-1	CGGCGAGTTGTTCTTGGCTAC	21	chr3A	-	208192620	208192719	gactatggtgcagcCAAGGATGACTTGCCGATCGAataatgatacatcatcgtcatatacattgatcgatCGGCGAGTTGTTCTTGGCTACgtcttagct	3'	G1	29.6393	38.957	33.264	36.9075	361.394	270.796	449.579	310.439	high
34	57	ata-miR169e-5p_1ss9GT	CAGCCAAGTATGACTTGCCGA	21	chr2A	+	678432799	678432891	gagtggaatgCAGCCAAGGATGACTTGCCGAcagcacacaacaaggtggtagtaatcttgccGGCAAGTCCGTCCTTGGCTACaccttgctct	5'	G1	1.70996	0	3.45193	2.38113	0	0	0	0	low
34	58	ata-miR169f-3p_R-1	GGCAAGTCCGTCCTTGGCTAC	21	chr2A	+	678432799	678432891	gagtggaatgCAGCCAAGGATGACTTGCCGAcagcacacaacaaggtggtagtaatcttgccGGCAAGTCCGTCCTTGGCTACaccttgctct	3'	G1	62.1285	84.0156	206.488	171.441	167.844	110.456	203.429	134.244	middle
35	59	tae-MIR169-p5	TAGCCAAGGATGATTTGCCTGT	22	Un	+	128012668	128012814	tgggggtaagaggccatcttcgaTAGCCAAGGATGATTTGCCTGTgaaactcccctggcagccgagctctctgccatagagagaggcgtccggcggttccgtgggcaagtcaccctggctacccgagtagcccttaccataccccat	5'	G1	0	0.704042	1.09834	2.23231	0	0	0	0	low
36	60	bdi-miR171c-5p	CGGTATTGGTGCGGTTCAATC	21	chr2A	-	706458814	706458942	cctgcgaggggagtgaacgCGGTATTGGTGCGGTTCAATCagagagctggtgccccaggagacaaggggttccgcccttCGATTGAGCCGTGCCAATATCacgcggtttctcttgactcgcatcctcct	5'	G1	3.98991	8.91786	0	0	42.339	38.0065	28.4801	36.3577	middle
36	61	bdi-miR171b	TGATTGAGCCGTGCCAATATC	21	chr2A	-	706458814	706458942	cctgcgaggggagtgaacgCGGTATTGGTGCGGTTCAATCagagagctggtgccccaggagacaaggggttccgcccttCGATTGAGCCGTGCCAATATCacgcggtttctcttgactcgcatcctcct	3'	G1	76.6062	75.1916	102.93	73.4578	140.928	126.372	218.076	76.0715	middle
37	62	ata-miR171a-3p	TGAGCCGAACCAATATCACTC	21	chr2A	-	651726210	651726300	gacgacatgctggtattgtttcggctcatgtcctcgtcgagcacatcgtcggatgagatgTGAGCCGAACCAATATCACTCatgtattctt	3'	G1	85.498	57.262	35.7745	24.4065	30.2422	45.1327	10.1715	0	middle
38	63	bdi-MIR171a-p5	TGATTGAGCCGCGCCAATATC	21	chr6B	+	470105235	470105354	gaggtaggaagccgaccggaggaagggcttcccaagggggggaagctggTGATTGAGCCGCGCCAATATCtcacgcgcgccagtggaattaccggcctcagctgcctttgccgccgcagc	5'	G1	247.46	274.435	304.711	251.149	695.872	582.449	1040.95	480.202	high
38	64	bdi-miR171a_L-1	GATTGAGCCGCGCCAATATC	20	chr6B	+	470105235	470105354	gaggtaggaagccgaccggaggaagggcttcccaagggggggaagctggTGATTGAGCCGCGCCAATATCtcacgcgcgccagtggaattaccggcctcagctgcctttgccgccgcagc	3'	G1	0	0	0	0	195.062	0	591.98	219.545	high
39	65	ata-miR171b-5p	TGTTGGCATGGCTCAATCAAA	21	chr4B	+	54232560	54232668	ggagagtccgaTGTTGGCATGGCTCAATCAATtcgagtgggcagcgatcgaggcgtgatatgattgtttaactcgatcTGATTGAGCCGTGCCAATATCgcaagctcct	5'	G1	5.69987	0	0	0	0	0	0	0	low
39	66	ata-miR171b-3p	TGATTGAGCCGTGCCAATATC	21	chr4B	+	54232560	54232668	ggagagtccgaTGTTGGCATGGCTCAATCAATtcgagtgggcagcgatcgaggcgtgatatgattgtttaactcgatcTGATTGAGCCGTGCCAATATCgcaagctcct	3'	G1	76.6062	75.1916	102.93	73.4578	140.928	126.372	218.076	76.0715	middle
40	67	osa-miR171a	TGATTGAGCCGCGCCAATATC	21	chr7A	-	561026194	561026284	ggagcgatattggtgaggttcaatccgatgctaggttttacaactgtggtaagaccagtatcTGATTGAGCCGTGCCAATATCtctccctc	3'	G1	247.46	274.435	304.711	251.149	695.872	582.449	1040.95	480.202	high
41	68	ata-miR171d-5p	TGTTGGCTCGACTCACTCAGA	21	chr4B	+	625088699	625088798	gtcactatgaTGTTGGCTCGACTCACTCAGAccacgccggccggccggccggagccatccgcggcggtggttcTGATTGAGCCGTGCCAATATCttagtg	5'	G1	3.70491	3.05085	3.45193	4.16697	44.6072	36.8188	49.8402	32.1626	middle
41	69	ata-miR171b-3p	TGATTGAGCCGTGCCAATATC	21	chr4B	+	625088699	625088798	gtcactatgaTGTTGGCTCGACTCACTCAGAccacgccggccggccggccggagccatccgcggcggtggttcTGATTGAGCCGTGCCAATATCttagtg	3'	G1	76.6062	75.1916	102.93	73.4578	140.928	126.372	218.076	76.0715	middle
42	70	tae-MIR171a-p5	TGTTGGCTCGACTCACTCAGA	21	chr5A	+	626778199	626778328	tggaatggtcactatgaTGTTGGCTCGACTCACTCAGAccacgcctgccggccggccgtagccatgcatctgcatgcggtggtggctcTGATTGAGCCGTGCCAATATCtcagtgctctttcatgcatgc	5'	G1	3.70491	3.05085	3.45193	4.16697	44.6072	36.8188	49.8402	32.1626	middle
42	71	tae-miR171a	TGATTGAGCCGTGCCAATATC	21	chr5A	+	626778199	626778328	tggaatggtcactatgaTGTTGGCTCGACTCACTCAGAccacgcctgccggccggccgtagccatgcatctgcatgcggtggtggctcTGATTGAGCCGTGCCAATATCtcagtgctctttcatgcatgc	3'	G1	76.6062	75.1916	102.93	73.4578	140.928	126.372	218.076	76.0715	middle
43	72	ata-miR172c-3p_L-1	GAATCTTGATGATGCTGCAT	20	chr3A	-	737636998	737637188	gatttctggtgtggcatcatcaagattcacacaatgtatggcatgcatgcgatgctctcatccttccccatccatacatgcatgtgaactggagttccgttcatgcatgggagatggatagattgatgagctttgctagctagccagcgtactatgtgtggGAATCTTGATGATGCTGCATcggcgatcaa	3'	G1	0	0	0	0	201.11	199.534	367.19	227.935	middle
44	73	ata-miR172b-5p	GCAGCACCACCAAGATTCACA	21	chr6B	+	679135016	679135122	tcttgcaggtGCAGCACCACCAAGATTCACAtcgcatccgtcgtaaaattaaatttatgcgacgcgccagatgatgAGAATCTTGATGATGCTGCATcagcaggcac	5'	G1	87.7779	90.1173	75.9424	89.8875	0	9.50162	12.2058	0	middle
44	74	ata-miR172b-3p	AGAATCTTGATGATGCTGCAT	21	chr6B	+	679135016	679135122	tcttgcaggtGCAGCACCACCAAGATTCACAtcgcatccgtcgtaaaattaaatttatgcgacgcgccagatgatgAGAATCTTGATGATGCTGCATcagcaggcac	3'	G1	1920.86	1985.87	2403.17	2566.26	229.84	247.042	375.327	272.683	high
45	75	tae-miR319_L-1R+1	TGGACTGAAGGGAGCTCCCTC	21	chr4B	+	144998793	144999003	agtttgagggagctcacttcagtccactcatgggaggtagcggggattgaacgagctgccgactcattcactcgagcacacagtagatatgagactggtccagggcttaccagtatgttacaatatttactgtgcgaatgagcgaatgcagcgggagattgttctctctttcctcctccatgctTGGACTGAAGGGAGCTCCCTCatctct	3'	G1	14.8197	7.97914	15.063	4.76225	0	0	0	0	middle
46	76	osa-miR319a-3p.2-3p_R+1	TTGGACTGAAGGGTGCTCCCT	21	chr3A	-	449732487	449732677	tctgtgtgagagagctctcttcagtccactctcagatggttgtagggtttaattagctgccgattcattcattcacctaccaagaaccaaggcggagcgcatgtcttggtagccgactggatgacgcgggagctaatatttagctcgacgttgtttgtggTTGGACTGAAGGGTGCTCCCTtgctcgcagt	3'	G1	80.9381	89.648	66.528	47.0272	3833.19	3457.4	3775.65	2441.56	high
47	77	ata-miR390-5p	AAGCTCAGGAGGGATAGCGCC	21	chr5B	-	649132900	649133040	acaatccttgAAGCTCAGGAGGGATAGCGCCtaggtttattgcaaccaacaagagagaccggccggcccgccggctggctcttggtggttcatcgatctgttcgtccgaagCGCTATCTATCCTGAGCTCCAcggtttgtt	5'	G1	30.2093	37.5489	30.1259	44.0508	240.425	220.913	284.801	204.163	middle
47	78	ata-miR390-3p_R+1	CGCTATCTATCCTGAGCTCCA	21	chr5B	-	649132900	649133040	acaatccttgAAGCTCAGGAGGGATAGCGCCtaggtttattgcaaccaacaagagagaccggccggcccgccggctggctcttggtggttcatcgatctgttcgtccgaagCGCTATCTATCCTGAGCTCCAcggtttgtt	3'	G1	0	0	0	0	0	5.93851	0	0	low
48	79	ata-miR393-5p	TTCCAAAGGGATCGCATTGAT	21	chr2B	-	774598162	774598256	tagtggaggaTTCCAAAGGGATCGCATTGATcgatctctccgtcgccggcgtgcaaggtcgatggaTCAGTGCAATCCCTCTGGAATtctccgct	5'	G1	3293.38	3703.73	3384.77	3092.49	978.334	962.039	838.129	651.642	high
48	80	ata-miR393-3p_L+1R-1_1ss15TC	TCAGTGCAATCCCTCTGGAAT	21	chr2B	-	774598162	774598256	tagtggaggaTTCCAAAGGGATCGCATTGATcgatctctccgtcgccggcgtgcaaggtcgatggaTCAGTGCAATCCCTCTGGAATtctccgct	3'	G1	2050.81	2239.32	1571.57	1960.86	751.518	763.693	667.248	497.821	high
49	81	bdi-miR394	TTGGCATTCTGTCCACCTCC	20	chr6B	-	478921001	478921173	tagtcatgtgggcttgccaaaggggcgcttaccgagagctctTTGGCATTCTGTCCACCTCCttgtgaatcttgcgggggagatctcacgatctgtcgtgcttgcaggttgcttggaggtgggcatactgccaatggagctgtgtaggcctccctttgtaaaacccatatggc	5'	G1	1286.46	1391.66	853.567	679.812	861.902	908.592	752.689	349.593	high
50	82	bdi-miR395a	TGAAGTGTTTGGGGGAACTC	20	chr2A	-	741661768	741661842	ccatgggttccctgcaagcacttcatgaggcgttgttccaaatgccactgTGAAGTGTTTGGGGGAACTCttggt	3'	G1	4.0849	2.15124	0	1.4386	0	0	0.847623	0	low
51	83	ata-miR395a-3p	TGAAGTGTTTGGGGGAACTC	20	chr2B	-	640112629	640112712	ctcgtcgggagttcccttcaagcacttcaggaagcatctctttcagggcaattcTGAAGTGTTTGGGGGAACTCttgttgtcgc	3'	G1	4.0849	2.15124	0	1.4386	0	0	0.847623	0	low
52	84	ata-miR395a-3p	TGAAGTGTTTGGGGGAACTC	20	chr2B	-	640181415	640181498	ctcgtcgggagttcccttcaagcacttcaggaagcatcttttgtagggcatttaTGAAGTGTTTGTGGGAACTCttgttgtcac	3'	G1	4.0849	2.15124	0	1.4386	0	0	0.847623	0	low
53	85	tae-miR395a_L-1	TGAAGTGTTTGGGGGAACTC	20	chr2B	-	734447710	734447785	cttaccgtgggttccttgcaagcacttcacgagcattatttcaaatgccactgTGAAGTGTTTGGGGGAACTCttg	3'	G1	4.0849	2.15124	0	1.4386	0	0	0.847623	0	low
54	86	ata-miR395a-3p	TGAAGTGTTTGGGGGAACTC	20	chr2A	-	741585598	741585810	cttactgcgggttccctgcaagcacttcaagaagcattatttcaaacgccattgcgaagtattggaggaactcttggtgatgccaagctccaagaactaagaaggtgatcaatacgaagcatgtttggtcttaccgtgggttccctacgagcactccacgaggcattattacaaataccactgTGAAGTGTTCGGGGGAACTCttgatgatgc	3'	G1	4.0849	2.15124	0	1.4386	0	0	0.847623	0	low
55	87	osa-miR395b_L-1	TGAAGTGTTTGGGGGAACTC	20	chr2B	-	734633420	734633485	gagttcccttcaagcactttacgtagcactttttcaaggtattatgTGAAGTGTTTGGGGGAACTC	3'	G1	4.0849	2.15124	0	1.4386	0	0	0.847623	0	low
56	88	ata-miR395a-3p	TGAAGTGTTTGGGGGAACTC	20	chr2A	-	741627751	741627985	gtattactaggagttcccttcaagcactttacgaagtactttttaaaggtattatgTGAAGTGTTTGGGGGAACTCttggtgcaaccaagcacttagcagatattgcaagtcataaaccacacgagatgtactgcaaatcacgtttaccatattactgggagttcctttcaaacactttatggatcaactttccgagtgctcacgtgacgtgtttgggggaactctcggtgtaac	5'	G1	4.0849	2.15124	0	1.4386	0	0	0.847623	0	low
57	89	ata-miR395a-3p	TGAAGTGTTTGGGGGAACTC	20	chr2A	-	741588213	741588349	gtcacctggagttctcctcaaatcacttcagttgctagcttatgcctaattgttgcattggcactgctttaaagtgtgcattgcagggataagcgaggcgtgcatagTGAAGTTTTTGGGGGAACTCtgggtggcaa	3'	G1	4.0849	2.15124	0	1.4386	0	0	0.847623	0	low
58	90	zma-miR395a-3p_L-1	TGAAGTGTTTGGGGGAACTC	20	chr2B	-	734587013	734587076	gttccatgcaagcacttcacgagcattctttcaaatgccattgTGAAGTGTTTGGGGGAACTCt	3'	G1	4.0849	2.15124	0	1.4386	0	0	0.847623	0	low
59	91	bdi-miR395a	TGAAGTGTTTGGGGGAACTC	20	chr2A	-	741693801	741693952	gttggttgtcacctggagttcttctcaaatcacttcagtagctagctcacactaccccattgttgcattgccactgttttaaaagtgtgaattgcggggatatagagctttgcatagTGAAGTGTTTGGGGGAACTCtgggtggcaaccagc	3'	G1	4.0849	2.15124	0	1.4386	0	0	0.847623	0	low
60	92	bdi-miR395a	TGAAGTGTTTGGGGGAACTC	20	chr2A	-	741627598	741627693	gtttggtagtaccgtgagttccctgcaagcacttcatgaggcactatttcaaacgccaccgTGAAGTGTTTGGGGGAACTCttggtgccaccaagc	3'	G1	4.0849	2.15124	0	1.4386	0	0	0.847623	0	low
61	93	bdi-miR395a	TGAAGTGTTTGGGGGAACTC	20	chr2B	-	734633129	734633218	tggtattaccatgaattccctgcaggcacttcatgaggcactatttcaaatgctaccgTGAAGTGTTTGGGGGAACTCttggtgccacca	3'	G1	4.0849	2.15124	0	1.4386	0	0	0.847623	0	low
62	94	ata-miR396e-5p	TTCCACAGCTTTCTTGAACTG	21	chr7A	+	82967911	82968016	ctttgctgtcTTCCACAGCTTTCTTGAACTGcatctgcaattggtggatgctagcttctaccggcaagatctgcaGTTCAATAAAGCTGTGGGAAAttgcagagag	5'	G1	67.2584	84.0156	77.8253	111.02	15161.9	13458.4	21737.4	13829.9	high
62	95	ata-miR396e-3p	GTTCAATAAAGCTGTGGGAAA	21	chr7A	+	82967911	82968016	ctttgctgtcTTCCACAGCTTTCTTGAACTGcatctgcaattggtggatgctagcttctaccggcaagatctgcaGTTCAATAAAGCTGTGGGAAAttgcagagag	3'	G1	2.84993	0	0	0	743.957	623.544	581.808	626.471	high
63	96	ata-miR396c-5p	TTCCACAGCTTTCTTGAACTT	21	chr6A	+	591048607	591048777	tgccatgcctTTCCACAGCTTTCTTGAACTTctcttgcgctctccttaattaccccccactctctctgtctctccctttctctccgttggtagagagagacatgaatggggagggacaggagcaggagcagcaagaagagGGTCAAGAAAGCTGTGGGAAGaaatggcata	5'	G1	2384.25	2817.1	1683.29	2564.18	2903.25	2358.18	2765.62	2050.02	high
63	97	ata-miR396c-3p	GGTCAAGAAAGCTGTGGGAAG	21	chr6A	+	591048607	591048777	tgccatgcctTTCCACAGCTTTCTTGAACTTctcttgcgctctccttaattaccccccactctctctgtctctccctttctctccgttggtagagagagacatgaatggggagggacaggagcaggagcagcaagaagagGGTCAAGAAAGCTGTGGGAAGaaatggcata	3'	G1	0	2.81617	0	3.57169	58.9722	70.0744	58.9945	39.1545	middle
64	98	tae-MIR397-p5	TTGAGTGCAGCGTTGATGAAC	21	chr6A	-	105175517	105175609	cgcaaaggtgccaTTGAGTGCAGCGTTGATGAACcgtcctactcctccgaggccggagcggtTCACCGGCGCTGCACACAATGacggctctgc	5'	G1	5249.01	8824.93	12222.3	13605.2	229.84	274.359	433.305	500.618	high
64	99	tae-miR397-5p	TCACCGGCGCTGCACACAATG	21	chr6A	-	105175517	105175609	cgcaaaggtgccaTTGAGTGCAGCGTTGATGAACcgtcctactcctccgaggccggagcggtTCACCGGCGCTGCACACAATGacggctctgc	3'	G1	356.242	653.82	576.158	626.832	9.07265	34.4434	56.9602	41.9512	high
65	100	ata-miR398g-5p_L+1R-1_1ss9GA	GGGGTCGAACTGGGAACACAT	21	chr3B	-	693911845	693911964	atacgcgaggaaattcctgcGGGGTCGAACTGGGAACACATgggatacgaaccgcttgattgacgagcgactcttatcaactcatGTGTTCTCAGGTCGCCCCCGCtggagcctcctcgc	5'	G1	451.429	628.944	534.107	919.71	7.56054	7.12621	0	0	high
65	101	tae-miR398_L-1R+1	GTGTTCTCAGGTCGCCCCCGC	21	chr3B	-	693911845	693911964	atacgcgaggaaattcctgcGGGGTCGAACTGGGAACACATgggatacgaaccgcttgattgacgagcgactcttatcaactcatGTGTTCTCAGGTCGCCCCCGCtggagcctcctcgc	3'	G1	320.903	459.035	573.02	610.164	0	15.4401	16.2744	0	high
66	102	bdi-MIR399a-p5	GTGCAGTTCTCCTCTGGCATG	21	chr7B	-	485643470	485643601	agtgttcagggtgagaatcacaGTGCAGTTCTCCTCTGGCATGgatgccaatgtagcaggtcctggacaatggcctatgctatcaccgtcccTGCCAAAGGAGAATTGCCCTGccattcagtataaaccctg	5'	G1	86.638	13.6115	30.1259	14.2868	7.56054	11.877	12.2058	0	middle
66	103	bdi-miR399a_1ss16AG	TGCCAAAGGAGAATTGCCCTG	21	chr7B	-	485643470	485643601	agtgttcagggtgagaatcacaGTGCAGTTCTCCTCTGGCATGgatgccaatgtagcaggtcctggacaatggcctatgctatcaccgtcccTGCCAAAGGAGAATTGCCCTGccattcagtataaaccctg	3'	G1	222.675	206.675	110.252	171.838	311.494	193.991	127.482	115.599	middle
67	104	tae-MIR399-p5	GGGCGCTTCTCCCTTGGCACG	21	chr1A	-	526097460	526097584	cgtgtgtgaatcacaGGGCGCTTCTCCCTTGGCACGgtggcatgcatgtacatatgatggtggtagcctggtgagcgtgcggtgcagcttgctagcaagccgtgcgtgccaaaggagaattgccc	5'	G1	7.97981	0	0	0	7.56054	7.12621	0	0	low
68	105	ata-miR399a-5p_R-1_1ss20CT	GGGCGCTTCTCCATTGGCATG	21	chr1B	-	587267488	587267627	gtgtgaatcccaGGGCGCTTCTCCATTGGCACGgtggcatgcatgcatgtagccaggtgagttgaagaagctccatgcacggaagctacctagctagccatgctgtgcgTGCCAAAGGAGAATTGCCCTGcgattcacct	5'	G1	0	2.81617	0	0	0	0	0	0	low
68	106	ata-miR399a-3p	TGCCAAAGGAGAATTGCCCTG	21	chr1B	-	587267488	587267627	gtgtgaatcccaGGGCGCTTCTCCATTGGCACGgtggcatgcatgcatgtagccaggtgagttgaagaagctccatgcacggaagctacctagctagccatgctgtgcgTGCCAAAGGAGAATTGCCCTGcgattcacct	3'	G1	222.675	206.675	110.252	171.838	311.494	193.991	127.482	115.599	middle
69	107	ata-miR399b-5p_L-2R+2	GGGCGCTTCTCCTTTGGCACG	21	chr4A	+	111057286	111057437	gtgtgaatcccaGGGCGCTTCTCCTTTGGCACGgaggcatgcatgtactgatggtaggagttggccaggtgaagaagctccaggccgatcagtgcgtgcagctagccagccgcgtcgtgcgTGCCAAAGGAGAATTGCCCTGcgattcacct	5'	G1	31.3493	13.6115	3.76574	0	10.5848	9.50162	0	0	middle
69	108	ata-miR399a-3p	TGCCAAAGGAGAATTGCCCTG	21	chr4A	+	111057286	111057437	gtgtgaatcccaGGGCGCTTCTCCTTTGGCACGgaggcatgcatgtactgatggtaggagttggccaggtgaagaagctccaggccgatcagtgcgtgcagctagccagccgcgtcgtgcgTGCCAAAGGAGAATTGCCCTGcgattcacct	3'	G1	222.675	206.675	110.252	171.838	311.494	193.991	127.482	115.599	middle
70	109	ata-MIR408-p5_2ss9GT20GA	CAGGGATGTAGCAGAGCAAA	20	chr7A	-	657113444	657113618	aggggagaggagaCAGGGATGGAGCAGAGCAAGggatggggcaagcaacaaacttcacttccttccactgatcaccacctgattatgacaagagcgagagagttgtgagagatgagaggttccgactgttgttgttgctccctcccTGCACTGCCTCTTCCCTGGCtcccctccc	5'	G1	6.26985	8.91786	0	0	0	0	10.1715	0	middle
70	110	ata-miR408-3p_1ss19CA	TGCACTGCCTCTTCCCTGAC	20	chr7A	-	657113444	657113618	aggggagaggagaCAGGGATGGAGCAGAGCAAGggatggggcaagcaacaaacttcacttccttccactgatcaccacctgattatgacaagagcgagagagttgtgagagatgagaggttccgactgttgttgttgctccctcccTGCACTGCCTCTTCCCTGGCtcccctccc	3'	G1	0	3.28553	10.6696	0	0	0	0	0	middle
71	111	ata-miR528-5p	TGGAAGGGGCATGCAGAGGAG	21	chr4B	+	616996559	616996666	gcagcagcggTGGAAGGGGCATGCAGAGGAGcggccatggcccgtgggagctttgcttgccttgtctctcgctctctCCTCTGCCTGCCTCTTCCATTcctgcggcta	5'	G1	619.006	771.63	873.651	1339.98	0	0	10.1715	30.7642	high
71	112	ata-miR528-3p_1ss4GC	CCTCTGCCTGCCTCTTCCATT	21	chr4B	+	616996559	616996666	gcagcagcggTGGAAGGGGCATGCAGAGGAGcggccatggcccgtgggagctttgcttgccttgtctctcgctctctCCTCTGCCTGCCTCTTCCATTcctgcggcta	3'	G1	98.0377	111.239	143.726	193.467	0	0	0	0	middle
72	113	tae-MIR530-p5	TGCATTTGCACCTGCACCTAG	21	chr2A	-	566163081	566163239	gttatgggatagagcTGCATTTGCACCTGCACCTAGagaggaagaaaggtcgagggcttggaacttggccatgcatgcgattgcgatgcatgcaacgttctccttgaccctctcgctcttcctgtaggTGCAGTGGCATATGCAACTCTatcacaggca	5'	G1	9859.06	12392.5	6911.39	10927	58.9722	110.456	158.675	355.187	high
72	114	tae-miR530	TGCAGTGGCATATGCAACTCT	21	chr2A	-	566163081	566163239	gttatgggatagagcTGCATTTGCACCTGCACCTAGagaggaagaaaggtcgagggcttggaacttggccatgcatgcgattgcgatgcatgcaacgttctccttgaccctctcgctcttcctgtaggTGCAGTGGCATATGCAACTCTatcacaggca	3'	G1	190.946	233.272	151.257	228.588	0	0	0	0	middle
73	115	tae-MIR1117-p5	CTTTAGTACCGGTTCGTGGCACGA	24	chr1A	+	528288783	528288899	gtttgaaaatgggacCTTTAGTACCGGTTCGTGGCACGAaccgggactaaaggtctcaaccccattagttccggttcgtgccacAAACCGCGACTAAAAGGGAGGAGCtttagtcgc	5'	G1	253.929	262.138	310.36	425.329	692.546	1105.75	886.952	1173.24	high
73	116	tae-MIR1117-p3	AAACCGCGACTAAAAGGGAGGAGC	24	chr1A	+	528288783	528288899	gtttgaaaatgggacCTTTAGTACCGGTTCGTGGCACGAaccgggactaaaggtctcaaccccattagttccggttcgtgccacAAACCGCGACTAAAAGGGAGGAGCtttagtcgc	3'	G1	4.55989	8.91786	20.0839	19.6443	9.07265	7.12621	0	0	middle
74	117	tae-miR1118_L-1R+2_1ss10AG	ACTACATTGTGGAATGGAGGGAGT	24	chr3A	+	247277755	247277894	gaagcacgtggatagaggaagcACTACATTATGGAATGGAGGGAGTatgttgtaggcaatgattgtttgccttgaagattttatagatcctgctctggtctttctgattttgtctgttccttttttttatgtttggttcg	5'	G1	140.217	130.482	114.855	201.205	86.1902	74.8252	28.4801	30.7642	middle
75	118	tae-MIR1120c-p5	TATAAGAACGTTTTTGACACT	21	chr3A	+	435978795	435978868	ctctgtcccataaTATAAGAACGTTTTTGACACTagtgtagtgttaaaaacgTTCTTATATTTTGGGACAGAGg	5'	G1	264.474	256.74	317.577	344.37	334.932	367	504.505	861.398	high
75	119	tae-MIR1120c-p3	TTCTTATATTTTGGGACAGAG	21	chr3A	+	435978795	435978868	ctctgtcccataaTATAAGAACGTTTTTGACACTagtgtagtgttaaaaacgTTCTTATATTTTGGGACAGAGg	3'	G1	36.9541	35.9843	53.4526	41.4713	13.609	12.6688	10.1715	0	middle
76	120	tae-MIR1120b-p5_1ss10AG	TCTGTCCCAGAATATAAGAAC	21	chr7B	+	74309553	74309645	taaatactcccTCTGTCCCAAAATATAAGAACatttttgacactattgtaatgttaaaaatgtTCTTATATTGTGGGACAGAGGgagtagttt	5'	G1	37.0491	41.3038	28.8707	41.3721	6.80449	14.2524	0	0	middle
76	121	tae-miR1120b-3p_L-1R+1	TCTTATATTGTGGGACAGAGG	21	chr7B	+	74309553	74309645	taaatactcccTCTGTCCCAAAATATAAGAACatttttgacactattgtaatgttaaaaatgtTCTTATATTGTGGGACAGAGGgagtagttt	3'	G1	242.434	239.687	276.573	246.843	72.5812	118.374	71.2003	83.9024	middle
77	122	hvu-miR1120_L-3	TTCTTATATTATGGGACGGAG	21	chr7A	+	496574427	496574506	tactccctccgtcccataatataagagtgtttttgacactacactagtgtaaaaaacaTTCTTATATTATGGGACGGAGg	3'	G1	121.312	96.0626	122.491	105.762	39.3148	61.3646	24.4115	16.7805	middle
78	123	tae-MIR1121-p5_2ss16TA21TC	TCTGTAAAGAAATATAAGAGC	21	chr2A	-	38041731	38041828	tatatatgtactcccTCTGTAAAGAAATATTAGAGTgtttagatcacttaagtagtgaTCTAAACGCTCTTATATTTCTttacggagggagtactgta	5'	G1	59.8486	65.7105	124.897	240.494	84.6781	134.21	160.709	92.2927	middle
78	124	tae-MIR1121-p3_1ss6AG	TCTAAGCGCTCTTATATTTCT	21	chr2A	-	38041731	38041828	tatatatgtactcccTCTGTAAAGAAATATTAGAGTgtttagatcacttaagtagtgaTCTAAACGCTCTTATATTTCTttacggagggagtactgta	3'	G1	81.5081	71.8122	127.407	85.1253	37.8027	45.1327	20.3429	33.561	middle
79	125	tae-MIR1122a-p5	CAAGAATTTTGGGACGGAGGGAGT	24	chr5B	+	166081178	166081472	ataagtactccctctgttcctaaatactccctccgtcccaaaaattttggcttagatttgtctaaatacgtatgtatcaagtcatgttttagtattagatacatccgtatctagactaatctaagaCAAGAATTTTGGGACGGAGGGAGTataagtctttttagagattccactacaaactacatacggatgtatatagacatattttagAGTGTAGATTCACTCATTTTACTTcgtatgtagtccatagtggaatctctaagaaggcatatatttaggaacagagggtgtacca	5'	G1	399.561	455.984	550.425	589.726	87.7023	156.777	75.2689	151.024	high
79	126	tae-MIR1122a-p3_2ss21AG24TC	AGTGTAGATTCACTCATTTTGCTC	24	chr5B	+	166081178	166081472	ataagtactccctctgttcctaaatactccctccgtcccaaaaattttggcttagatttgtctaaatacgtatgtatcaagtcatgttttagtattagatacatccgtatctagactaatctaagaCAAGAATTTTGGGACGGAGGGAGTataagtctttttagagattccactacaaactacatacggatgtatatagacatattttagAGTGTAGATTCACTCATTTTACTTcgtatgtagtccatagtggaatctctaagaaggcatatatttaggaacagagggtgtacca	3'	G1	742.978	562.764	1124.39	1380.76	39.3148	141.337	191.224	302.049	high
80	127	tae-MIR1122c-p5_2ss4AG21GC	TCCGTCCCATAATGTAAGACC	21	chr4B	+	104165808	104165892	tactctcTCCGTCCCATAATGTAAGACGtttttgcaaactatgttagcttgcaaaaacgtcttgCATTATGGGACGGAGGGAGTA	5'	G1	15.9596	14.0808	23.8497	16.0726	7.56054	27.3172	10.1715	0	middle
80	128	tae-MIR1122c-p3	TATTATGGGACGGAGGGAGTA	21	chr4B	+	104165808	104165892	tactctcTCCGTCCCATAATGTAAGACGtttttgcaaactatgttagcttgcaaaaacgtcttgCATTATGGGACGGAGGGAGTA	3'	G1	3.41992	0	3.13812	7.14338	9.07265	0	0	13.9837	middle
81	129	tae-MIR1122b-p5_1ss13TG	ATGTAAGTCTTTGTAGAGATT	21	chr3B	-	133190296	133190459	tatactccctccgttcctaaATGTAAGTCTTTTTAGAGATTtcactacaaactacatacggacgtatatggacatattttagagtgtagattcactcattttgatccgtatctagtccatagtgaaatctctaaaaAGACTTATATTTAGGAACGGAgggagta	5'	G1	118.842	85.8931	153.14	169.953	90.7265	96.2039	99.6804	86.6992	middle
81	130	tae-miR1122b-3p_1ss11GT	AGACTTATATTTAGGAACGGA	21	chr3B	-	133190296	133190459	tatactccctccgttcctaaATGTAAGTCTTTTTAGAGATTtcactacaaactacatacggacgtatatggacatattttagagtgtagattcactcattttgatccgtatctagtccatagtgaaatctctaaaaAGACTTATATTTAGGAACGGAgggagta	3'	G1	454.849	450.117	532.538	528.61	261.595	318.304	313.281	318.829	high
82	131	tae-MIR1123-p5	ATGACATGTGGCATTCACAAA	21	chr5B	+	437751807	437752024	aaaaaaattatatgagaccaggtctcatataaatcaggtgagacccgccctgatgaATGACATGTGGCATTCACAAAtcacaaagcatctaatctctccccccctgatttcaggtggggggtggggtgGATGCTTTGTGATTTGTGAATGACacgtgtcatccatcaggatgggtctcacctgctaatccgtgagacctggtctcatagaattttttt	5'	G1	1021.42	928.396	1090.81	1236.4	0	15.4401	0	0	high
82	132	tae-MIR1123-p3_1ss23AC	GATGCTTTGTGATTTGTGAATGCC	24	chr5B	+	437751807	437752024	aaaaaaattatatgagaccaggtctcatataaatcaggtgagacccgccctgatgaATGACATGTGGCATTCACAAAtcacaaagcatctaatctctccccccctgatttcaggtggggggtggggtgGATGCTTTGTGATTTGTGAATGACacgtgtcatccatcaggatgggtctcacctgctaatccgtgagacctggtctcatagaattttttt	3'	G1	748.393	715.306	873.651	1013.17	61.9964	80.7638	44.7545	44.748	high
83	133	tae-MIR1125-p5	AATTTAACCAACGAGACCAACTGC	24	chr1B	+	88956402	88956541	tttggccgtaAATTTAACCAACGAGACCAACTGCggcgggaacaaaaattatactgctgaattatatcaaaaatacgaattcagtggcataggttttgctcccgccacattcgGTCTTGTTGGTTAAATTTACGGTCaaa	5'	G1	258.774	246.415	276.782	344.668	15.1211	16.6278	75.2689	109.073	middle
83	134	tae-MIR1125-p3_2ss5TC20CT	GTCTCGTTGGTTAAATTTATGGTC	24	chr1B	+	88956402	88956541	tttggccgtaAATTTAACCAACGAGACCAACTGCggcgggaacaaaaattatactgctgaattatatcaaaaatacgaattcagtggcataggttttgctcccgccacattcgGTCTTGTTGGTTAAATTTACGGTCaaa	3'	G1	10.2598	10.3259	15.063	15.4773	0	0	0	0	middle
84	135	tae-MIR1127a-p5_1ss16AG	ACTCGTCCAAGAAATGAATGTATC	24	chr4B	+	185597596	185597746	acattagatgtactcaactactccttccgttcggaattACTCGTCCAAGAAATAAATGTATCtaaatgcattttagttgtagatacatccatttttatcatttttgtgaCAAGTAATTCCGAACGGAGGGAGTatattctaatgttggatc	5'	G1	49.6838	36.6884	85.7752	54.8651	4.03229	2.3754	0	5.59349	middle
84	136	tae-MIR1127a-p3_1ss11CG	CAAGTAATTCGGAACGGAGGGAGT	24	chr4B	+	185597596	185597746	acattagatgtactcaactactccttccgttcggaattACTCGTCCAAGAAATAAATGTATCtaaatgcattttagttgtagatacatccatttttatcatttttgtgaCAAGTAATTCCGAACGGAGGGAGTatattctaatgttggatc	3'	G1	1082.69	838.748	1305.77	1450.11	400.709	501.21	433.305	364.976	high
85	137	tae-MIR1127b-p5_2ss16CG18GT	ACTTGTCCTAGAAATGGTTGTATC	24	chr2B	+	345471326	345471435	tctgtctggaaatAGTTGTCCTAGAAATGGATGTATCtagacttattttagctatagatacatccattttatgcatttataagaCAAGTATTTCTGGACGGAGGGAGTat	5'	G1	0	2.34681	0	0	0	0	0	0	low
85	138	tae-miR1127b-3p_L-1R+4_1ss12TC	CAAGTATTTCCGGACGGAGGGAGT	24	chr2B	+	345471326	345471435	tctgtctggaaatAGTTGTCCTAGAAATGGATGTATCtagacttattttagctatagatacatccattttatgcatttataagaCAAGTATTTCTGGACGGAGGGAGTat	3'	G1	751.527	707.327	907.229	818.512	316.031	295.738	317.35	271.284	high
86	139	tae-MIR1131-p5_1ss7CG	TTCGTGGCACGAACCGGTACT	21	chr1B	-	23041655	23041754	cattagtaccggttcgtggctaacctttagcaccggTTCGTGCCACGAACCGGTACTaatgagggtggtgGCAGGATGTTGTCAGTCTGGGCCCcctcca	5'	G1	15.6746	19.4785	17.8873	50.8966	57.4601	57.0097	65.0974	79.7073	middle
86	140	tae-MIR1131-p3	GCAGGATGTTGTCAGTCTGGGCCC	24	chr1B	-	23041655	23041754	cattagtaccggttcgtggctaacctttagcaccggTTCGTGCCACGAACCGGTACTaatgagggtggtgGCAGGATGTTGTCAGTCTGGGCCCcctcca	3'	G1	35.3392	26.7536	25.1049	60.7187	55.948	90.2654	130.195	95.0894	middle
87	141	tae-MIR1133-p5	AAATGGATGTATCTAGCACTAACT	24	chr1B	-	551695125	551695304	acttcttagtgatagtggtcaattacatcatatactccctcagtccgaaaaagcatgtctcaagcttattcctcAAATGGATGTATCTAGCACTAACTtgatcctacatacatccatTTGAGGGACAAGCTTTTTCGGatggagggagtagtaattttgatatacacactgaagttgcta	5'	G1	81.5081	64.3025	139.019	172.334	27.2179	33.2557	24.4115	39.1545	middle
87	142	tae-MIR1133-p3_1ss11CA	TTGAGGGACAAGCTTTTTCGG	21	chr1B	-	551695125	551695304	acttcttagtgatagtggtcaattacatcatatactccctcagtccgaaaaagcatgtctcaagcttattcctcAAATGGATGTATCTAGCACTAACTtgatcctacatacatccatTTGAGGGACAAGCTTTTTCGGatggagggagtagtaattttgatatacacactgaagttgcta	3'	G1	45.5989	40.8344	29.4983	38.098	7.56054	17.8155	0	0	middle
88	143	tae-MIR1135-p5_1ss16TA	ATTACTTGTCTCGGAAATGGA	21	chr1A	+	436256026	436256134	ctactccctccattcggaATTACTTGTCTCGGATATGGAtgtatctagaactaaaatacgtctagatacatctatttctgcgaCAAGTAATTCCGAACGGAGGGAGTag	5'	G1	984.177	864.407	1204.83	1240.96	157.511	221.506	158.675	227.935	high
88	144	tae-MIR1135-p3_1ss11CG	CAAGTAATTCGGAACGGAGGGAGT	24	chr1A	+	436256026	436256134	ctactccctccattcggaATTACTTGTCTCGGATATGGAtgtatctagaactaaaatacgtctagatacatctatttctgcgaCAAGTAATTCCGAACGGAGGGAGTag	3'	G1	1082.69	838.748	1305.77	1450.11	400.709	501.21	433.305	364.976	high
89	145	tae-MIR1136-p5	CCGTTCCGAATTACTTGTCGC	21	chr6A	-	10607422	10607528	tactccctCCGTTCCGAATTACTTGTCGCaggtatggatgtatctagatgtATTTTAGTTCTAAATACATCCATTtctgcgacgagtaatttgaaacggagggagta	5'	G1	393.386	385.893	500.948	570.081	165.072	324.837	136.298	267.089	high
89	146	tae-MIR1136-p3_1ss13AG	ATTTTAGTTCTAGATACATCCATT	24	chr6A	-	10607422	10607528	tactccctCCGTTCCGAATTACTTGTCGCaggtatggatgtatctagatgtATTTTAGTTCTAAATACATCCATTtctgcgacgagtaatttgaaacggagggagta	3'	G1	196.645	206.988	264.543	301.808	0	92.6408	48.8231	57.3333	middle
90	147	tae-MIR1137a-p5_2ss9GA20GC	TCCAAAATAGATGACCCAACT	21	chr7A	+	180642582	180642729	cacgatgacgacgattacatagccttgtactccctccgtTCCAAAATGGATGACCCAAGTttgtactaaagttagtacaaagttgagtcATCTATTCTGGAACGGAGGGAgtagtagtaatacaacgttgctagtgataaggaaaatc	5'	G1	470.524	417.497	435.57	472.058	1434.99	1501.85	1984.45	1455.71	high
90	148	tae-MIR1137a-p3_1ss8CT	ATCTATTTTGGAACGGAGGGA	21	chr7A	+	180642582	180642729	cacgatgacgacgattacatagccttgtactccctccgtTCCAAAATGGATGACCCAAGTttgtactaaagttagtacaaagttgagtcATCTATTCTGGAACGGAGGGAgtagtagtaatacaacgttgctagtgataaggaaaatc	3'	G1	650.07	577.783	667.477	789.939	415.074	369.969	366.173	524.39	high
91	149	tae-miR1137b-5p_L+1R-1_1ss11GA	CTCCGTTCCAAAATAGATGAC	21	chr4A	-	5745775	5745864	ttgatctatCTCCGTTCCAGAATAGATGACccaactttatactaaaattagtacaaagTTGGGTTATCTATTTTAGAACggaaggagtac	5'	G1	212.89	185.632	134.939	174.418	405.245	359.28	379.396	325.821	high
91	150	tae-MIR1137b-p3_2ss7TC17AG	TTGGGTCATCTATTTTGGAAC	21	chr4A	-	5745775	5745864	ttgatctatCTCCGTTCCAGAATAGATGACccaactttatactaaaattagtacaaagTTGGGTTATCTATTTTAGAACggaaggagtac	3'	G1	1094.66	1106.28	779.822	928.937	566.285	580.193	526.882	440.488	high
92	151	tae-MIR1138-p5_2ss1AG23AG	GGGTCTGTCTAGGACACATCTAGA	24	chr1A	-	531978831	531979024	atcttgtatAGGTCTGTCTAGGACACATCTAAAtgtgacataactatgtcacatctaagctgatgtccactctgtttgtggtctattttttttatcctagtttttttatttcttattgctacattatatatTTGTAGGAGCTTAGATGTGACATCcttaaaaacatctagatgtgaattaaacaaactgatctt	5'	G1	38.1891	23.4681	23.8497	51.1942	0	8.31392	0	25.1707	middle
92	152	tae-MIR1138-p3_1ss5AG	TTGTGGGAGCTTAGATGTGACATC	24	chr1A	-	531978831	531979024	atcttgtatAGGTCTGTCTAGGACACATCTAAAtgtgacataactatgtcacatctaagctgatgtccactctgtttgtggtctattttttttatcctagtttttttatttcttattgctacattatatatTTGTAGGAGCTTAGATGTGACATCcttaaaaacatctagatgtgaattaaacaaactgatctt	3'	G1	40.4691	30.0391	58.9966	93.4592	10.5848	17.8155	12.2058	13.9837	middle
93	153	ata-miR1432-5p_L+1R-1	ATCAGGAGAGATGACACCGAC	21	chr2B	+	205394346	205394455	ggtcctgtgATCAGGAGAGATGACACCGACaccgatcagatgggtcggcttaaccaggccgtgcatccgtctgttcggagtTGGTGTCACCTCGCCTGAACAtagggctc	5'	G1	5207.4	3654.45	4442.32	4075.3	146.674	131.835	148.503	299.252	high
93	154	ata-miR1432-3p_L-1R+1	TGGTGTCACCTCGCCTGAACA	21	chr2B	+	205394346	205394455	ggtcctgtgATCAGGAGAGATGACACCGACaccgatcagatgggtcggcttaaccaggccgtgcatccgtctgttcggagtTGGTGTCACCTCGCCTGAACAtagggctc	3'	G1	332.872	175.541	568.627	235.732	0	5.93851	0	0	high
94	155	tae-miR1847-5p	ACCTGCAGTTGGGCCAATGAC	21	chr5A	-	325566627	325566719	ccgtaactgtACCTGCAGTTGGGCCAATGACatgtgggcctaacagacggctggcccACATGCCATTGATCCAACTGTaggtgcagttacggc	5'	G1	196.075	205.111	193.308	149.416	45.3632	64.1359	93.5775	64.3252	middle
94	156	tae-MIR1847-p3_2ss13TC21TC	ACATGCCATTGACCCAACTGC	21	chr5A	-	325566627	325566719	ccgtaactgtACCTGCAGTTGGGCCAATGACatgtgggcctaacagacggctggcccACATGCCATTGATCCAACTGTaggtgcagttacggc	3'	G1	60.4186	49.7523	65.2728	42.265	0	5.93851	10.1715	0	middle
95	157	tae-MIR5049-p5_1ss7AG	TTACTTGTCTTAGATTTGTCT	21	chr7B	+	589783622	589783735	acggaaggatgtacttcctccaatccgtaTTACTTATCTTAGATTTGTCTagatacatacatttatacaaatttaagacgaatAATATGGATCGGAGGGAGTACctgataataa	5'	G1	25.0794	26.5189	31.695	38.7925	15.1211	11.877	0	0	middle
95	158	tae-miR5049-3p_1ss10CT	AATATGGATTGGAGGGAGTAC	21	chr7B	+	589783622	589783735	acggaaggatgtacttcctccaatccgtaTTACTTATCTTAGATTTGTCTagatacatacatttatacaaatttaagacgaatAATATGGATCGGAGGGAGTACctgataataa	3'	G1	5.12988	13.1421	3.13812	0	0	0	0	0	middle
96	159	hvu-MIR5050-p5	TTTTGCCGGTTGAACGACCTCA	22	chr7A	-	60557918	60558025	gtTTTTGCCGGTTGAACGACCTCAccatgtcgaccgcctcttcctcgacaagtgccagggagatctgctcgtgCCATGATGAGGTCGTTCAACCagcaaaacggcggc	5'	G1	1115.46	910.091	1255.87	1106.03	111.896	91.4531	101.715	83.9024	high
96	160	tae-MIR5050-p3	CCATGATGAGGTCGTTCAACC	21	chr7A	-	60557918	60558025	gtTTTTGCCGGTTGAACGACCTCAccatgtcgaccgcctcttcctcgacaagtgccagggagatctgctcgtgCCATGATGAGGTCGTTCAACCagcaaaacggcggc	3'	G1	100.318	61.9557	75.9424	69.0527	16.6332	9.50162	10.1715	0	middle
97	161	hvu-MIR5053-p5_1ss9GT	TTGCTGCTTTTGCTCGAGCTC	21	chr1A	-	536240893	536240990	gcccacctcgccgccgtagttccagTTGCTGCTGTTGCTCGAGCTCtccccgtagcccaggttctccgacacgtccagcacgcagctgtagtccgccg	5'	G1	0	0	3.13812	0	0	0	0	0	low
98	162	tae-miR5062-5p	TGAACCTTAGGGAACAGCCGCAT	23	chr5B	+	652391233	652391390	cgtagcttctTGAACCTTAGGGAACAGCCGCATaacaccattaacttgaaaaccacttaccttatcccaaaactgctcctaccacaatataaggggtaaggaatggtttttggtttgtgaggtcatGCGGATTTTTCACCAAGGTTCAAGtggttatc	5'	G1	2441.82	2811	4058.84	3707.41	945.068	947.786	1493.17	1795.51	high
98	163	ata-miR5062a-3p_2ss2TC18AG	GCGGATTTTTCACCAAGGTTCAAG	24	chr5B	+	652391233	652391390	cgtagcttctTGAACCTTAGGGAACAGCCGCATaacaccattaacttgaaaaccacttaccttatcccaaaactgctcctaccacaatataaggggtaaggaatggtttttggtttgtgaggtcatGCGGATTTTTCACCAAGGTTCAAGtggttatc	3'	G1	344.842	419.609	950.221	735.768	151.211	160.34	252.252	293.658	high
99	164	bdi-MIR5067-p5_2ss13TC17CT	CGATCCATATTACTTGTCGCT	21	chr7B	+	708847649	708847734	tactccctcCGTTCCATATTACTTGTCGCTgatttagtacaactttgtacTAAATCAGCGACAAGTAATATggaacggagggagta	5'	G1	0	0	0	4.76225	0	0	0	0	low
99	165	bdi-MIR5067-p3_1ss18AG	TAAATCAGCGACAACTAGTAT	21	chr7B	+	708847649	708847734	tactccctcCGTTCCATATTACTTGTCGCTgatttagtacaactttgtacTAAATCAGCGACAAGTAATATggaacggagggagta	3'	G1	5.69987	0	11.9248	11.3104	0	0	0	0	middle
100	166	tae-MIR5084-p5	ATCCTCTGCAGTACCGTATGGTGC	24	chr1A	+	492238387	492238515	aaaaaaggggtttagATCCTCTGCAGTACCGTATGGTGCtgtagtatggataacatgtggggccaggtctcacctggcagtgactgtacaacatcatACAGTACTGCAGAGGATCCTAACCccttaaaa	5'	G1	6.83984	0	0	7.14338	0	0	0	0	low
100	167	tae-miR5084_L-2R+2	ACAGTACTGCAGAGGATCCTAACC	24	chr1A	+	492238387	492238515	aaaaaaggggtttagATCCTCTGCAGTACCGTATGGTGCtgtagtatggataacatgtggggccaggtctcacctggcagtgactgtacaacatcatACAGTACTGCAGAGGATCCTAACCccttaaaa	3'	G1	22.7995	18.7744	18.2011	39.2886	0	8.31392	0	0	middle
101	168	ata-MIR5084-p5_1ss11AG	AGGATCCTCTGCAGTACTGTACGG	24	chr7B	+	570558930	570559049	gacgggttAGGATCCTCTGCAGTACTGCACGGtgctatacagtcactgccatgtgggacctggccccacatgtcatcgacactacagcaccatATGGTACTGCAGAGGATCTCAACCcct	5'	G1	3.98991	8.4485	27.6154	25.0018	0	0	0	0	middle
101	169	ata-MIR5084-p3	ACGGTACTGCAGAGGATCTCAACC	24	chr7B	+	570558930	570559049	gacgggttAGGATCCTCTGCAGTACTGCACGGtgctatacagtcactgccatgtgggacctggccccacatgtcatcgacactacagcaccatATGGTACTGCAGAGGATCTCAACCcct	3'	G1	7.40983	4.22425	10.6696	42.265	0	0	0	0	middle
102	170	ata-MIR5168-p5	TTGTTGTCTGGTTCAAGGTCT	21	chr5A	+	411834627	411834748	agttaggttaagggggTTGTTGTCTGGTTCAAGGTCTccacatacataatatacatggagagcatgatatggattgtatgatttggtgaccTCGGACCAGGCTTCAATCCCTttaaccagca	5'	G1	74.0983	63.8331	52.7203	51.1942	3.78027	10.6893	10.1715	0	middle
102	171	ata-miR5168-3p	TCGGACCAGGCTTCAATCCCT	21	chr5A	+	411834627	411834748	agttaggttaagggggTTGTTGTCTGGTTCAAGGTCTccacatacataatatacatggagagcatgatatggattgtatgatttggtgaccTCGGACCAGGCTTCAATCCCTttaaccagca	3'	G1	7287.85	7184.98	5262.78	8069.49	1682.6	1530.95	1768.31	1334.75	high
103	172	tae-MIR5175-p5_1ss1AT	TTTACTCGTCGTGGTTTTAGT	21	chr2A	-	266768781	266768865	actccctctgttccaaATTACTCGTCGTGGTTTTAGTccaaatttgaactaaaaccatGACGAGTAATTTGGAACGGAGggagta	5'	G1	91.1979	80.2607	72.8043	67.2668	37.8027	28.5049	16.2744	0	middle
103	173	tae-MIR5175-p3_1ss19GA	GACGAGTAATTTGGAACGAAG	21	chr2A	-	266768781	266768865	actccctctgttccaaATTACTCGTCGTGGTTTTAGTccaaatttgaactaaaaccatGACGAGTAATTTGGAACGGAGggagta	3'	G1	413.24	353.429	488.291	389.612	57.4601	52.8528	46.7888	95.0894	high
104	174	bdi-MIR5200a-p5_1ss10GT	GAGCCTTAGTGAATATCTACA	21	chr7B	+	8934715	8934813	aaagcagtcGAGCCTTAGTGAATATCTACAccagtaagtttttttcttcatgccagaaatacttaacagTGTAGATACTCCCTAAGGCTTggtggtatt	5'	G1	87.9679	59.9218	24.4773	65.6794	0	0	0	0	middle
104	175	bdi-miR5200a-3p	TGTAGATACTCCCTAAGGCTT	21	chr7B	+	8934715	8934813	aaagcagtcGAGCCTTAGTGAATATCTACAccagtaagtttttttcttcatgccagaaatacttaacagTGTAGATACTCCCTAAGGCTTggtggtatt	3'	G1	4447.8	4013.98	1738.2	1135.7	16.6332	16.8258	6.78098	8.39024	high
105	176	tae-MIR5200-p5	TAAGCCTTAGTGAATATCTAC	21	chr7B	+	8934124	8934216	actaatTAAGCCTTAGTGAATATCTACactagtaagtttttcttcatgtttgaaatgcttagcatTGTAGATACTCCCTAAGGCTTgggtggt	5'	G1	6005.85	4878.15	2149.61	1589.01	0	17.8155	0	0	high
105	177	tae-miR5200	TGTAGATACTCCCTAAGGCTT	21	chr7B	+	8934124	8934216	actaatTAAGCCTTAGTGAATATCTACactagtaagtttttcttcatgtttgaaatgcttagcatTGTAGATACTCCCTAAGGCTTgggtggt	3'	G1	4447.8	4013.98	1738.2	1135.7	16.6332	16.8258	6.78098	8.39024	high
106	178	ata-miR5200-5p_1ss9GT	AAGCCTTATTGAATATCTACA	21	chr7A	-	70159978	70160076	ttaagcactaAAGCCTTAGTGAATATCTACActagtaagtttttcttcatgttggaaatgcttagcatTGTAGATACTCCCTAAGGCTTgggtggtatt	5'	G1	1842.67	1433.98	568.627	544.286	0	5.93851	0	0	high
106	179	ata-miR5200-3p	TGTAGATACTCCCTAAGGCTT	21	chr7A	-	70159978	70160076	ttaagcactaAAGCCTTAGTGAATATCTACActagtaagtttttcttcatgttggaaatgcttagcatTGTAGATACTCCCTAAGGCTTgggtggtatt	3'	G1	4447.8	4013.98	1738.2	1135.7	16.6332	16.8258	6.78098	8.39024	high
107	180	tae-MIR5384-p5	TTCGCCGGTCGCGCGTTCCCC	21	chr1A	-	38971355	38971420	tgccgaccccTTCGCCGGTCGCGCGTTCCCCttgcggTGAGCGCGCCGCCGTCGAATGgatcggtg	5'	G1	17.0996	37.5489	77.1976	76.196	117.944	130.647	174.949	83.9024	middle
107	181	tae-miR5384-3p_2ss9CT20TC	TGAGCGCGTCGCCGTCGAACG	21	chr1A	-	38971355	38971420	tgccgaccccTTCGCCGGTCGCGCGTTCCCCttgcggTGAGCGCGCCGCCGTCGAATGgatcggtg	3'	G1	3.41992	2.34681	3.13812	4.76225	0	0	0	0	low
108	182	hvu-MIR6191-p5	ATTCTTGTCTTAGATTTGTCTAGA	24	chr5B	-	473894645	473894724	ATTCTTGTCTTAGATTTGTCTAGAtatggatgtatcaagtcttgatacatccgtatctagacaaatctaagacaagaatt	5'	G1	68.3984	65.4759	61.8209	48.9123	27.2179	21.3786	38.6516	50.3415	middle
109	183	tae-miR6197-5p	TCTGTAAACAAATGTAGGACG	21	chr1A	+	178682924	178683014	aagtactcccTCTGTAAACAAATGTAGGACGtttttgcagtttaaattaaactgctaaaacatcTTACATTTGTGTACAGAGGGAatatat	5'	G1	23.3695	15.9583	14.4353	7.73866	7.56054	5.93851	0	0	middle
109	184	tae-MIR6197-p3_1ss12TA	TTACATTTGTGAACAGAGGGA	21	chr1A	+	178682924	178683014	aagtactcccTCTGTAAACAAATGTAGGACGtttttgcagtttaaattaaactgctaaaacatcTTACATTTGTGTACAGAGGGAatatat	3'	G1	6.26985	11.2647	5.64861	6.5481	0	5.93851	10.1715	0	middle
110	185	hvu-MIR6198-p3_1ss22AG	GAGTGATAACCAGAGGAGCTCGACT	25	chr7B	-	669519479	669519565	ttctcaccgaatattgacggctctgtcttggatggtcattctgctGAGTGATAACCAGAGGAGCTCGACCtcagtggtgggggttga	3'	G1	0	0	0	0	12.0969	8.31392	0	0	middle
111	186	hvu-MIR6200-p5_2ss1AT18AT	TCCTTTCCCAGTGACAGTAGGGGC	24	chr4B	-	672164338	672164526	ctttggtttggccaactagattggtagttcttgcaatgggagaagtgcttagctttgggttcaatcttgcggtgTCCTTTCCCAGTGACAGAAGGGGCagcaaggcacgtattgtattgttgccatcgaggataacaagatgtggtttttatcatattgcatgaatttatccctctacatcatgtcatc	5'	G1	3.41992	0	0	0	18.1453	33.2557	0	13.9837	middle
112	187	osa-MIR6253-p3	CAACAATCATTTTCCTCTCATTA	23	chr2A	-	644556441	644556516	atattaatttgaggaaagtgggcagttgggctgagcttgataatctcttttgcCAACAATCATTTTCCTCTCATTA	3'	G1	3.41992	0	0	0	0	0	0	0	low
113	188	tae-miR7757-5p_1ss2TC	ACAAAACCTTCAGCTATCCATC	22	chr3A	+	702165265	702165608	tgcattatatATAAAACCTTCAGCTATCCATCtccatatcagtccgtctctcttaattttgtaatcttttggaaatatgcttaaatatcctcgaacataagaacgagccacacatgctgcaccaatactgtgaaaagtagcatagaatgagtaaaagaggctcttgacttttagattatgcaagagctttgatctacaagtcaacccttttttactaactactagtagctttgatctgccttcttatctataggattagttattatgtttaactatgtttttagaagattaagcaagcttattcgatatgtaaaTGGATAGTTTGAGGTTTTATTTataatgat	5'	G1	40201.2	40949.4	51371.6	40547	17360.5	14908	20865.8	16201.6	high
113	189	tae-MIR7757-p3_1ss19AG	TGGATAGTTTGAGGTTTTGTTT	22	chr3A	+	702165265	702165608	tgcattatatATAAAACCTTCAGCTATCCATCtccatatcagtccgtctctcttaattttgtaatcttttggaaatatgcttaaatatcctcgaacataagaacgagccacacatgctgcaccaatactgtgaaaagtagcatagaatgagtaaaagaggctcttgacttttagattatgcaagagctttgatctacaagtcaacccttttttactaactactagtagctttgatctgccttcttatctataggattagttattatgtttaactatgtttttagaagattaagcaagcttattcgatatgtaaaTGGATAGTTTGAGGTTTTATTTataatgat	3'	G1	445.73	512.073	305.025	453.605	754.542	662.738	762.86	1303.28	high
114	190	stu-MIR8005a-p3_1ss5GA	GTTTAGGGTTTAGGGTTTAGGGTT	24	chr4A	+	329188885	329188999	gtttagggtttagggtttatggtttggggtttagggtttagggttaggtagGTTTAGGGTTTAGGGTTTAGGGTTtaggttttagggtttagggtttagggtttagtgtttgggt	3'	G1	0	11.2647	0	18.4537	0	0	0	0	middle
115	191	tae-miR9652-5p	CCTGTTTGTCATTAAGTTTCTT	22	chr2B	-	720073083	720073191	agatgtgtttgtcgCCTGTTTGTCATTAAGTTTCTTagtgcctttgccatcctagtgaaaggtcaaaaggtactTAGAAGCTTAATGAGAACATGtgactaacgtactt	5'	G1	168.146	176.01	109.206	177.394	972.286	833.767	1074.11	1608.13	high
115	192	tae-MIR9652-p3	TAGAAGCTTAATGAGAACATG	21	chr2B	-	720073083	720073191	agatgtgtttgtcgCCTGTTTGTCATTAAGTTTCTTagtgcctttgccatcctagtgaaaggtcaaaaggtactTAGAAGCTTAATGAGAACATGtgactaacgtactt	3'	G1	35.3392	31.9166	13.1801	13.6915	238.913	302.864	219.704	153.821	middle
116	193	tae-miR9653b_L+3R-1	CCATGGCCAAGGTCTCTTGAGGC	23	Un	-	445942253	445942312	ccacggCCATGGCCAAGGTCTCTTGAGGCttGCCCTTGAAGACTTTGGCCATGTccatgg	5'	G1	288.413	338.409	241.007	172.632	267.643	237.54	262.424	254.504	middle
116	194	tae-MIR9653b-p3_1ss2GC	GCCCTTGAAGACTTTGGCCATGT	23	Un	-	445942253	445942312	ccacggCCATGGCCAAGGTCTCTTGAGGCttGCCCTTGAAGACTTTGGCCATGTccatgg	3'	G1	0	12.2034	7.53148	22.0254	517.141	426.385	290.904	542.569	high
117	195	tae-MIR9654b-p5_2ss1CA22GC	AGCTTCAAGCCTTGAGGAATACGG	24	chr1B	+	653005106	653005230	atgctcacatgcacgttggttTGCTTCAAGCCTTGAGGAATAGGGtagactgcacggagctatgtgcagtgcagtttacactATTCCGAAAGGCTTGAAGCGAATtaactagcattgtgcctctt	5'	G1	0	1.64276	1.56906	1.78584	89.2144	163.309	114.938	110.472	middle
117	196	tae-miR9654b-3p_L+1_1ss20GT	ATTCCGAAAGGCTTGAAGCTAAT	23	chr1B	+	653005106	653005230	atgctcacatgcacgttggttTGCTTCAAGCCTTGAGGAATAGGGtagactgcacggagctatgtgcagtgcagtttacactATTCCGAAAGGCTTGAAGCGAATtaactagcattgtgcctctt	3'	G1	46.7389	45.0587	15.6906	32.1452	5789.86	6007.4	6454.81	9145.36	high
118	197	tae-MIR9654a-p5_1ss9TA	AAGCCTTGAGGAATAGGGTAGACT	24	chr3B	-	830422569	830422674	tgcacgttggttcgcttcAAGCCTTGTGGAATAGGGTAGACTgcatggagctatgtgcagtgcagtttacaCTATTCTGAAAGGCTTGAAGCGAAttaactagcat	5'	G1	0	1.64276	1.56906	1.78584	7.56054	19.5971	27.463	20.9756	middle
118	198	tae-miR9654a-3p_L+3R-1	CTATTCTGAAAGGCTTGAAGCGAA	24	chr3B	-	830422569	830422674	tgcacgttggttcgcttcAAGCCTTGTGGAATAGGGTAGACTgcatggagctatgtgcagtgcagtttacaCTATTCTGAAAGGCTTGAAGCGAAttaactagcat	3'	G1	2.84993	0	0	0	503.532	514.275	504.505	699.187	high
119	199	tae-MIR9655-p5	TCGGCTACTTCCTTTCCCTTGC	22	chr6B	+	115271179	115271300	cgggtgatccgtctcaggcgTCGGCTACTTCCTTTCCCTTGCcagtgcgccatgccggcgggtgcacccctcttgcacaggCAAGGGAAGGAAGTAGCCAACgtcttgggcggatctagcat	5'	G1	313.493	178.827	96.654	32.1452	4595.3	5217.58	6511.78	4555.9	high
119	200	tae-miR9655-3p	CAAGGGAAGGAAGTAGCCAAC	21	chr6B	+	115271179	115271300	cgggtgatccgtctcaggcgTCGGCTACTTCCTTTCCCTTGCcagtgcgccatgccggcgggtgcacccctcttgcacaggCAAGGGAAGGAAGTAGCCAACgtcttgggcggatctagcat	3'	G1	98.6077	43.1812	0	3.57169	1167.35	1367.05	1214.47	1241.76	high
120	201	tae-miR9657b-5p_1ss5TC	TTCGCCGGAGAAGCATGTTGC	21	Un	+	147246801	147246896	gcatagcggcgtgctgactccgTTCGCCGGAGAAGCATGTTGCggaccagtgccgcgtgcttcctcgtcgaacggtggcgaccacgttgcacgcgc	5'	G1	0	0	0	0	0	13.0647	10.1715	0	middle
121	202	tae-MIR9658-p5	CCGATTCTCCCAGAATTTTGA	21	chr6B	+	64341086	64341234	tctggtaacaatagattgggattcaggcgcagttcttttgaCCGATTCTCCCAGAATTTTGAgaatcgcacctcctaaaccaaataggtttaagattgtgagaacggtctgattctcATCGTTCTGGGTGAATAGGCCaaaaaaaccag	5'	G1	14.8197	8.91786	8.1591	5.95282	134.578	163.903	195.292	139.837	middle
121	203	tae-miR9658-3p	ATCGTTCTGGGTGAATAGGCC	21	chr6B	+	64341086	64341234	tctggtaacaatagattgggattcaggcgcagttcttttgaCCGATTCTCCCAGAATTTTGAgaatcgcacctcctaaaccaaataggtttaagattgtgagaacggtctgattctcATCGTTCTGGGTGAATAGGCCaaaaaaaccag	3'	G1	29.6393	16.897	16.3182	17.8584	822.587	731.625	695.729	643.252	high
122	204	tae-MIR9659-p5	TGCTGGGAAAACTATTGAACT	21	chr6B	-	42376507	42376627	tccaggcctagttggggtggaTGCTGGGAAAACTATTGAACTagataagttacaactcatctcgaagtaacttgtctggTCCAATGGTTGTTCACGGCATCcacaaagggcctggctatcc	5'	G1	0	0	0	0	166.332	210.223	81.3718	55.9349	middle
122	205	tae-miR9659-3p	TCCAATGGTTGTTCACGGCATC	22	chr6B	-	42376507	42376627	tccaggcctagttggggtggaTGCTGGGAAAACTATTGAACTagataagttacaactcatctcgaagtaacttgtctggTCCAATGGTTGTTCACGGCATCcacaaagggcctggctatcc	3'	G1	74.0983	61.0169	10.042	8.92922	7014.67	6843.54	3616.97	3728.06	high
123	206	tae-miR9660-5p_R+4	TTGCGAGCAACGGATGAATCAGCC	24	chr6B	+	642573020	642573107	gctctttctcTTGCGAGCAACGGATGAATCAGCCtcgttatccaatccagaggtggctgatttctcctttgctcgagtagagaaagag	5'	G1	60.9886	44.5893	42.6784	36.3122	74.0933	74.8252	85.4403	72.7154	middle
124	207	tae-miR9661-5p_1ss14GA	TGAAGTAGAGCAGAGACCTCA	21	chr4A	+	607648117	607648193	ttggggaagaTGAAGTAGAGCAGGGACCTCAcgctcaagaagcggtgAGGTGCCTGACCTACTTCATCttcaccaac	5'	G1	451.429	536.01	283.058	419.078	75.6054	108.081	73.2346	44.748	high
124	208	tae-MIR9661-p3	AGGTGCCTGACCTACTTCATC	21	chr4A	+	607648117	607648193	ttggggaagaTGAAGTAGAGCAGGGACCTCAcgctcaagaagcggtgAGGTGCCTGACCTACTTCATCttcaccaac	3'	G1	61.5586	52.5684	43.306	35.1216	0	0	0	0	middle
125	209	tae-MIR9662b-p5_1ss9CG	GCGGCTCTGTGGTGTTCAAGC	21	chr6A	-	110886062	110886161	tcggggagcccgGCGGCTCTCTGGTGTTCAAGCaggaacctcatgctaccggcagcatgcggcgcttgcTTGAACATCCCAGAGCCACCGgcgtgccaaa	5'	G1	1275.63	1220.34	1133.49	750.055	3701.64	3329.13	4168.27	4645.4	high
125	210	tae-miR9662a-3p	TTGAACATCCCAGAGCCACCG	21	chr6A	-	110886062	110886161	tcggggagcccgGCGGCTCTCTGGTGTTCAAGCaggaacctcatgctaccggcagcatgcggcgcttgcTTGAACATCCCAGAGCCACCGgcgtgccaaa	3'	G1	3977.37	3671.81	3387.91	3796.71	6603.38	5860.12	6092.71	4318.18	high
126	211	tae-MIR9664-p5	ACGGCATAGAGGCACTGCAAA	21	chr1B	+	334672592	334672709	ggtctgatggttaacgaaaccACGGCATAGAGGCACTGCAAAcatccgagatgagcaaactaagcttgtccgtagttTGCAGTCCTCGATGTCGTAGttttgtttttccatctattgt	5'	G1	140.217	133.768	301.887	757.198	7.56054	34.4434	313.281	559.349	high
126	212	tae-miR9664-3p_L-1	TGCAGTCCTCGATGTCGTAG	20	chr1B	+	334672592	334672709	ggtctgatggttaacgaaaccACGGCATAGAGGCACTGCAAAcatccgagatgagcaaactaagcttgtccgtagttTGCAGTCCTCGATGTCGTAGttttgtttttccatctattgt	3'	G1	237.684	255.802	1034.95	1185.8	48.3875	58.1974	575.705	634.862	high
127	213	tae-MIR9665-p5_1ss24TC	GTTTGACTTTGCACTGCTAGCGGC	24	chr2A	+	717895035	717895165	taataatttgGTTTGACTTTGCACTGCTAGCGGCggcactgccgcactgcccggtcagtgtaagctcattacactgtccgggcagtgcggccgtgcacTGCTAGCAGTGTAAACTCAAATCAtatcattac	5'	G1	0	0	0	0	449.096	962.039	931.707	1210.99	high
127	214	tae-miR9665-3p_L+1	TGCTAGCAGTGTAAACTCAAATCA	24	chr2A	+	717895035	717895165	taataatttgGTTTGACTTTGCACTGCTAGCGGCggcactgccgcactgcccggtcagtgtaagctcattacactgtccgggcagtgcggccgtgcacTGCTAGCAGTGTAAACTCAAATCAtatcattac	3'	G1	0	0	0	0	123.993	364.625	370.242	570.536	high
128	215	tae-MIR9666c-p5	TTCGCCATCATACGTCCAACC	21	chr4A	+	580999365	580999457	attcggaTTCGCCATCATACGTCCAACCgtgcatttgatatgcatatatatgcatcacgagccacggttGGCTGTATGATGGCGATACCgatt	5'	G1	3.13493	0	4.07955	0	21.1695	24.7438	3.39049	0	middle
128	216	tae-MIR9666c-p3	GGCTGTATGATGGCGATACC	20	chr4A	+	580999365	580999457	attcggaTTCGCCATCATACGTCCAACCgtgcatttgatatgcatatatatgcatcacgagccacggttGGCTGTATGATGGCGATACCgatt	3'	G1	0	0	0	0	4.03229	7.12621	0	0	low
129	217	tae-MIR9666a-p5	ATTCGGATTCGCCATCATACG	21	chr3A	-	3395224	3395321	tcATTCGGATTCGCCATCATACGcccaaccgtgcatttgatatgcatatatatgcatcacgagccaCGGTAGGGCTGTATGATGGCGAtaccgattgg	5'	G1	0	0	0	0	16.6332	20.5868	15.5963	0	middle
159	218	tae-miR9666a-3p	CGGTAGGGCTGTATGATGGCGA	22	chr3A	-	3395224	3395321	tcATTCGGATTCGCCATCATACGcccaaccgtgcatttgatatgcatatatatgcatcacgagccaCGGTAGGGCTGTATGATGGCGAtaccgattgg	3'	G1	5.12988	2.34681	0	5.95282	149.195	98.5793	83.4061	104.878	middle
130	219	tae-MIR9666b-p5	TTCGCCATCATACGTCCAACC	21	chr1A	+	554636535	554636632	tcattcggaTTCGCCATCATACGTCCAACCgtgcatttgatatgcatatatatgcatcacgagccaCGGTTGGGCTGTATGATGGCGAtaccgattgg	5'	G1	3.13493	0	4.07955	0	21.1695	24.7438	3.39049	0	middle
130	220	tae-miR9666b-3p	CGGTTGGGCTGTATGATGGCGA	22	chr1A	+	554636535	554636632	tcattcggaTTCGCCATCATACGTCCAACCgtgcatttgatatgcatatatatgcatcacgagccaCGGTTGGGCTGTATGATGGCGAtaccgattgg	3'	G1	9.68977	3.28553	13.8077	7.14338	315.527	269.608	144.435	199.967	middle
131	221	tae-miR9667-5p	AAATATGGCAAACAATGAATG	21	chr7B	-	35073451	35073541	aaaatctAAATATGGCAAACAATGAATGagaatccaaagatagggttatctttggattttcatttattgttttccatctttgggatttcat	5'	G1	0	0	0	0	0	9.50162	0	13.9837	middle
132	222	tae-MIR9668-p5_1ss23AG	CAAGTATTTTCGGACGGAGGGAGT	24	chr1B	-	81365469	81365608	agatacatccattccaatgaCAAGTATTTTAGGACGGAGGGAATacaagattcgactccatgaagtagctttacctctagcaatagaagaaaaaaaaacTCCCTCTGTCCGGAAATACTTGTCggacaaattgatgtatc	5'	G1	303.518	289.361	386.302	298.831	99.7991	114.019	58.9945	209.756	middle
132	223	tae-MIR9668-p3_1ss7TC	TCCCTCCGTCCGGAAATACTTGTC	24	chr1B	-	81365469	81365608	agatacatccattccaatgaCAAGTATTTTAGGACGGAGGGAATacaagattcgactccatgaagtagctttacctctagcaatagaagaaaaaaaaacTCCCTCTGTCCGGAAATACTTGTCggacaaattgatgtatc	3'	G1	133.947	139.4	126.78	201.205	27.2179	58.1974	81.3718	0	middle
133	224	tae-MIR9670-p5	TTCTTCAAGTACTCCACTTTT	21	chr6A	-	110885937	110886015	cctgaacgtcTTCTTCAAGTACTCCACTTTTtttttcttgcggagaaaaAGGTGGAATACTTGAAGAAGAttttcaggt	5'	G1	4355.84	4260.39	4818.89	4248.53	3542.87	3522.73	5685.85	4097.23	high
133	225	tae-miR9670-3p	AGGTGGAATACTTGAAGAAGA	21	chr6A	-	110885937	110886015	cctgaacgtcTTCTTCAAGTACTCCACTTTTtttttcttgcggagaaaaAGGTGGAATACTTGAAGAAGAttttcaggt	3'	G1	523.248	541.173	563.606	535.158	786.296	785.071	756.757	917.333	high
134	226	tae-MIR9672b-p5	TGAAGGCGATGCTTAATGACA	21	chr5B	-	437511232	437511353	gTGAAGGCGATGCTTAATGACAgtcgtggtgtcctaggcgaagacgatgcttaatggccagcatagacatagtcgcctggctcttcTAAGATACCACGACTGTCATTaagcatcatcttcac	5'	G1	2212.4	2335.31	2575.77	2412.08	1194.57	1345.07	952.05	866.992	high
134	227	tae-MIR9672b-p3_1ss3GA	TAAGATACCACGACTGTCATT	21	chr5B	-	437511232	437511353	gTGAAGGCGATGCTTAATGACAgtcgtggtgtcctaggcgaagacgatgcttaatggccagcatagacatagtcgcctggctcttcTAAGATACCACGACTGTCATTaagcatcatcttcac	3'	G1	8456.89	8917.86	8608.79	6647.51	2984.15	3012.01	2607.96	1880.81	high
135	228	tae-MIR9672a-p5	TGCTTAATGACAGTCGTGGTG	21	chr5A	+	435495340	435495484	tctgtttgaagtgaagatgaTGCTTAATGACAGTCGTGGTGtcttagaagagccaggcgactatgtctacgctggccattaagcatcgtctttgccTAGGACACCACGACTGTCATTaagcatcgccttcaccccaaacagagcc	5'	G1	223.15	230.691	327.619	256.566	201.11	208.442	201.395	181.789	middle
135	229	tae-MIR9672a-p3_1ss3GA	TAAGACACCACGACTGTCATT	21	chr5A	+	435495340	435495484	tctgtttgaagtgaagatgaTGCTTAATGACAGTCGTGGTGtcttagaagagccaggcgactatgtctacgctggccattaagcatcgtctttgccTAGGACACCACGACTGTCATTaagcatcgccttcaccccaaacagagcc	3'	G1	915.399	911.968	1276.9	1033.41	443.804	393.129	492.299	348.195	high
136	230	tae-miR9673-5p	TAAGAAGCAAATAGCACATG	20	chr7B	+	41725591	41725680	cgcctcgaggTAAGAAGCAAATAGCACATGcaggaggtaagaaagaagcaagcgaatgcgTGTGCTCTTTCCTTCTTACCCtcgagccgg	5'	G1	14.8197	23.9374	53.9756	29.7641	19.6574	19.0032	24.4115	16.7805	middle
136	231	tae-MIR9673-p3	TGTGCTCTTTCCTTCTTACCC	21	chr7B	+	41725591	41725680	cgcctcgaggTAAGAAGCAAATAGCACATGcaggaggtaagaaagaagcaagcgaatgcgTGTGCTCTTTCCTTCTTACCCtcgagccgg	3'	G1	10.8297	14.0808	8.78672	10.7151	33.2664	24.9417	24.4115	0	middle
137	232	tae-MIR9674a-p5_1	ATAGCATCATCCATCCTACCA	21	chr5A	-	651138130	651138217	aatttgtccATAGCATCATCCATCCTACCAttcaatggtggctgatgctgcccaacggtgggtaggtggctagtgctatggatagctt	5'	G1	2092.71	1831.21	1869.69	1923.95	958.425	1325.67	1015.11	799.87	high
138	233	ata-miR9674c-5p_L+1R-1_1ss9TG	TTGAATTTGTCCATAGCATCA	21	chr5A	-	651137969	651138076	atcctctggTTGAATTTTTCCATAGCATCAgcaccggccattcaactctggtggtagtagttgctgccttttggcgctgGTGCTATTGATAAATTCAACCggatggtt	5'	G1	257.064	215.202	321.343	179.18	80.8978	68.8867	50.8574	22.374	middle
138	234	ata-miR9674c-3p_L-1R+1	GTGCTATGGATAAATTCAACC	21	chr5A	-	651137969	651138076	atcctctggTTGAATTTTTCCATAGCATCAgcaccggccattcaactctggtggtagtagttgctgccttttggcgctgGTGCTATTGATAAATTCAACCggatggtt	3'	G1	359.092	346.388	307.535	472.058	443.048	459.641	563.499	433.496	high
139	235	tae-miR9674b-5p	ATAGCATCATCCATCCTACCC	21	Un	-	87907603	87907694	gaactcgtccATAGCATCATCCATCCTACCCttcaacggtggttgccgattccccacggtgggtaagatggctgatgctatgaataacttca	5'	G1	8931.12	8205.37	9167.69	7880.04	8689.83	8036.79	9513.38	5662.01	high
140	236	ata-miR9674a-5p	ATAGCATCATCCATCCTACCC	21	chr4B	-	660673291	660673382	gaacttgtccATAGCATCATCCATCCTACCCttcaacggtggttgccgattccccacggtgggTAAGATGGCTGATGCTATGAAtaacttca	5'	G1	8931.12	8205.37	9167.69	7880.04	8689.83	8036.79	9513.38	5662.01	high
140	237	ata-miR9674a-3p_L-1R+1	TAAGATGGCTGATGCTATGGA	21	chr4B	-	660673291	660673382	gaacttgtccATAGCATCATCCATCCTACCCttcaacggtggttgccgattccccacggtgggTAAGATGGCTGATGCTATGAAtaacttca	3'	G1	10.8297	12.6727	3.13812	2.97641	40.8269	34.4434	0	0	middle
141	238	ata-MIR9674b-p5	GTAGGATGGCCGGTGCTATGG	21	chr4B	-	658624920	658625057	ggcggctgctgctgccccacggtggGTAGGATGGCCGGTGCTATGGatagcttcaacccgatgttcgtgacacgcccccgtccgtcgtgagtcaagcagggagccaatcctctggcTGAATTTGTCCATAGCATCAGc	5'	G1	85.498	82.6075	73.4319	84.53	90.7265	128.272	93.5775	117.463	middle
141	239	ata-miR9674b-3p	TGAATTTGTCCATAGCATCAG	21	chr4B	-	658624920	658625057	ggcggctgctgctgccccacggtggGTAGGATGGCCGGTGCTATGGatagcttcaacccgatgttcgtgacacgcccccgtccgtcgtgagtcaagcagggagccaatcctctggcTGAATTTGTCCATAGCATCAGc	3'	G1	2517.63	2398.2	3557.37	3140.71	1571.84	1611.71	2911.07	1504.65	high
142	240	tae-miR9675-3p	TTTATGATCACTCTCGTTTTG	21	Un	-	55450935	55451163	atgctgccagccaagacgagggtgatcataaactcctgggtaatcatgttggacacccagtccaggaacatgccgaggagttcagagcggagaggttcaagggagcttgcatggactttcatggtgtattcttcgggtacacgccgcagaccaaaggatggcatgtacctgaagcaggagtttatgatggcccagcagTTTATGATCACTCTCGTTTTGcctgtcatca	3'	G1	115.137	115.463	134.311	66.0763	24.1937	33.2557	44.7545	25.1707	middle
143	241	tae-miR9676-5p	TGGATGTCATCGTGGCCGTACA	22	chr3B	-	208059262	208059379	cttcacaccgTGGATGTCATCGTGGCCGTACAtgaatcgtcccccacatccagctctgttcaatttcaggcaaagtggacgtttcattgTACGGCCTGATGACATCCACGgcgtggct	5'	G1	139.647	152.073	187.032	203.586	63.5085	64.1359	77.3032	67.1219	middle
143	242	tae-MIR9676-p3	TACGGCCTGATGACATCCACG	21	chr3B	-	208059262	208059379	cttcacaccgTGGATGTCATCGTGGCCGTACAtgaatcgtcccccacatccagctctgttcaatttcaggcaaagtggacgtttcattgTACGGCCTGATGACATCCACGgcgtggct	3'	G1	143.067	138.931	144.981	143.463	40.8269	28.5049	34.583	0	middle
144	243	ata-miR9677-5p	TTCCACTCTACCAACAGCCACG	22	chr3A	-	74337901	74338003	caaaggcggcctcgcttctcTTCCACTCTACCAGCAGCCACGcctcgcccacgaccatggcgTGGCCGTTGGTAGAGTAGGAGAcgagcatggccacctgttc	5'	G1	0	0	0	0	12.0969	8.31392	0	0	middle
144	244	tae-miR9677a	TGGCCGTTGGTAGAGTAGGAGA	22	chr3A	-	74337901	74338003	caaaggcggcctcgcttctcTTCCACTCTACCAGCAGCCACGcctcgcccacgaccatggcgTGGCCGTTGGTAGAGTAGGAGAcgagcatggccacctgttc	3'	G1	0	0	0	0	57.4601	57.0097	44.7545	39.1545	middle
145	245	ata-miR9772a-5p	TGAGATGAGATTACCCCATAC	21	chr5A	-	611720723	611720814	cagcggccgtTGAGATGAGATTACCCCATACcctatagcggcagcttgactccgtgcacgcgtAGGGGGCAATCTCACCTCAACagccgctc	5'	G1	1526.71	1373.12	2180.68	1886.75	1082.67	1225.11	1765.77	1101.92	high
145	246	ata-miR9772a-3p	AGGGGGCAATCTCACCTCAAC	21	chr5A	-	611720723	611720814	cagcggccgtTGAGATGAGATTACCCCATACcctatagcggcagcttgactccgtgcacgcgtAGGGGGCAATCTCACCTCAACagccgctc	3'	G1	85.783	86.3624	125.525	116.378	58.9722	29.0987	58.9945	23.7724	middle
146	247	tae-miR9772	TGAGATGAGATTACCCCATAC	21	chr5B	-	653140983	653141070	tagcggccgtTGAGATGAGATTACCCCATACcctatagcggcagctcgactccgcacacgcgtAGGGGGCAATCTCACCTCAACagct	5'	G1	1526.71	1373.12	2180.68	1886.75	1082.67	1225.11	1765.77	1101.92	high
146	248	ata-miR9772a-3p	AGGGGGCAATCTCACCTCAAC	21	chr5B	-	653140983	653141070	tagcggccgtTGAGATGAGATTACCCCATACcctatagcggcagctcgactccgcacacgcgtAGGGGGCAATCTCACCTCAACagct	3'	G1	85.783	86.3624	125.525	116.378	58.9722	29.0987	58.9945	23.7724	middle
147	249	tae-miR9773	TTTGTTTTTATGTTATTTTGTGAA	24	chr4A	-	269842708	269842872	ttgttgttcagaaataggaaagcagaatgaaatccagtcttagtcaaatatttcatatctcttcttatccatttaaacatatggatttagagtagagcatatggatcaatctatttataattataagaatcgaatgtgTTTGTTTTTATGTTATTTTGTGAAgaa	3'	G1	6225.39	3941.22	9876.9	12088.4	3080.16	2909.87	3151.12	6787.71	high
148	250	tae-MIR9774-p5	CAGAAATACCCAATATCTTGCT	22	chr3A	-	316608499	316608552	aagaCAGAAATACCCAATATCTTGCTagaaCAAGATATTGGGTATTTCTGTCTt	5'	G1	41.609	16.4276	33.8916	83.3394	71.0691	100.955	231.91	173.398	middle
148	251	tae-miR9774_R+1	CAAGATATTGGGTATTTCTGTCT	23	chr3A	-	316608499	316608552	aagaCAGAAATACCCAATATCTTGCTagaaCAAGATATTGGGTATTTCTGTCTt	3'	G1	1061.89	270.352	1514.45	2068.6	7829.7	10728.5	13922.7	25517.5	high
149	252	tae-miR9776_L-1R+1_1ss18AG	TGGACGAGGATGTGCAGCTGC	21	chr5B	+	607820077	607820164	tagctagagctTGGACGAGGATGTGCAACTGCggtacggtaggaccttcagctacgaccggcagctgcacatccatgtccaagctcta	5'	G1	532.368	524.276	409.838	261.329	385.588	396.693	294.973	310.439	high
150	253	tae-MIR9777-p5	GTGCCGTGATGATTGCTTTACTTCT	25	chr6B	-	117567509	117567621	gctgtttttGTGCCGTGATGATTGCTTTACTTCTgacacctcttgtacgagaagcgccttgatgcgcttcgctgagcagattGCAGCAAACATATCTGAGCACAgtcacacgc	5'	G1	0	0	0	0	0	0	0	19.5772	middle
150	254	tae-miR9777_L+2	GCAGCAAACATATCTGAGCACA	22	chr6B	-	117567509	117567621	gctgtttttGTGCCGTGATGATTGCTTTACTTCTgacacctcttgtacgagaagcgccttgatgcgcttcgctgagcagattGCAGCAAACATATCTGAGCACAgtcacacgc	3'	G1	5.12988	14.5502	10.6696	10.1198	81.6538	58.1974	91.5432	75.5122	middle
151	255	tae-MIR9779-p3	TACCTATGATGAGTTGCGAACTGTA	25	chr6A	-	110883094	110883241	ttgtctcatttcatatctgtgtttaagaccaatgatctatattttatgctgtttttaaattgttctTACCTATGATGAGTTGCGAACTGTAttgcctacattgtttgaacaatctgtgagaacgtatgcaacgtctgaggatgaacaa	3'	G1	0	0	0	0	7.56054	13.0647	12.2058	13.9837	middle
152	256	tae-MIR9781-p5_2ss21TC23TC	ATATGTCATGAAAAGTATATCACT	24	chr4A	-	547610802	547610894	aatatgtgttATATGTCATGAAAAGTATATTATTagatttctacacggatgtagtttctaaatatatattTTTTGTCACATATAATACATAtt	5'	G1	9.11979	0	9.41435	5.35753	0	5.93851	0	0	low
152	257	tae-miR9781_1ss5GA	TTTTATCACATATAATACATA	21	chr4A	-	547610802	547610894	aatatgtgttATATGTCATGAAAAGTATATTATTagatttctacacggatgtagtttctaaatatatattTTTTGTCACATATAATACATAtt	3'	G1	12.5397	14.5502	38.9126	57.147	0	0	0	0	middle
153	258	tae-MIR9782-p3_1ss6TA	AATATATGACTTGTATTAGGTTGG	24	chr3B	-	256862105	256862241	aggttgtcaattttatcaccctaatataaactatataacacaaaaattatatcttttgaaaatagaacatatgaagtttatattggtatattttttgtAATATATGACTTGTATTAGGTTGGtcaaattgacgacct	3'	G1	49.5888	37.0795	59.6242	102.984	0	0	0	0	middle
1	1	gma-miR156a_L+1R+1	TTGACAGAAGAGAGTGAGCACC	22	chr3A	+	71681698	71681873	tcaatatgtgatgtgcacaagagaggtgggtgctgtgtgtggaagTTGACAGAAGAGAGTGAGCACCcatggtgtttccttagcatcaaggggcatgccagggagctatgcgtgctcactgctctatctgtcagccactgatcagaccccgtttcttgcatgtaatcacatatcct	5'	G2	64.9785	92.9335	57.1137	72.6244	0	0	0	0	middle
2	2	gma-miR156a_L+2	CTTGACAGAAGAGAGTGAGCAC	22	chr6A	+	125410878	125410965	gATTGACAGAAGAGAGTGAGCACacggcgtgatgccggcataacatgtatgccgtcttcgccgcgtgctcactcctctttctgtcagc	5'	G2	11.9697	18.3051	19.4563	32.7405	0	0	0	0	middle
3	3	bdi-miR156h-3p_L+1	TGCTCACTGCTCTTCCTGTCATC	23	chr6A	-	434589822	434589992	gctgcttagctcggcaaggaccggtacgggcgctgggcggtgacagaagagagtgagcacacggccggtcgttacggcaccgcccgggtgtgccgtcgcggccgcgTGCTCACTGCTCTTCCTGTCATCcactctcccgcttcccttccggccttcgccgtggctggctgc	3'	G2	17.6696	25.3455	24.4773	78.5772	9.07265	33.2557	28.4801	0	middle
4	4	gma-miR156a_R+1	TGACAGAAGAGAGTGAGCACT	21	chr6B	+	185450290	185450376	atTGACAGAAGAGAGTGAGCACAcggcgtgatgccggcataacatgtatgccgtcttcgccgcgtgctcactcctctttctgtcagc	5'	G2	65.5485	98.5658	32.6364	164.893	0	16.6278	0	0	middle
5	5	osa-miR160f-5p_L-2R+2	CCTGGCTCCCTGAATGCCATC	21	chr7A	+	208141226	208141333	gctggtgccgcttgCCTGGCTCCCTGAATGCCATCcgagaagcgcgccgctgtgggaggcgtccctcctggTTGGCATTGAGGGAGTCATGCaggcctcggctcctcc	5'	G2	7.40983	7.04042	54.6032	30.9546	0	0	0	0	middle
5	6	osa-MIR160f-p3	TTGGCATTGAGGGAGTCATGC	21	chr7A	+	208141226	208141333	gctggtgccgcttgCCTGGCTCCCTGAATGCCATCcgagaagcgcgccgctgtgggaggcgtccctcctggTTGGCATTGAGGGAGTCATGCaggcctcggctcctcc	3'	G2	19.3795	17.3664	12.5525	29.7641	0	0	0	0	middle
6	7	osa-miR160f-5p	TGCCTGGCTCCCTGAATGCCA	21	chr7B	+	173542732	173542833	ggtgccgctTGCCTGGCTCCCTGAATGCCAtccgggaagcgcgccactgtgggaggcgtccctcctggTTGGCATTGAGGGAGTCAAGCaggcctcggctcc	5'	G2	1200.96	1146.18	1161.1	1335.22	18.1453	7.12621	0	19.5772	high
6	8	osa-MIR160f-p3_1ss19TA	TTGGCATTGAGGGAGTCAAGC	21	chr7B	+	173542732	173542833	ggtgccgctTGCCTGGCTCCCTGAATGCCAtccgggaagcgcgccactgtgggaggcgtccctcctggTTGGCATTGAGGGAGTCAAGCaggcctcggctcc	3'	G2	279.863	294.289	207.116	378.004	0	0	0	0	middle
7	9	bdi-miR164a-5p_R+1	TGGAGAAGCAGGGCACGTGCAA	22	chr1A	-	395798863	395798999	gttggtgaggaggtccctgtTGGAGAAGCAGGGCACGTGCAAattatgatcgtagcacgcttcgtgcttgtatagtacgtgcatgcatggatcgtcgtgcacgcgctccccttctccaccatggccttctcacctag	5'	G2	3.41992	0	0	5.35753	0	5.93851	0	0	low
8	10	bdi-miR166d-5p	GGAATGTTGTCTGGTTGGAGA	21	chr4A	-	16045814	16045962	cggtccggtgcatggcagttgaggGGAATGTTGTCTGGTTGGAGAcctggctcgcacgacggccggaccccggatcgatcgacggcgtgcgtgcgcggttTCGGACCAGGCTTCATTCCCCccaactcaacccttcttctatcggagac	5'	G2	0	0	0	0	9.07265	9.50162	0	0	low
8	11	osa-miR166a-3p_1ss2CT	TTGGACCAGGCTTCATTCCCC	21	chr4A	-	16045814	16045962	cggtccggtgcatggcagttgaggGGAATGTTGTCTGGTTGGAGAcctggctcgcacgacggccggaccccggatcgatcgacggcgtgcgtgcgcggttTCGGACCAGGCTTCATTCCCCccaactcaacccttcttctatcggagac	3'	G2	5.12988	7.50978	3.13812	6.5481	19.6574	23.754	12.2058	19.5772	middle
9	12	osa-miR166g-3p_2ss20TC21CA	TCGGACCAGGCTTCATTCCCA	21	chr1A	+	319967636	319967774	atatgaagctattttgcttctgggtggaatgttgtctggttcaaggtctcgctctggtttgaggatggaaaactttcatttctctcagcttcctgcgatcTCGGACCAGGCTTCATTCCCCtcagagatagcttcaacc	3'	G2	72.9583	61.0169	47.0717	123.223	167.844	1855.19	231.91	106.276	high
10	13	mes-miR166i_L-1	TGGACCAGGCTTCATTCCCC	20	chr5B	-	559787896	559787998	tcatggttgtcgaggggaatgacgccgggtccgaaagagagacgcgcgcatggtgtgcgtgtggcgcgtttCGGACCAGGCTTCATTCCCCatgactccatca	3'	G2	0	0	0	0	21.1695	0	20.3429	47.5447	middle
11	14	osa-miR167d-5p_R+1_2	TGAAGCTGCCAGCATGATCTGT	22	chr5A	-	55185844	55185957	aaggtgcaccacaagctggTGAAGCTGCCAGCATGATCTGAtgacctaactcatggatcagaatccatgtcaatcaggTCATGCTGGAGTTTCATCTGCtggtcggagcacaac	5'	G2	504.438	456.219	230.338	185.728	9.07265	51.0712	10.1715	0	high
11	15	osa-MIR167h-p3_1	TCATGCTGTAGTTTCATCTGC	21	chr5A	-	55185844	55185957	aaggtgcaccacaagctggTGAAGCTGCCAGCATGATCTGAtgacctaactcatggatcagaatccatgtcaatcaggTCATGCTGGAGTTTCATCTGCtggtcggagcacaac	3'	G2	644.655	648.657	450.633	0	52.9238	0	0	36.3577	high
12	16	osa-miR167d-5p_R+2	TGAAGCTGCCAGCATGATCTGAC	23	chr5B	+	66833669	66833784	caaggtgcaccacgagctggTGAAGCTGCCAGCATGATCTGATgacctaactcatggatcagagtccatgtcaatcaggTCATGCTGGAGTTTCATCTGCTggtcggagcaccacg	5'	G2	42.749	28.1617	21.9668	42.265	0	5.93851	0	0	middle
12	17	osa-MIR167h-p3_2	TCATGCTGTAGTTTCATCTGCT	22	chr5B	+	66833669	66833784	caaggtgcaccacgagctggTGAAGCTGCCAGCATGATCTGATgacctaactcatggatcagagtccatgtcaatcaggTCATGCTGGAGTTTCATCTGCTggtcggagcaccacg	3'	G2	644.655	648.657	450.633	0	52.9238	0	0	36.3577	high
13	18	osa-miR167a-5p_R+1	TGAAGCTGCCAGCATGATCTAA	22	chr5B	-	563581560	563581710	agggtgggtggtagttcgagtgcccaagagaaagcgTGAAGCTGCCAGCATGATCTAActcttgaagctggccgcgtggtgctggttagATCGTGCTGTGACAGTTTCACTctttccctgttgggcacatgacagagagcgacaccgcaag	5'	G2	9.11979	6.57105	3.13812	5.35753	0	10.6893	0	0	middle
13	19	zma-miR167b-3p_L-1_1ss5AG	ATCGTGCTGTGACAGTTTCACT	22	chr5B	-	563581560	563581710	agggtgggtggtagttcgagtgcccaagagaaagcgTGAAGCTGCCAGCATGATCTAActcttgaagctggccgcgtggtgctggttagATCGTGCTGTGACAGTTTCACTctttccctgttgggcacatgacagagagcgacaccgcaag	3'	G2	4.55989	2.34681	0	0	9.07265	27.3172	48.8231	25.1707	middle
14	20	vvi-miR167c_R+1	TGAAGCTGCCAGCATGATCTCA	22	chr4B	+	564584815	564584931	nnnagaTGAAGCTGCCAGCATGATCTGAaagctatgctgcgtgttgatcttgatggtcatctccatcaagattgaagaacatggctgcaatcaggtcatgtggcagcttcattttct	5'	G2	0	2.34681	4.39336	3.57169	0	0	0	0	low
15	21	bdi-miR167a_R+1	TGAAGCTGCCAGCATGATCTAT	22	chr5A	-	55188990	55189106	tcatgcccatgtgaatgagTGAAGCTGCCAGCATGATCTATctttgattcgcttctgcgtgtgaatccttgttagatcatgactgacagcctcatttcttcccagcaatgggcatat	5'	G2	2.84993	11.2647	3.13812	4.76225	0	0	14.2401	13.9837	middle
16	22	zma-miR167b-3p_L-1_2ss5AG10GT	ATCGTGCTTTGACAGTTTCACT	22	chr5A	-	542764468	542764606	agggcggtagttagttcgagtgcccaagagaaagcgtgaagctgccagcatgatctaactcttgaagctgtggttagATCGTGCTGTGACAGTTTCACTctttccctgttgggcacatgacagagagcgacaccgcaat	3'	G2	0	5.16297	0	0	0	0	0	13.9837	middle
17	23	osa-miR167d-5p_R+1_1	TGAAGCTGCCAGCATGATCTGG	22	chr5B	-	612037967	612038119	gatgtactgcccaagggaacgagTGAAGCTGCCAGCATGATCTAGctccgagtgatcaaacaagaaacgctcgtggattcgagctcttgtggtcatgccttgctaggtcatgctgcggcagcctcacttcttcccgccgttgggcacagctac	5'	G2	504.438	456.219	230.338	185.728	9.07265	51.0712	10.1715	0	high
18	24	ppe-MIR169a-p3	CGGCAAGTTGTCTTTGGCTAC	21	chr2A	+	678428707	678428861	tgctgggttgccatacgctaagaggcagagaacgggatgcagccaaggatgacttgccggctcctggtgctgggagttcgttgagctttagagttagcCGGCAAGTTGTCTTTGGCTACacttagttctcttcttctggtgtttggccctcaagc	3'	G2	10.2598	17.3664	4.39336	5.95282	92.2386	95.0162	160.709	125.854	middle
19	25	bdi-MIR169a-p3	GATCGGCGAGTTGTTCTTGGC	21	chr3B	+	249254972	249255129	cttggccgtcgcctagcatcaggctcggggactatggtgcagccaaggatgacttgccgatcgaacaatgatacatcaccatcatatacattgggaacGATCGGCGAGTTGTTCTTGGCtacatcttagctcctgctcctcatgtcaggccggcctgc	3'	G2	3.41992	4.69361	0	4.76225	0	10.6893	0	0	middle
20	26	osa-miR171e-5p_2ss2GA21AG	TATTGGCTCGGCTCACTCAGG	21	chr1A	+	359526947	359527065	caaatgaaatcgcagctgcggTATTGGCTCGGCTCACTCAGGtcatcgtgttgcagaagcatatgcttctcggtataatctgattgagccgcgccaatatctcagtgccatttcatcag	5'	G2	2.84993	4.22425	6.27623	0	205.647	191.22	85.4403	75.5122	middle
21	27	osa-MIR171e-p5_2ss1GA20AG	ATTGGCTCGGCTCACTCAGG	20	chr1B	+	388291063	388291181	gaaatgaaatcgcagctgcggtATTGGCTCGGCTCACTCAGGtcatcgtgttgcagaagcatatgcttctcggtataatctgattgagccgcgccaatatctcagtgccatttcatcag	5'	G2	0	0	0	0	111.896	22.5663	168.846	86.6992	middle
22	28	osa-miR393a_L+1	ATCCAAAGGGATCGCATTGATC	22	chr3A	-	29599258	29599369	cttggggaagcATCCAAAGGGATCGCATTGATCcttccatccatggtgttgatggctgtcatcaatcaaccggctcgacagATCATGCGATCCTTTTGGAAGcttcctctag	5'	G2	0	0	0	6.5481	0	0	0	0	low
22	29	osa-MIR393a-p3_1ss20GA	ATCATGCGATCCTTTTGGAAG	21	chr3A	-	29599258	29599369	cttggggaagcATCCAAAGGGATCGCATTGATCcttccatccatggtgttgatggctgtcatcaatcaaccggctcgacagATCATGCGATCCTTTTGGAAGcttcctctag	3'	G2	0	0	0	0	15.1211	17.8155	0	0	middle
23	30	osa-miR393a_L-1R+1	CCAAAGGGATCGCATTGATCC	21	chr3B	-	46996194	46996305	cttggggaagcatCCAAAGGGATCGCATTGATCCttccatccatggtgctggtggcggtcatcaatcgaccggctcgacggaTCATGCGATCCTTTTGGAAGcttcctctag	5'	G2	0	0	0	0	0	9.50162	14.2401	16.7805	middle
23	31	zma-miR393b-3p_L-2_3ss3CT4AC21GA	TCATGCGATCCTTTTGGAAG	20	chr3B	-	46996194	46996305	cttggggaagcatCCAAAGGGATCGCATTGATCCttccatccatggtgctggtggcggtcatcaatcgaccggctcgacggaTCATGCGATCCTTTTGGAAGcttcctctag	3'	G2	0	0	0	0	7.56054	0	24.4115	13.9837	middle
24	32	gma-miR395h_L-1	TGAAGTGTTTGGGAGAACTC	20	chr2B	-	734316126	734316209	tattaccttgggttctctacaagcacttcacaaggcattatttgaagtgccaatgTGAAGTGTTTGGGAGAACTCtcggtgtca	3'	G2	5.12988	2.34681	0	0	0	0	0	0	low
25	33	osa-miR396e-5p_R-1	TCCACAGGCTTTCTTGAACT	20	chr2A	-	755601839	755601969	tgcgcgggcatgctcTCCACAGGCTTTCTTGAACTgtgaactcgcgggcggattgtggcgctcccgccttctcttcggccgCCTCCGCCTGTTGATGGTTCAagaaagcccatggaaaccatgcccgcctc	5'	G2	336.862	344.042	313.184	250.614	535.286	562.971	382.447	299.252	high
25	34	tae-MIR396-p3_1ss1TC	CCTCCGCCTGTTGATGGTTCA	21	chr2A	-	755601839	755601969	tgcgcgggcatgctcTCCACAGGCTTTCTTGAACTgtgaactcgcgggcggattgtggcgctcccgccttctcttcggccgCCTCCGCCTGTTGATGGTTCAagaaagcccatggaaaccatgcccgcctc	3'	G2	9.68977	7.50978	74.6871	92.8639	0	7.12621	0	0	middle
26	35	osa-miR396e-5p_L-1	CCACAGGCTTTCTTGAACTG	20	chr2B	+	759453121	759453264	aaagatgcgcgggcatgctctCCACAGGCTTTCTTGAACTGtgaactcgcggggattgtggcgctgctgccttctcttcggccgcctccgcctgttgatggttcaagAAAGCCCATGGAAACCATGCCcgcctcctgtgtctgg	5'	G2	540.347	467.953	499.588	479.202	23374.2	2957.38	53127.6	24628.2	high
26	36	osa-MIR396e-p3	AAAGCCCATGGAAACCATGCC	21	chr2B	+	759453121	759453264	aaagatgcgcgggcatgctctCCACAGGCTTTCTTGAACTGtgaactcgcggggattgtggcgctgctgccttctcttcggccgcctccgcctgttgatggttcaagAAAGCCCATGGAAACCATGCCcgcctcctgtgtctgg	3'	G2	3.98991	4.69361	10.042	2.97641	0	0	30.5144	0	middle
27	37	osa-miR396e-5p	TCCACAGGCTTTCTTGAACTG	21	chr6A	-	610981582	610981725	gctcTCCACAGGCTTTCTTGAACTGtcaacacgcgcgctccggccagccatggctttcctttgccgcccaactcgatcgcatatgctcttgcatgtctcgatctctgcctgccttgTTGATGGTTCAAGAAAGTCCTTggaaac	5'	G2	34644.9	32669.4	29068.4	34548.4	44465.1	60091.8	24071.8	28277.9	high
27	38	bdi-MIR396a-p3_2	TTGATGGTTCAAGAAAGTCCTT	22	chr6A	-	610981582	610981725	gctcTCCACAGGCTTTCTTGAACTGtcaacacgcgcgctccggccagccatggctttcctttgccgcccaactcgatcgcatatgctcttgcatgtctcgatctctgcctgccttgTTGATGGTTCAAGAAAGTCCTTggaaac	3'	G2	3.41992	3.28553	0	4.16697	0	15.4401	12.2058	0	middle
28	39	tae-MIR396-p3_1ss9GT	TGTTGATGTTTCAAGAAAGCC	21	chr4A	-	626687383	626687491	tgagaggcctcatggggatttttgtgcatttgtttctctttgaattctcttcggccgtctccgtcTGTTGATGATTCAAGAAAGCCcatgaaaaccatgctgcctcttg	3'	G2	4.55989	2.34681	0	0	0	0	0	0	low
29	40	vvi-miR396a	TTCCACAGCTTTCTTGAACTA	21	chr6A	-	591137006	591137179	ggcccggtccaattgcatggccctctctgtgatcTTCCACAGCTTTCTTGAACTGcatgcgcgcatggatctgcttcgctagatcgcttcggcttgctagctgcacgatcgagaggccggccgcgcagttcaataaagctgtgggaagtctcagtgagaggccaattgttcggc	5'	G2	3.98991	6.10169	3.76574	6.5481	96.7749	564.159	77.3032	81.1057	high
30	41	gma-miR396a-5p_L-1_1ss21GA	TCCACAGCTTTCTTGAACTA	20	chr7A	+	82967906	82968019	gccctctttgctgtctTCCACAGCTTTCTTGAACTGcatctgcaattggtggatgctagcttctaccggcaagatctgcagttcaataaagctgtgggaaattgcagagagaga	5'	G2	0	0	0	0	54.4359	5.93851	183.086	69.9187	middle
31	42	hvu-MIR397b-p5	TGCAGCGCCGGTGAACCGCTC	21	chr6A	+	105175522	105175603	gccgtcattgtgTGCAGCGCCGGTGAACCGCTCcggcctcggaggagtaggaCGGTTCATCAACGCTGCACTcaatggcacc	5'	G2	0	0	0	0	0	10.6893	0	0	middle
31	43	hvu-MIR397b-p3_2	CGGTTCATCAACGCTGCACT	20	chr6A	+	105175522	105175603	gccgtcattgtgTGCAGCGCCGGTGAACCGCTCcggcctcggaggagtaggaCGGTTCATCAACGCTGCACTcaatggcacc	3'	G2	0	0	0	0	18.1453	5.93851	12.2058	0	middle
32	44	mdm-miR397a_1ss21AT	TTGAGTGCAGCGTTGATGAAT	21	chr6A	-	105175551	105175667	agaggaggaagagacgcaaaggtgccaTTGAGTGCAGCGTTGATGAACcgtcctactcctccgaggccggagcggttcaccggcgctgcacacaatgacggctctgctttctccggc	5'	G2	12.5397	15.0196	28.8707	22.6207	0	0	0	0	middle
33	45	hvu-MIR397b-p3_1	CGGACGGTTCATCAACGCTGCACT	24	chr6B	+	163008700	163008809	ccagagaaagcagaggcgtcattgtgtgcagcgccggtgaaccgctccggcctcggaggaggcCGGACGGTTCATCAACGCTGCACTcaatggcacctttgcgtctcttc	3'	G2	0	0	0	0	18.1453	5.93851	12.2058	0	middle
34	46	bdi-miR397b-5p_L-1R+2	TTGAGTGCAGCGTTGATGAACA	22	chr6B	-	163008749	163008860	ggaagagacgcaaaggtgccaTTGAGTGCAGCGTTGATGAACCgtccggcctcctccgaggccggagcggttcaccggcgctgcacacaatgacgcctctgctttctctggc	5'	G2	14.8197	31.4472	36.4021	46.432	0	10.6893	28.4801	0	middle
35	47	osa-miR398a	TGTGTTCTCAGGTCACCCCTT	21	chr5B	-	482030514	482030690	cgacgccccgattgattgctggatgtgctaaatgaagggaagccgatccagaggagtgcctctgagaacacaagcgcgggttcctttgtcaggtgctttggatcgcctgcaatTGTGTTCTCAGGTCACCCCTTtggtcgcttcccttgattgattcggcgaccagtctgggcggtg	3'	G2	153.896	345.45	251.049	239.898	0	9.50162	0	13.9837	middle
36	48	mtr-miR398a-5p_1ss17CA	GGAGTGACACTGAGAAAACAAG	22	chr5B	-	482071944	482072128	tctgtatgcgtcgattgattgcttgacgagctagcaaagagaagctggatccggaGGAGTGACGCTGAGAAAACAAGtgcggattccttttttgactcgtatttggatcgcagctgttttcccaggtcacccctttggattgcttcccttgactgattcggccaccagtctgggatgcatgctac	5'	G2	33.6292	57.262	39.5403	51.1942	0	0	0	0	middle
37	49	zma-miR399e-5p_L+1_2ss7TC14CA	AGGGCTCCTCTTTATTGGCAGG	22	chr2B	-	587157477	587157595	taattaagcaatccagtttcAGGGCTCCTCTTTATTGGCAGGgagcgtgtgaggccatgtagctccattcagcgctctGCCAAAGGAGAGTTGCCCTGtaactggaaatagcttaaggt	5'	G2	15.3896	7.97914	6.27623	0	0	0	0	0	middle
37	50	osa-miR399d_L-1	GCCAAAGGAGAGTTGCCCTG	20	chr2B	-	587157477	587157595	taattaagcaatccagtttcAGGGCTCCTCTTTATTGGCAGGgagcgtgtgaggccatgtagctccattcagcgctctGCCAAAGGAGAGTTGCCCTGtaactggaaatagcttaaggt	3'	G2	0	0	0	0	46.8754	0	36.6173	25.1707	middle
38	51	csi-miR399f-3p	CGCCAAAGGAGAATTGCCCTG	21	chr1A	+	525164924	525165066	cagggcgcttctcctttggcacggcggccggcatgtgttggtgatagaggcaggagctatagcgaggtgagtcgaagaaggtccatgcacggaagctacctagctagccttgttgtgcgCGCCAAAGGAGAATTGCCCTGcga	3'	G2	27.9293	5.16297	5.64861	10.1198	49.8996	27.3172	0	0	middle
39	52	osa-miR399d	TGCCAAAGGAGAGTTGCCCTG	21	chr2A	-	647223397	647223515	taattaagcagtccagtttcagggctcctctttattggcagggagcgtgtgaggccatgtagccccattcagcgctcTGCCAAAGGAGAGTTGCCCTGtaactgggaatagcttaaggt	3'	G2	106.588	80.7301	43.306	79.1725	37.8027	65.3236	0	19.5772	middle
40	53	csi-miR399f-5p_2ss20GC21AC	GGGCAATTCTCCTTTGGCACC	21	chr3A	-	513272557	513272686	cgtgaattacaGGGCAATTCTCCTTTGGCACCggtaacgcaaggctgcatgcatgcatgctctttctggtgaccatgctgattagccctagcccagctagtgccaaaggagaattgccctgcgattttgc	5'	G2	5.12988	2.34681	3.13812	0	0	0	0	0	low
41	54	sbi-MIR437j-p5_2ss17AG22AG	AACTTTGACCAAGTTTGTAGAGAA	24	Un	+	2601965	2602112	ataAACTTTGACCAAGTTTGTAGAGAAaatcatatacatctagaataccaaatacgtgtgcttagatacatcacaacacatactttcatattatatatatttggtattgtagatataaatagttttctctataaacttggtcaaagtt	5'	G2	3.98991	6.57105	4.39336	7.14338	0	0	0	0	low
42	55	osa-MIR437-p5_2ss17TA18AG_2	TTGACCAAGTTTGTAGAGAAA	21	Un	+	107492991	107493139	acaaactTTGACCAAGTTTGTAGAGAAAaacaattacatctagaatgtcaaacatatatcattagatacatcataagatgtagtttcacattttatatattttatattatacatataaataattttctttataaacttggacagagttt	5'	G2	6.83984	5.16297	5.64861	17.8584	0	0	0	0	middle
43	56	osa-MIR437-p5_2ss17TA18AG_1	TTGACCAAGTTTGTAGAGAA	20	chr2A	-	203216907	203217050	aaactTTGACCAAGTTTGTAGAGAAaatcatatacatctagaataccaaatacgtatgcttagatacatcacaacacatactttcatattatatacatttggtattgtagatataaatagttttctctataaaattggtcaaag	5'	G2	6.83984	5.16297	5.64861	17.8584	0	0	0	0	middle
44	57	osa-MIR437-p5_2ss18TA19AG	TTTGACCAAGTTTGTAGAGA	20	chr2B	+	566354978	566355121	aggTTTGACCAAGTTTGTAGAGAaaattatgtacatttagaatatgcaatgcatattattagattcatcatgagatatattgtcatcttgtatatgtttggtattatagatatagataattttctctataaacttggtcaaagt	5'	G2	2.84993	2.34681	0	2.97641	0	0	0	0	low
45	58	far-MIR437-p3_2ss2AT18TG	ATTTATTTTGGAACGGAGGGA	21	chr2B	+	686258395	686258486	acatactccctccgtttcaaaatagatgactcaattttatattaactttagtacaaagttgggtcATTTATTTTGGAACGGAGGGAgtacaa	3'	G2	0	0	3.13812	3.57169	0	0	0	0	low
46	59	far-MIR437-p3_2ss3AT19TG	CATTTATTTTGGAACGGAGGGAGT	24	chr2B	-	9975030	9975146	tgctatcaattactccctccgtttcaaaatagatgacccaactttatactaactttgtactaatgttagtataaagttgagtCATTTATTTTGGAACGGAGGGAGTatatgataacg	3'	G2	0	0	6.27623	0	0	0	0	0	low
47	60	far-MIR437-p3_2ss4TG19TG	CAAGTATTTTGGAACGGAGGGAGT	24	chr3B	+	803526583	803526716	tactactccctccgttgcacaatacatgccgtctatttgtcaaaatatatatgtatctagacatgttttagtatataggtacatccatttttggacaaatggaagtCAAGTATTTTGGAACGGAGGGAGTacac	3'	G2	3.98991	3.28553	6.27623	4.16697	0	0	0	0	low
48	61	osa-miR530-5p_R+1	TGCATTTGCACCTGCACCTAC	21	chr2B	-	497779435	497779537	gtcatatggcTGCATTTGCACCTGCACCTACgacgaagaacaaaggaaacgccttttgtcatcctcaagttgctAGGTGCAGTGGCACATGCAGCcgtatcac	5'	G2	818.501	1215.18	689.13	988.168	0	9.50162	0	44.748	high
48	62	bdi-MIR530b-p3_1ss14GC	AGGTGCAGTGGCACATGCAGC	21	chr2B	-	497779435	497779537	gtcatatggcTGCATTTGCACCTGCACCTACgacgaagaacaaaggaaacgccttttgtcatcctcaagttgctAGGTGCAGTGGCACATGCAGCcgtatcac	3'	G2	47.3089	112.177	61.5071	79.1725	0	0	0	0	middle
49	63	bdi-MIR530a-p5_1ss2TG	TGGCTGCATTTGCACCTGCAC	21	chr2A	-	566162914	566163022	ggcgtgataTGGCTGCATTTGCACCTGCACctgcgacgaagaacaaaggaaacgctttttgtcctcctcaagttgctaggtgcagtggcacatgcagccgtatcacatg	5'	G2	66.1185	88.7092	58.3689	75.6008	0	0	0	0	middle
50	64	tae-MIR531-p5_2ss11CT20AG	CTCGCCGGAGTAGCGTGCAGC	21	chr3A	+	197518308	197518398	atggcggctcggcggctccgCTCGCCGGAGTAGCGTGCAGCggagagatcccgcgcgctactccgtcgagcgtggctacccgtgctgcgcg	5'	G2	0	2.81617	5.02098	2.97641	7.56054	11.877	10.1715	0	middle
51	65	tae-miR531_L-2_1ss13CG	CTCGCCGGAGGAGCGTGCA	19	chr3B	+	95592766	95592872	ccggccatggcggcgcggcggctgcgCTCGCCGGAGGAGCGTGCAgcaggatgaatcccgcacgctcccccgtcgaacgttgccccggcgtccgtgcagatggcaca	5'	G2	0	0	0	0	7.56054	19.0032	0	0	middle
52	66	tae-miR531_L-2_1ss13CT	CTCGCCGGAGTAGCGTGCA	19	chr4A	+	728135994	728136116	atgctggtgtccatggcggctcggcggctccgCTCGCCGGAGTAGCGTGCAacggagggatcccgcgcgctgctccatcgagcgtggccacccgtgcagctacacgacgtttattgccagatg	5'	G2	0	3.28553	0	0	21.1695	38.0065	18.3086	0	middle
53	67	tae-MIR531-p5_2ss10CG19AG	TCGCCGGAGGAGCGTGCAGC	20	chr5A	+	309859602	309859708	ccggccatggcggtgcggtggctgcgcTCGCCGGAGGAGCGTGCAGCggagtcattcccgcgcgcttctccgtcgagcgtggctccggcgtccgtgcgcatggcaca	5'	G2	0	0	0	0	418.854	0	1027.32	341.203	high
54	68	tae-miR531_L-2R+2_1	CTCGCCGGAGCAGCGTGCAAC	21	chr5A	+	577701716	577701810	ccatggcggttcggcggctccgCTCGCCGGAGCAGCGTGCAACggagggatcccgcgcgctgctccgtcgagcgtggccacccgtgcagctacac	5'	G2	0	0	0	0	39.3148	68.8867	28.4801	39.1545	middle
55	69	tae-miR531_L-3	TCGCCGGAGCAGCGTGCA	18	chr5B	+	462034058	462034181	gagcccggtgtccatggcggttcggcggctccgcTCGCCGGAGCAGCGTGCAacggagggatcccgcgcgctgctccgtcgagcgtggccacccgtgcagctacacgacatttattgcgggatg	5'	G2	0	0	0	0	7.56054	5.93851	16.2744	0	middle
56	70	tae-miR531_L-2	CTCGCCGGAGCAGCGTGCA	19	chr6A	-	570966900	570966978	acgcggtagcttcgCTCGCCGGAGCAGCGTGCAaatggactttctcccgtgcgctcctccgtcgagcgtagctccggtg	5'	G2	0	0	0	0	10.5848	27.3172	0	16.7805	middle
57	71	tae-MIR531-p5_2ss11CG20AG	CTCGCCGGAGGAGCGTGCAGC	21	chr6B	-	697406486	697406592	gcggccatggcggcgcggcggctgcgCTCGCCGGAGGAGCGTGCAGCaggatgaatcccgcacgctcccccgtcgagcgtggccccagcgtccgtgcacatggcgca	5'	G2	436.04	973.455	841.015	378.599	662.303	1624.78	480.093	341.203	high
58	72	tae-MIR531-p5_1	CGCCGGAGCAGCGTGCAAC	19	chr7A	+	83451598	83451703	ccggccatggtggcgcggtggctgccctCGCCGGAGCAGCGTGCAACggaccgagtcctgcgcgctcctccggcgagcgtagctccagcgtcgcgtgcatggcgac	5'	G2	0	0	0	0	21.1695	15.4401	0	0	middle
59	73	tae-miR531_L-2R+2_2	CTCGCCGGAGCAGCGTGCACA	21	chr7A	-	6366731	6366807	cgcggcagcatcgCTCGCCGGAGCAGCGTGCACAaggactttgtcccgcgcgctcctccgtcgagcgtagctccggt	5'	G2	0	0	0	0	39.3148	68.8867	28.4801	39.1545	middle
60	74	tae-MIR531-p5_2	TCGCCGGAGCAGCGTGCAAC	20	chr7A	-	60072562	60072656	ccatggcggttcggcggctccgcTCGCCGGAGCAGCGTGCAACggagggatcccgcgcgctgctccgtcgagcgtggccacccgtgcagctacac	5'	G2	0	0	0	0	21.1695	15.4401	0	0	middle
61	75	osa-MIR812q-p3_1ss20TG_2	ACTTATTTTGGGACGGAGGGAGT	23	chr1B	-	560856284	560856386	atatactcctcccgtcccaaaataagtgtctcaacttcagtataactttgtactagagttagtacaaagttgagacACTTATTTTGGGACGGAGGGAGTagta	3'	G2	0	2.34681	3.13812	0	0	0	14.2401	16.7805	middle
62	76	osa-MIR812q-p3_1ss21TG_1	CACTTATTTTGGGACGGAGGG	21	chr2B	-	551873762	551873885	gaggaacatatacttcctccatcccaaaataactgtcttatgcttagtacaactttgtactagagctagtacaaatttgagaCACTTATTTTGGGACGGAGGGagtagcaatgatgtgttcata	3'	G2	0	6.10169	0	2.97641	0	0	0	0	low
63	77	osa-MIR812q-p3_2ss13AG20TG	ACTTATTTTGGGGCGGAGGGAGT	23	chr4A	+	449285717	449285819	aactactccctccgtcccaaaataagtgtctaaagtttagtataacttcgtactagagctagtacaaagttaagacACTTATTTTGGGGCGGAGGGAGTatta	3'	G2	0	0	0	0	10.5848	0	10.1715	0	middle
64	78	osa-MIR812a-p5_2ss20CT21AC	CTCCGTCCCAAAATAAGTGTC	21	chr4A	-	60090769	60090869	cacaaactgctccCTCCGTCCCAAAATAAGTGTCgctgatctagtacaaagtattgtactaaatcagcgacacttattttggaacggaggagtagtttatt	5'	G2	2.84993	3.28553	0	0	0	0	0	0	low
65	79	osa-MIR812q-p3_2ss12GA21TG	CACTTATTTTGAGACGGAGGGAGT	24	chr4B	+	500580781	500580889	tactactcccttcgttccaaaataagtgtctcaactttgtactaactttgtagttagtacaaagttgtactaagtttgtgaCACTTATTTTGAGACGGAGGGAGTacaa	3'	G2	3.98991	2.34681	6.27623	4.16697	0	5.93851	0	0	low
66	80	osa-MIR812q-p3_2ss16GC21TG	CACTTATTTTGGGACCGAGGGAGT	24	chr4B	-	28023443	28023547	aaactactccctccgtcccaaaataagtgtcttgagcttagtacaaatttgtactagagctagtataaagttgagaCACTTATTTTGGGACCGAGGGAGTagaaa	3'	G2	2.84993	6.10169	5.02098	0	0	0	0	0	low
67	81	osa-MIR812q-p3_2ss11GA21TG	CACTTATTTTAGGACGGAGGGAGT	24	chr5A	+	454204357	454204483	ctatagcataaggtataaactactccctccgtcctaaaataagtgtctcaacttgttgtactaaagttagtacaaagcagagaCACTTATTTTAGGACGGAGGGAGTataaggtaaacatgttagta	3'	G2	2.84993	2.81617	5.64861	0	0	0	0	0	low
68	82	osa-MIR812q-p3_1ss20TG_1	ACTTATTTTGGGACGGAGGGA	21	chr5B	+	426647423	426647531	aacaaatactccctccgtcccaaaataagtgactcaagtatgtactaactttgtactaaagttaatacaaagttgagtcACTTATTTTGGGACGGAGGGAgtatttact	3'	G2	0	2.34681	3.13812	0	0	0	14.2401	16.7805	middle
69	83	osa-MIR812q-p3_2ss14CT20TG	ACTTATTTTGGGATGGAGGGA	21	chr5B	-	473181447	473181541	caatgaatagtactccctccgtcccaaaataagcggctcaactttgtactactaagttgagtcACTTATTTTGGGATGGAGGGAgtaattcacaa	3'	G2	3.98991	5.16297	3.13812	0	0	5.93851	0	0	low
70	84	osa-MIR812q-p3_2ss14AG21TG	CACTTATTTTGGGGCGGAGGGAGT	24	chr5B	-	559777771	559777894	acatatattatactccctccgtcccaaaataagcgtcgttgatttagtacaactttgtactaatgtacaactttgtactaaatcagcaaCACTTATTTTGGGGCGGAGGGAGTattatgtaagg	3'	G2	0	0	0	0	0	21.3786	0	0	middle
71	85	osa-MIR812q-p3_1ss21TG_2	CACTTATTTTGGGACGGAGGGAGT	24	chr7B	-	586193799	586193917	cacttgtgaaatactccctccgtcccaaaataagtgactcaactttatactaactttgtacttaagttagtatgacgttgagtCACTTATTTTGGGACGGAGGGAGTaattcacaacaa	3'	G2	0	6.10169	0	2.97641	0	0	0	0	low
72	86	osa-MIR818d-p3_1ss3AT	TTTTGGGACGGAGGGAGTACT	21	chr1A	+	223636314	223636446	aactactccctctgtcccaaattttttgtcttagatttgtccagatacggatgtatctaatactaaaatgtgacttgatacatccatatctagacaaatctaagacaagaaTTTTGGGACGGAGGGAGTACTt	3'	G2	0	0	3.76574	5.35753	0	0	0	0	low
73	87	osa-MIR818d-p3_1ss9AT	CTTATATTTTGGGACGGAGGGAGT	24	chr3A	+	470787508	470787598	aggtactccctctgtcccaaagtataaaaacgtttttgacactagtatagtgtaaaaaacgttCTTATATTTTGGGACGGAGGGAGTagta	3'	G2	0	2.34681	5.02098	0	0	0	0	0	low
74	88	osa-MIR818d-p3_1ss5TC	CTTACATTATGGGACGGAGGGAGT	24	chr3B	-	739985650	739985740	acatactccctccgtcccataatgtaagacgttttttgacactactctagtgtgaaaaaacatCTTACATTATGGGACGGAGGGAGTacat	3'	G2	15.3896	22.9987	32.6364	27.9782	19.6574	46.3204	14.2401	39.1545	middle
75	89	osa-MIR818d-p3_1ss17GA	CTTATATTATGGGACGAAGGGAGT	24	chr4B	+	77608007	77608110	atactagtactccctgtgtcccattatataagagcgtttttgacactacactagctaatgtcaaaaacattCTTATATTATGGGACGAAGGGAGTatgaagaaa	3'	G2	5.69987	7.50978	6.27623	7.14338	0	0	0	0	low
76	90	osa-MIR818d-p3_1ss1CT	TTTATATTATGGGACGGAGGGAGT	24	chr4B	-	147069430	147069513	aaatccctcttctcataatacaagagtgttttgaacactggtgtactatacaaaatgttTTTATATTATGGGACGGAGGGAGTa	3'	G2	2.84993	0	3.76574	0	0	0	0	0	low
77	91	osa-MIR818d-p3_2ss5TC17GA	CTTACATTATGGGACGAAGGGAGT	24	chr5A	+	562945173	562945262	tactactccctccgtcccataatgtaagactttttttacactacattagtgtcaaaaaacgtCTTACATTATGGGACGAAGGGAGTataa	3'	G2	3.41992	7.50978	10.042	5.95282	0	0	0	0	middle
78	92	osa-MIR818b-p5_2ss9AT21AT	TCCGTCCCTTAATATAAGAGT	21	chr6A	-	34597607	34597723	aaataagattattactccaTCCGTCCCATAATATAAGAGTgtttttgacactacagtactacactagtgtaaaaaatgttcttatattatgggacggagggagtagaaatcttagat	5'	G2	6.26985	0	0	0	0	0	0	0	low
79	93	osa-MIR818b-p5_2ss9AG21AT	TCCGTCCCGTAATATAAGAGT	21	chr6B	+	503004079	503004169	agctactcccTCCGTCCCGTAATATAAGAGTgttttttacactaatgtagtgtcaaaaacgctcttatattatgggacggagggagtattt	5'	G2	0	0	3.76574	7.14338	0	9.50162	0	0	low
80	94	osa-MIR818d-p3_2ss5TC20GA	CTTACATTATGGGACGGAGAGAGT	24	chr6B	+	678726507	678726620	gttggctggaaatatgtccaaaccattactccctccgcccataatgtaagtgtcaaaaaaatgtCTTACATTATGGGACGGAGAGAGTacttgtttatgatatataaggcctaa	3'	G2	0	2.34681	3.13812	2.97641	0	7.12621	0	0	low
81	95	bdi-miR827-5p_1ss6TC	TTTTGCTGGTTGTCATCTAACC	22	chr2A	+	586509493	586509632	tgTTTTGCTGGTTGTCATCTAACCatcgttcagtctgccgtctgtaagcttggtgcatggatggatgcctgggtctgggtgcatggcgattgcgccgacagacagacggtggtgatggTTAGATGACCATCAGCAAACAt	5'	G2	121.977	133.768	77.8253	136.915	37.8027	83.1392	81.3718	111.87	middle
81	96	osa-miR827	TTAGATGACCATCAGCAAACA	21	chr2A	+	586509493	586509632	tgTTTTGCTGGTTGTCATCTAACCatcgttcagtctgccgtctgtaagcttggtgcatggatggatgcctgggtctgggtgcatggcgattgcgccgacagacagacggtggtgatggTTAGATGACCATCAGCAAACAt	3'	G2	4216.76	3594.84	5199.23	3602.05	337.2	408.57	120.023	187.382	high
82	97	bdi-miR827-5p	TTTTGTTGGTTGTCATCTAACC	22	chr2B	+	520643353	520643501	cagctctgaacttgTTTTGTTGGTTGTCATCTAACCatcgttcgatctgccacctggtgcatggtggatgcctgggtgcatggcgattgcgccaacacgcagacggtgatgatggTTAGATGACCATCAGCAAACatgttcatgagaca	5'	G2	542.627	556.662	344.565	302.403	131.553	146.087	124.092	215.35	high
82	98	osa-miR827_R-1	TTAGATGACCATCAGCAAAC	20	chr2B	+	520643353	520643501	cagctctgaacttgTTTTGTTGGTTGTCATCTAACCatcgttcgatctgccacctggtgcatggtggatgcctgggtgcatggcgattgcgccaacacgcagacggtgatgatggTTAGATGACCATCAGCAAACatgttcatgagaca	3'	G2	98.6077	77.4446	163.81	55.3612	127.017	8.31392	229.875	131.447	middle
83	99	tae-miR1120a_L-3	TTCTTATATTATGAGACGGAG	21	chr1A	-	550431497	550431589	gtcctactccctctgtctcaaaatatatgaacgtttttaacattatactagtataaaaaacgTTCTTATATTATGAGACGGAGggagtagtat	3'	G2	2.84993	2.81617	0	2.97641	0	0	0	0	low
84	100	tae-MIR1120a-p5_2ss12AC20AG	TCCGTCCCATACTATAAGAGC	21	chr1B	+	8105396	8105505	tatgtagcatgaaagatactcccTCCGTCCCATACTATAAGAGCgttaatcgtagtgtcaaaaatgctcatatattatggaatggagggagaagtagtttaagctgcacg	5'	G2	51.8688	68.5267	37.6574	48.2178	0	20.1909	0	0	middle
85	101	tae-MIR1120a-p5_1ss7CT	TCCGTCTCATAATATAAGAAC	21	chr2A	-	325587374	325587464	aggtactcccTCCGTCTCATAATATAAGAACgtttttgacactagtgtagtgccaaaaacgttcttatattatgggacagagggagtagta	5'	G2	11.3997	0	3.13812	13.0962	0	0	0	0	middle
86	102	tae-MIR1120a-p5_2ss14AG20AT	TCCGTCCCATAATGTAAGATC	21	chr2A	-	555231650	555231732	acccctTCCGTCCCATAATGTAAGATCgttttgcaagctgttttagcttgcaaaacgatcttatattgtgggacggagggagt	5'	G2	3.41992	4.22425	0	0	0	5.93851	0	0	low
87	103	tae-MIR1120a-p3	ATATTATGAGACGGAGGGAGT	21	chr2A	-	731958853	731958935	actccctctgttccataatataagaacgtttttcaaactatgttagcttggaaaacgttcctATATTATGAGACGGAGGGAGT	3'	G2	3.41992	2.81617	0	4.76225	0	0	0	0	low
88	104	tae-MIR1120a-p5_1ss10TC	TCCGTCCCACAATATAAGAAC	21	chr2B	+	287944912	287944982	TCCGTCCCACAATATAAGAACatttttgacactagtgtagtgccaaaaacgttcttatattatgggacacc	5'	G2	14.2497	7.04042	8.1591	23.216	0	0	0	0	middle
89	105	tae-MIR1120a-p5_2ss1TC20AG	CCCGTCCCATAATATAAGAGC	21	chr2B	-	46176192	46176281	acatattcccCCCGTCCCATAATATAAGAGCgtttttgacactgcacagtgtcaaaaacgctcttatatcatgggacggagggagtagtt	5'	G2	7.97981	9.85658	7.53148	13.0962	0	0	0	0	middle
90	106	tae-MIR1120a-p3_2ss21TC22TC	ATTATGAGACGGAGGGAGTACC	22	chr2B	-	572781644	572781734	agctactccctccgtccgataatataagacgctttttgacactagtatagtgtcaaaaaacatcttacATTATGAGACGGAGGGAGTACCa	3'	G2	0	2.81617	0	3.57169	0	0	0	0	low
91	107	tae-MIR1120a-p3_2ss20TC21TC	TTATGAGACGGAGGGAGTACC	21	chr3A	-	746536188	746536252	ttagtactctgtccgtcccatagtgtcaaaaatgttcttgtaTTATGAGACGGAGGGAGTACCat	3'	G2	9.68977	6.57105	5.64861	7.14338	0	0	0	0	low
92	108	tae-MIR1120a-p5_1	CCGTCCCATAATATAAGAAC	20	chr3B	+	170945264	170945356	ttcgtactccctCCGTCCCATAATATAAGAACgtctttggcactagtgtagtgccaaaaacgttcttatattatgggacacagggagtactag	5'	G2	0	0	0	0	0	0	16.2744	13.9837	middle
93	109	tae-MIR1120a-p5_2ss18AG24AC	TCCCTCCGTCCCATAATGTAAGAC	24	chr5B	+	331157321	331157411	taatacTCCCTCCGTCCCATAATGTAAGACgttttttgacactagtgtagtgtcaaaaagtgccttacattatgggacggagggagtagta	5'	G2	2.84993	3.75489	0	0	0	0	0	0	low
94	110	tae-MIR1120a-p5_1ss19AT	CCGTCCCATAATATAAGATC	20	chr5B	-	619090284	619090357	ctCCGTCCCATAATATAAGATCattttacaaggtaaaacaacttgcaaaattgatattatattatggaacgaag	5'	G2	0	0	0	0	7.56054	0	10.1715	0	middle
95	111	tae-MIR1120a-p3_1ss14GA	ATATTATGAGACGAAGGGAGT	21	chr6A	+	422018398	422018529	aagcataatagctactccctctgtctcataatataagagtgttgttgacactcgctcttcctttgtcccataatataagcatttttgacactcgctcttATATTATGAGACGAAGGGAGTaatatcttgatc	3'	G2	4.55989	2.81617	0	0	0	0	0	0	low
96	112	tae-MIR1120a-p3_1ss13GA	ATATTATGAGACAGAGGGAGT	21	chr6A	+	566493901	566493989	cccgctccctttgtttaataatataagagtgtttttgacactacactagtataaaaaacgcttttATATTATGAGACAGAGGGAGTagt	3'	G2	5.12988	7.50978	6.90385	4.76225	0	0	0	0	low
97	113	tae-MIR1120a-p3_1ss16GA	CTTATATTATGAGACAGAGGGAGT	24	chr6A	-	46671416	46671501	ttggtactccctctgtcccataatataagaacgtttttgacaagcgtaaaaaatgttCTTATATTATGAGACAGAGGGAGTatata	3'	G2	3.41992	0	3.76574	0	0	0	0	0	low
98	114	tae-MIR1120a-p3_1ss5TC	CTTACATTATGAGACGGAGGGAGT	24	chr6B	+	429644474	429644564	aactactccctccgtctcataatgtaagacgttttttaacactagtgtagtgtcaaaaaacatCTTACATTATGAGACGGAGGGAGTacct	3'	G2	6.83984	3.28553	0	0	0	0	0	0	low
99	115	tae-MIR1120a-p5_2ss8CT20AG	TCCGTCCTATAATATAAGAGC	21	chr6B	-	6163324	6163404	atatactccaTCCGTCCTATAATATAAGAGCgttttttatactacaaaatgctcttctattatgagatggagggagtaggt	5'	G2	0	4.69361	0	0	0	0	0	0	low
100	116	tae-MIR1120a-p5_1ss21CT	TCCGTCCCATAATATAAGAAT	21	chr7A	-	268248735	268248850	tacttacattaatagctactcccTCCGTCCCATAATATAAGAATgtttggtacagtacaccagtgttcaaaatactcttgtattatgggaagagggattggttcattgtgtagcat	5'	G2	0	6.57105	4.39336	7.14338	0	0	0	0	low
101	117	tae-MIR1120a-p5_2ss10TC20AG	TCCGTCCCACAATATAAGAGC	21	chr7B	-	123154439	123154502	ctatgatactcccTCCGTCCCACAATATAAGAGCttgtattgtgggacagagggagtaacaata	5'	G2	4.55989	2.81617	0	0	0	0	0	0	low
102	118	tae-MIR1120a-p5_2	TCCGTCCCATAATATAAGAAC	21	chr7B	-	150467313	150467405	atcgtactcccTCCGTCCCATAATATAAGAACgttttttacactagtgtagtgccaaaaacgttcttatattatgggacacagggagtactag	5'	G2	0	0	0	0	0	0	16.2744	13.9837	middle
103	119	tae-MIR1120a-p5_1ss23AG	CCCTCCGTCCCATAATATAAGAGC	24	chr7B	-	402785456	402785534	atgtactCCCTCCGTCCCATAATATAAGAGCgttgtagtgtcaaaaacgctcttatattatgggacgtagggagtagat	5'	G2	3.98991	4.69361	0	2.97641	0	0	0	0	low
104	120	bdi-MIR1122-p3_1ss14GA	TACATCCGTATTTAGACAAAT	21	Un	-	193431916	193432049	atagtactccttccgtttcaaaatttttttcttatatttacctagatacagatgtatctaacactaaacataactagaTACATCCGTATTTAGACAAATttaagataagaatttagggacggagggattacaag	3'	G2	6.26985	0	3.13812	3.57169	0	0	0	0	low
105	121	tae-MIR1122c-p3_1ss9GT	ATATTATGTGACGGAGGGAGT	21	chr1A	-	74878828	74878914	gattccttctcatctacttcctccgtcccgtagtgtcaaaaacattcttATATTATGTGACGGAGGGAGTagcaattagaaggggct	3'	G2	10.8297	27.2229	21.9668	0	7.56054	0	0	0	middle
106	122	far-MIR1122-p3_2ss17TG19TG	TTGAGACACTTATTTTGGGAC	21	chr3B	-	170689009	170689129	ttggtattttatactccttccgtcccaaaataagtgtcttgagcttagtacaaatttgtaatagagctagtacaaagTTGAGACACTTATTTTGGGACggagggagtaatatagatgcaaa	3'	G2	2.84993	0	0	5.35753	0	0	0	0	low
107	123	far-MIR1122-p3_2ss16TG18TG	TGAGACACTTATTTTGGGACGGAG	24	chr4B	-	102668517	102668617	agtactccttccgtgatataataagtgttttaattttgtactaagtttaatacaaagttatattaagatTGAGACACTTATTTTGGGACGGAGggagtata	3'	G2	2.84993	0	0	2.97641	0	0	0	0	low
108	124	bdi-MIR1122-p3_1ss13GA	ACATCCGTATTTAGACAAATT	21	chr7B	-	181643120	181643254	gtagtattccctccgtcccaaaattcttgtcttacatttgtttagagacggatgtatctaacactaacatataactagatACATCCGTATTTAGACAAATTtaagacaataattttgggacggagggagtacaaa	3'	G2	3.41992	2.34681	4.39336	2.97641	0	0	0	0	low
109	125	tae-MIR1127b-p5_2ss19CA21AC	TGTCCGGAAATACTTGTCATC	21	chr2A	+	535403554	535403686	aaatactccctcTGTCCGGAAATACTTGTCATCaaaatggataaaaggaaatgtatctagacgtattttagttttagatacatctctttttatccattttgatgacaagtatttttggacggagggagtagaa	5'	G2	17.6696	20.1825	11.9248	10.1198	7.56054	32.068	16.2744	0	middle
110	126	tae-MIR1127b-p3_2ss8TC24TC	GTATTTCCGGACGGAGGGAGTATC	24	chr3B	-	118283302	118283466	acagttgtgcactcttgctaacagatactccctccgtccggaaatacttgtcattgaaatggatgtatctagatgcattttagttgtagatacattcattttcatccattttgatgacaaGTATTTCCGGACGGAGGGAGTATCtagcgaatttgtgatgacggt	3'	G2	0	2.34681	0	7.14338	0	0	0	0	low
111	127	tae-MIR1128-p3_1ss21AC_1	ATTTCCGGACGGAGGGAGTAC	21	Un	+	319865017	319865144	atttgttactccctccgtccggaaatactcgtcggaggaatggatgtatctagatatattttagttctagatacattcacttttagacatttctctgacaagtATTTCCGGACGGAGGGAGTACatag	3'	G2	7.40983	6.10169	6.27623	4.16697	0	0	0	0	low
112	128	tae-MIR1128-p3_2ss1CT20CG_2	TTATCCATTTTGATGACAAGTATT	24	Un	-	105243346	105243478	ttatactccctccgttcgaaaatacttgtcatcaagatgaatagaaggggatgtatctagatgtattttagttctatatacacccctctTTATCCATTTTGATGACAAGTATTtccgaacagagggagtactt	3'	G2	9.11979	0	5.02098	13.0962	0	0	0	0	middle
113	129	tae-MIR1128-p3_2ss13CG22GA	TTTTGATGACAAGTATTTCCGAAC	24	Un	-	137779884	137780061	gtcagttgatgcataaacttttaaaatactccctccatccgaaaatacttgtcatcaaaatggataaaaagggatgtatctagaactaatatacatctaaatacatccctttttattcaTTTTGATGACAAGTATTTCCGAACggaggcagtacaatgtttctagccatttaacttgt	3'	G2	0	0	3.13812	4.16697	0	0	0	0	low
114	130	tae-MIR1128-p5_1ss3CT	TCTGTCCGAAAATACTTGTCA	21	chr1A	+	239768820	239768946	gtcgaatcttgtactcccTCTGTCCGAAAATACTTGTCAttgaaatggatgtatctagatgttttagttctagacgcatccattttgatgacaagtaattccggacggagggagtacttggttcaaa	5'	G2	0	5.63233	3.13812	0	0	0	0	0	low
115	131	tae-MIR1128-p5_1ss6CT	TCCCTTCGTCCGAAAATACTTGTC	24	chr1A	+	246578655	246578787	aaatacTCCCTTCGTCCGAAAATACTTGTCatcaaaatggataaaaggaaatgtatctagatgtattttagttttagatacatctctttttatccattttgatgacaagtattttcagacgcagggagtagaa	5'	G2	0	0	0	6.5481	0	0	0	0	low
116	132	tae-MIR1128-p5_10	GTCCGAAAATACTTGTCATC	20	chr1A	+	536759798	536759961	gatgaagtaaatcttttgtgaaactactccctccGTCCGAAAATACTTGTCATCgaaacggatgaaaatgaatgtatctagaactaaaatacatctagatacatccatttcaatgacaagtattttcggacggagggagtactttacaaatgacacgcttcacg	5'	G2	0	0	0	0	15.1211	0	14.2401	0	middle
117	133	tae-MIR1128-p3_2ss11CA18CT	TTGATGACAAATATTTCTGGA	21	chr1B	+	98333514	98333646	aggtactccctccgtccaaaaatacttgtcatcaaaatggataaaaatagatatatctagaactaaaatatatctaaatacgttctcttttatccattTTGATGACAAATATTTCTGGAcaaagggagtagta	3'	G2	7.40983	7.97914	5.64861	5.35753	0	0	0	0	low
118	134	tae-MIR1128-p5_2ss9AT21AG	TCCGTCCGTAAATACTTGTCG	21	chr1B	+	620035666	620035787	acgtactcccTCCGTCCGTAAATACTTGTCGcacaaaaggataaaatggatgtatctagaactaaaatatgtctagatacattcatttcgctgacaagtatttctggacagagggagtagct	5'	G2	2.84993	4.22425	8.1591	0	0	0	0	0	low
119	135	tae-MIR1128-p3_1ss17CG	TCCATTTTGATGACAAGTATT	21	chr1B	-	38221005	38221137	ttctactctctctgtccaaaaatacttgtcataaaaatggataaaaagagaagtatctaaaactaaaatgtgtctagatacatttccttttaTCCATTTTGATGACAAGTATTtccggacggagggagtattt	3'	G2	0	2.81617	0	5.95282	0	0	0	0	low
120	136	tae-MIR1128-p5_1ss7AG	CGTCCGGAAATACTTGTCATC	21	chr1B	-	51602612	51602744	tactactccctcCGTCCGGAAATACTTGTCATCaaaatgaataaaaggggatgtatctagatgtattttagttctagatacatccctttttgttcattttgatgacaagtattttcggacggagggagtacta	5'	G2	20.5195	15.9583	13.1801	14.2868	30.2422	43.945	0	0	middle
121	137	tae-MIR1128-p3_1ss3CT	TTTTATCCATTTTGATGACA	20	chr1B	-	336163594	336163705	caagtactccctccgttcaaaactacttgtcatcaaaatgaataaaaaatatctagacacatctcTTTTATCCATTTTGATGACAagtatttccagacggagggagtacgag	3'	G2	3.41992	0	0	0	0	7.12621	0	0	low
122	138	tae-MIR1128-p5_1ss21AG_2	TCCGTCCGAAAATACTTGTCG	21	chr1B	-	477221306	477221442	tcaagtatcctactcccTCCGTCCGAAAATACTTGTCGgagaaatgcataaaaatggatgtatctagaactaaaatacgtctagatgcatccattcctccgacaagtattttcagacggagggagtattatgctatc	5'	G2	2.84993	3.28553	3.13812	0	0	0	0	0	low
123	139	tae-MIR1128-p3_1ss19CG_1	TATCCATTTTGATGACAAGT	20	chr2A	+	206837070	206837202	aaatactcccttcgtccggaaatacttgtcatcaaaatggataaaaggaaatgtatctagatgtattttagttttagatacatctcttttTATCCATTTTGATGACAAGTattttcggacggagggagtagaa	3'	G2	0	0	5.02098	2.97641	0	0	0	0	low
124	140	tae-MIR1128-p3_1ss10CT_2	CAACTATTTTCGGACGGAGGGAGT	24	chr2A	+	732251629	732251761	aggtacttcctccgtccggaaatacttgtcatcaaaatagataaaaggggatgtatctagacgtattttagttcgagatacatctttctttattcattttgatgaCAACTATTTTCGGACGGAGGGAGTagca	3'	G2	15.3896	12.2034	25.7325	23.8113	9.07265	10.6893	0	0	middle
125	141	tae-MIR1128-p5_1ss2AT	ATAAAAGGGGATGTATCTAGA	21	chr2A	-	245269846	245269988	tcattttgtactccctccgtctgaaaatacttgtcatcaaaatgaATAAAAGGGGATGTATCTAGAtgtatattaattctagatacatccccttttatccattttgatgacaagtatttttggacggagggagtacaaaaaaa	5'	G2	5.12988	2.34681	0	0	0	14.2524	0	0	middle
126	142	tae-MIR1128-p5_1ss6AG	GTCCGGAAATACTTGTCATC	20	chr2A	-	368292856	368292988	aaatactccctccGTCCGGAAATACTTGTCATCaaaatggataaaaggaaatgtatctagaagtatttttgttttagatacatctctttttatccattttgatgacaagtattttcagacggagggagtagaa	5'	G2	0	0	0	0	19.6574	0	46.7888	30.7642	middle
127	143	tae-MIR1128-p3_1ss12CG	TTTGATGACAAGTATTTCCGG	21	chr2B	+	51603679	51603811	ttctactccctctgtcggaaaatacttgtcatcaaaatggataaaaagagatgtatctagaactaaaatacatctagatacatccccttttatccatTTTGATGACAAGTATTTCCGGacggagggagtatta	3'	G2	5.69987	0	3.76574	0	0	0	0	0	low
128	144	tae-MIR1128-p3_2ss9GT17CG	TCCATTTTTATGACAAGTATT	21	chr2B	+	223011132	223011264	ttctactccctccgtccaaaaatacttgtcatcaaaatggataaaaatagatgtatctaaaactaaaatatgtctacatacattttgttttaTCCATTTTTATGACAAGTATTtccggacggagggagtattt	3'	G2	0	0	7.53148	0	0	0	0	0	low
129	145	tae-MIR1128-p5_2ss1CA17AG	ATACTCCCTCCGTCCGGAAATACT	24	chr2B	+	772777681	772777803	acATACTCCCTCCGTCCGGAAATACTtgtcgaaaaaatgcataaaaataaatgtatctaaaactaaaatacatctagatgcattcattcctccgacaagtatttccggacggagggagtactc	5'	G2	5.12988	4.69361	8.1591	8.92922	0	0	0	0	low
130	146	tae-MIR1128-p5_1ss22AG	AAAATACTTGTCATCAAAATGGAT	24	chr2B	-	401153259	401153424	gaaattgtcgctaacaagtactccctccgtccaAAAATACTTGTCATCAAAATGGATagaaagaaatgtatctagaactaaaatacgtctagatacatccccttttatccattttgataacaagtatttccggacggagggagtagtttggtagcaagataatatg	5'	G2	8.5498	7.50978	15.6906	9.52451	0	0	0	0	middle
131	147	tae-MIR1128-p3_1ss9GT	ATTTTGATTACAACTATTTCC	21	chr2B	-	485948611	485948743	ttctactccctccgtccgaaaatacttgtcatcaaaatgggtaaaaatagatgtatctaaaactaaaatacgtctagatacatttccttttatccATTTTGATTACAAATATTTCCggacggagggagtattt	3'	G2	3.98991	0	3.13812	0	0	0	0	0	low
132	148	tae-MIR1128-p5_2ss12GC18AT	TCCCTCCGTCCCAAAATTCTTGTC	24	chr3A	+	487874487	487874621	gaaatacTCCCTCCGTCCCAAAATTCTTGTCttagatttgtctaaatacggatgtatcaagtcacgttttggtattagatacatccgtatctagactaatctaagacaagaattttgggacggagggagtataag	5'	G2	0	3.28553	3.13812	0	0	0	0	0	low
133	149	tae-MIR1128-p5_1ss20AG_1	AATACTTGTCATCAAAATGGA	21	chr3A	-	70909987	70910122	cattatactccctccatccgaaAATACTTGTCATCAAAATGGAcaaaaagggatgtatctaaaactaaaatacatctagatacatcccttttatccattttgatgacaagtatttccggacggagggattatatat	5'	G2	3.41992	6.10169	6.90385	2.97641	7.56054	8.31392	0	0	low
134	150	tae-MIR1128-p5_5	CGTCCGAAAATACTTGTCATC	21	chr3A	-	509550503	509550643	gagaacatactccctcCGTCCGAAAATACTTGTCATCaaaatggacaaaaagggatgtatctaaaactaaaatacatctagatacatctccttttattcattttgatgacaagtatttccggacggagggagtatgttata	5'	G2	0	0	0	0	15.1211	0	14.2401	0	middle
135	151	tae-MIR1128-p5_1ss20AG_2	AATACTTGTCATCAAAATGGATA	23	chr3A	-	638137992	638138124	aaatactccctccgtccggaAATACTTGTCATCAAAATGGATAaaaggaaatgtatctagacgtattttagttttagatacatctctttttatccattttgatgacaagtattttcagacggagggagtagaa	5'	G2	3.41992	6.10169	6.90385	2.97641	7.56054	8.31392	0	0	low
136	152	tae-MIR1128-p5_8	CTCCGTCCGAAAATACTTGTC	21	chr3B	+	59568590	59568719	agtactcCTCCGTCCGAAAATACTTGTCatcaaaatggataaaaaggaatgtatctagaactaaaatacatcttgatacatccacttttattcattttggtgacaagtattttcggacggagggagtagc	5'	G2	0	0	0	0	15.1211	0	14.2401	0	middle
137	153	tae-MIR1128-p5_1ss10AG	CTCCGTCCGGAAATACTTGTCATC	24	chr3B	+	197427614	197427747	tacatattttCTCCGTCCGGAAATACTTGTCATCaaaatgaataaaagggatgtatctagacgtattttagtttgagatacatctctttttatccattttgatgacaagtattttcggatagagggagtatata	5'	G2	15.3896	13.6115	8.78672	26.7877	13.609	28.5049	12.2058	0	middle
138	154	tae-MIR1128-p3_1ss13CG_2	TTTTGATGACAAGTATTTCCGGA	23	chr3B	+	762121322	762121458	aatagtactccctccgtccgaaaatacttgtcatcaaaatggacaaaaagggatgtatctaaaactaaaatacatctagatacatccttttttattcaTTTTGATGACAAGTATTTCCGGAcggagggagtacttcg	3'	G2	2.84993	3.28553	0	0	0	0	0	0	low
139	155	tae-MIR1128-p5_1ss16AG	TACTCCCTCCGTCCGGAAATACTT	24	chr3B	+	835571464	835571596	tagTACTCCCTCCGTCCGGAAATACTTgtcatcaaaatgaataaaagggaatgtatctagatatattttagttttagatacacccctttttgtccattttgatgacaagttttttcggacggagggagtagtt	5'	G2	10.2598	7.04042	3.76574	8.33394	0	0	0	0	middle
140	156	tae-MIR1128-p3_1ss10CG	TGATGACAAGTATTTCCGGACGGA	24	chr3B	-	214226357	214226491	catatactccctccgtccggaaatacttgtcatcaaaatgaataaaaggggatgtatctagatgtattttagttctagatacatccacttttgtccatttTGATGACAAGTATTTCCGGACGGAgggagtatcat	3'	G2	14.8197	8.91786	13.1801	14.2868	0	7.12621	0	0	middle
141	157	tae-MIR1128-p3_2ss12CA19CT	TTTGATGACAAATATTTCTGG	21	chr3B	-	219988524	219988654	tctactccctccgtccggaaatacttgtcatcaagatgaataaaaggggatgtatctagatgtattttagttctagatacacctctttttatccatTTTGATGACAAATATTTCTGGacggagggagtatt	3'	G2	2.84993	0	5.02098	0	0	0	0	0	low
142	158	tae-MIR1128-p3_1ss22AC	TATTTCCGGACGGAGGGAGTACT	23	chr3B	-	261561834	261561955	aactactcactccgtccggaaatacttgtcgggaaaatggatgtatctagatgtattttggttctagaacatccatttttatgcatttctacgacaagTATTTCCGGACGGAGGGAGTACTa	3'	G2	0	2.34681	0	8.33394	0	5.93851	0	0	low
143	159	tae-MIR1128-p3_1ss3CA_2	AAATATTTCCGGACGGAGGGAGTA	24	chr3B	-	348059356	348059491	cttctagagtactccctccgtccggaaatacttgtcggagaaatgcataaaaacggatgtatctaaaactaaaatacgtatagatacatccatttctccgacAAATATTTCCGGACGGAGGGAGTAtatttagtgt	3'	G2	0	4.69361	3.76574	0	0	0	0	0	low
144	160	tae-MIR1128-p5_7	CTCCCTCCGTCCGAAAATACTTGT	24	chr3B	-	737199180	737199312	cagtaCTCCCTCCGTCCGAAAATACTTGTcatcaaaatggacaaaaagggatgcatctagaactaaaatacatctagatacatccacttttattcattttgatgacaagtatttccgggcggagggagtaata	5'	G2	0	0	0	0	15.1211	0	14.2401	0	middle
145	161	tae-MIR1128-p3_2ss13CG19CT	TTTTGATGACAAGTATTTTCG	21	chr3B	-	762121244	762121380	cgaagtactccctccgtccggaaatacttgtcatcaaaatgaataaaaaaggatgtatctagatgtattttagttttagatacatccctttttgtccaTTTTGATGACAAGTATTTTCGgacggagggagtactatt	3'	G2	3.98991	3.75489	5.64861	5.35753	0	0	0	0	low
146	162	tae-MIR1128-p5_1ss9AT	TCCGTCCGTAAATACTTGTCA	21	chr4A	+	293654306	293654438	aaatactaccTCCGTCCGTAAATACTTGTCAtcaaaatggataaaaggaaatgtatctagatgtattttagttttagatacatctctttttatccattttgatgacaagtatttttggacggagggagtagaa	5'	G2	57.5687	57.262	99.1644	0	0	0	0	0	middle
147	163	tae-MIR1128-p3_2ss3CT22CG_1	TTTTATCCATTTTGATGACAAGT	23	chr4A	-	362522754	362522886	aaatactccctccatccggaaatacttgtcatcaaaatggataaaaggaaatgtgtctagacgtattttagttttagatacatctctTTTTATCCATTTTGATGACAAGTattttcggacggagggagtagaa	3'	G2	2.84993	2.34681	0	6.5481	0	0	0	0	low
148	164	tae-MIR1128-p5_1ss8AG	CCGTCCGGAAATACTTGTCATCAA	24	chr4B	+	585289412	585289585	tcagtctattatgctccctaaatatatactccatCCGTCCGGAAATACTTGTCATCAAagtggataaaaggggatgcatctatatgtattttagttctagatacatctttttttatccattttgatgacaagtattttcggacggagggagtacgtgtatgctgcagagacatg	5'	G2	3.41992	3.75489	0	4.76225	0	0	0	0	low
149	165	tae-MIR1128-p3_1ss13CG_1	TTTTGATGACAAGTATTTCC	20	chr4B	+	599526268	599526402	cctgtactccctccgtccgaaaatacttgtcatcaaaatggataaaaagggatgtatctggaactaaaatacatctagatacatctccttttatcaaTTTTGATGACAAGTATTTCCggatggagggagtactat	3'	G2	2.84993	3.28553	0	0	0	0	0	0	low
150	166	tae-MIR1128-p3_1ss21AC_2	ATTTCCGGACGGAGGGAGTACT	22	chr4B	-	71674884	71675006	acctacttcctccgtctgtaaatacttgtcggagaaatgaatgtatctagatgtattttagttctagatacatccatttttattcattttttcgacaagtATTTCCGGACGGAGGGAGTACTa	3'	G2	7.40983	6.10169	6.27623	4.16697	0	0	0	0	low
151	167	tae-MIR1128-p5_9	CTCCGTCCGAAAATACTTGTCATC	24	chr4B	-	407350148	407350312	ccttctgatcgttgcgacgtactccCTCCGTCCGAAAATACTTGTCATCaaaatggacaaaagaggatgtatctagatgtattttaggtctagatacatcttttttttgtctattttgacgacaagtattttcggacgaagggagtaatgaaaatgagcgggcgt	5'	G2	0	0	0	0	15.1211	0	14.2401	0	middle
152	168	tae-MIR1128-p5_1ss19AG	ATACTTGTCATCAAAATGGA	20	chr4B	-	492709122	492709264	nccgaagaccacctcccgttcgaaaATACTTGTCATCAAAATGGAtaaaaaaggatatatctaaaactaaaatacatctagatacatatctttttattcttttttatgacaagtattttcggacgaagggagtagttttttca	5'	G2	0	0	0	0	0	0	22.3772	0	middle
153	169	tae-MIR1128-p5_1ss1CA	ATACTCCCTCCGTCCGAAAATACT	24	chr4B	-	648276298	648276420	taATACTCCCTCCGTCCGAAAATACTtgtcggacgaatggatgtatctagacatattttagttctagatgcatccatttttatgcatttttgcgacaagtatttccggacgaagggagtacaa	5'	G2	0	0	3.13812	5.95282	0	0	0	0	low
154	170	tae-MIR1128-p3_1ss15CG	CATTTTGATGACAAGTATTTC	21	chr5A	-	342148062	342148193	ttctactccctccgtccaaaaatacttgtcatcaaatggataaaaagaggtgtatctaaaactaaaatacgtctagatacatttccttttatcCATTTTGATGACAAGTATTTCcgtacggagggagtattt	3'	G2	9.68977	8.91786	5.64861	3.57169	7.56054	7.12621	0	0	low
155	171	tae-MIR1128-p3_2ss14CG21CT	ATTTTGATGACAAGTATTTCT	21	chr5A	-	378850953	378851085	ttctactccctccgtccgaaaatacttgtcatcaaaatggataaaaagagatgtatctaaaactaaaatacatctagatacatttccttttatccATTTTGATGACAAGTATTTCTggacggagggagtattt	3'	G2	3.41992	2.34681	3.76574	7.73866	0	0	0	0	low
156	172	tae-MIR1128-p5_1ss9GT_1	CTCCGTCCTAAAATACTTGTC	21	chr5A	-	473263407	473263529	aaatactccCTCCGTCCTAAAATACTTGTCggggaaatggataaaattggatgtatctataactaaaatacgtctaggttcatccatttctccgacaagtatttcaggacggagggagtactt	5'	G2	9.11979	14.5502	6.90385	0	0	0	0	0	middle
157	173	tae-MIR1128-p3_1ss11CG	TTGATGACAAGTATTTCCGGA	21	chr5A	-	611325723	611325855	tcatactccctccgtccgaaaatacttgtcatcaaaatggataaaaaaggatgtatctaaaactaatatacatctagatacatcctcttttattcattTTGATGACAAGTATTTCCGGAcggagggagtacta	3'	G2	39.8991	41.3038	28.8707	57.7423	0	0	0	0	middle
158	174	tae-MIR1128-p3_1ss3CA_1	AAATATTTCCGGACGGAGGGAGT	23	chr5B	+	183235251	183235383	ttatactcactccgtccgaaaatacttgtcatcaaaatgaataaaaggtgatgtatctcgaactaaaatatgtctagatacattctcttttatccattttgatgatAAATATTTCCGGACGGAGGGAGTactt	3'	G2	0	4.69361	3.76574	0	0	0	0	0	low
159	175	tae-MIR1128-p5_1ss9GT_2	CTCCGTCCTAAAATACTTGTCATC	24	chr5B	+	266640084	266640262	atcaaaacaatcgtttaaaattgtgtactactccCTCCGTCCTAAAATACTTGTCATCaaaatggatagaaagaaatgtatctagaactaaaatacgtctagatacatccccttttatccattttgatgacaagtatttccggacggagggagtacatgacaggtcgcggtttttttag	5'	G2	9.11979	14.5502	6.90385	0	0	0	0	0	middle
160	176	tae-MIR1128-p5_1ss11AG	CCTCCGTCCGGAAATACTTGTCAT	24	chr5B	+	272793636	272793780	aagtgctagtttgtactcCCTCCGTCCGGAAATACTTGTCATcaaaatggttgaaaatggatgtatctagaactaaaatacatctagatacatctatttcaatgacaagtattttcggacgaagggagtacgagtgctagtagat	5'	G2	15.9596	19.7132	11.2972	20.2396	0	0	0	0	middle
161	177	tae-MIR1128-p3_2ss2CT21CG_1	TTTATCCATTTTGATGACAAG	21	chr5B	+	341802213	341802373	tccctctgttcctaaatactccctccgtccgaagatacatgtcatcaaaatggataaaaagagatgtatctaaaagtaaaatacgtctagatacatttcctTTTATCCATTTTGATGACAAGtatttccggacggatggagtatttgtctttttagagatt	3'	G2	5.69987	4.69361	8.78672	7.14338	0	8.31392	12.2058	13.9837	middle
162	178	tae-MIR1128-p3_2ss8CG17GA	ATGACAAGTATTTCCGAACGGAGG	24	chr5B	+	380019943	380020055	atgtactccctccgttcggaattacttgtcatcaaaatggatgtatctagaactaaaatacatctagatacatccatttcaATGACAAGTATTTCCGAACGGAGGgagtaata	3'	G2	0	2.81617	3.76574	4.16697	0	0	0	0	low
163	179	tae-MIR1128-p5_16	TCCGTCCGAAAATACTTGTCA	21	chr5B	-	106172637	106172768	aactactcccTCCGTCCGAAAATACTTGTCAtcaaaatgaataaaagggaatgtatctagatgtattttagttctaaatacatccttttttgtcattttgatgacaagtattttcggatggagggagtactt	5'	G2	0	0	0	0	15.1211	0	14.2401	0	middle
164	180	tae-MIR1128-p5_1ss24TC	AAAATACTTGTCATCAAAATGAAC	24	chr5B	-	141146010	141146144	cttgtactccctccgtccgAAAATACTTGTCATCAAAATGAACaaaaaggaatgtatctagaactaaaatatatctacatacatccccttttattcattttgatgacaagtatttccggacggagggagtatttc	5'	G2	2.84993	0	0	6.5481	0	0	0	0	low
165	181	tae-MIR1128-p5_2ss9AT17TC	TCCGTCCGTAAATACTCGTCA	21	chr5B	-	220649787	220649919	aggtactcccTCCGTCCGGAAATACTCGTCAtcaaaatggataaaaggggatgtatctagatatattttagttttagatacatctctttttatccattttgatgacaagtatttccggacggagggagtagtt	5'	G2	2.84993	5.63233	4.39336	0	0	0	0	0	low
166	182	tae-MIR1128-p3_2ss2CT21CG_2	TTTATCCATTTTGATGACAAGTAT	24	chr5B	-	248805389	248805507	gtatccgtccggaaatacttgtcatcaaaatgaatagaaggagatgcatctggacatattttaattctagatgcatcccttTTTATCCATTTTGATGACAAGTATtttcggacggaggg	3'	G2	5.69987	4.69361	8.78672	7.14338	0	8.31392	12.2058	13.9837	middle
167	183	tae-MIR1128-p3_2ss3CT22CG_2	TTTTATCCATTTTGATGACAAGTA	24	chr5B	-	480579319	480579450	tactactccctccgtccggaaatacttgtcatcaaaatggataaaagaagatgtatctagacgtattttagttctagatacattcatTTTTATCCATTTTGATGACAAGTAtttttgacggagggagtacaa	3'	G2	2.84993	2.34681	0	6.5481	0	0	0	0	low
168	184	tae-MIR1128-p3_1ss4CA	CAAATATTTCCGGACGGAGGGAGT	24	chr5B	-	580438319	580438471	ctacctgccccttgaacgtactccctccgtcccgaaatacttgtcggaggaatggatgcatctagacgtattttagctagatacatccatttttatgcatttcttcgaCAAATATTTCCGGACGGAGGGAGTattaggaaaaggaccggggct	3'	G2	10.8297	17.3664	13.8077	11.9056	0	0	0	0	middle
169	185	tae-MIR1128-p3_2ss12CG18CT	TTTGATGACAAGTATTTTCGGACG	24	chr6A	+	114590388	114590526	aaatggtacctcctccgtccggaaatacttgtcatcaaaatgaacaaaaaaagatgtatctagaactaaaatacgtttagatacatcttcttttatccatTTTGATGACAAGTATTTTCGGACGtaggaagtaccaagt	3'	G2	5.12988	2.81617	0	3.57169	0	0	0	0	low
170	186	tae-MIR1128-p5_6	CGTCCGAAAATACTTGTCATCAAA	24	chr6A	+	508059292	508059424	ttctactccctcCGTCCGAAAATACTTGTCATCAAAatggataaaaagagatgtatctaaaactaaaatacgtccagatacatttccttttatccatcttgatgacaagtattttcggacggagggagtattt	5'	G2	0	0	0	0	15.1211	0	14.2401	0	middle
171	187	tae-MIR1128-p5_1ss9AG_1	TCCGTCCGGAAATACTTGTCA	21	chr6A	-	516694167	516694299	aaatactcccTCCGTCCGGAAATACTTGTCAtcaaaatggataaaaggaaatgtatctagacatatttcagttttagatacatctctttttatccattttgatgacaagtattttcggacggagggagtagaa	5'	G2	34.7692	37.5489	50.8375	94.0545	0	16.6278	0	0	middle
172	188	tae-MIR1128-p5_1ss7GC	CCGTCCCAAAATACTTGTCAT	21	chr6B	+	32833570	32833718	aaattactaatactccctCCGTCCCAAAATACTTGTCATcaaaatggataaaaagagatgtatctagaactaaaatacgtctagatacaccctcttttatccattttgatgacaagtatttccggactgagggtagttaatagtagcaa	5'	G2	0	0	8.78672	0	0	0	0	0	low
173	189	tae-MIR1128-p3_2ss11CG17CT	TTGATGACAAGTATTTTCGGA	21	chr6B	+	536226313	536226445	aaatactccctccgtccggaaatacttgtcatcaaaatggataaaagcaaatgtatctagacgtattttagttttagatacatctatttttatccattTTGATGACAAGTATTTTCGGAcggagggagtagaa	3'	G2	15.3896	5.63233	6.90385	7.14338	0	0	0	0	middle
174	190	tae-MIR1128-p3_2ss14CG20CT_2	ATTTTGATGACAAGTATTTTCGGA	24	chr6B	-	7946974	7947156	gggcctacttcctacaaatggattattttatactccctccgtccggaaatacttgtcatcaaaatgaataaaaggggatgtatctagacgtattttagttctggatacatcttttttatccATTTTGATGACAAGTATTTTCGGAcggagggagtagatgtctctgtgaccagtgggccccac	3'	G2	0	0	0	11.9056	0	0	0	0	middle
175	191	tae-MIR1128-p5_2ss1CT17AG	TTACTCCCTCCGTCCGGAAATACT	24	chr6B	-	196707725	196707858	ttTTACTCCCTCCGTCCGGAAATACTtgtcatcaaaaatggataaaagcggatatatctaaacgcattttagttttagatacatctctttttatccatcttgatgacaagtattttcggacggagggagtacat	5'	G2	0	2.81617	3.13812	0	0	0	0	0	low
176	192	tae-MIR1128-p5_1ss8GC	TCCGTCCCAAAATACTTGTCA	21	chr6B	-	543357670	543357802	ttctactcccTCCGTCCCAAAATACTTGTCAtcaaaatggataaaaagagatgtatctaaaactaaaatatgtctagatacatttccttttatccattttgatgacaagtatttccggacggagggagtattt	5'	G2	0	2.34681	5.64861	0	0	0	0	0	low
177	193	tae-MIR1128-p5_2ss9AG17TC	TCCGTCCGGAAATACTCGTCA	21	chr6B	-	694444497	694444621	taaatactcccTCCGTCCGGAAATACTCGTCAaagaaatgcatgtatctagacatattttagttctaggtacactcatttttatccatttcttcgacaagtattttcggacggagggagtataaa	5'	G2	2.84993	0	0	4.16697	0	0	0	0	low
178	194	tae-MIR1128-p3_1ss9CT	GATGACAATTATTTCCGGACGGAG	24	chr7A	-	36224305	36224470	atttttatttgacaaagtaatacttcctctgtccgagaatacttgtcatcaaaatggataaaaaaggatgtatctagaactaatatacatttagatacatccccttttatttattttGATGACAATTATTTCCGGACGGAGggagtacctccgtctaagtgaataa	3'	G2	5.12988	3.28553	9.41435	0	0	0	0	0	low
179	195	tae-MIR1128-p3_1ss14CG_3	ATTTTGATGACAAGTATTTCCGGA	24	chr7A	-	570466274	570466408	tttatactccctccgtccgaaaatacttgtcatcaaaatggataaaaagagatgtatctaaaactaaaatacgtctagatacatttccttttatccATTTTGATGACAAGTATTTCCGGAcagagggagtatttg	3'	G2	10.2598	5.16297	6.27623	25.5971	0	0	0	0	middle
180	196	tae-MIR1128-p5_11	TACTCCCTCCGTCCGAAAATACTT	24	chr7B	+	61208030	61208167	tcatgcattaTACTCCCTCCGTCCGAAAATACTTgtcgaagaaatggataaaaatagatgtatttagaacttaaatacgtctagatacatccatccgtgcgacaagtatttccggacggaggaagtatgtcagtaggc	5'	G2	0	0	0	0	15.1211	0	14.2401	0	middle
181	197	tae-MIR1128-p5_2ss1AG22AG	GAAATACTTGTCATCAAAATGGAT	24	chr7B	+	561654410	561654542	aaatactccctccgtccgGAAATACTTGTCATCAAAATGGATaaaaggaaatgtatctagacgtattttagttttagatacatttatttttatccattttgatgacaagtattttcggacggagggagtagaa	5'	G2	4.55989	0	0	3.57169	0	0	0	0	low
182	198	tae-MIR1128-p3_1ss19CG_2	TATCCATTTTGATGACAAGTA	21	chr7B	+	564123352	564123498	tactagctagtactccctccgtccgaaaatacttgtcatcaaaatggataaaaagagatgtatttaaaactaaaatacatctagatacatcctctttTATCCATTTTGATGACAAGTAtttccggacggagggagtactagctaaaa	3'	G2	0	0	5.02098	2.97641	0	0	0	0	low
183	199	tae-MIR1128-p3_8	CAACTATTTCCGGACGGAGGGAGT	24	chr7B	+	657878908	657879032	aatatactccctccgtccggaactacctgtcgaagaaatgcataaaaatggatgtatctagaactaaaatgtatctagatacatccattcctccgaCAACTATTTCCGGACGGAGGGAGTattca	3'	G2	15.9596	6.57105	47.0717	26.1924	0	14.2524	10.1715	0	middle
184	200	tae-MIR1128-p5_4	CCTCCGTCCGAAAATACTTGTCAT	24	chr7B	+	708864072	708864233	gaggcaagtcacaaaagatatactcCCTCCGTCCGAAAATACTTGTCATcaaaatagacaaaaaggatgtatctaaaactaaataagtctagatacatctccttttattcattttgatgactagtatttccggacggagggagtatattttttgtttgcttc	5'	G2	0	0	0	0	15.1211	0	14.2401	0	middle
185	201	tae-MIR1128-p3_2ss6CT22AT	TATTTTCGGACGGAGGGAGTATT	23	chr7B	+	711953148	711953282	cttgtactccctccgtccggaaatacttgtcatcaaaatggataaaaaaagatgtatctagacgtattttagttctagatacatccctttttatccattttgatgacaagTATTTTCGGACGGAGGGAGTATTtt	3'	G2	0	0	0	0	7.56054	0	0	22.374	middle
186	202	tae-MIR1128-p5_2ss1CG17AG	GTACTCCCTCCGTCCGGAAATACT	24	chr7B	-	7352736	7352864	GTACTCCCTCCGTCCGGAAATACTtgtcatcaaaatggataaaacgggatgtatcaagatgtattttaattttagatacatctctttttatccattttgatgacaagtattttcggacggagggagaaa	5'	G2	0	3.75489	4.39336	8.33394	0	0	0	0	low
187	203	tae-MIR1128-p5_1ss21AG_1	AAATACTTGTCATCAAAATGGATA	24	chr7B	-	330692581	330692713	ttctactccctccgtccgaAAATACTTGTCATCAAAATGGATAaaaagagatgtatctaaaactaaagtacatctagatacatttccttttatccattttgatgacaagtatttccggacggagggagtattt	5'	G2	2.84993	3.28553	3.13812	0	0	0	0	0	low
188	204	tae-MIR1128-p3_2ss14CG20CT_1	ATTTTGATGACAAGTATTTTC	21	chr7B	-	481629982	481630114	aaatactccctctgtccggaaatacttgtcatcaaaatggataaaaggaagtgtatctagacgtattttagttttagatacatctatttttatacATTTTGATGACAAGTATTTTCagacggagggagtagaa	3'	G2	0	0	0	11.9056	0	0	0	0	middle
189	205	tae-MIR1128-p3_2ss1CT20CG_1	TTATCCATTTTGATGACAAGT	21	chr7B	-	655926042	655926155	aacggagggagtgcttgtcatcaaaatggataaaaaggacgtatctataactaaaatacgtctacatacatctccttTTATCCATTTTGATGACAAGTagtacttcttacccaa	3'	G2	9.11979	0	5.02098	13.0962	0	0	0	0	middle
190	206	hvu-miR1130_2ss8CA21GC	TCTGTAAATTAATATAAGACC	21	Un	-	153978596	153978686	tactactcccTCTGTAAATTAATATAAGACCgtttagatcactaaaatagtgatctaaatgctcttatattagtttacaaagggagtacat	5'	G2	6.83984	5.16297	10.6696	0	0	0	0	0	middle
191	207	tae-MIR1130a-p3_1ss19GA	AAACGTCTTACATTATGGAAC	21	chr1B	+	311212090	311212194	caatgtgaattactccctccgtcccataatataagacgttttttgacactacactagtgtcaaaAAACGTCTTACATTATGGAACggagggagtagttgccaaaa	3'	G2	10.2598	5.16297	5.02098	0	0	0	0	0	middle
192	208	tae-miR1130b-3p_L-2R+2	TTATATTATGGGACGGAGGGA	21	chr2B	+	428784216	428784306	atatactccctccgtcccataatataagaacgtttttgacactagtgtagtatcaaaaacgttcTTATATTATGGGACGGAGGGAgtagct	3'	G2	6.83984	4.22425	7.53148	2.97641	0	0	0	0	low
193	209	tae-MIR1130a-p3_2ss1CA22GA	AAAAAACGTCTTACATTATGGAAC	24	chr3A	-	479040067	479040160	taattactctcttcgtcccataatataagacggttttttggcattatactagtgtcAAAAAACGTCTTACATTATGGAACggagggagtaacat	3'	G2	0	0	3.76574	3.57169	0	0	0	0	low
194	210	tae-miR1130b-3p_L+1R-1_1ss10TC	ATCTTATATCATGGGACGGAG	21	chr3B	+	801989998	801990108	gtgcctgcgtttacattctacttcctccgtcccataatataagatcgtttcgcaagctgtttagtttacgaaacgATCTTATATCATGGGACGGAGagagtacgtaggatt	3'	G2	3.41992	8.4485	5.64861	9.52451	0	0	0	0	low
195	211	tae-MIR1130a-p3_2ss18GA20GA	AAAACGTCTTACATTATAGAA	21	chr3B	-	36554674	36554738	gtcctataatgtaagacgtttttccacattagtgtagtgtcaaAAAACGTCTTACATTATAGAAc	3'	G2	5.69987	11.2647	7.53148	11.9056	0	0	0	0	middle
196	212	tae-MIR1130b-p3_2ss9AT21GT	CTTATATTTTGGGACGGAGGT	21	chr3B	-	492080213	492080304	tgatgctatctccatcccaaaatataaagatatttttgcagttcaatttgaactgcaaaaacgtCTTATATTTTGGGACGGAGGTagtagta	3'	G2	3.98991	0	0	0	0	5.93851	0	0	low
197	213	tae-MIR1130a-p3	AAAACGTCTTACATTATGGGA	21	chr3B	-	681777199	681777286	atactccctccgtcccataatgtaagacgttttttgacattagtgtagtggcaaaAAAACGTCTTACATTATGGGAcggagggagcaa	3'	G2	3.41992	0	11.2972	9.52451	9.07265	10.6893	0	0	middle
198	214	tae-MIR1130b-p3_2ss8AT20GT	TTATATTTTGGGACGGAGGTA	21	chr5A	+	312624979	312625059	ctccctccgtcccaaaatataagaacgtttttgacactatgctactgtcaaaaacgttcTTATATTTTGGGACGGAGGTAa	3'	G2	2.84993	3.28553	5.02098	3.57169	0	0	0	0	low
199	215	tae-MIR1130b-p3	TATATTATGGGACGGAGGGAG	21	chr6A	-	407539495	407539585	cactccctctgtcccataatataagagcgttttcataatataagagcgttctggtgtaaaaacgctctTATATTATGGGACGGAGGGAGta	3'	G2	2.84993	0	0	5.35753	0	0	0	0	low
200	216	bdi-MIR1135-p5_2ss16TA17GC	ATACGGATGTATCTAACT	18	chr3A	-	35745205	35745320	atactccctccgtcccaaaattcttgtcttagatttgtctagATACGGATGTATCTAACTagatacatccgtatttggacaaatctaagacaagaattttgggacgaaggaagaat	5'	G2	4.55989	7.04042	12.5525	8.92922	0	0	0	0	middle
201	217	tae-MIR1139-p3_2ss13AG23AC	ATTTATTAGGTTGTAGACTCATCT	24	chr4B	+	8131724	8131864	agaatacaagaggataagactagtcacaatgatagtaacttagactatgttactacctctatgatgagaagtaacatatgtgtggtgttatgcaatacttcATTTATTAGGTTGTAGACTCATCTtgtcttgatgtgtgat	3'	G2	0	3.28553	3.76574	4.76225	0	0	0	0	low
202	218	sbi-miR1432	CTCAGGAGAGATGACACCGAC	21	chr2A	-	147377968	147378089	tgtgggttagggccctgtgCTCAGGAGAGATGACACCGACgccgatcagatgggtcggcttaaccaggcgtctgttcggagttggtgtcacctcgcctgaacatagggctcactagccctgt	5'	G2	231.415	209.335	188.915	192.276	18.1453	33.2557	0	30.7642	middle
203	219	osa-miR1432-5p_L-1R+1	TCAGGAGAGATGACACCGACA	21	chr2B	+	205394342	205394458	ttagggtcctgtgaTCAGGAGAGATGACACCGACAccgatcagatgggtcggcttaaccaggccgtgcatccgtctgttcggagttggtgtcacctcgcctgaacatagggctcact	5'	G2	448.58	273.637	423.018	399.434	31.7543	27.3172	0	36.3577	high
204	220	osa-miR1436_L+2	TTACATTATGGGACGGAGGGAGT	23	chr3A	+	724944818	724944896	atctactactccgtcccataatgtaagacgttgtgtagtgtcaaaaaacgtcTTACATTATGGGACGGAGGGAGTatgt	3'	G2	6.26985	0	3.76574	2.97641	19.6574	0	36.6173	33.561	middle
205	221	osa-miR1436_L+2R-2	TTACATTATGGGACGGAGGGA	21	chr4B	+	371852554	371852648	taatgtactccctccgtcccataatgtaagacgttttttggcactaatttagtgccaaaaaacatcTTACATTATGGGACGGAGGGAgtataagc	3'	G2	3.98991	4.69361	6.90385	5.95282	0	0	0	0	low
206	222	osa-miR1436_1ss9GT	ACATTATGTGACGGAGGGAGT	21	chr5A	-	597245707	597245823	tatgaactttggaacttactccctccgtcccataatataagatgttttttgccactacactagtattaagaaacgtcttACATTATGTGACGGAGGGAGTaggttttatttttcttg	3'	G2	2.84993	2.81617	0	0	0	0	0	0	low
207	223	osa-miR1436_L+3_1ss18AT	CTTACATTATGGGACGGTGGGAGT	24	chr7A	+	287216304	287216398	gtttctactccctctgtcccattatgtaagacattttttaacactaatgtagtatcaaaaaatgtCTTACATTATGGGACGGTGGGAGTagattg	3'	G2	0	0	0	0	15.1211	7.12621	12.2058	16.7805	middle
208	224	osa-MIR1862c-p5_2ss18CG20AC	TCCGTCCCAAAATAAGTGACT	21	chr1B	+	656433839	656433962	aatatactcccTCCGTCCCAAAATAAGTGACTcgacttgggatgttagtacagtcacttattttgagactgagggatgttagtacaaagtcaagtcacttatttcgggactgagggagtattac	5'	G2	0	0	3.13812	4.76225	0	0	0	0	low
209	225	osa-MIR1862e-p3_2ss7GA20TC	TTTTGGAACGGAGGGAGTACC	21	chr2B	-	176678845	176678936	tgatactccctccgttccaaaatagatgacccaactttgtactaactttaatacaaagttgggtcatctaTTTTGGAACGGAGGGAGTACCa	3'	G2	3.98991	3.75489	3.76574	0	0	0	0	0	low
210	226	osa-MIR1862e-p3_1ss5GC	TTTTCGGACGGAGGGAGTATC	21	chr7B	+	107307421	107307544	tcttactcccaccgtccgaaaaagcttgtccctcaaatggatgtatatagcaccaagttagtgctagatacattcatttgaaagacaagtttgggacaagctTTTTCGGACGGAGGGAGTATCt	3'	G2	2.84993	0	3.13812	3.57169	0	0	0	0	low
211	227	osa-MIR1862e-p3_1ss20TC	TTTTGGGACGGAGGGAGTACC	21	chr7B	-	196341666	196341798	aactactccctctgtcctgaatttcttgtcttagatttgtctagatacggatgtatctaatactaaaatgtgacttgatacatccgtatctagacaaatctaagacaagaaTTTTGGGACGGAGGGAGTACCt	3'	G2	0	5.63233	3.13812	0	0	0	0	0	low
212	228	bdi-miR1878-3p_1ss14AG	ATTTGTAGTGTTCGGATTGAGTTT	24	chr5B	-	373447877	373448052	tccaacaatattacactcataatcagatcttacaaaccacttttgcaaacttagtcttggcactataaatttaaaatgtgcatgtgaaaatatgctcattataaATTTGTAGTGTTCGGATTGAGTTTataatagtcgttctaagatttgtttgtgaacatagtaatattgttaaa	3'	G2	46.1689	41.3038	43.306	47.0272	462.705	409.757	640.803	864.195	high
213	229	osa-MIR2905-p5_1ss2TC	TCTGTCACTGACATGTGGGCC	21	chr3A	-	696812889	696813034	ctacttgcagggatgaggatcctctgacggacggcagcctgccgtTCTGTCACTGACATGTGGGCCttttggaaacctggcccacatgtcaatggcccaacggcacgtagcgcacggcagaggagcgtcctcctacttgcaggcgg	5'	G2	0	4.69361	6.90385	4.76225	0	0	0	0	low
214	230	hvu-MIR5049a-p5_2ss6TA20TA	TCTGTACCTAAATACTTGTAGT	22	chr1A	+	578433497	578433572	taatactcccTCTGTACCTAAATACTTGTAGTtggggagaactaactacaagtatttaggtacagagggagtactc	5'	G2	0	7.50978	6.27623	0	0	0	0	0	low
215	231	hvu-miR5049b_L+1R-1_1ss9AC	AAGTATTTCGGTACAGAGGGA	21	chr1B	-	310889516	310889607	acctactacctcatgtaccgaaatacttgtagctgggggaaactagtacaagtccccccaactacAAGTATTTCGGTACAGAGGGAgtaatt	3'	G2	9.68977	4.22425	0	4.76225	0	0	0	0	low
216	232	hvu-MIR5049b-p3_2ss9AC20GT	AAGTATTTCGGTACAGAGGTA	21	chr1B	-	604807809	604807945	taaatttgtattttgtgatggtttatactccctccgtaccgaaatacttgtagttgggggaacttgtactagtttccgtcagctacAAGTATTTCGGTACAGAGGTAgtactccctccgttcctaaatataagtctt	3'	G2	3.41992	0	4.39336	0	0	0	0	0	low
217	233	hvu-MIR5049c-p5_2ss14TA21CT	TCCAAAATAAATGACTCAACT	21	chr2A	+	510016182	510016272	atctactccctccgtTCCAAAATAAATGACTCAACTttgtactaactttatacaaagttgagtcatctattttggaacggagggagtatct	5'	G2	11.3997	16.4276	15.6906	8.92922	0	0	0	0	middle
218	234	hvu-MIR5049b-p3_1ss6AC	TATTTCGGTACAGAGGGAGTA	21	chr2B	+	528357195	528357285	atatactccctctgttccgaaatacatgtcgctggagcagctcaagttcagctaatccagcgacatgTATTTCGGTACAGAGGGAGTAgtc	3'	G2	6.26985	5.16297	0	0	0	0	0	0	low
219	235	hvu-MIR5049c-p3_2ss4AC20GA	ACACTTATTTTGGGACGGAAGAAG	24	chr2B	-	93126968	93127094	taagacaatcgtatactctctccgtctcaaaataagtgtcttcacctttgtacaattttatactaaaattagtacaaagttgagACACTTATTTTGGGACGGAAGAAGtaatattcaatatgtcatg	3'	G2	0	0	3.13812	5.95282	0	0	0	0	low
220	236	hvu-miR5049c_L-2_1ss6AC	ACACTTATTTTGGGACGGAGG	21	chr4A	+	64025089	64025171	ataatactccctccgtctcaaaataagtgtctcaactttatgctaattttaagACACTTATTTTGGGACGGAGGgagtatatt	3'	G2	84.358	87.3012	69.6662	19.6443	0	5.93851	0	0	middle
221	237	hvu-miR5049c_R-2_1ss6AC	AGACACTTATTTTGGGACGGA	21	chr4A	-	72178876	72178984	gtcatatactccttccgtcccaaaataagtgtctcaactttgtagtaactttagtacaaagttgtatcaaagtcaAGACACTTATTTTGGGACGGAgggagtatatctc	3'	G2	2.84993	3.28553	0	2.97641	0	5.93851	0	0	low
222	238	hvu-miR5049c_L-2R+1_1ss6AC	ACACTTATTTTGGGACGGAGGA	22	chr5B	+	46214310	46214410	agatactcctccatcccagaataagtgtcttaactttgtattagctttagtacaaatttgtactaagctcaagACACTTATTTTGGGACGGAGGAgtaaaa	3'	G2	0	5.16297	0	0	0	0	0	0	low
223	239	hvu-miR5049c_L-2_2ss6AC19GA	ACACTTATTTTGGGACAGAGG	21	chr5B	+	280237752	280237854	ttttactccctccatcccaaaataagtgtcttaactttgtactagctctagtacaaagttgtactaaccttgagACACTTATTTTGGGACAGAGGgagtattt	3'	G2	5.12988	4.22425	4.39336	0	0	0	0	0	low
224	240	hvu-MIR5049c-p5_1ss15TA	TTCCAAAATAAATGACTCAAC	21	chr6B	+	478923353	478923455	acgtactccctccgTTCCAAAATAAATGACTCAACtttgtactaacattaatataaagtttgcataaagttgagtcgtatattttgaaacggagggagtaata	5'	G2	9.11979	5.16297	3.13812	3.57169	0	0	0	0	low
225	241	hvu-miR5049f_L+1R+2_2ss14TC20GA	CAATTAATATGGACCGGAGAGAGT	24	chr7A	-	108878299	108878410	gcttgggtattccctccgatccaacttaattgacgctgctctagtatagctctatactaaagttgtactaaagtagcgtCAATTAATATGGACCGGAGAGAGTagtctagaa	3'	G2	43.889	22.5293	58.9966	36.9075	0	0	0	0	middle
226	242	hvu-MIR5049f-p3_1ss9CT	ATATGGATTGGAGGGAGTACT	21	chr7A	-	472511711	472511825	gtagtactccctccgatccatattacttgtcgctcaaatgggtgttcctagcgctgaaatacgtctagatacatccatttgagcgacaggtaATATGGATTGGAGGGAGTACTtg	3'	G2	10.2598	7.04042	6.27623	5.95282	0	0	0	0	middle
227	243	hvu-MIR5049d-p5_2ss3TA23AT	AAATATTTAGGAACGGAGGGAGTA	24	chr7A	-	585861126	585861264	cAAATATTTAGGAACGGAGGGAGTAgctactaactatggactcataagtctgaggtaaactactgacgcttcatcggaagggcaatagagttgatgtaggtggcctccatgatcaaatctccctccgtcaagatgtcgg	5'	G2	7.97981	7.04042	7.53148	9.52451	0	0	0	0	low
228	244	hvu-MIR5050-p5_2ss1TC21CG	CGTTTTTGCCGGTTGAACGAGC	22	chr4A	+	646614979	646615095	gccggCGTTTTTGCCGGTTGAACGACCtcaccatgttgaccgcctcttcctcgacaagtgccaaggagatctgcgtgtgccacgatgaggtcgttcaaccagcaaaacagcggcggt	5'	G2	7.40983	0	7.53148	5.35753	0	0	0	0	low
229	245	bdi-miR5062a_1ss22CA	TGAACCTTGGGGAAAAGCCGCAT	23	chr5A	+	611028289	611028444	cacatagcttctTGAACCTTGGGGAAAAGCCGCATaacaccattaacttgaaaaccatgtatttcctatcccaaaactgctcctagcacaaggggtaaaagatggtttttagttgtgtggtcatGCGGATTTTTCACCAAGATTCAAGtggttatc	5'	G2	0	0	891.852	1024.48	0	0	445.51	366.374	high
229	246	ata-miR5062a-3p_1ss2TC	GCGGATTTTTCACCAAGATTCAAG	24	chr5A	+	611028289	611028444	cacatagcttctTGAACCTTGGGGAAAAGCCGCATaacaccattaacttgaaaaccatgtatttcctatcccaaaactgctcctagcacaaggggtaaaagatggtttttagttgtgtggtcatGCGGATTTTTCACCAAGATTCAAGtggttatc	3'	G2	193.225	194.315	286.824	308.356	34.7785	43.945	52.8916	30.7642	middle
230	247	bdi-MIR5064-p5_1	ATTTGTCCATAGCATCAGCC	20	chr4B	-	658624550	658624679	gggagccaatcctctggtttgACTTGTCCATAGCATCATCCatcctgccattctgctgaggtagctgctgcccttttgcacgatgggTAGAATGGCTGGTGCTATGGAtgaattcgaccagatggctagc	5'	G2	0	0	0	0	43.8511	0	91.5432	44.748	middle
230	248	tae-MIR9674a-p3_1ss4GA	TAGAATGGCTGGTGCTATGGA	21	chr4B	-	658624550	658624679	gggagccaatcctctggtttgACTTGTCCATAGCATCATCCatcctgccattctgctgaggtagctgctgcccttttgcacgatgggTAGAATGGCTGGTGCTATGGAtgaattcgaccagatggctagc	3'	G2	128.247	127.666	112.972	158.345	96.7749	99.767	128.161	109.073	middle
231	249	bdi-miR5064_L-2R+2	AATTTGTCCATAGCATCAGCC	21	chr3A	+	650144663	650144793	gcagggagccaatcctctggttgAATTTGTCCATAGCATCAGCCatcctgccattcaaatgcatttttgcacgatggggaagatggctggtgctatggataaattcaacccgatggttgagcatgcccgac	5'	G2	180.116	138.931	204.605	160.131	68.0449	97.3916	40.6859	61.5284	middle
232	250	ata-MIR5070-p3_1ss4TG	AAGGAGGGTCGGAGGGTACCC	21	Un	-	34546777	34546926	attatttggaacctttaaggataccctccgaccctccttagtagttcaactaaatgaactaaagtttcagaattttcctcacttctgaaaatttagtccatttggttgtactAAGGAGGGTCGGAGGGTACCCtcaaggtttcaaatttg	3'	G2	5.12988	3.75489	3.76574	3.57169	0	0	0	0	low
233	251	ata-MIR5084-p3_1ss9GT	ACGGTACTTCAGAGGATCTCAACC	24	chr2A	-	52856444	52856566	gatcgggttaggatcctttgcagtactgtacggtgttgtacaatcactaccatgtgggacctggccccacatgtcatccacactacaacaccatACGGTACTGCAGAGGATCTCAACCcgcac	3'	G2	6.26985	4.69361	8.1591	3.57169	0	0	0	0	low
234	252	tae-MIR5085-p5_1ss10CT	TTTTGTGGCTTGTGTAAAAAAGAC	24	chr3B	+	724393774	724393974	cgtgtatatccggacattttatgtgcgttcacaaggtttcggtgaaaaacgacgttTTTTGTGGCTTGTGTAAAAAAGACaatttctgatgcttcattctaactattcacgaggcatttctttatcttttttacacaagccacaaaaaacgtcgtttttcactgaaaccttgtgaacgcacataaaatgtccggatatata	5'	G2	3.41992	2.34681	3.13812	0	0	0	0	0	low
235	253	tae-MIR5085-p5_2ss10CT24CT	TTTTGTGGCTTGTGTAAAAAAGAT	24	chr4B	+	21755737	21755937	cgtgtatatccggacattttatgtgcgttcacaaggtttcggtgaaaaacgacgttTTTTGTGGCTTGTGTAAAAAAGATaaagaaatgcctcgtgaatagttagaatgaagcatcagaaattgtctttttttacacaagccacaaaaaatgtcgtttttcactgaaaccttgtgcacgcacataaaatgtccggatatac	5'	G2	0	0	3.76574	6.5481	0	0	0	0	low
236	254	bdi-MIR5164-p5_2ss13CG19CT	TGTCTAGATACGGATGTATC	20	chr5A	+	405071031	405071165	cacgtacttcctccgttccgaattacttgtcttggattTGTCTAGATACGGATGTATCtagactcattttagtgctagatacctctgtatctagacaaattcaagacaagtaatttggaacggagggagtacttt	5'	G2	0	0	0	0	22.6816	0	22.3772	16.7805	middle
237	255	bdi-MIR5164-p5_2ss14CG20CT	TTGTCTAGATACGGATGTATC	21	chr5A	-	371199867	371200009	ttatgtaatactccctccgtcccaaaattcttgtcttagatTTGTCTAGATACGGATGTATCtaatattaaaacgtgacttgatacatctgtacttagacaaattcaagacaagaattttgagacggagggagtactataaaa	5'	G2	18.2396	17.3664	15.6906	13.6915	34.7785	30.8803	0	0	middle
238	256	bdi-MIR5164-p5_2ss15CG21CT	TTTGTCTAGATACGGATGTAT	21	chr7B	+	564031732	564031856	acaaagtactccctccgtcccaaaattcttgtcttagaTTTGTCTAGATACGGATGTATcaagtcgatacatcggtatctagagaaatctaagacaagaaatatgggacagagggagtagttgaa	5'	G2	2.84993	0	5.64861	9.52451	0	0	0	0	low
239	257	bdi-miR5169a_2ss19AG20CA	TTTGACCAAGTTTGTAGAGAA	21	chr3A	+	710344689	710344835	tcacaaacTTTGACCAAGTTTGTAGAGAAaaatcatttccttctagaaggccatacatatatcattaaattcatcataagatgtagtttcatatttatatattgcagatataaattttttctctataaacttggtcaaagtttgcat	5'	G2	266.184	304.615	237.869	280.973	66.5328	84.3269	34.583	53.1382	middle
240	258	bdi-MIR5169a-p3_1ss1GA	ATATATTTTTCTATAAACTTGGTC	24	chr3B	+	491374077	491374199	cactttaatcaagtttgtagacaaaaatatcaaagtctagattcaacatgaaatatatttatatgttttatttgtttaatattatagatccttATATATTTTTCTATAAACTTGGTCaaacat	3'	G2	0	3.28553	3.13812	3.57169	0	0	0	0	low
241	259	bdi-MIR5169a-p5_2ss17GA20GC	AAGTTTGACCAAGTTTATACA	21	chr5A	+	509292540	509292681	AAGTTTGACCAAGTTTATACAaaaaattattaacattcacataacaacacaaatatcattagatccatcttggaatatattttcgtattatatttattaggtattagagatgttaatattttttaatatgaatttggtcaaa	5'	G2	9.68977	14.0808	8.1591	12.5009	0	0	0	0	middle
242	260	bdi-MIR5169a-p5_1ss21AG	AAGTTTGACCAAGTTTGTAGG	21	chr7B	-	366200275	366200416	aacttgtgtAAGTTTGACCAAGTTTGTAGGaaaatatatcgatatctagaacaccaaattaatttcattagattcttcacaaaatatacttccgtgctatcttaccatattttcctataaacttggtcaacttaaataaatt	5'	G2	10.2598	13.6115	13.8077	8.92922	0	0	0	0	middle
243	261	bdi-MIR5174e-p3_1ss3AT	TTTTGGAACGGAGGGAGTAGC	21	chr5B	-	693185387	693185513	attcctcctgacatgtactccctccgttccaaaatagatgactcaactttgtactaagtttagtataatgttgggtcataaaTTTTGGAACGGAGGGAGTAGCtttgaaaggtatgcagacaggttg	3'	G2	3.41992	2.34681	0	0	0	0	0	0	low
244	262	ata-miR5181-3p_L-1R+1_1ss14CA	ACTTATTTTGGAACGGAGGGA	21	chr1B	+	34949198	34949302	ttagctgcctctgttccaaaataagtgtcaactttagtagtagtacaactttgtactaaagtttgcataaagttgagacACTTATTTTGGAACGGAGGGAgtaca	3'	G2	0	2.81617	4.39336	0	0	0	0	0	low
245	263	hvu-miR6197_2ss3TC21GC	TCCGTTCCTAAATGTAAGACC	21	chr6A	+	415775640	415775781	TCCGTTCCTAAATGTAAGACCttttaggattccactacagactacatacggagcaaaatgagtgaatctacgctctaaagtgcgtctatatacatccgtatgtagttcatagtggaatctctaaaaggtcttatacttagga	5'	G2	6.83984	4.22425	0	2.97641	0	5.93851	0	0	low
246	264	tae-miR6201	TGACCCTGAGGCACTCATACCG	22	chr6B	+	687617291	687617436	tccttccggccaccggcgttTGACCCTGAGGCACTCATACCGccagctggtttagaatgccagcccgtatatatgagtgcctcacgtagcgtttagaatgctagcggtacgagtgtctcaaggtcaaactccggtgatcagaaaaa	5'	G2	0	0	0	0	0	0	22.3772	13.9837	middle
247	265	sbi-MIR6232a-p3_1ss5TC	AATTCGGAACGGAGGGAGTAC	21	chr3A	+	736531494	736531626	ttatacttcctccgttccgaattacttgtcttagatttgtctagatacggaggtatctagcattaaaatgagtctagatacatccgtatctagacaaatccaagacaagtAATTCGGAACGGAGGGAGTACgt	3'	G2	0	0	3.13812	4.76225	0	0	0	0	low
248	266	bdi-MIR7775-p5_1ss12AT	TAAACCGGTTTTTTCTGAAGCACC	24	chr7B	-	274995548	274995727	gtacaatgggaggtgcttagagagatgcttagaaaaaTAAACCGGTTTTTTCTGAAGCACCggtgcctatttttacaggagaggcgcttagttaagcgtctatcctatacaaataaGCACCGGTGCTTAAGAAAAGCCTggtttatttctctgagcacctcccctaagcacctcccattg	5'	G2	10.2598	7.50978	16.9458	0	18.1453	26.1295	12.2058	41.9512	middle
248	267	ata-MIR9783-p3_1ss16GA	GCACCGGTGCTTAAGAAAAGCCT	23	chr7B	-	274995548	274995727	gtacaatgggaggtgcttagagagatgcttagaaaaaTAAACCGGTTTTTTCTGAAGCACCggtgcctatttttacaggagaggcgcttagttaagcgtctatcctatacaaataaGCACCGGTGCTTAAGAAAAGCCTggtttatttctctgagcacctcccctaagcacctcccattg	3'	G2	0	0	0	0	0	0	14.2401	0	middle
249	268	bdi-MIR7775-p5_1ss11AT	AAACCGGTTTTTTCTGAAGCACC	23	chr2B	-	23905472	23905651	gtacaatgagaggtgcttagagagatgcttagaaaagtAAACCGGTTTTTTCTGAAGCACCggtgccaatttctacaagagaaacgcttagttaagcatctatcctatacaaataagcaccggtgcttaagaaaagcctgatttatttctctaaacacctcccctaagcacctcccattg	5'	G2	0	0	0	0	12.0969	0	38.6516	69.9187	middle
250	269	tae-MIR9652-p5_2ss3CT18TC_1	ACTTGTTTGTCATTAAGCTTC	21	chr2B	+	719767144	719767284	gcagcctctatcaagatttgtttgccACTTGTTTGTCATTAAGCTTCtgagtctctttgccatcctatagcggtgaaaggtcaaagttactctgaagcttaatgcgaacatgtgaccaatgcattttggaccggaggcgtc	5'	G2	11.9697	16.4276	13.8077	8.92922	15.1211	9.50162	0	0	middle
251	270	tae-MIR9657c-p5_2ss10AC18TC	TCGCCGGAGCAGCATGTCGTG	21	chr2A	+	203754671	203754778	ccggccatggcggcgcggcggctgcgcTCGCCGGAGCAGCATGTCGTGgacgacgtccggcgtgctccttcgtcgagcgtggctgctagcgtcctcatacatggcgca	5'	G2	0	2.34681	5.64861	3.57169	0	0	0	0	low
252	271	tae-MIR9668-p3_2ss1AG22AG	GAGTATTTTCGGACGGAGGGAGTA	24	Un	+	87587782	87587927	tgagcattattatgtactccctccgtccggaaatactcgtcggaggaatgagtgtatctagacgtattttagttttagatacatccatttttatgcatttctccgacGAGTATTTTCGGACGGAGGGAGTAtgtagcacatgtcga	3'	G2	0	6.10169	4.39336	7.14338	0	0	0	0	low
253	272	tae-MIR9668-p3_2ss19GA23AG	CAAGTATTTTCGGACGGAAGGAGT	24	Un	-	418190799	418190875	gaggtactccctccgtctagatacatctctttttatccattttggtgaCAAGTATTTTCGGACGGAAGGAGTacatg	3'	G2	0	0	6.90385	0	0	0	0	0	low
254	273	tae-MIR9668-p3_2ss17GA23AG	CAAGTATTTTCGGACGAAGGGAGT	24	chr1A	-	498067618	498067744	taatccctccgtccggaaatacttgtcatcaaaatggataaaaggaaatgtatttagacgtattttagttttaaatacatctctttttatgcattttgatgaCAAGTATTTTCGGACGAAGGGAGTa	3'	G2	6.83984	4.22425	11.9248	7.14338	0	0	0	0	middle
255	274	tae-MIR9668-p3_2ss15GA22AG	AAGTATTTTCGGACAGAGGGAGTA	24	chr1B	+	351357704	351357852	atgttaaagattactccctccgtccggaaatacttgtcatcaaaatgaataaaaggagatgtatctagacgtatgttagttctagatacgtccttttttatccattttgatgacAAGTATTTTCGGACAGAGGGAGTAgtatttagttg	3'	G2	0	0	3.13812	2.97641	0	0	0	0	low
256	275	tae-MIR9668-p3_1ss14TC_2	ATGACAAGTATTTCCGGACGGAGG	24	chr1B	-	594397937	594398062	aaatactccctccgtccataaatacttgtcatcaaaatggataaaaggaaatgtatctagacgtatttagatacatttccttttatccattttgATGACAAGTATTTCCGGACGGAGGgagtagaa	3'	G2	22.7995	14.5502	26.9878	29.7641	0	8.31392	0	0	middle
257	276	tae-MIR9668-p3_1ss13TC_3	TGACAAGTATTTCCGGACGGAGGG	24	chr2A	+	562086864	562087008	gtagtattttactccctccgtccgaaaatacttgtcatcaaaatgaataaaaagagatgtatctagaactaaaatacatctagatacatccccttttatccattttgaTGACAAGTATTTCCGGACGGAGGGagtagttggcttc	3'	G2	6.83984	4.22425	3.13812	5.95282	0	0	0	0	low
258	277	tae-MIR9668-p3_1ss7AT	ACAAGTTTTTTCGGACGGAGG	21	chr2A	-	759970107	759970255	ggtgtcagcgaactattctctccgttcgaaaaagcttgtcccttaaatggatgtatctagccccaagttagtgctagacagattcatttgaaagacaagtttgggACAAGTTTTTTCGGACGGAGGgagtatttgtttagtctgacaaa	3'	G2	6.26985	4.69361	0	0	0	0	0	0	low
259	278	tae-MIR9668-p3_2ss20GA22AG_2	AAGTATTTTCGGACGGAGGAAGTA	24	chr2B	+	604595558	604595682	acaagaaactatttcctccgttcggaattacttgtcatcaaaatggatgtatctagaactaaattacatctaggtacatcaatttctccgacAAGTATTTTCGGACGGAGGAAGTAccttctaag	3'	G2	6.26985	3.28553	7.53148	11.3104	0	0	0	0	middle
260	279	tae-MIR9668-p3_1ss6GA	GACAAATATTTTCGGACGGAGGGA	24	chr2B	-	480014717	480014848	agatacttcctcccttcggaaatacttgtcatcaaactagataaaaaagatgtatgtagatgtcttttagttctagatacatctctttttatccattttgatGACAAATATTTTCGGACGGAGGGAgtaagc	3'	G2	3.41992	3.28553	0	2.97641	0	0	0	0	low
261	280	tae-MIR9668-p3_1ss14GA	GACAAGTATTTTCAGACGGAGGGA	24	chr2B	-	481039997	481040129	ttatactccctccgttcggaaatacttgccatcaaaatgaataaaaggagatgtatctagatgtattttagttttagatacatccttttttgttcattttgatGACAAGTATTTTCAGACGGAGGGAgtacat	3'	G2	7.40983	7.04042	6.27623	9.52451	0	0	0	0	low
262	281	tae-MIR9668-p3_2ss1CT23AG	TAAGTATTTTCGGACGGAGGGAGT	24	chr3A	+	156768928	156769062	caaatactccatccgtccggaaatacttgtcatcaaaatggataaaaggaaatgtatctagatgtattttagttttagatacatctctttttatccattttgatgaTAAGTATTTTCGGACGGAGGGAGTataaa	3'	G2	0	0	6.27623	0	0	0	0	0	low
263	282	tae-MIR9668-p3_1ss8GC	ATGACAACTATTTTCGGACGGAGG	24	chr3B	+	505603635	505603772	acttgatactccctccatccggaaatacttgtcatcaaaatgaataaaaggggatgtatctagatgtattttagttctagatacatctccttttgttcattttgATGACAACTATTTTCGGACGGAGGgagtacatga	3'	G2	3.41992	0	0	3.57169	0	0	0	0	low
264	283	tae-MIR9668-p3_1ss13TC_1	TGACAAGTATTTCCGGACGGA	21	chr3B	+	534765788	534765922	ttggtacgccctccgtccgaaaatacttgtcatcaaaatagataaaaagagatgtatctagaactaaaatacgtctagatacatccccttttatccattttgaTGACAAGTATTTCCGGACGGAgggagtacaac	3'	G2	6.83984	4.22425	3.13812	5.95282	0	0	0	0	low
265	284	tae-MIR9668-p3_2ss5TA21AG	AGTAATTTCGGACGGAGGGAG	21	chr3B	+	559837269	559837387	accctccctccgtccggaaatatttgtcggaggaatggatgtatctagacgtattttagttctagatacatccatttttatccatttccgtgacaAGTAATTTCGGACGGAGGGAGtag	3'	G2	3.41992	2.34681	0	0	0	0	0	0	low
266	285	tae-MIR9668-p3_2ss13TC20GA	TGACAAGTATTTCCGGACGAA	21	chr3B	+	623984221	623984355	aaagtactccctccgtccgaaaatacttgtcatcaaaatggataaaaagagatgtatctagaactaaaatagatctagatacacccccttttatctagtttgaTGACAAGTATTTCCGGACGAAgggagtataat	3'	G2	3.98991	2.81617	3.13812	2.97641	0	0	0	0	low
267	286	tae-MIR9668-p3_2ss19GA21AG	AGTATTTTCGGACGGAGGAAGTA	23	chr3B	+	818010370	818010506	cattatactccctccgtccgaaaatatttgtcatcaaaatgaataaaaagagatgtatctagaattaaaatacatctagatacatccctttttatccattttgatgataAGTATTTTCGGACGGAGGAAGTAtatct	3'	G2	2.84993	2.34681	5.02098	6.5481	0	0	0	0	low
268	287	tae-MIR9668-p3_2ss12GA23AG	CAAGTATTTTCAGACGGAGGGAGT	24	chr3B	-	38367297	38367429	ctctactctctcagtccaaaaatattggtcatcaagatggataaaaatagatgtatctagaactaaaatacatctagatacatccccttttatctattttgatgaCAAGTATTTTCAGACGGAGGGAGTatta	3'	G2	6.26985	7.04042	10.6696	14.882	0	0	0	0	middle
269	288	tae-MIR9668-p3_1ss3CT	GATAAGTATTTTCGGACGGAGGGA	24	chr3B	-	494359811	494359923	taatactccctccgtccggaattacttgtcatcaaaatggatgtgtgtagaactaaaatacatctagatacatccatttcaatGATAAGTATTTTCGGACGGAGGGAgtagta	3'	G2	0	2.34681	0	2.97641	0	0	0	0	low
270	289	tae-MIR9668-p3_2ss2AG23AG	CGAGTATTTTCGGACGGAGGGAGT	24	chr3B	-	502410637	502410769	taatactccctctgtcctaaaatacttgtcatcaaaatgaataaaagaggatgtatctagacatattttagtttgagatacatctctttttatccattttgatgaCGAGTATTTTCGGACGGAGGGAGTacta	3'	G2	4.55989	4.69361	8.1591	0	0	0	0	0	low
271	290	tae-MIR9668-p3_1ss4AG	GACGAGTATTTTCGGACGGAGGGA	24	chr3B	-	683904036	683904158	atgtactccctccgtccaaaaatactcgtcggaggaatgaatgtatctagatgcattttagttctaaatacattcatttttatgcatttcttcGACGAGTATTTTCGGACGGAGGGAgtagaa	3'	G2	0	3.75489	3.76574	2.97641	0	0	0	0	low
272	291	tae-MIR9668-p3_2ss20GA22AG_1	AAGTATTTTCGGACGGAGGAAGT	23	chr3B	-	687043712	687043839	cattctacttcctccgtccagaaatacttatcgaagaaatggatcaaaatggatgtatctaaaactgaaatgtgtctagatacatccatttctccgacAAGTATTTTCGGACGGAGGAAGTatgattt	3'	G2	6.26985	3.28553	7.53148	11.3104	0	0	0	0	middle
273	292	tae-MIR9668-p3_2ss16GA23AG	CAAGTATTTTCGGACAGAGGGAGT	24	chr4A	-	322279903	322280035	aaatactccctccgtctggaaatacttgtcatcaaaatggataaaaggaaatgtatctagacatattttagttttagatacatctctttttatccattttgatgaCAAGTATTTTCGGACAGAGGGAGTagaa	3'	G2	0	4.69361	8.78672	7.73866	0	0	0	0	low
274	293	tae-MIR9668-p3_2ss11GA22AG	AAGTATTTTCAGACGGAGGGAGTA	24	chr4A	-	525894123	525894255	aaatactccctccgtccggaaatacttttcatcaaaatggataaaaggaaatgtatctagacgtattttagttttagatacatctctttttatccattttgatgacAAGTATTTTCAGACGGAGGGAGTAgaa	3'	G2	3.41992	2.81617	3.13812	5.35753	0	0	0	0	low
275	294	tae-miR9668-5p_2ss1CT17TC	TCAATGACAAGTATTTCCGGA	21	chr4B	+	170526107	170526245	gcacagtagtactccctccgtctggaaatacttgtcatcaaaatggatgaaaatggatgtatctaaaactaaaatacatctagatacatccattTCAATGACAAGTATTTCCGGAcggagggagtatcatatattgatt	3'	G2	5.69987	7.04042	3.76574	3.57169	9.07265	10.6893	0	0	middle
276	295	tae-MIR9668-p3_1ss13TC_2	TGACAAGTATTTCCGGACGGAGG	23	chr4B	+	298971526	298971701	taatctgcatacatgtttaatactccctccgtccaaaaatacttgtcatcaaaatagataaaaaggaatgtatctaaaactaatatacttctagatacatccccttttattcattttgaTGACAAGTATTTCCGGACGGAGGtagtattttgttacacaaaaatatgttaagactg	3'	G2	6.83984	4.22425	3.13812	5.95282	0	0	0	0	low
277	296	tae-MIR9668-p3_2ss21AG24CT	AGTATTTTCGGACGGAGGGAGTAT	24	chr4B	+	569486684	569486818	aacatactccctctgtccggaaatacttgttatcaaaatgaataaaagaggatgtatctagatgtatattagttctagatacatccctttttgtccattttgatgacaAGTATTTTCGGACGGAGGGAGTATttg	3'	G2	0	0	3.76574	0	0	0	0	13.9837	middle
278	297	tae-MIR9668-p3_1ss14TC_1	ATGACAAGTATTTCCGGACGG	21	chr4B	-	40663344	40663476	atatactccctccgtccgaaaatagttgtcatcaaaatggacaaaaaggtatgtatctaaaactaaaatacatctagatacatccccttttattcattttaATGACAAGTATTTCCGGACGGagggagtactt	3'	G2	22.7995	14.5502	26.9878	29.7641	0	8.31392	0	0	middle
279	298	tae-MIR9668-p3_2ss20AG24AT	GTATTTTCGGACGGAGGGAGTACT	24	chr5B	+	97130167	97130299	atctactccctctgtccgaaaatacttgtcatcaaactagataaaagggaatgtatctagatgtattttagttctatatacatctctctttatccattttgatgacaaGTATTTTCGGACGGAGGGAGTACTt	3'	G2	0	0	0	7.73866	0	0	0	0	low
280	299	tae-MIR9668-p3_1ss12TC	TGACAAGTATTCTCGGACGGA	21	chr5B	+	269062515	269062653	aacatgtactcccttcgtatggaaatacttgtcatcaaaatgaataaaaggggatgtatctagatgtattttagttctagatacattcttttttgtctattttaaTGACAAGTATTCTCGGACGGAgggagtatatcaa	3'	G2	2.84993	7.50978	5.02098	7.73866	0	0	0	0	low
281	300	tae-MIR9668-p3_2ss7TA23AG	CAAGTAATTTCGGACGGAGGGAGT	24	chr5B	-	220987121	220987229	ttcctccctccgtccggaattacttgtcatcaaaatggatgtgtctagaactaaaatacatctagatacatccatttcaatgaCAAGTAATTTCGGACGGAGGGAGTag	3'	G2	0	3.28553	3.76574	4.16697	0	0	0	0	low
282	301	tae-MIR9668-p3_2ss21GA23AG	CAAGTATTTTCGGACGGAGGAAGT	24	chr5B	-	624828405	624828539	gaggtactccctccgtccggaaatacttgtcatcaaaatgaataaaaggggatgtatctagatgtattttagttctagatacatccctttttgtccattttgatgaCAAGTATTTTCGGACGGAGGAAGTataaa	3'	G2	5.69987	6.10169	7.53148	5.95282	0	0	0	0	low
283	302	tae-MIR9668-p3_1ss6GC	GACAACTATTTTCGGACGGAGGGA	24	chr6A	+	131924286	131924447	tttatctcggtagtattaatactccctccgtccgaaaatacttgtcaccaaaatggatgaaaaaagatgtatttagaactaaaatacatctagatacattcccttttattctttttgatGACAACTATTTTCGGACGGAGGGAgtactttcctgagatatga	3'	G2	10.8297	7.04042	5.02098	5.95282	0	0	0	0	middle
284	303	tae-MIR9668-p3_1ss16CT	ACAAGTATTTTCGGATGGAGG	21	chr6B	+	359466786	359466922	acattttactactccctccatccggaaatactcgtcggaggaatggatgtatgtagatggattttagttctagatacattcatttttatgcaattcttcgACAAGTATTTTCGGATGGAGGgagtactctagaagat	3'	G2	0	2.81617	3.76574	0	0	0	0	0	low
285	304	tae-MIR9668-p3_2ss20GA23AG	CAAGTATTTTCGGACGGAGAGAGT	24	chr6B	-	229224950	229225096	aactctgaaatacaatactccctccgccccgaaatacttatcggaggaatggatatatctagacgtattttagttctaaatacatccatttgtatgcatttctctgaCAAGTATTTTCGGACGGAGAGAGTattatgttgttgatca	3'	G2	7.97981	5.63233	15.6906	7.14338	0	0	0	0	middle
286	305	tae-MIR9668-p3_1ss1AG	GATGACAAGTATTTTCGGACGGAG	24	chr6B	-	551404990	551405130	agaatgatactccctccgtccggaaatacttgtcatcaaaataaacaaaaggggatgcatttggacgtattttagttctagatacatccctttttattcattctGATGACAAGTATTTTCGGACGGAGggagtattatgta	3'	G2	0	0	3.13812	7.73866	0	0	0	0	low
287	306	tae-MIR9668-p3_2ss9TA22AG	AAGTATTTACGGACGGAGGGAGT	23	chr7A	+	637814274	637814399	caagtactccctccgtctgaaaatacttgtcatcaaaatggataaaaagggatgtatctatacgtcttgatacatccctttttatccattttgatgacAAGTATTTACGGACGGAGGGAGTatata	3'	G2	2.84993	2.81617	0	0	0	0	0	0	low
288	307	tae-MIR9668-p3_2ss4GA23AG	CAAATATTTTCGGACGGAGGGAGT	24	chr7B	+	597659962	597660119	ttgacgagtgatgattgctactccctccatccgaaaatacttgtcatcaaaatagataaaaggggatggatctagacatattttagtctagatatatcttcttttatctattttaaggaCAAATATTTTCGGACGGAGGGAGTaggttttaccgtaac	3'	G2	3.98991	0	3.13812	0	0	0	0	0	low
289	308	tae-MIR9668-p3_2ss16GA22AG	AAGTATTTTCGGACGAAGGGAGTA	24	chr7B	+	709850793	709850935	aaaacatgtattacctccgtccgaaaatacttgtcatcaaaatggataaaaagggaagaatctagaactaaaatgtgtctagatacatcttcttttatccattttgatgacAAGTATTTTCGGACGAAGGGAGTAtgtgtaga	3'	G2	2.84993	0	5.64861	0	0	0	0	0	low
290	309	tae-MIR9668-p3_1ss10TC	ACAAGTATTCTCGGACGGAGG	21	chr7B	-	345537039	345537173	gtcgtactccctctgtccagaaatacttgtcatcaaaatggataaaaggggatgtatctagatgtattttagttctagatacatctctttttatccattttgatgACAAGTATTCTCGGACGGAGGcagtatttt	3'	G2	5.12988	3.28553	8.78672	3.57169	0	0	0	0	low
291	310	tae-MIR9674a-p5_1ss20GT	GTAGGATGGCTGGTGCTATTG	21	chr4B	-	658623645	658623819	tgaatttgtccatagcatcatccattctaccattcaacggtggctgcgctgcccgcagtggGTAGGATGGCTGGTGCTATGGatagcctcaacccgatgttggtgacatacccccgtccgtcgtaagtcaagcagggagccaatcctctggttgAATTTTTCCATAGCATCAGCA	5'	G2	15.3896	26.2842	18.2011	57.7423	24.1937	54.6343	30.5144	0	middle
291	311	ata-miR9674b-3p_L-2R+2	AATTTGTCCATAGCATCAGCA	21	chr4B	-	658623645	658623819	tgaatttgtccatagcatcatccattctaccattcaacggtggctgcgctgcccgcagtggGTAGGATGGCTGGTGCTATGGatagcctcaacccgatgttggtgacatacccccgtccgtcgtaagtcaagcagggagccaatcctctggttgAATTTTTCCATAGCATCAGCA	3'	G2	0	2.34681	0	0	0	9.50162	0	0	low
292	312	tae-MIR9674a-p5_2	GTAGGATGGCTGGTGCTATGG	21	chr6A	-	18283655	18283860	GTAGGATGGCTGGTGCTATGGttagcttcaacccgatggttaggaagtctcttttatcgtcgccgctgcccaaatcaaggcgcgcagaagcagggagccaatcctccggttgaatTTGTCCATAGCATCAGCCAGTcctctgcttttctgcacgatgggtactgcgatggctggtgctatggataaattcaacccgatggttgtga	5'	G2	2092.71	1831.21	1869.69	1923.95	958.425	1325.67	1015.11	799.87	high
292	313	bdi-MIR5064-p3_1ss21CT	TTGTCCATAGCATCAGCCAGT	21	chr6A	-	18283655	18283860	GTAGGATGGCTGGTGCTATGGttagcttcaacccgatggttaggaagtctcttttatcgtcgccgctgcccaaatcaaggcgcgcagaagcagggagccaatcctccggttgaatTTGTCCATAGCATCAGCCAGTcctctgcttttctgcacgatgggtactgcgatggctggtgctatggataaattcaacccgatggttgtga	3'	G2	38.1891	43.6506	37.0298	35.1216	22.6816	27.3172	18.3086	0	middle
293	314	ata-MIR9674c-p3_1ss1CG	GGCTGGTGCTATGGATAAAT	20	Un	+	258837066	258837173	aatcctctggctgaatttgtccatagcatcagccatcctgcaattcaactatgttgcctttttgcacgacgatGGCTGGTGCTATGGATAAATtcaactcgatggttg	3'	G2	3.41992	0	0	0	9.07265	0	14.2401	0	middle
294	315	ata-miR9674c-3p_L-1R+1_1ss10GT	GTGCTATGTATAAATTCAACC	21	chr3B	-	695819554	695819686	ggagccagttatccggtttaatttgtccatagcatccgcgatcccgccattcagctgtgatagctgctgccctattgcacgttgcggaagatagctgGTGCTATGGATAAATTCAACCcgatggttgtgcatg	3'	G2	107.157	114.524	147.491	0	42.339	0	0	50.3415	middle
295	316	ata-miR9674c-3p_1ss8TC	GGTGCTACGGATAAATTCAAC	21	chr4B	+	659267973	659268107	gcagggagccaatcctctggttgaatttgtccatagcatcagtaatcctgccatttaactgtggtagctgttgcttttctgcacgattgctGGTGCTACGGATAAATTCAACtcgatggttgtgacatgcccgat	3'	G2	0	3.28553	0	0	15.1211	20.1909	0	0	middle
296	317	ata-MIR9674c-p3_2ss10AG18AG	GTGCTATGGGTAAATTCGACC	21	chr5A	-	651138892	651139032	gcggggagccaatcctctggttgaacttgtccatagcatcatccatcttgctgttctaccgaggtagccgctgcccttttgcgcgatgtgtacaatggctgGTGCTATGGGTAAATTCGACCagatggttggcatcccaat	3'	G2	9.68977	3.28553	9.41435	18.4537	9.07265	33.2557	40.6859	22.374	middle
297	318	tae-MIR9783-p3_2ss5AG18AC_2	AATAGGCACCGGTGCTTCAGA	21	Un	+	265995599	265995684	ttccttaagcatcggtgcttatttgtacagggtagacgcttaactagacgcctctcctttagaAATAGGCACCGGTGCTTCAGAaa	3'	G2	98.6077	96.219	104.185	97.0309	52.9238	71.2621	34.583	47.5447	middle
298	319	tae-miR9783_L+3_2ss7AG20AC	GAAATAGGCACCGGTGCTTCAGAA	24	chr1A	+	295226638	295226839	ttaggccttgtacaatgggaggtgcttcggagaggtgcttagagaaataaaacagacttttcttaagcactggtgcttatttgtacagggtagacgcttaactaagtgtctctccaataGAAATAGGCACCGGTGCTTCAGAAaaatccggtttatttttctaagcacctccctaagcatctcccattgtacaaggccttag	3'	G2	0	2.34681	0	11.3104	0	0	0	0	middle
299	320	ata-MIR9783-p3_1ss18GA	AAGCACCGGTGCTTAAGAAAAGCC	24	chr1B	-	13521862	13522048	aggccttgtacaatgggagatgcttagggaggtgcttagaaaaataaaccgagtttttctgaagcaccggtgcctatttctacaggagagacgcttagttaagcgtctatcctgtgcaaatAAGCACCGGTGCTTAAGAAAAGCCtggtttatttctctaagcacctcccattgtacaaggccttat	3'	G2	5.69987	0	7.53148	14.882	0	0	0	0	middle
300	321	ata-MIR9783-p3	AGCACCGGTGCTTAAGGAAAGCCT	24	chr2A	+	135819638	135819828	ccttgtaaaatgggagatgcttagagacgtgcttgcaaaaataaaccgagtttttctgaagcaccggtgcctatttctacaggagagacgcttagttaagcgtctaccctgtacaaataAGCACCGGTGCTTAAGGAAAGCCTgatttatttctctaagcatctctcctaagcacctcccattgtacaaag	3'	G2	0	0	9.41435	0	0	0	0	0	low
301	322	ata-miR9783-3p_R+1_2ss18AG19GA	ATAAGCACCGGTGCTTAGAGAA	22	chr2A	-	636234743	636234933	attaggccttgtacaatgggaggtgcttagggagatggttagtaaaataaaccgagttcttcttaagcaccggtgcttatttctacaggacagacgtctgtcctctacaaATAAGCACCGGTGCTTAGAGAAaaactggtttatttatttaagcatctacctcaagcaccttgcattatacaggtccttag	3'	G2	0	2.81617	8.1591	8.33394	0	0	0	0	low
302	323	tae-MIR9783-p3_2ss8AG21AC	AGAAATAGGCACCGGTGCTTCAGA	24	chr2B	-	93204019	93204221	ctcaggccttgtacaatgaggggtgattaggggaggtgcttagggaaataaaccagatttttcttaagcaccggtgcttatttgtacaggatagacgcttaactaagcgtctttcctgtAGAAATAGGCACCGGTGCTTCAGAaaacttcgatttatttttctaagcatctctctaagcacctctcactgtacaaggcctcat	3'	G2	0	0	0	8.33394	0	0	0	0	low
303	324	ata-MIR9783-p3_1ss17GA	AGCACCGGTGCTTAAGAAAAGCCT	24	chr3B	+	684304954	684305147	ccttgtacaatgagaggtgtttagagaggtgcttacgaaaataaaccgagtttttttgaagcaccggtgcctatttctacaggagagacgcttagttaagcgtctatcctctacaaataAGCACCGGTGCTTAAGAAAAGCCTggtttatttctctaagcacctcctctaagcatctcccattgtacaaggcct	3'	G2	7.40983	4.22425	7.53148	13.6915	0	7.12621	0	16.7805	middle
304	325	tae-MIR9783-p3_2ss4AG17AC	ATAGGCACCGGTGCTTCAGA	20	chr3B	-	599353173	599353373	ttaggccttgtagaatgggaggtgcttagggaggcgcttagagaaataaatcaggctttttttaagcaccggtgcttatttgtacaggatagacgcttaactaagcgtcttttctgtgaaaATAGGCACCGGTGCTTCAGAaaaattcggtttattttcctaagcatctctctaagcaccttccactgtacaaggccttag	3'	G2	0	0	0	0	31.7543	0	65.0974	50.3415	middle
305	326	tae-miR9783_L+1_2ss5AG18AC	AATAGGCACCGGTGCTTCAGAA	22	chr4A	+	702496688	702496887	aaggccttatacaatgggagatgcttagggaggtgcttagagaaataaacaagacttttcttaagtaccggtgcttatttatacaggatagacgcttaactaagcgtctctcctgtagaAATAGGCACCGGTGCTTCAGAAaaacctgatttatttttctaagcatctctctaagcacctcccattgtacaaggcctaag	3'	G2	3.98991	0	0	4.76225	0	0	0	0	low
306	327	ata-MIR9783-p3_2ss17GA21GA	AGCACCGGTGCTTAAGAAAAACCT	24	chr5A	+	531554925	531555117	cttgtacaatgctaggtgtgtttagggaggtgcttcgaaaaataaaccggatttttctaaagcaccgacgtttatttttacaggagcgacgcctaattaagtgtccgcctgtacaaataAGCACCGGTGCTTAAGAAAAACCTgatttatttctctaaccacctctcctaagcaccttgcattgtacaaggcg	3'	G2	5.69987	0	4.39336	11.3104	0	0	0	0	middle
307	328	ata-MIR9783-p3_1ss18GT	ACCGGTGCTTAAGGAAATCCT	21	chr5A	+	567072629	567072816	tgtacaatggaagatgcttagagaggtgcttagaaaaataaaccaggtttttctgaagcaccggtgcctatttctataggaaagacgcttagttaagcgtctaccctgtacaaataagcACCGGTGCTTAAGGAAATCCTggtttatttctctaagcacctctcttaagcatttcccattgtacaagg	3'	G2	0	3.75489	0	5.35753	0	0	0	0	low
308	329	tae-MIR9783-p3_2ss5AG18AC_1	AATAGGCACCGGTGCTTCAG	20	chr5A	-	651023604	651023805	ctaaggccttgtacaatgcaaggtgcttaggggagttgctttagaaataaaccaggcttttcttaagcacatgtgcttatttgtacagggtagacgcataactaggcgtctctcctgtagaAATAGGCACCGGTGCTTCAGaaaaatcctgtttatttttctaagcaccaccctaagcatctagcattgtacaaggcttaaa	3'	G2	98.6077	96.219	104.185	97.0309	52.9238	71.2621	34.583	47.5447	middle
309	330	ata-MIR9783-p3_2ss9GT18GA	AAGCACCGTTGCTTAAGAAAAGCC	24	chr5B	+	483754784	483754894	aaacgggtttttctgaagcaacggtgcgtatttctataggagagatgcttagttatcggtacatgcactattattattaaatAAGCACCGGTGCTTAAGAAAAGCCtggtt	3'	G2	3.98991	4.22425	10.6696	0	0	0	0	0	middle
310	331	tae-MIR9783-p5_1ss13GC	TGCTTATTTGTACAGGGTAGACGC	24	chr5B	-	127633029	127633231	gtaaggccttgtacaatgcaaggtgcttaggggagttgcttatagaaataaaccaggctttttttaagcacatgTGCTTATTTGTACAGGGTAGACGCataactaggcgtctctcctgtacaaatatgcaccggtgcatcagaaaaaccctgtttatttttctaagcaccaccctaagcatctagcattgcacaaggcttaaa	5'	G2	0	2.34681	0	0	10.5848	13.0647	0	0	middle
311	332	ata-miR9863a-3p	TGAGAAGGTAGATCATAATAGC	22	chr1B	+	72552405	72552556	actgagaaatatgtttagatataatagacaagtcttttgaTGAGAAGGTAGATCATAATAGCtgagcgaaatgaatgtgatacagttgctcaatTGTTATGATCTGCTTCTCATTtgaagactagtttattacatataagcatattcttgaa	5'	G2	6028.75	6518.02	6638.37	5387.3	5243.99	5107.12	6391.75	7408.58	high
311	333	ata-miR9863a-5p_1ss21CT	TGTTATGATCTGCTTCTCATT	21	chr1B	+	72552405	72552556	actgagaaatatgtttagatataatagacaagtcttttgaTGAGAAGGTAGATCATAATAGCtgagcgaaatgaatgtgatacagttgctcaatTGTTATGATCTGCTTCTCATTtgaagactagtttattacatataagcatattcttgaa	3'	G2	212.605	181.173	156.906	187.514	278.228	222.1	358.036	441.886	high
1	1	bdi-miR156b-5p_R+4	TGACAGAAGAGAGTGAGCACACCA	24	chr6B	+	425115394	425115585	ccgcgcggcgcggctgcttagctcggcaaggaccggtacgggcgccgggcggTGACAGAAGAGAGTGAGCACACGGccggtcgttacggcaccgcccgggtgtgccgtcgcggccgcgtGCTCACTGCTCTTCCTGTCATCcactctcccgcttcccttccggccttcgccgtggctggctgcccgcgctag	5'	G3	4.55989	4.69361	0	24.4065	0	0	0	0	middle
1	2	bdi-miR156h-3p	GCTCACTGCTCTTCCTGTCATC	22	chr6B	+	425115394	425115585	ccgcgcggcgcggctgcttagctcggcaaggaccggtacgggcgccgggcggTGACAGAAGAGAGTGAGCACACGGccggtcgttacggcaccgcccgggtgtgccgtcgcggccgcgtGCTCACTGCTCTTCCTGTCATCcactctcccgcttcccttccggccttcgccgtggctggctgcccgcgctag	3'	G3	116.277	160.991	146.864	101.198	40.8269	33.2557	48.8231	69.9187	middle
2	3	gma-miR156a_L+1	ATGACAGAAGAGAGTGAGCAC	21	chr2B	+	610242957	610243004	ATGACAGAAGAGAGAGAGCACcagccggggacgtcggcaggtcgccgt	5'	G3	14.8197	7.50978	11.2972	28.5735	0	0	0	0	middle
3	4	gma-miR156a_1ss20CT	TGACAGAAGAGAGTGAGCAT	20	chr3B	+	752780762	752780905	tgggtttcgcgaccgatggctgggttTGACAGAAGAGAGTGAGAATtgcctggttaattggtggaaatccagactaaaaccgatacaacacaatccacatgacatgggcatcactggctaacttggccaccgagatggaacaca	5'	G3	43.889	42.2425	15.063	92.2687	0	0	0	0	middle
4	5	osa-MIR156f-p5_2ss1GC19AG	CAAGAGAGAGAGAGAGAGGGATG	23	chr6A	+	544316007	544316125	CAAGAGAGAGAGAGAGAGGGATGgatggagggagggagggagagagatagagagagaaatatatcgagcaactactatggacctataggtcctaaaggaactactcacacatcatcata	5'	G3	0	0	0	0	0	0	20.3429	0	middle
5	6	osa-MIR159f-p5	GAGCTCCCTTCGATCCAATCC	21	chr3A	-	135072822	135072927	cgacgaagggcaagcagatggaagtagaatggcgaaaaggaaGAGCTCCCTTCGATCCAATCCaggaggggaggtggtcggatgcagctgccggttcatggatacc	5'	G3	10.2598	3.75489	5.64861	0	0	0	0	0	middle
5	7	bdi-miR159a-5p_R+1	AGCTCCCTTCGATCCAATCC	20	chr3A	-	135072822	135072927	cgacgaagggcaagcagatggaagtagaatggcgaaaaggaaGAGCTCCCTTCGATCCAATCCaggaggggaggtggtcggatgcagctgccggttcatggatacc	3'	G3	197.785	193.846	135.567	66.0763	42.339	26.1295	10.1715	22.374	middle
6	8	zma-MIR159j-p5_1ss9GT	AGCTGCTCTTTCATGGTTCC	20	chr3B	-	9977546	9977672	AGCTGCTCGTTCATGGTTCCcactatcctatctccatagaaaacgaggagagaggcctgtggtttgcatgaccgaggagccgcttcgatccctcgctgaccgctgTTTGGATTGAAGGGAGCTCTGc	5'	G3	7.97981	6.10169	8.1591	0	0	0	0	0	low
6	9	zma-miR159a-3p_1ss21GT	TTTGGATTGAAGGGAGCTCTT	21	chr3B	-	9977546	9977672	AGCTGCTCGTTCATGGTTCCcactatcctatctccatagaaaacgaggagagaggcctgtggtttgcatgaccgaggagccgcttcgatccctcgctgaccgctgTTTGGATTGAAGGGAGCTCTGc	3'	G3	19.9495	16.4276	13.1801	19.049	0	0	0	0	middle
7	10	osa-MIR159c-p5_1ss9AT	AGCTGCCGTTTCATGGATACC	21	chr3B	-	181897842	181897992	AGCTGCCGGTTCATGGATACCtgtccggtgcatgcagttcggttgagcctgcgcactttgtataggttttgcatgacccgggagatgaacctaccagcatctttccctcgtgCTTGGATTGAAGGGAGCTCTctctctctatctctctctn	5'	G3	54.7187	30.9778	15.6906	8.33394	10.5848	21.3786	0	13.9837	middle
7	11	bdi-miR159a-3p	CTTGGATTGAAGGGAGCTCT	20	chr3B	-	181897842	181897992	AGCTGCCGGTTCATGGATACCtgtccggtgcatgcagttcggttgagcctgcgcactttgtataggttttgcatgacccgggagatgaacctaccagcatctttccctcgtgCTTGGATTGAAGGGAGCTCTctctctctatctctctctn	3'	G3	344.272	334.185	117.993	248.232	21.1695	79.5761	73.2346	44.748	middle
8	12	osa-MIR159c-p5_1ss1GT	TTTTGCATGACCCGGGAGATGAA	23	chr7A	-	590707194	590707276	TTTTGCATGACCCGGGAGATGAAcctaccagcatctttccctcgtgcTTGGATTGAAGGGAGCTCTCtctctctctctcatct	5'	G3	0	0	0	4.76225	0	0	0	0	low
8	13	bdi-miR159a-3p_L-1R+1	TTGGATTGAAGGGAGCTCTC	20	chr7A	-	590707194	590707276	TTTTGCATGACCCGGGAGATGAAcctaccagcatctttccctcgtgcTTGGATTGAAGGGAGCTCTCtctctctctctcatct	3'	G3	210.325	275.515	115.483	99.412	13.609	30.8803	30.5144	0	middle
9	14	sof-MIR159c-p5_2ss22TG23GT	AGACGACGACGAAGAAGAAGAGT	23	chr4A	-	614905944	614905998	gaaataggggttataAGACGACGACGAAGAAGAAGAGTatgatgacaactatgtg	5'	G3	0	0	0	0	0	0	12.2058	16.7805	middle
10	15	osa-MIR160f-p5_2ss9GT19TA	TTGGCATTTAGGGAGTCAAGC	21	chr4A	+	52349735	52349808	aagggggTTGGCATTTAGGGAGTGAAGCtggcgcttggccactcgagttaagacactgactgtcttgccccatg	5'	G3	429.2	459.035	325.736	0	0	0	0	0	high
11	16	osa-MIR160f-p5_1ss9GT	TTGGCATTTAGGGAGTCATGC	21	chr4A	-	486406124	486406155	ggagTTGGCATTTAGGGAGTAATGCtggcgct	5'	G3	18.2396	22.5293	20.7116	0	0	0	0	0	middle
12	17	zma-MIR164h-p5_2ss4CG17CG	GTCGGCCGCGCCGGCGGCC	19	Un	-	440049934	440050005	tGTCGGCCGCGCCGGCGGCCaaagcccgggggccctaggtgcccccggtggccgtcgtcggcacggccggta	5'	G3	0	3.75489	0	0	9.07265	35.6311	14.2401	0	middle
13	18	osa-MIR166k-p5_1ss9TA	TAAGGGGTATGTTGTCTGGCTC	22	chr6A	+	555564616	555564759	cctatgcctggattaggtTAAGGGGTATGTTGTCTGGCTCggtgcccccggtcgagattgatagtcgtcgactctccgacgggagacgtcgattgatcggggacgTCGGACCAGGCTTCATTCCCTttaaccgtgcggcattca	5'	G3	0	0	3.13812	0	0	0	0	0	low
13	19	osa-miR166m_1ss9GT	TCGGACCATGCTTCATTCCCT	21	chr6A	+	555564616	555564759	cctatgcctggattaggtTAAGGGGTATGTTGTCTGGCTCggtgcccccggtcgagattgatagtcgtcgactctccgacgggagacgtcgattgatcggggacgTCGGACCAGGCTTCATTCCCTttaaccgtgcggcattca	3'	G3	205.195	215.906	182.638	7.14338	140.626	0	142.401	131.447	middle
14	20	zma-MIR166a-p3_2ss17CT18CA	TTCTTCTTCCTCTTCCTACC	20	chr4B	+	521545750	521545875	tttgagaggagaggcagatgaaggaggaggaaggaggaagaagagggttttgctacgtggcatggaattcatggcatagttggttctTTCTTCTTCCTCTTCCTACCtctgcctcttgctcttcct	3'	G3	0	0	0	0	39.3148	0	128.161	0	middle
15	21	osa-miR166m	TCGGACCAGGCTTCATTCCCT	21	chr6B	+	606377742	606377876	ggataaggggtatgttgtctggctcggtgcccccggtcgaggtcgatagtcgtcgactctcccttcgccgggagaaagacgtacgtgtgcgtcgattgatcgggggcgTCGGACCAGGCTTCATTCCCTttaacc	3'	G3	119.127	124.381	78.4529	325.619	241.937	235.165	408.893	265.691	high
16	22	ssp-MIR169-p3_2ss13GC17AC	CCCCGTCCGGCCCGGACC	18	Un	+	482592939	482593051	ctggagaggcgtcctcagcgacggaccgggcccaagtcccctggaaaggggcgcctgggagggtgagagCCCCGTCCGGCCCGGACCctgtcgccccacgaggcgccgtcaac	3'	G3	0	0	0	0	0	17.8155	0	0	middle
17	23	nta-MIR172e-p3_2ss14CG18TA	TTGGAACGATACAGAGAA	18	chr2B	-	778104240	778104340	cgccgttcatcacgccactggttctccttcccttgaggtatgagcatttaggttgtatgtcccttcggggacatccgataaaaTTGGAACGATACAGAGAA	3'	G3	4.55989	0	0	0	173.892	143.712	140.366	117.463	middle
18	24	nta-MIR172f-p3_2ss15CG19TA	ATTGGAACGATACAGAGAA	19	chr4A	+	616587344	616587374	acatccgataaaATTGGAACGATACAGAGAA	3'	G3	4.55989	0	0	0	149.699	210.223	189.189	128.65	middle
19	25	bdi-MIR172a-p5_2ss8AG17TA	GATTCACGTCGGGTTCACC	19	chr4B	-	334125970	334126023	tgaagcacggattGATTCCCGTCGGGTTCACCgtcgtgacatatttatgctaaa	5'	G3	0	0	0	0	0	0	22.3772	0	middle
20	26	gma-MIR319b-p5	AGCTGCCGACTCATTCATCCA	21	chr3B	+	182347642	182347787	AGCTGCCGACTCATTCATCCActtgccgagcaaagttatttgccgaggagcttagcaggtgagtgaatgaagcgggaggtaaagtctttgatctcgcaccgtcgttgCTTGGACTGAAGGGTGCTCCCTcctcctctctaagccat	5'	G3	0	0	0	0	0	5.93851	0	0	low
20	27	osa-miR319a-3p.2-3p_L+1R+1	CTTGGACTGAAGGGTGCTCCCT	22	chr3B	+	182347642	182347787	AGCTGCCGACTCATTCATCCActtgccgagcaaagttatttgccgaggagcttagcaggtgagtgaatgaagcgggaggtaaagtctttgatctcgcaccgtcgttgCTTGGACTGAAGGGTGCTCCCTcctcctctctaagccat	3'	G3	10.2598	8.4485	6.27623	10.7151	397.684	577.223	160.709	279.675	high
21	28	zma-miR319b-5p_L-1R+1	GAGCGTCCTTCAGTCCACTCA	21	chr3A	+	136459993	136460026	gatggacggaagaGAGCGTCCTTCAGTCCACTCA	3'	G3	0	0	0	0	9.07265	0	36.6173	13.9837	middle
22	29	osa-MIR396f-p5	TCCACAGGCTTTCTTGAA	18	chr6B	-	490749181	490749199	TCCACAGGCTTTCTTGAAC	5'	G3	0	5.63233	0	0	0	7.12621	0	0	low
22	30	osa-miR396e-5p_R-2_1ss19CT	TCCACAGGCTTTCTTGAAT	19	chr6B	-	490749181	490749199	TCCACAGGCTTTCTTGAAC	3'	G3	4.55989	4.22425	7.53148	3.57169	0	0	0	0	low
23	31	osa-miR396e-5p_L-1R-2	CCACAGGCTTTCTTGAAC	18	chr2B	-	641553065	641553142	gctgcagctgctgggagtgggagtggtggggcgtggcgacgagctgcgtttCCACAGGCTTTCTTGAACggttgcggc	3'	G3	0	0	0	0	7.56054	0	10.1715	22.374	middle
24	32	osa-miR396d_2ss20GC21GA	TCCACAGGCTTTCTTGAACCA	21	chr4A	+	586177675	586177720	tggcgttcttccttgtttggtttTCCACAGGCTTTCTTGAACGAtg	3'	G3	26.2194	19.2438	28.8707	23.216	399.197	378.877	777.1	416.715	high
25	33	osa-miR396e-3p_L-4	TTCAAGAAAGCCCATGGAAA	20	chr4A	-	626749609	626749739	ctgtccgtggagctccgagcgagcagctggcgggtgcgcgagacgtcgtggggatttttgtgcatccagttctcactaacttctctttggtcgtatccgcctgttaattgTTCAAGAAAGCCCATGGAAAc	3'	G3	3.41992	0	0	2.97641	0	0	24.4115	0	middle
26	34	osa-miR396e-5p_1ss21GC	TCCACAGGCTTTCTTGAACTC	21	chr5A	-	573068844	573068864	TCCTCAGGCTTTCTTGAACTC	3'	G3	2.84993	5.16297	5.64861	2.97641	13.609	16.6278	0	0	middle
27	35	osa-miR396e-5p_L-1_1ss13CT	CCACAGGCTTTTTTGAACTG	20	chr5B	-	480300259	480300386	aatgCCACAGGCTTTTTTGAACTGatgaactttttttgggtgaagttaaaagaccatgaattttattcgatttcatttttttctgttttttaaaggaaatcattttttctcaaaatgtcagtggtcat	5'	G3	0	0	0	0	25.7058	0	14.2401	16.7805	middle
28	36	osa-miR396d_1ss20GC	TCCACAGGCTTTCTTGAACCG	21	chr6A	+	563317482	563317502	TCCACAGGCTTTCTTGAACGG	3'	G3	4.55989	3.28553	7.53148	6.5481	9.07265	23.754	0	0	middle
29	37	ath-miR396b-5p_R+1_1	TTCCACAGCTTTCTTGAACTTA	22	chr6A	+	591048617	591048759	TTCCACAGCTTTCTTGAACTTCtcttgcgctctccttaattaccccccactctctctgtctctccctttctctccgttggtagagagagacatgaatggggagggacaggagcaggagcagcaagaagagggtcaagaaagct	5'	G3	6.83984	8.4485	6.90385	9.52451	12.0969	7.12621	26.4458	16.7805	middle
30	38	osa-miR396d	TCCACAGGCTTTCTTGAACGG	21	chr6A	-	476771175	476771210	tgagggggctcctTCCACAGGCTTTCTTGAACGGcc	3'	G3	7.97981	2.81617	8.1591	4.16697	7.56054	20.1909	0	0	middle
31	39	osa-miR396e-5p_R-2	TCCACAGGCTTTCTTGAAC	19	chr6B	+	615994228	615994324	gaggccgaggaggaaggcggcggcgggggcgtggccaaggacattTCCACAGGCTTTCTTGAACggttcttgccgcggtgcatgtgcttctcgcagt	3'	G3	51.8688	75.5671	34.5193	41.0744	40.8269	28.5049	34.583	25.1707	middle
32	40	bdi-MIR396a-p3_1	TTGATGGTTCAAGAAAGTCCT	21	chr6B	+	689611706	689611847	cttgaactgtcaacacgcccgcgccagccaaacatggcctgccgctgccgaattcgcttgctattgcatgcgtgtttcgatcgatctcatacgatccgatggatctttgccttgccttgTTGATGGTTCAAGAAAGTCCTtg	3'	G3	3.41992	3.28553	0	4.16697	0	15.4401	12.2058	0	middle
33	41	ath-miR396b-5p_R+1_2	TTCCACAGCTTTCTTGAACTTT	22	chr6B	-	660021932	660022072	TTCCACAGCTTTCTTGAACTTCtcttgcgcccctccttaattactccccactctctcctctcctctcctctctgttggtagagagagacatgaacggggagggagaacaggagcaggagcagcaagaagagggtcaagaaa	5'	G3	6.83984	8.4485	6.90385	9.52451	12.0969	7.12621	26.4458	16.7805	middle
34	42	osa-miR396d_1ss20GA	TCCACAGGCTTTCTTGAACAG	21	chr7A	+	20907196	20907258	gctgcgactggtgcgcaggggaagcagacttggatTCCACAGGCTTTCTTGAACGGttgcggc	3'	G3	17.6696	12.6727	6.90385	8.92922	24.1937	9.50162	0	25.1707	middle
35	43	mtr-miR398a-5p_1ss7AC	GGAGTGCCACTGAGAACACAAG	22	chr5A	-	468826184	468826360	cgacgccccgatagattgctggatgtgctaatgaagagaagccgatccagaGGAGTGCCACTGAGAACACAAGcgcgggctcctttgtcaggtgcttcggatcgcatgcgaTTGTGTTCTCAGGTCACCCCTttgggttgcttcccttgattgattcggcgaccagtctgggcggtg	5'	G3	729.583	1912.18	1955.05	1944.19	0	0	0	30.7642	high
35	44	osa-miR398a_L+1R-1	TTGTGTTCTCAGGTCACCCCT	21	chr5A	-	468826184	468826360	cgacgccccgatagattgctggatgtgctaatgaagagaagccgatccagaGGAGTGCCACTGAGAACACAAGcgcgggctcctttgtcaggtgcttcggatcgcatgcgaTTGTGTTCTCAGGTCACCCCTttgggttgcttcccttgattgattcggcgaccagtctgggcggtg	3'	G3	413.81	873.95	581.807	678.026	0	27.3172	24.4115	19.5772	high
36	45	bdi-miR398b_L-2R+2	GGAGTGTCACTGAGAACACAAG	22	chr5A	-	468829083	468829206	gcgaagagaagccgcgtccagaGGAGTGTCACTGAGAACACAAGtgcggattccttttttgattcgtcgtattttgaatcgcagttgttttcccaggtcacccctttgggctgcttcccttgat	5'	G3	82.6481	179.765	168.831	236.922	0	0	0	0	middle
37	46	tae-miR408_L-1R+3	TGCACTGCCTCTTCCCTGGCTCC	23	chr7A	-	657113450	657113578	ccTGCACTGCCTCTTCCCTGGCTCCcctcccctcccatctatctccctcttcctctcttgcagtcttgctattttctgtccctgttatcggcagctcccgttattctgtttattcttcagttttgcagg	5'	G3	9.11979	8.91786	19.4563	11.3104	9.07265	0	28.4801	0	middle
38	47	tae-miR408_L-1	TGCACTGCCTCTTCCCTGGC	20	chr7B	+	616935805	616935938	ccTGCACTGCCTCTTCCCTGGCtcccctcccaaatctctccctccccctctctcgccattttctgcccctgttatagctccagttgttctgtttgttcttcagttctgcaggctcctttgtttgttcctgctta	5'	G3	141.357	224.824	288.079	172.632	9.07265	10.6893	16.2744	0	middle
39	48	sbi-MIR437d-p3_2ss13AG21TC	CATTTTCCTATAGACTTGGTC	21	chr1A	+	507075194	507075342	taagtttggccaagtctagagaataatgtatcaacagccacagcgcaaaatcagcttcaccataaaaatgtactttcgtaatatatatatatatatatttgatgttgtagttattagcaCATTTTCCTATAGACTTGGTCaaatttctt	3'	G3	37.0491	44.5893	40.7955	29.7641	235.889	231.602	260.39	167.805	middle
40	49	sbi-MIR437r-p5_2ss19AG24GT	TTTGACCAAGTCTATAGAGAAATT	24	chr2A	+	159870557	159870602	TTTGACCAAGTCTATAGAGAAATTtatcaatttctataatactcca	5'	G3	0	0	0	0	15.1211	5.93851	0	0	middle
41	50	osa-MIR437-p5_1ss1AT	TTTTTTCTATAAACTTGGTC	20	chr7B	+	88501720	88501843	tcagttttttgctaatttggtattataattattatgaTTTTTTCTATAAACTTGGTCaagcgtagggattttgacttttgaaaaaaattaatgcattatatttcagaatggagggagaagcatt	5'	G3	0	0	0	0	10.5848	0	14.2401	16.7805	middle
42	51	osa-MIR444b-p5_1	AAGTTGTGCAGTTGTTGTCTC	21	chr2A	-	553187533	553187592	attttcttgcAAGTTGTGCAGTTGTTGTCTCAAGCTTGCTGCCtccctttgccagaacta	5'	G3	56.9987	44.1199	53.9756	63.0999	34.7785	47.5081	0	16.7805	middle
42	52	osa-miR444b.1	TGTTGTCTCAAGCTTGCTGCC	21	chr2A	-	553187533	553187592	attttcttgcAAGTTGTGCAGTTGTTGTCTCAAGCTTGCTGCCtccctttgccagaacta	3'	G3	774.042	825.606	1048.13	522.657	311.494	415.696	150.538	215.35	high
43	53	osa-MIR444b-p5_2	TTTTCTTGCAAGTTGTGCAGT	21	chr2B	-	482333086	482333145	aTTTTCTTGCAAGTTGTGCAGTtGTTGTCTCAAGCTTGCTGCCtccctttgccagaacta	5'	G3	56.9987	44.1199	53.9756	63.0999	34.7785	47.5081	0	16.7805	middle
43	54	osa-miR444b.1_L-1	GTTGTCTCAAGCTTGCTGCC	20	chr2B	-	482333086	482333145	aTTTTCTTGCAAGTTGTGCAGTtGTTGTCTCAAGCTTGCTGCCtccctttgccagaacta	3'	G3	43.319	32.8553	90.3777	61.314	214.719	16.6278	315.316	204.163	middle
44	55	osa-miR444d.3_L-1_1ss20TC	TGTGGCTTTCTTGCAAGTCG	20	chr6A	-	521293407	521293453	atactTGTGGCTTTCTTGCAAGTCGtGCAGTTGCTGCCTCAAGCTTg	5'	G3	0	0	3.13812	0	0	0	12.2058	0	middle
44	56	osa-miR444a-3p.2_L-1	GCAGTTGCTGCCTCAAGCTT	20	chr6A	-	521293407	521293453	atactTGTGGCTTTCTTGCAAGTCGtGCAGTTGCTGCCTCAAGCTTg	3'	G3	0	2.34681	0	2.97641	18.1453	0	40.6859	13.9837	middle
45	57	hvu-MIR444b-p5	AAGTTGTGCAGTTGCTGTCTC	21	chr7A	+	169069854	169069893	tttcttgcAAGTTGTGCAGTTGCTGTCTCAAGCTTgccta	5'	G3	10.8297	9.85658	6.27623	9.52451	0	0	50.8574	13.9837	middle
45	58	osa-miR444a-3p.2_1ss12CT	TGCAGTTGCTGTCTCAAGCTT	21	chr7A	+	169069854	169069893	tttcttgcAAGTTGTGCAGTTGCTGTCTCAAGCTTgccta	3'	G3	150.476	160.052	125.525	150.011	58.9722	83.1392	28.4801	16.7805	middle
46	59	hvu-miR444b_L-1	GCAGTTGCTGTCTCAAGCTT	20	chr7B	+	133284716	133284752	caagttgtGCAGTTGCTGTCTCAAGCTTGCTGACTCC	5'	G3	0	2.34681	0	2.97641	34.7785	16.6278	91.5432	39.1545	middle
46	60	hvu-MIR444b-p3	CTGTCTCAAGCTTGCTGACTCC	22	chr7B	+	133284716	133284752	caagttgtGCAGTTGCTGTCTCAAGCTTGCTGACTCC	3'	G3	0	2.34681	3.13812	0	0	0	0	0	low
47	61	osa-MIR444c-p3_1	CGGCAAGCTAGAGACAGCAAC	21	chr2A	-	553190771	553190831	cttttgtgctagtttctgcaagtggaggCGGCAAGCTAGAGACAGCAACtgcataatttgc	3'	G3	746.113	765.997	972.816	758.389	322.079	311.178	419.065	388.748	high
48	62	osa-MIR444c-p3_2	CGGCAAGCTAGAGACAGCAACT	22	chr2B	-	482336131	482336185	cttttgtgctagtttccgcaagtggaggCGGCAAGCTAGAGACAGCAACTgcata	3'	G3	746.113	765.997	972.816	758.389	322.079	311.178	419.065	388.748	high
49	63	osa-miR444a-3p.2	TGCAGTTGCTGCCTCAAGCTT	21	chr6A	+	61807312	61807348	accgcaagttaTGCAGTTGCTGCCTCAAGCTTgctgc	3'	G3	184.676	213.559	230.338	220.254	39.3148	42.7573	10.1715	0	middle
50	64	ptc-miR530a_L+1_1ss9GT	CTGCATTTTCACCTGCACCTT	21	chr5B	-	467446069	467446186	gctgctcCTGCATTTTCCCCTGCACCTTccctgcctcacatctccctgtcttcctcccgatgcagcgccatggatggctgcagcccgagtcttccctcgtctaggaggtaggagcccg	5'	G3	13.6797	18.3051	11.9248	0	0	0	0	0	middle
51	65	bdi-MIR531-p5_2ss20GT22TG	TCGCCGGAGCAGCGTGCTGTGG	22	chr1B	+	106329512	106329603	atggcggcgtggtggctttgtTCGCCGGAGCAGCGTGCTGTGGattgaatcccgcgcgctcctccatcgaacgtggcggcccacgtcgcgcg	5'	G3	0	2.34681	3.13812	3.57169	0	0	16.2744	16.7805	middle
52	66	tae-MIR531-p5_2ss18AC19CA	CGCCGGAGCAGCGTGCACA	19	chr2B	+	436510623	436510701	atgcggtagcttcgctCGCCGGAGCAGCGTGCACAaggacttggtccggcgcgctcctccgtcgagcgtagctccggag	5'	G3	0	0	0	0	16.6332	0	14.2401	0	middle
53	67	tae-MIR531-p5_1ss10CA	TCGCCGGAGAAGCGTGCAAC	20	chr3A	+	699277332	699277419	ggcgacgcggtggcttcgcTCGCCGGAGAAGCGTGCAACggaccaagttccgcgcgctcctccgtcgagcatagctgccggcgtcgag	5'	G3	0	0	0	0	0	24.9417	16.2744	0	middle
54	68	tae-MIR531-p3_2ss19AC20CA	TCGCCGGAGCAGCGTGCACA	20	chr4A	+	653853520	653853626	caactgcggcggcgatggtgaggcgcgcgcgcacaagaagacacggtggcgcgaggcacgccggacatggcgacgcggtagcttcgcTCGCCGGAGCAGCGTGCACA	3'	G3	0	0	0	0	42.339	14.2524	93.5775	39.1545	middle
55	69	tae-MIR531-p5_1ss11CT_1	CTCGCCGGAGTAGCGTGCAAC	21	chr4A	+	728141848	728141942	ccatggcggctcggcggctccgCTCGCCGGAGTAGCGTGCAACggagggatcccgcgcgctgctccatcgagcgtggccacccgtgcagctacac	5'	G3	0	0	0	0	0	23.754	0	0	middle
56	70	tae-MIR531-p5_1ss11CT_2	CTCGCCGGAGTAGCGTGCAACGGA	24	chr4A	+	728168049	728168143	ccatggcggctcggcggctccgCTCGCCGGAGTAGCGTGCAACGGAgggatcccgcgcgctgctccatcgagcgtggccacccgtgcagctacac	5'	G3	0	0	0	0	0	23.754	0	0	middle
57	71	tae-MIR531-p5_2ss19AG20CA	TCGCCGGAGCAGCGTGCAGA	20	chr5B	+	248032866	248032923	tccgtTCGCCGGAGCAGCGTGCAGAgaagagatcccgcgcgctgctcggtcgaacgtg	5'	G3	0	0	0	0	10.5848	0	30.5144	0	middle
58	72	tae-MIR531-p5_2ss19CA20GT	CGCCGGAGCAGCGTGCAAAT	20	chr6A	-	571174083	571174174	atggcgacgcggtagcttcgctCGCCGGAGCAGCGTGCAAATggactttgtcccgtgcgctcctccgtcgagcgtagctccggtgacgcgac	5'	G3	0	0	0	0	19.6574	0	0	0	middle
59	73	tae-MIR531-p5_2ss13GT18CA	CTCGCCGGAGCATCGTGAAA	20	chr7B	-	201861888	201861992	ccggccatggcggcgcggtagctgccCTCGCCGGAGCATCGTGAAAggattatgtccatcgcgctcctccggcgagcgtggctccggcgtcgcacacatggcaat	5'	G3	0	0	0	0	31.7543	39.1942	12.2058	13.9837	middle
60	74	osa-MIR818d-p3_2	TTATATTATGGGACGGAGGGAGT	23	chr1B	-	643191489	643191551	ctagtactccctgtgtcctagtgtcaaaaacgttcTTATATTATGGGACGGAGGGAGTacgaa	3'	G3	2.84993	0	0	0	0	0	26.4458	22.374	middle
61	75	osa-MIR818d-p3_1	CTTATATTATGGGACGGAGGGAGT	24	chr6B	+	511223076	511223159	caatccctcttcccataatacaagagtgttttgaacactagtgtactatacaaaacattCTTATATTATGGGACGGAGGGAGTa	3'	G3	2.84993	0	0	0	0	0	26.4458	22.374	middle
62	76	tae-MIR1120a-p5_1ss20AT	TCCGTCCCATAATATAAGATC	21	chr1A	+	531439906	531439937	TCCGTCCCATAATATAAGATCgttttttacac	5'	G3	29.6393	18.3051	19.4563	20.8349	0	0	0	0	middle
63	77	tae-MIR1120a-p5_1ss19AG	CCGTCCCATAATATAAGAGC	20	chr2B	-	475453268	475453330	CCGTCCCATAATATAAGAGCgtttttgacactagtgtagtgtcaaaacgctctaatattatgg	5'	G3	0	0	0	0	30.2422	0	30.5144	0	middle
64	78	tae-MIR1120a-p5_1ss20AG	TCCGTCCCATAATATAAGAGC	21	chr4B	-	594770415	594770505	catcgttctttcttctcgaatagatactactcccTCCGTCCCATAATATAAGAGCggttttgacactagtgtaaaatctagaagggcgtac	5'	G3	60.4186	55.854	25.7325	52.9801	36.2906	41.5696	16.2744	19.5772	middle
65	79	tae-MIR1122c-p3_1ss15GT	TATTATGGGACGGATGGAGTA	21	chr5B	+	454454401	454454503	ataaaagtactccctctgtcccattccataatataagagcgttttgacaataatgcagtgtcaaaaacacacttaTATTATGGGACGGATGGAGTAgtttaca	3'	G3	3.41992	2.81617	9.41435	16.0726	0	0	0	0	middle
66	80	tae-MIR1127b-p5_1ss3TC	TCCGTCCGGAAATACTTGTCC	21	chr7B	-	44152635	44152762	taatactcccTCCGTCCGGAAATACTTGTCCtagaaatggatgtatctagacttattttagttatagatacatccaatttatccattcttagaacaaatatttcccgccagccagagagggagtacct	5'	G3	7.40983	9.85658	8.78672	19.6443	0	11.877	0	0	middle
67	81	tae-MIR1128-p3_14	TAAAATACATCTAGATACATC	21	Un	-	240982415	240982564	gtgctttgtattactccctccgccgaaaatacttgtcatcaaaatggacaaaaaaggatgtatctagaacTAAAATACATCTAGATACATCcctatttattcattttgatgacaagtacttccggacggagggagtattgtatatagaac	3'	G3	15.9596	6.57105	47.0717	26.1924	0	14.2524	10.1715	0	middle
68	82	tae-MIR1128-p3_15	TAGAACTAAAATACATCTAGATAC	24	chr1A	+	25532033	25532187	gaacttgactatcctaaatactccctccgtccggaaatacttgtcggagaaatgcataaaaataaatgtatcTAGAACTAAAATACATCTAGATACatccattcctccgacgagtatttccggacggagggagtgtttgagaaaggaacaagggc	3'	G3	15.9596	6.57105	47.0717	26.1924	0	14.2524	10.1715	0	middle
69	83	tae-MIR1128-p3_1ss10CT_1	ACTAAAATATATCTAGATACATCC	24	chr1A	+	28686138	28686176	taaatgtatctaaaACTAAAATATATCTAGATACATCCa	3'	G3	15.3896	12.2034	25.7325	23.8113	9.07265	10.6893	0	0	middle
70	84	tae-MIR1128-p5_2	ATCTAGAACTAAAATACATCT	21	chr1A	-	187132709	187132841	atctactccgtccgtccgaaaatacttgccattaaaatggataaaaaggcatgaATCTAGAACTAAAATACATCTagatacatccccttttattcattttcgtgacaagtatttccatacggagggagtatat	5'	G3	0	0	0	0	15.1211	0	14.2401	0	middle
71	85	tae-MIR1128-p3_4	ACTAAAATACATCTAGATACATC	23	chr1A	-	284207311	284207455	tttcattatagaacttggcttgtactccctccgttccaaattactcgtcgcggaaatggatgtatctagaACTAAAATACATCTAGATACATCcatttctacgacgagtaattcagaatggagggagtatattccaatgatgggc	3'	G3	15.9596	6.57105	47.0717	26.1924	0	14.2524	10.1715	0	middle
72	86	tae-MIR1128-p5_1ss19CT_1	TCTAGAACTAAAATACATT	19	chr1A	-	578449869	578449988	atctactccctccgttccaaattacttgtcgtaaaaatggatgtaTCTAGAACTAAAATACATTtagatacatccatacttgcgagttgcgacaagtaattcggaacggagggagtacct	5'	G3	9.11979	14.0808	16.9458	10.7151	0	0	0	0	middle
73	87	tae-MIR1128-p5_3	ATGTATCTAGAACTAAAATACATC	24	chr1B	-	593433015	593433161	ctcactgaattactccctccgtccggaaaaacttgtcatcaaaatggacaaaaaggaATGTATCTAGAACTAAAATACATCtagatacatccctttttattcattttgatgataagtattttcggacggagggagtataacagtata	5'	G3	0	0	0	0	15.1211	0	14.2401	0	middle
74	88	tae-MIR1128-p3_11	CTAAAATACATCTAGATACATCCC	24	chr2A	+	329303061	329303196	cattatactccctccgttcgaaaatacttgtcatcaaaatggacaaaaagggatgtatctaaaaCTAAAATACATCTAGATACATCCCttttatccattttgctgacaagtatttccggacggagggagtatatat	3'	G3	15.9596	6.57105	47.0717	26.1924	0	14.2524	10.1715	0	middle
75	89	tae-MIR1128-p3_10	CTAAAATACATCTAGATACATCC	23	chr2A	+	675011116	675011255	ataccttcttgagtagtactccctccgttccaaattactcgtcttagaaatagatgtatctagaaCTAAAATACATCTAGATACATCCatttctgcgacgagtaattcggaacggaggcagtagtactaaccgaaggctg	3'	G3	15.9596	6.57105	47.0717	26.1924	0	14.2524	10.1715	0	middle
76	90	tae-MIR1128-p5_17	TCTAGAACTAAAATACATC	19	chr2A	+	769783356	769783470	caaatactccctccgttcggaattacttgtctcagatatggatgtaTCTAGAACTAAAATACATCttgatacattcatttccacgacaagtaattccgaacggagggagtataag	5'	G3	0	0	0	0	15.1211	0	14.2401	0	middle
77	91	tae-MIR1128-p3_7	AGAACTAAAATACATCTAGATACA	24	chr2A	-	77466480	77466592	atctactccttttgttctaaattactcgtcgcagaaatggatgtatctAGAACTAAAATACATCTAGATACAttcatacttgcgacaagtaattcgaaacggagggagtacaa	3'	G3	15.9596	6.57105	47.0717	26.1924	0	14.2524	10.1715	0	middle
78	92	tae-MIR1128-p3_1ss3CG	ATGTAGAACTAAAATACATC	20	chr2A	-	536322735	536322882	ggtgctgctttgaatactccctccgtccgtaaatatttgtcatagaaatggataaaagtagatgtATGTAGAACTAAAATACATCtacatacattcatttctccgacaagtatttccggacggagggagtactagtcaaagcagcggc	3'	G3	11.9697	21.1212	21.9668	10.7151	0	0	0	0	middle
79	93	tae-MIR1128-p3_12	GAACTAAAATACATCTAGATACAT	24	chr2A	-	570755739	570755865	ctatgagggctactccctccgtttcaaattactcgtcgtagaaatggatgtatctaGAACTAAAATACATCTAGATACATccgtacccgtgacaagtaattcggaacggagggagtacatctcagca	3'	G3	15.9596	6.57105	47.0717	26.1924	0	14.2524	10.1715	0	middle
80	94	tae-MIR1128-p5_15	TCCCTCCGTCCGAAAATACTTGTC	24	chr2A	-	722842592	722842748	taaggaggaaggcagatcgtttacatggttcccatgtaccgcaggttctatatacTCCCTCCGTCCGAAAATACTTGTCatcaaaatggatgaaaaaggatatatctagaactaatatacatctagataccgttgaaatatattgcccacctctctc	5'	G3	0	0	0	0	15.1211	0	14.2401	0	middle
81	95	tae-MIR1128-p5_1ss19CT_2	TCTAGAACTAAAATACATTT	20	chr2A	-	737187461	737187573	atgtactccctccgtttcaaattactcgtcgtaggaatggatgtaTCTAGAACTAAAATACATTTagatacatccatacctgcaacaagtaattcggaatggagggagtaata	5'	G3	9.11979	14.0808	16.9458	10.7151	0	0	0	0	middle
82	96	tae-MIR1128-p3_1ss7CG	ATGTATGTAGAACTAAAATACATC	24	chr2B	+	145445580	145445702	aaatactccctccgtccagaaattcttgtcggagaaatgcataaaaatggATGTATGTAGAACTAAAATACATCtagatacatccattcctccgacaagtatttccggacggagggagtagta	3'	G3	6.26985	6.10169	14.4353	16.0726	0	0	0	0	middle
83	97	tae-MIR1128-p3_3	AACTAAAATACATCTAGATACATC	24	chr3A	+	87172236	87172350	caagtactccctccgtacggaattacttgtcatcaaaatggatgtgtctagAACTAAAATACATCTAGATACATCcatttcaatgacaagtattttcggacggagggaatacaag	3'	G3	15.9596	6.57105	47.0717	26.1924	0	14.2524	10.1715	0	middle
84	98	tae-MIR1128-p5_1ss21CT_1	ATGTATCTAGAACTAAAATATATC	24	chr3A	+	446619960	446620072	tattactccctccgttccaaattactcgccgcaaaaatggATGTATCTAGAACTAAAATATATCtagatacatccatacctgtgacaagtaattcggaacggagggagtatgt	5'	G3	7.97981	11.2647	20.0839	16.6679	0	0	0	0	middle
85	99	tae-MIR1128-p5_1ss21CT_3	TATCTAGAACTAAAATACATTT	22	chr3A	+	628126915	628127047	ttatactccctccgtccgaaaatacttgtcatcaaaatggataaagagggatgTATCTAGAACTAAAATACATTTagatacatccccttttatttattttaatgacaagtatttccggacggagggagtaata	5'	G3	7.97981	11.2647	20.0839	16.6679	0	0	0	0	middle
86	100	tae-MIR1128-p3_1ss14CG_1	ATTTTGATGACAAGTATTTC	20	chr3B	-	23488533	23488633	ttaaaatacttgtcatcaaaatagataaaaaaagatgtatctagaactaaaatatgtctagatccatccttttttatccATTTTGATGACAAGTATTTCcg	3'	G3	10.2598	5.16297	6.27623	25.5971	0	0	0	0	middle
87	101	tae-MIR1128-p5_12	TATCTAGAACTAAAATACAT	20	chr3B	-	335570479	335570517	tgaatgTATCTAGAACTAAAATACATctagatatatcca	5'	G3	0	0	0	0	15.1211	0	14.2401	0	middle
88	102	tae-MIR1128-p3_13	GTATCTAGAACTAAAATACATCTA	24	chr4A	-	532836839	532836953	ataccctccgtccggaaatacttgtcatcaaaatggatgaaaatggatGTATCTAGAACTAAAATACATCTAgatatatcaatttcaatgacaagtattttcggacggagggagt	3'	G3	15.9596	6.57105	47.0717	26.1924	0	14.2524	10.1715	0	middle
89	103	tae-MIR1128-p5_14	TATCTAGAACTAAAATACATCT	22	chr4B	-	45543589	45543684	TATCTAGAACTAAAATACATCTagatacatccattttaatgacaagtattgaattacttgtcatcaaaatgaatgaaaatagatgtatctagaact	5'	G3	0	0	0	0	15.1211	0	14.2401	0	middle
90	104	tae-MIR1128-p3_1ss4TC	ATGCATCTAGAACTAAAATACATC	24	chr4B	-	92686309	92686472	tgctgctacgaccaactacctagtactccctccgtccgaaaatacttgtcatcaaaatggacaaaaagggATGCATCTAGAACTAAAATACATCcagatacatccccttttattcattttaatgacaagtatttccggacggagggagtagttgacatgcaact	3'	G3	17.0996	20.6519	38.9126	30.9546	0	14.2524	0	0	middle
91	105	tae-MIR1128-p5_1ss9AG_2	TCCGTCCGGAAATACTTGTCATC	23	chr4B	-	583744593	583744629	TCCGTCCGGAAATACTTGTCATCaaaatgaatagaag	5'	G3	34.7692	37.5489	50.8375	94.0545	0	16.6278	0	0	middle
92	106	tae-MIR1128-p3_1	AAAATACATCTAGATACATC	20	chr4B	-	656930964	656931076	tccgtccgaaaatacttgtcatcaaaatggataaaaagagatgtatctagaactAAAATACATCTAGATACATCccctttcatccattttgatgacaagtatttccggacaaa	3'	G3	15.9596	6.57105	47.0717	26.1924	0	14.2524	10.1715	0	middle
93	107	tae-MIR1128-p3_5	ACTAAAATACATCTAGATACATCC	24	chr5B	+	468745207	468745348	agggagctgttgttccatccgaaaatacttatcatcaaaatggataaaaaaagatgtatctacaACTAAAATACATCTAGATACATCCccttttatccattttgatgacaagtatttctggacgaagggagcatcgctcatg	3'	G3	15.9596	6.57105	47.0717	26.1924	0	14.2524	10.1715	0	middle
94	108	tae-MIR1128-p3_9	CTAAAATACATCTAGATACATC	22	chr6A	+	454934130	454934243	caactactccctctgttccaatttactcatcgaagaaatggatgtatctagaaCTAAAATACATCTAGATACATCcatacctgtgacaagtaattcggaacggagggagagggc	3'	G3	15.9596	6.57105	47.0717	26.1924	0	14.2524	10.1715	0	middle
95	109	tae-MIR1128-p5_13	TATCTAGAACTAAAATACATC	21	chr6A	-	13414040	13414148	cgtccgaaaatacttgtcatcaaaatggacaaaaagagatgTATCTAGAACTAAAATACATCtagatacatctccttttattcattttgatgacaagtatttacggtaa	5'	G3	0	0	0	0	15.1211	0	14.2401	0	middle
96	110	tae-MIR1128-p5_1ss21CT_2	TATCTAGAACTAAAATACATT	21	chr6A	-	527678936	527679036	tccctccgttcggaattacttgtcttgaatatggatgTATCTAGAACTAAAATACATTtagatacattcatttttgcgacaagtaattccgaacagagtgc	5'	G3	7.97981	11.2647	20.0839	16.6679	0	0	0	0	middle
97	111	tae-MIR1128-p5_1ss3GA_2	ATATATCTAGAACTAAAATACATC	24	chr6B	+	635883080	635883128	aaaaatgaATATATCTAGAACTAAAATACATCtagatacattcattcct	5'	G3	29.6393	22.5293	39.5403	45.2414	0	9.50162	0	0	middle
98	112	tae-MIR1128-p5_18	TCTAGAACTAAAATACATCT	20	chr6B	+	644989760	644989916	actttatttcttgtttgaaccaagtactccctccgtccagaattacttgtcatgaaaatggatgtgTCTAGAACTAAAATACATCTagatacatccatttcaatgacaagtattttcggatggagggagtacaagattcgactccatgaagtagctt	5'	G3	0	0	0	0	15.1211	0	14.2401	0	middle
99	113	tae-MIR1128-p3_1ss20AG	ATGTATCTAGAACTAAAATGCATC	24	chr7A	-	277294308	277294438	taacatgtactccctccgtccggaaatacttgtcgggaaaatgggtaaaaatggATGTATCTAGAACTAAAATGCATCtagatacatccatttctccgacaagtatttctggacaaagggagtatgtgaat	3'	G3	13.1097	11.2647	21.3392	18.4537	0	0	0	0	middle
100	114	tae-MIR1128-p3_2	AAAATACATCTAGATACATCCCCT	24	chr7B	+	573886372	573886506	gtagtactccctccgtccgaaaatacttgtcatcaaaatggacaaaaagagatgcatctagaactAAAATACATCTAGATACATCCCCTtttattcattttgatgacaagtatttccggacggagggagtaccaa	3'	G3	15.9596	6.57105	47.0717	26.1924	0	14.2524	10.1715	0	middle
101	115	tae-MIR1128-p3_1ss22CT	AAAATACATCTAGATACATCCTCT	24	chr7B	+	717028093	717028260	acaaagctagctgaccaactactccctccgttctaaaatacttgtcatcaaaatgaataaaaggagatgtatctaaaactaAAAATACATCTAGATACATCCTCTtttatcaattttgatgacatgtatttccggacggagggagtacttgcatgcagccagtttgtt	3'	G3	3.98991	7.50978	10.042	15.4773	0	0	0	0	middle
102	116	tae-MIR1128-p5_1	ATCTAGAACTAAAATACATC	20	chr7B	-	122386903	122387104	taggatatatgctcaaatcttcttgcacttgtaactactactccctcggtccgaaaatacttgtcatcaaaatggataaaaagagatgtATCTAGAACTAAAATACATCtagatacatctctttttattcattttgatgacaagtattttgggatggagggagtataaggcaagtgtcatcgacagatgcatttatatcata	5'	G3	0	0	0	0	15.1211	0	14.2401	0	middle
103	117	tae-MIR1128-p3_6	AGAACTAAAATACATCTAGATAC	23	chr7B	-	206773103	206773259	actttatttcttgtttgaaccaagtactccctccgtccagaattacttgtcatcaaaatggatgtgtctAGAACTAAAATACATCTAGATACatccatttcaatgacaagtattttcggacggaaggagtacaagattcgactccatgaagtagctt	3'	G3	15.9596	6.57105	47.0717	26.1924	0	14.2524	10.1715	0	middle
104	118	tae-MIR1128-p5_1ss3GA_1	AAAGGGATGTATCTAGAACTAAAA	24	chr7B	-	389677182	389677316	cttatactccctccgtccgaaaatacttgtcatcaaaatgaataaAAAGGGATGTATCTAGAACTAAAAtacatctagatacatctccttttatccattttgatgacaagtatttccggacggagggagtattat	5'	G3	29.6393	22.5293	39.5403	45.2414	0	9.50162	0	0	middle
105	119	tae-MIR1128-p3_1ss14CG_2	ATTTTGATGACAAGTATTTCC	21	chr7B	-	672333487	672333572	ataaaaatggataaaaatagatgtatctaaaactaaaatacatctagatacatttccttttatccATTTTGATGACAAGTATTTCC	3'	G3	10.2598	5.16297	6.27623	25.5971	0	0	0	0	middle
106	120	far-MIR1134-p5_2ss10GA20GC	CAACAAGAAAAAGAGATCAC	20	chr1A	+	250553635	250553744	CAACAAGAAAAAGAGATCACtcgaggatccaatatcttattccacgaaggaagtatcctgaaaatccttgatttagtttcgagtaataaactaataaaaccttaatcaaa	5'	G3	49.0189	63.3637	42.0507	17.8584	0	5.93851	0	0	middle
107	121	osa-miR1432-5p_L-2R+1	CAGGAGAGATGACACCGACA	20	chr7A	-	237956176	237956234	ctcgCAGGAGAGATGACACCGACAccgacgacgacgacgacgaccagaaaccctgcagg	5'	G3	0	0	0	3.57169	9.07265	0	24.4115	0	middle
108	122	osa-MIR1439-p5_2ss8TC19TG	TTATATTCTGGAACGGAGGGAGT	23	chr6A	+	215233187	215233325	TTATATTCTGGAACGGAGGGAGTatgatagtagtatagtatgttccttgtactgaagatgagcggggacatttgaagtgtagaggtctatacggtcggttgtgatggacactttgagcctctttgattcgtaggatctt	5'	G3	0	0	0	0	0	0	18.3086	36.3577	middle
109	123	osa-MIR1847-p5_2ss14AC18AG	AGTTGTGGCACTGCCATGTGGGCC	24	chr2B	+	360298522	360298570	AGTTGTGGCACTGCCATGTGGGCCtgtttttcaatgagcccacctgtca	5'	G3	0	0	0	0	18.1453	20.1909	0	0	middle
110	124	osa-MIR1847-p3_2ss15AC19AG	CAGTTGTGGCACTGCCATGTGGGC	24	chr4A	-	587630389	587630412	CAGTTGTGGCACTGCCATGTGGGC	3'	G3	0	0	0	0	0	21.3786	0	0	middle
111	125	osa-MIR1847-p5_2ss13AC17AG	GTTGTGGCACTGCCATGTGGGCCA	24	chr4A	-	604650786	604650836	GTTGTGGCACTGCCATGTGGGCCTatttttcaatgaacccacctgtcactg	5'	G3	0	0	0	0	21.1695	29.6926	0	0	middle
112	126	osa-MIR1847-p3_2ss14AC18AG	AGTTGTGGCACTGCCATGTGGGC	23	chr7B	+	79438583	79438675	catggcggtgcatgacccgccggcacatccggccactcgggaagcgggtcccctgacgtacgttgcctgcAGTTGTGGCACTGCCATGTGGGC	3'	G3	0	0	0	0	15.1211	8.31392	0	0	middle
113	127	mtr-MIR2627-p3_1ss6TC	CCGAGCAAATCTGAACTT	18	chr3A	-	60264488	60264587	aatgaccatcgttgtgatgaaaccgctcagtggcaacttgggtcgccgcatgtacacctgattcatcaggtgaaaCCGAGCAAATCTGAACTTggtctac	3'	G3	0	0	0	0	7.56054	16.6278	12.2058	0	middle
114	128	vvi-MIR3630-p3_2ss18CT19AT	TGGGAATCTCTCTGATGTT	19	chr1B	+	661835996	661836075	agacagggacatcagaaccctgaatttcaggttaatgacaggctacgtctataaTGGGAATCTCTCTGATGTTtctgatt	3'	G3	0	0	0	0	34.7785	20.1909	0	16.7805	middle
115	129	vvi-MIR3630-p3_2ss17CT18AT	GGGAATCTCTCTGATGTT	18	chr5A	-	405416907	405416948	acagactacgtctataatGGGAATCTCTCTGATGTTttcgat	3'	G3	0	0	0	0	16.6332	7.12621	0	0	middle
116	130	gma-MIR4995-p5	CTCATAGGCAGTGGCTTGGTT	21	chr5B	-	672988667	672988696	CTCATAGGCAGTGGCTTGGTTAAGGGAACG	5'	G3	3.41992	4.69361	0	0	0	0	0	0	low
116	131	gma-MIR4995-p3_2ss21GC22CG	CAGTGGCTTGGTTAAGGGAACG	22	chr5B	-	672988667	672988696	CTCATAGGCAGTGGCTTGGTTAAGGGAACG	3'	G3	2.84993	3.28553	0	0	0	0	0	0	low
117	132	gma-miR4995_L-2R+3	GCAGTGGCTTGGTTAAGGGAAC	22	Un	+	184966869	184966917	tagGCAGTGGCTTGGTTAAGGGAACgcaacctaccggagccgtagcgat	5'	G3	37.0491	21.1212	20.7116	10.7151	0	0	0	0	middle
118	133	tae-MIR5048-p5_1	TTAGACCTAGACATGCAAGT	20	chr7A	+	550565046	550565081	acTTAGACCTAGACATGCAAGTATATTTCTaggcga	5'	G3	3149.75	3661.49	3828.5	2643.05	1881.06	943.036	3501.02	2640.13	high
118	134	tae-MIR5048-p3_1	ACCTAGACATGCAAGTATATTTCT	24	chr7A	+	550565046	550565081	acTTAGACCTAGACATGCAAGTATATTTCTaggcga	3'	G3	7.40983	5.63233	3.13812	14.2868	43.8511	53.4466	101.715	178.992	middle
119	135	tae-MIR5048-p5_2	TTAGACCTAGACATGCAAGTA	21	chr7B	+	497154261	497154398	tgatcaaggaatttgtgaggtttacattatcttcgcaagagttgtattgttcacTTAGACCTAGACATGCAAGTATATTtctaggcgaaaatataatgttaaaaattgcggatttttggctctcaagttgcttggagg	5'	G3	3149.75	3661.49	3828.5	2643.05	1881.06	943.036	3501.02	2640.13	high
119	136	tae-MIR5048-p3_2	CCTAGACATGCAAGTATATT	20	chr7B	+	497154261	497154398	tgatcaaggaatttgtgaggtttacattatcttcgcaagagttgtattgttcacTTAGACCTAGACATGCAAGTATATTtctaggcgaaaatataatgttaaaaattgcggatttttggctctcaagttgcttggagg	3'	G3	7.40983	5.63233	3.13812	14.2868	43.8511	53.4466	101.715	178.992	middle
120	137	tae-MIR5048-p3_1ss18TG	AATATATTTGCAGGTTTGAGG	21	chr4A	-	495836708	495836780	gagagaccaaaatctgcaatttttggcaccatgttgtcatcaagcAATATATTTGCAGGTTTGAGGtctaatt	3'	G3	1964.17	1959.11	3237.91	2035.27	857.365	969.165	1192.1	1115.9	high
121	138	tae-miR5048-5p_L-1	TTGCAGGTTTTAGGTCTAAGT	21	chr7A	+	550564687	550564762	ggcagaccaaaatccgtaatttttggcaccatgttttcgtctagcaatatatTTGCAGGTTTTAGGTCTAAGTgaa	3'	G3	448.58	460.913	495.822	316.095	1090.23	184.094	2170.59	2701.66	high
122	139	tae-MIR5048-p3_3	GACCTAGACATGCAAGTATA	20	chr7A	+	672082579	672082656	gatcttgcagaactatggtaaggccagaacagtccctgagcaagaatgaccctgtccGACCTAGACATGCAAGTATAt	3'	G3	7.40983	5.63233	3.13812	14.2868	43.8511	53.4466	101.715	178.992	middle
123	140	tae-miR5048-5p	TTTGCAGGTTTTAGGTCTAAGT	22	chr7B	+	497153970	497154035	ctagcaatataTTTGCAGGTTTTAGGTCTAAGTgaaggatatcgatctctgtgaatatattgtaaa	5'	G3	5988.85	5777.83	7767.46	7749.97	2638.63	3181.85	2390.3	4203.51	high
124	141	hvu-MIR5049c-p5_2ss7AG17CT	AAATAAGTGTCTCAACTTTGTACT	24	chr4B	+	271441742	271441831	tccctccgtcccaAAATAAGTGTCTCAACTTTGTACTaactttagtacaaattgaactaagcttgagacatttattttgggatagagtat	5'	G3	5.12988	5.63233	3.76574	21.4301	0	0	0	0	middle
125	142	hvu-miR5049d_L-1R+1_1ss6TA	ACAAATATTTAGGAACGGAGG	21	chr5B	-	8768918	8769059	atatttgtctttttagagatttcaaatggactaccacctacagatgtatatacacatattttagagtgtagattcattcattttgctctgtatgtagtcgtttgttgaaatctctataaaaACAAATATTTAGGAACGGAGG	3'	G3	10.8297	9.85658	5.64861	18.4537	9.07265	7.12621	0	0	middle
126	143	hvu-MIR5049d-p5_2ss4TA24AT	CAAATATTTAGGAACGGAGGGAGT	24	chr5B	-	612754264	612754406	CAAATATTTAGGAACGGAGGGAGTacaactgaaattaccagcgaactcatgaaccatccccatttgcttgcatctgctacactgcaggttaccatagcattctctagggttacccagaacaactgaactacatctttctggat	5'	G3	9.68977	12.2034	17.5734	17.8584	0	9.50162	0	19.5772	middle
127	144	hvu-MIR5052-p5_2ss8GA24GC	GATCAATACGGATGGTTCCTTCGC	24	chr2B	+	48986916	48986952	GATCAATACGGATGGTTCCTTCGCacagggggaaggg	5'	G3	0	0	0	0	25.7058	5.93851	14.2401	41.9512	middle
128	145	bdi-MIR5054-p5_2ss12TA21GC	TCCGTGGTTGAAGCGTTGTGCAT	23	chr3A	+	728763927	728764014	TCCGTGGTTGAAGCGTTGTGCATgtgatattttttgtagaaacaccctcaagttttttttaaacttcgtacaaaagcgctccaacaca	5'	G3	0	0	0	0	0	0	26.4458	19.5772	middle
129	146	bdi-miR5054_L+2	GTTCCCCACGGTCGGCGCCA	20	chr3B	+	613184942	613185008	gtgctGCTCCCCACGGTCGGCGCCAactgtcgtggttctaagcctgacagtagagtgggggtaggta	5'	G3	0	4.22425	0	0	30.2422	21.3786	16.2744	25.1707	middle
130	147	bdi-miR5054_1ss10TA	TCCCCACGGACGGCGCCA	18	chr6B	-	399792237	399792274	cctTCCCCACGGACGGCGCCAaaagatgtcggggaagc	5'	G3	0	0	0	3.57169	0	15.4401	0	0	middle
131	148	bdi-miR5054	TCCCCACGGTCGGCGCCA	18	chr7A	+	645654318	645654371	tctgccacagcgagcggcgaataggaacTCCCCACGGTCGGCGCCAgtggcact	3'	G3	3.98991	2.34681	0	0	0	19.0032	12.2058	13.9837	middle
132	149	bdi-MIR5064-p5_2	TTTGTCCATAGCATCAGCCAG	21	chr6B	+	31629212	31629314	ttgaaTTTGTCCATAGCATCAGCCAGtcctctgctttttttgcacgatgtcctctgctttttttgcacgatgggtactacgaTGGCTGGTGCTATGGATAAAT	5'	G3	0	0	0	0	43.8511	0	91.5432	44.748	middle
132	150	tae-MIR9674a-p3_2ss19GA20CA	TGGCTGGTGCTATGGATAAAT	21	chr6B	+	31629212	31629314	ttgaaTTTGTCCATAGCATCAGCCAGtcctctgctttttttgcacgatgtcctctgctttttttgcacgatgggtactacgaTGGCTGGTGCTATGGATAAAT	3'	G3	25.0794	19.7132	8.78672	46.432	24.1937	15.4401	54.9259	22.374	middle
133	151	bdi-MIR5066-p3_1ss19GA_2	GATCGGTCTTTTGGTTGCATTGGC	24	chr1B	-	478655901	478655956	tgttgcatagtctcttccatcaGATCGGTCTTTTGGTTGCATTGGCtagagcatgc	3'	G3	6.26985	5.63233	0	5.95282	0	7.12621	0	19.5772	middle
134	152	bdi-MIR5066-p3_2ss11GA20CA_2	TTTTGGTTGCATTGGCTAGAGCAT	24	chr2B	-	41524324	41524405	ttgatgtataatgtgctgcttagtctcttccattagatcggtcTTTTGGTTGCATTGGCTAGAGCATgcacttctacatggt	3'	G3	7.40983	5.16297	4.39336	18.4537	0	9.50162	0	0	middle
135	153	bdi-MIR5066-p3_2ss12GA21CA	CTTTTGGTTGCATTGGCTAGAGC	23	chr3B	+	45875470	45875547	cacgtataatgtgctgcctagtctcttccattagatcggtCTTTTGGTTGCATTGGCTAGAGCatgcacttctacata	3'	G3	0	2.34681	0	2.97641	18.1453	5.93851	30.5144	19.5772	middle
136	154	bdi-miR5066_L+1_2ss11AT17GT	GAAGTGTATATGTGGATTGCCT	22	chr4A	+	451074546	451074642	GAAGTGTATATGTGGATTGCCTagccctttccattagttcgaacttttggttgcgttggctagtgcatgaagcttaacatggtatcaaagtctaagg	5'	G3	0	0	0	0	0	0	18.3086	33.561	middle
137	155	bdi-MIR5066-p3_2ss11GA20CA_1	TTTTGGTTGCATTGGCTAGAGCA	23	chr4A	-	640155880	640155944	taatgtactgtctagtctcttttatcagatcggttTTTTGGTTGCATTGGCTAGAGCAtgcactt	3'	G3	7.40983	5.16297	4.39336	18.4537	0	9.50162	0	0	middle
138	156	bdi-MIR5066-p5_2ss12GA21CA	CTTTTGGTTGCATTGGCTAGAGCA	24	chr4A	-	651349330	651349473	catgagatcggtCTTTTGGTTGCATTGGCTAGAGCAtgcacttctacaaatgagacttcctaaatccatgggggtatgggctttagggatatgacagcgttcaaccaagcgttattggccaagcaagcttggagacttcttgat	5'	G3	3.41992	4.69361	5.02098	8.92922	15.1211	17.8155	18.3086	13.9837	middle
139	157	bdi-MIR5066-p3_1ss18GA	ATCGGTCTTTTGGTTGCATTGGCT	24	chr7A	+	727895965	727896042	nnngtataatgtgttgcctagtctcttccatcagATCGGTCTTTTGGTTGCATTGGCTagagcatgcacttctacatg	3'	G3	17.6696	10.7953	16.9458	16.6679	7.56054	0	0	0	middle
140	158	bdi-miR5066_L+2_2ss12AT18GT	TGAAGTGTATATGTGGATTGCCT	23	chr7A	-	6074918	6074963	atTGAAGTGTATATGTGGATTGCCTaatcagttccatcatttcgga	5'	G3	0	0	0	0	0	0	14.2401	55.9349	middle
141	159	bdi-MIR5066-p5_2ss13GA22CA	TCTTTTGGTTGCATTGGCTAGAGC	24	chr7B	-	96463196	96463322	gctgcctagtctcttccatcagatcggTCTTTTGGTTGCATTGGCTAGAGCatgtgttggggaacgtagcagaaattcaaaattttcctacgagtcaccaagatctatctatggagagactagcaac	5'	G3	13.6797	20.1825	14.4353	20.2396	19.6574	20.1909	0	27.9675	middle
142	160	bdi-MIR5066-p3_1ss19GA_1	GATCGGTCTTTTGGTTGCA	19	chr7B	-	715382535	715382562	cttccatcaGATCGGTCTTTTGGTTGCA	3'	G3	6.26985	5.63233	0	5.95282	0	7.12621	0	19.5772	middle
143	161	osa-miR5071_L-1_1ss15GA	CAAGCATCATATCATGGACA	20	chr1B	+	26850669	26850809	CAAGCATCATATCATGGACAccataaaacttttctgccttgataacgatgtctacaggttggaccctgcttttgtttatgagctcattcaagtaactctcctagctcaaatgggtcaatttcacgtttacatgatagatga	5'	G3	0	0	0	0	205.647	0	388.55	212.553	middle
144	162	osa-miR5071_2ss15GA18GT	TCAAGCATCATATCATGTACA	21	chr3B	+	777146794	777146840	attagaTCAAGCATCATATCATGTACAcgataagattttgatcttct	5'	G3	26.2194	20.6519	34.5193	12.5009	63.5085	66.5113	89.5089	75.5122	middle
145	163	osa-miR5071_2ss15GA21AT	TCAAGCATCATATCATGGACT	21	chr6B	+	671836567	671836669	ataatgagcTCAAGCATCATATCATGGACTttacaagcacgagccttcccatcatagccaacttccaccggttggaccatgcttttgtttattagctcataaa	5'	G3	22.7995	24.8761	18.2011	30.3594	12.0969	11.877	0	0	middle
146	164	osa-miR5071_1ss15GA	TCAAGCATCATATCATGGACA	21	chr6B	-	13685931	13685958	TCAAGCATCATATCATGGACAccataaa	5'	G3	490.189	500.808	630.134	536.349	340.224	490.521	197.327	234.927	high
147	165	osa-miR5071_R-1_1ss15GA	TCAAGCATCATATCATGGAC	20	chr7B	-	469490610	469490637	TCAAGCATCATATCATGGACaccataaa	5'	G3	9.68977	19.7132	8.78672	8.92922	0	9.50162	0	0	middle
148	166	osa-miR5072_L-4_1ss13GT	TCCCCAGCTGAGTCGCCA	18	chr2B	-	745178401	745178445	acgggctggagaccgttcaaagattcgTCCCCAGCTGAGTCGCCA	3'	G3	13.1097	14.5502	6.27623	0	12.0969	0	0	16.7805	middle
149	167	osa-miR5072_L-4	TCCCCAGCGGAGTCGCCA	18	chr7A	-	461040018	461040103	aaagcttcaTCCCCAGCGGAGTCGCCAaaaagtgtgttcagacacgaacacgtcacagtgtaccctctacgccggggtgatgcacc	5'	G3	5.69987	11.734	0	7.14338	16.6332	66.5113	30.5144	0	middle
150	168	osa-miR5072_L-2_1ss3AG	GTTCCCCAGCGGAGTCGCCA	20	chr7A	-	695061010	695061031	tcGTTCCCCAGCGGAGTCGCCA	3'	G3	0	0	0	0	0	0	34.583	0	middle
151	169	osa-miR5073_L-1R+1_1ss19TA	TTTGGTGAATCGGAAACAATTTT	23	chr1B	-	571010923	571011037	attggTTTGGTGAATCGGAAACAATTTTatttaaaaaaattcaatagatattggttctatattttgtaagatgccctaaatagacggaataaaaaaagatattgcatggacctac	5'	G3	0	4.22425	0	0	0	0	34.583	39.1545	middle
152	170	osa-miR5073_R+1_1ss19TA	GTTTGGTGAATCGGAAACAATTTT	24	chr2A	-	749839722	749839866	ttttttcgaggcactttctcaacgatttcaattgtgattatgattcattttataaccttattagttcgtgaacttggaggattacgtgattcgtcagaaaaaggaatgatggttacttttgGTTTGGTGAATCGGAAACAATTTT	3'	G3	15.9596	16.4276	32.0088	28.5735	0	11.877	0	13.9837	middle
153	171	osa-miR5073_1ss19TA	GTTTGGTGAATCGGAAACAATTT	23	chr5B	+	426753623	426753766	ccaactaaacccattcttaatttttaattatttcaatgagataaatttttgaaaacttaagaatttcagtattttttcttattctttttatttattttttcagaaagagataagaattgGTTTGGTGAATCGGAAACAATTTta	3'	G3	0	5.16297	16.3182	17.2632	0	0	0	0	middle
154	172	osa-miR5077_L-1_1ss5GA	TTCACGTCGGGTTCACCA	18	chr2B	+	780449801	780449904	TTCACGTCGGGTGCACCAggggcgtgcacgggagcacatcgggcaagtcaggcgcggccggctcggtggcgtgggtgtatgtaggtgtgtgtgtcgcgatggcg	5'	G3	13.6797	24.8761	3.76574	17.8584	49.8996	99.767	61.0288	39.1545	middle
155	173	osa-MIR5079a-p5_2ss7AC17GC	GAGAGACCAAAATCTGCA	18	chr4B	-	126201215	126201302	gcatcttGAGAGACCAAAATCTGCAatttttggcaccatgttgtcatcaagcaATATATTTGCAGGTTTGAGGTctaagtagagaata	5'	G3	0	3.75489	0	0	0	0	0	0	low
155	174	tae-MIR5048-p3_1ss17TG	ATATATTTGCAGGTTTGAGGT	21	chr4B	-	126201215	126201302	gcatcttGAGAGACCAAAATCTGCAatttttggcaccatgttgtcatcaagcaATATATTTGCAGGTTTGAGGTctaagtagagaata	3'	G3	581.386	538.826	793.943	615.521	185.989	159.152	217.669	156.618	high
156	175	osa-miR5083_L-1R+2	GACTACAATTATCTGATCAAC	21	chr3A	-	683745294	683745437	tacaGACTACAATTATCTGATCAACtctcgaatctcgctgaacctctctgttctttcgcctctctgtatcttcacctgattatcttggtttctgcgttttatcctttttttgaccgattggggaaattagatttaattaatggt	5'	G3	0	0	0	2.97641	19.6574	0	0	0	middle
157	176	osa-miR5083_R+2	AGACTACAATTATCTGATCAAC	22	chr3B	-	750202489	750202542	atgtttagtgttgaccaaattacAGACTACAATTATCTGATCAACtctagaatc	3'	G3	0	0	0	0	18.1453	17.8155	24.4115	0	middle
158	177	rgl-miR5139_L+3	TCGAAACCTGGCTCTGATACCA	22	Un	-	103628214	103628329	aagagagttcagagtcccagagtaaaggtcgaggagtaaaagatcctaatacctcctgatggcgacgtgggcccataacccacaggtcccaggaTCGAAACCTGGCTCTGATACCA	3'	G3	6.26985	6.10169	5.64861	6.5481	31.7543	29.6926	12.2058	30.7642	middle
159	178	cas-miR5139_1ss5CT	AAACTTGGCTCTGATACCA	19	chr1B	+	239052921	239053008	gggctccaatttcgtgagAAACTTGGCTCTGATACCAtatggtgtaggatggaaccctatagagaagatctttcacgaattggaggtg	5'	G3	0	2.34681	0	0	22.6816	0	0	0	middle
160	179	cas-miR5139	AAACCTGGCTCTGATACCA	19	chr3A	+	680519397	680519418	AAACCTGGCTCTGATACCActg	5'	G3	0	0	0	0	31.7543	33.2557	18.3086	30.7642	middle
161	180	cas-miR5139_L-1	AACCTGGCTCTGATACCA	18	chr3B	-	114112009	114112040	AACCTGGCTCTGATACCActtgtaggaccttg	5'	G3	36.4791	25.3455	6.27623	19.049	148.187	181.718	67.1317	83.9024	middle
162	181	cas-miR5139_L-1_1ss5CT	AACTTGGCTCTGATACCA	18	chr5A	+	134483674	134483735	atagaatctacgcataAACTTGGCTCTGATACCActgttggggaacgtagcaataattcaat	5'	G3	12.5397	14.5502	4.39336	2.97641	19.6574	53.4466	22.3772	22.374	middle
163	182	cas-miR5139_L+1	GAAACCTGGCTCTGATACCA	20	chr6B	-	553942660	553942770	agttcagagtcccagagtaaaggtcgaggagtaaaagatcctagtaccacccaatggcgacgtgggcccataacccacaggtcccaggatcGAAACCTGGCTCTGATACCA	3'	G3	0	0	0	0	12.0969	22.5663	0	13.9837	middle
164	183	bdi-MIR5175b-p5_2ss7AT17TC	GACAAGTATTTAGGAACGGA	20	chr6A	+	598610721	598610861	GACAAGTATTTAGGAACGGAgggagtatatcttattgcatccagtagaccggaccattaccttataatagggtccttcttgatgcaaaatccatgtaccatcagcgtccgtgtgtatgctgtcgaccacaccctcaaggct	5'	G3	0	0	0	0	7.56054	0	22.3772	22.374	middle
165	184	bdi-miR5200a-3p_R+1	TGTAGATACTCCCTAAGGCTTT	22	chr7A	-	69376004	69376131	taaacatccctaaaagctaaaaagggccgttgggaatatctaggctagtaatgtctactttcattccggaaatgcacttacaagTGTAGATACTCCCTAAGGCTTTaaatgtgtttagttattgtgcc	3'	G3	39.8991	45.9974	20.0839	5.95282	0	0	0	0	middle
166	185	osa-MIR5339-p3_1ss3GA	TGAGAATATTCTTTATCTGTT	21	chr7A	+	610703067	610703125	gttttggatgcagtcaaatggagaattttaTGAGAATATTCTTTATCTGTTaacaacag	3'	G3	2952.53	3366.73	2891.46	3126.42	615.428	1027.36	390.584	511.805	high
167	186	osa-MIR5339-p3_1ss2GA	GAGAATATTCTTTATCTGTT	20	chr7B	+	560098540	560098583	caaatggagaatcttatGAGAATATTCTTTATCTGTTaacaaca	3'	G3	14.2497	25.3455	17.5734	15.4773	378.027	11.877	852.369	419.512	high
168	187	gma-MIR5368-p5_1ss20TC_2	CCTGGGATTGGCTTTGGGCCT	21	Un	-	140384955	140385066	gttcCCTGGGATTGGCTTTGGGCCTttcctgcgcagcttaggtggaaggcgaagaaggcccccttccggggtggcccgagccatcaGTGAGATACCACTCTGGAAGAGctcg	5'	G3	7.40983	7.04042	11.9248	11.9056	13.609	0	22.3772	16.7805	middle
168	188	gma-MIR5368-p3_2ss2AT19CA_3	GTGAGATACCACTCTGGAAGAG	22	Un	-	140384955	140385066	gttcCCTGGGATTGGCTTTGGGCCTttcctgcgcagcttaggtggaaggcgaagaaggcccccttccggggtggcccgagccatcaGTGAGATACCACTCTGGAAGAGctcg	3'	G3	19.9495	0	8.1591	0	0	7.12621	0	0	middle
169	189	gma-MIR5368-p5_1ss17CA	GAGATACCACTCTGGAAGAGCT	22	chr1A	-	168314775	168314865	ggtgggcgagccatcagtGAGATACCACTCTGGAAGAGCTcggattctaaccttgtgttagacccgtgggcCAAGGGACAGTCTCAGGTAA	5'	G3	21.0895	2.34681	0	6.5481	0	0	10.1715	0	middle
169	190	gma-MIR5368-p3_2ss2GA20GA	CAAGGGACAGTCTCAGGTAA	20	chr1A	-	168314775	168314865	ggtgggcgagccatcagtGAGATACCACTCTGGAAGAGCTcggattctaaccttgtgttagacccgtgggcCAAGGGACAGTCTCAGGTAA	3'	G3	3.41992	2.81617	0	0	0	0	0	0	low
170	191	gma-MIR5368-p5_1ss7TC_2	ACTGTTCCCTGGGATTGGCTTT	22	chr1B	+	29871571	29871680	ACTGTTCCCTGGGATTGGCTTTgggcctttcctgcgcagcttaggtggaaggcgaagaaggcccccttccgggggggcccgagccatcagtGAGATACCACTCTGGAAGa	5'	G3	17.6696	17.8357	3.13812	4.76225	0	0	0	0	middle
170	192	gma-MIR5368-p3_1ss17CA	GAGATACCACTCTGGAAG	18	chr1B	+	29871571	29871680	ACTGTTCCCTGGGATTGGCTTTgggcctttcctgcgcagcttaggtggaaggcgaagaaggcccccttccgggggggcccgagccatcagtGAGATACCACTCTGGAAGa	3'	G3	63.8385	6.57105	11.9248	3.57169	0	0	0	0	middle
171	193	gma-MIR5368-p5_2ss1TC21TC_3	CCCTGGGATTGGCTTTGGGCCTT	23	chr1B	+	29920894	29921008	aagctttacttttCCCTGGGATTGGCTTTGGGCCTTtcctgcgcagcttaggtggaaggcgaagaaggcccccttccggggggggcccgagccatCAGTGAGATACCACTCTGGA	5'	G3	18.2396	23.9374	10.042	5.95282	0	0	0	0	middle
171	194	gma-MIR5368-p3_1ss4AT	CAGTGAGATACCACTCTGGA	20	chr1B	+	29920894	29921008	aagctttacttttCCCTGGGATTGGCTTTGGGCCTTtcctgcgcagcttaggtggaaggcgaagaaggcccccttccggggggggcccgagccatCAGTGAGATACCACTCTGGA	3'	G3	0	2.34681	0	0	0	0	0	0	low
172	195	gma-MIR5368-p5_1ss7TC_1	ACTGTTCCCTGGGATTGGCT	20	chr1B	+	415207687	415207723	ACTGTTCCCTGGGATTGGCTTTGGGCCTTtcctacgc	5'	G3	17.6696	17.8357	3.13812	4.76225	0	0	0	0	middle
172	196	gma-MIR5368-p3_1ss19TC	CTGGGATTGGCTTTGGGCCTT	21	chr1B	+	415207687	415207723	ACTGTTCCCTGGGATTGGCTTTGGGCCTTtcctacgc	3'	G3	3.98991	8.91786	3.13812	5.35753	0	0	0	0	low
173	197	gma-MIR5368-p5_1ss18TC_2	TGGGATTGGCTTTGGGCCTT	20	chr1B	-	29872673	29872838	ctgttcccTGGGATTGGCTTTGGGCCTTtcctgcgcagcttaggtggaaggcgaagaaggcccccttcccggggggcccgagccatcaGTGAGATACCACTCTGGAAGAgctcggattctaaccttgtgtcagacccgcgggccaagggacagtctcaggtagaca	5'	G3	4.55989	12.2034	6.27623	5.35753	0	7.12621	0	0	middle
173	198	gma-MIR5368-p3_2ss2AT19CA_2	GTGAGATACCACTCTGGAAGA	21	chr1B	-	29872673	29872838	ctgttcccTGGGATTGGCTTTGGGCCTTtcctgcgcagcttaggtggaaggcgaagaaggcccccttcccggggggcccgagccatcaGTGAGATACCACTCTGGAAGAgctcggattctaaccttgtgtcagacccgcgggccaagggacagtctcaggtagaca	3'	G3	19.9495	0	8.1591	0	0	7.12621	0	0	middle
174	199	gma-MIR5368-p5_2ss4AT21CA	CAGTGAGATACCACTCTGGAAG	22	chr1B	-	628663777	628663865	gagccatCAGTGAGATACCACTCTGGAAGagctcggatactaaccttgtgtcagacccacgggccaAGGGACAGTCTCAGGTAGACAGT	5'	G3	26.7894	0	0	5.35753	0	0	0	0	middle
174	200	gma-miR5368_L+2R+2	AGGGACAGTCTCAGGTAGACAGT	23	chr1B	-	628663777	628663865	gagccatCAGTGAGATACCACTCTGGAAGagctcggatactaaccttgtgtcagacccacgggccaAGGGACAGTCTCAGGTAGACAGT	3'	G3	6.83984	15.9583	3.76574	8.92922	0	0	0	0	middle
175	201	gma-MIR5368-p5_2ss4TC24TC	GTTCCCTGGGATTGGCTTTGGGCC	24	chr2B	-	772451115	772451221	actGTTCCCTGGGATTGGCTTTGGGCCtttcctgcgcagcttaggtggaaggcgaagaaggcccccttccggggggcgagccatcAGTGAGATACCACTCTGGAAGA	5'	G3	26.2194	12.6727	16.9458	25.0018	0	8.31392	0	0	middle
175	202	gma-MIR5368-p3_2ss3AT20CA	AGTGAGATACCACTCTGGAAGA	22	chr2B	-	772451115	772451221	actGTTCCCTGGGATTGGCTTTGGGCCtttcctgcgcagcttaggtggaaggcgaagaaggcccccttccggggggcgagccatcAGTGAGATACCACTCTGGAAGA	3'	G3	7.97981	6.57105	5.64861	7.14338	0	0	0	0	low
176	203	gma-MIR5368-p5_2ss7TC20TA	ACTGTTCCCTGGGATTGGCA	20	chr3A	-	61476113	61476226	ACTGTTCCCTGGGATTGGCTttgggcctttcctgcgcagcttaggtggaaggcgaagaaggcccccttccggggggggcccgagccatcaGTGAGATACCACTCTGGAAGAGCT	5'	G3	2.84993	0	0	0	0	0	0	0	low
176	204	gma-MIR5368-p3_2ss2AT19CA_5	GTGAGATACCACTCTGGAAGAGCT	24	chr3A	-	61476113	61476226	ACTGTTCCCTGGGATTGGCTttgggcctttcctgcgcagcttaggtggaaggcgaagaaggcccccttccggggggggcccgagccatcaGTGAGATACCACTCTGGAAGAGCT	3'	G3	19.9495	0	8.1591	0	0	7.12621	0	0	middle
177	205	gma-MIR5368-p5_1ss18TC_1	TGGGATTGGCTTTGGGCCT	19	chr3A	-	488442563	488442666	TGGGATTGGCTTTGGGCCTttcctgcgcagcttaggtggaaggcgaagaaggcccccttccgggggggcccgagccatcagtgagATACCACTCTGGAAGAGCT	5'	G3	4.55989	12.2034	6.27623	5.35753	0	7.12621	0	0	middle
177	206	gma-MIR5368-p3_1ss14CA	ATACCACTCTGGAAGAGCT	19	chr3A	-	488442563	488442666	TGGGATTGGCTTTGGGCCTttcctgcgcagcttaggtggaaggcgaagaaggcccccttccgggggggcccgagccatcagtgagATACCACTCTGGAAGAGCT	3'	G3	19.3795	10.7953	11.9248	3.57169	0	0	0	0	middle
178	207	gma-MIR5368-p5	CCTGGGATTGGCTTTGGGC	19	chr3B	-	769726735	769726899	ctgttcCCTGGGATTGGCTTTGGGCctttcctgcgcagcttaggtggaaggcgaaaaaggcccccttccgggggggcccgagccatcaGTGAGATACCACTCTGGAAGagctcggattctaaccttgtgtcagacccgcgggccaagggacagtctcaggtagac	5'	G3	8.5498	12.2034	0	7.14338	7.56054	0	0	0	middle
178	208	gma-MIR5368-p3_2ss2AT19CA_1	GTGAGATACCACTCTGGAAG	20	chr3B	-	769726735	769726899	ctgttcCCTGGGATTGGCTTTGGGCctttcctgcgcagcttaggtggaaggcgaaaaaggcccccttccgggggggcccgagccatcaGTGAGATACCACTCTGGAAGagctcggattctaaccttgtgtcagacccgcgggccaagggacagtctcaggtagac	3'	G3	19.9495	0	8.1591	0	0	7.12621	0	0	middle
179	209	gma-MIR5368-p5_2ss3TC23TC	TTCCCTGGGATTGGCTTTGGGCCTT	25	chr6B	+	426877616	426877721	gTTCCCTGGGATTGGCTTTGGGCCTTtcctgcgcagcttaggtggaaggcgaagaaggcccccttccgggggggccggagccatcagTGAGATACCACTCTGGAAG	5'	G3	0	0	0	5.95282	0	0	0	0	low
179	210	gma-MIR5368-p3_2ss1AT18CA	TGAGATACCACTCTGGAAG	19	chr6B	+	426877616	426877721	gTTCCCTGGGATTGGCTTTGGGCCTTtcctgcgcagcttaggtggaaggcgaagaaggcccccttccgggggggccggagccatcagTGAGATACCACTCTGGAAG	3'	G3	33.0592	6.57105	8.1591	0	0	0	10.1715	0	middle
180	211	gma-MIR5368-p5_2ss1TC21TC_2	CCCTGGGATTGGCTTTGGGCCT	22	chr7B	-	105004706	105004817	ctgttCCCTGGGATTGGCTTTGGGCCTttcctgcgcagcttaggtggaaggcgaagaaggccccctttcgggggggcccgagccatcagcgAGATACCACTCTGGAAGAGCT	5'	G3	18.2396	23.9374	10.042	5.95282	0	0	0	0	middle
180	212	gma-MIR5368-p3_1ss16CA	AGATACCACTCTGGAAGAGCT	21	chr7B	-	105004706	105004817	ctgttCCCTGGGATTGGCTTTGGGCCTttcctgcgcagcttaggtggaaggcgaagaaggccccctttcgggggggcccgagccatcagcgAGATACCACTCTGGAAGAGCT	3'	G3	15.9596	5.16297	3.76574	0	0	0	0	0	middle
181	213	gma-MIR5368-p5_2ss9GT18TC	TGGGATTGTCTTTGGGCCTT	20	Un	-	6020628	6020708	actgttcccTGGGATTGGCTTTGGGCCTTtcctgcgcagcttaggtggaaggcgaagaaggcccccttccgggggggcccg	5'	G3	3.41992	18.3051	13.1801	4.16697	0	0	0	0	middle
182	214	gma-MIR5368-p5_1ss20TC_1	CCTGGGATTGGCTTTGGGCC	20	chr1B	-	114430012	114430157	actgttcCCTGGGATTGGCTTTGGGCCtttcctgcgcagcttagatggaaggcgaggaagtagacgagctcaggggcgcacactgctcgacttttggcatggctcgtcggagaagaaaacggaggaggccagaggtccacggggaa	5'	G3	7.40983	7.04042	11.9248	11.9056	13.609	0	22.3772	16.7805	middle
183	215	gma-MIR5368-p3_2ss2TC22TC_1	TCCCTGGGATTGGCTTTGGGCC	22	chr2A	+	327629283	327629347	ctacttgcaccaggacagaaagaccctatgaagctttactgtTCCCTGGGATTGGCTTTGGGCCt	3'	G3	27.3594	32.8553	26.3602	16.6679	0	15.4401	12.2058	0	middle
184	216	gma-MIR5368-p5_2ss1TC21TC_1	CCCTGGGATTGGCTTTGGGCC	21	chr2B	+	467003001	467003031	tCCCTGGGATTGGCTTTGGGCCtttcctgcg	5'	G3	18.2396	23.9374	10.042	5.95282	0	0	0	0	middle
185	217	gma-MIR5368-p3_1ss3GA_1	CCAAGGGACAGTCTCAGGT	19	chr3A	+	129495100	129495161	tactgtaagccgaagacgaatgctggccccgcgggCCAAGGGACAGTCTCAGGTagacaatt	3'	G3	9.11979	3.75489	8.1591	2.97641	10.5848	21.3786	0	0	middle
186	218	gma-MIR5368-p3_2ss14CA20AC_2	ATACCACTCTGGAAGAGCTCG	21	chr3A	-	687227857	687227891	gagccatcagtgagATACCACTCTGGAAGAGCTCG	3'	G3	17.6696	0	8.1591	4.16697	0	0	0	0	middle
187	219	gma-MIR5368-p3_2ss2TC22TC_2	TCCCTGGGATTGGCTTTGGGCCTT	24	chr5B	+	430596890	430596980	ctacttgcacctggacagaaagaccctatgaagctttactatTCCCTGGGATTGGCTTTGGGCCTTtcctgcacagcttaggtggaaggcg	3'	G3	27.3594	32.8553	26.3602	16.6679	0	15.4401	12.2058	0	middle
188	220	gma-MIR5368-p3_1ss1TC	CCCTGGGATTGGCTTTGGGC	20	chr6A	-	71644254	71644344	ggactacctgcacctggacagaaagaccctatgaagctttactgttCCCTGGGATTGGCTTTGGGCctttcctgcgcagcttaggtggaag	3'	G3	11.3997	29.1004	19.4563	10.7151	0	0	0	0	middle
189	221	gma-MIR5368-p3_2ss14CA20AC_1	ATACCACTCTGGAAGAGCTC	20	chr6B	+	196822868	196822901	gagccatcagtgagATACCACTCTGGAAGAGCTC	3'	G3	17.6696	0	8.1591	4.16697	0	0	0	0	middle
190	222	gma-MIR5368-p3_2ss2AT19CA_4	GTGAGATACCACTCTGGAAGAGC	23	chr7A	-	255138433	255138466	gagccatcaGTGAGATACCACTCTGGAAGAGCtc	3'	G3	19.9495	0	8.1591	0	0	7.12621	0	0	middle
191	223	gma-MIR5368-p5_2ss1AT18CA	TGAGATACCACTCTGGAAGAGCT	23	chr7A	-	258708666	258708739	cagTGAGATACCACTCTGGAAGAGCTcagattctaaccttgtgtcagacccgcggccaagggacagtctcaggt	5'	G3	21.6595	22.06	15.063	8.92922	10.5848	0	58.9945	41.9512	middle
192	224	osa-MIR5794-p3_2ss17CT20GA	TATTGTTTTCTATATTTTGAAT	22	chr7A	-	60549857	60549905	cctggctcggagatgatatccgagccTATTGTTTTCTATATTTTGAATt	3'	G3	17.0996	11.734	15.063	27.383	0	0	0	0	middle
193	225	hbr-MIR6171-p5_1ss15GA	TGTGGATTGCTGAAAGCTTTG	21	chr2B	-	17676378	17676409	tggaTGTGGATTGCTGAAAGCTTTGTCcaatg	5'	G3	0	6.57105	0	10.7151	0	0	0	0	middle
193	226	hbr-miR6171_L-3R+3_1ss16GA	TGGATTGCTGAAAGCTTTGTC	21	chr2B	-	17676378	17676409	tggaTGTGGATTGCTGAAAGCTTTGTCcaatg	3'	G3	2.84993	0	0	0	0	0	0	0	low
194	227	sbi-MIR6233-p3_2ss17AG24CA	TTTGGTTTTGGTAATTGATGACAA	24	chr1B	+	362749682	362749778	cagcatcaatacctccctaccctgaatccaagcttgcaactgaaatgctgaaagaacatgcgatgcccccatgTTTGGTTTTGGTAATTGATGACAA	3'	G3	0	0	0	0	18.1453	19.0032	0	25.1707	middle
195	228	sbi-MIR6233-p3_2ss16AG23CA	TTGGTTTTGGTAATTGATGACAA	23	chr2B	-	405285677	405285751	gcaaggttgtcaatcaagggtgaaagaacatgcagtgcccccatgtTTGGTTTTGGTAATTGATGACAAtctcta	3'	G3	0	0	0	0	13.609	0	18.3086	39.1545	middle
196	229	sbi-MIR6233-p3_2ss2AT20AG	ATGTTTGGTTTTGGTAATTGATGA	24	chr4A	-	515637593	515637651	gggcggttacctttgaaagaacatgcggttcccccATGTTTGGTTTTGGTAATTGATGA	3'	G3	0	0	0	0	12.0969	8.31392	0	16.7805	middle
197	230	gma-MIR6300-p5_4	TGTAGTATAGTGGTAAGTATTCCCG	25	chr1A	+	12769374	12769475	cacccacttgagccctatgattttatagtcgtTGTAGTATAGTGGTAAGTATTCCCGcctgtcacgcgggtgacccgggTTCGATCCCCGGCAACGGCGCCA	5'	G3	0	0	0	0	12.0969	33.2557	42.7202	33.561	middle
197	231	ath-miR8175_L+3	TTCGATCCCCGGCAACGGCGCCA	23	chr1A	+	12769374	12769475	cacccacttgagccctatgattttatagtcgtTGTAGTATAGTGGTAAGTATTCCCGcctgtcacgcgggtgacccgggTTCGATCCCCGGCAACGGCGCCA	3'	G3	0	3.75489	4.39336	3.57169	9.07265	7.12621	0	16.7805	middle
198	232	gma-MIR6300-p5_1ss9GT	TCGTTGTATTATAGTGGTAAGTATT	25	chr1A	-	505934630	505934731	gTCGTTGTAGTATAGTGGTAAGTATTcccgcctgtcacgcgggtgacccgggttcgatccccggcaacggcgctttttgtttttcccatttcgtgcaatttt	5'	G3	0	0	0	0	18.1453	0	0	36.3577	middle
199	233	gma-MIR6300-p5_6	TTGTAGTATAGTGGTAAGTATTCCC	25	chr1B	+	33880166	33880242	aaagtcgTTGTAGTATAGTGGTAAGTATTCCCgcctgtcacgcgggtgacccgggttcgatccccggcaacggcgca	5'	G3	0	0	0	0	12.0969	33.2557	42.7202	33.561	middle
200	234	gma-miR6300_L-1R+1_2	TCGTTGTAGTATAGTGGT	18	chr1B	-	630958136	630958266	aacggcgggcgcggttaccgtttcagctccaacctccgattggttcagagttagcccatctaattaaggttgttaaaccatctgccatccaagTCGTTGTAGTATAGTGGTaagtattcccgcctgtcacg	3'	G3	0	0	0	0	45.3632	29.6926	158.675	103.48	middle
201	235	gma-MIR6300-p5_3	TATAGTGGTAAGTATTCCCGCC	22	chr2A	+	162147343	162147388	tgtagTATAGTGGTAAGTATTCCCGCCtgtcacgcgggtgacccgg	5'	G3	0	0	0	0	12.0969	33.2557	42.7202	33.561	middle
202	236	gma-MIR6300-p5_1	GTTGTAGTATAGTGGTAAGTATT	23	chr2A	+	716374491	716374610	caaacaagtcGTTGTAGTATAGTGGTAAGTATTcccgcctgtcacgcgggtgacccgggttcgatccccggcaacggcgtatttttttaaccccattttttttctataatactctgtacc	5'	G3	0	0	0	0	12.0969	33.2557	42.7202	33.561	middle
203	237	gma-miR6300	GTCGTTGTAGTATAGTGG	18	chr2B	+	692295728	692295856	GTCGTTGTAGTATAGTGGtaagtattcccgcctgtcacgcgggtgacccgggttcgatccccggcaacggcgccctgtcgaactccagtttttttagtgtgctctgttatttttccgagttactacttt	5'	G3	5.69987	4.69361	0	0	16.6332	28.5049	12.2058	16.7805	middle
204	238	gma-miR6300_R+6	GTCGTTGTAGTATAGTGGTAAGTA	24	chr2B	-	5662734	5662836	cacatcatgtcttgtgctgctgcgaatgtcactgtgctcctccattttgaaagttatagtccatttcaaaagcaagcaaGTCGTTGTAGTATAGTGGTAAGTA	3'	G3	7.97981	6.10169	8.1591	5.95282	22.6816	0	16.2744	39.1545	middle
205	239	gma-MIR6300-p5_5	TTGTAGTATAGTGGTAAGTATTCC	24	chr3B	+	45660205	45660316	tcaatcaagtcgTTGTAGTATAGTGGTAAGTATTCCcgcctgtcacgcgggtgacccgggttcgatccccggcaacggcgatttttctaagctagttctgcacattgatatt	5'	G3	0	0	0	0	12.0969	33.2557	42.7202	33.561	middle
206	240	gma-miR6300_L-1R+5	TCGTTGTAGTATAGTGGTAAGT	22	chr3B	+	416131984	416132099	TCGTTGTAGTATAGTGGTAAGTattcccgcctgtcacgcgggtgacccgggttcgatccccggcaacggcggcaaaatgatcaattgaaagtactgcggggtttttacgccacaaa	5'	G3	3.41992	0	0	0	21.1695	9.50162	67.1317	47.5447	middle
207	241	gma-miR6300_R+1	GTCGTTGTAGTATAGTGGT	19	chr4A	+	711379815	711379891	caaGTCGTTGTAGTATAGTGGTaagtattcccgcctgtcacgcgggtgacccgggttcgatccccggcaacggcgca	5'	G3	8.5498	6.10169	4.39336	8.33394	40.8269	71.2621	63.0631	27.9675	middle
208	242	gma-MIR6300-p3_1ss2CT	TTGTTGTAGTATAGTGGTAAGTATT	25	chr4A	+	719289311	719289393	atcacttaacgcatataaaaagaagatactcgtaaaatcaaactagtaagTTGTTGTAGTATAGTGGTAAGTATTcccgcctg	3'	G3	0	0	0	0	7.56054	5.93851	0	19.5772	middle
209	243	gma-MIR6300-p5_2	GTTGTAGTATAGTGGTAAGTATTCC	25	chr4B	-	433940344	433940420	aaagtcGTTGTAGTATAGTGGTAAGTATTCCcgcctgtcacgcgggtgacccgggttcgatccccggcaacggcgct	5'	G3	0	0	0	0	12.0969	33.2557	42.7202	33.561	middle
210	244	gma-miR6300_L-1R+1_1	TCGTTGTAGTATAGTGGC	18	chr7A	+	14011194	14011330	ggaacatgcaaccaccgtgatgtggagcacgcacaaaaactgaaccacagaaatggacaacgttttatgggtagtcagcgcatctaagtaagctaagttgagacgtgttagcatcggagTCGTTGTAGTATAGTGGC	3'	G3	0	0	0	0	45.3632	29.6926	158.675	103.48	middle
211	245	gma-miR6300_L-1R+6	TCGTTGTAGTATAGTGGTAAGTA	23	chr7A	+	46810231	46810374	TCGTTGTAGTATAGTGGTAAGTAttcccgcctgtcacgcgggtgacccgggttcgatccccggcaacggcgctattttttgtttctttccctttcacgtaaaaaagatccatccacacgtgacggagtacgtgcctactgtatc	5'	G3	0	0	0	0	7.56054	0	18.3086	33.561	middle
212	246	gma-miR6300_R+7	GTCGTTGTAGTATAGTGGTAAGTAT	25	chr7A	+	75571247	75571390	aatacatccaaGTCGTTGTAGTATAGTGGTAAGTATtcccgcctgtcacgcgggtgacccgggttcgatccccggcaacggcgaatttttttaatctctgttattattatcacctgaacgcattactcaagtcgtggttgtggc	5'	G3	5.12988	5.63233	6.90385	10.7151	24.1937	14.2524	30.5144	44.748	middle
213	247	gma-miR6300_R+5	GTCGTTGTAGTATAGTGGTAAGT	23	chr7A	-	10665817	10665881	gctccataatgtatagcgattataaaacttaaattcaacaatGTCGTTGTAGTATAGTGGTAAGT	3'	G3	21.0895	19.2438	18.8287	17.8584	36.2906	28.5049	32.5487	36.3577	middle
214	248	gma-miR6300_L-1R+2	TCGTTGTAGTATAGTGGTA	19	chr7B	+	17397709	17397804	aaggtgatgaaagggatagcctactaaaagcctggccaataaaattagcaaccaagTCGTTGTAGTATAGTGGTAagtattcccgcctgtcacgcg	3'	G3	0	0	0	0	10.5848	0	24.4115	0	middle
215	249	gma-miR6300_L-1R+8	TCGTTGTAGTATAGTGGTAAGTATT	25	chr7B	+	73891817	73891876	attctaaaatgactgaaaactaaatcatagtcaagTCGTTGTAGTATAGTGGTAAGTATT	3'	G3	0	0	0	3.57169	48.3875	49.8835	280.733	198.569	middle
216	250	ptc-MIR6478-p5_2ss6CT20TC	CCGACTTTAGCTCAGTTGGC	20	chr3A	+	630203468	630203494	aatCCGACTTTAGCTCAGTTGGTAGAg	5'	G3	3.41992	2.34681	0	0	0	13.0647	0	0	middle
216	251	ptc-miR6478_R+2_2ss6CT21GA	CCGACTTTAGCTCAGTTGGTAGA	23	chr3A	+	630203468	630203494	aatCCGACTTTAGCTCAGTTGGTAGAg	3'	G3	71.2483	86.3624	93.5158	67.2668	202.623	266.045	105.783	198.569	middle
217	252	ptc-MIR6478-p5_2ss5CT20GA	CGACTTTAGCTCAGTTGGTA	20	Un	+	47281609	47281705	cacaagcCGACTTTAGCTCAGTTGGTAgagcggaggactgtagtgttgcagataaatccttaggtcgctggttcgaatccggcaagtcggacttttt	5'	G3	0	0	0	0	178.429	0	176.984	159.415	middle
218	253	ptc-miR6478_2ss6CT21GA	CCGACTTTAGCTCAGTTGGTA	21	Un	-	43420351	43420379	caagCCGACTTTAGCTCAGTTGGTAgagc	3'	G3	104.878	98.5658	94.1435	53.5753	364.418	275.547	176.984	313.236	middle
219	254	ptc-miR6478_2ss20TC21GA	CCGACCTTAGCTCAGTTGGCA	21	chr1A	+	472470923	472470987	cacgcagattgacacaaaCCGACCTTAGCTCAGTTGGTAgagcggaggactgtagtcgttgcaga	5'	G3	16.5296	7.04042	10.042	3.57169	54.4359	127.084	20.3429	19.5772	middle
220	255	ptc-miR6478_R-2_1ss6CT	CCGACTTTAGCTCAGTTGG	19	chr1A	-	497591995	497592087	caatCCGACTTTAGCTCAGTTGGtagagcggaggactgtagtgtgtgcaggtaaatccttaggtcactggttcgaatccggtaagtcggaatt	5'	G3	57.5687	41.3038	14.4353	20.8349	229.84	93.8285	321.418	240.52	middle
221	256	ptc-miR6478_R+3_1ss21GA	CCGACCTTAGCTCAGTTGGTAGAG	24	chr1B	+	501382153	501382181	caaaCCGACCTTAGCTCAGTTGGTAGAGc	3'	G3	17.6696	15.0196	11.9248	11.9056	45.3632	28.5049	36.6173	58.7317	middle
222	257	ptc-miR6478_2ss7TG21GA	CCGACCGTAGCTCAGTTGGTA	21	chr1B	-	543561355	543561431	attcactaactttccgtgctcccaattgtcacaacCCGACCTTAGCTCAGTTGGTAgagcggaggactgtagtgttg	3'	G3	0	0	0	0	0	24.9417	0	0	middle
223	258	ptc-miR6478_L-1R-1	CGACCTTAGCTCAGTTGGT	19	chr2A	-	701248474	701248545	acaagcCGACCTTAGCTCAGTTGGTagagcggaggactgtagtattcgcagataaatccttaggtcgctggt	5'	G3	0	0	0	0	142.138	7.12621	176.984	103.48	middle
224	259	ptc-miR6478_L-1R+2_1ss21GA	CGACCTTAGCTCAGTTGGTAGA	22	chr2B	-	668720744	668720775	CGACCTTAGCTCAGTTGGTAGAgcggaggact	5'	G3	0	0	0	0	178.429	0	274.63	274.081	middle
225	260	ptc-miR6478_1ss21GT	CCGACCTTAGCTCAGTTGGTT	21	chr3A	-	534691811	534691950	CCGACCTTAGCTCAGTTGGTGgagcggaggactgtagtatttgcagatcaatccttaggtcactggttcgaatccggtaggtcggaaatcctttttctgttgttgatttttttatttatatattcttcaccaattcttgc	5'	G3	8.5498	15.0196	6.90385	4.16697	0	5.93851	0	0	middle
226	261	ptc-miR6478_R+4_1ss21GA	CCGACCTTAGCTCAGTTGGTAGAGC	25	chr3B	+	687060318	687060463	tttctttactctctgtttccctcgagtactgttgatcaacaaaatcgtccatctcatgatcgaatccttgtcacagattaaattggatataagatttaatcatttaatttcaacacaaaCCGACCTTAGCTCAGTTGGTAGAGCgg	3'	G3	14.8197	8.4485	10.6696	15.4773	49.8996	65.3236	24.4115	69.9187	middle
227	262	ptc-miR6478_R+4_2ss6CT21GA	CCGACTTTAGCTCAGTTGGTAGAGC	25	chr3B	-	2767708	2767736	caagCCGACTTTAGCTCAGTTGGTAGAGC	3'	G3	60.4186	54.9152	47.6994	53.5753	114.92	211.411	44.7545	153.821	middle
228	263	ptc-miR6478_R-1_1ss6CT	CCGACTTTAGCTCAGTTGGT	20	chr3B	-	662519296	662519393	cacaagCCGACTTTAGCTCAGTTGGTagagcggaggactgtagtgtatgcagattaatccttaggtcgctggttcgaatccggcaagtcggacttaca	5'	G3	218.305	174.133	160.044	111.318	319.055	304.052	181.052	246.114	middle
229	264	ptc-miR6478_1ss21GA	CCGACCTTAGCTCAGTTGGTA	21	chr4A	-	16950408	16950435	caagCCGACCTTAGCTCAGTTGGTAgag	3'	G3	203.485	140.808	111.717	88.1017	629.037	507.149	170.881	215.35	high
230	265	ptc-miR6478_L-1R+3_1ss21GA	CGACCTTAGCTCAGTTGGTAGAG	23	chr4A	-	16951591	16951622	CGACCTTAGCTCAGTTGGTAGAGcggaggact	5'	G3	0	0	0	0	18.1453	0	14.2401	16.7805	middle
231	266	ptc-miR6478_R+2_2ss10GA21GA	CCGACCTTAACTCAGTTGGTAGA	23	chr4A	-	642095383	642095492	accctgatgcacatatggtctttggtattcctgtctttgtcctttatgccttagatttatggtttctgatccaaatggaaacacaaaCCGACCTTAGCTCAGTTGGTAGA	3'	G3	5.12988	2.81617	9.41435	4.16697	0	17.8155	0	0	middle
232	267	ptc-miR6478_R+2_1ss21GA	CCGACCTTAGCTCAGTTGGTAGA	23	chr4B	+	598788058	598788098	tccagttgagaacacaaaCCGACCTTAGCTCAGTTGGTAGA	3'	G3	136.797	169.439	151.257	101.198	361.394	412.133	91.5432	276.878	high
233	268	ptc-miR6478_R-1	CCGACCTTAGCTCAGTTGGT	20	chr6B	-	45971992	45972081	aaaCCGACCTTAGCTCAGTTGGTagagcggaggactgtagtgttgcagaaaaatccttaggtcgctggttcgaatccggcaggtcggaat	5'	G3	430.91	250.169	117.993	115.485	232.865	298.113	91.5432	100.683	high
234	269	ptc-miR6478_R-1_1ss10GA	CCGACCTTAACTCAGTTGGT	20	chr6B	-	588199552	588199584	CCGACCTTAGCTCAGTTGGTagagcggaggact	5'	G3	12.5397	4.69361	0	0	7.56054	15.4401	0	0	middle
235	270	ptc-miR6478_R-2	CCGACCTTAGCTCAGTTGG	19	chr7A	+	470325184	470325216	CCGACCTTAGCTCAGTTGGtagagcggaggact	5'	G3	119.127	55.3846	29.4983	23.8113	476.314	102.142	392.619	369.171	high
236	271	bdi-MIR7711-p5_2ss4TA19CT	AAGAGAAATCAACTCATTTTGAAT	24	chr2B	-	151183232	151183272	caaccatAAGAGAAATCAACTCATTTTGAATtttatggcta	5'	G3	0	0	0	0	12.0969	11.877	0	30.7642	middle
237	272	bdi-MIR7711-p5_2ss3TA18CT	AGAGAAATCAACTCATTTTGAAT	23	chr5A	+	388782084	388782159	taattcgtaatgtcagcagtcgtaAGAGAAATCAACTCATTTTGAATattatgactaagataatgataatgaacct	5'	G3	0	0	0	0	0	0	0	41.9512	middle
238	273	bdi-miR7731-5p_2ss8TC21AC	TTCCAAACTCCTGAGCAAACCTAT	24	chr5B	+	130535593	130535645	tgaTTCCAAACTCCTGAGCAAACCTATcctctgcatacttgttgctgggaacc	5'	G3	180.686	185.398	193.936	255.971	305.446	263.67	433.305	411.122	high
239	274	bdi-MIR7757-p5_2ss6AG20AT	TTTATGAGCTCATTGAAGTT	20	chr3A	+	702165195	702165269	tggatcatgcttctgTTTATGAGCTCATTGAAGTAacTCTCTCCAAGCTCAAATGGGCCaatttctcgtttgcat	5'	G3	21.6595	39.8957	74.6871	55.3612	42.339	8.31392	75.2689	39.1545	middle
239	275	bdi-MIR7757-p3_2ss8GA18AG	TCTCTCCAAGCTCAAATGGGCC	22	chr3A	+	702165195	702165269	tggatcatgcttctgTTTATGAGCTCATTGAAGTAacTCTCTCCAAGCTCAAATGGGCCaatttctcgtttgcat	3'	G3	80.9381	66.1799	110.462	73.8149	358.37	324.243	581.808	497.821	high
240	276	bdi-MIR7757-p5_1ss14AG	AAATAGAAGCATGGTTCAACC	21	chr3A	+	702165663	702165764	AAATAGAAGCATGGTTCAACCaattgacatcaatgttgataaaggcatgGAAAAATCTTATCGTATACATGatatggtgattgattccatatgtttttgcca	5'	G3	15.3896	15.9583	21.9668	38.098	28.7301	35.6311	71.2003	64.3252	middle
240	277	tae-MIR9775-p3_1ss13TC	GAAAAATCTTATCGTATACATG	22	chr3A	+	702165663	702165764	AAATAGAAGCATGGTTCAACCaattgacatcaatgttgataaaggcatgGAAAAATCTTATCGTATACATGatatggtgattgattccatatgtttttgcca	3'	G3	2.84993	3.28553	3.76574	2.97641	9.07265	9.50162	10.1715	0	middle
241	278	tae-MIR7757-p5_2ss21AG22TG	CAAGCTCATTCGATATGTAAGG	22	chr3A	-	701733985	701734162	CAAGCTCATTCGATATGTAAGGtggatagtttgaggttttgtttatcatgaaaaacaagggattagcaagtttgagctcggtggtagaattgcttagtgagatcgtgaaTAGGAGCATGATTCAACCAATtgacatcaatgttgattaaggcatggaaaaatcttattgtatacatga	5'	G3	0	2.34681	0	0	0	0	0	0	low
241	279	bdi-MIR7757-p3_1ss4AG	TAGGAGCATGATTCAACCAAT	21	chr3A	-	701733985	701734162	CAAGCTCATTCGATATGTAAGGtggatagtttgaggttttgtttatcatgaaaaacaagggattagcaagtttgagctcggtggtagaattgcttagtgagatcgtgaaTAGGAGCATGATTCAACCAATtgacatcaatgttgattaaggcatggaaaaatcttattgtatacatga	3'	G3	1451.19	1482.71	1046.88	1335.81	668.352	872.961	459.75	606.894	high
242	280	bdi-MIR7757-p5_1ss6AG_1	TTTATGAGCTCATTGAAGT	19	chr3B	+	776833029	776833176	tgtgcgcaataagattttgctatgctttcaccgtatatgcccactggttggatcatgcttctgTTTATGAGCTCATTGAAGTAACTctctcgtagctcaaatgggccaatttctcgtttgcgtggcacacaaaaccttcagctatcca	5'	G3	5614.37	6251.42	6368.49	7099.33	2782.28	2297.02	2959.9	3616.19	high
242	281	bdi-MIR7757-p3_1ss6AG	TTTATGAGCTCATTGAAGTAACT	23	chr3B	+	776833029	776833176	tgtgcgcaataagattttgctatgctttcaccgtatatgcccactggttggatcatgcttctgTTTATGAGCTCATTGAAGTAACTctctcgtagctcaaatgggccaatttctcgtttgcgtggcacacaaaaccttcagctatcca	3'	G3	340.282	344.042	450.006	383.957	139.114	222.1	81.3718	178.992	high
243	282	tae-MIR7757-p5_1ss14TG	CTCCATATCAGCCGGTCTCTC	21	Un	+	314631875	314631964	ccacCTCCATATCAGCCGGTCTCTCatgatctgataatcttctgggaatatactgagatacaagaaacaaggctttaggtgaggaggcag	5'	G3	2.84993	0	0	0	15.1211	10.6893	0	0	middle
244	283	bdi-MIR7757-p3_2ss6AG18GT	TTTATGAGCTCATTGAATT	19	chr1B	-	28485116	28485174	gctgcatacctatatctcaagtatactTTTATGTGCTCATTGAATTggatggttgctct	3'	G3	6.26985	9.38722	18.2011	7.73866	0	0	0	0	middle
245	284	bdi-MIR7757-p3_2	TAAATAGAAGCATGATTCAAC	21	chr3A	-	701665798	701665818	TAAATAGAAGCATGATTCAAC	3'	G3	63.8385	87.3012	92.8882	97.6262	57.4601	77.2006	28.4801	41.9512	middle
246	285	bdi-MIR7757-p5_1ss6AG_2	TTTATGAGCTCATTGAAGTAAC	22	chr3B	+	45361275	45361341	aTTTATGAGCTCATTGAAGTAACcctctcatagctcaaatgggtcaattttcgtttacgtcatacac	5'	G3	5614.37	6251.42	6368.49	7099.33	2782.28	2297.02	2959.9	3616.19	high
247	286	bdi-MIR7757-p3_1ss3AG	AGGAGCATGATTCAACCAAT	20	chr3B	+	776833552	776833627	ggtggtagaattgctcaatgagatcgtgaatAGGAGCATGATTCAACCAATtgacatcaatgttgacaaaggcatg	3'	G3	42.179	24.8761	44.5612	27.383	344.761	68.8867	628.597	492.228	high
248	287	bdi-MIR7757-p3_1	AAATAGAAGCATGATTCAAC	20	chr3B	+	777281719	777281797	cgaatgtttcgtttatcatggaaaacaagagattagcttatttgagctcggtgatcatAAATAGAAGCATGATTCAACc	3'	G3	63.8385	87.3012	92.8882	97.6262	57.4601	77.2006	28.4801	41.9512	middle
249	288	bdi-MIR7757-p5_1ss15AG	TAAATAGAAGCATGGTTCAAC	21	chr3B	+	777451324	777451426	TAAATAGAAGCATGGTTCAACcaattgacatcaatgttgataaaggcatggaaaaatcttatcgtatacatgatatggtgattgattccatatgtttttgcca	5'	G3	23.3695	24.8761	27.6154	36.9075	33.2664	60.5728	26.4458	64.3252	middle
250	289	bdi-MIR7761-p3_2ss11CA23CT	GTGGTGGTGGAAGCAGCGGGATT	23	chr7A	-	646251728	646251781	gaagttgatggagatccagcagcacgacggcGTGGTGGTGGAAGCAGCGGGATT	3'	G3	0	0	0	0	0	0	12.2058	16.7805	middle
251	290	bdi-MIR7767-p5_2ss17GC18AT	TGGAAGAGCTCGGATTCT	18	chr4A	+	268458810	268458889	catcagtgagataccactcTGGAAGAGCTCGGATTCTaaccttgtgtcggactcgcgggCCAAGGGACAGTCTCAGGTAa	5'	G3	19.9495	19.7132	11.9248	4.76225	0	0	0	0	middle
251	291	gma-MIR5368-p3_1ss3GA_2	CCAAGGGACAGTCTCAGGTA	20	chr4A	+	268458810	268458889	catcagtgagataccactcTGGAAGAGCTCGGATTCTaaccttgtgtcggactcgcgggCCAAGGGACAGTCTCAGGTAa	3'	G3	9.11979	3.75489	8.1591	2.97641	10.5848	21.3786	0	0	middle
252	292	bdi-MIR7767-p5_2ss1TC18GC	CTGGAAGAGCTCGGATTC	18	chr4B	-	212593391	212593460	taccactCTGGAAGAGCTCGGATTCtaaccttgtgtcagacccgcgGGCCAAGGGACAGTCTCAGGTAGA	5'	G3	0	3.28553	0	0	0	0	0	0	low
252	293	gma-MIR5368-p3_1ss5GA	GGCCAAGGGACAGTCTCAGGTAGA	24	chr4B	-	212593391	212593460	taccactCTGGAAGAGCTCGGATTCtaaccttgtgtcagacccgcgGGCCAAGGGACAGTCTCAGGTAGA	3'	G3	0	0	3.13812	0	0	0	0	0	low
253	294	ath-miR8175_L-1_1ss2AT	TTCCCCGGCAACGGCGCCA	19	chr1B	-	135412515	135412588	TTCCCCGGCAACGGCGCCAgaaaagagcttgatgtctactacacaaccttcttcttgtagacgttgttgggcct	5'	G3	4.55989	3.28553	0	0	16.6332	16.6278	0	0	middle
254	295	ath-MIR8175-p5_2ss13TC17AC	TGGTAAGTATTCCCGCCT	18	chr2A	+	580149245	580149278	TGGTAAGTATTCCCGCCTgtcacgcgggtggcca	5'	G3	0	0	0	0	0	0	22.3772	0	middle
255	296	ath-miR8175_L+2_1ss4AT	TCGTTCCCCGGCAACGGCGCCA	22	chr3B	+	155693448	155693496	tcttcaagcacTCGTTCCCCGGCAACGGCGCCAgaaaatatcttgatgt	5'	G3	3.98991	2.34681	0	5.35753	10.5848	0	16.2744	0	middle
256	297	ath-miR8175_L-2	TCCCCGGCAACGGCGCCA	18	chr3B	-	217577091	217577108	TCCCCGGCAACGGCGCCA	3'	G3	46.1689	72.2816	37.6574	14.882	92.2386	152.026	54.9259	58.7317	middle
257	298	ath-miR8175_L-1	ATCCCCGGCAACGGCGCCA	19	chr6B	+	472770666	472770702	gacttggcgtagatATCCCCGGCAACGGCGCCAaaaa	3'	G3	5.69987	2.81617	4.39336	4.76225	16.6332	7.12621	10.1715	0	middle
258	299	ath-miR8175_L+1_1ss3AT	CGTTCCCCGGCAACGGCGCCA	21	chr6B	-	20497430	20497541	caatataaatgtttccttaccaacttccactcaccaagagcgctaCGTTCCCCGGCAACGGCGCCAgaaaagagtcttgatgacccacaagtgtaggggatcaattgtagtc	5'	G3	4.55989	0	3.76574	7.73866	15.1211	22.5663	26.4458	0	middle
259	300	ath-miR8175_L+1	CGATCCCCGGCAACGGCGCCA	21	chr6B	-	462437199	462437266	catatcattcccgcctgtcacgcgggtgacccgggttCGATCCCCGGCAACGGCGCCAaaatgatcta	3'	G3	0	0	3.13812	9.52451	9.07265	16.6278	10.1715	0	middle
260	301	ath-miR8175_1ss2AT	GTTCCCCGGCAACGGCGCCA	20	chr7A	+	564493045	564493139	tgactcaaagaatagagctatGTTCCCCGGCAACGGCGCCAgaaaatagtcttgataacccacaagtataggggatcgcaatagtttttgagggt	5'	G3	0	0	0	0	28.7301	10.6893	28.4801	0	middle
261	302	ath-MIR8175-p3_2ss18TC22AC	TATAGTGGTAAGTATTCCCGCCT	23	chr7A	-	14474668	14474767	aaaactgaattacagcaatggagaacgttctaagtaagttaagttgagaactagtattaacacccaagtcgttgtagTATAGTGGTAAGTATTCCCGCCT	3'	G3	0	0	3.76574	0	0	7.12621	32.5487	30.7642	middle
262	303	ath-miR8175	GATCCCCGGCAACGGCGCCA	20	chr7B	+	582810655	582810716	tatGATCCCCGGCAACGGCGCCAgaaaatagtcttgataacccacaagtataggggatcgca	5'	G3	0	0	0	0	12.0969	16.6278	0	0	middle
263	304	gra-MIR8645-p5_2ss12TG17AG_3	TGAACCAATTTGAACTGTGA	20	Un	-	409331719	409331799	gcaagtaTGAACCAATTTGAACTGTGAaactgcgaatggctcattaaatcagttatagtttgtttgatggtacgtgctact	5'	G3	37.6191	43.1812	35.7745	31.5499	193.55	134.21	128.161	137.041	middle
264	305	gra-MIR8645-p5_2ss12TG17AG_4	TGAACCAATTTGAACTGTGAA	21	Un	-	443439641	443439721	gcaagtaTGAACCAATTTGAACTGTGAAactgcgaatggctcattaaatcagttatagtttgtttgatggtacgtgctact	5'	G3	37.6191	43.1812	35.7745	31.5499	193.55	134.21	128.161	137.041	middle
265	306	gra-MIR8645-p5_2ss12TG17AG_2	TGAACCAATTTGAACTGTG	19	chr1A	-	2137316	2137377	TGAACCAATTTGAACTGTGaaactgcgaatggctcattaaatcagttatagtttgtttgatg	5'	G3	37.6191	43.1812	35.7745	31.5499	193.55	134.21	128.161	137.041	middle
266	307	gra-MIR8645-p5_2ss12TG17AG_1	TGAACCAATTTGAACTGT	18	chr1A	-	2163077	2163157	gcaagtaTGAACCAATTTGAACTGTgaaactgcgaatggctcattaaatcagttatagtttgtttgatggtacgtgctact	5'	G3	37.6191	43.1812	35.7745	31.5499	193.55	134.21	128.161	137.041	middle
267	308	gra-MIR8678-p5_2ss11GA17CG	AACCAATTTGAACTGTGA	18	Un	-	392515209	392515289	gcaagtatgAACCAATTTGAACTGTGAaactgcgaatggctcattaaatcagttatagtttgtttgatggtacgtgctact	5'	G3	8.5498	16.897	5.02098	5.35753	21.1695	28.5049	10.1715	0	middle
268	309	bdi-miR9483a_2ss19AC20GA	TTGAACTGTTTCCTCTGACATTCC	24	chr5A	+	81198778	81198920	acaggaaacagttcaatgtctaacgaactgaaagttttttttcctgaccatggcatttctagtcaataggaatacgctatgcgttggaagacaaacttctttccagcatctagtagatgTTGAACTGTTTCCTCTGACATTCC	3'	G3	0	0	0	0	234.377	243.479	294.973	422.309	high
269	310	bdi-miR9483a_1ss20GA	TTGAACTGTTTCCTCTGAAATTCC	24	chr5B	+	91506382	91506525	tcacaggaaacagttcaatgtctaccaagctgggggaaaaatcttgaccatggcatttctagtcaataggaatacgccatgtgttggaagacaaatttccttccagaatctagtagatgTTGAACTGTTTCCTCTGAAATTCCt	3'	G3	0	0	0	0	1431.97	1178.2	1792.21	3135.15	high
270	311	bra-MIR9552b-p5_2ss14GA17GC	GTCCGGTGATGAAAAACC	18	chr6B	-	113827897	113827946	tgttggttatggttGTCCGGTGATGAAAAACCtgttaattcataccatct	5'	G3	0	0	0	0	0	17.8155	0	0	middle
271	312	tae-MIR9652-p5_2ss3CT18TC_2	ACTTGTTTGTCATTAAGCTTCT	22	chr2A	-	732559043	732559174	acagaatatgtcaagatgtgtttgtcACTTGTTTGTCATTAAGCTTCTgaatatctttgcaagaaatgtcaaatggtatatttcagacggtagatggttgaagtccctaaatacagtctttttatattccaa	5'	G3	11.9697	16.4276	13.8077	8.92922	15.1211	9.50162	0	0	middle
272	313	tae-miR9775	TGTGCGCAATAAGATTTTGCTA	22	chr3A	-	701734565	701734711	TGTGCGCAATAAGATTTTGCTAtgctttcaccgttgatgcccactggttggatcatgcttctgtTTATGAGCTCATTGAAGTAACTctctcgtagctcaaatgggccaatttcttgtttgcgtggcacacaaaaccttcagctatcc	5'	G3	37.6191	41.3038	56.4861	38.6933	28.7301	55.822	26.4458	55.9349	middle
272	314	bdi-MIR7757-p3_1ss5AG	TTATGAGCTCATTGAAGTAACT	22	chr3A	-	701734565	701734711	TGTGCGCAATAAGATTTTGCTAtgctttcaccgttgatgcccactggttggatcatgcttctgtTTATGAGCTCATTGAAGTAACTctctcgtagctcaaatgggccaatttcttgtttgcgtggcacacaaaaccttcagctatcc	3'	G3	33.6292	34.2634	37.6574	27.383	86.1902	9.50162	148.503	167.805	middle
273	315	tae-MIR9775-p3_2ss4TG19GA	TATGGTATACATGATATGATG	21	chr3B	+	776997783	776997807	atctTATGGTATACATGATATGATG	3'	G3	5.69987	8.4485	28.8707	7.73866	12.0969	14.2524	0	0	middle
274	316	ata-miR9863a-3p_1ss9TC	TGAGAAGGCAGATCATAATAGC	22	chr1A	+	48027157	48027328	ccattggaccgctgagagatatgtttagatataataaacaagtctttagaTGAGAAGGCAGATCATAATAGCtgagcgaaatgtaagtgataccgttgctcaatTGTTATGATCTGCTTCTCATCtgaagactagtttattacatataagcatattcttgaaagtttgagag	5'	G3	2257.15	2176.9	2712.59	2504.35	1983.89	2457.36	1546.06	2047.22	high
274	317	ata-miR9863a-5p	TGTTATGATCTGCTTCTCATC	21	chr1A	+	48027157	48027328	ccattggaccgctgagagatatgtttagatataataaacaagtctttagaTGAGAAGGCAGATCATAATAGCtgagcgaaatgtaagtgataccgttgctcaatTGTTATGATCTGCTTCTCATCtgaagactagtttattacatataagcatattcttgaaagtttgagag	3'	G3	694.814	677.757	661.515	620.283	1964.23	1375.36	3527.47	2944.97	high
275	318	ata-MIR9863a-p5_1ss8CT	TTATGATTTGCTTCTCATCTGA	22	chr1A	+	48028712	48028758	aattgTTATGATTTGCTTCTCATCTGAAGACTAGTTTATTACAtata	5'	G3	3.98991	7.50978	6.90385	13.0962	30.2422	15.4401	26.4458	19.5772	middle
275	319	ata-MIR9863a-p3	TCTGAAGACTAGTTTATTACA	21	chr1A	+	48028712	48028758	aattgTTATGATTTGCTTCTCATCTGAAGACTAGTTTATTACAtata	3'	G3	1105.2	1068.74	1273.45	976.857	1314.02	2165.18	891.021	1076.75	high
276	320	ata-miR9863a-3p_L-1_1ss9TC	GAGAAGGCAGATCATAATAGC	21	chr1B	+	72552611	72552713	caactataatgattcttccacttcaagagccattgggccgctgagaaatatgtttagatataataaacaagtctttagatGAGAAGGCAGATCATAATAGCta	3'	G3	121.977	127.666	136.194	417.888	988.919	262.482	2831.74	1977.3	high
277	321	ata-miR9863a-5p_1ss10CT	TGTTATGATTTGCTTCTCATC	21	chr1B	+	72553918	72554008	gctcgatTGTTATGATTTGCTTCTCATCtgaagactagtttattatatataagcatatttttggaagtttgagagagatcataaacaagcg	5'	G3	89.4879	96.219	87.8672	70.8385	61.9964	73.6375	91.5432	95.0894	middle
278	322	gma-MIR10423-p3_1ss3AC	CTCTCAATGAAAGCACCA	18	chr6B	+	393122218	393122292	gcgtcgttagtgacaattgaaggagccatcaagcctgacgatgatgtcacagaggaaCTCTCAATGAAAGCACCA	3'	G3	15.3896	16.4276	0	14.882	68.0449	167.466	83.4061	27.9675	middle
279	323	mdm-MIR10989e-p3_2ss19AG21GC	AACACCATTGTCATTGTCGACGA	23	chr1A	+	441981179	441981209	cacacaagAACACCATTGTCATTGTCGACGA	3'	G3	0	0	0	0	7.56054	0	65.0974	53.1382	middle
1	1	bna-miR156a_2ss9GT21AT	TGACAGAATAGAGTGAGCACT	21						5'	G4	149.906	181.408	87.2396	11.0127	0	0	0	0	middle
2	2	bra-miR156a-5p_R+1_1ss9GT	TGACAGAATAGAGTGAGCACT	21						5'	G4	149.906	181.408	87.2396	11.0127	0	0	0	0	middle
3	3	lus-miR159b_R+1_1ss21CT	TTTGGATTGAAGGGAGCTCTTT	22						3'	G4	164.156	141.043	157.847	152.69	0	15.4401	10.1715	27.9675	middle
4	4	cpa-miR159a_1ss9GT	TTTGGATTTAAGGGAGCTCTA	21						3'	G4	1.70996	4.92829	6.59004	1.4882	0	0	0	13.9837	middle
5	5	aly-miR164a-5p_L+2	AATGGAGAAGCAGGGCACGTGCA	23						5'	G4	0	0	0	2.97641	0	0	0	0	low
6	6	bdi-miR166b-5p_R+1_1ss9GT	GGAATGTTTTCTGGCTCGGGGT	22						5'	G4	5.69987	5.63233	4.39336	0	0	0	0	0	low
6	7	bdi-miR166a-3p_L+1R-1_1ss17TA	TTCGGACCAGGCTTCAATCCC	21						3'	G4	0	1.64276	0	0	0	2.96926	0	0	low
7	8	bna-miR166a_L+2	AATCGGACCAGGCTTCATTCCCC	23						3'	G4	5.69987	7.2751	7.53148	8.92922	21.1695	22.5663	18.3086	0	middle
8	9	mdm-miR167h_R-1_1ss19CT	TGAAGCTGCCAGCATGATTTT	21						5'	G4	2.84993	6.02347	1.25525	4.3654	0	0	0	0	low
9	9	mdm-miR167h_R-1_1ss19CT	TGAAGCTGCCAGCATGATTTT	21						5'	G4	2.84993	6.02347	1.25525	4.3654	0	0	0	0	low
10	10	osa-miR171b_R+4	TGATTGAGCCGTGCCAATATCACCA	25						3'	G4	0	1.64276	0	2.97641	3.78027	4.15696	0	0	low
11	11	zma-miR171b-3p_L+3R+2	TGATTGAGCCGTGCCAATATCACCA	25						3'	G4	0	1.64276	0	2.97641	3.78027	4.15696	0	0	low
12	12	mtr-miR172b_L+2	AAAGAATCTTGATGATGCTGCAT	23						3'	G4	3.98991	13.6115	16.9458	20.2396	0	0	0	0	middle
13	13	zma-miR319b-5p	AGAGCGTCCTTCAGTCCACTC	21						5'	G4	6.83984	4.69361	3.13812	7.73866	184.477	155.589	128.161	67.1219	middle
13	14	zma-miR319a-3p_L+1R+2_1ss9GT	CTTGGACTTAAGGGTGCTCCCTT	23						3'	G4	0	2.34681	0	0	33.2664	21.3786	0	44.748	middle
14	15	zma-miR319a-3p_R+4	TTGGACTGAAGGGTGCTCCCTTTT	24						3'	G4	0	0	0	0	0	17.8155	0	0	middle
15	16	aly-miR390a-5p_R+1	AAGCTCAGGAGGGATAGCGCCA	22						5'	G4	0	0	0	0	0	7.12621	0	0	low
16	17	csi-miR393a_L+1_1ss9GT	AATCCAAATGGATCGCATTGATC	23						5'	G4	0	0	3.76574	0	3.02422	0	0	0	low
17	18	gma-miR393a_R+1_1ss9GT	TCCAAAGGTATCGCATTGATCC	22						5'	G4	0	0	0	0	3.02422	0	0	0	low
18	19	mes-miR394a_R+1	TTGGCATTCTGTCCACCTCCA	21						5'	G4	2.84993	0	0	0	0	0	0	0	low
19	20	gma-miR395d	TGAAGTGTTTGGGGGAACTTT	21						3'	G4	0	2.34681	0	0	0	0	0	0	low
20	21	csi-miR396a-5p_L-1R+1	TCCACAGCTTTCTTGAACTGT	21						5'	G4	0	0	0	0	9.07265	0	0	0	low
21	22	mes-miR397_L-1R+4	TTGAGTGCAGCGTTGATGAACTT	23						5'	G4	0	0	0	2.97641	0	0	0	0	low
22	23	aly-miR399d-3p_L-1_1ss11GA	GCCAAAGGAAATTTGCCCCG	20						3'	G4	0	2.81617	0	0	10.5848	5.93851	0	0	middle
23	24	gma-miR482b-3p	TCTTCCCTACACCTCCCATACC	22						3'	G4	10.8297	10.7953	11.9248	0	21.1695	5.93851	0	44.748	middle
24	25	osa-miR528-5p_L+2	AATGGAAGGGGCATGCAGAGGAG	23						5'	G4	0	0	0	4.16697	0	0	0	0	low
25	26	ppe-miR530_L-1R+1_1ss10GT	CTGCATTTTCACCTGCACCTC	21						5'	G4	6.26985	8.4485	10.042	5.05989	0	0	0	0	middle
26	27	mes-miR827_R+2_1ss15AG	TTAGATGACCATCAGCAAACACA	23						3'	G4	14.2497	11.734	11.9248	22.0254	0	0	0	0	middle
27	28	bdi-miR845_L+3	CCTTGCTCTGATACCAATTGTTGG	24						5'	G4	0	5.16297	0	0	0	0	0	0	low
28	29	tae-miR1122c-3p_R+3_1ss4AT	TCTTATATTATGGGACGGAGGGAG	24						3'	G4	2.84993	3.52021	3.13812	1.78584	0	0	15.2572	0	middle
29	30	tae-miR1130a_R-2_1ss11GA	CCTCCGTCTCATAATGTAAGA	21						5'	G4	0	3.28553	0	2.97641	0	0	0	0	low
30	31	hvu-miR1436_L+2R+1	TTACATTATGGGACGGAGGGAGTA	24						3'	G4	3.13493	0	3.13812	5.05989	0	0	0	0	low
31	32	bdi-miR1878-3p_L-3R-1_1ss14AG	TGTAGTGTTCGGATTGAGTT	20						3'	G4	0	0	0	0	0	0	5.08574	0	low
32	33	gma-miR2118a-3p_R+1	TTGCCGATTCCACCCATTCCTA	22						3'	G4	0	2.81617	6.27623	0	0	0	0	0	low
33	34	bdi-miR2275b	TTCAGTTTCTTCTAATATCTCA	22						3'	G4	2.84993	0	0	0	0	0	0	0	low
34	35	gma-miR4995_R+3	AGGCAGTGGCTTGGTTAAGGGAAC	24						5'	G4	9.68977	2.34681	0	4.76225	0	0	0	0	low
35	36	hvu-miR5049b_1ss8AC	AGTATTTCGGTACAGAGGGAG	21						3'	G4	0	2.81617	0	7.14338	0	0	0	0	low
36	37	hvu-miR5049f	AATTAATATGGATCGGAGGGA	21						3'	G4	2.84993	3.75489	3.76574	6.5481	0	0	0	0	low
37	38	hvu-miR5049c_R-3_1ss6AC	AGACACTTATTTTGGGACGG	20						3'	G4	2.84993	5.63233	0	0	0	0	10.1715	0	middle
38	39	bdi-miR5054_L+1	TTCCCCACGGTCGGCGCCA	19						3'	G4	0	0	0	0	7.56054	0	0	16.7805	middle
39	40	osa-miR5073_R-1_1ss19TA	GTTTGGTGAATCGGAAACAATT	22						5'	G4	0	0	3.76574	0	0	0	0	0	low
40	41	osa-miR5083_R+1	AGACTACAATTATCTGATCAA	21						3'	G4	5.69987	2.34681	0	0	7.56054	13.0647	12.2058	0	middle
41	42	bdi-miR5175a_1ss4AT	AAGTATTTAGGAACGGAGGGA	21						3'	G4	0	2.34681	0	0	0	0	0	0	low
42	43	ata-miR5181-3p_R+3_1ss14CA	CACTTATTTTGGAACGGAGGGAGT	24						3'	G4	3.41992	7.04042	1.88287	0.992136	0	0	0	0	low
43	44	mtr-miR5205b_1ss7AT	CTTATATTTAGGGACGGAGGGAGT	24						5'	G4	2.84993	0	0	0	0	0	0	0	low
44	45	gma-miR5368_L+2R-1	AGGGACAGTCTCAGGTAGAC	20						3'	G4	25.6494	28.631	25.1049	7.14338	0	24.9417	0	0	middle
45	46	hbr-miR6171_1ss16GA	ATGTGGATTGCTGAAAGCTTT	21						3'	G4	3.98991	0	0	0	0	0	0	0	low
46	47	hbr-miR6173_L+1R-3	TAGCCGTAAACGATGGAT	18						3'	G4	5.69987	5.16297	0	0	0	0	0	0	low
47	48	bdi-miR7731-5p_R-4_1ss8TC	TTCCAAACTCCTGAGCAAAC	20						5'	G4	0	0	3.13812	0	0	0	0	0	low
48	49	cpa-miR8155_L+1	GTAACCTGGCTCTGATACCA	20						3'	G4	0	0	0	0	0	0	5.08574	0	low
49	50	ath-miR8175_L+4	GTTCGATCCCCGGCAACGGCGCCA	24						3'	G4	2.84993	4.69361	0	2.97641	0	5.93851	12.2058	0	middle
1	1	PC-5p-726564_5	ATTGTCATGACACGGTCATTATAGA	25	chr1B	+	303888451	303888557	catatctcaggattcatttaATTGTCATGACACGGTCATTATAGAgataaagagataaatatctcTATAGTGACCTGACATGATAATTAtataaaccttgggatcct	5'	G5	0	0	0	0	0	5.93851	0	0	low
1	2	PC-3p-637529_6	TATAGTGACCTGACATGATAATTA	24	chr1B	+	303888451	303888557	catatctcaggattcatttaATTGTCATGACACGGTCATTATAGAgataaagagataaatatctcTATAGTGACCTGACATGATAATTAtataaaccttgggatcct	3'	G5	0	0	0	0	0	7.12621	0	0	low
2	3	PC-5p-174509_33	GAGAAGTTACCGGCAGATTGC	21	chr5B	+	653365155	653365265	caactgtcgacgcatGAGAAGTTACCGGCAGATTGCgggggtctggaggtaaaaatatcattccaagaacaccctgcCATCTGCCGATGACTTCTCGTaagtcttcagctg	5'	G5	3.41992	0	8.78672	7.73866	0	0	0	0	low
2	4	PC-3p-8546_364	CATCTGCCTATGACTTCTCGT	21	chr5B	+	653365155	653365265	caactgtcgacgcatGAGAAGTTACCGGCAGATTGCgggggtctggaggtaaaaatatcattccaagaacaccctgcCATCTGCCGATGACTTCTCGTaagtcttcagctg	3'	G5	54.7187	74.6284	75.9424	0	0	0	0	0	middle
3	5	PC-5p-53850_92	GAGGCTCCTCTGACGTACTGCAGC	24	chr3B	+	470834539	470834676	gtcagtgacacggatGAGGCTCCTCTGACGTACTGCAGCgcgcagttgggccactgacatgtgggcccgaaagcaagttggcccacctgtcagtgacccaactgcgcccTGCAGTACGTCAGGGGAGCCGAGTcccac	5'	G5	15.3896	21.1212	12.5525	16.6679	0	0	0	0	middle
3	6	PC-3p-64140_80	TGCAGTACGTCAGGGGAGCCGAGT	24	chr3B	+	470834539	470834676	gtcagtgacacggatGAGGCTCCTCTGACGTACTGCAGCgcgcagttgggccactgacatgtgggcccgaaagcaagttggcccacctgtcagtgacccaactgcgcccTGCAGTACGTCAGGGGAGCCGAGTcccac	3'	G5	5.12988	7.97914	8.1591	30.3594	0	0	0	0	middle
4	7	PC-5p-477308_10	GCACTCTACTGTGCAACTCCTTAC	24	chr7A	+	616695598	616695769	ttttgtacagcgcccgacaacaaggcgctGCACTCTACTGTGCAACTCCTTACagctaggtgctgcacagtgtagtgcaactccttagagctaggcgctacacagtgtggcgcctaAGTGTTAGGCGTTACACAGTAGAGtgcagcgccttaatgtgaagcgctgcacatta	5'	G5	2.84993	0	0	2.97641	0	0	0	0	low
4	8	PC-3p-871195_5	AGTGTTAGGCGTTACACAGTAGAG	24	chr7A	+	616695598	616695769	ttttgtacagcgcccgacaacaaggcgctGCACTCTACTGTGCAACTCCTTACagctaggtgctgcacagtgtagtgcaactccttagagctaggcgctacacagtgtggcgcctaAGTGTTAGGCGTTACACAGTAGAGtgcagcgccttaatgtgaagcgctgcacatta	3'	G5	0	0	0	2.97641	0	0	0	0	low
5	9	PC-5p-106344_52	CCGGTCTCCACTGCTAGAGCC	21	chr5A	-	68494711	68494842	ccctgactcagatctgcagggagagacgtgCCGGTCTCCACTGCTAGAGCCttggctagtggcttatcagccactagccaaggcTCTAGCAGTGGAGACCGGCACGTCtctccctgcagatctgagtcaccc	5'	G5	6.83984	3.28553	21.9668	11.9056	0	0	20.3429	16.7805	middle
5	10	PC-3p-738299_5	TCTAGCAGTGGAGACCGGCACGTC	24	chr5A	-	68494711	68494842	ccctgactcagatctgcagggagagacgtgCCGGTCTCCACTGCTAGAGCCttggctagtggcttatcagccactagccaaggcTCTAGCAGTGGAGACCGGCACGTCtctccctgcagatctgagtcaccc	3'	G5	0	0	0	2.97641	0	0	0	0	low
6	11	PC-5p-29084_147	TCAACCAAGGTCCTCGGAATG	21	chr3B	+	472356720	472356829	gtgggacaacaggcTCAACCAAGGTCCTCGGAATGaaacaaagactccatgggtgatccactgcatggttttttttttTTCGAGGACCTTGGTTGAGCCtgttgtccatg	5'	G5	95.7578	65.7105	72.1767	75.6008	7.56054	15.4401	12.2058	0	middle
6	12	PC-3p-332_5333	TTCGAGGACCTTGGTTGAGCC	21	chr3B	+	472356720	472356829	gtgggacaacaggcTCAACCAAGGTCCTCGGAATGaaacaaagactccatgggtgatccactgcatggttttttttttTTCGAGGACCTTGGTTGAGCCtgttgtccatg	3'	G5	978.667	884.746	742.478	638.737	506.556	410.945	467.888	609.691	high
7	13	PC-5p-859451_5	AGAGCGGACCCTGCAAAGCCGACC	24	chr6B	+	544688327	544688429	agcggcgcaAGAGCGGACCCTGCAAAGCCGACCcgtaaaaaagtatattccgcgaatatccttttatacGGGTCCGTTTGTGGGGTCTGCATCtgcagccatc	5'	G5	0	0	3.13812	0	0	0	0	0	low
7	14	PC-3p-258426_22	GGGTCCGTTTGTGGGGTCTGCATC	24	chr6B	+	544688327	544688429	agcggcgcaAGAGCGGACCCTGCAAAGCCGACCcgtaaaaaagtatattccgcgaatatccttttatacGGGTCCGTTTGTGGGGTCTGCATCtgcagccatc	3'	G5	0	5.16297	3.13812	3.57169	0	0	0	0	low
8	15	PC-5p-380493_13	TCTTAAGAACAGCAGGGCATT	21	chr2B	-	199275018	199275222	ttggaggggtggcatttgcgaacattttgacgacatttttagttggtccggcttggcagttTCTTAAGAACAGCAGGGCATTttctggaatgaaggctcaaaactgctatcctcccagaaaATGCCATGTTGTTCTGAAGAAactgctaccctcgatacaactaaaactgccacgaaaaatgtttgagatgccatgctctcctgg	5'	G5	0	2.81617	0	4.16697	0	0	0	0	low
8	16	PC-3p-71153_73	ATGCCATGTTGTTCTGAAGAA	21	chr2B	-	199275018	199275222	ttggaggggtggcatttgcgaacattttgacgacatttttagttggtccggcttggcagttTCTTAAGAACAGCAGGGCATTttctggaatgaaggctcaaaactgctatcctcccagaaaATGCCATGTTGTTCTGAAGAAactgctaccctcgatacaactaaaactgccacgaaaaatgtttgagatgccatgctctcctgg	3'	G5	19.9495	15.0196	16.3182	25.5971	0	0	0	0	middle
9	17	PC-5p-678308_6	TTGTAGTGTTAAGTGTGGACAATT	24	chr7A	-	549932933	549933150	aaataaaaatcttgttagtgactctcatttgtgtcgatatggctataagttggtattttagtcctataagcTTGTAGTGTTAAGTGTGGACAATTtattggaacaagcctttttcaataaaTTGTCCACACTTAGACACTACAACCttattggactcaaataccaacttatagccatctcgacacaaatgagagccacaaacaagatttttatttaga	5'	G5	0	0	0	0	0	7.12621	0	0	low
9	18	PC-3p-46167_103	TTGTCCACACTTAGACACTACAACC	25	chr7A	-	549932933	549933150	aaataaaaatcttgttagtgactctcatttgtgtcgatatggctataagttggtattttagtcctataagcTTGTAGTGTTAAGTGTGGACAATTtattggaacaagcctttttcaataaaTTGTCCACACTTAGACACTACAACCttattggactcaaataccaacttatagccatctcgacacaaatgagagccacaaacaagatttttatttaga	3'	G5	0	0	0	0	34.7785	67.699	30.5144	22.374	middle
10	19	PC-5p-849577_5	TCTGTCCCAAATTTTAAGATG	21	chr2B	+	478596114	478596229	atccagtgttagctactaccTCTGTCCCAAATTTTAAGATGtttttggtaagctaaatagcctaccaaaaacgTCTTATAATTTGGTACAGAGGaagtaccatttaacatctgacc	5'	G5	0	0	3.13812	0	0	0	0	0	low
10	20	PC-3p-447463_11	TCTTATAATTTGGTACAGAGG	21	chr2B	+	478596114	478596229	atccagtgttagctactaccTCTGTCCCAAATTTTAAGATGtttttggtaagctaaatagcctaccaaaaacgTCTTATAATTTGGTACAGAGGaagtaccatttaacatctgacc	3'	G5	3.41992	0	0	2.97641	0	0	0	0	low
11	21	PC-5p-2731_834	AGTTGAAGATGAGATATTGAA	21	chr3B	-	254140241	254140325	tcttcaggaacAGTTGAAGATGAGATATTGAAcgaagattttatttctttttgtccaATATCTCATTTTCAACTATCCCtgatga	5'	G5	203.485	221.538	163.81	256.566	80.1417	76.0129	77.3032	75.5122	middle
11	22	PC-3p-26298_159	ATATCTCATTTTCAACTATCCC	22	chr3B	-	254140241	254140325	tcttcaggaacAGTTGAAGATGAGATATTGAAcgaagattttatttctttttgtccaATATCTCATTTTCAACTATCCCtgatga	3'	G5	49.0189	47.8748	62.7623	52.9801	0	7.12621	10.1715	0	middle
12	23	PC-5p-4094_615	ATTCTAACATGGTATCAGATTCCT	24	chr7B	-	689693515	689693752	aatgtgttgtctttgatttggtctcttttgcacttgtgtgttatatatttgggcctattgtctcgcaatgaagatgtacgtgtcgtcttttatcaATTCTAACATGGTATCAGATTCCTagcccgggctagGAGTCTGATACCATGTGAGAGTTGatgaggacgacagatatgttacattgcatgatagtatgtttgagtatagagcgcacagaacagcagagtccaagcaagcactt	5'	G5	66.1185	55.854	18.2011	13.6915	300.91	260.107	176.984	139.837	middle
12	24	PC-3p-69790_74	GAGTCTGATACCATGTGAGAGTTG	24	chr7B	-	689693515	689693752	aatgtgttgtctttgatttggtctcttttgcacttgtgtgttatatatttgggcctattgtctcgcaatgaagatgtacgtgtcgtcttttatcaATTCTAACATGGTATCAGATTCCTagcccgggctagGAGTCTGATACCATGTGAGAGTTGatgaggacgacagatatgttacattgcatgatagtatgtttgagtatagagcgcacagaacagcagagtccaagcaagcactt	3'	G5	6.83984	0	0	0	133.066	105.706	12.2058	16.7805	middle
13	25	PC-5p-168660_34	TGACAGTTTTTTCATAACAAC	21	chr6B	-	493850111	493850280	atagcatttcaaacatttttcctgatagttttagtcatatcgagggTGACAGTTTTTTCATAACAACgtgacattttttagccttcattccagaaaatgacaggtTGTTCTGAAGAAACTGTCACCccttgactcactaaaactgtggtcaaatcgtttgcaaatgccaa	5'	G5	3.41992	2.81617	6.90385	6.5481	0	0	0	0	low
13	26	PC-3p-1638_1210	TGTTCTGAAGAAACTGTCACC	21	chr6B	-	493850111	493850280	atagcatttcaaacatttttcctgatagttttagtcatatcgagggTGACAGTTTTTTCATAACAACgtgacattttttagccttcattccagaaaatgacaggtTGTTCTGAAGAAACTGTCACCccttgactcactaaaactgtggtcaaatcgtttgcaaatgccaa	3'	G5	155.036	163.338	183.266	135.129	34.7785	43.945	22.3772	0	middle
14	27	PC-5p-780868_5	TCTCTGTCCAGAATTAGTTGACGC	24	chr2A	-	119195762	119195864	ttatatactcTCTCTGTCCAGAATTAGTTGACGCtcaaacggatgtatctagagatacatccatttgagcatCAACTAATTCTGGGCAGAGGAAGTataacgt	5'	G5	0	0	0	0	0	11.877	10.1715	0	middle
14	28	PC-3p-190603_30	CAACTAATTCTGGGCAGAGGAAGT	24	chr2A	-	119195762	119195864	ttatatactcTCTCTGTCCAGAATTAGTTGACGCtcaaacggatgtatctagagatacatccatttgagcatCAACTAATTCTGGGCAGAGGAAGTataacgt	3'	G5	0	0	0	0	24.1937	43.945	22.3772	22.374	middle
15	29	PC-5p-805710_5	AAGTGTGATTAGTGAATCATC	21	chr6B	-	434825986	434826157	cccgaacttttaaatcatcatcaagatcctggAAGTGTGATTAGTGAATCATCcaggtccggccacgtcatccttcgaccgtgctcgctcacgctgcttgtttgcagctttggccctagaTGATTCACTAATTGCACTTCCaggaccgtgatggttatttttaaagttccag	5'	G5	2.84993	0	0	0	0	0	0	0	low
15	30	PC-3p-521362_8	TGATTCACTAATTGCACTTCC	21	chr6B	-	434825986	434826157	cccgaacttttaaatcatcatcaagatcctggAAGTGTGATTAGTGAATCATCcaggtccggccacgtcatccttcgaccgtgctcgctcacgctgcttgtttgcagctttggccctagaTGATTCACTAATTGCACTTCCaggaccgtgatggttatttttaaagttccag	3'	G5	0	3.75489	0	0	0	0	0	0	low
16	31	PC-5p-137_14138	CTCATGACTCAGCTGAATGCC	21	chr3A	+	735859608	735859752	acaCTCATGACTCAGCTGAATGCCtatcttgccttcatgtacgccacgccaagtcactcacctctatcgccatcgtgtgattgaggggagggacttaccatggcgtacatagaggtgagatggaCGTTTAGCTGGGTCCTGAGCG	5'	G5	0	0	0	0	11935.1	11701.2	10578.3	9987.18	high
16	32	PC-3p-101299_54	CGTTTAGCTGGGTCCTGAGCG	21	chr3A	+	735859608	735859752	acaCTCATGACTCAGCTGAATGCCtatcttgccttcatgtacgccacgccaagtcactcacctctatcgccatcgtgtgattgaggggagggacttaccatggcgtacatagaggtgagatggaCGTTTAGCTGGGTCCTGAGCG	3'	G5	0	0	0	0	120.969	134.21	91.5432	86.6992	middle
17	33	PC-5p-755719_5	CAAATTTACTGTCGCAGCTCC	21	chr7A	-	558150467	558150563	taatactccctctgatcCAAATTTACTGTCGCAGCTCCagtacaactttgagttgtactagAGCTGCGACAGTTAATTTGGAtcggaggaagtagta	5'	G5	2.84993	0	0	0	0	0	0	0	low
17	34	PC-3p-469706_10	AGCTGCGACAGTTAATTTGGA	21	chr7A	-	558150467	558150563	taatactccctctgatcCAAATTTACTGTCGCAGCTCCagtacaactttgagttgtactagAGCTGCGACAGTTAATTTGGAtcggaggaagtagta	3'	G5	0	4.69361	0	0	0	0	0	0	low
18	35	PC-5p-7811_389	ATATGCATGTGACCGAGCAATAAC	24	chr7B	+	721186688	721186861	acagcggcctgatgaacaataaagcaataATATGCATGTGACCGAGCAATAACcggattcgcctggctgctggccggccacgaccaatgtggcaacGCGGCGGTTATTGCTCGGTCACATgcatattattgctttatttttccccaggcgcatccgcggaagcgtgcctcgatc	5'	G5	0	0	0	0	725.812	799.324	1076.14	1141.07	high
18	36	PC-3p-287687_19	GCGGCGGTTATTGCTCGGTCACAT	24	chr7B	+	721186688	721186861	acagcggcctgatgaacaataaagcaataATATGCATGTGACCGAGCAATAACcggattcgcctggctgctggccggccacgaccaatgtggcaacGCGGCGGTTATTGCTCGGTCACATgcatattattgctttatttttccccaggcgcatccgcggaagcgtgcctcgatc	3'	G5	0	0	0	0	7.56054	60.5728	54.9259	13.9837	middle
19	37	PC-5p-11908_286	TTTGCGCAGAAGGGAGAAATC	21	chr6B	+	686359405	686359488	ttctctttcTTTGCGCAGAAGGGAGAAATCtgcctctgcctcgctgttggctgATTTCTCTCCTCTTTGTGAAGagaaagaaag	5'	G5	0	0	284.941	186.323	0	0	101.715	47.5447	middle
19	38	PC-3p-141805_40	ATTTCTCTCCTCTTTGTGAAG	21	chr6B	+	686359405	686359488	ttctctttcTTTGCGCAGAAGGGAGAAATCtgcctctgcctcgctgttggctgATTTCTCTCCTCTTTGTGAAGagaaagaaag	3'	G5	0	0	24.4773	16.0726	0	0	0	0	middle
20	39	PC-5p-51528_95	AACTTGGTAGCAAAGCTGACA	21	chr1B	+	645525327	645525507	tccggtcatcttgacagcagtatctatccatcaagaaatgaggttcgtcacAACTTGGTAGCAAAGCTGACAttacctgttatgcttgacactagtcaattgcaataaagattgTAAGCTCTGTTACCAAGTTGTtgtggaccccaatccaagatgtgtatttacagtcaggaagatcacc	5'	G5	19.3795	19.2438	18.8287	16.0726	0	0	0	13.9837	middle
20	40	PC-3p-333764_16	TAAGCTCTTTTACCAAGTTGT	21	chr1B	+	645525327	645525507	tccggtcatcttgacagcagtatctatccatcaagaaatgaggttcgtcacAACTTGGTAGCAAAGCTGACAttacctgttatgcttgacactagtcaattgcaataaagattgTAAGCTCTGTTACCAAGTTGTtgtggaccccaatccaagatgtgtatttacagtcaggaagatcacc	3'	G5	3.98991	4.22425	3.76574	3.57169	0	0	0	0	low
21	41	PC-5p-180380_32	ACAGAAATAACGTCCAGAAACTTT	24	chr4A	-	717065096	717065276	tggcgctaacaactcagacccaattatcgagcagctaaccagtccagcACAGAAATAACGTCCAGAAACTTTggaaaatgttattgaagattatgatcgcaaggtatttcagcagtatatggatcataatcttcaatatcattttgcagAGTTTTTGGATGTTCTTACTGTGTtcgacttg	5'	G5	0	0	0	0	57.4601	52.2589	0	0	middle
21	42	PC-3p-195133_30	AGTTTTTGGATGTTCTTACTGTGT	24	chr4A	-	717065096	717065276	tggcgctaacaactcagacccaattatcgagcagctaaccagtccagcACAGAAATAACGTCCAGAAACTTTggaaaatgttattgaagattatgatcgcaaggtatttcagcagtatatggatcataatcttcaatatcattttgcagAGTTTTTGGATGTTCTTACTGTGTtcgacttg	3'	G5	0	0	0	0	52.9238	24.9417	0	0	middle
22	43	PC-5p-101565_54	TCCGTCCCACAATAGAAGATT	21	chr2B	-	474711861	474711951	atgtactcccTCCGTCCCACAATAGAAGATTgtttttcaagcttacatagcttgaaaaacgATCTTCTATCGTGGGACGAAGggagtagtt	5'	G5	15.9596	6.57105	4.39336	14.2868	0	0	0	0	middle
22	44	PC-3p-650348_6	ATCTTCTATCGTGGGACGAAG	21	chr2B	-	474711861	474711951	atgtactcccTCCGTCCCACAATAGAAGATTgtttttcaagcttacatagcttgaaaaacgATCTTCTATCGTGGGACGAAGggagtagtt	3'	G5	3.41992	0	0	0	0	0	0	0	low
23	45	PC-5p-161641_36	TGCAGTTTTCTGAGTTTGTAAC	22	chr4A	+	618965421	618965599	tgtaggtgatgttttctgaacatcctcataacttattTGCAGTTTTCTGAGTTTGTAACaacttgttatgaatgttctaacgactttgaccattatttggaaacttcataacaagttgaTACAAACTCAAGAAAATGCAAATaaggtatcaggatgttcataaaacatcacctacattt	5'	G5	0	0	0	0	0	0	52.8916	64.3252	middle
23	46	PC-3p-85092_63	TACAAACTCAAGAAAATGCAAAT	23	chr4A	+	618965421	618965599	tgtaggtgatgttttctgaacatcctcataacttattTGCAGTTTTCTGAGTTTGTAACaacttgttatgaatgttctaacgactttgaccattatttggaaacttcataacaagttgaTACAAACTCAAGAAAATGCAAATaaggtatcaggatgttcataaaacatcacctacattt	3'	G5	0	0	0	0	0	0	81.3718	181.789	middle
24	47	PC-5p-847425_5	TGCTTATTTGTACAGGATAGACACT	25	chr2A	-	103809066	103809268	attaggccttctacaatggaaggtgcttagaggaggtgcttagagaaataaatcaaaccttttttaaacatcggTGCTTATTTGTACAGGATAGACACTtaactaagcgtcTCTTCTGTAGAAATAGGCACCGGCgcttcagaaaaatccgatttatttttctaagcatctgtctaagcacctcccattgtacaaggccttag	5'	G5	0	2.34681	0	0	0	0	0	0	low
24	48	PC-3p-507393_8	TCTTCTGTAGAAATAGGCACCGGC	24	chr2A	-	103809066	103809268	attaggccttctacaatggaaggtgcttagaggaggtgcttagagaaataaatcaaaccttttttaaacatcggTGCTTATTTGTACAGGATAGACACTtaactaagcgtcTCTTCTGTAGAAATAGGCACCGGCgcttcagaaaaatccgatttatttttctaagcatctgtctaagcacctcccattgtacaaggccttag	3'	G5	0	0	5.02098	0	0	0	0	0	low
25	49	PC-5p-23270_174	TCAGGACGTTGCAACATTAACACC	24	chr2B	-	233835855	233835932	gctgatactggtTCAGGACGTTGCAACATTAACACCtgaacaggtgtTAATGTTGCAACGTCCTGAACcagtatcgtt	5'	G5	20.5195	29.1004	28.243	38.6933	13.609	17.8155	0	19.5772	middle
25	50	PC-3p-232771_24	TAATGTTGCAACGTCCTGAAC	21	chr2B	-	233835855	233835932	gctgatactggtTCAGGACGTTGCAACATTAACACCtgaacaggtgtTAATGTTGCAACGTCCTGAACcagtatcgtt	3'	G5	3.98991	2.34681	3.76574	3.57169	0	0	0	0	low
26	51	PC-5p-421059_12	CTTGGTTCAACTAAATGAACT	21	chr2A	-	132463399	132463568	cacttaggtatgcagatttgaaatctttaaggtagcctctgaccctcCTTGGTTCAACTAAATGAACTaaaatttcagaatttacaacacttctgaaattttagTTCATTTGGTTGAATTGGGGAgggccacaggagaccttaaaggatccaaatttgcatccctagttc	5'	G5	0	0	4.39336	2.97641	0	0	0	0	low
26	52	PC-3p-60204_84	TTCATTTGGTTGAATTGGGGA	21	chr2A	-	132463399	132463568	cacttaggtatgcagatttgaaatctttaaggtagcctctgaccctcCTTGGTTCAACTAAATGAACTaaaatttcagaatttacaacacttctgaaattttagTTCATTTGGTTGAATTGGGGAgggccacaggagaccttaaaggatccaaatttgcatccctagttc	3'	G5	16.5296	17.3664	17.5734	33.3358	0	0	0	0	middle
27	53	PC-5p-23192_175	AGCGCTACCGCCGCTGCCCGGACA	24	chr2B	+	30617013	30617171	accagataagatagttactaaaaatatggattgacttcgcactgcccgggcAGCGCTACCGCCGCTGCCCGGACAgtgttacactgTCCGGACAGCTATGGTAGTGTTACctgagcattgtaaactcaaatcatatatttactatctatcttatttttg	5'	G5	0	5.63233	0	5.35753	75.6054	95.0162	134.263	304.845	middle
27	54	PC-3p-22114_181	TCCGGACAGCTATGGTAGTGTTAC	24	chr2B	+	30617013	30617171	accagataagatagttactaaaaatatggattgacttcgcactgcccgggcAGCGCTACCGCCGCTGCCCGGACAgtgttacactgTCCGGACAGCTATGGTAGTGTTACctgagcattgtaaactcaaatcatatatttactatctatcttatttttg	3'	G5	0	0	0	0	169.356	182.906	193.258	573.333	high
28	55	PC-5p-80816_66	TTGAACTTGTCCATAGCATCA	21	chr4B	+	659267772	659267883	tcctctggTTGAACTTGTCCATAGCATCAtccatcctacccttgaacgctggttgctgattccccacggtgggtaagatggCTGATGCTATGGATAACTTCGAACCagatta	5'	G5	3.98991	4.22425	3.76574	9.52451	7.56054	27.3172	0	0	middle
28	56	PC-3p-578951_7	CTGATGCTATGGATAACTTCGAACC	25	chr4B	+	659267772	659267883	tcctctggTTGAACTTGTCCATAGCATCAtccatcctacccttgaacgctggttgctgattccccacggtgggtaagatggCTGATGCTATGGATAACTTCGAACCagatta	3'	G5	0	0	0	0	0	8.31392	0	0	low
29	57	PC-5p-28518_150	AGGTGTGCCTAGCTTTGGTTGT	22	chr7A	+	703405189	703405352	cacccatagaccaatggtgaaacttgaaacctagcatattgaAGGTGTGCCTAGCTTTGGTTGTaagtgttgtggaataagtggaattccgtaactcatgcAACCAAAGCTGGCATACCTTTatatataacataaggttcatgttacatcacggtgcatggaca	5'	G5	22.7995	23.9374	18.2011	17.8584	0	0	0	0	middle
29	58	PC-3p-894_2001	AACCAAAGCTGGCATACCTTT	21	chr7A	+	703405189	703405352	cacccatagaccaatggtgaaacttgaaacctagcatattgaAGGTGTGCCTAGCTTTGGTTGTaagtgttgtggaataagtggaattccgtaactcatgcAACCAAAGCTGGCATACCTTTatatataacataaggttcatgttacatcacggtgcatggaca	3'	G5	189.236	348.266	219.04	371.456	0	0	0	0	middle
30	59	PC-5p-167055_34	TTTGACTTTGCACTGCTAGCGGCTT	25	chr6A	-	593044026	593044187	tatatgagacagttagtaataatttggTTTGACTTTGCACTGCTAGCGGCGGcactgccgcactgcccggtcagtataagctcattacactgtccgggcagtgcggtcgtgtactGTTAGCAGTGTAAACTCAAATCAtatcattactatctgtcttatttt	5'	G5	0	0	0	0	9.07265	0	26.4458	41.9512	middle
30	60	PC-3p-605349_6	GTTAGCATTGTAAACTCAAATCA	23	chr6A	-	593044026	593044187	tatatgagacagttagtaataatttggTTTGACTTTGCACTGCTAGCGGCGGcactgccgcactgcccggtcagtataagctcattacactgtccgggcagtgcggtcgtgtactGTTAGCAGTGTAAACTCAAATCAtatcattactatctgtcttatttt	3'	G5	0	0	0	0	0	0	12.2058	0	middle
31	61	PC-5p-726663_5	AATTTGGTCTCATTCATTTTGAAA	24	chr6B	-	146425328	146425501	ggagtatctagaactcatctagatgagatatAATTTGGTCTCATTCATTTTGAAAacaagaacagatacaagccacgtcagcacacacgcatcttatagcatcacatccaatgactataaaAAATGAATGAGACCAAATTATATCtcatctagatgagttttagcaaaactgtt	5'	G5	0	0	0	2.97641	0	0	0	0	low
31	62	PC-3p-320630_17	AAATGAATGAGACCAAATTATATC	24	chr6B	-	146425328	146425501	ggagtatctagaactcatctagatgagatatAATTTGGTCTCATTCATTTTGAAAacaagaacagatacaagccacgtcagcacacacgcatcttatagcatcacatccaatgactataaaAAATGAATGAGACCAAATTATATCtcatctagatgagttttagcaaaactgtt	3'	G5	0	0	0	10.1198	0	0	0	0	middle
32	63	PC-5p-165967_35	TTCTCATTTTCACCACTAACCAGC	24	chr5B	-	8269913	8270100	acaaacttagaacttcaaatattttgcaacggcagaagtacTTCTCATTTTCACCACTAACCAGCagtgcatttcccttcaacgcaccctactcttattttgcaactgaaaggaaattcaCTGCTGGTTAGGGTGAAAATGAGAtgtacttcctccgtgccaaaatagcaaggttcaccagagttaga	5'	G5	9.68977	5.63233	16.9458	19.049	0	0	0	0	middle
32	64	PC-3p-112821_50	CTGCTGGTTAGGGTGAAAATGAGA	24	chr5B	-	8269913	8270100	acaaacttagaacttcaaatattttgcaacggcagaagtacTTCTCATTTTCACCACTAACCAGCagtgcatttcccttcaacgcaccctactcttattttgcaactgaaaggaaattcaCTGCTGGTTAGGGTGAAAATGAGAtgtacttcctccgtgccaaaatagcaaggttcaccagagttaga	3'	G5	2.84993	3.28553	6.90385	9.52451	0	7.12621	18.3086	13.9837	middle
33	65	PC-5p-317698_17	TCTTACCTTGATGCTTCTACA	21	chr3A	-	376974852	376975002	cactaataatgaaccaactgcattttcttttttTCTTACCTTGATGCTTCTACAttgtaagcattttgttttgaccgtctagaaaaatgcttactATGTAGAAGCACCAGGGTAAGaagcatgaaaaaatgtagttggttcattattaaaa	5'	G5	6.83984	2.34681	0	0	0	0	0	0	low
33	66	PC-3p-47805_101	ATGTAGAATCACCAGGGTAAG	21	chr3A	-	376974852	376975002	cactaataatgaaccaactgcattttcttttttTCTTACCTTGATGCTTCTACAttgtaagcattttgttttgaccgtctagaaaaatgcttactATGTAGAAGCACCAGGGTAAGaagcatgaaaaaatgtagttggttcattattaaaa	3'	G5	27.9293	26.7536	37.6574	9.52451	0	0	0	13.9837	middle
34	67	PC-5p-554202_7	AAGAGAGCACACGTCTTCCTAAAC	24	chr2B	+	474329287	474329498	agttttcatataactttccaacgcagtttcttttgttgaacgcaaaaaatcatcatttatgatgatacAAGAGAGCACACGTCTTCCTAAACaagagatcataaactaacatcacttgtTTAGGAACATGTGTGCTCTCTTGTatcatcataaatgatgattttttgtgttcaacaaaacaaactacgttggaaagttatatgaaaactaat	5'	G5	0	0	0	0	0	8.31392	0	0	low
34	68	PC-3p-51604_95	TTAGGAACATGTGTGCTCTCTTGT	24	chr2B	+	474329287	474329498	agttttcatataactttccaacgcagtttcttttgttgaacgcaaaaaatcatcatttatgatgatacAAGAGAGCACACGTCTTCCTAAACaagagatcataaactaacatcacttgtTTAGGAACATGTGTGCTCTCTTGTatcatcataaatgatgattttttgtgttcaacaaaacaaactacgttggaaagttatatgaaaactaat	3'	G5	0	0	0	0	78.6296	119.958	69.166	64.3252	middle
35	69	PC-5p-33600_132	ATTCACAAACTTTGGCAGTCCATC	24	chr2A	+	55932013	55932253	aagtgcgtgaatacaactccagggccttacactatgttacttaccacacttaagttggatttcgcactgagaaacagctccaggcacttgaagccaATTCACAAACTTTGGCAGTCCATCagaaccatttgaaacgccatcagaaccatttgaaccacttgaagccaattcaagtttcaaatggttctgATGGACTGCCAAAGTTTGTGAATTggcttcaagtgcctggagctgtttctca	5'	G5	97.4677	111.708	102.303	127.39	0	42.7573	28.4801	33.561	middle
35	70	PC-3p-95957_57	ATGGACTGCCAAAGTTTGTGAATT	24	chr2A	+	55932013	55932253	aagtgcgtgaatacaactccagggccttacactatgttacttaccacacttaagttggatttcgcactgagaaacagctccaggcacttgaagccaATTCACAAACTTTGGCAGTCCATCagaaccatttgaaacgccatcagaaccatttgaaccacttgaagccaattcaagtttcaaatggttctgATGGACTGCCAAAGTTTGTGAATTggcttcaagtgcctggagctgtttctca	3'	G5	8.5498	6.10169	7.53148	22.0254	13.609	38.0065	36.6173	53.1382	middle
36	71	PC-5p-294952_19	GCGCTACCTCCGCTGCCCGGACAG	24	chr4B	-	492733282	492733452	atcctagcagataagatagttactaaaaatatgaattgactttgcactacccgggcaGCGCTACCACCGCTGCCCGGACAGtgttacactgTCCGGACAGCTGTGGTAGTGTTACctgagcattgtaatctcaaatcatatatttattatctatcttatttttaatagttt	5'	G5	0	0	0	0	13.609	0	0	27.9675	middle
36	72	PC-3p-15223_239	TCCGGACAGCTGTGGTAGTGTTAC	24	chr4B	-	492733282	492733452	atcctagcagataagatagttactaaaaatatgaattgactttgcactacccgggcaGCGCTACCACCGCTGCCCGGACAGtgttacactgTCCGGACAGCTGTGGTAGTGTTACctgagcattgtaatctcaaatcatatatttattatctatcttatttttaatagttt	3'	G5	0	0	0	0	110.384	168.654	146.469	313.236	middle
37	73	PC-5p-4259_599	TGAGGTGAAGGCGATGCTTAA	21	chr5B	-	437511107	437511258	gggccctgttTGAGGTGAAGGCGATGCTTAAtgacagtcgtggtgtcctaggcgaagacgatgcttaatggccagcatagacatagtcgcctggctcttctaagataccacgactgtcattAAGCATCATCTTCACTTCAAAcagggccgag	5'	G5	91.7679	84.0156	66.528	92.8639	27.2179	24.9417	38.6516	0	middle
37	74	PC-3p-179_10233	AAGCATCATCTTCACTTCAAA	21	chr5B	-	437511107	437511258	gggccctgttTGAGGTGAAGGCGATGCTTAAtgacagtcgtggtgtcctaggcgaagacgatgcttaatggccagcatagacatagtcgcctggctcttctaagataccacgactgtcattAAGCATCATCTTCACTTCAAAcagggccgag	3'	G5	1206.09	1365.37	1496.25	1736.44	130.041	220.913	69.166	117.463	high
38	75	PC-5p-283744_19	AGCGCTATCGCCGCTGACCGGATA	24	chr3B	+	460561328	460561511	ccatgcatcctagcagataagatagttactaaaaatatggattgactttgcactgcccgggcAGCGCTATCGCCGCTGACCGGATAgtgttacgctGTCCGGACAGCTGTGGTAGTGTTACctgagcattgtaaactcaaatcatatatttactatctatcttatttttgatagtttagcactt	5'	G5	0	0	0	0	16.6332	9.50162	0	55.9349	middle
38	76	PC-3p-94081_58	GTCCGGACAGCTGTGGTAGTGTTAC	25	chr3B	+	460561328	460561511	ccatgcatcctagcagataagatagttactaaaaatatggattgactttgcactgcccgggcAGCGCTATCGCCGCTGACCGGATAgtgttacgctGTCCGGACAGCTGTGGTAGTGTTACctgagcattgtaaactcaaatcatatatttactatctatcttatttttgatagtttagcactt	3'	G5	0	0	0	0	52.9238	84.3269	48.8231	134.244	middle
39	77	PC-5p-426719_11	GCATTTTATCTGTCACATCGAACC	24	chr1A	+	17796644	17796858	tgcgcgcttaggtagactcttagaaattaattaagaaaaaagtagcaagagtctgtgtctccaacgccaagGCATTTTATCTGTCACATCGAACCaaattatttgtccacccataaattatttgGTTCGATGTGATAGATAAAGTGCCttagccttggagacatggacacttgctacttttttaattaattcctaagagtctacccaagagccta	5'	G5	0	2.81617	0	2.97641	0	0	0	0	low
39	78	PC-3p-825478_5	GTTCGATGTGATAGATAAAGTGCC	24	chr1A	+	17796644	17796858	tgcgcgcttaggtagactcttagaaattaattaagaaaaaagtagcaagagtctgtgtctccaacgccaagGCATTTTATCTGTCACATCGAACCaaattatttgtccacccataaattatttgGTTCGATGTGATAGATAAAGTGCCttagccttggagacatggacacttgctacttttttaattaattcctaagagtctacccaagagccta	3'	G5	2.84993	0	0	0	0	0	0	0	low
40	79	PC-5p-592934_7	AGCTTTAAGCCTTGAGGAATAGGG	24	chr1B	-	16330380	16330520	cagaggaggctcaatgctaacctgcatgttgcttAGCTTTAAGCCTTGAGGAATAGGGtagactgtacggagctatgtgcagtgcagtttacactATTCCAAAAGGTTTGAAGCTAATtaacgagcattgcgcctcttttt	5'	G5	0	0	0	0	0	8.31392	0	0	low
40	80	PC-3p-67146_77	ATTCCAAAAGGTTTGAAGCTAAT	23	chr1B	-	16330380	16330520	cagaggaggctcaatgctaacctgcatgttgcttAGCTTTAAGCCTTGAGGAATAGGGtagactgtacggagctatgtgcagtgcagtttacactATTCCAAAAGGTTTGAAGCTAATtaacgagcattgcgcctcttttt	3'	G5	0	0	0	0	45.3632	53.4466	50.8574	97.8862	middle
41	81	PC-5p-864424_5	ACTCTAGGTTTTGACATTTCGC	22	chr5A	+	498093913	498094080	agattttgccaatttcccttatgccACTCTAGGTTTTGACATTTCGCttttgccacttttagtttttgaccattatcacaataaatggtaattgtgataattttcaaaaattaggagcagcaaAAGTGAAATGTCAAATCTAGAgtggcatagggaaaactggcaaaa	5'	G5	0	2.34681	0	0	0	0	0	0	low
41	82	PC-3p-775808_5	AAGTGAAATGTCAAATCTAGA	21	chr5A	+	498093913	498094080	agattttgccaatttcccttatgccACTCTAGGTTTTGACATTTCGCttttgccacttttagtttttgaccattatcacaataaatggtaattgtgataattttcaaaaattaggagcagcaaAAGTGAAATGTCAAATCTAGAgtggcatagggaaaactggcaaaa	3'	G5	0	2.34681	0	0	0	0	0	0	low
42	83	PC-5p-45109_105	CGGAGTCCTGATAGGATAATTCAC	24	Un	+	162444927	162445118	agtaagaggtgcatgatggtatgaagctccgcaaagttattttggaaCGGAGTCCTGATAGGATAATTCACtttttgatacgaagttcagcaagagcctttcgaataccgctatttggaaggcctttgctgaacttcataccaaaaagcGAATTATTCTATCAGGACTCCGTTccaaaataattttggagag	5'	G5	0	0	0	0	42.339	90.2654	12.2058	0	middle
42	84	PC-3p-208999_28	GAATTATTCTATCAGGACTCCGTT	24	Un	+	162444927	162445118	agtaagaggtgcatgatggtatgaagctccgcaaagttattttggaaCGGAGTCCTGATAGGATAATTCACtttttgatacgaagttcagcaagagcctttcgaataccgctatttggaaggcctttgctgaacttcataccaaaaagcGAATTATTCTATCAGGACTCCGTTccaaaataattttggagag	3'	G5	0	0	0	0	12.0969	23.754	0	0	middle
43	85	PC-5p-81933_65	ATCCAACTTTTGTCTTGACTAGT	23	chr1A	-	531478639	531478810	gctatgtgcgcacaaagtcgttccacgtaaATCCAACTTCTGTCTTGACTAGTgtaaaaagacagaaaatatctcaaggaagactttttactttttagcaccacatttttgtcctttttataCTAGTCAAGACAGAAGTTGGATTtacgtggaacgactttgtgcgcacata	5'	G5	0	0	0	0	0	0	79.3375	128.65	middle
43	86	PC-3p-96954_57	CTAGTCAAGACAAAAGTTGGATT	23	chr1A	-	531478639	531478810	gctatgtgcgcacaaagtcgttccacgtaaATCCAACTTCTGTCTTGACTAGTgtaaaaagacagaaaatatctcaaggaagactttttactttttagcaccacatttttgtcctttttataCTAGTCAAGACAGAAGTTGGATTtacgtggaacgactttgtgcgcacata	3'	G5	0	0	0	0	0	0	67.1317	67.1219	middle
44	87	PC-5p-846614_5	GCCCTTATATAGGGAAATTAGCC	23	chr4A	+	670270530	670270650	tgaaaatgaaaatagatGCCCTTATATAGGGAAATTAGCCtaaattcatacggatttcgattgaaattcgttatgaatttaagTTGATTTTCCTCTATAAGCGCATCtatgctcatttcta	5'	G5	0	0	0	0	0	0	10.1715	0	middle
44	88	PC-3p-3331_716	TTGATTTTCCTCTATAAGCGCATC	24	chr4A	+	670270530	670270650	tgaaaatgaaaatagatGCCCTTATATAGGGAAATTAGCCtaaattcatacggatttcgattgaaattcgttatgaatttaagTTGATTTTCCTCTATAAGCGCATCtatgctcatttcta	3'	G5	3.41992	3.75489	5.02098	5.95282	243.449	412.133	130.195	313.236	high
45	89	PC-5p-15541_235	GCGAAGGATTTGCAGATACTC	21	chr7B	+	112393636	112393735	aaagcaaagattgcgaagagcGCGAAGGATTTGCAGATACTCcgtaaaatcactttatggAGTCTCTGCCAATTCTTCGTGttcttaacgtctttgcagt	5'	G5	36.4791	58.6701	52.0927	67.8621	57.4601	28.5049	36.6173	13.9837	middle
45	90	PC-3p-5688_488	AGTCTCTGCCAATTCTTCGTG	21	chr7B	+	112393636	112393735	aaagcaaagattgcgaagagcGCGAAGGATTTGCAGATACTCcgtaaaatcactttatggAGTCTCTGCCAATTCTTCGTGttcttaacgtctttgcagt	3'	G5	125.967	110.3	113.6	111.318	48.3875	46.3204	69.166	13.9837	middle
46	91	PC-5p-221920_26	ATTAGTTGATGCTCAAATGGA	21	chr4B	-	104080835	104080947	tcctactccctccgtctggaATTAGTTGATGCTCAAATGGAtgtatctagatgtatttcaatgctaggtacatcCATTTGAGCGCCAACTAATTCcggacggaggaagtacac	5'	G5	3.98991	3.28553	4.39336	2.97641	0	0	0	0	low
46	92	PC-3p-331663_16	CATTTGAGCGCCAACTAATTC	21	chr4B	-	104080835	104080947	tcctactccctccgtctggaATTAGTTGATGCTCAAATGGAtgtatctagatgtatttcaatgctaggtacatcCATTTGAGCGCCAACTAATTCcggacggaggaagtacac	3'	G5	0	2.34681	3.76574	2.97641	0	0	0	0	low
47	93	PC-5p-478168_10	AGCATGGTCATCAAGGGGAAA	21	chr2B	-	238232471	238232690	ataacacaatattcAGCATGGTCATCAAGGGGAAAaggggagaaacaagaacatagctccctataacagtatagaaggtaggtgtaggtggcccaatagttcaatgttgtttctccccattTCTCCTTGATGACCATGCTGAttttgtattataaggagccaacttctgtgacctcgcatgcgtcattgtcaggcgagacaatgtcgtgcagtttgatcc	5'	G5	0	2.34681	0	2.97641	0	0	0	0	low
47	94	PC-3p-191944_30	TCTCCTTGATGACCATGCTGA	21	chr2B	-	238232471	238232690	ataacacaatattcAGCATGGTCATCAAGGGGAAAaggggagaaacaagaacatagctccctataacagtatagaaggtaggtgtaggtggcccaatagttcaatgttgtttctccccattTCTCCTTGATGACCATGCTGAttttgtattataaggagccaacttctgtgacctcgcatgcgtcattgtcaggcgagacaatgtcgtgcagtttgatcc	3'	G5	4.55989	7.04042	6.27623	4.16697	0	9.50162	0	0	low
48	95	PC-5p-323955_17	AGCGCTACCGCCGCTGCCCAGACA	24	chr2B	-	33307691	33307873	tccgtgcatcctagcagataagatagttattaaaaatatgaattgactttgcattacccggacAGCGCTACCGCCGCTGCCCAGACAgtgttacactgtCCGGACAGCTGTGGTAGTGTTAcctgagtattgcaaactcaaatcatatatttactatctatcttatttatagttttgcacttt	5'	G5	0	0	0	0	13.609	22.5663	12.2058	0	middle
48	96	PC-3p-917463_5	CCGGACAGCTGTGGTAGTGTTA	22	chr2B	-	33307691	33307873	tccgtgcatcctagcagataagatagttattaaaaatatgaattgactttgcattacccggacAGCGCTACCGCCGCTGCCCAGACAgtgttacactgtCCGGACAGCTGTGGTAGTGTTAcctgagtattgcaaactcaaatcatatatttactatctatcttatttatagttttgcacttt	3'	G5	0	0	0	0	0	0	0	13.9837	middle
49	97	PC-5p-139996_41	GCCGTCTGTGGTTCTGTTGACAGA	24	Un	+	51124649	51124815	attatcgatggtaaagagcttactttgccgtctctaatataaaacgcagtcatcaaagaattttGCCGTCTGTGGTTCTGTTGACAGAcggcaaagtgcttagtttgccgtatgtAAATAGAACCACATACGGCAAAGAgaaaacacaagtccacggatcgatcacg	5'	G5	0	0	22.5944	14.2868	0	0	0	0	middle
49	98	PC-3p-81733_65	AAATAGAACCACATACGGCAAAGA	24	Un	+	51124649	51124815	attatcgatggtaaagagcttactttgccgtctctaatataaaacgcagtcatcaaagaattttGCCGTCTGTGGTTCTGTTGACAGAcggcaaagtgcttagtttgccgtatgtAAATAGAACCACATACGGCAAAGAgaaaacacaagtccacggatcgatcacg	3'	G5	22.2295	17.3664	63.3899	36.9075	0	0	0	0	middle
50	99	PC-5p-638522_6	AACTTGTTTTGTGGTGATACT	21	chr5A	-	68718	68876	tggacaaatagcctgtggcAACTTGTTTTGTGGTGATACTtgtgctcttaggaagcagtatgagtgcaggtgtgttctagctttcttaaatatatttttaaatatgatgttgactacaagtATCACCATAAAACAAGCTGCCacggactgttaccaatt	5'	G5	0	0	0	0	0	7.12621	10.1715	0	middle
50	100	PC-3p-432571_11	ATCACCATAAAACAAGCTGCC	21	chr5A	-	68718	68876	tggacaaatagcctgtggcAACTTGTTTTGTGGTGATACTtgtgctcttaggaagcagtatgagtgcaggtgtgttctagctttcttaaatatatttttaaatatgatgttgactacaagtATCACCATAAAACAAGCTGCCacggactgttaccaatt	3'	G5	0	0	0	0	0	23.754	0	0	middle
51	101	PC-5p-3028_770	ATATATTTGATTTGACTTTACACA	24	chr3B	-	567934167	567934273	taactaataataatgtcatgATATATTTGATTTGACTTTACACAactgtcgttctatgaCAGGTGTGTGAGGTCAAATCAGATatataatgacattactactagctg	5'	G5	0	0	0	0	527.726	662.738	610.288	1048.78	high
51	102	PC-3p-830521_5	CAGGTGTGTGAGGTCAAATCAGAT	24	chr3B	-	567934167	567934273	taactaataataatgtcatgATATATTTGATTTGACTTTACACAactgtcgttctatgaCAGGTGTGTGAGGTCAAATCAGATatataatgacattactactagctg	3'	G5	0	0	0	0	7.56054	0	0	0	low
52	103	PC-5p-174167_33	GCGCTACCGCCGCTGCCCGGACAG	24	chr2B	+	618589572	618589742	atcctagcagataagatagttactaaaaatatgaattgactttgcaccgcccgggcaGCGCTACCGCCGCTGCCCGGACAGtgttacactGTCCGGACAGCTGTGGTAGTGTTacctgagcattgtaaactcaaatcatatatttactatctatcttatttttaatagttt	5'	G5	0	0	0	0	0	46.3204	22.3772	0	middle
52	104	PC-3p-104229_53	GTCCGGACAGCTGTGGTAGTGTT	23	chr2B	+	618589572	618589742	atcctagcagataagatagttactaaaaatatgaattgactttgcaccgcccgggcaGCGCTACCGCCGCTGCCCGGACAGtgttacactGTCCGGACAGCTGTGGTAGTGTTacctgagcattgtaaactcaaatcatatatttactatctatcttatttttaatagttt	3'	G5	0	0	0	0	19.6574	29.6926	34.583	109.073	middle
53	105	PC-5p-100006_55	ACTGGGCCGTACGGGCCTGCATC	23	chr7A	-	673818014	673818104	ggggcctACTGGGCCGTACGGGCCTGCATCctggcccaactagaggttgggtttctagtcgtatgcaggccgtgccgtcccagtaggcggg	5'	G5	0	0	0	0	22.6816	0	46.7888	47.5447	middle
54	106	PC-3p-372854_14	TGTAGTGTCTGACACCGACGACC	23	chr7A	-	14128418	14128601	gaaaccctaaatagcaagtatcgtgggtgtgagatacatgtgggcgtccgtgtcggacactacatccacgtcccacaagtgacgtgggcgtcgaagcccgcgtcacttgtgggacgtggaTGTAGTGTCTGACACCGACGACCacatatatctcacaccaacgatacttgctatttagggtata	3'	G5	0	0	0	0	0	0	16.2744	16.7805	middle
55	107	PC-3p-418819_12	TGAATTTCTTCTATAAGCGCATC	23	chr4B	+	15996	16139	attgagctcctctgaaaatgaaaatggatgcccttatatagggaatttaggctaaattcatacgaatttctcttgaaatttgttatgaatttaattTGAATTTCTTCTATAAGCGCATCtatgctcatttctgagtagcttttt	3'	G5	0	0	0	0	9.07265	0	0	16.7805	middle
56	108	PC-3p-351140_15	GGAGCTTTTGTGGCTTTTTGACC	23	chr5B	-	656219766	656219915	tttggccaaaaagccataaaagctcctaaatagatgtttttggggcatttatggcttttgatgaaccaatataacaatatttagctacaaaagccataaaagctccaaaagcacctatttaGGAGCTTTTGTGGCTTTTTGACCaaagtg	3'	G5	0	0	0	0	0	0	14.2401	39.1545	middle
57	109	PC-3p-181496_32	TTCCAAAATGCTTGAAGCGAATT	23	chr3B	+	784648460	784648606	atgaagaagaagctcaatgctcacctgcatgttggttcgcttcaagccttgaggaatatggtagattgcacggagctatgtgcagtgcagtttacactaTTCCAAAAGGCTTGAAGCGAATTaactagcattgcgcctctttttatt	3'	G5	0	0	0	0	19.6574	0	0	53.1382	middle
58	110	PC-5p-38335_120	TTGACCGTAAATTTAACTATC	21	chr1A	+	11882456	11882613	tcctcgtgcttcaattTTGACCGTAAATTTAACTATCaagaccgattgcggcgggaacaaaagttatatcagtgaattcgtatttgaaaggagttttcgattatacaattttttctcccgccgcaatcggtctcgttggttaaatttatggtcaaagt	5'	G5	13.1097	20.1825	22.5944	19.6443	0	5.93851	10.1715	0	middle
59	111	PC-3p-229020_25	TGAATTTTCTCTATAAGCGCACC	23	chr2A	-	24800498	24800649	tgagctcctctcaaagtgaaaatagatgccctaatagagaaaagtttaacctaaattcatagtgaatttctctgaaattcatagaaatttactaggaatttaggtTGAATTTTCTCTATAAGCGCACCtattctcattttttagtaagttaa	3'	G5	0	0	0	0	9.07265	0	20.3429	25.1707	middle
60	112	PC-5p-452520_11	AGCTTCTCCCAGAATCTTGAACC	23	chr2A	-	23559038	23559213	ttctcccagaatcttaagaacccaacctccacccAGCTTCTCCCAGAATCTTGAACCtatatttttttaacaatcctagttgtttacattctaactagatagggttttcaaaaaaatatgggttcaagattctaagaaaagttgggggaaggtccgattctcaagatgtcctggga	5'	G5	0	0	0	0	0	0	10.1715	16.7805	middle
61	113	PC-5p-205532_28	GTCACAAACCAGGACTAAAGGGCC	24	Un	-	343982441	343982605	caaacggtcccggttggtggctccaaccgggactaacggtctaacctatagtcccggtttgtGTCACAAACCAGGACTAAAGGGCCtcgtggggccccggcctgacgccagcctgccaccatcccttttagtccctgtttgtgacacaaaccgggactatagatc	5'	G5	0	0	0	0	18.1453	20.1909	12.2058	41.9512	middle
62	114	PC-3p-152998_38	GTTACGAACCGGCACTAAAGCC	22	chr3B	+	706196060	706196178	gaactttagcgccggttcgtgatgaaccggtactaaagggggggtgcctttagtccccactctttagtgccggttggcaaaccggaactaaaggccGTTACGAACCGGCACTAAAGCCc	3'	G5	0	0	0	0	19.6574	0	36.6173	19.5772	middle
63	115	PC-5p-242415_23	TTTTGACCATAGATCTAACTAATA	24	chr5A	+	339528863	339529011	caaaTTTTGACCATAGATCTAACTAATAaaatgttcatgcttgtcataaaaaaattatataattggaaactatgttcaaatataaattcaatgatataatttttgttgacatgcattgacattttattagttaaatcattggtcaaaat	5'	G5	0	0	0	0	10.5848	19.0032	18.3086	0	middle
64	116	PC-3p-2990_779	AAATGTCACGTGTCATTCATC	21	chr3B	-	805300184	805300332	gcaggtgagacccatcccgatggatgacacgtgacgttcacaaatcacaaagcatctaccccacccccacctgaaatcagaggggagagattagatgctttgtgatttgtAAATGTCACGTGTCATTCATCgggacgggtctcacctac	3'	G5	98.0377	85.4237	153.14	107.746	0	0	0	0	middle
65	117	PC-5p-403634_12	GGTCCCAGTTGGTGGCTTGAACC	23	chr7A	-	662507103	662507199	gcccaccaccattGGTCCCAGTTGGTGGCTTGAACCgggaccaaaggctcccctttagtcccggctcatgtcaccaaccgggaccaatgaggtgcct	5'	G5	0	0	0	0	9.07265	9.50162	0	16.7805	middle
66	118	PC-5p-291362_19	TTGGATGGGCAACTGCAAAGGTT	23	chr5B	+	582528974	582529078	ggactcaatattaactagTTGGATGGGCAACTGCAAAGGTTtattatacacctttgtattataaatctttgtactgacccatcccatctagttaatatcgaggtt	5'	G5	0	0	0	0	0	22.5663	0	0	middle
67	119	PC-5p-1385_1386	CGTTTCTCCTTCTTTTCCTTGT	22	chr3A	-	128880924	128881004	tcatgggggtCGTTTCTCCTTCTTTTCCTTGTgctagacctttgttatgcactagggaaaaaggagtaacgaccatcaccg	5'	G5	156.746	181.173	274.899	170.846	0	0	0	0	middle
68	120	PC-5p-89989_60	TTAGTCCCGGTTGGTGGCACCA	22	chr1B	+	6055149	6055326	ccggttcgtgacaccaaccgggactaatacaccatTTAGTCCCGGTTGGTGGCACCAaccgggaccaaaggtctcttttcagcagcccaaagggcggtaagcggcggcctttggtcccggttggtgtcacgaaccgggactaaagggtgggcattggtaccggttggtgccatgaact	5'	G5	0	0	0	0	18.1453	0	71.2003	36.3577	middle
69	121	PC-3p-140070_41	TATGAATTTAGGTTGAATTTTCT	23	chr5A	-	420413256	420413389	ctcaaagtgaaaatagatgcccttatagagaaaagtttaacctaaattcagagtgaatttctctgaaattcatagaaatttacTATGAATTTAGGTTGAATTTTCTctataagcgcatctatgctcattttttt	3'	G5	0	0	0	0	12.0969	7.12621	20.3429	47.5447	middle
70	122	PC-5p-191742_30	TAGCAGAACTCCCGACCTTGCTTC	24	chr3B	-	765572637	765572808	tcacctgctcctgtgtggcaatgatttgcTAGCAGAACTCCCGACCTTGCTTCtgcgatctattagcaagctctcaagtggtctatgacgacggggagaagggtgacgctgatggatcgtggaagcaaggttgggagttctgccagcaaatccttgccacgcaagagcaggt	5'	G5	0	0	0	0	25.7058	22.5663	0	16.7805	middle
71	123	PC-5p-454849_10	AGGAAATTTGACCTAAATTCATA	23	Un	-	196172869	196173013	ctcctctcaaaatgaaaatagatgcccttatacAGGAAATTTGACCTAAATTCATActgaatttctctgaagttagtagaaatttattatgaatttaggttgaattttctctataagcgcatctatgctcatttctgagtagttt	5'	G5	0	0	0	0	0	0	0	27.9675	middle
72	124	PC-5p-104855_53	TTTGTAGATATTTCACTATGAACC	24	chr7A	-	620215618	620215792	ttgttgtactccctccgttcctaaatttaagtcTTTGTAGATATTTCACTATGAACCacatacggatgtatatagatgcatttcaagtttagattcattcattttgttctctatgtagtccatctagtggaatctctacaaacacttatatttaggaacggagggagtacaaatc	5'	G5	6.83984	7.97914	15.063	0	0	0	0	0	middle
73	125	PC-5p-470305_10	TTCCTTTTCCAATGAACACT	20	chr2B	-	758300618	758300768	atgacgaagggcTTCCTTTTCCAATGAACACTttctcacggaacactgttccgggctttaggctaagcatatactccctccatccgaaaaagcttttccctcggaacagtgttcgtgagaaggtgttcattggaaaagataagcccttcgt	5'	G5	0	0	0	0	0	5.93851	26.4458	0	middle
74	126	PC-5p-59442_85	TAGTGCAGAACCGGGCTATAGCC	23	chr6B	+	27879418	27879477	TAGTGCAGAACCGGGCTATAGCCccggttcgtaaggggctttagtgccggttctgcaacc	5'	G5	0	0	0	0	40.8269	0	56.9602	83.9024	middle
75	127	PC-5p-52692_93	TTTGGACATCTGAGCAGCTCT	21	chr3B	-	392711993	392712156	aggttcgctccaatttgtagatcaTTTGGACATCTGAGCAGCTCTcaataaaaaagacaaatcgggagtgcgtgaaccgtaaacatttttacaggccctggatttgttttttttttgccaacagctgctcaaatgtccaaatgatttgaaaattggagcgaagc	5'	G5	8.5498	12.2034	20.7116	11.3104	0	0	0	0	middle
76	128	PC-5p-201701_29	TCATTGGTCCCGGTTCGTGGCAT	23	chr7A	-	715691444	715691546	ataggcaccTCATTGGTCCCGGTTCGTGGCATgaaccgggactaaaggggggccttctgtcccggttcaggccaccaaccgggaccaatggtggtgggccagg	5'	G5	0	0	0	0	9.07265	0	34.583	16.7805	middle
77	129	PC-3p-284214_19	GCCACGAACCGGGACCAATGAGGT	24	chr5A	-	37760829	37760923	acgaccaccattggtcccggttggtggcttgaaccaggaccacaggcttccctttggtaccggttcatGCCACGAACCGGGACCAATGAGGTgcc	3'	G5	0	0	0	0	0	10.6893	20.3429	0	middle
78	130	PC-3p-37329_122	AGACCCACAGGGCAGTGCGCC	21	chr3A	+	687813565	687813654	tagggcgcgctgccctgtgagtctgctggcccttctgggcctgcatttgcacaccctaggtctggtAGACCCACAGGGCAGTGCGCCaac	3'	G5	2.84993	0	0	0	48.3875	73.6375	34.583	16.7805	middle
79	131	PC-5p-102710_54	TAGTTATTCTAATCCCGGGATT	22	chr1A	+	467511248	467511378	accgtgatccaaaTAGTTATTCTAATCCCGGGATTagaatagtgctatcctatatatatatatatatgtgtatatatatatacataaacactattctgatcacgggatgagaataatattctgatcacaac	5'	G5	0	0	0	3.57169	42.339	22.5663	73.2346	33.561	middle
80	132	PC-3p-106486_52	TTTCCGTGACAAGTAATTCCG	21	Un	-	404874104	404874207	ctcccttcgttcggaactacttgtctcggaaatggatgtatctagaactaaaatatgtctagatacattcaTTTCCGTGACAAGTAATTCCGaacagaaggagt	3'	G5	5.69987	5.16297	0	11.3104	21.1695	8.31392	12.2058	58.7317	middle
81	133	PC-3p-21128_187	ATTGACCCAACTGCAGGTGCA	21	chr5B	+	557003581	557003686	ttgggtgccgtaactgcgcctgcagttgggtcaatggcatgtgggccagccgtctgttaggcccacatgtcATTGACCCAACTGCAGGTGCAgttacggtactgaa	3'	G5	27.9293	16.897	37.6574	25.0018	0	0	0	0	middle
82	134	PC-5p-51741_95	GTTTGAGGGCCGAAATCGGAAGC	23	chr3B	-	739898404	739898523	acgGTTTGAGGGCCGAAATCGGAAGCgcgcgggacatggcccacaaatctagatattctcttctaccgctcgtgtttgcgggctctgttccgccgcatccgattttggcccttaaacatg	5'	G5	0	0	0	0	37.8027	65.3236	109.852	123.057	middle
83	135	PC-5p-279496_20	CGGTTGGTGGCACAAACCGGGACT	24	Un	-	492747643	492747792	tttgggcgcggggcagcacaaggccattggtccCGGTTGGTGGCACAAACCGGGACTaaaggggggcattggtcacggttgaccaatgccccctttagtcccggttggtgcccccaaccgggaccaaaggccgccgcttcccgccctttg	5'	G5	0	0	0	0	0	17.8155	10.1715	0	middle
84	136	PC-3p-244327_23	TCGGCACGAACCGCCACTAAAGGC	24	chr2B	-	31083143	31083246	taagggcctttagtgccggttctgcaaccggcactaaagagtggagactaaaggcctcccccctttagtaccagtTCGGCACGAACCGCCACTAAAGGCccacc	3'	G5	0	0	0	4.76225	7.56054	20.1909	0	0	middle
85	137	PC-5p-197815_29	TCCACTGCTAGAGCCTTGGCT	21	chr5A	+	68494658	68494789	gggtgactcagatctgcagggagagacgtgccggtcTCCACTGCTAGAGCCTTGGCTagtggctgataagccactagccaaggctctagcagtggagaccggcacgtctctccctgcagatctgagtcaggg	5'	G5	3.98991	17.8357	9.41435	4.76225	7.56054	9.50162	20.3429	16.7805	middle
86	138	PC-3p-332163_16	GGTTGGTGGCACCAACCAGGACC	23	chr7B	+	705420580	705420725	aagcggcggcctttgatcccggttggtggcaccaatcgggactaaaggggggcattggtcccggtttgtgccacgaaccggtaccaatgcacccctttaatccccGGTTGGTGGCACCAACCAGGACCaaaggccttgtgctggaa	3'	G5	0	0	0	0	7.56054	0	22.3772	0	middle
87	139	PC-5p-2795_819	ACATTTGGACTTATGTGCAGCT	22	chr4B	+	30282168	30282328	tgcgccccaattttcaaaACATTTGGACTTATGTGCAGCTctcagcaaaaaatataaatcggaggtctgtaaaaatgtgtactgttcatatactgttttggtctgatttgtcttttttgctgagagctgcacataagtccaaatgttttgaaaattggggc	5'	G5	90.0579	113.116	129.29	121.437	0	11.877	0	0	middle
88	140	PC-3p-92004_59	AGAACAATGGGGAGGCGCCGC	21	chr5A	+	511845676	511845875	ggatgtgtagattgagtacgttctccattctaccccgttccgagacaaaatttcggcagcacctccccgctgttctccagatacacgtctcggcaaatagccgagagaatgtgctccggAGAACAATGGGGAGGCGCCGCcgaaatcctgtctcagaacggggtagaacatggagaacatacccaatctacacatcctcg	3'	G5	3.41992	6.10169	5.64861	18.4537	0	0	0	0	middle
89	141	PC-3p-102754_54	TTGAATTTCCTCTGTAAGCGCATC	24	chr2B	-	21050467	21050587	cgaaaatgaaaatagatgcgcttatataggtaatttagcataaattcatacggatttctcttgaaatttgttatgaatttaagTTGAATTTCCTCTGTAAGCGCATCtgtactcatttctg	3'	G5	0	0	0	0	22.6816	33.2557	22.3772	75.5122	middle
90	142	PC-5p-425571_12	GATTTGTGGCACCAAGTGGGACC	23	chr3B	-	66614628	66614763	aggggtgcattggtaccGATTTGTGGCACCAAGTGGGACCaatgccccccctttagtcccggttgatgccaccaaccaggactaaaggggggcattggtcccagttggtgccacgaactgggaccaatgctctggg	5'	G5	0	0	0	0	10.5848	22.5663	26.4458	19.5772	middle
91	143	PC-5p-369238_14	AGCTTTAAGCCTTGAGGAATA	21	Un	+	75840247	75840391	tgcagaagagactcaatgctaacctgcacgttgcttAGCTTTAAGCCTTGAGGAATAgggtagactgcacggagctatgtgcagtttagtttacactattccgaaaggcttgaagataattaacgagcattgcgcctcttttttt	5'	G5	0	0	0	0	0	0	10.1715	25.1707	middle
92	144	PC-3p-1358_1407	TAAAACCACGACGAGTAAATC	21	chr6B	+	93302482	93302602	ggccctttgtaattagtgtactactccctccgttccgatttactcgtcgtggttttagtttagttttgaacTAAAACCACGACGAGTAAATCggaacggagggagtagatcataaaggcgc	3'	G5	174.416	178.357	193.936	208.944	27.2179	42.7573	14.2401	0	middle
93	145	PC-5p-94507_58	ATGATGCAAGCACAGTCCACT	21	chr2B	+	278796895	278797036	cttaatgtgaaactacATGATGCAAGCACAGTCCACTccagatatcttatttccacaacttgtctccaaggtaacagaaaccacacccttaaaagagatatctggagtgtactgtacttgcattatgtaggttcacatttag	5'	G5	17.0996	7.97914	8.1591	10.1198	0	13.0647	0	0	middle
94	146	PC-5p-131018_43	TTTGACCGTAAATTTAACTTT	21	chr2A	-	754683697	754683838	acTTTGACCGTAAATTTAACTTTcaagaccgattgcggcgagagcaaaagttatatcagtgaattcgtattcgaaagaagtttttaattatgtaactttttctcccgccgcagtcggtttcgttcgttaaatttatggtcaa	5'	G5	9.11979	13.1421	20.0839	11.3104	0	0	0	0	middle
95	147	PC-3p-142473_40	CCTCCAGTCGGCCTGCTGTGGGCC	24	chr6B	+	17467849	17467972	tagagcaggcctatcggcccacagcaggccgactggacctgaacttgtggccgacaggtctatcggccagcagcaagctgataggCCTCCAGTCGGCCTGCTGTGGGCCgataggcctgctatg	3'	G5	0	0	0	0	15.1211	22.5663	24.4115	50.3415	middle
96	148	PC-5p-77305_68	AGAGATTCCACTATGAACCACATA	24	chr4A	+	68958265	68958454	ctttgcattagtagtactccctccgttgctaaatataagtctttggAGAGATTCCACTATGAACCACATAcaaagcaaaatgagtgaatctatactataaaatgcatctacatacatccgtatgtggtctatagtgaaatctctacaaagacttatatttaggaagggagggagtatatctgatgcatga	5'	G5	4.55989	6.57105	13.1801	7.14338	0	15.4401	0	0	middle
97	149	PC-3p-29768_145	TTGCAGAACCGGCACTAAAGGCCC	24	Un	+	126215095	126215198	ggtgggcctttagtggcggttcatgccgaactggtactaaaggggggaggcctttagtcttcactctttagtgtcagTTGCAGAACCGGCACTAAAGGCCCtta	3'	G5	0	0	0	0	48.3875	93.8285	44.7545	33.561	middle
98	150	PC-3p-196096_29	CTTTAGTCCCGGTTGGAGCCACC	23	chr7B	+	577809000	577809151	tataaggcacCTTTAGTCCCGGTTGGAGCCACCaaccgggactaaaggttaatttttggtgagaccaagtgacgggaagccaaacctttagtcccggttggtggatccaatcgcgactaaagggggggcctttagtcccggttggagccacc	3'	G5	0	0	0	0	19.6574	0	22.3772	13.9837	middle
99	151	PC-5p-49460_98	ATTGCAGGATGGCAGGCACACGA	23	chr5A	-	528401238	528401421	tagtttccttcctatccgtgagatatagatcggacaacctatATTGCAGGATGGCAGGCACACGAtcatcaccgacaatactttttataagagtagggataaaaaatagagttggtgatgatggtgggcctgccatcctgcaatgttagtcatccgatttatatctgacggataggaaggaaaa	5'	G5	0	0	0	0	33.2664	0	71.2003	114.667	middle
100	152	PC-5p-550053_7	CGGATTAGTTTTAACTGGATGGAT	24	chr1A	+	29620953	29621120	tgatgagttattatatcatttatgaaataaccgCGGATTAGTTTTAACTGGATGGATcctagctaagtgataaagtaatatggataatccatatcacttgatcacttaggatccatccacttaaaactaatgtgcgattctttcacctagtgatttaataactcacta	5'	G5	0	0	0	0	0	15.4401	14.2401	16.7805	middle
101	153	PC-5p-45382_105	TTGAGCCCCATTTGTTTTACA	21	chr6B	+	5814475	5814686	gcccagttcttttgccagaatctgaggattctcccagaatccgacccctacccagcttctcccagaatctTTGAGCCCCATTTGTTTTACAatcctgtctaattagaccctaactagataggattgtaaaacaaatggggctcaaagattctgggagaagctgggtaggggttggattctgggagaatccccagattctggcaaaagaactg	5'	G5	11.3997	15.0196	23.8497	22.6207	0	0	0	0	middle
102	154	PC-5p-357621_14	AGCTTCAATCCATTCGGAATAGTG	24	chr3A	+	2070781	2070950	caatgacgaagagttgcaatgctcacctacatgtgttgattAGCTTCAAGCCATTCGGAATAGTGtagattgcactgcagcatagattgcactgagctatgtgcagtgcaatctacactattccgaatggcttgaagcaaattaaccagcattgcacctcttttttaata	5'	G5	0	0	0	0	10.5848	0	0	19.5772	middle
103	155	PC-5p-34578_129	AAGAACCGCGACTAAAGGCCCGTC	24	chr6B	+	29323280	29323401	ccccctttagtcgcggttgcttAAGAACCGCGACTAAAGGCCCGTCcacgtgggcgccaggtggccttcggggcggaggacctttagtcgcggttcttgtggctaaccgcgactaaaggccg	5'	G5	13.6797	12.6727	15.063	20.2396	0	5.93851	14.2401	22.374	middle
104	156	PC-3p-54403_91	CCGGACAGCTGTGGTAGTGTTACT	24	Un	+	75706531	75706689	agcagataagatagttactaaaaatatggtttgactttgcactgcctgggcagcgctaccgccgctggccggacagtgttacactgcCCGGACAGCTGTGGTAGTGTTACTtgagcattgtaaacacagatcatatatttactatctatcttatttttg	3'	G5	0	0	0	0	61.9964	72.4498	36.6173	39.1545	middle
105	157	PC-5p-28216_151	AGCATCTGAGAAGCTCTCGGCA	22	chr3B	-	567158102	567158272	tgaggtgcaccccaaaattcaactcatttgAGCATCTGAGAAGCTCTCGGCAaaaaagacaaaatcagagtgtgtaaaaatgtttactgttcacgcactgttttgacccgatttgtcttttttgccgagagctactcagatgtccaaataagttgaattttggggcgcacc	5'	G5	15.9596	21.5906	33.8916	27.9782	0	11.877	0	0	middle
106	158	PC-5p-345867_15	TTTGCCAACCGGTACTAAAGAGT	23	chr3B	-	249520238	249520327	ccattagtgccggTTTGCCAACCGGTACTAAAGAGTggggactaaaggccccccctttagtaccggttcgtcacggaccggcgctaaagt	5'	G5	0	0	0	0	0	0	18.3086	16.7805	middle
107	159	PC-3p-26551_158	ATTTCCGTTACAAGTAATTCC	21	chr5B	+	358449531	358449692	ccatgtacctcgtatgtatatactccctccgtccggaaatacttgtcgaaggaatgaatgcatctagacatattatagttctagatacatccatttttatccATTTCCGTGACAAGTAATTCCggacggagggagtacatctatgcagcatgaactgcagtg	3'	G5	26.7894	26.7536	24.4773	0	12.0969	0	0	19.5772	middle
108	160	PC-3p-4170_608	TATGTGGTCTATAGTGGAATC	21	chr1B	+	31869791	31869964	ataatgtactccctctgttcctaaatataagtctttgtagagatttcatcatgaaccacatacggatgtatctagatgcattttagattatagattcactcattttactccgTATGTGGTCTATAGTGGAATCtcttcaaagacttatatttaggaacggaggaagtatataat	3'	G5	55.2887	58.2008	84.1015	76.196	51.4117	65.3236	26.4458	64.3252	middle
109	161	PC-3p-74448_71	TGGCCAAGCTGTCGGCATACC	21	chr3B	+	43262195	43262310	agccaggggacgacacgtggcgcaggtatgccgacggctaggccgtcggcatagatttcaatatatgccgaTGGCCAAGCTGTCGGCATACCtgcgccacgtgtcgtcccctgaat	3'	G5	18.8096	16.897	11.9248	10.7151	0	16.6278	0	0	middle
110	162	PC-5p-350479_15	GTTCGGCAACCGGCACTAAAGAG	23	chr2B	-	770645377	770645470	cctttagtgccaGTTCGGCAACCGGCACTAAAGAGtggggaccaaaggtcccccccccctttagtaccggttttccatgaaccggcactaaagt	5'	G5	0	0	0	0	0	0	12.2058	25.1707	middle
111	163	PC-5p-92897_59	ATGTCCTTTGATGCTGGTTCGACC	24	chr5B	+	333662758	333662826	aaaaaacaaaATGTCCTTTGATGCTGGTTCGACCatgcttcctggtaagcctagcaacaaagggcaatc	5'	G5	0	0	0	0	60.4843	66.5113	44.7545	81.1057	middle
112	164	PC-5p-173832_33	TTGGAGAGATTCCACTATGAA	21	chr4B	+	596654794	596654961	tactactccctccgttcctaaatataagtctTTGGAGAGATTCCACTATGAAccacatacggatgtatgtagatgcattttagagtgtagattcactcattttattctgtatgtagtccatattgaaatctctacaaaaacttatatttaggaacggagggagtacaa	5'	G5	0	2.34681	8.78672	4.76225	0	15.4401	0	0	middle
113	165	PC-3p-205058_28	TATGAATTTAGGTTGAATTTT	21	chr2B	+	781855900	781856063	gccatgttgagctcctctcaaaatgaaaatagatgcccttatacagggaatttaacctaaattcatactgaatttctctgaagttagtagaaatttatTATGAATTTAGGTTGAATTTTctctataagcgcatctatgctcatttctgagtagttttttatata	3'	G5	0	0	0	0	15.1211	0	14.2401	30.7642	middle
114	166	PC-5p-188761_31	TGAATCTTGGGAAAAAGCTGCA	22	chr1A	+	405320194	405320341	cctctTGAATCTTGGGAAAAAGCTGCAtaactccaataaattggaaacctcattttctatcccaaaattgcttgcaaacacaatttctggggtaaaatatatggtttgaagttatgaggttatgcagatttttcaccaatattcaagt	5'	G5	11.3997	10.7953	0	14.882	16.6332	45.1327	10.1715	53.1382	middle
115	167	PC-5p-139410_41	AGAAGAACCGCGACTAAAGGTCC	23	chr5B	+	508507161	508507242	cAGAAGAACCGCGACTAAAGGTCCtccgccccgacggccgcctggcgcccacgtggacgggcctttagtcgcggttcttaag	5'	G5	0	0	0	0	13.609	0	44.7545	27.9675	middle
116	168	PC-3p-337036_16	AGTCGCGGTTCTTCTGGCCAACC	23	chr1B	+	554161892	554162026	aaaggcccccccctttagtcgcagttgcttaagaaccgcgactaaaggcccgtccacgtgggcgccaggtggccgtcggggcggaggacctttAGTCGCGGTTCTTCTGGCCAACCgcgactaaaggccgccgca	3'	G5	0	0	0	0	0	0	14.2401	25.1707	middle
117	169	PC-3p-353599_15	AATGATCTGAAAATTGGAGCGGA	23	chr3A	-	701249243	701249407	ataatttgatgcgtgaggtccgctctaattcccaaatcatttggacgtctataaaaaagtttactgttcatttatgctctactcgattagtctatttttactagagctatttagatgtccaAATGATCTGAAAATTGGAGCGGAcctcacgcaataaattatcta	3'	G5	0	0	0	0	0	0	16.2744	19.5772	middle
118	170	PC-3p-40888_114	TGGCTGGTTCTATGGATAAAT	21	Un	-	249552011	249552118	aatcctctggctgaatttgtccatagcatcagccatcctgcaattcaactctgttgcctttttgcacgaagaTGGCTGGTGCTATGGATAAATtcaactcgatggttg	3'	G5	22.2295	24.8761	13.8077	0	0	0	0	0	middle
119	171	PC-3p-283134_20	GAATTTAGGTTGAATTCTCT	20	chr4A	-	732524351	732524483	ctcaaagtgaaaatagatgcccttatatagggaatttgacctaaattcatactgaatttctctgaaattcatataaatttattatGAATTTAGGTTGAATTCTCTctataggcgcatctatgctcatttttct	3'	G5	0	0	0	0	0	0	20.3429	27.9675	middle
120	172	PC-3p-400145_12	TGAATTTAGGTTGAATTTTT	20	Un	-	165110071	165110223	gttgagctcctctcaaaatgaaaatagatgcccttatagagggaatttaacttaaattcatactgaatttctctaaagttagtagaaatttattaTGAATTTAGGTTGAATTTTTctataagcgcatctatgctcatttctgagtagtttttt	3'	G5	0	0	0	0	0	21.3786	0	0	middle
121	173	PC-5p-223762_26	AGTACCAAATAGGATAATTCGCTT	24	chr1B	+	507333819	507334010	aacaggcgcatgatgctacgaagctctccaaagttgttttggaacggAGTACCAAATAGGATAATTCGCTTtttggtacaaagtacatcaagagtcttccgaacatcactatttggaagacctttgctgaaatttgtaccaaaaggcggattatcctatccgggactccgttccaaaataactttggagaac	5'	G5	0	0	0	0	9.07265	7.12621	24.4115	33.561	middle
122	174	PC-3p-14321_250	ATGATACTAGTATATGATACTCCC	24	chr5B	+	605192352	605192431	aaaggtagtatcatacactagtatcatatgcatgatacactagtatcatgtgcATGATACTAGTATATGATACTCCCcat	3'	G5	32.4892	23.9374	32.6364	36.3122	16.6332	14.2524	0	16.7805	middle
123	175	PC-3p-142521_40	AATGGGGCTCAAAGATTTTGGGA	23	chr3A	+	616342958	616343147	ccagaatctcagaattctcccagaatccgacccctacctagcttctcccagaatatttgagcctcatttgtttggcaatcctatctagttagggtctaattagataggattctaaaacaAATGGGGCTCAAAGATTTTGGGAaaagctcggtagggatcggattctgggagaatccccagattttggcaa	3'	G5	0	0	0	0	22.6816	21.3786	14.2401	0	middle
124	176	PC-3p-62611_81	AGGTTGAATTCTCTCTATAAGCGC	24	chr2B	+	762470304	762470437	ctcaaaatgaaaatagatgcccttatacagggaatttgacctaaattcatactgaatttctttgaagttagtagaaatttattatgaattttAGGTTGAATTCTCTCTATAAGCGCatctatgctcatttttta	3'	G5	0	0	0	0	27.2179	43.945	24.4115	39.1545	middle
125	177	PC-3p-163287_35	GGGACGAATCAGGACCAATGGGCC	24	chr1A	+	566308837	566308933	cccgggccacgtgggccattggtcccggttcgtctggaccttttggtcccggttggtGGGACGAATCAGGACCAATGGGCCtcgctcctggcccacc	3'	G5	0	0	0	0	10.5848	32.068	0	39.1545	middle
126	178	PC-5p-221390_26	CCTTTGGTCTCGGTTCGTGGCACC	24	chr2A	-	40229201	40229290	attggCCTTTGGTCTCGGTTCGTGGCACCaaccgggactaatgccaacctttagtcccggttgctgccacgaacggagactaaagcctct	5'	G5	0	0	0	0	15.1211	19.0032	0	0	middle
127	179	PC-5p-44907_106	TTTGGTACAAAGTTCAGCAAGAGC	24	chr1A	-	407531630	407531847	aagtaacatgtgcatgatggtacgaagctcttcaaagttgttctggaacggagtcccagataggataattcacttTTTGGTACAAAGTTCAGCAAGAGCcttccgaatatctctatttggaaggcctttgctgaattcgtaccaaaaggtggattattctatccgggactccattccagaacaactttgcagaacttcgtaccaacatgccctggtta	5'	G5	0	0	0	0	27.2179	34.4434	44.7545	103.48	middle
128	180	PC-5p-238105_24	CTTTTAGTCCCGGTTGGTGGCACC	24	chr2B	+	30580071	30580250	cccggttcgtggctccaaccgggaccaaagcccacCTTTTAGTCCCGGTTGGTGGCACCaaccgggaccaaagccctctgcttcccgccctttgggctgctgaaaagtgacctttggtcccggttggtggtaccaaccgggactaaagggtgtcattggtcccggttggtgccatcaacc	5'	G5	0	0	0	0	0	28.5049	0	0	middle
129	181	PC-5p-68618_76	GGTTCTGTAACCGGCACTAAAGG	23	chr2B	-	28494800	28494894	taaggaactttagtgccGGTTCTGTAACCGGCACTAAAGGgtagggactaaccctttagtcccggttcaacatgaaccgtcactaaagggccacg	5'	G5	0	0	0	0	25.7058	0	71.2003	67.1219	middle
130	182	PC-3p-460539_10	TTCTGCGACAAGTAATTCACGA	22	chr4B	-	42168640	42168753	ttatactctcctccgtccagaattatttgtctcagaaatagacgtatctagatgtattttagttctagatatgtccatTTCTGCGACAAGTAATTCACGAcgaaggcagtacaa	3'	G5	0	0	0	0	7.56054	17.8155	0	0	middle
131	183	PC-5p-276588_20	AGCTTTAAGCCTTGAGGAATAG	22	Un	-	60056054	60056200	tgcagaagaggctcaatgctaatctgcacgttgcttAGCTTTAAGCCTTGAGGAATAGggtagactgcatggagctatgtacagtgcagtttacactattccgaaaggcttgaagctaattaacgagcattgcggctcttttttatt	5'	G5	0	0	0	0	0	0	16.2744	33.561	middle
132	184	PC-5p-470777_10	AAACATTTGGACTTCTGTGCAGC	23	chr5B	-	542289681	542289835	gctccaattttcaAAACATTTGGACTTCTGTGCAGCtctcagcaaaaaagacaaatcagaccagaacagtatacgaacagtacacattattacagacctccgatttgtcttttttgctgagagctgcacagaagttcaaatgttttgaaaattgg	5'	G5	0	0	0	0	0	0	20.3429	0	middle
133	185	PC-5p-190758_30	TGGTACAAAGTTCAGCAAGAGCC	23	chr7A	-	41861394	41861613	aaagtaacaagtgcatgatggtacgaagctcttcaaagttgttctggaacggagtcccagataggataattcgcatttTGGTACAAAGTTCAGCAAGAGCCttccgaatattgctatttggaaggcctttgctgaattcgtaccaaaaagcggattattctatccgggactccattccagaataactttgcggaacttcgtaccaacatgccctggttac	5'	G5	0	0	0	0	0	0	26.4458	47.5447	middle
134	186	PC-3p-391077_13	GAATTTATGTTGAATTTTCT	20	chr1B	+	35196975	35197149	tctctgtcttattgagctcctctcgaaatgaaaatagatgcccttatacaggaaatttgacctaaattcatactgaatttctctctgaagttagtagaaatttattatGAATTTATGTTGAATTTTCTctataagcgcatctatgctcatttctgagtagttttttatatagttt	3'	G5	0	0	0	0	0	0	38.6516	0	middle
135	187	PC-3p-103822_53	TAGTATCAGTTTGTGCCATGAACC	24	chr3B	+	738965231	738965319	acccctttagtaccggttcatggcacgaaccggtactaaaggttagcccttTAGTATCGGTTTGTGCCATGAACCggtactaaaggtga	3'	G5	0	0	0	0	9.07265	36.8188	32.5487	0	middle
136	188	PC-3p-66883_77	TCTCCTGTAGAAATAGGCATC	21	chr1A	-	571484391	571484601	atgcttaggtcttgtacaatgagaggtgcttagggaaggtgtttagagaaataaaccagactttccttaagcaccggtgcttatttgtacaggatagacgcttaactaagcgtcTCTCCTGTAGAAATAGGCATCggtgcttcagaaaaacccggtttatttttctaagcatctctctaagcacctctcattgtacaaggccttaaagaaa	3'	G5	0	6.57105	3.13812	0	25.7058	42.7573	30.5144	19.5772	middle
137	189	PC-3p-72369_72	AGGCCTGAAGCTAAGCAACGTGC	23	chr6A	+	569841574	569841700	aaagcgtgagaaaaagtagatacgttgcttagcttcaggcctggagaaactacacatagctccgtgcagtatacaccatttcctcaAGGCCTGAAGCTAAGCAACGTGCagatgagcattgcgcctc	3'	G5	0	0	0	0	42.339	0	63.0631	36.3577	middle
138	190	PC-3p-50766_96	AGTAATTTTGGACGGAGGGAG	21	chr2B	+	452437994	452438122	gtcgaatcttgtactccctccgtccggaaatacttgtcattgaaatggatgtatctaaatgtattttagttctagacacatccattttgatgacaAGTAATTTTGGACGGAGGGAGtacttggttcaaa	3'	G5	11.3997	11.734	13.8077	17.2632	0	0	0	0	middle
139	191	PC-3p-233730_24	ATAGAATTGTAAAACAAATGAGGC	24	chr2A	-	3512019	3512243	tagggttcagttcttttgctataatctggggattcttccagaatccgacccctatttagcttctttcagaatctttgggcctcgtttgttttacaatcttatctagttagggtctaattagATAGAATTGTAAAACAAATGAGGCtcaaaaattttaggaaaagctgagtaggggtctgagagaatttccagattctggcaaaagaactgggcctaggttccgcc	3'	G5	0	2.81617	7.53148	38.6933	0	0	0	0	middle
140	192	PC-5p-367524_14	TGGTGGCTTGAACCGGGACC	20	chr7A	-	111041409	111041494	caccattggtcccggtTGGTGGCTTGAACCGGGACCaaaggctcccctttagtcccggttcatgtcaccaaccgggaccaatgagg	5'	G5	0	2.34681	0	0	0	0	18.3086	0	middle
141	193	PC-3p-116216_48	AGTGGCCCAACTGCACCCTGC	21	chr6B	-	173292774	173292901	ttaggactcgccacccctgacgtactctgcagggtgcagttgggtcgcaggtgggccaacttgctttcgggcccacctgtcAGTGGCCCAACTGCACCCTGCagtacgtcagaggagcctcgtccgag	3'	G5	3.41992	0	10.6696	6.5481	0	0	40.6859	22.374	middle
142	194	PC-5p-62836_81	TCATTTGAGCATCTGAGAAGC	21	chr2B	-	288447146	288447301	cgccccaaaattcatcTCATTTGAGCATCTGAGAAGCtctcggcaaaaaagacaaaatcagggtctgtaaaatgttcactgttcacgcactgttttgacccgatttgtcttttttgccgagagctgctcagatgtccaaataagttgaattttggg	5'	G5	10.8297	6.10169	13.8077	24.4065	9.07265	7.12621	0	0	middle
143	195	PC-3p-880_2028	ATTGAACTAAGGAGGGGTGGA	21	chr2B	+	708876272	708876377	aatgggcaaccttcaaccctctttagttcaatcaagtggattaaatttccaaaattacagatttagttcatttgATTGAACTAAGGAGGGGTGGAgggcaccctcc	3'	G5	322.612	245.945	261.719	351.216	48.3875	39.1942	54.9259	53.1382	middle
144	196	PC-5p-221359_26	AGTTGAGAGGAGCTCGAGAGGGT	23	chr5B	-	30709268	30709339	tgcAGTTGAGAGGAGCTCGAGAGGGTgggcgcatcagcgcttataaaccactctcgagccctctcaactagc	5'	G5	0	0	0	0	7.56054	17.8155	12.2058	0	middle
145	197	PC-5p-91221_60	AATTACTTTTCTCTGAAATGGATG	24	chr3A	+	160505974	160506086	aagtactccctccgttcggAATTACTTGTCTCTGAAATGGATGtacctagacgtatttcagtgctagatacatccgtttaagcgacaactaatatggaatggagggagtagaa	5'	G5	10.8297	7.04042	16.3182	0	0	0	0	0	middle
146	198	PC-3p-61144_83	ATTTTTGTATGTCGAGCAATG	21	chr2A	-	4167622	4167784	tttcaaatcaaaattcaaaacattgctcgagatacaaaaatgacaaatttgacatcaatgtgctaatgggcaaaaactaaagcccaactggtgttatgtactattcggtgtcatttttgtcATTTTTGTATGTCGAGCAATGtttcaaatttttatttgattt	3'	G5	39.3291	44.1199	8.78672	5.35753	0	0	0	0	middle
147	199	PC-3p-10378_315	CAACCGGGACCAATAGGCATCCAC	24	chr2A	+	263547234	263547290	gcaggagggcctttggtcccggttggtggcacCAACCGGGACCAATAGGCATCCACa	3'	G5	31.9193	22.06	22.5944	20.8349	28.7301	102.142	44.7545	39.1545	middle
148	200	PC-5p-115296_49	ATCAAAATGGATAAAAGAAGA	21	chr7A	-	658742453	658742546	aaatacttatgATCAAAATGGATAAAAGAAGAtgtattagatatatttaaattctagatacatctgtttttgttcattttgatgacaagtaggg	5'	G5	0	4.22425	3.76574	20.2396	0	0	0	0	middle
149	201	PC-5p-283475_19	GGTCCCGATTCGTGACTGGAACC	23	chr2A	-	7012954	7013049	taggcaactcattGGTCCCGATTCGTGACTGGAACCaggactaaaggcccccttctgtcccggttctaggcaagaaccgggaccaatggttgtggg	5'	G5	0	0	0	0	0	0	12.2058	36.3577	middle
150	202	PC-5p-372113_14	CTGTTCACCTGTTAAATACT	20	chr5B	-	402997604	402997719	gttaaatttgtgagCTGTTCACCTGTTAAATACTactcacaaatttaccacatgttttagcagagcctaaaatttttggagtagtatttaacaggtgaacagataacaaattttag	5'	G5	0	0	0	0	9.07265	0	16.2744	0	middle
151	203	PC-5p-54122_91	CCATTAGTCCCGGTTGGTGGCACC	24	chr2A	+	713982920	713983113	acctgggccctttagtcccggttcatgccacgaaccgggactaaagggtgcgatgcCCATTAGTCCCGGTTGGTGGCACCaaccgggactaaaggttagacctttaataccggttggtgccaccaaccggaactaatgggttttgaggcattagtaccggttcatggcacgaaccggtactaaaggtcccattt	5'	G5	3.98991	2.81617	8.1591	5.95282	25.7058	45.1327	0	0	middle
152	204	PC-3p-161182_36	AGGAATGTGATTTCATGATGAATT	24	chr7B	-	619579672	619579821	aaaattcgtcatgaaatcacattcctagagggcgtggcaaaaaaaacaaaaatagtactctgaaaaagctactttcaaacgcattttgaagcaatgaatttgtttttttggcacgccttacAGGAATGTGATTTCATGATGAATTtttgc	3'	G5	0	0	3.76574	4.76225	0	19.0032	12.2058	0	middle
153	205	PC-5p-47709_101	TGTGAAACACTGTGTGAGAGA	21	chr3B	-	808014667	808014810	tgacgatgatgccttcatgtggagTGTGAAACACTGTGTGAGAGAagtcataagtgtgaaacactctccgatgatgatgacgaagctgcaaagacttatgacttctctcagacagtgtttcgcactccaccagcaacaccgacg	5'	G5	0	0	0	0	45.3632	53.4466	30.5144	30.7642	middle
154	206	PC-3p-162554_35	CCTTTAGTCGCGGTTCTTCTGGCC	24	chr3B	+	824960708	824960842	aaaggccccaccctttagtcgcggttgcttaagaaccgcgactaaaggcccgtccacgtgggcgccaggcggccgtcggggcggacgaCCTTTAGTCGCGGTTCTTCTGGCCaaccgcgactaaaggccgccgca	3'	G5	0	0	0	4.76225	0	11.877	10.1715	33.561	middle
155	207	PC-3p-31687_138	TACCAAAAAGCGAATTATCCTATC	24	Un	+	326144355	326144537	atgaagtcctccaaagttattctggaatggagtcccggataggataatttgcctttttgtacgaatttcagcaaattccttccaaataacgatattcggaaggttcttgctgaactttgTACCAAAAAGCGAATTATCCTATCtacgactccgttccaaaataactttggagagcttcgtacc	3'	G5	0	0	45.1889	39.2886	0	0	0	0	middle
156	208	PC-5p-11830_287	AAGAACCGCGACTAAAGGTCCTCC	24	chr3B	-	36342373	36342454	cagAAGAACCGCGACTAAAGGTCCTCCgccccgacggccacctggcgcccacgtggacgggcctttagtcgcggttcttaag	5'	G5	18.2396	30.9778	37.0298	40.4792	24.1937	35.6311	12.2058	27.9675	middle
157	209	PC-3p-259716_22	TTGCAGAACCGGCACTAAAGGACC	24	chr3B	-	2786979	2787087	ggccctttagtggcggttcgtgttgaaccggtactaaggggggggctttagtccccacactttagtgccggTTGCAGAACCGGCACTAAAGGACCttacgaaccggtgc	3'	G5	0	0	0	0	16.6332	26.1295	0	0	middle
158	210	PC-5p-62131_82	TTGGACTTCTGTGCAGCTCTCAGC	24	chr5A	-	92693355	92693521	ggtacgctccaattttcaaaacatTTGGACTTCTGTGCAGCTCTCAGCaaaaaagacaaatcggaggtctgtaaaaatgtgcactgttcatatactgttctggtctgatttgtcttttttgctgagagctgcatagaagtccaaatgttttgaaaattagagcgtac	5'	G5	6.26985	7.97914	14.4353	9.52451	0	17.8155	0	0	middle
159	211	PC-3p-2971_782	TTTGTTATTTTTGGTGAGAGCTCC	24	chr4A	-	594676829	594677032	atcaaactttatcatatgtttgaggttcttgccaagtttcatcgaaaaataacatccgacgagctctcactgaaaaaaacaaaatcgctgctgaaagttttgtgcactgttgagcagtgatTTTGTTATTTTTGGTGAGAGCTCCtcagatgttatttttaggtcaaattttgcaagaacctcacacatctgataatgtttcat	3'	G5	0	0	0	2.97641	358.37	457.265	185.121	578.927	high
160	212	PC-5p-468663_10	CCAACCGGGACCAAAGGCCTCTT	23	chr5B	+	597280893	597281003	ttcagtcccggttggtgccaCCAACCGGGACCAAAGGCCTCTTtttcggcagcccaaagggcgggaaccggcggcctttggtcccagttggtggcaccaaccaggactaat	5'	G5	0	0	0	0	0	0	20.3429	0	middle
161	213	PC-5p-251780_22	TTAACAAACGAGACCAACTATGGC	24	chr2B	+	398140123	398140259	cccgagatctaactttgaccgcatatTTAACAAACGAGACCAACTGTGGCgagagcaaaaatgagtggtataatttttactcctgccgcaattggtctcgtcggttaaatttacggttaaacttagagcatctccag	5'	G5	0	0	0	0	19.6574	10.6893	0	0	middle
162	214	PC-3p-19509_199	CGAGCTGTTTCTCTGCTAGCT	21	chr4A	-	722992600	722992727	aaactagcagagaaacagctcgggaaatcgtaagcttatcttgctttttgaatgtgcagcctgtaaccagagaagcttgttctaattatagtatgcttattttcccCGAGCTGTTTCTCTGCTAGCTa	3'	G5	25.6494	28.631	24.4773	21.4301	9.07265	8.31392	0	13.9837	middle
163	215	PC-3p-40941_114	ACCTGTCAGTGACCCAACTGCGCC	24	chr3A	-	376275440	376275569	tatggacgaggctcctctgacgtactgcagggcgcagttgggccactgacaggtgggcccgaaagcaagttggcccACCTGTCAGTGACCCAACTGCGCCctgcagtacgtcaggggagccgagtcctgc	3'	G5	10.2598	6.10169	10.6696	32.7405	0	13.0647	0	0	middle
164	216	PC-3p-363498_14	TTGCCTATGTAGTGAACCATA	21	chr3B	+	773073591	773073750	agcgcaaggctgttaggatgtgtttggttcactccatgggcaaccttgtctggcccaagcaatcccagccacagaggttccaaatggacgcccgagatcgctgcttggtccaagcaggtTTGCCTATGTAGTGAACCATAcacaccatcaatcttgtggt	3'	G5	0	0	0	0	0	15.4401	14.2401	0	middle
165	217	PC-3p-16995_220	ATACATCCTTTTTTATCCATT	21	chr5B	+	481421274	481421408	acagtactccctccgtccggaattacttgtcatcaaaataaataaaaggggatgtatctagacgtattttagttatagATACATCCTTTTTTATCCATTttgatgacaagtattttcggacggagggagtatgat	3'	G5	27.3594	24.4068	40.1679	33.3358	0	0	0	0	middle
166	218	PC-3p-192492_30	CAGAACCGGGACAGATGGGCCTCC	24	chr2A	-	667622143	667622294	aaagggcctgttgtcccggttcataagggccttttgtcccggttctggaaccgggactaaagggtcggtactaatgctctgtccctttagtcccggttcaatcCAGAACCGGGACAGATGGGCCTCCatgtggcctgtgcgcggagcccagg	3'	G5	0	0	4.39336	4.16697	0	19.0032	0	0	middle
167	219	PC-5p-77885_68	AAGCGTCACATGGCACTTGACACC	24	chr3A	-	52288012	52288110	atgcacAAGCGTCACATGGCACTTGACACCacacactatggtgatacggagccttgtcgccatatcatgtggcgtcaagtgccatgtgtggcatgtcag	5'	G5	4.55989	7.04042	14.4353	26.7877	0	0	0	0	middle
168	220	PC-3p-35213_127	TCCGCGATCATCACGACCAAA	21	chr2B	+	723564105	723564230	actgtcgacctgatttggtcgtgattatcgcggttgtttgttgctttgggggcatgggtatgatttaaaacccatgatttgggcaaaggtctTCCGCGATCATCACGACCAAAacagagcgattgt	3'	G5	45.0289	46.9361	0	0	0	11.877	0	0	middle
169	221	PC-3p-377858_13	CTTTAGTCGCGGTTGGCCTGGCC	23	chr7A	+	687579047	687579140	ggagCTTTAGTCGCGGTTGGCCTGGCCaaccgcgactaaaggcctttgggcacctttagtcgcggttggcctggccaaccgcgactaaagcccc	3'	G5	0	0	0	0	0	0	26.4458	0	middle
170	222	PC-3p-22677_177	AATGCTTTTTGATTTGTGAATGCC	24	chr5B	+	564750478	564750601	accctgatggatgacatgtggcattcacaaatcacaaaacatctaatatctccccccttgatttcaggtgggggtgggatgAATGCTTTGTGATTTGTGAATGCCacgtgtcatccatcagaat	3'	G5	30.7793	29.5697	37.6574	0	0	0	0	0	middle
171	223	PC-3p-375171_14	GGGGAAACTGATGCATGAACACC	23	chr6A	+	444823867	444824056	ccgccctcaccgaatcgaaaggggctcggtccgctgatccccataggtgttcgtggatcagtttccccgacatctttcgcacaatctcgacgccccctacctggcgcgccaaagatgtcGGGGAAACTGATGCATGAACACCtatggggatcggcggaccgagcccctttcgattcagtgagggcggagg	3'	G5	0	3.28553	7.53148	0	0	0	30.5144	30.7642	middle
172	224	PC-3p-135144_42	TAACGAAGCATTGCACCTCTTTT	23	Un	+	326840690	326840831	atgaagaagaggctcaatgctcatgttgcttagcttcaagccttcaggaatatggtagattgcacggagctacgcgcagtgcagtttacactattccaaaaggcttgaagcaaatTAACGAAGCATTGCACCTCTTTTttat	3'	G5	0	0	0	0	10.5848	22.5663	12.2058	27.9675	middle
173	225	PC-3p-81209_66	TGTCCACACTTAGACACTACAACC	24	chr7B	-	496478224	496478423	gtggctcttatttatgccgagatgactataagttggtatatgagtccaataaggttgtagtatctaagtgtggacaatttgttggaaagggctatgagtgcggagacttgttcaaataaatTGTCCACACTTAGACACTACAACCttattggactcagataccaacttatagccatcccaacacaaacgagagccacaaa	3'	G5	0	0	0	0	21.1695	0	75.2689	41.9512	middle
174	226	PC-3p-132802_43	GATGTAACTTACACCTGACC	20	chr6B	-	15385974	15386134	ccatttgagaataccgaggagggcgatgtggtgggtgtaagttacattgagaaattgagccaatcatttcgctgatttgagaaggcatgacattctgctcattgtcgttctcGATGTAACTTACACCTGACCgcgtctccgtcttcagtattcgcaaaagt	3'	G5	0	0	0	0	16.6332	0	52.8916	16.7805	middle
175	227	PC-5p-257552_22	TAGCTCTCTGCAAAAAAGACAAAT	24	chr3B	+	549932425	549932623	gacaatttgatgcgtgaggcccgctccaatttttaaatcatttggacatccgagGAGCTCTCTGCAAAAAAGACAAATtggaggttcgtaaaaatgtttactatttgtgcactgttttggtctgatttgtcttttttgctgagagctgctcagatgtccaaatgacttgaaatttggagcaggcctcacgcatcaaatt	5'	G5	0	0	0	0	10.5848	0	0	41.9512	middle
176	228	PC-5p-252676_22	CTTTAGTGTCGGTTCGTGCCGAAC	24	chr1B	+	463310063	463310169	ggtgggcCTTTAGTGACGGTTCGTGCCGAACcggtactaaaggggggaggggggctttagtctccaccctttagtgtcggttgcagaaccggcactaaaggccctta	5'	G5	0	0	0	0	25.7058	0	0	13.9837	middle
177	229	PC-3p-164966_35	TAGTACCGTTTGGTGGCACGAACC	24	chr1B	-	6748526	6748652	ttagacctttagtaccgttttgtgtcacaaaccgtcactaaagggctcgtggggccctggcctaacgccagcctgccaccaccccttTAGTACCGTTTGGTGGCACGAACCagtactaaaggttcat	3'	G5	2.84993	2.34681	3.76574	0	16.6332	0	0	22.374	middle
178	230	PC-3p-49390_98	ATGTGGTCTATAGTGGAATC	20	Un	-	211174686	211174851	tatactccctccgtttcaaaatataagtctttctagagatttcattacagactacatacggagcaaaataagtgaatctatactctaaaatatatctatatacatccgtATGTGGTCTATAGTGGAATCtctacacagacttatatttagaaatggagggagttta	3'	G5	0	0	0	0	37.8027	0	79.3375	95.0894	middle
179	231	PC-3p-210144_27	TGTAGTCCGTATTGAAATCTC	21	chr7A	-	711016042	711016210	gatctactccccccgttcctaaatataagccttttagaggtttcaatatggactacatacaaagcaaaatgactgaatctacactctaaaatatgtctatatacatccataTGTAGTCCGTATTGAAATCTCtaaaaagtcttatatttagaaacagagggagtagcat	3'	G5	0	0	0	0	16.6332	19.0032	0	0	middle
180	232	PC-5p-72255_72	ACATTTGAGCAGCTCTTGGCA	21	chr5B	+	56810005	56810175	tgcgtgaggtccgctccaattttaagatcatttggACATTTGAGCAGCTCTTGGCAaaaaagaaaaatttggggtctgtaaaaaggtttactgttctggctcgatttatcttttttgctgagagctcctcagatgtccaactgatctggaaattggagctaacctcacata	5'	G5	6.83984	7.04042	3.76574	23.216	0	0	0	0	middle
181	233	PC-5p-119546_47	TTTAGCGCCAGTTCGTGACGAAC	23	chr5B	-	695017580	695017701	gtcccTTTAGCGCCAGTTCGTGACGAACcggtactaaaggggggggggcctttagtccccactctttagtgccggttggcaaaccggcactaaaggccgttacgaaccggtactaaaggccg	5'	G5	0	0	0	0	15.1211	0	42.7202	44.748	middle
182	234	PC-5p-129427_44	ATGTGACTTGACTTAACTGCC	21	chr7B	-	712729536	712729644	agtcatatttaacaatgtgATGTGACTTGACTTAACTGCCcaaacagtgcactgttcgggtattgcccaggcagttatgtaaagttacatcacattatgaaatatgttt	5'	G5	3.98991	2.34681	4.39336	0	39.3148	16.6278	65.0974	0	middle
183	235	PC-3p-103382_53	TTCATCGGCAATGATGTGGTA	21	chr3B	-	23744545	23744693	gtggttggcgcattagtgctggtgaatgtcgacggatatactaggcccaagtttctgttgcaatggccttctccatgggtgagtatgttatgatgcagtaggcctaatttattcgttgacaTTCATCGGCAATGATGTGGTAaccaaca	3'	G5	0	0	0	0	48.3875	34.4434	12.2058	22.374	middle
184	236	PC-5p-17471_215	ACCGAAATACTTGTAGTTGAG	21	chr5A	-	583453722	583453812	gaatactccctctgtACCGAAATACTTGTAGTTGAGggaaactagtacaagtttccccaactacaagtatttcggtacagaggtagtagtt	5'	G5	30.7793	30.5085	15.063	39.8839	0	0	10.1715	0	middle
185	237	PC-3p-319660_17	CTCTTTAGTGCCGGTTGCCGAAC	23	chr2B	-	57127165	57127266	ccgggcctggccgccggttcgtgccgaactggtactaaagggggggggacctttagtccccaCTCTTTAGTGCCGGTTGCCGAACcggtactaaaggccgtt	3'	G5	0	0	0	0	0	0	14.2401	27.9675	middle
186	238	PC-5p-48483_100	TGAAAGGACCTATGAGGAGTC	21	chr2B	+	578869392	578869567	agttggctcaccaactacgtaggtctgggtggccTGAAAGGACCTATGAGGAGTCtgaaactaacatatcggtggtggtggtggagtctgaaactaacatagttaacctcgtatgttagtttcagactcctcataggtcctttcaggccacccagacctacgtagttggtgagcca	5'	G5	21.0895	7.97914	12.5525	12.5009	0	5.93851	0	0	middle
187	239	PC-3p-210212_27	ACCCACATGTCGGTGACACTAAG	23	Un	-	137303437	137303559	gagccggaattggctgacttaacatcgggtgacttagggtcactgacgtgcggtgccacaaatcaactgGCCCACATGTCGGTGACACTAAGtcacctcacgttaagtcggcgaatctgggcc	3'	G5	0	0	0	0	22.6816	0	26.4458	27.9675	middle
188	240	PC-3p-74749_70	AGTGATTCTCGGAGAAGCTGGGGA	24	chr3A	+	693263865	693264034	gcgattctttcagaatcacccccctccccagcttctcccagaatcgtcacttcatattttttttacaatcctatctagttaaggtctaattagttagaattgtaaaaaatatatgaaatAGTGATTCTCGGAGAAGCTGGGGAaggggacgattatggtagaatcgccca	3'	G5	18.8096	13.6115	35.7745	26.7877	0	0	0	0	middle
189	241	PC-5p-24735_166	TACGGCAAAGCCGTCGGCATAGAT	24	chr2B	-	112362087	112362189	cacctatgccTACGGCAAAGCCGTCGGCATAGATccgccacgtggcgagccctggtgactcctgggcttatatatgccgacggctttgccgtaggcatagttt	5'	G5	18.2396	15.9583	28.8707	29.1688	0	5.93851	0	0	middle
190	242	PC-3p-19778_197	ATTATATATGGCAAAGAGCTCATT	24	chr1B	-	507061644	507061815	agactttgccgtctgccttttatattacagacggcaaagagtaaactttgccgtgtgtaacaataaatacagacggcaaagagctttgctgtctgccttttttATTATATATGGCAAAGAGCTCATTttgccgtctttaatataaaacgcagacgacaaagaactttgccgt	3'	G5	37.0491	38.0182	13.1801	20.8349	0	0	0	0	middle
191	243	PC-3p-258527_22	ACTGCCGGGCAGTTATGTAGAGCC	24	chr5B	+	631539210	631539321	ggtcatatcttatattgtgatatgactttacctaactgcccgggcagttcattgtcagacagtgtACTGCCGGGCAGTTATGTAGAGCCatatcacagtattaaatatgttt	3'	G5	0	0	0	0	9.07265	19.0032	0	0	middle
192	244	PC-5p-57335_87	AGGATGATTTGCCAAGTCTGC	21	chr5A	-	312232299	312232439	cAGGATGATGTGCCAAGTCTGCttagcgaatggacacgccaggagcaggtgttggatggtctccgggtcttgatcgcaaaggagacacctggggtggtgctggacggcgtcgcggtcgttaagcagacttggcacatcatc	5'	G5	13.6797	17.3664	13.1801	0	7.56054	0	0	0	middle
193	245	PC-5p-71693_73	AAAATGGATAAAAGAGAATGTATC	24	chr2B	-	768688696	768688832	ctaggtactccctccgtccagaaatacttgtcatcAAAATGGATAAAAGAGAATGTATCtagacatattttagttttagatacatctctttttatccattttgatgacgagtatttccggacggagggagtactaat	5'	G5	9.68977	4.22425	18.2011	10.7151	0	0	0	0	middle
194	246	PC-5p-12639_273	TCTGTAAATTAATATAAGAGC	21	chr3B	-	404392775	404392865	tactactcccTCTGTAAATTAATATAAGAGCgtttagattactaaagtaatgttctaaacgctcttatattagtttacggagggagtacta	5'	G5	22.2295	22.5293	46.4441	54.7659	16.6332	10.6893	0	0	middle
195	247	PC-3p-284442_19	GGCCCACTGGGCAGCGCGCC	20	chr1A	-	67830383	67830472	tagggcacgctgtcctgtgagtctgctggcccttctgggcctgcatttgcacaccctaggtctggcaGGCCCACTGGGCAGCGCGCCaac	3'	G5	0	0	0	0	7.56054	0	18.3086	13.9837	middle
196	248	PC-5p-125236_45	GCCACCAACCGGTACTAAAGGCCC	24	chr5B	-	689321826	689321943	gtcctttagtaccggttggaGCCACCAACCGGTACTAAAGGCCCtcgattcccgccgcttggcctggccaaaattggcctttagtaccggttggtggctccaaccgatactaaaggcc	5'	G5	0	7.04042	6.27623	2.97641	0	17.8155	0	0	middle
197	249	PC-5p-313324_17	CGGCACGAACCGCCACTAAAGGC	23	chr2A	-	635192892	635192996	agtaccggttCGGCACGAACCGCCACTAAAGGCccaccacgtggcgtgagctcgcgccgtggtatgggggacctttagtaccggttggtgccacgaaccggtcac	5'	G5	0	0	0	0	16.6332	0	12.2058	0	middle
198	250	PC-5p-35398_127	ACGGCAAAGCCGTCGGCATA	20	chr4B	-	461198589	461198797	aaactatgcctACGGCAAAGCCGTCGGCATAtatacgcccaggagttaccaggagctgccacatggcagagatatgcctacggcaaagccgtcggcatagatggaatctatgccgacggctttgccgtaggcatagccctgccgccaggagaagccgggggacgacacgtggcgcatgtatgctgacggctaggccgtcggcatagatt	5'	G5	0	0	0	0	74.0933	0	120.023	53.1382	middle
199	251	PC-3p-66071_78	TTATCCTATCTAGGACTCCGTTC	23	chr7A	+	683527754	683527908	agttattttggaatggtgtcccggataggataatttgcctttttgtatgaatttcagcaaaggccttccaaataatgatatttggaaggttcttgctgaactttgtaccaaaaagcgaaTTATCCTATCTAGGACTCCGTTCcaaaataactttg	3'	G5	0	0	25.7325	22.0254	0	0	0	0	middle
200	252	PC-3p-205878_28	GGAATGTGATTTCATGATGAATT	23	Un	-	31169265	31169415	caaaaattcgtcatgaaatcacatttctagaaggcgtggcaaaaaaaaaacaaaatgggtactctaaaaatgctactttcaaaagcattttggagcctgaatttttttttcacgccttacaGGAATGTGATTTCATGATGAATTtttgcaa	3'	G5	0	0	0	0	12.0969	0	22.3772	25.1707	middle
201	253	PC-5p-58548_86	TTTGGACTTATGTGCAGCTCT	21	chr2B	+	581339094	581339256	tgcgccccaattttcaaaacaTTTGGACTTATGTGCAGCTCTcagcaaaaaagacaaatcagaccaaaacagtatatgaacagtacacatttttacagacctccgatttgtcttttttgctgagagctgcacataagtccaaatgttttgaaaattagggcgc	5'	G5	7.40983	15.0196	10.6696	14.2868	0	0	0	0	middle
202	254	PC-3p-14142_252	CGTCACGAACCGGCACTAAAGGCC	24	chr1B	-	624346091	624346214	tttgcactttagcgcctgttcgtgacgaaccggtactaaacgggggggacctttagtccccactctttagtgccggttgtcgaaccgacactaaaggcCGTCACGAACCGGCACTAAAGGCCgg	3'	G5	0	0	5.64861	0	123.993	131.835	63.0631	53.1382	middle
203	255	PC-5p-351855_15	AGAAGCGTAGTGCTCACCTGCAC	23	chr5B	+	520815249	520815355	taagtgtagagacgatgaagggAGAAGCGTAGTGCTCACCTGCACgttggcctgaagctaagcaacgtgcaggtgagcattgcgcctctctttcattttggcatgat	5'	G5	0	0	0	0	15.1211	0	10.1715	0	middle
204	256	PC-3p-348692_15	CTCCTGTAGAAATAGGCACCGGT	23	chr5B	+	522935509	522935711	ctaaggccttgtacaatgggaggtacttaggtgaggtgcttagagaaataaaccagactttccttaagcaccggtgtttatttgtacaggatagacgcttaactaagtgtctCTCCTGTAGAAATAGGCACCGGTgcttcagaaaaatccggtttatttttctaaacatctctctaagcacctcccattgtacaaggcctaac	3'	G5	0	0	0	0	10.5848	0	0	22.374	middle
205	257	PC-3p-491609_9	GGAAGCAAGGTTGGGAGTTCTGCC	24	chr3B	+	766593905	766594080	tcacctgctcctttgtggcaatgatttgctagcagaactcccgaccttgctttgcgatctattagcaggttctcaagtggtctatgacgacggggagaagggtgacgctgatggatcgcGGAAGCAAGGTTGGGAGTTCTGCCagcaaatccttgccacgcaagagcaggtgacac	3'	G5	0	0	0	0	0	17.8155	0	0	middle
206	258	PC-3p-98009_56	TTGAATTTCCTCTATAAGCGC	21	chr2B	+	784836523	784836623	aatagatgcccttatatagggaatttagcataagttcatacggatttctcttgaaattcgttatgaatttaagTTGAATTTCCTCTATAAGCGCatctctg	3'	G5	0	0	0	0	19.6574	24.9417	18.3086	36.3577	middle
207	259	PC-3p-147393_39	AGGCCCACTGGGCAGCGCGCC	21	chr2A	-	188762744	188762838	ttatggcgcgctgccctgtgagtctgctggcccttctgggcctgcatttgctgcacaccctaggtctggcAGGCCCACTGGGCAGCGCGCCaaca	3'	G5	0	0	0	0	16.6332	33.2557	0	0	middle
208	260	PC-3p-207272_28	TGAATTTCCTCTATAAGCGCACC	23	chr4B	+	629580851	629580990	tgggctcctctgaaaatgaaaatagatgcccttatatagggaatttaggctaaattcatacgaatttctcttaaaatttgttatgaatttaattTGAATTTCCTCTATAAGCGCATCtatgctcatttcttagtagcttt	3'	G5	0	0	0	0	0	0	32.5487	33.561	middle
209	261	PC-5p-68959_75	TTCGACGGAGCAGCGTGCCGC	21	chr1A	+	548124395	548124469	gcggtggctgcgTTCGACGGAGCAGCGTGCCGCggaccgagtccggcgcgctcctccggcgagcgtggctgcggg	5'	G5	12.5397	15.0196	6.27623	8.33394	7.56054	20.1909	16.2744	36.3577	middle
210	262	PC-3p-490_3604	TGAATTTCCTCTATAAGCGCATC	23	chr4A	-	672524410	672524553	attgagctcctctgaaaatgaaaatagatgcccttatatagggaatttaggctaaattcatacgaatttctcttgaaatttgttatgaatttaattTGAATTTCCTCTATAAGCGCATCtatgctcatttctgagtagcttttc	3'	G5	0	0	0	0	1433.48	0	3195.88	3034.47	high
211	263	PC-3p-36166_125	ATTGACCCAACTGCAGGTGC	20	chr3B	-	194972642	194972755	gaacttcagtgccataactgcacctgcagttgggccaatgacatgtgggcctaacagacggctggcccacatgccATTGACCCAACTGCAGGTGCagttacggcacccaagcag	3'	G5	22.2295	12.2034	11.2972	7.14338	19.6574	0	34.583	0	middle
212	264	PC-5p-45188_105	TACAGACGACAAAGAGGTTACTTT	24	Un	-	348621369	348621529	agactttgccgtatgtaatttctttTACAGACGACAAAGAGGTTACTTTgccgtctgttaaaaaaataccaacggcaaagacttagccgtctacgtattctttaacagacggcaaagtaacatttttgccgtctgtaaaaaaaatacatacggcaaagaga	5'	G5	21.0895	9.38722	18.8287	14.2868	0	0	0	0	middle
213	265	PC-3p-76712_69	CCGAAAACTTTGTGCACACACATA	24	chr5A	+	405621392	405621575	attcggaacaaaaaccccgcggatatattcggacattctatgtgcatgcacaaagtttcggtgaaaaacgacattttttgtggcttgtgttacacaagccacaaaaaaccttgctttcaCCGAAAACTTTGTGCACACACATAgaatgttcggatataaacgcgggatttttgtttggaatttt	3'	G5	0	0	0	0	25.7058	0	65.0974	55.9349	middle
214	266	PC-3p-17179_218	AAACAAATGGGGCTCAAAGAT	21	chr2B	-	410229273	410229476	aaaggccagttcttttgcaagattctcttagaatctgcccctctctagcttctcctagaatctttgacccctttttgttttacaatcctacctaattagaccctaactagataggattgtaAAACAAATGGGGCTCAAAGATtctgggagaatctgggtaggggttagattttgggagaatctggcaaaagaactgggcctaag	3'	G5	17.6696	15.4889	15.063	60.1234	7.56054	34.4434	38.6516	41.9512	middle
215	267	PC-3p-152362_38	ATATGGAGTGATGATTCTGGGAGA	24	chr2A	-	352376051	352376184	tcgccccctccccagcttctcccagaatcgccactccatatttttttacaatcctatttagttaaggtctaattagctaggattgtaaaaaacATATGGAGTGATGATTCTGGGAGAagctagggagggggggt	3'	G5	0	0	0	0	10.5848	21.3786	10.1715	22.374	middle
216	268	PC-5p-35233_127	GCTAAATCTCAGTCGACTGAGACT	24	chr3A	+	644049912	644049969	gcaGCTAAATCTCAGTCGACTGAGACTtcgcgaagtctcagtcgacgagattagccgt	5'	G5	7.40983	11.2647	23.2221	27.383	0	8.31392	0	0	middle
217	269	PC-3p-53033_93	ATCCCCAGATTCTGGCAAAAGAAC	24	chr5B	-	396707946	396708049	tgaaggccagttcttttgccggaatctggggattctcccagaattcgacccctacccagattctgggagaATCCCCAGATTCTGGCAAAAGAACtgggcctgaa	3'	G5	12.5397	7.97914	9.41435	20.2396	7.56054	0	0	0	middle
218	270	PC-5p-199546_29	TTCATCGAAAAATAACATCCGAG	23	chr1A	-	20215589	20215750	gtttgaggttcttgccaagtTTCATCGAAAAATAACATCCGAGgagctctcacaaaaaaaatcgccgctgaaagttttgtgcactgtttgagcagtgattttgttatttttggtaagagctcctcagatgttatttttaggtgaaattttgcaagaacctca	5'	G5	0	0	0	0	10.5848	0	26.4458	25.1707	middle
219	271	PC-3p-108350_51	CCACCAACCGGTACCAATGGACCC	24	chr2B	+	415267336	415267436	aaaagaggggcattggtcccggttggtgccaccaaccgggactaaagagggacattggtcccggttgttgCCACCAACCGGTACCAATGGACCCgtctaat	3'	G5	0	0	0	0	19.6574	29.6926	12.2058	19.5772	middle
220	272	PC-5p-25884_161	AGATGACCCAACTTTGTACTAACT	24	chr4B	+	388941396	388941504	ctaagtactccctccgttccaaaatAGATGACCCAACTTTGTACTAACTttgtacactgaagttagtacaaagttgagtcatctattttggaacggagggcgtattact	5'	G5	22.7995	21.5906	13.1801	20.2396	18.1453	9.50162	0	0	middle
221	273	PC-5p-66411_78	ACATTCAATGAGCTTGTGGCA	21	chr7B	-	417199062	417199219	aaatttggtgaagtctggACATTCAAGGAGCTTGTGGCAcaaaagacaaattctgagtgtttgagaaacattaaaaaaacatttgaaaaaaacactatttggagtcgattttgtctttttttgccatgagctcctcgaatatccaaacacgctgaaat	5'	G5	17.0996	16.897	7.53148	0	0	0	0	0	middle
222	274	PC-5p-22556_178	TTGGACTTATGTGCAGCTCTC	21	chr5A	-	647858427	647858588	tgcgcctcaattttcaaaacatTTGGACTTATGTGCAGCTCTCagccaaaaagacaaatcagaccaaaacagtatatgaacagtacacatttttacagacctccgatttgtcttttttgctgagagctgcacataagtccaaatgttttgaaaattagggcg	5'	G5	29.0693	24.4068	26.3602	19.6443	0	0	0	0	middle
223	275	PC-3p-9218_345	CTATCCGGGACTCCATTCCAGAAC	24	chr5A	-	13980256	13980405	ttgttctggaacggagtcccagatatgataattcgctttttggtacaaagttcagcaagagccttccgaatatcgctatttggaaggcctttgctgaattcgtaccaaaaggcggattattCTATCCGGGACTCCATTCCAGAACaactt	3'	G5	0	0	0	0	58.9722	213.786	160.709	131.447	middle
224	276	PC-5p-64915_79	CCGAAGAGGGACTCTTTGGCC	21	chr5B	-	224180332	224180477	tgttggCCGAAGAGGGACTCTTTGGCCaattgttggccgaaaagtactttttagccaacggttggccgaaaagtcctttttggccaacggttggccgaaaagtccctcttcggccaacagtaggccgaaaagtccctcttcggcca	5'	G5	3.41992	4.22425	9.41435	26.1924	0	5.93851	0	0	middle
225	277	PC-5p-108034_51	CTCATTGGTCCCGGTTCGTGGCAT	24	chr5A	+	327865766	327865851	cCTCATTGGTCCCGGTTCGTGGCATgaaccggaactaaagggaagcctgtggtcccggttcaggccaccaaccgggaccaatggtg	5'	G5	0	0	0	0	9.07265	36.8188	18.3086	13.9837	middle
226	278	PC-3p-132531_43	TTCGGGCAGCTGCGGTAGTGCT	22	chr3A	+	733653554	733653766	tatataggcggattcatgcaccctatcagataagatagatagtaataatatgatttgactttgcattgcccgggcagttctgccgcagctgcccggacagtgttacactgTTCGGGCAGCTGCGGTAGTGCTgctagtgcattgtaattcagatcacatcattattatgtatgttatttttgatagtttagcattttattcaaagtttgtttt	3'	G5	0	0	0	0	12.0969	0	24.4115	64.3252	middle
227	279	PC-5p-359855_14	GATTTGACCTTACATATCTGCCC	23	chr6A	+	73194247	73194361	tataagataaaatagctaatactaaagaGATTTGACCTTACATATCTGCCCgggcggccgcccgggcagatatgtaaagtcaaatcactttattacctagctatcttattttttt	5'	G5	0	0	0	0	0	0	12.2058	39.1545	middle
228	280	PC-5p-21002_188	GCGCTGCCCTGTGAGTCTGC	20	chr2A	-	123183359	123183442	tgcGCGCTGCCCTGTGAGTCTGCtgggcctttaaggcctgtaattgcacgcctgtggcctagcaggcccacaggccagcgcccc	5'	G5	0	0	0	0	92.2386	7.12621	181.052	89.4959	middle
229	281	PC-5p-44251_107	ATTACTTGTCTCGAAAATGGATGT	24	chr5A	+	53912973	53913105	gcctttaataactgctccctccgttcggaATTACTTGTCTCGAAAATGGATGTatctagaactaaaatatgtctagatacatccatttctgcgacaagtaattccgaacggagggagtacaaccattaaaaca	5'	G5	12.5397	11.734	19.4563	17.2632	0	0	0	0	middle
230	282	PC-3p-114977_49	GGTTGAATTCTCTCTATAAGCGC	23	chr3B	+	792992885	792992999	aaaatagatgctcttatacagggaatttgacctaaattcatactgaatttctctgaagttagtagaaatttattatgaatttaGGTTGAATTCTCTCTATAAGCGCatctatgtt	3'	G5	0	0	0	0	27.2179	0	18.3086	61.5284	middle
231	283	PC-5p-46074_104	CGGTTGGTGGCTTGAACCGGGACC	24	Un	+	490328642	490328745	cctggcccaccactattggttcCGGTTGGTGGCTTGAACCGGGACCaaaggcttcccattagtcccggttcatgccaccaaccgggatcaatggcggtgcctat	5'	G5	6.26985	3.75489	4.39336	3.57169	0	61.7605	18.3086	30.7642	middle
232	284	PC-5p-23973_170	TTTGCCATAGGCATAGCCCTG	21	chr4A	-	29248031	29248234	ttgccacatggcagatctatgcctacggcaatgccgtcagcatagattttcatctatgccgacggcTTTGCCATAGGCATAGCCCTGccgccaggagaaaccagggaaagacacgtggcaggactatgcctatggcaaagccgtcggcatagattccatctatgcctacggctttgccgtaggcataacactgccaccaggagc	5'	G5	19.9495	19.2438	31.3812	26.1924	0	0	0	0	middle
233	285	PC-5p-336681_16	CTGTAAATTAATATAAGAGC	20	chr3B	-	84528359	84528451	tttgtactccctCTGTAAATTAATATAAGAGCgtttggatcactactttaatattccaaacgctcttatattagattacggagggagtacctt	5'	G5	0	0	0	0	12.0969	0	16.2744	0	middle
234	286	PC-5p-157960_36	CACGAACCGGTACTAAAGGTGATC	24	chr6A	-	556756227	556756362	aaggtttgccctttagtaccggtttgtgaCACGAACCGGTACTAAAGGTGATCgtggggctccggcctgacgccagcctgccatcacccctttagtaccggttcgtgccatgaaccggtactaaaggttcaacacg	5'	G5	2.84993	0	0	6.5481	7.56054	17.8155	0	0	middle
235	287	PC-3p-163712_35	ACTAGTCAAGACAAAAGTTGGATT	24	chr1A	+	531478548	531478738	tatgtgcgcacaaagtcgttccacgtaaatccaacttctgtcttgactagtataaaaaggacaaaaatgtggtgctaaaaagtaaaaagtcttccttgagatattttctgtctttttacACTAGTCAAGACAGAAGTTGGATTtacgtggaacgactttgtgcgcacatagcatgtcgaggtgaacacaag	3'	G5	0	0	0	0	18.1453	22.5663	36.6173	47.5447	middle
236	288	PC-5p-61720_82	AACGAGATCAACTATGACGGGAGC	24	chr1A	-	27945255	27945397	gtaggtagagatttaaccAACGAGATCAACTATGACGGGAGCaaaaattatatatttgatgaaaacttcttttgaatacgaattcactggtataacttttgcttccgccgtagtcggtcttattggttaaatttatgatcaaa	5'	G5	0	0	68.4109	40.4792	0	0	0	0	middle
237	289	PC-5p-101650_54	GTGAAACACTGTGTGAGAGA	20	chr2A	-	667462809	667462949	cgatgatgccttcatgtggagtGTGAAACACTGTGTGAGAGAagtcataagtgtgaaacactctccaatgatgatgacaaagctgcaaccacttatgacttctctcagacagtgtttcacactccaccagcagcaccgacg	5'	G5	0	0	0	0	15.1211	0	75.2689	19.5772	middle
238	290	PC-3p-26628_158	ACTTAAGATATGTTCCCTCACATT	24	chr2A	-	601992143	601992304	atgatgggcacggaaatgtgaaggaacatatcttaagtatgagcaatccttcagcaaagctcaaaataataaaagtggcgcatagctcatgtcaaaggagctttgccgaagcattgctcatACTTAAGATATGTTCCCTCACATTtccgtgcccatcatatt	3'	G5	0	0	3.13812	4.16697	90.7265	90.2654	97.6461	95.0894	middle
239	291	PC-3p-216132_27	TTGAATTTCCTCTATAAGCGCACC	24	chr5B	-	16625209	16625352	attgagctcctctgaaaatgaaaatagatgcccttatatagggaatttaggctaaattcatatgaatttctcttgaaatttgttatgaatttaatTTGAATTTCCTCTATAAGCGCATCtatgctcatttctgagtagcttttt	3'	G5	0	0	0	0	0	0	24.4115	41.9512	middle
240	292	PC-3p-30526_142	TCCTGTAGAAATAGGCACCGGTGC	24	chr5A	+	445807930	445808143	aaaccactaagaccttgtgcaatgcaaggtgcttaggggaggtgcttagaaaaataaaccagactttccttaagcaccagtgcttatttgtacagggtagacgcttaattagacgtctcTCCTGTAGAAATAGGCACCGGTGCttcagaaaaatccagtttgtttttctaagtacctccctaagcatccaacattgtacaaggcctaagggaca	3'	G5	11.3997	10.3259	16.3182	14.882	30.2422	26.1295	0	19.5772	middle
241	293	PC-5p-77782_68	ACTTGTCACAAAAATGGATGTATC	24	chr1B	+	393535201	393535313	atgtactctctccgttcggaattACTTGTCACAAAAATGGATGTATCtacaactaaaatacatctatatacattcatttcttggacgagtaatttcgaacggagggagtagct	5'	G5	6.26985	4.69361	9.41435	16.0726	0	5.93851	0	0	middle
242	294	PC-3p-453447_11	TGTAGTCCTTATTGAAATCTC	21	chr2A	+	7798537	7798704	caagtactccctccgtttctaagtaagtctttttagagatttcaatacggactacatatggatgtatatagacatattttagagtgtagattcactcattttgctccgtaTGTAGTCCTTATTGAAATCTCtaaaaagacttatatttaggaacggagggagtatgaa	3'	G5	0	0	0	0	16.6332	0	0	0	middle
243	295	PC-3p-46665_103	CTAACATAAGCCAAATAGTGGAGC	24	chr2B	-	245075401	245075563	ggccgaacatgcatggctccactcttcggcttatgttaggccgaaatgaatttttttaaaattttcggcgtatggttgcacagtattcataacccaaaattttaaaaaaaatcatttcggcCTAACATAAGCCAAATAGTGGAGCcatgcagcttcggccacc	3'	G5	0	0	0	0	37.8027	78.3884	61.0288	81.1057	middle
244	296	PC-3p-303201_18	CCAGGACTAATGTGAATATTGCC	23	chr2A	-	702727381	702727451	aaccgggaccaatgctcacattagtcccggttcgtgactgaaCCAGGACTAATGTGAATATTGCCccgtga	3'	G5	0	0	0	0	10.5848	0	10.1715	16.7805	middle
245	297	PC-3p-24418_168	TCTTCTGTAGAAATAGGCACCGGT	24	chr5B	-	256092398	256092562	gaggtgcttaggggaggtgcttagagaaataaaccaggcttttcttaagcacccgtgcttatttgtacaggatagacacttaactaagcgtcTCTTCTGTAGAAATAGGCACCGGTgcttcagaaaaacccggtttatttttctaagcttctctctaagcacatc	3'	G5	23.9394	20.1825	38.285	27.383	0	15.4401	0	0	middle
246	298	PC-3p-47084_102	TAATTTTCCTCTATAAGCGCATC	23	chr1B	-	127282355	127282507	gccatattgagctcctctgaaaatgaaaatagatgcccttatatagggaaattcgcctaaattatacggatttcgtttgaaattcgttatgaatttaagtTAATTTTCCTCTATAAGCGCATCtatgctcatttctgagtagttttttatatt	3'	G5	0	0	0	0	43.8511	0	101.715	64.3252	middle
247	299	PC-3p-357915_14	GGCACCAACCGGGACTAAAGGGT	23	chr1B	+	542884806	542884904	ttcgtctggaccttttagtcccggttggtgccacgaaccgggactaatgcccattagtcccggttcgtGGCACCAACCGGGACTAAAGGGTtagacctt	3'	G5	0	0	0	0	0	0	28.4801	0	middle
248	300	PC-3p-44899_106	AATCCAGAACCGGGACTAAAGGCC	24	chr7A	+	692774255	692774360	aaaagggcctttagtcccggttctggaaccgggactaaagggtcggtactaatgccctgacccttcagtcccggttcAATCCAGAACCGGGACTAAAGGCCctcca	3'	G5	6.83984	8.91786	20.7116	16.0726	15.1211	0	0	13.9837	middle
249	301	PC-5p-140021_41	AACCGCGACTAAAGGTCCTCCGCC	24	chr4B	+	665251725	665251846	cggcctttagtcgcggttggccagaagAACCGCGACTAAAGGTCCTCCGCCccgacggccacctggcgcccacgtggacgggcctttagtcgcggttcttaagcaaccgcgactaaaggggg	5'	G5	3.98991	2.81617	0	5.35753	0	22.5663	0	0	middle
250	302	PC-5p-444931_11	TTGGATGGGCAACTGCAAAGGTTT	24	chr3B	+	567619425	567619527	gagtcaatattaactagTTGGATGGGCAACTGCAAAGGTTTattatacacctttgtattataaacctttgtactgacccatcccatctagttaatatcgaggt	5'	G5	0	0	0	0	15.1211	13.0647	0	0	middle
251	303	PC-5p-25126_164	AACATTTGTACTTATGTGCAGC	22	chr2B	+	460744177	460744335	acgctccaattttcaaAACATTTGTACTTCTGTGCAGCtctcagcaaaaaagacaaatcggaggtctgtaaaaatgtgtactgtttatatactgttctggtctgatttgtcttttttgctgagagctgcacagaagtccaaatgttttgaaaattggag	5'	G5	22.7995	27.6923	40.7955	0	0	0	0	0	middle
252	304	PC-3p-301009_18	GCCGGGCAGTTAGGTAAAGTCACA	24	chr5B	+	518834355	518834476	tgcatggtcatatattatattatgatatggctctacataactgccaggtagtacactgtctcgcagtgaactGCCGGGCAGTTAGGTAAAGTCACAtcacaatattaaatatgattcatttt	3'	G5	0	0	0	0	10.5848	20.1909	0	0	middle
253	305	PC-3p-47015_102	ACCCGGCAGTTGGGTAAAGTCACA	24	chr7B	-	52956293	52956368	nnngtggctctacctaactgctgggtagtacaactgtccgggttgtactgACCCGGCAGTTGGGTAAAGTCACAtc	3'	G5	2.84993	4.69361	5.02098	20.2396	21.1695	30.8803	32.5487	16.7805	middle
254	306	PC-5p-198410_29	TAGAGATTCCACTATGGACCACGT	24	chr6A	-	583240149	583240309	cactactccctccgttcccgaatataggtctttaTAGAGATTCCACTATGGACCACGTacggagcaattccactatgaaccacatacagagcaattgctccgtatgtggtccatagtggaatctctacaaagacctatatttaggaatggaaggagtacaa	5'	G5	0	0	0	0	16.6332	41.5696	18.3086	69.9187	middle
255	307	PC-5p-61748_82	AAAACGACGTTTTTTGTGGCTTGT	24	chr7A	+	687629517	687629757	ttgtcgaaatccaaattcctagaagttgaaaaattcgaaacaaaaatcccgcgtgtatatccggacattttatgtgcgttcacaaggtttcggtgaAAAACGACGTTTTTTGTGGCTTGTgtaaaaaagacaatttctgatgcttcattctaactattcacgaggcatttctttatcttttttacacaagccacaaaaaacgtcgtttttcactgaaaccttgtgaacgcacataaaatgt	5'	G5	2.84993	0	0	3.57169	18.1453	52.2589	16.2744	33.561	middle
256	308	PC-5p-44120_107	ACTTGTCTCGAAAATGGATGTATC	24	chr4B	-	464101162	464101276	tactactccctccgttcggaattACTTGTCTCGAAAATGGATGTATCtaaaactaaaatatagttttagatacatccattttcgagacaagtaattccgaacggagggagtatat	5'	G5	12.5397	11.2647	16.9458	20.2396	0	0	0	0	middle
257	309	PC-3p-118654_47	CAGGACTAATGTGAATATTGCCCC	24	chr3A	-	700799155	700799223	accgggaccaatgctcacattagtcccggttcgtgactgaacCAGGACTAATGTGAATATTGCCCCatg	3'	G5	0	0	0	0	13.609	51.0712	0	0	middle
258	310	PC-3p-117780_48	AATAAAGACAGGAATTTTGGGACC	24	chr4B	+	533672541	533672682	tactagcactctctctgtcccaaaattattgttttaaatttatctaaatacagatgtatcaagccacgttttagtattaaatacgtccgtatctagactAATAAAGACAGGAATTTTGGGACCgaggggtacaatgctaaat	3'	G5	11.9697	3.75489	12.5525	15.4773	0	0	0	0	middle
259	311	PC-3p-25123_164	AAGGCCTGAAGCTAAGCAACGTGC	24	chr3B	+	781113243	781113399	agtgctcacctacacgctgcttagcttcaagccttgaggaagtggtgtagactgcacggagctatcagggtttcacacaaaaactacacatagctccgtgcagtctacacgatttcctcAAGGCCTGAAGCTAAGCAACGTGCaggtgagcattgcg	3'	G5	2.84993	4.69361	0	0	54.4359	116.395	10.1715	27.9675	middle
260	312	PC-5p-70508_74	TGAAACACTGTGTGAGAGAAG	21	Un	-	379489057	379489191	taatgccttcatgtggagtgTGAAACACTGTGTGAGAGAAGtcataagtgtgaaacactctccgatgatgataacgaagctgcaaacacctatgacttctctcagaccgtgtttcacactctaccaacagcaccg	5'	G5	0	0	0	0	45.3632	36.8188	14.2401	16.7805	middle
261	313	PC-3p-24914_166	TCTTTTTAATGAGAGCTCCTC	21	chr7B	+	699115244	699115445	gcaacatcaaactttatcatatgttcaagcttcttgcataatttgattcaaaactaacctcggaggagctctcaccaaaaagaacaaaatcactcctcaatgttttgcagcgattttgtTCTTTTTAATGAGAGCTCCTCggatgttagttttggatgaaattttgcaagaaccttaaacatataatatagtttgatgtcac	3'	G5	21.6595	20.6519	24.4773	26.1924	0	11.877	10.1715	0	middle
262	314	PC-3p-52452_94	TTATTTCGAAAGGCTTGAAGCAAA	24	chr3A	+	706029786	706029946	acagacaatgacgaagagttgcaatgctcatctacatgttgattagcttcaagccttgcggaatagcatagattgcactgagctatgtgcagtgcagtctacaTTATTTCGAAAGGCTTGAAGCAAAttaactagcattgcacctcttttttatttttaat	3'	G5	0	0	0	0	42.339	42.7573	16.2744	61.5284	middle
263	315	PC-3p-57311_87	ATTGGGTATTTCTGTCTTTAAA	22	chr4A	+	591927870	591927932	ataaagacagaaatacctaatatcttgttctagcaagatATTGGGTATTTCTGTCTTCAAAaa	3'	G5	48.4489	43.1812	65.2728	88.697	0	0	0	27.9675	middle
264	316	PC-3p-61315_83	AGATACTTTGTGATTTGTGAATGC	24	chr3B	+	783047820	783047974	tagcaggtaagacccatcctgatggatgacacgtggcattcgcaaatcacaaagcatccaccccaccccccatctgaaatcagggggggagagattAGATACTTTGTGATTTGTGAATGCcacatgtcatccatcaaggcgggtctcacctgatt	3'	G5	10.2598	14.0808	15.063	6.5481	0	0	0	0	middle
265	317	PC-3p-123313_46	ATTTCTGTTACAAGTAATTCC	21	chr3A	-	550958388	550958509	ttggtatgtactccctccgttcggaattacttgtctcggaaatggatgtatctagaactaaaatacatctagatacatccATTTCTGTAACAAGTAATTCCgaacggagggagtagtatgaa	3'	G5	0	0	0	0	48.3875	0	0	39.1545	middle
266	318	PC-3p-95999_57	TATCCTATCTAGGACTCCGTTCC	23	chr5A	+	623931915	623932067	gttattttggaatggtgtcccggagaggataattttcctttttgtatgaatttcagcaaaggccttccaaataacgatatttggaaggttcttgctgaactttgtaccaaaaagcgaatTATCCTATCTAGGACTCCGTTCCaaaatcacttt	3'	G5	0	0	17.5734	17.2632	0	0	0	0	middle
267	319	PC-5p-103871_53	TAGCTTTAAGCCTTGAGGAATAG	23	chr2B	+	753184681	753184842	gcagagatgatgcagaagaggctcaatgctaacctgcacgttgctTAGCTTTAAGCCTTGAGGAATAGggtagactgcacggagctatgtgcagtgcagtttacactatttcgaaaggcttgaagctaattaacgagcattgcgcctcttttttatttttaa	5'	G5	0	0	0	0	21.1695	27.3172	12.2058	27.9675	middle
268	320	PC-3p-83625_64	ACCACGACGAGTAAATCAGAA	21	chr2B	+	409406509	409406624	ataagtttccgacatactccctccgttccgatttactcgtcctggtattagttcaaatttgaactaaaACCACGACGAGTAAATCAGAAcggagggactacaagtttccaactaca	3'	G5	3.41992	4.22425	5.02098	24.4065	0	0	0	0	middle
269	321	PC-3p-9315_342	AACAAATGTGGCTCAAAGATT	21	chr6B	-	30445729	30445930	cttttgccagaatctggggattctcccagaatccgacccctacccagcttctcctagaatctttgaggcccatttgttttacaatcctatctaattagaccctaactagataggattgtaaAACAAATGTGGCTCAAAGATTctgggagaagctgggtaggggtcggattctaggagaatccccacattctggcaaaagaac	3'	G5	55.2887	60.0782	52.7203	0	22.6816	0	0	50.3415	middle
270	322	PC-3p-133507_43	ATATATACACACGCGGACTCGAGG	24	chr7A	+	90668350	90668422	gtgtagattcctcgcgtccgcgtgtgtgtatatagatctATATATACACACGCGGACTCGAGGaagtctgggt	3'	G5	7.97981	5.63233	23.8497	13.6915	0	0	0	0	middle
271	323	PC-5p-261149_21	TTTAGTCGCGGTTGCTTAAGAACC	24	chr4B	-	667878183	667878304	cccccTTTAGTCGCGGTTGCTTAAGAACCgcgactaaaggcccgtccacgtgggcgccaggtggccgtcggggcggaggacctttagtcgcggttcttctggccaaccgcgactaaaggccg	5'	G5	0	0	0	4.16697	0	0	14.2401	19.5772	middle
272	324	PC-3p-41707_112	AAGTATTATGGAATTGAGGGA	21	chr4A	+	97196259	97196372	aacactgaaatgtactccctccgttccataatacttgtcatggttgttgttcaaatttgaactaaaaccacggcAAGTATTATGGAATTGAGGGAgtagttaggtttcggtagg	3'	G5	19.9495	16.897	10.042	14.882	0	0	0	0	middle
273	325	PC-3p-181719_32	CGGGAAAAGAAGGAGTAACGAC	22	chr5A	-	187441960	187442064	tcccgactgttgtcgtgggggtcgtttctccttctttttcttgtgctagacttctgttatgcactAGGGAAAAGAAGGAGTAACGACcatcaccgatggtcgcaa	3'	G5	6.26985	15.0196	3.76574	12.5009	0	0	0	0	middle
274	326	PC-3p-429932_11	TGATACTAGTATATGATACTCCC	23	chr5B	-	54716802	54716881	cattaggaaggtagtatcatacactagtatcatatgcaTGATACTAGTATATGATACTCCCcattacaaccagcctaact	3'	G5	0	0	0	0	7.56054	0	0	16.7805	middle
275	327	PC-3p-82022_65	ATCGGTGGTAGATTCCTATT	20	chr2B	+	40147350	40147487	caaacatttggtcttcattgaactctatgtgtaggatctgtggctgcaataggagtcttcgccggttcttaaATCGGTGGTAGATTCCTATTgacaatttagattctatacaaaaatatcattgatgatcaatgtatt	3'	G5	0	0	0	0	36.2906	0	58.9945	33.561	middle
276	328	PC-3p-100269_55	AGAAAGACTTATATTTGGGAA	21	chr4A	-	315271104	315271248	ttcctaaatataagccttttagatatttcaaatggaatacagcatacagatgtatgtagacatattttagagtgtagattcactcattttgctccgtatgtagtcacttgctggaatctctAGAAAGACTTATATTTGGGAAcgg	3'	G5	10.8297	0	0	9.52451	10.5848	8.31392	0	16.7805	middle
277	329	PC-5p-98313_56	TAGCTCTCGGCAAAAAAGACAAAT	24	chr7B	-	623902912	623903106	taatttgacgcataaggtgcgccccaaaattcgacttatttggaaatctgagTAGCTCTCGGCAAAAAAGACAAATcgggtcaaaacagtgcgtgaacagtaaatatttttatagaccctgattttgtcttttttgccgagagccgctcagatgcccaaatgagttgaattttggggcgcacctcacgcatcaaa	5'	G5	0	0	0	0	10.5848	45.1327	22.3772	0	middle
278	330	PC-5p-39464_117	TTCGTCGGACGAGCGTGCCT	20	chr2A	-	742303081	742303171	atggcggcatggtggccccgTTCGTCGGACGAGCGTGCCTaggccatcggccgcgcgctcctccgtcgaacggcgcctgccgtgtcgcgcg	5'	G5	16.5296	29.1004	26.9878	12.5009	18.1453	27.3172	14.2401	0	middle
279	331	PC-5p-15783_233	TTGGTGGCATGAACCGGGACC	21	chr3B	-	790848575	790848666	caccactattggtcccggTTGGTGGCATGAACCGGGACCaaaggcttccctttagtcccggttcatgccaccaaccgggtctaatggtgctg	5'	G5	33.0592	22.5293	35.7745	19.6443	0	38.0065	10.1715	0	middle
280	332	PC-3p-61727_82	GTCCGGATAGCTGTGGTAGTGTTA	24	chr6B	-	537668774	537668932	aacagataagatagttactaaaaatatggatttactttgcactgcccgggcagcgctaccgccgctgctcggacagtgttacactGTCCGGATAGCTGTGGTAGTGTTAcctgagcattgtaaactcaaatcatatatttactatctatcttattttta	3'	G5	0	0	0	0	25.7058	103.33	134.263	374.764	middle
281	333	PC-5p-56238_89	TGGTCCCGGTTGGTGGCATGAACC	24	chr5A	-	668858596	668858693	aggcaccaccatTGGTCCCGGTTGGTGGCATGAACCgggactaaaggggggcctttggtcccggttcatgcccccaaccggggccaatggtggtgggc	5'	G5	5.12988	7.04042	3.76574	17.8584	0	22.5663	20.3429	0	middle
282	334	PC-5p-381638_13	AACCGGGACTAAAGGGGTGCATT	23	chr4A	-	591458156	591458310	cgtggggcagcacaaggcctttggtcccggttggtgtcaccAACCGGGACTAAAGGGGTGCATTggtcatggatcgtggcaccaaccgggaccaatgcctccctttagtcccggttggtggcaccaaccgggaccaaaggcctccgcttcccgcc	5'	G5	0	0	0	0	7.56054	0	16.2744	0	middle
283	335	PC-5p-301952_18	CGGTTCGGCAACCGACACTAAAGA	24	chr2B	-	551140379	551140483	aacggcctttagtgcCGGTTCGGCAACCGACACTAAAGAgtggggactaaaggtcccccccccctttagtactggttcgtcatgaaccggcactaaagtgccacc	5'	G5	0	0	0	0	0	21.3786	0	0	middle
284	336	PC-5p-5125_528	ACATTTGGACTTATGTGCAGC	21	chr6B	+	466447140	466447332	aaattggggtggtggacaatttgatgcgtgaggtgcgccccaattttcaaaACATTTGGACTTATGTGCAGCtctcagcaaaaaagacaaatcagaccaaaactgatttgtctttttgctgagagatgcacataagtccaaatgttttgaaaattggggcgcacctcacgcatcaaattgtccaccacctcaa	5'	G5	62.6985	79.7914	74.6871	73.8149	0	5.93851	0	0	middle
285	337	PC-3p-124416_45	CCTTTGGTCCCGGTTGATGGCACC	24	chr6A	-	27276509	27276705	cactggtcccggttcgtggctccaaccgagaccaatgcccccctttagtcccggttggtgccaccaaccgggaccaaaggccgccgcttcccgccctttgggctgctgaaaagatgCCTTTGGTCCCGGTTGATGGCACCaaccgagactaaagggggggcattggtcccggtttgtgccacgaaccgggaccaaag	3'	G5	0	0	0	0	16.6332	34.4434	0	13.9837	middle
286	338	PC-3p-52210_94	TGAATTTCCTCTATAAGCGCAT	22	chr3B	+	58427481	58427612	ctcctctgaaaatgaaaatagatgcccttatatagggaatttagcctaaattcatacgaatttctcttgaaatttgttatgaatttaagtTGAATTTCCTCTATAAGCGCATctatgctcatttctgagtag	3'	G5	0	0	0	0	21.1695	0	101.715	83.9024	middle
287	339	PC-5p-336353_16	ACGAACCGGGACTAATGGGCATC	23	chr7A	-	154621299	154621487	aaaggcattagtctcggttcaaatggggcctttagtcctggtttgagacACGAACCGGGACTAATGGGCATCgcaccctttagtcccggtttgagatatgaatcgggactaaatggtgcgatgccctttactcccggttcgtgtctccaaccgggactaaagggcccatttctcaaactctatgccccc	5'	G5	0	0	0	0	0	0	10.1715	30.7642	middle
288	340	PC-3p-123755_46	TTATGAATTTAGGTTGAATTTT	22	chr3B	+	829512766	829512880	aaaatagatgcctttatacaggaaatttaatctaaattcatattgaatttctctaaaattagtagaaatttaTTATGAATTTAGGTTGAATTTTctctataagcgcatctatgct	3'	G5	0	0	0	0	24.1937	26.1295	0	22.374	middle
289	341	PC-5p-20834_189	CTTTAGTACCGGTTGGAGCCACC	23	chr3A	-	716003580	716003707	gggggggcCTTTAGTACCGGTTGGAGCCACCacccggtactaaagggggtcgcttcccgccgcttggcctggccaaaacaggcctttagtaccggttggtggctccaaccggtactaaaggcccctct	5'	G5	7.97981	9.38722	3.13812	0	63.5085	35.6311	56.9602	139.837	middle
290	342	PC-3p-59120_85	TTGGTCCCGGTTGGTGCCACCAAC	24	chr5B	+	637209339	637209531	ttagtcccggttggtggcaccaatcgggaccaataaccccctttagtcacggttggtaccaccaaccgggaccaaagatcacttttcagcatcccaaagggcgggaaccagagggctTTGGTCCCGGTTGGTGCCACCAACcgggactaaagggtgggtattggtcccggttggagccacgaaccgggaccaa	3'	G5	2.84993	2.34681	3.13812	6.5481	9.07265	55.822	12.2058	0	middle
291	343	PC-5p-26990_156	TGTGATCGAGATATATTTGAC	21	chr3B	+	686454433	686454587	tggttgttgttgttgtgtaggtctatcaactttggcatgTGTGATCGAGATATATTTGACactagattgcatttcattgaccgatgattgttcatcgagtgtcaagtttgtctcgatcagatacgttgatacctctactacgatgattatagatt	5'	G5	0	0	0	0	57.4601	71.2621	58.9945	81.1057	middle
292	344	PC-3p-36117_125	CTATCCGGTACTCCATTCCAGAAC	24	chr2A	+	42707444	42707589	gttctggaacggagtcccagataggataattcgctttttggtacaaagttcaacaagagccttccgaatatcgctatttggaaggcctttgctgcattcgtaccaaaaggcggattattCTATCCGGCACTCCATTCCAGAACaac	3'	G5	0	0	0	0	78.6296	0	0	204.163	middle
293	345	PC-5p-167963_34	TATTTGGAGGATATGCAAGATGAG	24	chr4A	-	664674255	664674368	caagcgtgggtcttccttgcactcTATTTGGAGGATATGCAAGATGAGtatgatttatcatctgtattcatcgtgtatattcttcaagtggagagcatggatgactgatgtatt	5'	G5	0	0	0	0	7.56054	40.3819	38.6516	39.1545	middle
294	346	PC-3p-169843_34	AGAACCGGGACAGATGGGCCTTC	23	chr7A	+	692058376	692058499	cccggttcgtaagggccttttgtcccggttcctgaaccgggactaaagggttgttactaatgccctgtccctttagttccggttcagtccAGAACCGGGACAGATGGGCCTTCacgtgacctgt	3'	G5	0	0	0	0	24.1937	0	28.4801	44.748	middle
295	347	PC-3p-41607_112	ATAATTTTTTATATAAACTTGGTC	24	chr2B	+	488118287	488118440	agctaagtttgaccaaatttatattagaaattattagcatctataatatctaataaatataatatgaaaatatattccgagatgaatctaatgatattgatgttgttatgtaaatgtgaATAATTTTTTATATAAACTTGGTCaaagttggatg	3'	G5	18.2396	4.22425	23.2221	20.2396	0	0	0	0	middle
296	348	PC-5p-82865_65	TTTAGTACCGGTTGGAGCCACC	22	chr3A	+	3658140	3658257	caccTTTAGTACCGGTTGGAGCCACCaaccggtactaaaggcctgttttggccaggccaagcagcgggaagggcaggcctttagtaccgggtggtggttccaaccggtactaaagacc	5'	G5	4.55989	0	0	2.97641	16.6332	9.50162	34.583	44.748	middle
297	349	PC-5p-5513_501	TCTGTAAATTTATATAAGAGC	21	chr2B	-	464317946	464318063	tgtttgcagtaatctactacccccTCTGTAAATTTATATAAGAGCatttagatcactattttagtattctaaacaatcttatattagtttacagaggagtagttcttgcctgtaaagt	5'	G5	92.9078	61.4863	87.8672	42.8603	0	0	0	0	middle
298	350	PC-5p-48406_100	AAATATAATTCTTTGTAGAGATT	23	chr3B	+	42998586	42998746	atactccatccgttcctAAATATAATTCTTTGTAGAGATTtcactatggaccacatacggatgtatctagatgcattttagagtatagattcactcattttgctccgtatgtggtcaatagtggaatctctccaaagacttatatttaggaacggagggag	5'	G5	14.2497	15.9583	25.7325	0	0	0	0	0	middle
299	351	PC-5p-447480_11	AATAAACCGGGTTTTTCTGAAGC	23	Un	-	265995662	265995803	ggtggtgcttagaaaAATAAACCGGGTTTTTCTGAAGCaccggtgcctatttctaaaggagaggcgtctagttaagcgtctaccctgtacaaataagcaccgatgcttaaggaatgtctggtttatttctctaagcaccttg	5'	G5	0	0	0	0	0	0	10.1715	16.7805	middle
300	352	PC-3p-362247_14	TGAATTTATGTTGAATTTTCTCTA	24	chr3B	-	234369970	234370131	ccttattgagctcctctcaaaatgaaaatagatgcccttatacagggaatttaacctaaattcatactgaatttctctgaagttagtagaaatttattaTGAATTTATGTTGAATTTTCTCTAtaagcgcatctatgctcatttctgagtagttttttgtat	3'	G5	0	0	0	0	9.07265	0	0	22.374	middle
301	353	PC-5p-97608_56	TTTGTAGATATTTCACTATGGACC	24	chr6B	+	630530508	630530672	tatactccctccgttcctaaatataagtcTTTGTAGATATTTCACTATGGACCacacacggatgtatgtagatgcattttagagtgtagttcattcattttactccgtatgtggtccatagtggaatgcctccaaagacttatatttagaaacgaagggagtatt	5'	G5	5.12988	9.38722	16.9458	0	0	0	0	0	middle
302	354	PC-3p-289364_19	ACTAGATATGATTGTAAAACA	21	chr6A	+	317483133	317483357	gctatggtaggtctctccggcccagttcttttgcaggattctcccagaatctgcccctatctagcttctcctgaaatctttgaccgcctttttttacaatcctacctaattagaccctaACTAGATATGATTGTAAAACAaatggggatcaaatattctgggagaatctcggtagggttcagattgtaggagaatctggcaaaagaactaagcctccattgcaat	3'	G5	0	0	4.39336	0	18.1453	0	0	19.5772	middle
303	355	PC-5p-16642_224	TCCGTAAATTAATATAAGAGC	21	chr6B	-	442372789	442372877	agtactcccTCCGTAAATTAATATAAGAGCgtttagaatactaaaatagtgatctaaacgctcttatattagtttacagagggagtagc	5'	G5	13.1097	12.6727	19.4563	20.2396	57.4601	59.3851	22.3772	27.9675	middle
304	356	PC-5p-69734_75	AAACCGGATTTTTCTGAAGCACCG	24	chr3A	-	727330223	727330404	tgtacaatgggagatgcttaggcaggtgcttagaaaaatAAACCGGATTTTTCTGAAGCACCGgtatctatttctatagaagagacgcttagttaagcgtctaccctgcataaataagcaccggtgcttaagaaaattctgatttatttttctaagcacctctcctaagcacctcccattgt	5'	G5	7.40983	10.3259	8.1591	16.0726	0	0	0	0	middle
305	357	PC-5p-71064_73	TGGCACCAACCGGGACTAAAGGGG	24	chr3A	+	12172538	12172701	aaagggcgggaagcggcggcctttggtccctgttggTGGCACCAACCGGGACTAAAGGGGggcattggtcacggttggtgccccgaaccgtgaccaatgcaccctgtagtcccggttggtgccaccaaccgggaccaatggccttgtgctgccccgcgcccaaa	5'	G5	3.41992	3.75489	8.1591	8.92922	10.5848	21.3786	12.2058	0	middle
306	358	PC-5p-237453_24	GGAGTCCTGATAGGATAATTCAC	23	chr3B	+	16967812	16967980	aagctccccaaagttattttggaacGGAGTCCTGATAGGATAATTCACtttttggtacgaagttcagcaagagcctttcgaatatcgctatttggaaggcctttgctgaacttaataccaaaatgcgaattatcctatcaggactccgttccaaaataattctggagag	5'	G5	0	0	0	0	18.1453	0	24.4115	0	middle
307	359	PC-3p-250995_23	TTGAATTTCTTCTATAAGCGCATC	24	Un	-	347544573	347544735	tctctaccttatcgagctcctctgaaaatgaaaatagatgcccttatatagggaatttagcataaatccatacggatttctcttgaaattcgttatgaatttaagTTGAATTTCTTCTATAAGCGCATCtctgcccatttctgagtagttttttatatagttt	3'	G5	0	0	0	0	12.0969	17.8155	0	0	middle
308	360	PC-5p-430_4174	TGTTGCATGACAAGTTGAGCAC	22	chr3A	-	156469528	156469669	acccgagtccagttcaggtTGTTGCATGACAAGTTGAGCACacctgagtccggttctgagcacatcttctacctccagacttcaacaacctgaactcaggtgtgctcaacttgtctgcaacaaccttaacctgtgctcgatc	5'	G5	1702.55	1810.33	1704.62	2115.63	536.798	595.039	714.037	590.114	high
309	361	PC-5p-265647_21	GCCCTTATATAGGGAATTTAGCC	23	chr4A	-	662017758	662017901	attgagctcctctgaaaatgaaaatagatGCCCTTATATAGGGAATTTAGCCtaaattcatacgaatttctcttgaaatttgttatgaatttaatttgaatttcctctataagcgcatctatgctcatttctgagtagcttttt	5'	G5	0	0	0	0	0	0	28.4801	19.5772	middle
310	362	PC-5p-86655_62	TGGTCCCGTTTGGTGGCTTGAACC	24	Un	-	300115015	300115111	gcccaccaccatTGGTCCCGTTTGGTGGCTTGAACCgggaccaaaggcttccctttagtcccggttcatgtcatcaaccgggaccaatgaggtgcct	5'	G5	5.69987	9.85658	7.53148	0	16.6332	0	0	22.374	middle
311	363	PC-5p-2645_851	AGATAAGGTAGTAATAATGTCATA	24	chr5B	-	530004645	530004746	cctttgagctatttattAGATAAGGTAGTAATAATGTCATAtgactttaactaaagtcaactgacattattactatcttattttgtaatatcagctcgacaa	5'	G5	0	0	0	0	196.574	372.939	307.178	757.919	high
312	364	PC-3p-308196_18	CTCCAGTCGGCCTGCTGTGGGCC	23	chr2B	+	644881286	644881400	tgcgcctagtcagcccacaacaggccgactggaggcctatcggcttgttgctggccgatagcccagtcggccacaatttcagCTCCAGTCGGCCTGCTGTGGGCCgataggcttg	3'	G5	0	0	0	0	7.56054	0	12.2058	19.5772	middle
313	365	PC-5p-8504_365	TTTAGCGCCGGTTCGTGACGAAC	23	chr2B	+	407802181	407802294	acTTTAGCGCCGGTTCGTGACGAACcgatactaaagggggggacctttagtccccactctttagtgccggttggcgaaccgacactaaaggccgtcacgaaccggcactaaagg	5'	G5	0	0	0	0	158.771	10.6893	313.281	271.284	middle
314	366	PC-3p-189286_30	GTCTGTTGGCGGACGACAAAGATT	24	chr1B	+	670726986	670727106	ctctctttgccgtccgctagcagacgacaaagaggtggggtgttaagttttttttaaacgggcgggtgggtgggggccacctccctctttgccGTCTGTTGGCGGACGACAAAGATTcttt	3'	G5	7.97981	5.63233	0	15.4773	0	0	0	0	middle
315	367	PC-5p-48527_100	CTTTAGTCCCGGTTGGTGCCACC	23	chr6B	-	660753836	660754014	gtcccggttcgtggcaccaactgggaccaatgcccccCTTTAGTCCCGGTTGGTGCCACCaaccgggaccaaaggtccgttttcagcagagggcgggaaacagggacctttggtcccggtttggtggcaccaaccgggactaaaggtggcattggaaccggttggtgccacgaaccggt	5'	G5	0	0	0	0	24.1937	17.8155	101.715	53.1382	middle
316	368	PC-3p-62871_81	TCTCGTGTAGAAATAGGCACC	21	chr2A	-	38467364	38467553	cttaggccttgtacaatgggagatgcttaaaaaaataaaccgagtttttctgaagcaccgatgcctatttctacaggagagacacttagtgaagcgtcTCTCGTGTAGAAATAGGCACCggtgcttaaggaaagcctgatttatttctctaagcacctcccctagcaccttgaattttacaaggccttag	3'	G5	5.69987	12.6727	16.3182	10.7151	0	0	0	0	middle
317	369	PC-5p-206420_28	GGGAGAAGCGCAGTGCTCACCTGC	24	chr4A	-	646902123	646902212	gacgatgaaGGGAGAAGCGCAGTGCTCACCTGCatgttggcctgaagctaagcaatgtgcagatgagcattgcgcctctctttcattttg	5'	G5	0	0	0	0	12.0969	14.2524	16.2744	0	middle
318	370	PC-3p-252165_22	ATGGAAGAATTCGTGGAGGAGATC	24	chr6B	+	674155578	674155838	atgatgatctcttccacgagttcttacatcttccacagctcccgaacaactggcggcgtcatcatcagaaaaactttgcgaccatgatggcaccgccggttgttcgagagttgtgagagATGGAAGAATTCGTGGAGGAGATCctcattcgcaccccgccggaagagccccctgtcctcatccgtgcctccctcaactgcaaggcgtggtgtagccttctctacggccacgcctttcacaaccgctacctgaccgtgcaca	3'	G5	2.84993	0	24.4773	29.7641	0	0	0	0	middle
319	371	PC-5p-28545_150	TATTGCAGGATGGCAGGCACACGA	24	chr3B	-	706420944	706421127	tagtttccttcctatccgtcagatatagatcggacggcctaTATTGCAGGATGGCAGGCACACGAtcatcaccgacaatgctttttataagagcagggttaaaaaatagagttggtgatgatggtgggcctgccatcctgcaatgtaggtcgtccgatttatatatgacgtataggaaggaaaa	5'	G5	0	0	0	0	36.2906	114.019	20.3429	55.9349	middle
320	372	PC-3p-174502_33	GATCACAACCTGAACTGCCTGAGT	24	chr3A	-	163328637	163328766	gcggggcaggtcaggttgtgatcagaatattattcagatcccgtgatcagaatagtgttatatatacataaacaccattctgatcacgggatcagaataatattctGATCACAACCTGAACTGCCTGAGT	3'	G5	0	0	0	0	0	0	22.3772	61.5284	middle
321	373	PC-5p-468527_10	GAACCGCGACTAAAGGCCCGTCC	23	chr7A	-	713812851	713812972	ccccctttagtcgcggttgcttaaGAACCGCGACTAAAGGCCCGTCCacgtgggcgccaggtggccgtcggggcggaggacctttagtcgcggttcttctggccaaccgcgactaaaggccg	5'	G5	0	0	0	0	0	0	20.3429	0	middle
322	374	PC-3p-530869_8	TTCCAAAAGGTTTGAAGCGAAT	22	chr6B	-	657301409	657301562	gacgatgaagaaaaggctcaatgctcacctgcacgttggttcgcttcaagccttaaggaatagggtagactgcacggagcttgtgcagtgcagtttacactaTTCCAAAAGGTTTGAAGCGAATtaacgagcattgcgcctcttttttattttt	3'	G5	0	0	0	0	0	0	16.2744	13.9837	middle
323	375	PC-5p-330227_16	ATTAGAACCAGTTCGTGGCGAAC	23	chr5A	+	74878035	74878120	cgggccactctcATTAGAACCAGTTCGTGGCGAACctttagcaccggttcgtgccacgaaccggtactaaagtgagtggtggcagg	5'	G5	0	0	0	0	21.1695	0	14.2401	0	middle
324	376	PC-5p-63511_80	GATGGTGCTCAGTTTAATTTCACT	24	chr5B	-	91505177	91505333	gcttcagctagagaacaagagttcaGATGGTGCTCAGTTTAATTTCACTgctcaaggaccatggacatattttatattatgtcccaaattttttgtgtccaccttgagcagtgaaactaaactgcgcaacatttgaagcttgttctctacctgaaat	5'	G5	0	0	0	0	30.2422	36.8188	28.4801	41.9512	middle
325	377	PC-5p-343390_15	ACTGATAGGATGGGTCATATCTGT	24	chr3B	-	474311942	474312034	gttttgatgttaaattaACTGATAGGATGGGTCATATCTGTcaaattaaatgactgatatgacccatcacatgagttaatttaacctcgaggt	5'	G5	0	0	0	0	0	17.8155	0	0	middle
326	378	PC-5p-56095_89	ACATTGCTCGAGATACAAAAA	21	chr3B	-	62233767	62233925	atttaaatcaatatttgaaACATTGCTCGAGATACAAAAAtaacaaatttgacactgaatagtacataacacaagttgggcttcatttttggcccattagcacattgaggtcaaatttgtcatttttgtatcttgagcattgttttgaattttgattta	5'	G5	17.0996	18.7744	5.02098	6.5481	0	0	0	0	middle
327	379	PC-3p-27206_155	AAAGGCAGTTCCCTTAAGGCA	21	chr7A	-	512666971	512667099	ggtggacgctgcttcggtgccttaaagacaactgcctttgggtcactgacatgtgggccagccacctgttgggcccatatgtcatggacacAAAGGCAGTTGCCTTAAGGCAccgaagcatagtcctgt	3'	G5	27.3594	21.5906	27.6154	0	25.7058	0	0	0	middle
328	380	PC-3p-183994_31	CTCGGTTTATTTTTCTAAGCACC	23	chr2A	-	159211821	159211974	ttaagggaggtacttagagaaataaaccagactttccttaagcatcggtgcttatttgtacagggtagacgcttaactaagcgtctctcctgtagaaataggcaccggtgcttcagaaaatCTCGGTTTATTTTTCTAAGCACCcctctaagca	3'	G5	0	0	0	0	12.0969	0	28.4801	25.1707	middle
329	381	PC-5p-114926_49	ACATGTACCGTCGGTGTCGGACA	23	chr5A	+	277972404	277972570	aaatagaaagtatcatcggtgtgagatACATGTACCGTCGGTGTCGGACActacacccacatcccacaagtggcgcgggcttcgacgcccatgtcacttgtgggacgtggatgtagtgtccgacactgaaggccacatgtatctcacacccacgatacttgctagat	5'	G5	0	0	0	0	19.6574	0	28.4801	61.5284	middle
330	382	PC-5p-7728_392	CGCGCTGCCCTGTGAGTCTGC	21	chr1B	+	663248882	663248972	ctagggCGCGCTGCCCTGTGAGTCTGCtggccctactaggcatgtatttgcacacccaaggtctggcaggcccacagggcagcgccccaac	5'	G5	0	4.69361	3.13812	0	148.187	261.295	71.2003	67.1219	middle
331	383	PC-5p-53896_92	GATAAGCTAGTAATAATGTCATA	23	chr2B	-	140711845	140711935	tgagatatttattaGATAAGCTAGTAATAATGTCATAtgactttaactaaagtcaactgacattattactatcttattttttaatatcagc	5'	G5	0	0	0	0	34.7785	32.068	113.92	184.585	middle
332	384	PC-3p-16448_226	TTGCCATATGCATAGCCCTGC	21	chr7A	-	723704918	723705034	gggtcaggaggcgacacgtggcagggttatgcctacggcaaagccgtcggcataggttaaatctatgccgacggctTTGCCATAGGCATAGCCCTGCcacgtgtcgcctcctggtgt	3'	G5	42.179	35.6714	47.6994	0	0	0	0	0	middle
333	385	PC-5p-732944_5	ATGCACCTATAGAGGAAATTTGAC	24	chr6B	+	32845694	32845818	aaatgaacatagATGCACCTATAGAGGAAATTTGACctaaattcataatcaatttctatgaatttcagagaaattcactatgaatttaggtcaaattccctgtataggggcatctattttcactt	5'	G5	0	0	0	0	0	0	0	27.9675	middle
334	386	PC-5p-415210_12	TTTTGGAGATTTCAATATGAACC	23	chr6B	+	125186222	125186389	aaatactccctccgttcctaaatataagtctTTTTGGAGATTTCAATATGAACCacatacggatgtatatagacgtagtttagagtgtagattcactcattttgctccgtatgtagtccatattggaatatctaaaaagacttgtatttaggaacggagggagtagaa	5'	G5	0	0	0	0	0	0	10.1715	33.561	middle
335	387	PC-5p-88267_61	ATGCCCTTATACAGGAAATTTGAC	24	chr4B	+	325328458	325328604	actgctctcaaagtgaaaatagATGCCCTTATACAGGAAATTTGACctaaattcatattgaatttctctaaagttagtagaaatttattatgaatttaggtctaattttctcaataagcgcatctatgctcatttctgagtagcttt	5'	G5	0	0	0	0	16.6332	52.2589	12.2058	0	middle
336	388	PC-3p-255_6850	TTGAATTTCCTCTATAAGCGCATC	24	chr6B	+	609570024	609570186	tctctgccttattgagctcctctgaaaatgaaaatagatgcccttatacagggaattttggctaaattcatacgaatttctcttgaaatttgttatgaatttaatTTGAATTTCCTCTATAAGCGCATCtatgctcatttctgagtagctttttatatagttt	3'	G5	27.9293	28.631	21.9668	25.0018	2463.22	4022.75	1289.74	2833.1	high
337	389	PC-3p-450539_11	CCTTTGTAGTGACCCATTCATCT	23	chr6B	+	224090705	224090818	cggatgggaagtggactcgatattaattagttggatgggtaactgcaaaggtttattataaaCCTTTGTAGTGACCCATTCATCTagttaatattgaggtctttgttttgtaat	3'	G5	0	0	0	0	7.56054	19.0032	0	16.7805	middle
338	390	PC-5p-80803_66	TCATTTGAGCATCTGAGCAGC	21	Un	-	164333151	164333305	gccccaaaattcaacTCATTTGAGCATCTGAGCAGCtctcggcaaaaaagacaaaataagggtctgtaaaaatgtttgctgttcacgcactgttttgacccgatttgtcttttttgccgagagctgctcagatgtccaaataagttgaattttgg	5'	G5	3.98991	6.10169	10.6696	17.2632	0	0	0	0	middle
339	391	PC-5p-75846_69	TGTACCGAAATACTTGTAGTTGAG	24	chr6B	-	410724314	410724456	gcagctaacagcacatgaattgtactccctcTGTACCGAAATACTTGTAGTTGAGgaaaactaataaaagtttccccagcaacaagtattgtggtacagagggagtagtaattaactaacagtacatgaactggcttagcaaa	5'	G5	2.84993	2.81617	8.1591	17.8584	10.5848	27.3172	0	13.9837	middle
340	392	PC-3p-6807_430	AAGAACACCAAGAACACAAGGGGA	24	chr7A	-	189362992	189363231	ttggagtgaatcttgtccattagagtgttcttgtgttttccccttgtgttcttgatgttcttcctcaaattcacctccaaatcgtgaacatcaggccacctaattggaggtcgatttgaggAAGAACACCAAGAACACAAGGGGAaaacacaagaagaacactctaatggacaagattcactccaagtactcctcaaatcacaagcaatgcaagaggtgcatcaagatccgaagacaaca	3'	G5	0	4.69361	4.39336	5.35753	161.796	261.295	87.4746	251.707	middle
341	393	PC-5p-348472_15	CTTTGGTCCCGGTTCGTGGCACC	23	Un	+	381346364	381346477	atgaaagggtgcCTTTGGTCCCGGTTCGTGGCACCaaccgagactaatgatcccctttagtctcggttggtgccaccaaccgggaccaaaggcctctacttcccaccctttggg	5'	G5	0	0	0	0	0	0	20.3429	13.9837	middle
342	394	PC-5p-470750_10	ACACGTTGCTTAGCTTCAAGCCT	23	chr3B	-	779011619	779011768	tgctcacctACACGTTGCTTAGCTTCAAGCCTtgaggaacgggtgtagactgcacggagctatcagggtttcggacaaagactacacatagctccgtgcagtctacacgatttcctcaaggcctgaagcaaagcaacgtgcaggtgaaca	5'	G5	0	0	0	0	0	0	0	27.9675	middle
343	395	PC-3p-501658_9	TGGACGAACCGGGACCAATGGGCC	24	chr7A	+	41853779	41853878	gccggccgggccacgtggtccattggtcccggttcgtctggaccttttggtcccggttggtTGGACGAACCGGGACCAATGGGCCtcgctcctggcccac	3'	G5	0	0	0	0	9.07265	0	18.3086	0	middle
344	396	PC-3p-255741_22	TTGAATTTCCTCTATAATT	19	chr2B	-	769861027	769861156	cctctcaaaatgaaaatagatgaccttatatagggaatttagcctaaattcatacgaatttctcttgaaatttgttatgaatttaagTTGAATTTCCTCTATAAGTgcatctatgctcatttctgagtag	3'	G5	0	0	0	0	12.0969	16.6278	0	0	middle
345	397	PC-3p-228725_25	TGAATTTCCTCTATAAGCGC	20	chr7B	-	124888005	124888148	attgagctcctctgaaaatgaaaatagatgcccttatatagggaatttaggctaaattcatacgaatttctcttgaaatttgttatgaatttaattTGAATTTCCTCTATAAGCGCatctatgtttatttctgagtagcttttt	3'	G5	0	0	0	0	10.5848	0	26.4458	13.9837	middle
346	398	PC-5p-62083_82	CTGTAGTTGAGAGGAGCTCGAGA	23	chr7A	+	520482697	520482779	cgaaagcCTGTAGTTGAGAGGAGCTCGAGAgggtgggcgcaatagtgcttataaaccactctcgagctctctcaactagcaag	5'	G5	0	0	0	0	31.7543	57.0097	22.3772	22.374	middle
347	399	PC-5p-221214_26	ATAGGATAATTCGCTTTTTGGTAC	24	chr2A	-	747019482	747019667	atggtacgaagctcttcaaagttgttctggaacggagtcccagATAGGATAATTCGCTTTTTGGTACaaagttcagcaagagccttccgaatatcgctatttggaaggcctttgctgaattcgtaccaaaaggcggattattctatccgggactccattccagaacaactttgcagaacttcgtac	5'	G5	0	0	0	0	7.56054	19.0032	0	13.9837	middle
348	400	PC-5p-321735_17	CAGGAAATTTGACCTAAATTCATA	24	chr2A	-	17105152	17105266	aaaatagatgcctctataCAGGAAATTTGACCTAAATTCATAatcaatttctctgaatttcatggagattgattatgaatttaggttgaattttctctataggcgcatctatgtt	5'	G5	0	0	0	0	0	11.877	0	19.5772	middle
349	401	PC-5p-23676_172	TTAGAGATTTCAATGTGGATT	21	chr2B	-	225320178	225320345	gagtactccctttgttcctaaatataaatctttTTAGAGATTTCAATGTGGATTagatacggatgtatatggacggattttagagtgagattcacccatttcacttcgtgtgtagtccatattgtaatcttctaaaaagatttatatttaggaacggagggagtagta	5'	G5	14.8197	24.8761	26.3602	19.6443	10.5848	7.12621	0	13.9837	middle
350	402	PC-5p-192007_30	GCCTTTAAGGCACCTGCCTTT	21	chr4A	-	112096638	112096752	gcagctttggtGCCTTTAAGGCACCTGCCTTTgggtcactgacatgtgggccagcctcctgttgggaccacatgtcatggacacaaaggtagatgccttaaggcaccgaagcatt	5'	G5	0	0	0	0	13.609	0	42.7202	0	middle
351	403	PC-5p-211606_27	CCCTTTAGTGTCGGTTCTGTAAC	23	Un	-	21085428	21085533	taaggCCCTTTAGTGTCGGTTCTGTAACcggcactaaagggtggggcctaaaggtccccctcccttttagtaccgattcaacacgaaccgccactaaagggtcacc	5'	G5	0	0	0	0	19.6574	0	16.2744	16.7805	middle
352	404	PC-3p-13332_262	CCATTGACCCAACTGCAGGTGC	22	chr6A	+	95296894	95296977	agtgccgtaactgcacctgcagttgggtcaatggccggctggcccacatgCCATTGACCCAACTGCAGGTGCagttacggcagc	3'	G5	30.2093	37.5489	48.327	26.1924	0	9.50162	0	0	middle
353	405	PC-5p-205560_28	ACGTTGGTCACTGACATGTGGGC	23	chr2B	-	399350059	399350162	gtatcctctgacctatgtcagttctgACGTTGGTCACTGACATGTGGGCcagctggcccacatgtcagtgaccaacatcagaactgacgcatgtcagaggagcc	5'	G5	0	0	0	0	0	0	32.5487	33.561	middle
354	406	PC-3p-331023_16	TTGGATTTCCTCTATAAGCGCATC	24	chr2B	+	9495534	9495634	aatagatgcccttatatagggaatttagcataaattcatacggatttctcttgaaattcgttatgaatttaagTTGGATTTCCTCTATAAGCGCATCtctg	3'	G5	0	0	0	0	0	19.0032	0	0	middle
355	407	PC-3p-4575_570	GTCTCTCCTGTAGAAATAGGCACC	24	chr3B	-	403618256	403618349	ggcttttcttaagcaccggtgcttatttgtacaggatagacgcttaactaagcGTCTCTCCTGTAGAAATAGGCACCggtgcttcagaaaaact	3'	G5	7.97981	13.1421	24.4773	21.4301	160.283	260.107	87.4746	237.724	middle
356	408	PC-3p-347148_15	TGAATTTAGGTCGAATTTTCTCTA	24	Un	+	42507653	42507785	ctcaaagtgaaaatagatgcccctatacagggaatttgacctaaattcatagtgaatttctctgaaattcataaaaattgattaTGAATTTAGGTCGAATTTTCTCTAtaggtgcatgtatgttcattttttt	3'	G5	0	0	0	0	0	17.8155	0	0	middle
357	409	PC-3p-268675_21	GAATTTAGGTTGAATTCTCTCT	22	chr6A	-	18031883	18032015	ctcaaagtgaaaatagatgcccctatacagggaatttgatctaaatacatagtgaatttctctaaaattcatagaaatttattatGAATTTAGGTTGAATTCTCTCTataggcacatgtatgctcattttttt	3'	G5	0	0	0	0	7.56054	0	22.3772	13.9837	middle
358	410	PC-3p-215078_27	AGAAAGACTTATATTTGGGA	20	chr7B	-	259908176	259908309	aggaagtataagtctttttagacatttgaaatggactacaacatacggatgcatgtagatatattttagagtgtagattcgctattttgctccatatcatttattgaaatctctAGAAAGACTTATATTTGGGA	3'	G5	0	0	0	0	12.0969	0	24.4115	19.5772	middle
359	411	PC-3p-208149_28	CTCCTGTAGAAATAGGCATC	20	chr4B	+	467265184	467265316	atgcttagagaaataaatcaggcttccttaagcactggtgcttatttgtacacggtaggcacttagttaggcatctCTCCTGTAGAAATAGGCATCggtgttttagaaaaacctgatttgtttttctaagaac	3'	G5	0	0	0	0	10.5848	0	22.3772	27.9675	middle
360	412	PC-5p-42120_111	TGTCTCGGAAATGAATGTATC	21	chr2A	+	88181694	88181797	tgatactccctccattcggaattactTGTCTCGGAAATGAATGTATCtagacgtctagatacatccattttcgagacaagtaattccgaacggagggagtagtt	5'	G5	17.0996	13.1421	20.0839	12.5009	0	0	0	0	middle
361	413	PC-3p-69881_74	GCCACTTGTCGCAACCTGGGAGTT	24	chr3B	-	812219946	812220014	tccaacttccccgggttgcgacaagtggcgcgctgcatgtgcGCCACTTGTCGCAACCTGGGAGTTttc	3'	G5	15.9596	7.50978	3.76574	10.1198	0	8.31392	0	0	middle
362	414	PC-3p-56803_88	TCATTTAGAGGAAGGAGAA	19	chr1A	-	2395394	2395571	tcgctcctaccgattgaatggtccggtgaagtgttcggatcgcggcgacgggggcggttcgccgcccccgacgtcgcgagaagtccattgaaccttaTCATTTAGAGGAAGGAGAAgtcgtaacaaggtttcggtaggtgaacctgcggaaggatcattgtcgtgaccctgaccaaaa	3'	G5	0	20.1825	11.9248	0	30.2422	16.6278	28.4801	19.5772	middle
363	415	PC-3p-445063_11	GGCTTGAACCGGGACCAAAGGGT	23	chr7B	+	659712973	659713104	cctggttcgtctggcccctttggtcccggttggtgggacgaactgggaacaatgggcctcgctactggcccaccaccattagtcccggttggtGGCTTGAACCGGGACCAAAGGGTgctgtttagaaccggt	3'	G5	0	0	0	0	0	0	10.1715	16.7805	middle
364	416	PC-5p-341729_15	CCGCGACTAAAGGTCCTCCGCCC	23	chr6B	-	94494261	94494382	cggcctttagtcgcggttagccacaagaaCCGCGACTAAAGGTCCTCCGCCCcgacggccacctggcgcccacgtggacgggcctttagtcgcggttcttaagcaaccgcgactaaaggggg	5'	G5	0	0	0	0	0	0	18.3086	16.7805	middle
365	417	PC-3p-156933_37	TATGGATATGGCATATACTTGATC	24	chr7A	-	339543006	339543175	accgcagattagtttgactggatgcatgtggatcctagctaagtcatcaagtatatgtcatatccatattacatatacttgatcacctaattaagtgatcgaggtaaTATGGATATGGCATATACTTGATCacttagctagaatccatccagttgaaactaatatgcagt	3'	G5	0	0	0	0	13.609	20.1909	10.1715	16.7805	middle
366	418	PC-3p-48871_99	AAGTGAATTAGACCAAATTATATC	24	Un	-	165112326	165112486	tgctagaactcatctagatgagatataatttggtctcattcactttttatagccattggatgtgatgctataagatgcgtgtatgctgacgtgggttgtatctgttcttattttcaAAGTGAATAAGACCAAATTATATCtcatctagatgagttctaggt	3'	G5	17.6696	13.6115	24.4773	0	0	0	0	0	middle
367	419	PC-3p-297145_18	CAAATGTAAGACAAAAATTTT	21	chr2B	+	711287517	711287641	actccctccgtcccaaaattcttgtcttaaatttgtctaaatacggatatatctagttacattttagtgttaaatacatccgtatctaaaCAAATGTAAGACAAAAATTTTgggacggagggaat	3'	G5	0	2.34681	0	0	10.5848	5.93851	0	16.7805	middle
368	420	PC-3p-11256_297	TGCCACCAACCGGGACCAAAGGCC	24	chr4A	-	729590758	729590921	ccaaagggcgggaagtggcggcctttggtcccggttggtggcaccaacagggactaaagggtggcattggtaccggttggtgccacgaaccgggaccaatgccccctttagtcccggttcgTGCCACCAACCGGGACCAAAGGCCttgctttgctcgcgggcga	3'	G5	15.3896	16.4276	20.7116	16.6679	31.7543	103.33	109.852	33.561	middle
369	421	PC-3p-17275_217	TATCCTATCTAGGACTCCGTTCCA	24	chr1A	+	582862443	582862596	agttgttctggaatggagtcccggatagaataatccgccttttggtacgaattcagcaaaggccttccaaatagagatattcggaaggctcttgctgaactttgtaccaaaaagcgaatTATCCTATCTAGGACTCCGTTCCAgaacaactttg	3'	G5	0	0	61.5071	70.8385	0	0	0	0	middle
370	422	PC-5p-220753_26	CACAAATATAAGATGTTCTG	20	chr1B	+	26911187	26911336	tatgtactctccgattttttCACAAATATAAGATGTTCTGaattatttctgaatcggatgtatatatacattttaattagtgtgtttgttcactcatttcagtcaatgttgtcaaaaacatcttatatttgtaaatggagggagtactat	5'	G5	0	0	0	0	0	0	34.583	25.1707	middle
371	423	PC-3p-57963_86	AGACGGCAAAGAGAGCTCTTTACC	24	chr2A	-	685323043	685323208	agatctttgctgtatgcgtaatttattacatacggcaaagagctcactttgccgtctgcaaaaaggaacacatagggcaaagatctttgctgtctctgttttttattgcAGACGGCAAAGAGAGCTCTTTACCgtctgtaatataaaacgcagacggcaaagaaga	3'	G5	14.8197	11.734	13.8077	19.049	0	0	0	0	middle
372	424	PC-3p-35209_127	GTCTCTTCTGTAGAAATAGGCACC	24	chr3B	+	574735622	574735845	cagactcttaggccttgtacaatgcaatgcaaggttcttagggaagttgcttaaaaaaataaatcagatttttcttaagcatcggtgcttatttgtacagaatagacgcttaactaagcGTCTCTTCTGTAGAAATAGGCACCggtgcttcagaaaaactcggtttatttttctaagcacctccctaagcatctcccattgtacaaggccttagagcatctcca	3'	G5	5.12988	7.97914	37.0298	17.8584	0	8.31392	0	13.9837	middle
373	425	PC-3p-418962_12	TATGGATATGGCATATACTTGAT	23	chr2B	-	683429021	683429233	attatgagttgttaaatcattaggtgaaagtaccgcacattagtttcgactggatgcatgtggatcctagctaagtgatcaagtatatgccatatccatattatacttgatcactataaTATGGATATGGCATATACTTGATcacttaactaggatctatccagctgaaactaatcttcggtttctttcataaatgatataataactcatcat	3'	G5	0	0	0	0	9.07265	0	0	16.7805	middle
374	426	PC-5p-404795_12	TAGGATAATTCGCTTTTTGGTAC	23	chr7A	-	15172032	15172216	tggtacgaagctctccaaagttattttggaacggagtcccagaTAGGATAATTCGCTTTTTGGTACaaagttcagcaagaacgttccaaatatcgttatttggaaggcctttgctgaaattcatacaaaaaggcaaattatcctatccgggacaccattccaaaataactttggaggacttcgta	5'	G5	0	0	0	0	7.56054	0	0	19.5772	middle
375	427	PC-5p-474630_10	GAGGAAGTGGTGTAGACTGCACG	23	chr5B	-	694679541	694679740	gcagagatgatgaaggagaggcgcaatgctcacctgcacgttgcttagcttcacgccttGAGGAAGTGGTGTAGACTGCACGgagttatcagggtttcggacgaaaactacacatagctctatgtagtctacactatttcctcaaggcctgaagctaagcaacatgcaagtgagcattgcgcctctcttttattcttaat	5'	G5	0	0	0	0	0	0	20.3429	0	middle
376	428	PC-5p-75130_70	TGACCGTAAATTTAACTACC	20	chr6B	+	540027	540184	tctacgtgcttcaacttTGACCGTAAATTTAACTACCaagaccgattgcggcgggagcaaaaattatatcagtgaattcgtattcgaaagaagttttcaattatataattttttcttccgccgcagttggtcttgttggttaaatttacggtcaaagt	5'	G5	0	0	3.13812	0	18.1453	0	79.3375	53.1382	middle
377	429	PC-5p-29323_147	TCTGTAAACTAATGTAAGAGC	21	chr7B	+	423646015	423646105	tactactcccTCTGTAAACTAATGTAAGAGCatttagatcactaaagtagtaatctaaacgctcttatattagtttacggagggagtactt	5'	G5	7.97981	15.4889	19.4563	11.9056	13.609	32.068	12.2058	19.5772	middle
378	430	PC-3p-469045_10	TTATGAATTTAGGTTGAATTT	21	chr4A	-	724553768	724553900	ctcaaagtgaaaatagatgcccctatacagggaatttgacctaaattcgtagtgaatttctctgaaattcatagaaatttaTTATGAATTTAGGTTGAATTTtctctataggcgcatctatgttcattttttt	3'	G5	0	0	0	0	15.1211	0	0	0	middle
379	431	PC-5p-2293_940	TGATGGATTACACGTGACATT	21	chr5A	+	68519762	68519939	aaaatcaggtctcacggttagcaggtgagacccgtccTGATGGATGACACGTGACATTcacaaatcacaaagcatctaatctcttccccttgattttaagtgggggtgagggatgctttgtgatttatgaatgccacatgtcattcatcaggatgggtctcgcgtgagacctgatctc	5'	G5	206.335	165.684	141.215	0	0	0	0	0	middle
380	432	PC-3p-70457_74	GCACGAACCGGTACTAAAGGCTC	23	chr7A	+	720543878	720544006	ttagaccttcagtaccggtttgtgtcacaaaccggtactaaaggggctcgtggggacccagcctgacgctagcctgccactaccccttcagtaccggttcgtgGCACGAACCGGTACTAAAGGCTCaac	3'	G5	0	0	0	0	0	0	117.989	237.724	middle
381	433	PC-5p-8970_352	AATGGAGTCCCGGATAGGATAATC	24	chr3A	-	292767730	292767889	ctgcaaagttgttctggAATGGAGTCCCGGATAGGATAATCcgccttttggtacgaattcagcaaaggccttccaaatagcgatattcggaaggctcttgctgaactttgtaccaaaaagcgaattatcctatctgggactccgttctagaacaactttg	5'	G5	0	0	101.047	113.699	0	0	0	0	middle
382	434	PC-3p-470048_10	ATCCGGGACTCCATTCCAGAACA	23	chr6A	-	75693327	75693472	gttctggaatggagtcccagataggataattcgctttttggtacgaagttcagcaagagccttccgaatatcactatttggaaggcctttgctaaattcgtaccaaaaggcggattattctATCCGGGACTCCATTCCAGAACAac	3'	G5	0	0	0	0	0	0	0	27.9675	middle
383	435	PC-3p-9008_350	CATCTGCCGATGACTTCTCGT	21	chr5A	+	612066283	612066405	gcaatgcagctgtcgacgcacgagaagttaccggcagattgcgggggtctggagataaaaatatcattccaagaacaccctgcCATCTGCCGATGACTTCTCGTaagtcttcagctggatcaa	3'	G5	31.9193	42.7119	45.1889	77.9819	0	0	0	0	middle
384	436	PC-3p-89389_61	GGGAAAAGAAGGAGTAACGAA	21	chr5A	+	407298929	407299033	tcccgactgttgtcgtgggggttgtttctccttcttttccttgtgctagacctttgttatgcactaGGGAAAAGAAGGAGTAACGACcatcaccgacggtcgcaa	3'	G5	26.7894	36.1408	16.3182	16.6679	0	0	0	0	middle
385	437	PC-5p-409978_12	ACTATTATTGTAATAAGAGCATC	23	Un	-	128458979	128459107	aacaaACTACTATTGTAATAAGAGCATCaatgctcgctttgcgaagtagatgatgatttgatattggatcatctcttaatctctttcacaaagtacgcatagatgatcttactacaataaaagtttttt	5'	G5	0	0	0	0	0	0	0	33.561	middle
386	438	PC-3p-43615_108	ACCTGACTTATAAGTCACCTGACC	24	chr5A	-	492999841	492999935	taagtcacctgacttataagtcaggtgacttaaaaccagtgacttataagtcacgcctgtttggttgtcACCTGACTTATAAGTCACCTGACCac	3'	G5	11.9697	11.734	19.4563	18.4537	0	0	0	0	middle
387	439	PC-5p-361869_14	GGTTGGTGCCACGAACCGGGACC	23	chr6B	+	636820961	636821050	caaggccattggtcccGGTTGGTGCCACGAACCGGGACCaatgccaccctttggtcccggttcgtggcaccaaccgggaccaatgccccc	5'	G5	0	0	0	0	0	0	12.2058	22.374	middle
388	440	PC-3p-19297_200	GTTGTAGAACCGGCACTAAAGGCC	24	chr3B	-	817356669	817356773	ggtgggcctttagtggcggttcgtgctgaaccagtactaaagggggggggggctttagtctccaccctttagtgccgGTTGTAGAACCGGCACTAAAGGCCctta	3'	G5	5.69987	8.4485	15.6906	22.0254	45.3632	58.1974	28.4801	47.5447	middle
389	441	PC-5p-393312_13	TGTACCGGTTCTAGGCATGAATC	23	Un	-	134015909	134016012	gatccattTGTACCGGTTCTAGGCATGAATCgtgactaatgggccgcgctcctggcccacagccattggtaccggttcgtgcctagaacagggacagaaggggg	5'	G5	0	0	0	0	7.56054	7.12621	16.2744	13.9837	middle
390	442	PC-3p-343371_15	ATCTCTCGTGTAGAAATAGGCACC	24	chr4A	-	11399224	11399454	actaggaggctccattaggccttgtacaatgggaggtgcttaggggatgtgtttagagaaataaaccaggtttttcttaagcaccgatgcttatttgtatatgatagacgcttaactaagcATCTCTCGTGTAGAAATAGGCACCggtacttcagaaaaacccggtttatttttctaaacatctctttaagcacctcccattatacaaggccttactagggacctcctcaa	3'	G5	0	0	3.76574	5.35753	0	0	12.2058	22.374	middle
391	443	PC-3p-256919_22	TTGTTATTTTTGGTGAGAGC	20	chr6A	+	602670882	602671057	attttttaggttgctgcaaacttttcatccacaaataacatgcaatgagctctcgacagaaaagacaaaatcgtgtactaaaaaatgcagcaaacattgacatgtgattTTGTTATTTTTGGTGAGAGCtcttcgaatgttatttgtggatgaaatttggcatgtctctaaaacat	3'	G5	0	0	0	0	12.0969	0	12.2058	22.374	middle
392	444	PC-3p-63895_80	AGTGACTTATTTTGCCAAACAGAC	24	chr3B	+	7661320	7661403	ttagggcctgtttggttccaaataagtcgccaacttataagtcgaaaagtaaaaaAGTGACTTATTTTGCCAAACAGACccgac	3'	G5	7.40983	4.69361	12.5525	19.049	0	5.93851	0	0	middle
393	445	PC-5p-19726_197	TCCGTCTGATAATATAAGATC	21	chr3A	+	744693810	744693899	tgtactttcTCCGTCCGATAATATAAGATCgttttatatgctcttgttatcttgagaaatgaacttacattatgggacgaagggagtgat	5'	G5	21.6595	11.734	55.8585	26.7877	0	0	0	0	middle
394	446	PC-5p-16080_230	TTGACCGTAAATTTAACTACC	21	chr7A	-	373685893	373686036	aactTTGACCGTAAATTTAACTACCaagaccaattgcggcgggagcaaaaattatatcagtgaattcgtattcgaaagaagttttcaattatataatattttctctcgccgcagttggtctcgttggttaaatttacggtcaaa	5'	G5	17.6696	22.5293	6.90385	10.1198	28.7301	72.4498	44.7545	58.7317	middle
395	447	PC-5p-205700_28	TAGCTTTAAGCCTTGAGGAATAGG	24	chr5B	+	587738165	587738309	tgcagaagaggctcaatgctaacctgcacgttgctTAGCTTTAAGCCTTGAGGAATAGGgtagactgcacggagctatgtgcagtggagtttacactattccgaaaggcttgaagctaattaacgagcattgcgcctctttttta	5'	G5	0	0	0	0	12.0969	23.754	0	0	middle
396	448	PC-3p-9540_336	AACAAATGGGGCTCAAAGATT	21	chr1B	+	652130052	652130248	gttgccagaatctggggattctcccagaattcgacccctacccagcttctcctagaatctttgaacctcatttgttttacaatcctatctagtgagggtctaattagacaggattataaAACAAATGGGGCTCAAAGATTctgggaaaagctgggtagaggtcggattctgagagaatccccagattctggcaaaag	3'	G5	29.6393	38.4876	20.7116	71.4338	9.07265	41.5696	0	22.374	middle
397	449	PC-5p-73413_71	ATTACTTGTCTTAAATTTGTT	21	chr1A	-	547889009	547889155	ccatcccgaATTACTTGTCTTAAATTTGTTtagatacgaatgttagacactctcgatgtaaagtagtgatccaaatgctcttatattaatttacagaagggtagtacatccgtatctgacaaatttaagacaagtaatttgggaaga	5'	G5	17.6696	13.6115	3.76574	2.97641	0	0	0	0	middle
398	450	PC-5p-16703_223	TAAACCGGATTTTTCTGAAGCACC	24	chr7A	+	517426450	517426633	ttgtacaatgggagatgcttaggcaggtgcttagaaaaaTAAACCGGATTTTTCTGAAGCACCggtgcctatttctataggagagacgcttagttaagcgtctaccctgtacaaataagcatcggtgcttaaggaaatcctggtttatttctctaagcacctctcctaagcacctcccattgta	5'	G5	23.3695	21.5906	50.2098	27.9782	18.1453	17.8155	0	0	middle
399	451	PC-5p-225370_25	AGAACCGCGACTAAAGGCCCGTC	23	chr3A	+	732457973	732458094	caccctttagtcgcgaatgcttaAGAACCGCGACTAAAGGCCCGTCcacgtgggcgccaggtggccgtcggggcggaggacctttagtcgcggttcttctggccaaccgcgactaaaggccg	5'	G5	0	0	0	0	0	0	38.6516	16.7805	middle
400	452	PC-3p-31920_138	AGACACTTATTTTAGGACAGA	21	chr7B	+	700951606	700951708	aaatactccctccatcccaaaataagtgtctcaagcttagtacaactttgtgctaaagttagtacaaagttgAGACACTTATTTTAGGACAGAgcgagtagta	3'	G5	19.3795	18.7744	23.8497	15.4773	0	0	0	0	middle
401	453	PC-3p-344325_15	CCGGGCAGTTATGTAGAGCCATA	23	chr2B	-	651705256	651705367	ggtcatatcttatattgtgatatgactttacctaactgcccgggcagttcattgtcagacagtgtactgCCGGGCAGTTATGTAGAGCCATAtcacaatattaaatatgttt	3'	G5	0	0	0	0	0	0	14.2401	22.374	middle
402	454	PC-5p-60811_83	CTTAAGAACCGCGACTAAAGGCC	23	chr6B	-	654178196	654178317	caccctttagtcgcggttgCTTAAGAACCGCGACTAAAGGCCcgtccacgtgggcgccaggtggccgtcggggcggaggacctttagtcgcggttcttctggccaaccgcgactaaaggccg	5'	G5	0	0	0	0	24.1937	7.12621	93.5775	41.9512	middle
403	455	PC-5p-82507_65	AAGTTTGGACATTCGAGAAGC	21	chr3A	+	626251700	626251859	tccgtgcaaaattttatgAAGTTTGGACATTCGAGAAGCtcatggcaaaaaatacaaaatcaagtgttaatagtgcgattttcaaaaatttcttagacatccgaaatttgttttttttcccatgagctcctcgatgaccaaacttcacaaaattttgcac	5'	G5	0	0	21.9668	17.8584	0	0	0	0	middle
404	456	PC-3p-426187_11	GATATGGCATATACTTGATCACT	23	chr7B	-	577045385	577045467	tagctaagtgatcaagtatatgccatatccatattatacttgatcaactatacgGATATGGCATATACTTGATCACTtaggta	3'	G5	0	0	0	0	0	0	10.1715	16.7805	middle
405	457	PC-3p-52544_93	ATGGAGTGATGATTCTGGGAGA	22	chr1A	+	78567646	78567825	ttcttttcagcgattctcccagaatcgcccccttccccagcttctcccagaatcgccactacattttttttacaatcctatctagttaaggtctaattagctaggattgtaaaaaacatATGGAGTGATGATTCTGGGAGAagctgggggccgattctggtagaatcgcccaaaagaact	3'	G5	11.3997	14.5502	5.64861	5.35753	9.07265	11.877	0	22.374	middle
406	458	PC-3p-10565_311	TCTCCTGTAGAAATAGGCACC	21	chr2B	-	107201655	107201879	cttggttggtcatttaagccttgtactatgcaagatgtttaggggaggtgcttgaaataaaccagactttttttaagcacgggtgcttatttgtacagggtacacttaactaggtgtcTCTCCTGTAGAAATAGGCACCggtgtttcagaaaaatccggtttatttttctaagcaccccctaaacatctagcattgtacaaggccttagagcatctccagctgtt	3'	G5	17.0996	21.1212	26.3602	22.0254	48.3875	110.456	38.6516	36.3577	middle
407	459	PC-3p-115080_49	ACTAGATAGGATTGTAAAACA	21	chr3B	-	412648886	412649089	tctggcccagttcttttgcagaattctcccagaatctgcccctctctagcttctcctagaagctttgacccccttttgttttacaatcctacctaattagaccctaACTAGATAGGATTGTAAAACAaatggggctcaaatattctaggagaatctaggtaggggtcagattctgggagaatctggcaaaagaactgggcctcc	3'	G5	0	0	0	0	16.6332	38.0065	12.2058	0	middle
408	460	PC-5p-103766_53	AAACCCGAGCGGTAAAAGAGAAT	23	chr4A	+	45605271	45605367	ggtcgagaacagagcccgcAAACCCGAGCGGTAAAAGAGAATatcccctgatattatcttttaccgctcaggtttgcgggctatgtttcgctcgctg	5'	G5	0	0	0	0	37.8027	29.6926	56.9602	44.748	middle
409	461	PC-3p-271654_21	AATGGGGCTCAAAGATTTTGGGAGA	25	chr2A	+	409247462	409247650	atttcttttgcaggattctcccagaatctgcacctctctagcttctcctagaatctttgagccccttttgttttaaaatcctacctaattagactctaattacataggattgcaaaacaAATGGGGCTCAAAGATTTTGGGAGAatctgggtaggggtcagattctgggagaatctggcaaaagaattg	3'	G5	0	0	0	0	10.5848	14.2524	0	67.1219	middle
410	462	PC-3p-22655_178	TCCGGACAGCTGTGGTAGTGTTA	23	Un	+	313658512	313658695	ccatgcatcctaccagataagatggttactaaaaatatggactgactttgcactgcgcgggcagcgctaccgccgctgcgcggacagtgttacactgTCCGGACAGCTGTGGTAGTGTTAcctgagcattgtaaactcaaatcatatatttactatctatcttattttcaatagttgtgcacat	3'	G5	0	0	0	0	52.9238	0	132.229	232.13	middle
411	463	PC-3p-87967_61	CCTTTGGTCCCGGTTGGTGGCAC	23	chr4A	+	657998895	657999098	gggcattggtcccggttcgtggcaccaaccggtaccaatgcccaccctttagtcccggttggtggcaccaaccgggaccaaaggccgccgcttccgccctttgggctgctgaaaagaggCCTTTGGTCCCGGTTGGTGGCACgaaccgggactaaagtgtgtattagtcccggttggtgccacgaatcgggaccaatgctcttg	3'	G5	3.41992	0	0	3.57169	24.1937	14.2524	42.7202	0	middle
412	464	PC-3p-165000_35	CTATTTCGAAAGACTTGAAGCGAA	24	chr1B	-	639615572	639615740	gtgcagagacgatgaagaagaggctcaatgctcacctgcacgttggttcgcttcaagccttgaggaatagggtagactgcacggagctatgtgcagtgcagtttacaCTATTTCGAAAGACTTGAAGCGAAttaactagcattgtgcctcttttttatttttaatgact	3'	G5	0	0	0	0	10.5848	28.5049	34.583	33.561	middle
413	465	PC-3p-64111_80	AGTGACCCAACTGCACCCTGC	21	chr7B	-	512934611	512934759	cctcttagctggacgaggctcctctgacgtactgcagggtgcagttgggccactgacaggtgggcccgaaagcaagttggcccacctgtcAGTGACCCAACTGCACCCTGCagtacgtcaggggagccgagtccctcttagctaggcat	3'	G5	6.26985	11.2647	4.39336	10.7151	10.5848	15.4401	0	0	middle
414	466	PC-3p-212957_27	AGGGATTCTCTTCTACATGCTATT	24	chr4A	+	37110075	37110231	tctgaagctccaatagcatgcagaagaatatcccttataaggggctctccacacccctctactcatgaggtgagtttagtcccacctcatgagtggaggagtgttgtgacctctttataAGGGATTCTCTTCTACATGCTATTggagcttgagaaga	3'	G5	0	0	0	0	22.6816	14.2524	0	0	middle
415	467	PC-5p-34970_128	GCACCTGAGCAGCTCTTGGCA	21	chr5B	+	697912095	697912340	gttttggctcccgggctcatctgcactcacgctcaataaaaaattcaaaaaaatactagaaaaatttgacgcgtgaggtgcgtcccaaaattcaactcatttgaGCACCTGAGCAGCTCTTGGCAaaaaagacaaaatcagggtctgtaaaaatgtataatgttcacgcactgttttgacccgatttgttttttttgccgagagctactcagatgtccaaataagttgaattttggggcgcacctc	5'	G5	33.6292	25.3455	30.1259	35.1216	0	9.50162	14.2401	0	middle
416	468	PC-5p-198556_29	GATGCACCTATAGAGGAAATTGGA	24	chr3B	+	636415055	636415165	caaagtgaaaataGATGCACCTATAGAGGAAATTGGAcctaaatttataaatagaaattgattatgaatttatgtttaattttctctataagtgcatctatgttcactaac	5'	G5	0	2.34681	0	0	18.1453	14.2524	0	0	middle
417	469	PC-5p-392253_13	CGGTTGGTGGCACCAACCGGGACT	24	Un	-	476952961	476953090	caaggcctttggtccCGGTTGGTGGCACCAACCGGGACTaaaggggcattggtcacggttggtgacacgaaccgtgaccaatgccccctttagtcctggttggtgctaccaaccgggaccaaaggccgcc	5'	G5	0	0	0	0	0	15.4401	0	0	middle
418	470	PC-3p-649929_6	GGCACCGGTGCTTAAGAAAAGTCT	24	chr4A	-	730452034	730452231	ggccttgtacaatgggaggtgcttagagagatgcttagaaaaataaatcggatttttctaaagcaccggtgcctatttcttcaggagagacgctgcaccggtgcctatttctacaaaaataGGCACCGGTGCTTAAGAAAAGTCTgctttatttctctaagcacctccactaagcacctctcattgtacaaggcctta	3'	G5	0	0	0	0	0	0	0	33.561	middle
419	471	PC-3p-70704_74	TTTTTTGCTGAGAGCTACTCA	21	chr2A	+	184874136	184874311	ttgatgatgtttgtgccaattccagattattcggacatttgagtagttcctagcaaaagaggcaaattcgggtatgtgaaaaagtttactattttgtacgattcagacatgatttTTTTTTGCTGAGAGCTACTCAgatgtttgaatactttgaagtttggcacggacatcatgca	3'	G5	8.5498	17.3664	6.90385	6.5481	0	0	0	0	middle
420	472	PC-3p-72848_72	TTTTTATATTACGAGACAGAT	21	chr7A	-	216370781	216370857	ttttctgtctcaaaatataagaacatttttgacactagtgtaatgttaaaaatgTTTTTATATTACGAGACAGATga	3'	G5	7.40983	7.50978	10.6696	15.4773	0	0	0	0	middle
421	473	PC-3p-470100_10	AAGGCGAATTATTCTATCCGGGA	23	Un	-	44141122	44141292	aactcttcaaagttgttctggaacggagtcccagataggataattcgctttttggtacaaagttcagaaagagccttccgaatatcgctatttggaaggcctttgctgaattcgtaccaaAAGGCGAATTATTCTATCCGGGActccattccagaacaactttgcagaact	3'	G5	0	0	0	0	0	0	0	27.9675	middle
422	474	PC-3p-23191_175	TTAAATTTCTTCTATAAGCGCATC	24	chr6B	+	696035805	696035905	aatagatgcccttatatagggaatttagcataaattcatacggatttctcttgaaattcgttatgaatttaagTTAAATTTCTTCTATAAGCGCATCtctg	3'	G5	0	0	0	0	71.0691	102.142	126.126	195.772	middle
423	475	PC-5p-139195_41	AATATGGCAGAAGAGCAAACAATT	24	chr2A	-	133287892	133288052	ccatataccacttgtcctAATATGGCAGAAGAGCAAACAATTcaagcagcaagcaatggagcacactagacatgaaatataagtaagcatgcatgatcatacagcacaacaagttctgcttgaattgtttgctcttctgccatattaggacaagtggtatg	5'	G5	0	0	0	0	36.2906	19.0032	0	16.7805	middle
424	476	PC-5p-10734_307	AACATCCGAGGAGCTCTCACT	21	chr1A	-	485522147	485522327	taccaaatgttcgagcatattgcaaaatttcaaccaaaaacAACATCCGAGGAGCTCTCACTgaaaaaaaataatgtcgttgttcaaagttttgtgcattatttgagcattgaatttattttagtgagaggtcctcaaatgttatttttagttgaaaagttgtaagaagctcgaacatttg	5'	G5	50.1588	34.2634	40.7955	48.2178	0	0	0	0	middle
425	477	PC-3p-161007_36	ATTCCTCAAGGCTTGAAGCGAACC	24	chr6B	-	47438739	47438840	ctagttaattcgcttcaagcctttcggaatagtgtaaactgcactatacatagctccgtgcagtctaccctATTCCTCAAGGCTTGAAGCGAACCaagcgaa	3'	G5	0	0	0	0	7.56054	16.6278	20.3429	19.5772	middle
426	478	PC-5p-5336_513	TGCCTTTAAGGCACCTGCCTTT	22	Un	-	376018298	376018440	ctatcgatcggacacaactttggTGCCTTTAAGGCACCTGCCTTTgggtcactgacatgtgggccagccacctattagacccacatgccatagacacaaaggtaggtgccttaaaggcaccgaagcattgtccctatcgatcc	5'	G5	51.2988	57.262	92.8882	71.4338	16.6332	17.8155	0	19.5772	middle
427	479	PC-3p-81108_66	TTTTCATAACTCACATCTCAT	21	chr1A	+	578072720	578072899	ttttattgccatgcaaaattttaagttgaaacacgttacaagatatgagctatgaaaaagacaaaatcagcgttaaatagtgccgaatagtaatgtcactatttagggctgaatttgtcTTTTCATAACTCACATCTCATaatgtttttcaacttgaaattttgtgtagcaacaaaacat	3'	G5	7.40983	6.10169	8.1591	16.0726	0	0	0	0	middle
428	480	PC-3p-443003_11	TGCTGAACTGACACTAAAGGGCCT	24	chr3B	-	21702286	21702390	ggtggccctttagtggcggttcttgttgatccagtactaaagggggggggggctttagtccccaccctttagtgccggtTGCTGAACTGACACTAAAGGGCCTta	3'	G5	0	0	0	0	0	14.2524	0	16.7805	middle
429	481	PC-3p-264789_21	CTTTAGTACCGGTTTGGCACGAAC	24	chr2B	+	733008556	733008656	agggctattagtgccggttttgtaactggcactaaagggtggggactaaaggtcccccccCTTTAGTACCGGTTTGGCACGAACcggcactaaagtgcaac	3'	G5	3.41992	0	0	0	0	17.8155	0	0	middle
430	482	PC-3p-4265_599	TTGTGACACTTGTTATGGATC	21	chr7B	+	427349932	427350030	catctccctcctatccaaaataagtgtcgcggttttgaactaaagttagttcaaccttagttcaaagTTGTGACACTTATTATGGATCggagggagtgt	3'	G5	120.837	143.155	23.8497	2.97641	18.1453	32.068	0	0	middle
431	483	PC-3p-44242_107	ATTAGACTGATCAAATTGACGACC	24	chr3A	-	744050025	744050199	atatacctaggttgccaattttatcaccttaatataaactatataacataaaatttataccgtttaaaaataaaacatctgaagtttatattggtatattttttaaatatataatttatATTAGACTGATCAAATTGACGACCtaaggtacacacacgccctgtaaattaagaga	3'	G5	33.0592	35.6714	31.3812	52.3848	0	0	0	0	middle
432	484	PC-3p-30517_142	ATTTCCGAGACAAGTAATTTC	21	chr4B	+	39444546	39444667	tcagtcttactccctccgttcggaattacttatcgcgaaaatggatatatctagacgtattttagttctaaatacatccATTTCCGAGACAAGTAATTTCaaacggagggagtacatgcgta	3'	G5	0	0	33.264	52.9801	0	0	0	0	middle
433	485	PC-3p-46130_104	AGTGACCCAACTGCGCCCTGC	21	chr5B	-	615140489	615140620	caagggacggggctcctctaacgtactgcagcgcgcagttgggccactgacatgtgggcctgaaagcaagttggcccacctgtcAGTGACCCAACTGCGCCCTGCagtacgtcaggggagctgagtcctctg	3'	G5	11.9697	12.2034	15.063	5.95282	9.07265	20.1909	0	0	middle
434	486	PC-5p-197729_29	GGTCCCGGTTGGTGACTTGAACC	23	chr5B	-	626928290	626928392	ataggcaactaattGGTCCCGGTTGGTGACTTGAACCgggactaaagggcagcctttggtcccggttcaagcaaccaaccgggaccaatggtggtgggccagg	5'	G5	0	0	0	0	10.5848	0	30.5144	19.5772	middle
435	487	PC-5p-171923_34	AGCTCTCGGCAAAAAAGACAAAT	23	chr4A	+	701752395	701752592	acaatttgatgcgtgaggtcctcttcaattttcaaatcatttggacatctgaggAGCTCTCGGCAAAAAAGACAAATtgagggtctgtaaaaatgtttactgttcatgtactgcttttgcccgatttatcatttttgctgagagctactcagatgtctaaatgacttgaaatttggagcgggcctcacgcatcaaatg	5'	G5	0	0	0	0	7.56054	0	20.3429	53.1382	middle
436	488	PC-3p-70568_74	ATGTAGAAGCACCAGGGTAAG	21	chr7A	+	21031115	21031265	cactaataatgaaccaactgcattttctttttttcttaccttgatgcttctacattgtaagcattttgttttgaccgtctagaaaaatgcttactATGTAGAAGCACCAGGGTAAGaagcatgaaaaaatgtagttggttcattattaaaa	3'	G5	6.26985	5.63233	6.27623	24.4065	0	0	0	0	middle
437	489	PC-5p-164132_35	AGGATTGATACTAATGGCGCACC	23	chr5A	+	589308916	589309072	aagggatatagatAGGATTGATACTAATGGCGCACCatggaagcagtgcgccactagtatatactaatggcgcacctgttggtgatacgccatttgtgtggaagacactaatggcgcaccagaaacagggtgcgccactagtgttaatttttttcca	5'	G5	0	0	0	0	30.2422	0	18.3086	16.7805	middle
438	490	PC-3p-361008_14	CTTTAGTCGCGGTTGGCCAGGCC	23	chr7B	+	565909987	565910090	cgtgaggggCTTTAGTCGCGGTTGGCCAGGCCaaccgcgactaaaggtgcgcaaaggcctttagtcgcggttggccaggccaaccgcgactaaatctcctcccc	3'	G5	0	0	0	0	0	0	10.1715	25.1707	middle
439	491	PC-3p-204289_28	TGCCACCAATCGGGACCAAAGGCC	24	chr3B	-	726535433	726535579	aactttggccccgaggcgggcagcacagaggcctttggtcccggttggtggcaccaaccgggactaaagggggaggcattagtccaggttggTGCCACCAATCGGGACCAAAGGCCgcctgttcccgccctttgggctgccgaaaaa	3'	G5	0	2.34681	0	0	12.0969	17.8155	0	0	middle
440	492	PC-3p-267503_21	ACGTTCCCCTAGTAGATTGACAAC	24	chr5A	-	612552922	612553091	actacatcaaccaaacgcttccgttgtcgatctactagggtacgtagatcatactctcccctttcgttgctatgcatcacatgatcttgcgtgtgcgtaggaatttttttttgaaattactACGTTCCCCTAGTAGATTGACAACggaagcgtttggttgatgtagtcgt	3'	G5	0	0	0	0	0	19.0032	0	36.3577	middle
441	493	PC-5p-174945_33	AGAACCGCGACTAAAGGTCCTCC	23	chr3B	-	310205316	310205437	cggcctttagtcgcggttggccagaAGAACCGCGACTAAAGGTCCTCCgccccgacggccacctggcgcccacgtggacgggcctttagtcgcggttcttaagcaaccgcgactaaaggggg	5'	G5	0	0	0	0	0	0	50.8574	22.374	middle
442	494	PC-5p-312676_17	ATTATATCATTGGGTGAAAGAACC	24	Un	+	144877550	144877676	atgatgatgatgatattATTATATCATTGGGTGAAAGAACCgcggattagtttcaagtggatggacatccacttgaaactagtccacggttctttcaccccatgatgtaataactcattatgatgta	5'	G5	0	0	0	0	0	7.12621	10.1715	16.7805	middle
443	495	PC-5p-148875_39	CCTTTGGTCCCGATTGGTGGCATC	24	chr5A	+	15015656	15015819	aaagggcgggaagcggcggCCTTTGGTCCCGATTGGTGGCATCaaccgggactaaaggggggcattggtcccggtttgtgccacgaaccgtgaccaatgccccctttaatcccggttggtgccaccaaccgggaccaaaggccttgtgctgccccgcgcccaaa	5'	G5	0	0	0	0	12.0969	13.0647	12.2058	39.1545	middle
444	496	PC-3p-356533_15	GTAGTCCGTATTGAAATCTC	20	chr2A	+	772635433	772635600	aaatactccctccgttcctaaatataagaccttttagagattccaatatagactacatacgatgcaaaatgagtgcatctacgctctaaaatatgtctatatacatccttatGTAGTCCGTATTGAAATCTCtgaaagggcttatatttagaaatgaaggaagtacat	3'	G5	0	0	0	0	22.6816	0	0	0	middle
445	497	PC-3p-25101_165	AAACAAATTGGGCTCAAAGAT	21	chr2B	-	195640810	195641013	tcttttgctagaatctggggattctcccagaatccaacccctacctagcttctcccaaaatctttgagcctcatttgtcttacaatcctgtctaattagaccctaactagatagaattgtaAAACAAATTGGGCTCAAAGATtctgggagaagctgggtaggggtcggattctgggagaatccccagattatggcaaaagaatt	3'	G5	26.7894	36.1408	25.7325	0	7.56054	0	0	0	middle
446	498	PC-5p-47927_100	GTGATCGAGATATATTTGAC	20	chr7B	-	435692758	435692920	ggcaagcttggttgttattgtgtaggtctataaattttggtatgtGTGATCGAGATATATTTGACactagattgcatttcattgaccgatgattgttgattgagtgtcaagtttgtctcgatcatatacgttgatacgtctactacaatgacaatagtttttt	5'	G5	0	0	0	0	9.07265	0	130.195	83.9024	middle
447	499	PC-3p-52561_93	CTTTCATAGCAAAACTCTGCC	21	chr2A	-	18003565	18003700	gatgaaacaggcagagttttgctatgaaagcctgaatgtgcattttcagcatcacagtctctctcaaccatgttgtttctaaagaggagctgctgcgtgtttcaggCTTTCATAGCAAAACTCTGCCtgttttgct	3'	G5	13.6797	14.5502	9.41435	30.9546	0	0	0	0	middle
448	500	PC-5p-210447_27	ATGCCCTTATACAGAAAATTTGACC	25	chr4A	+	659386067	659386199	ctcaaaatgaaaatagATGCCCTTATACAGAAAATTTGACCtaaattcatactgaatttctctgaagttagtagaaatttattatgaatttaggttgaattttctctataagcgcatctatgctcatttttta	5'	G5	0	0	0	0	19.6574	16.6278	10.1715	36.3577	middle
449	501	PC-3p-62415_82	TTAGACAAATCTAAGACAAGAATT	24	chr7A	+	712474833	712474983	atgagtactctctccgtcccaaaattcttgtcttaaattagtttagatacggatgtatcaagtcagatgtatctaatactaaaacatgacttgatacatccgtatTTAGACAAATCTAAGACAAGAATTttgggatggagggagtactaaa	3'	G5	6.83984	5.16297	17.5734	14.882	0	7.12621	0	0	middle
450	502	PC-5p-9661_334	AGAAAGCAATGTCAGAGGAGT	21	chr7B	+	657251151	657251358	cagtagcttccaactgcgacaacattagtaagggcaagtgcattattgatctggttattactcaagAGAAAGCAATGTCAGAGGAGTtttaggaacagtctgaagagaagctgattatttatatttgaggagagtttatattcagactgctgttgaagctcatctggcattgctttctcttgaagtgtagtctcattattaatgcact	5'	G5	105.448	93.8722	65.9004	61.9093	71.0691	136.586	71.2003	47.5447	middle
451	503	PC-3p-131910_43	CTTTGGTCCCGGTTGATGGCACC	23	Un	-	471103065	471103262	cctttgatcccggttggtggtaccaaccggaaccaatgcccccctttagtaccggttggtgccaccagccgggaccaaaggtcccagtttcccgccctttggactgctgaaaagagacCTTTGGTCCCGGTTGATGGCACCaaccgggactaaagggaggcattggtcctggttggtgccacgaaccgggaccaatgc	3'	G5	0	0	0	0	24.1937	0	40.6859	19.5772	middle
452	504	PC-5p-315359_17	AGCTTTAAGCCTTGAGGAATAGG	23	Un	-	379650525	379650679	gacgatgcagaagaggctcaatgctaacctgcatgttgcttAGCTTTAAGCCTTGAGGAATAGGgtggactgcacggagctatgtgcagtgcagtttacactattccgaaaggcttgaagctaattaacgagcattgcgtctcttttttattttt	5'	G5	0	0	0	0	0	0	16.2744	25.1707	middle
453	505	PC-3p-4192_606	GTCACGAACCGGCACTAAAGCCC	23	chr3B	-	94652359	94652531	gggcctggctcgtgccacgtgtttgcactatagcgtcggttcgtgacgaaccggtactaaagggggggggggctttaggtcccactctttagtgccggttcgcgaaccggcactaaaggccGTCACGAACCGGCACTAAAGCCCagttctgcactagtggcaccctaccctct	3'	G5	0	0	0	0	258.571	42.7573	549.259	377.561	high
454	506	PC-5p-205281_28	CTAAAGTGTCGTAGAAAAAACT	22	chr4A	-	269757932	269757996	aaagaatCTAAAGTGTCGTAGAAAAAACTatatgtagttctttctaccacactttaagattccaa	5'	G5	0	0	0	0	0	29.6926	14.2401	30.7642	middle
455	507	PC-3p-12670_273	TTGTTAGTTAAATCTTTGGTC	21	chr4A	-	733667966	733668117	aaatattgaccatagatttaaataacaaaatgttcatgcatgtcactagagattatatcattagaaactacgttcaaagacgaatacaacgatataatttttgttgacgtgcattaacattTTGTTAGTTAAATCTTTGGTCaaaatttggc	3'	G5	39.3291	38.4876	40.1679	27.9782	7.56054	7.12621	0	0	middle
456	508	PC-3p-6893_426	CATTTCCGTGACAAGTAATTC	21	chr4B	+	12342909	12343050	ggagatgaagatttatactcattccgttcggaattacttgtctcggaaatggatgtatctagaactaaaatatgtctagatacatcCATTTCCGTGACAAGTAATTCcgaacggagggagtatatgggaagtctttattcgg	3'	G5	45.5989	48.3442	63.3899	39.8839	36.2906	42.7573	20.3429	13.9837	middle
457	509	PC-3p-350043_15	ATGTAGAGCCATATCACAGTA	21	chr6B	+	549280487	549280598	ggtcatatcttatattgtgatatgactttacctaactgcctgggtagttcactgtcagacagtgtactgccgggcagttATGTAGAGCCATATCACAGTAttaaatatgttt	3'	G5	0	0	0	0	10.5848	15.4401	0	0	middle
458	510	PC-3p-135568_42	TACACCTGACCGCTTCTCTCTC	22	Un	-	129147679	129147837	ccatttgagaataccgaggagggagaggtggtgggtgtaagttacattgagaatttgaaccaaccattacacagattcgtgaaggtgatggtttactcattgtcgttctcgatgtaactTACACCTGACCGCTTCTCTCTCttcagcattcacaaaagc	3'	G5	0	0	0	0	10.5848	42.7573	40.6859	33.561	middle
459	511	PC-5p-287233_19	TGCCCTTATACAGGAAATTTGAC	23	chr4A	+	678106588	678106741	cttgagctccactcgaaatgaaaatataTGCCCTTATACAGGAAATTTGACctaaattcatactgaatttctctgaagttagtagaaatttattatgaatttaggttgaattttctctataagcgcatatgtgctcatttctgagtagtttttt	5'	G5	0	0	0	0	0	0	18.3086	27.9675	middle
460	512	PC-5p-17507_215	TTTACGCGTCATGGTTTTAGT	21	chr5B	+	614513951	614514042	aactactccctccgttccgaTTTACGCGTCATGGTTTTAGTtcaaatttgaactaaaaccacgacgagtaaatcggaacggaggtagtactc	5'	G5	33.0592	26.7536	33.264	27.9782	0	0	0	0	middle
461	513	PC-3p-17102_219	CCAACTAAAATTGACATCCTC	21	chr3A	+	51011162	51011344	ccatggcaaatcgaacgttttcgatggcagttttagtgacgcgaggatggcaagtttagttgacacgcaagacaattttctggcaaaaaaatacactgagcacggagttgccatgcttgCCAACTAAAATTGACATCCTCgtgtcactaaaattgccatcgaaaacgtttgatttgccatcgt	3'	G5	33.0592	30.5085	34.5193	24.4065	0	0	0	0	middle
462	514	PC-5p-193240_30	AGCTTCAAGCCATTCGGAATAGTG	24	chr6A	+	28775231	28775410	acagacaatgacgaagagttgcaatgctcacctacatgtgttgattAGCTTCAAGCCATTCGGAATAGTGtagattgcactgcagcatagattgcactgagctatgtgcagtgcagtctacactattccgaatgacttgaagcaaattaaccagcattgcacctcttttttatttttaat	5'	G5	0	0	0	0	0	24.9417	18.3086	0	middle
463	515	PC-3p-72151_72	CAAGTTTTTTCGGATGGAGGAAGT	24	Un	+	341871025	341871143	cttgtgttatacttccttcatacggaaaagcttgtcccttgaatagatgtatctagattcatccatctgagtgacaacattggtaCAAGTTTTTTCGGATGGAGGAAGTatgatgctaa	3'	G5	10.8297	7.50978	15.6906	7.14338	0	0	0	0	middle
464	516	PC-3p-134324_42	TATCTGGACAAATCTAAGACA	21	chr4B	-	594928252	594928384	aagtactccctccgtcccaaaattcttgtcttagatttgtctagatacggatgtatcaagtcacattttagtattacatacatctgTATCTGGACAAATCTAAGACAagaaatttggcacagagggagtagtt	3'	G5	0	0	0	0	12.0969	40.3819	0	0	middle
465	517	PC-3p-17541_215	ATTTCCGATACAAGTAATTCC	21	chr7A	-	673514493	673514642	catgggccgtgacgattgctactccctccgatcggaattacttatcgcataaatggatatatctagatgtattttagttctatatacatccATTTCCGATACAAGTAATTCCgaacggagggagtagtttcttgtcgaaaatcaccctca	3'	G5	27.9293	46.9361	23.2221	0	31.7543	0	0	22.374	middle
466	518	PC-5p-8478_366	TGAGACGAGATCTCCCCATAC	21	chr4A	+	603406667	603406762	tttggcggccgtTGAGACGAGATCTCCCCATACcacatagcggcagctcggctccgtgcacgcgtatggggagatcttgcctcaacagccgctccg	5'	G5	0	0	0	0	313.006	314.741	266.493	332.813	middle
467	519	PC-5p-82777_65	TAGGGTTTAGGATTCAGGCC	20	chr6B	+	666414678	666414774	acatacatTAGGGTTTAGGATTCAGGCCatttatttttgttatgttgattatcagactagaaatgatgtggcctgaatactagaccctgatgtagac	5'	G5	0	0	0	0	27.2179	11.877	65.0974	41.9512	middle
468	520	PC-3p-73614_71	TTGTAGAACCGGCACTAAAGGCC	23	chr1B	+	598160092	598160195	ggtgggcctttagtggcggttcgtgccggaccggtactaaaggggggaggcctttagtctccactctttagtgccggTTGTAGAACCGGCACTAAAGGCCctta	3'	G5	0	0	0	0	37.8027	0	56.9602	50.3415	middle
469	521	PC-5p-112701_50	TTTCAAATCATTTGGACATCTGAG	24	chr4B	-	668439813	668439959	taaaTTTCAAATCATTTGGACATCTGAGtagttctcggcaaaaaagacaaatctgggttatgtaaaaaagtttattgttcatgtattgttctgacccaatttgtattttttgctgagaggtactcatatgtccaaatgatctgaaat	5'	G5	0	0	0	0	18.1453	33.2557	0	27.9675	middle
470	522	PC-3p-89808_60	CTTATAAAAGTGAACAGAGGGAGT	24	chr1A	+	351664904	351665022	acgagatactccatccgttcacttttgtaagtcatttcagacaacttaaaatgaactattttgcacattgtctgaaatgtcttcaaggtCTTATAAAAGTGAACAGAGGGAGTactata	3'	G5	7.97981	3.75489	15.6906	7.73866	0	0	0	0	middle
471	523	PC-3p-267012_21	TGAATTTATGTTGAATTTTCTCT	23	chr3A	+	701614434	701614587	ccttgttgagctcctctcaaagtgaaaatagatgcccttatacaggaaatttgacctaaattcagagtgaatttctctgaaattcatagaaatttactaTGAATTTATGTTGAATTTTCTCTatcagcgcatctgtgcttattttttagcaaag	3'	G5	0	0	0	0	34.7785	0	12.2058	33.561	middle
472	524	PC-3p-179808_32	TTAGTACCTGTTGGTGGCACAAAC	24	chr4A	-	54859008	54859127	ccctttagtaccggtttgtgacacgaaccggtactaaaggtgatcgtggggccccggcctgacgccagcctgccatcacccctTTAGTACCTGTTCGTGGCACAAACcggtactaaaggt	3'	G5	0	0	0	0	34.7785	0	0	25.1707	middle
473	525	PC-5p-27543_154	TGGACAACTGAGTAGCTCTTGGCA	24	chr4A	-	151580343	151580503	tccaaatttcagatcattTGGACAACTGAGTAGCTCTTGGCAaaaaaaaaacaattttggggtctgtgaaaaagtttactgttcatgtattgttctgacccaatttgccaatttgtcttctttgctgagagctactcatatgtccaaatgatctgaaattt	5'	G5	0	0	0	0	104.335	142.524	120.023	86.6992	middle
474	526	PC-5p-203198_28	GAAGTGGTGTAGACTGCACAGAGC	24	chr7B	-	576571350	576571534	aacgaagaagaggcgcaaagcgcacctgcatgttgcttagcttcaggccttgagGAAGTGGTGTAGACTGCACAGAGCtatcagggtttcggacaaaaactacacatagctccgtgtagtctacactatttcctcaaggcctgaagctacgcaacgtgcaggtgagcattgcgcctctcttttat	5'	G5	0	0	0	0	46.8754	65.3236	10.1715	0	middle
475	527	PC-5p-14277_250	CATTTGGACTTATGTGCAGCT	21	chr5B	-	112625433	112625645	aaatcgtaaaaaattccgaaaaaattgaggtggtggacaatttgatgcgtgaggtgcgccccaattttcaaaaCATTTGGACTTATGTGCAGCTctcacctccgatttgtcttttctgctgagagctgcacataagtccaaatgttttgaaaattggggcgcacctcacgcatcaaattgtccagcaccccactttgttttggaatttgttga	5'	G5	23.3695	31.9166	47.6994	35.7169	7.56054	0	0	0	middle
476	528	PC-5p-17673_213	TGGATGACACGTGACATTTAC	21	chr7A	-	704212	704384	acttcacggactagcatgtgagacccaccctgaTGGATGACACGTGACATTTACaaatcagaaagcatctaccccacccccacttgaaattaggggtgagagattagatgctttataatttgtgaatgccatgtgtcatccatcagggtgggtctcacctactagcctgtgag	5'	G5	37.6191	15.9583	48.9546	20.8349	0	0	0	0	middle
477	529	PC-5p-267947_21	GGTTCTGCAACCGGCACTAAAGG	23	chr5B	+	26632517	26632618	taagggcctttagtgccGGTTCTGCAACCGGCACTAAAGGgtggagactaaagcccccccctttagtaccagttcggcacgaaccgccactaaaggcccacc	5'	G5	0	0	0	0	12.0969	0	14.2401	16.7805	middle
478	530	PC-5p-286540_19	CGGTTGGTGGCTTGCACCGGGACC	24	chr7A	+	706167473	706167566	caccaccactggtccCGGTTGGTGGCTTGAACCGGGACCaaaggcttccctttagtcccggttcatgtcgtcaaccgggaccaatgaggtgcct	5'	G5	0	0	0	0	28.7301	0	0	0	middle
479	531	PC-5p-301078_18	TGGTGGGCGTACGGAACACGGGTG	24	Un	+	418772017	418772086	ccTGGTGGGCGTACGGAACACGGGTGatttttcttagggaaaacacccgtgttcacgtacgcccatcctt	5'	G5	0	0	0	2.97641	0	15.4401	0	0	middle
480	532	PC-5p-230550_25	ATGCACCTATAGAGGAAATTGGAC	24	chr2B	+	145774217	145774327	caaagtgaaaatagATGCACCTATAGAGGAAATTGGACctaaatttatgaatagaaattgattatgaatttatgtttaattttctctataagtgcatctatgttcactaac	5'	G5	0	0	0	0	7.56054	14.2524	16.2744	0	middle
481	533	PC-3p-253832_22	GAATTTAGGTTGAATTCTCTCTA	23	chr2B	-	776891298	776891412	aaaatagatgctcttatatagggaatttgacctaaattcatactgaatttctctgaagttcatagaaatttattatGAATTTAGGTTGAATTCTCTCTAtaggcgcatctatgct	3'	G5	0	0	0	0	0	0	20.3429	33.561	middle
482	534	PC-5p-421_4262	TCTGTAAACTAATATAAGAGC	21	chr3B	-	108450532	108450633	ttaattagtactcccTCTGTAAACTAATATAAGAGCgtttagattactaaagtagtgatctaaacactcttatattagtttacggagggagtagctaatata	5'	G5	416.66	403.181	809.634	567.303	143.65	286.236	101.715	120.26	high
483	535	PC-3p-233752_24	TTGAATTTCCTCTATAAGCGTATC	24	chr7B	+	699319205	699319325	tgaaaatgaaaatagatgcccttatatagggaatttaggctaaattcatacgaatttctcttgaaatttgttatgaatttaatTTGAATTTCCTCTATAAGCGTATCtatgctcatttctg	3'	G5	0	0	0	0	15.1211	9.50162	0	16.7805	middle
484	536	PC-3p-87612_62	GTTGCAGAACCGGCACTAAAGGCC	24	chr3B	-	54957961	54958064	ggtgggcctttagtggcggttcgtgccgaaccgatactaaagggaggggggctttagtctccaccctttagtgccgGTTGCAGAACCGGCACTAAAGGCCctta	3'	G5	0	2.34681	0	2.97641	18.1453	33.2557	14.2401	13.9837	middle
485	537	PC-3p-229887_25	CATCTTGTGGAAATATTCTGT	21	chr5A	-	640154944	640155157	tgggcaagtgtgcactaactatggtgccatctctcctagctcatgaaggcaggactgtcaccgagtacttccataagataaccagttacccgacgaccaacatggtgtcagcgtaaccggtCATCTTGTGGAAATATTCTGTggacaccatgtctttatgtcttcgttctagagttgggagagttggcaccagagtttgtgcacgcttcccttg	3'	G5	0	0	0	0	25.7058	21.3786	26.4458	33.561	middle
486	538	PC-5p-429448_11	TGGACTTCTGTGCAGCTCTCAGC	23	chr7B	-	587603367	587603536	tgaggtacgctttaattttcaaaacattTGGACTTCTGTGCAGCTCTCAGCaaaaaagacaaattagaccagaacagtatatgaacagtacacattttacggacctctgatttgtcctttttgctgagagctgcacagaagtccaaatattttgaaaattgaagggttcc	5'	G5	0	0	0	0	0	0	0	30.7642	middle
487	539	PC-3p-322687_17	TGCTGAACTTCATACCAAAAAGC	23	chr3B	+	157451318	157451522	gaatatgatgccatgaagctcttcaaagtagttttggaatggagttctggatagaataattccctttttggtaagaatttcagcaaaggtcttccaaatagcgatattcggaaggctctTGCTGAACTTCATACCAAAAAGCtaattatcctatccagcactctcttccaaaacaactttggagagcttcgtaccattatgtgct	3'	G5	0	0	0	0	18.1453	0	10.1715	0	middle
488	540	PC-3p-106_20165	GGGAAAAGAAGGAGTAACGAC	21	chr6A	+	12946972	12947046	gggggtcgtttctccttcttttccttgtgctagacctttgttatgcactaGGGAAAAGAAGGAGTAACGACcatc	3'	G5	2318.71	3457.31	2292.71	3126.42	25.7058	21.3786	48.8231	67.1219	high
489	541	PC-5p-289508_19	CTGGGCCGTACGGGCCTGCATCC	23	chr5B	-	544572444	544572532	gggcctaCTGGGCCGTACGGGCCTGCATCCtggcccaactagagatggggtttctagtcgtatgcaggtcgtgccagcccagtaggcgg	5'	G5	0	0	0	0	0	0	20.3429	25.1707	middle
490	542	PC-5p-37926_121	TCATTTGGACATTTGAGCAGC	21	Un	-	87807964	87808112	aattttaacTCATTTGGACATTTGAGCAGCtctcggcaaaaaagacaaaccgggtcaaaacagttcgtgaacaataaactttttttacaggccccgattttgttttgttttttgccgagagatgctcaaatgtccaaacgagttgaatt	5'	G5	21.0895	14.5502	13.1801	15.4773	0	7.12621	0	0	middle
491	543	PC-5p-357263_14	GCATGATACTCCCTCTGTAAACT	23	chr4A	-	564404644	564404745	atGCATGATACTCCCTCTGTAAACTaatataagaatgtttagatcactaaaatagtgttctaaatgctcttatattagtttatggagggagtacttatgatg	5'	G5	0	0	0	0	0	16.6278	0	0	middle
492	544	PC-3p-42878_110	TTTTTTGTCCAGGACACATAC	21	chr4A	+	534912119	534912292	gtaataagatgatccaacagagggattgtcaaaatatgcatctatgtgtcctcggcaaaaataatacgcatttcagctcactgcgacataaatatatactgaacaatttgttTTTTTTGTCCAGGACACATACagtcatatttttttaatccctccgttggatcatgttatatt	3'	G5	8.5498	14.5502	15.6906	13.6915	0	19.0032	0	0	middle
493	545	PC-3p-264353_21	ACTGGAACCAGGACTAAAGGCCC	23	chr5A	+	519281880	519281984	aaaagggcctttagtcccggttctggaaccgggactaaagggtcggtactaaagcctccccctttagtcccggttctaACTGGAACCAGGACTAAAGGCCCtcca	3'	G5	0	2.34681	0	0	0	0	28.4801	19.5772	middle
494	546	PC-3p-210464_27	AGACCCACAGGGCAGTGTGCC	21	Un	+	486160930	486161019	tagggcacgctgccctgtgggtctgctggccctcctgggcctgcatttgcacaccctaggtctggtAGACCCACAGGGCAGTGTGCCaac	3'	G5	0	0	0	0	0	26.1295	10.1715	0	middle
495	547	PC-5p-230000_25	AATGGAAGGTTCTTAGAGAGA	21	chr7A	-	422886780	422886859	tatggccttgtacAATGGAAGGTTCTTAGAGAGAtgctctaagcaccttctctaagcacctcccattgtacaaggcctaa	5'	G5	0	0	4.39336	2.97641	7.56054	29.6926	10.1715	0	middle
496	548	PC-3p-73204_72	AGTAGTATACTTTTGACATGCACC	24	chr2B	-	743512108	743512321	gtaatgagtattatgatgattaaataacttgtgctggcggattagattcaagtggaggcaacatgtggtgcacatcgaaagtactactagtccaaactagatcaagtttggattAGTAGTATACTTTTGACATGCACCacatattgcctccacttgaacctaatccaccttcatttacacactgttatggacataatgatataaatctcataat	3'	G5	7.40983	5.63233	20.7116	8.33394	0	0	0	0	middle
497	549	PC-5p-411582_12	ATAAATCTGGTTTTCTGAAGCACC	24	chr4A	-	637645484	637645662	gtacaatgctaggtgcttatggaggtgcttagaaaaATAAATCTGGTTTTCTGAAGCACCaatgcctatttctagaggagagacgcctaattaagtgtctatcctgtataaataagcaccggtgcttaagaaaagtctggtttatttcttcaagcacctcccctaaacaccttgcattg	5'	G5	0	0	3.13812	0	0	0	22.3772	30.7642	middle
498	550	PC-3p-80565_66	TTATGAATTTAGGTTGAATTTTCT	24	chr2B	-	784640361	784640524	ccttgttgagctcctctcaaaataaaaatagatgcccttatacaggaaatttgacctaaattcatactgaatttctctgaagttagtagaaatttaTTATGAATTTAGGTTGAATTTTCTctataagcgcatctatgcacattttttagtaaagttaatcacaa	3'	G5	0	0	0	0	25.7058	42.7573	10.1715	22.374	middle
499	551	PC-3p-6474_445	ATTCCTGAAGGCTTGAAGCTA	21	chr7B	+	702978051	702978185	aaaaagaggtgcaatgctcgttaatttgcttcaagcctttcggaatagtgtaaactgcactgcgcatagctccgtgcagtctaccgtATTCCTGAAGGCTTGAAGCTAagcaacgtgagcattgatcctcttctt	3'	G5	95.7578	66.1799	24.4773	57.7423	0	0	0	0	middle
500	552	PC-3p-344853_15	CCTTTAGTGCCGGTTGCAGAACC	23	chr1A	-	155306251	155306352	ggtgggccgttagtggcggttcgtgcctaaccagtactaaaggggcgggctttagtatccacCCTTTAGTGCCGGTTGCAGAACCgacactaaaggccctga	3'	G5	0	0	0	0	0	0	16.2744	19.5772	middle
501	553	PC-5p-111195_50	TTAAGAACCGCGACTAACGGCCC	23	chr1B	+	637204304	637204385	cTTAAGAACCGCGACTAACGGCCCgtccacgtgggcgccaggcggccgtcggggcggaggacctttagtcgcggttcttctg	5'	G5	0	0	0	0	21.1695	0	42.7202	41.9512	middle
502	554	PC-3p-157996_36	TTGAATTTCCTCTATAAGCGCA	22	chr4A	+	686866400	686866564	cctctctgccttattgagctcctctgaaaatgaaaatggatgcccttatatagggaatttaggctaaattcatacgaatttctcttgaaatttgttatgaatttaatTTGAATTTCCTCTATAAGCGCAtctatgctcatttctgagtagctttttatagagttt	3'	G5	0	0	0	0	7.56054	14.2524	10.1715	39.1545	middle
503	555	PC-5p-378966_13	AGCTTCAATCCTTGAGGATTAGGG	24	chr6B	-	2802433	2802521	gcttAGCTTCAAGCCTTGAGGATTAGGGtagactacacggagctgtgtgcagtgcagtttacactattccgaaaggcttgaagctaatt	5'	G5	0	0	0	0	10.5848	0	0	16.7805	middle
504	556	PC-5p-3045_767	ATGGATAAAAGAAGATGTATC	21	chr1B	+	653499034	653499171	ggatgtatctctctccgttcgaaaatacttgtcatcaaaATGGATAAAAGAAGATGTATCtagaactaaaatacatctagatacatctcattttattcattttgatgacaagtatttccggacggaaggagtacacgt	5'	G5	132.237	134.237	81.591	70.8385	0	0	0	0	middle
505	557	PC-3p-146148_39	CTGTCAGTGACCCAACTGCACCCT	24	chr7B	+	518648025	518648158	cgtgccgacgaggctcctctgacgtactgcagggtgcagttgggccactgacaggtgggcccgaaagcaagttggcccacCTGTCAGTGACCCAACTGCACCCTgcagtacgtcaggggagccgagtccgccta	3'	G5	8.5498	3.75489	6.90385	19.6443	0	0	0	0	middle
506	558	PC-5p-84595_63	TTAAGGTTCGGTGACGCTAGAGTT	24	Un	+	82030347	82030530	catgtctgcatgattcccgaacccgtagggtctacacacTTAAGGTTCGGTGACGCTAGAGTTgttatgggaaacattatgtggttaccgaatgttgtttagagtcccggatgagatcttgtagaccctagcgtcaccgaaccttaagtgtgtagaccctacgggttcgggagacatgcagtca	5'	G5	0	0	0	0	31.7543	40.3819	16.2744	0	middle
507	559	PC-5p-6951_424	TTTGGACATCCGAGCAGCTCT	21	chr1B	-	587940001	587940161	tgcgccccaaaatttaactcaTTTGGACATCCGAGCAGCTCTcggcaaaaaagacaaatcgggtcaaaacagtgcgtgaacagtatacatttttacagaccctgattttgtcttttttgctgagagctgctcagatgctcaaatgagttgaattttggggc	5'	G5	54.7187	45.9974	69.0385	71.4338	0	0	0	0	middle
508	560	PC-5p-418627_12	CTGCAGTGCGCCATTAGAATGCC	23	chr7B	-	76556741	76556830	gtatagcCTGCAGTGCGCCATTAGAATGCCtcccaggggccatatgtacaaatgtgctttggcattctaatggcgcaccagcagctaatg	5'	G5	0	0	0	0	0	7.12621	0	16.7805	middle
509	561	PC-5p-32051_137	TTATTTGGACATCTGAGTAGC	21	chr3B	+	679137523	679137681	gtgccccaaaattcaacTTATTTGGACATCTGAGTAGCtctcagcgaaaaagacaaatcgggtcaaaacagtgcgtgaacagtacacatttttacagaccctgattttgtcttttttgccgagagctgctcagatgctcaaatgagttgaattttgggg	5'	G5	19.9495	17.3664	21.3392	18.4537	0	0	0	0	middle
510	562	PC-5p-213335_27	CCAACCGGGACCAAAGGCCTCTTT	24	chr5B	-	105715277	105715473	gcattggtcccggttcgtggcaccaaccgggaccaatgccccctttagtcccggtttgtgccaCCAACCGGGACCAAAGGCCTCTTTtcagcagcccaaagggcgggaaacgaagacctttggtcccggttggtggctccaaccgggactaaagatgagcattcgtcccggttggtccaaccaaccgggaccaaaga	5'	G5	0	0	0	0	0	32.068	0	0	middle
511	563	PC-3p-21262_186	AATCCCGGTATTAGAATAGTTATT	24	chr1A	-	203886034	203886164	caagtcatgatcagagtattattctgatcccgtgatcagaatagtgttcatgtgtgtgtgtgtgtgtctatatatataggctagcattattctAATCCCGGTATTAGAATAGTTATTtggatcacaacacc	3'	G5	31.9193	28.631	49.5822	0	7.56054	0	0	0	middle
512	564	PC-5p-215996_27	TTTCAACTTATTTGGACTCTGAG	23	chr2B	+	35971787	35971932	aaTTTCAACTTATTTGGACTCTGAGtagctctcggcaaaaaagataaatcgggtcaaaacagtgcgtgaacagtaaatatttttacagaccttgattttgtcttttttgccagagagctgctcagatgctcaaataagttgaattt	5'	G5	0	0	0	0	19.6574	19.0032	12.2058	13.9837	middle
513	565	PC-5p-254229_22	CTTTGGTCCTGGTTGGTGGCACC	23	chr6B	+	238547959	238548058	tatgcaaggcCTTTGGTCCTGGTTGGTGGCACCaacagggactaaagggtggcattggtaccagttggtgtcaccaactgggaccaaaggcctctgcttc	5'	G5	0	0	0	0	0	0	18.3086	36.3577	middle
514	566	PC-5p-292016_19	AATTTGACCTATATTCATACTGA	23	chr2B	-	29298087	29298241	ttgagctcctctcaaaatgaaaatagatgcccttatagaaggAATTTGACCTATATTCATACTGAatttcacagaagtttgtagaaatttattatgaatttaggttgaattttctctataagcgcatctatgcttatttttttagtaaagttaat	5'	G5	0	0	0	0	7.56054	29.6926	24.4115	0	middle
515	567	PC-3p-46886_102	TTCTAGATAGAAAACTTTGTC	21	chr7B	+	75715112	75715272	ctttaagcctttgcagcgtggcaaagccttctatctagaatctaggataaatcgctcagatttttttgtcaaacataaatatacaaattatgattttctaatcagtgatttatcctagaTTCTAGATAGAAAACTTTGTCatgctgtaaaggtttgaactt	3'	G5	11.3997	15.9583	19.4563	26.7877	0	0	0	0	middle
516	568	PC-3p-49030_99	ACCTGTCAGTGACCCAACTGCACC	24	chr6A	-	206014091	206014257	cctgctgccccgttgcagtcggacgaggctcctctgacgtactgcagggtccagttgggccactgacaggtgggcccgaaagcaagttggcccACCTGTCAGTGACCCAACTGCACCctacagtacgtcaggggagccgagtctgttgcagtcccgggtccagcgct	3'	G5	10.8297	6.10169	10.6696	29.7641	0	0	0	0	middle
517	569	PC-5p-13755_257	TGTTTGAACATTTGAGGAGCT	21	chr2B	-	396128758	396128911	gcaaaatttcgaggTGTTTGAACATTTGAGGAGCTcgtggcaaaaaaagacaaaatcagatgtaaacagttttgtttccaaaagattctccggcaccaaaaaatcttactttttgccacgaactcctcaaatgttcaaacttcatcaaattttg	5'	G5	39.3291	43.6506	32.0088	36.3122	0	0	0	0	middle
518	570	PC-5p-176042_33	TTCAAATCATTTGGACATCTGAG	23	chr2B	-	396735787	396735933	cagttTTCAAATCATTTGGACATCTGAGcagatctcggcaaaaaagacaaattcagggcctgtagaaatgtttactgtaaatgtactgttctgacctgatttgtcttttttgctgagagctactcagatgtccaaatgatctgaaaa	5'	G5	0	2.34681	0	0	12.0969	0	34.583	22.374	middle
519	571	PC-3p-186341_31	GCTCCCCCGTCGAGCGTGGCA	21	chr7B	+	708193747	708193853	ccggccatggcggcgcggcggctgcgctcgccggaggagcgtgcagcaggatgaatctcgcgcGCTCCCCCGTCGAGCGTGGCCccagcgtccgtgcacatggcgca	3'	G5	0	0	0	0	7.56054	30.8803	0	0	middle
520	572	PC-5p-113074_49	TCTGTGAATAATTATAAGAGC	21	chr7A	-	682330861	682330951	gtctactcccTCTGTAAATAATTATAAGAGCatttagatcactattttaatgatctaagcgcacttatatttctttacagagagagtactt	5'	G5	5.69987	7.04042	15.063	0	0	0	0	0	middle
521	573	PC-3p-74557_71	CCACGACCAGCTGTAGGATGAGT	23	chr3B	+	312274	312465	ggcccatcctagagacaatggccaagcttgctgccgtcgtactcatcctacagctggtcgtggggggcgcggcgacggcggcggcggccgCCACGACCAGCTGTAGGATGAGTaggacgacatcaagcttggccattgtctctaggatggatgatgagtagaaggatgagtagaaggtgtctttgctctgcc	3'	G5	0	0	0	0	0	17.8155	124.092	117.463	middle
522	574	PC-5p-47798_101	CACCAACCGGGACCAATAGGCATC	24	chr5A	-	640918397	640918538	gcaggagggcctttggtcccggttggtggCACCAACCGGGACCAATAGGCATCcacgcgtcagcatttcaggggctaaggtttttgtttttttgcctttggtcccggttggtggcaccaaccgggaccaacaggcatccacg	5'	G5	5.12988	0	0	7.14338	10.5848	65.3236	18.3086	25.1707	middle
523	575	PC-5p-93299_58	GAAATAGGTAGTAATAATGTCATG	24	chr4A	-	696223000	696223086	tgagatatttattGAAATAGGTAGTAATAATGTCATGtgactctaaagtcacatgacattattactatcttattttttaatatcagc	5'	G5	0	0	0	0	24.1937	15.4401	24.4115	47.5447	middle
524	576	PC-5p-504995_9	TGGTGGCTTGCACCGGGACC	20	chr6B	+	51452061	51452146	caccattggtcccggtTGGTGGCTTGGACCGGGACCaaaggctcccctttagtcccggttcatgccaccaaccgggaccaatgagg	5'	G5	0	0	0	0	22.6816	0	0	0	middle
525	577	PC-5p-431149_11	TGCACCTATAGAGGAAATTGGAC	23	chr3B	+	53102819	53102929	caaagtgaaaatagaTGCACCTATAGAGGAAATTGGACctaaatttataaatagaaattgattatgaatttatgtttaattttctctataagtgcatctatgttcactaac	5'	G5	0	0	0	0	0	0	0	30.7642	middle
526	578	PC-5p-5007_538	CTTAGTCTTGGCACTATAAATTT	23	chr5B	-	373447983	373448168	ttagttccaacaatattacactcataatcagatcttacaaaccacttttgcaaaCTTAGTCTTGGCACTATAAATTTaaaatgtgcatgtgaaaatatgctcattataaatttgtagtgttcggattgagtttataatagtcgttctaagatttgtttgtgaacatagtaatattgttaaaataag	5'	G5	0	0	0	0	154.235	0	496.368	536.975	high
527	579	PC-3p-68699_75	GATACTTTTTGATTTGTGAATGCC	24	chr1B	+	12067588	12067717	cccatcctgatggatgacacgtggcattcacaaatcacaaagcatctaccccaccccccacctgaaatcaggggggagagattaGATACTTTGTGATTTGTGAATGCCacatgtcatccatcagggtggt	3'	G5	13.1097	8.91786	20.7116	0	0	0	0	0	middle
528	580	PC-5p-156912_37	GAAACACTGTGTGAGAGAAG	20	chr1A	-	541869027	541869144	catgtggagtgtGAAACACTGTGTGAGAGAAGtcataagtgtgaaacactctccgatgatgatgacgaagctgcaaacacttatgacttctctcagacagtgtttcacactctaccag	5'	G5	0	0	0	0	33.2664	0	30.5144	0	middle
529	581	PC-3p-16214_229	ATTCGGTTTATTTCTCTAAGCACC	24	chr7B	+	123116773	123116902	ggaggtgcttaaagaaataaatcagagtttttttaagcaatggtgtttatttgtactgggtagatgcctctcctatagaaataggcgttggtgcttcagaaaaATTCGGTTTATTTCTCTAAGCACCtag	3'	G5	28.4993	27.6923	39.5403	33.9311	0	0	0	0	middle
530	582	PC-3p-160375_36	CTTTAGTCGCGGTTCTTCTGGCC	23	Un	-	330877490	330877624	aaaggcccccccctttagtcgcggttgcttaagaaccgcgactaaaggcccgtccacgtgggcgccaggtcgccgtcggggcggaggacCTTTAGTCGCGGTTCTTCTGGCCaaccgcgactaaaggccgccgca	3'	G5	0	0	0	0	13.609	0	32.5487	30.7642	middle
531	583	PC-3p-63593_80	CGATGTAACTTACACCTGACC	21	chr6B	-	15371220	15371352	caaggagggagatatggtgggtgtaagttacattgagaatttgaaccaatcatttcgccgattggagaaggcgtgatgttctgctcattttcgttctCGATGTAACTTACACCTGACCgggtctccctctcca	3'	G5	0	0	0	0	30.2422	47.5081	28.4801	16.7805	middle
532	584	PC-5p-7918_385	TTGTGGAAGAAATGACTGTCA	21	chr1A	-	96509220	96509329	tgcaccctTTGTGGAAGAAATGACTGTCActatgaatcttctctgcttaatattgcttatccttaagtagagaagattaatggtgacagttcatacctttcacaaagtga	5'	G5	0	0	0	2.97641	90.7265	0	498.402	243.317	high
533	585	PC-3p-210505_27	GTGGCCCAACTGCACCCTGC	20	chr1B	+	341048092	341048209	ctcggctcccctgacgtaatgcagggtgcagttgggtcgctgacaggtgggccaacttgctttcgggcccacctgtcaGTGGCCCAACTGCACCCTGCagtacgtcagaggagcctcg	3'	G5	0	0	0	0	0	0	38.6516	22.374	middle
534	586	PC-5p-211947_27	GCCCTTATATAGGAAAATTAGCC	23	chr5B	+	683938333	683938486	gccatattgagctcctctgaaaatgaaaatagatGCCCTTATATAGGAAAATTAGCCtaaattcatacggatttcgattgaaattcgttatgaatttaagttgattttcctctataagcgcatctatgctcatttctgagtagttttttatatt	5'	G5	0	0	0	0	9.07265	0	20.3429	30.7642	middle
535	587	PC-3p-461974_10	GTGATAATGGTAGCACCGAT	20	chr3B	-	378648893	378649037	gggtgggtgctcccactatctcaaccagtgagtgcttgaggtttctgcacattctctcaacctattgcaatcaatgtacactgagataatgtgcacagggctcaaggcgcattccatggatGTGATAATGGTAGCACCGATcaat	3'	G5	0	0	0	0	0	0	20.3429	0	middle
536	588	PC-3p-15424_237	AACCACGACGAGTAAATCAGA	21	chr2B	-	252944054	252944159	cactttaattaatactccctctgttccgatttactcgtcgtggtttagttcaaatttgaactaaAACCACGACGAGTAAATCAGAacaaagggagtaattaagtag	3'	G5	30.7793	44.5893	38.9126	36.9075	0	0	0	0	middle
537	589	PC-3p-342602_15	GGATATGGCATATACTTGATCAC	23	chr3B	-	724440342	724440533	taggtgaaagtaccacagattagtttcgactggatgcatgtggatcctagctaaagtgatcaagtatatgccatatccatattttacttgatcacctaattaggtgatcaagtataatatGGATATGGCATATACTTGATCACttagctaggatccatccagctgaaactaatctgcgggttctttcataaa	3'	G5	0	0	0	0	7.56054	0	0	27.9675	middle
538	590	PC-3p-293717_19	TTCCTCAAGGCTTGAAGCGAACC	23	Un	+	484905372	484905460	aattcgcttcaagcctttcggaatagtgtaaactgcactgcacatagctccgtgcagtctaccctaTTCCTCAAGGCTTGAAGCGAACC	3'	G5	0	0	0	0	0	0	18.3086	27.9675	middle
539	591	PC-3p-47847_101	TGTGATAATGGTAGCACCGAT	21	chr3A	+	363244237	363244380	ggtgggtgctcccactatctcaaccagtgagtgcttgaggtttctgcacattctctcaacctattgcaatcaatgtacactgagataatgtgcacatggctcaaggcgcattccatggaTGTGATAATGGTAGCACCGATcaat	3'	G5	8.5498	13.1421	12.5525	8.92922	7.56054	21.3786	0	0	middle
[truncated: 183 more rows]

## Sheet: MIR family
Table S4 continued. Summary of MIR-miRNA families identified in this study.
[truncated: 64 more rows]

## Sheet: Description of terms
Term	Description
[truncated: 25 more rows]
