# Supplementary material for: Small RNAs and their targets are associated with the transgenerational effects of water-deficit stress in durum wheat
Source: Sci Rep. 2021 Feb 11;11:3613. doi: 10.1038/s41598-021-83074-7 (PMC7878867; doi:10.1038/s41598-021-83074-7)
Supplement: Supplementary file 10 — Supplementary Table 5. [file 41598_2021_83074_MOESM10_ESM.xlsx]

## Sheet: Table S5
Small RNAs and their targets are associated with the transgenerational effects of water-deficit stress in durum wheat
Haipei Liu1*, Amanda J. Able1, Jason A. Able1
1 School of Agriculture, Food & Wine, Waite Research Institute, The University of Adelaide, Urrbrae, SA, Australia
Table S5. A summary of the number of DEMs (differentially expressed miRNAs) and DEGs (differentially expressed genes) subject to different factors.
	Number of DEMs		Number of DEGs
Subject to the progeny treatment factor	In progenies from the control parents	In progenies from the stressed parents	In progenies from the control parents	In progenies from the stressed parents
Flag leaf tissue	86	234	463	727
Developing grain tissue	571	456	770	204
Subject to the parental treatment factor	In progenies under the control condition	In progenies under the stress condition	In progenies under the control condition	In progenies under the stress condition
Flag leaf tissue	223	317	1057	881
Developing grain tissue	562	770	534	532
Subject to the tissue factor	In progenies from the control parents	In progenies from the stressed parents	In progenies from the control parents	In progenies from the stressed parents
In progenies under the control condition	1067	1168	9316	9649
In progenies under the stress condition	923	1074	9363	9494
