# Supplementary material for: Small RNAs and their targets are associated with the transgenerational effects of water-deficit stress in durum wheat
Source: Sci Rep. 2021 Feb 11;11:3613. doi: 10.1038/s41598-021-83074-7 (PMC7878867; doi:10.1038/s41598-021-83074-7)
Supplement: Supplementary file 11 — Supplementary Table 6. [file 41598_2021_83074_MOESM11_ESM.xlsx]

## Sheet: AtCW_L vs AtCC_L
Small RNAs and their targets are associated with the transgenerational effects of water-deficit stress in durum wheat
Haipei Liu1*, Amanda J. Able1, Jason A. Able1
1 School of Agriculture, Food & Wine, Waite Research Institute, The University of Adelaide, Urrbrae, SA, Australia
Table S6. Differentially expressed miRNAs between treatment groups originating from the same parent group.
Index	miRNA name	miRNA sequence	up/down	AtCC_L (normalised reads count)	AtCW_L (normalised reads count)	fold_change(AtCW_L/AtCC_L)	log2(fold_change)	pvalue(chi_square_2x2)	pvalue(fisher_test)
1	gma-MIR5368-p3_1ss17CA	GAGATACCACTCTGGAAG	down	63.8385	6.57105	0.102932	-3.28023	6.2478e-12	5.44135e-13
2	gma-MIR5368-p5_1ss17CA	GAGATACCACTCTGGAAGAGCT	down	21.0895	2.34681	0.111278	-3.16776	9.6291e-05	3.27605e-05
3	bdi-MIR399a-p5	GTGCAGTTCTCCTCTGGCATG	down	86.638	13.6115	0.157107	-2.67018	1.9501e-13	2.13932e-14
4	csi-miR399f-3p	CGCCAAAGGAGAATTGCCCTG	down	27.9293	5.16297	0.184858	-2.43551	6.5775e-05	3.51969e-05
5	gma-MIR5368-p3_2ss1AT18CA	TGAGATACCACTCTGGAAG	down	33.0592	6.57105	0.198766	-2.33086	2.1928e-05	2.30369e-05
6	PC-3p-97726_56	TGCAGTACTTCAGGGGAGCCGAGT	down	17.6696	3.75489	0.212506	-2.23443	0.0024204	0.00246616
7	PC-3p-41607_112	ATAATTTTTTATATAAACTTGGTC	down	18.2396	4.22425	0.231598	-2.11031	0.0028392	0.00246619
8	gma-miR4995_R+3	AGGCAGTGGCTTGGTTAAGGGAAC	down	9.68977	2.34681	0.242194	-2.04576	0.032625	0.0217368
9	tae-miR9774_R+1	CAAGATATTGGGTATTTCTGTCT	down	1061.89	270.352	0.254596	-1.97372	0	1.79967e-113
10	PC-3p-117780_48	AATAAAGACAGGAATTTTGGGACC	down	11.9697	3.75489	0.313699	-1.67255	0.036202	0.0478079
11	gma-MIR5368-p3_1ss16CA	AGATACCACTCTGGAAGAGCT	down	15.9596	5.16297	0.323502	-1.62815	0.017507	0.0163164
12	PC-3p-177406_33	ACCAATTATTCCAGTAGGCTTGCC	down	20.5195	7.50978	0.365982	-1.45016	0.012843	0.0155692
13	PC-3p-59399_85	ATATTACAGACAGCAAAGTGAACT	down	21.6595	7.97914	0.36839	-1.44069	0.010943	0.0102671
14	PC-5p-48483_100	TGAAAGGACCTATGAGGAGTC	down	21.0895	7.97914	0.378346	-1.40222	0.013778	0.0155692
15	tae-MIR9774-p5	CAGAAATACCCAATATCTTGCT	down	41.609	16.4276	0.394809	-1.34077	0.00080881	0.000549117
16	PC-5p-64104_80	ATCGGTCCTAAAATAAGTGTC	down	16.5296	6.57105	0.397532	-1.33086	0.035738	0.0421661
17	PC-5p-17673_213	TGGATGACACGTGACATTTAC	down	37.6191	15.9583	0.424206	-1.23716	0.0026835	0.0025398
18	ptc-miR6478_2ss20TC21GA	CCGACCTTAGCTCAGTTGGCA	down	16.5296	7.04042	0.425927	-1.23132	0.047394	0.0421661
19	ata-miR399b-5p_L-2R+2	GGGCGCTTCTCCTTTGGCACG	down	31.3493	13.6115	0.434188	-1.20361	0.0072675	0.0109412
20	tae-miR9655-3p	CAAGGGAAGGAAGTAGCCAAC	down	98.6077	43.1812	0.437909	-1.1913	2.3096e-06	1.92855e-06
21	PC-5p-45188_105	TACAGACGACAAAGAGGTTACTTT	down	21.0895	9.38722	0.445113	-1.16776	0.031411	0.0285975
22	ptc-miR6478_R-2	CCGACCTTAGCTCAGTTGG	down	119.127	55.3846	0.46492	-1.10495	9.4672e-07	9.22219e-07
23	gma-MIR5368-p5_2ss4TC24TC	GTTCCCTGGGATTGGCTTTGGGCC	down	26.2194	12.6727	0.483335	-1.0489	0.027214	0.0374818
24	ata-miR171b-5p	TGTTGGCATGGCTCAATCAAA	down	5.69987	0	-inf	-inf	0.016336	0.0150892
25	tae-MIR399-p5	GGGCGCTTCTCCCTTGGCACG	down	7.97981	0	-inf	-inf	0.0044931	0.00372863
26	bdi-MIR5067-p3_1ss18AG	TAAATCAGCGACAACTAGTAT	down	5.69987	0	-inf	-inf	0.016336	0.0150892
27	tae-MIR5084-p5	ATCCTCTGCAGTACCGTATGGTGC	down	6.83984	0	-inf	-inf	0.0085254	0.0075008
28	stu-MIR8005a-p3_1ss5GA	GTTTAGGGTTTAGGGTTTAGGGTT	up	0	11.2647	inf	inf	0.00084714	0.000978299
29	tae-MIR9653b-p3_1ss2GC	GCCCTTGAAGACTTTGGCCATGT	up	0	12.2034	inf	inf	0.00051434	0.000489323
30	tae-MIR9781-p5_2ss21TC23TC	ATATGTCATGAAAAGTATATCACT	down	9.11979	0	-inf	-inf	0.0023857	0.00185349
31	osa-MIR812q-p3_1ss21TG_1	CACTTATTTTGGGACGGAGGG	up	0	6.10169	inf	inf	0.014053	0.0312652
32	osa-MIR812q-p3_1ss21TG_2	CACTTATTTTGGGACGGAGGGAGT	up	0	6.10169	inf	inf	0.014053	0.0312652
33	osa-MIR818b-p5_2ss9AT21AT	TCCGTCCCTTAATATAAGAGT	down	6.26985	0	-inf	-inf	0.011785	0.0150892
34	tae-MIR1120a-p5_1ss7CT	TCCGTCTCATAATATAAGAAC	down	11.3997	0	-inf	-inf	0.00068379	0.000457999
35	tae-MIR1120a-p5_1ss21CT	TCCGTCCCATAATATAAGAAT	up	0	6.57105	inf	inf	0.010816	0.0156356
36	bdi-MIR1122-p3_1ss14GA	TACATCCGTATTTAGACAAAT	down	6.26985	0	-inf	-inf	0.011785	0.0150892
37	tae-MIR1128-p3_2ss1CT20CG_2	TTATCCATTTTGATGACAAGTATT	down	9.11979	0	-inf	-inf	0.0023857	0.00185349
38	tae-MIR1128-p5_1ss3CT	TCTGTCCGAAAATACTTGTCA	up	0	5.63233	inf	inf	0.018297	0.0312652
39	tae-MIR1128-p3_1ss12CG	TTTGATGACAAGTATTTCCGG	down	5.69987	0	-inf	-inf	0.016336	0.0150892
40	tae-MIR1128-p5_2ss1AG22AG	GAAATACTTGTCATCAAAATGGAT	down	4.55989	0	-inf	-inf	0.031729	0.0303544
41	tae-MIR1128-p3_2ss1CT20CG_1	TTATCCATTTTGATGACAAGT	down	9.11979	0	-inf	-inf	0.0023857	0.00185349
42	osa-miR1436_L+2	TTACATTATGGGACGGAGGGAGT	down	6.26985	0	-inf	-inf	0.011785	0.0150892
43	osa-MIR1862e-p3_1ss20TC	TTTTGGGACGGAGGGAGTACC	up	0	5.63233	inf	inf	0.018297	0.0312652
44	hvu-MIR5049a-p5_2ss6TA20TA	TCTGTACCTAAATACTTGTAGT	up	0	7.50978	inf	inf	0.0064385	0.00781958
45	hvu-MIR5050-p5_2ss1TC21CG	CGTTTTTGCCGGTTGAACGAGC	down	7.40983	0	-inf	-inf	0.0061826	0.00750073
46	tae-MIR9668-p3_2ss1AG22AG	GAGTATTTTCGGACGGAGGGAGTA	up	0	6.10169	inf	inf	0.014053	0.0312652
47	ata-MIR9783-p3_1ss18GA	AAGCACCGGTGCTTAAGAAAAGCC	down	5.69987	0	-inf	-inf	0.016336	0.0150892
48	ata-MIR9783-p3_2ss17GA21GA	AGCACCGGTGCTTAAGAAAAACCT	down	5.69987	0	-inf	-inf	0.016336	0.0150892
49	nta-MIR172e-p3_2ss14CG18TA	TTGGAACGATACAGAGAA	down	4.55989	0	-inf	-inf	0.031729	0.0303544
50	nta-MIR172f-p3_2ss15CG19TA	ATTGGAACGATACAGAGAA	down	4.55989	0	-inf	-inf	0.031729	0.0303544
51	osa-MIR396f-p5	TCCACAGGCTTTCTTGAA	up	0	5.63233	inf	inf	0.018297	0.0312652
52	gma-MIR5368-p3_2ss2AT19CA_3	GTGAGATACCACTCTGGAAGAG	down	19.9495	0	-inf	-inf	7.0389e-06	8.48803e-07
53	gma-MIR5368-p3_2ss2AT19CA_2	GTGAGATACCACTCTGGAAGA	down	19.9495	0	-inf	-inf	7.0389e-06	8.48803e-07
54	gma-MIR5368-p5_2ss4AT21CA	CAGTGAGATACCACTCTGGAAG	down	26.7894	0	-inf	-inf	1.9294e-07	6.36557e-09
55	gma-MIR5368-p3_2ss2AT19CA_5	GTGAGATACCACTCTGGAAGAGCT	down	19.9495	0	-inf	-inf	7.0389e-06	8.48803e-07
56	gma-MIR5368-p3_2ss2AT19CA_1	GTGAGATACCACTCTGGAAG	down	19.9495	0	-inf	-inf	7.0389e-06	8.48803e-07
57	gma-MIR5368-p3_2ss14CA20AC_2	ATACCACTCTGGAAGAGCTCG	down	17.6696	0	-inf	-inf	2.3578e-05	3.43507e-06
58	gma-MIR5368-p3_2ss14CA20AC_1	ATACCACTCTGGAAGAGCTC	down	17.6696	0	-inf	-inf	2.3578e-05	3.43507e-06
59	gma-MIR5368-p3_2ss2AT19CA_4	GTGAGATACCACTCTGGAAGAGC	down	19.9495	0	-inf	-inf	7.0389e-06	8.48803e-07
60	hbr-MIR6171-p5_1ss15GA	TGTGGATTGCTGAAAGCTTTG	up	0	6.57105	inf	inf	0.010816	0.0156356
61	ath-miR8175_L+1_1ss3AT	CGTTCCCCGGCAACGGCGCCA	down	4.55989	0	-inf	-inf	0.031729	0.0303544
62	PC-3p-69790_74	GAGTCTGATACCATGTGAGAGTTG	down	6.83984	0	-inf	-inf	0.0085254	0.0075008
63	PC-5p-23192_175	AGCGCTACCGCCGCTGCCCGGACA	up	0	5.63233	inf	inf	0.018297	0.0312652
64	PC-3p-66883_77	TCTCCTGTAGAAATAGGCATC	up	0	6.57105	inf	inf	0.010816	0.0156356
65	PC-5p-125236_45	GCCACCAACCGGTACTAAAGGCCC	up	0	7.04042	inf	inf	0.0083383	0.0156356
66	PC-3p-100269_55	AGAAAGACTTATATTTGGGAA	down	10.8297	0	-inf	-inf	0.00093293	0.000458006
67	PC-5p-82865_65	TTTAGTACCGGTTGGAGCCACC	down	4.55989	0	-inf	-inf	0.031729	0.0303544
68	PC-3p-56803_88	TCATTTAGAGGAAGGAGAA	up	0	20.1825	inf	inf	7.9476e-06	1.91907e-06
69	PC-5p-47798_101	CACCAACCGGGACCAATAGGCATC	down	5.12988	0	-inf	-inf	0.022721	0.0303544
70	PC-5p-102212_54	TCTGTTAACTAATATAAGAGC	up	0	5.63233	inf	inf	0.018297	0.0312652
71	osa-miR398a_L+1R-1	TTGTGTTCTCAGGTCACCCCT	up	413.81	873.95	2.11196	1.07858	1.5395e-36	3.58317e-37
72	bdi-miR397b-5p_L-1R+2	TTGAGTGCAGCGTTGATGAACA	up	14.8197	31.4472	2.12199	1.08542	0.016163	0.0260054
73	bdi-miR398b_L-2R+2	GGAGTGTCACTGAGAACACAAG	up	82.6481	179.765	2.17507	1.12106	3.583e-09	3.19178e-09
74	tae-MIR5384-p5	TTCGCCGGTCGCGCGTTCCCC	up	17.0996	37.5489	2.19589	1.13481	0.0064588	0.00650239
75	tae-MIR531-p5_2ss11CG20AG	CTCGCCGGAGGAGCGTGCAGC	up	436.04	973.455	2.23249	1.15865	3.312e-45	3.0919e-46
76	osa-miR398a	TGTGTTCTCAGGTCACCCCTT	up	153.896	345.45	2.24469	1.16652	3.03e-17	1.63504e-17
77	bdi-MIR530b-p3_1ss14GC	AGGTGCAGTGGCACATGCAGC	up	47.3089	112.177	2.37117	1.2456	4.1066e-07	2.85106e-07
78	zma-miR156l-3p	GCTCACTGCTCTATCTGTCACC	up	23.3695	57.7314	2.47038	1.30473	0.00016743	0.000129134
79	tae-MIR1122c-p3_1ss9GT	ATATTATGTGACGGAGGGAGT	up	10.8297	27.2229	2.51372	1.32982	0.0087456	0.0139103
80	gma-MIR5368-p3_1ss1TC	CCCTGGGATTGGCTTTGGGC	up	11.3997	29.1004	2.55272	1.35204	0.0060581	0.00646011
81	mtr-miR398a-5p_1ss7AC	GGAGTGCCACTGAGAACACAAG	up	729.583	1912.18	2.62092	1.39007	0	1.90752e-118
82	PC-5p-29165_147	ACTTGTCTTGGAAATGGATGTATC	up	9.11979	23.9374	2.62478	1.3922	0.01096	0.0135798
83	tae-miR9777_L+2	GCAGCAAACATATCTGAGCACA	up	5.12988	14.5502	2.83636	1.50404	0.035918	0.041454
84	mtr-miR172b_L+2	AAAGAATCTTGATGATGCTGCAT	up	3.98991	13.6115	3.41148	1.7704	0.023262	0.0309314
85	PC-5p-197815_29	TCCACTGCTAGAGCCTTGGCT	up	3.98991	17.8357	4.47021	2.16034	0.003317	0.00435671
86	gma-MIR5368-p5_2ss9GT18TC	TGGGATTGTCTTTGGGCCTT	up	3.41992	18.3051	5.35249	2.42021	0.0015422	0.00149481

## Sheet: AtCW_G vs AtCC_G
Table S6 continued. Differentially expressed miRNAs between treatment groups originating from the same parent group.
Index	miRNA name	miRNA sequence	up/down	AtCC_G (normalised reads count)	AtCW_G (normalised reads count)	fold_change (AtCW_G/AtCC_G)	log2(fold_change)	pvalue(chi_square_2x2)	pvalue(fisher_test)
1	osa-MIR5339-p3_1ss2GA	GAGAATATTCTTTATCTGTT	down	378.027	11.877	0.0314184	-4.99224	1.736e-74	2.45435e-93
2	ptc-miR6478_L-1R-1	CGACCTTAGCTCAGTTGGT	down	142.138	7.12621	0.0501358	-4.31801	1.5472e-27	3.94311e-33
3	osa-miR827_R-1	TTAGATGACCATCAGCAAAC	down	127.017	8.31392	0.0654551	-3.93335	1.0749e-23	4.39761e-28
4	PC-5p-8504_365	TTTAGCGCCGGTTCGTGACGAAC	down	158.771	10.6893	0.0673252	-3.89271	4.7614e-29	4.45481e-34
5	PC-5p-21002_188	GCGCTGCCCTGTGAGTCTGC	down	92.2386	7.12621	0.0772585	-3.69416	4.738e-17	1.72888e-19
6	osa-miR444b.1_L-1	GTTGTCTCAAGCTTGCTGCC	down	214.719	16.6278	0.0774398	-3.69078	1.5731e-37	9.86844e-44
7	gma-miR396a-5p_L-1_1ss21GA	TCCACAGCTTTCTTGAACTA	down	54.4359	5.93851	0.109092	-3.19639	8.9017e-10	1.21855e-10
8	bdi-MIR7757-p3_1ss5AG	TTATGAGCTCATTGAAGTAACT	down	86.1902	9.50162	0.11024	-3.18128	1.3952e-14	9.06677e-16
9	osa-miR396e-5p_L-1	CCACAGGCTTTCTTGAACTG	down	23374.2	2957.38	0.126523	-2.98252	0	0
10	PC-3p-4192_606	GTCACGAACCGGCACTAAAGCCC	down	258.571	42.7573	0.16536	-2.59632	3.9317e-34	1.41078e-37
11	tae-miR5048-5p_L-1	TTGCAGGTTTTAGGTCTAAGT	down	1090.23	184.094	0.168858	-2.56612	0	1.73948e-151
12	bdi-MIR7757-p5_2ss6AG20AT	TTTATGAGCTCATTGAAGTT	down	42.339	8.31392	0.196365	-2.34839	2.9176e-06	1.3085e-06
13	bdi-MIR7757-p3_1ss3AG	AGGAGCATGATTCAACCAAT	down	344.761	68.8867	0.19981	-2.3233	3.4447e-40	1.54777e-43
14	osa-MIR171e-p5_2ss1GA20AG	ATTGGCTCGGCTCACTCAGG	down	111.896	22.5663	0.201672	-2.30991	4.9094e-14	7.48063e-15
15	ptc-miR6478_R-2	CCGACCTTAGCTCAGTTGG	down	476.314	102.142	0.214443	-2.22133	2.9679e-52	1.90605e-56
16	hvu-MIR5052-p5_2ss8GA24GC	GATCAATACGGATGGTTCCTTCGC	down	25.7058	5.93851	0.231018	-2.11392	0.00060023	0.000557646
17	ata-miR9863a-3p_L-1_1ss9TC	GAGAAGGCAGATCATAATAGC	down	988.919	262.482	0.265423	-1.91363	0	2.95858e-95
18	gma-miR482b-3p	TCTTCCCTACACCTCCCATACC	down	21.1695	5.93851	0.280522	-1.83381	0.004386	0.0060648
19	PC-5p-60811_83	CTTAAGAACCGCGACTAAAGGCC	down	24.1937	7.12621	0.294548	-1.76343	0.0030012	0.00342864
20	hvu-MIR397b-p3_2	CGGTTCATCAACGCTGCACT	down	18.1453	5.93851	0.327275	-1.61142	0.015721	0.0229989
21	hvu-MIR397b-p3_1	CGGACGGTTCATCAACGCTGCACT	down	18.1453	5.93851	0.327275	-1.61142	0.015721	0.0229989
22	bdi-MIR5066-p3_2ss12GA21CA	CTTTTGGTTGCATTGGCTAGAGC	down	18.1453	5.93851	0.327275	-1.61142	0.015721	0.0229989
23	tae-MIR531-p3_2ss19AC20CA	TCGCCGGAGCAGCGTGCACA	down	42.339	14.2524	0.336626	-1.57078	0.00029096	0.00025435
24	PC-5p-221580_26	AATCTAAAGTGTCGTAGAAAAAACT	down	16.6332	5.93851	0.357028	-1.48589	0.029162	0.0351313
25	ath-miR8175_1ss2AT	GTTCCCCGGCAACGGCGCCA	down	28.7301	10.6893	0.372061	-1.42639	0.005415	0.00665089
26	osa-miR160f-5p	TGCCTGGCTCCCTGAATGCCA	down	18.1453	7.12621	0.392731	-1.34839	0.034166	0.0438419
27	osa-miR396d_1ss20GA	TCCACAGGCTTTCTTGAACAG	down	24.1937	9.50162	0.392731	-1.34839	0.014453	0.0248209
28	PC-3p-106486_52	TTTCCGTGACAAGTAATTCCG	down	21.1695	8.31392	0.392731	-1.34839	0.022148	0.0245547
29	ptc-miR6478_R-2_1ss6CT	CCGACTTTAGCTCAGTTGG	down	229.84	93.8285	0.408233	-1.29253	2.9308e-13	1.57458e-13
30	PC-5p-129427_44	ATGTGACTTGACTTAACTGCC	down	39.3148	16.6278	0.422941	-1.24147	0.0034622	0.004803
31	PC-5p-14319_250	TTTAGTCCCGGTTGGTGGCACCA	down	105.848	45.1327	0.426393	-1.22974	1.9247e-06	1.7579e-06
32	PC-5p-82777_65	TAGGGTTTAGGATTCAGGCC	down	27.2179	11.877	0.436367	-1.19639	0.018192	0.0242837
33	PC-3p-195133_30	AGTTTTTGGATGTTCTTACTGTGT	down	52.9238	24.9417	0.471277	-1.08535	0.002354	0.00298517
34	hvu-miR444b_L-1	GCAGTTGCTGTCTCAAGCTT	down	34.7785	16.6278	0.478107	-1.0646	0.015258	0.0181603
35	ata-miR9772a-3p	AGGGGGCAATCTCACCTCAAC	down	58.9722	29.0987	0.493431	-1.01908	0.0023234	0.00263597
36	PC-5p-15541_235	GCGAAGGATTTGCAGATACTC	down	57.4601	28.5049	0.496081	-1.01135	0.0028191	0.00476635
37	bdi-miR156g-3p	GCTCACCCTCTCTCTGTCAGC	up	0	8.31392	inf	inf	0.0034309	0.00346846
38	ata-miR156a-3p	GCTCACCCTCTCTCTGTCAGC	up	0	8.31392	inf	inf	0.0034309	0.00346846
39	tae-MIR159a-p5	GAGCTCCTATCATTCCAATG	up	0	22.5663	inf	inf	1.4281e-06	8.4678e-08
40	ata-miR169b-3p_R-1	TGGGCAAGTCATCCTGGCTACC	up	0	8.31392	inf	inf	0.0034309	0.00346846
41	ata-MIR169d-p5	CAAGGATGACTTGCCGGCTCC	up	0	10.6893	inf	inf	0.00090651	0.000414645
42	ata-MIR169d-p3	TTGTCCTTGGCTACACCTAGT	up	0	11.877	inf	inf	0.00046959	0.000204262
43	bdi-miR171a_L-1	GATTGAGCCGCGCCAATATC	down	195.062	0	-inf	-inf	4.1848e-43	5.50865e-58
44	ata-miR172b-5p	GCAGCACCACCAAGATTCACA	up	0	9.50162	inf	inf	0.0017583	0.000841713
45	ata-miR390-3p_R+1	CGCTATCTATCCTGAGCTCCA	up	0	5.93851	inf	inf	0.013394	0.0142925
46	tae-miR398_L-1R+1	GTGTTCTCAGGTCGCCCCCGC	up	0	15.4401	inf	inf	6.6687e-05	2.44179e-05
47	tae-MIR1122c-p3	TATTATGGGACGGAGGGAGTA	down	9.07265	0	-inf	-inf	0.0029972	0.00393661
48	tae-MIR1123-p5	ATGACATGTGGCATTCACAAA	up	0	15.4401	inf	inf	6.6687e-05	2.44179e-05
49	tae-MIR1136-p3_1ss13AG	ATTTTAGTTCTAGATACATCCATT	up	0	92.6408	inf	inf	1.5342e-22	2.51918e-29
50	tae-MIR1138-p5_2ss1AG23AG	GGGTCTGTCTAGGACACATCTAGA	up	0	8.31392	inf	inf	0.0034309	0.00346846
51	ata-miR1432-3p_L-1R+1	TGGTGTCACCTCGCCTGAACA	up	0	5.93851	inf	inf	0.013394	0.0142925
52	tae-MIR1847-p3_2ss13TC21TC	ACATGCCATTGACCCAACTGC	up	0	5.93851	inf	inf	0.013394	0.0142925
53	tae-miR5084_L-2R+2	ACAGTACTGCAGAGGATCCTAACC	up	0	8.31392	inf	inf	0.0034309	0.00346846
54	tae-MIR5200-p5	TAAGCCTTAGTGAATATCTAC	up	0	17.8155	inf	inf	1.8389e-05	2.91907e-06
55	ata-miR5200-5p_1ss9GT	AAGCCTTATTGAATATCTACA	up	0	5.93851	inf	inf	0.013394	0.0142925
56	tae-MIR6197-p3_1ss12TA	TTACATTTGTGAACAGAGGGA	up	0	5.93851	inf	inf	0.013394	0.0142925
57	tae-miR9657b-5p_1ss5TC	TTCGCCGGAGAAGCATGTTGC	up	0	13.0647	inf	inf	0.00024423	0.000100623
58	tae-miR9667-5p	AAATATGGCAAACAATGAATG	up	0	9.50162	inf	inf	0.0017583	0.000841713
59	tae-MIR9781-p5_2ss21TC23TC	ATATGTCATGAAAAGTATATCACT	up	0	5.93851	inf	inf	0.013394	0.0142925
60	gma-miR156a_R+1	TGACAGAAGAGAGTGAGCACT	up	0	16.6278	inf	inf	3.4982e-05	5.92566e-06
61	bdi-miR164a-5p_R+1	TGGAGAAGCAGGGCACGTGCAA	up	0	5.93851	inf	inf	0.013394	0.0142925
62	mes-miR166i_L-1	TGGACCAGGCTTCATTCCCC	down	21.1695	0	-inf	-inf	5.794e-06	9.97141e-07
63	osa-MIR167h-p3_1	TCATGCTGTAGTTTCATCTGC	down	52.9238	0	-inf	-inf	7.571e-13	2.91042e-16
64	osa-miR167d-5p_R+2	TGAAGCTGCCAGCATGATCTGAC	up	0	5.93851	inf	inf	0.013394	0.0142925
65	osa-MIR167h-p3_2	TCATGCTGTAGTTTCATCTGCT	down	52.9238	0	-inf	-inf	7.571e-13	2.91042e-16
66	osa-miR167a-5p_R+1	TGAAGCTGCCAGCATGATCTAA	up	0	10.6893	inf	inf	0.00090651	0.000414645
67	bdi-MIR169a-p3	GATCGGCGAGTTGTTCTTGGC	up	0	10.6893	inf	inf	0.00090651	0.000414645
68	osa-miR393a_L-1R+1	CCAAAGGGATCGCATTGATCC	up	0	9.50162	inf	inf	0.0017583	0.000841713
69	zma-miR393b-3p_L-2_3ss3CT4AC21GA	TCATGCGATCCTTTTGGAAG	down	7.56054	0	-inf	-inf	0.0067401	0.00785972
70	tae-MIR396-p3_1ss1TC	CCTCCGCCTGTTGATGGTTCA	up	0	7.12621	inf	inf	0.0067453	0.00704081
71	bdi-MIR396a-p3_2	TTGATGGTTCAAGAAAGTCCTT	up	0	15.4401	inf	inf	6.6687e-05	2.44179e-05
72	hvu-MIR397b-p5	TGCAGCGCCGGTGAACCGCTC	up	0	10.6893	inf	inf	0.00090651	0.000414645
73	bdi-miR397b-5p_L-1R+2	TTGAGTGCAGCGTTGATGAACA	up	0	10.6893	inf	inf	0.00090651	0.000414645
74	osa-miR398a	TGTGTTCTCAGGTCACCCCTT	up	0	9.50162	inf	inf	0.0017583	0.000841713
75	osa-miR399d_L-1	GCCAAAGGAGAGTTGCCCTG	down	46.8754	0	-inf	-inf	1.5134e-11	1.7641e-14
76	osa-miR530-5p_R+1	TGCATTTGCACCTGCACCTAC	up	0	9.50162	inf	inf	0.0017583	0.000841713
77	tae-MIR531-p5_2ss10CG19AG	TCGCCGGAGGAGCGTGCAGC	down	418.854	0	-inf	-inf	0	4.1534e-124
78	osa-MIR812q-p3_2ss13AG20TG	ACTTATTTTGGGGCGGAGGGAGT	down	10.5848	0	-inf	-inf	0.0013467	0.000988165
79	osa-MIR812q-p3_2ss12GA21TG	CACTTATTTTGAGACGGAGGGAGT	up	0	5.93851	inf	inf	0.013394	0.0142925
80	osa-MIR812q-p3_2ss14CT20TG	ACTTATTTTGGGATGGAGGGA	up	0	5.93851	inf	inf	0.013394	0.0142925
81	osa-MIR812q-p3_2ss14AG21TG	CACTTATTTTGGGGCGGAGGGAGT	up	0	21.3786	inf	inf	2.6994e-06	3.48949e-07
82	osa-MIR818b-p5_2ss9AG21AT	TCCGTCCCGTAATATAAGAGT	up	0	9.50162	inf	inf	0.0017583	0.000841713
83	osa-MIR818d-p3_2ss5TC20GA	CTTACATTATGGGACGGAGAGAGT	up	0	7.12621	inf	inf	0.0067453	0.00704081
84	tae-MIR1120a-p5_2ss12AC20AG	TCCGTCCCATACTATAAGAGC	up	0	20.1909	inf	inf	5.1093e-06	7.08364e-07
85	tae-MIR1120a-p5_2ss14AG20AT	TCCGTCCCATAATGTAAGATC	up	0	5.93851	inf	inf	0.013394	0.0142925
86	tae-MIR1120a-p5_1ss19AT	CCGTCCCATAATATAAGATC	down	7.56054	0	-inf	-inf	0.0067401	0.00785972
87	tae-MIR1122c-p3_1ss9GT	ATATTATGTGACGGAGGGAGT	down	7.56054	0	-inf	-inf	0.0067401	0.00785972
88	tae-MIR1128-p5_10	GTCCGAAAATACTTGTCATC	down	15.1211	0	-inf	-inf	0.00012725	6.24216e-05
89	tae-MIR1128-p3_1ss3CT	TTTTATCCATTTTGATGACA	up	0	7.12621	inf	inf	0.0067453	0.00704081
90	tae-MIR1128-p5_1ss2AT	ATAAAAGGGGATGTATCTAGA	up	0	14.2524	inf	inf	0.00012744	4.9569e-05
91	tae-MIR1128-p5_1ss6AG	GTCCGGAAATACTTGTCATC	down	19.6574	0	-inf	-inf	1.249e-05	1.98595e-06
92	tae-MIR1128-p5_5	CGTCCGAAAATACTTGTCATC	down	15.1211	0	-inf	-inf	0.00012725	6.24216e-05
93	tae-MIR1128-p5_8	CTCCGTCCGAAAATACTTGTC	down	15.1211	0	-inf	-inf	0.00012725	6.24216e-05
94	tae-MIR1128-p3_1ss10CG	TGATGACAAGTATTTCCGGACGGA	up	0	7.12621	inf	inf	0.0067453	0.00704081
95	tae-MIR1128-p3_1ss22AC	TATTTCCGGACGGAGGGAGTACT	up	0	5.93851	inf	inf	0.013394	0.0142925
96	tae-MIR1128-p5_7	CTCCCTCCGTCCGAAAATACTTGT	down	15.1211	0	-inf	-inf	0.00012725	6.24216e-05
97	tae-MIR1128-p5_9	CTCCGTCCGAAAATACTTGTCATC	down	15.1211	0	-inf	-inf	0.00012725	6.24216e-05
98	tae-MIR1128-p3_2ss2CT21CG_1	TTTATCCATTTTGATGACAAG	up	0	8.31392	inf	inf	0.0034309	0.00346846
99	tae-MIR1128-p5_16	TCCGTCCGAAAATACTTGTCA	down	15.1211	0	-inf	-inf	0.00012725	6.24216e-05
100	tae-MIR1128-p3_2ss2CT21CG_2	TTTATCCATTTTGATGACAAGTAT	up	0	8.31392	inf	inf	0.0034309	0.00346846
101	tae-MIR1128-p5_6	CGTCCGAAAATACTTGTCATCAAA	down	15.1211	0	-inf	-inf	0.00012725	6.24216e-05
102	tae-MIR1128-p5_1ss9AG_1	TCCGTCCGGAAATACTTGTCA	up	0	16.6278	inf	inf	3.4982e-05	5.92566e-06
103	tae-MIR1128-p5_11	TACTCCCTCCGTCCGAAAATACTT	down	15.1211	0	-inf	-inf	0.00012725	6.24216e-05
104	tae-MIR1128-p3_8	CAACTATTTCCGGACGGAGGGAGT	up	0	14.2524	inf	inf	0.00012744	4.9569e-05
105	tae-MIR1128-p5_4	CCTCCGTCCGAAAATACTTGTCAT	down	15.1211	0	-inf	-inf	0.00012725	6.24216e-05
106	tae-MIR1128-p3_2ss6CT22AT	TATTTTCGGACGGAGGGAGTATT	down	7.56054	0	-inf	-inf	0.0067401	0.00785972
107	tae-MIR1130b-p3_2ss9AT21GT	CTTATATTTTGGGACGGAGGT	up	0	5.93851	inf	inf	0.013394	0.0142925
108	osa-miR1436_L+2	TTACATTATGGGACGGAGGGAGT	down	19.6574	0	-inf	-inf	1.249e-05	1.98595e-06
109	hvu-miR5049c_L-2_1ss6AC	ACACTTATTTTGGGACGGAGG	up	0	5.93851	inf	inf	0.013394	0.0142925
110	hvu-miR5049c_R-2_1ss6AC	AGACACTTATTTTGGGACGGA	up	0	5.93851	inf	inf	0.013394	0.0142925
111	bdi-MIR5064-p5_1	ATTTGTCCATAGCATCAGCC	down	43.8511	0	-inf	-inf	6.7851e-11	1.37594e-13
112	bdi-MIR5164-p5_2ss13CG19CT	TGTCTAGATACGGATGTATC	down	22.6816	0	-inf	-inf	2.6935e-06	2.51528e-07
113	hvu-miR6197_2ss3TC21GC	TCCGTTCCTAAATGTAAGACC	up	0	5.93851	inf	inf	0.013394	0.0142925
114	bdi-MIR7775-p5_1ss11AT	AAACCGGTTTTTTCTGAAGCACC	down	12.0969	0	-inf	-inf	0.00060987	0.000495245
115	tae-MIR9668-p3_1ss14TC_2	ATGACAAGTATTTCCGGACGGAGG	up	0	8.31392	inf	inf	0.0034309	0.00346846
116	tae-MIR9668-p3_1ss14TC_1	ATGACAAGTATTTCCGGACGG	up	0	8.31392	inf	inf	0.0034309	0.00346846
117	ata-miR9674b-3p_L-2R+2	AATTTGTCCATAGCATCAGCA	up	0	9.50162	inf	inf	0.0017583	0.000841713
118	ata-MIR9674c-p3_1ss1CG	GGCTGGTGCTATGGATAAAT	down	9.07265	0	-inf	-inf	0.0029972	0.00393661
119	ata-miR9674c-3p_L-1R+1_1ss10GT	GTGCTATGTATAAATTCAACC	down	42.339	0	-inf	-inf	1.4378e-10	5.41541e-13
120	ata-MIR9783-p3_1ss17GA	AGCACCGGTGCTTAAGAAAAGCCT	up	0	7.12621	inf	inf	0.0067453	0.00704081
121	tae-MIR9783-p3_2ss4AG17AC	ATAGGCACCGGTGCTTCAGA	down	31.7543	0	-inf	-inf	2.8119e-08	5.16252e-10
122	osa-miR166m_1ss9GT	TCGGACCATGCTTCATTCCCT	down	140.626	0	-inf	-inf	1.4969e-31	2.82505e-42
123	zma-MIR166a-p3_2ss17CT18CA	TTCTTCTTCCTCTTCCTACC	down	39.3148	0	-inf	-inf	6.4681e-10	4.2332e-12
124	ssp-MIR169-p3_2ss13GC17AC	CCCCGTCCGGCCCGGACC	up	0	17.8155	inf	inf	1.8389e-05	2.91907e-06
125	gma-MIR319b-p5	AGCTGCCGACTCATTCATCCA	up	0	5.93851	inf	inf	0.013394	0.0142925
126	zma-miR319b-5p_L-1R+1	GAGCGTCCTTCAGTCCACTCA	down	9.07265	0	-inf	-inf	0.0029972	0.00393661
127	osa-MIR396f-p5	TCCACAGGCTTTCTTGAA	up	0	7.12621	inf	inf	0.0067453	0.00704081
128	osa-miR396e-5p_L-1R-2	CCACAGGCTTTCTTGAAC	down	7.56054	0	-inf	-inf	0.0067401	0.00785972
129	osa-miR396e-5p_L-1_1ss13CT	CCACAGGCTTTTTTGAACTG	down	25.7058	0	-inf	-inf	5.8534e-07	3.19122e-08
130	bdi-MIR396a-p3_1	TTGATGGTTCAAGAAAGTCCT	up	0	15.4401	inf	inf	6.6687e-05	2.44179e-05
131	osa-miR398a_L+1R-1	TTGTGTTCTCAGGTCACCCCT	up	0	27.3172	inf	inf	1.1309e-07	4.9863e-09
132	tae-miR408_L-1R+3	TGCACTGCCTCTTCCCTGGCTCC	down	9.07265	0	-inf	-inf	0.0029972	0.00393661
133	osa-MIR437-p5_1ss1AT	TTTTTTCTATAAACTTGGTC	down	10.5848	0	-inf	-inf	0.0013467	0.000988165
134	osa-miR444a-3p.2_L-1	GCAGTTGCTGCCTCAAGCTT	down	18.1453	0	-inf	-inf	2.6994e-05	7.88229e-06
135	tae-MIR531-p5_2ss18AC19CA	CGCCGGAGCAGCGTGCACA	down	16.6332	0	-inf	-inf	5.8509e-05	1.57081e-05
136	tae-MIR531-p5_1ss10CA	TCGCCGGAGAAGCGTGCAAC	up	0	24.9417	inf	inf	4.0107e-07	2.05483e-08
137	tae-MIR531-p5_1ss11CT_1	CTCGCCGGAGTAGCGTGCAAC	up	0	23.754	inf	inf	7.5639e-07	4.17132e-08
138	tae-MIR531-p5_1ss11CT_2	CTCGCCGGAGTAGCGTGCAACGGA	up	0	23.754	inf	inf	7.5639e-07	4.17132e-08
139	tae-MIR531-p5_2ss19AG20CA	TCGCCGGAGCAGCGTGCAGA	down	10.5848	0	-inf	-inf	0.0013467	0.000988165
140	tae-MIR531-p5_2ss19CA20GT	CGCCGGAGCAGCGTGCAAAT	down	19.6574	0	-inf	-inf	1.249e-05	1.98595e-06
141	tae-MIR1120a-p5_1ss19AG	CCGTCCCATAATATAAGAGC	down	30.2422	0	-inf	-inf	5.9956e-08	2.03977e-09
142	tae-MIR1127b-p5_1ss3TC	TCCGTCCGGAAATACTTGTCC	up	0	11.877	inf	inf	0.00046959	0.000204262
143	tae-MIR1128-p3_14	TAAAATACATCTAGATACATC	up	0	14.2524	inf	inf	0.00012744	4.9569e-05
144	tae-MIR1128-p3_15	TAGAACTAAAATACATCTAGATAC	up	0	14.2524	inf	inf	0.00012744	4.9569e-05
145	tae-MIR1128-p5_2	ATCTAGAACTAAAATACATCT	down	15.1211	0	-inf	-inf	0.00012725	6.24216e-05
146	tae-MIR1128-p3_4	ACTAAAATACATCTAGATACATC	up	0	14.2524	inf	inf	0.00012744	4.9569e-05
147	tae-MIR1128-p5_3	ATGTATCTAGAACTAAAATACATC	down	15.1211	0	-inf	-inf	0.00012725	6.24216e-05
148	tae-MIR1128-p3_11	CTAAAATACATCTAGATACATCCC	up	0	14.2524	inf	inf	0.00012744	4.9569e-05
149	tae-MIR1128-p3_10	CTAAAATACATCTAGATACATCC	up	0	14.2524	inf	inf	0.00012744	4.9569e-05
150	tae-MIR1128-p5_17	TCTAGAACTAAAATACATC	down	15.1211	0	-inf	-inf	0.00012725	6.24216e-05
151	tae-MIR1128-p3_7	AGAACTAAAATACATCTAGATACA	up	0	14.2524	inf	inf	0.00012744	4.9569e-05
152	tae-MIR1128-p3_12	GAACTAAAATACATCTAGATACAT	up	0	14.2524	inf	inf	0.00012744	4.9569e-05
153	tae-MIR1128-p5_15	TCCCTCCGTCCGAAAATACTTGTC	down	15.1211	0	-inf	-inf	0.00012725	6.24216e-05
154	tae-MIR1128-p3_3	AACTAAAATACATCTAGATACATC	up	0	14.2524	inf	inf	0.00012744	4.9569e-05
155	tae-MIR1128-p5_12	TATCTAGAACTAAAATACAT	down	15.1211	0	-inf	-inf	0.00012725	6.24216e-05
156	tae-MIR1128-p3_13	GTATCTAGAACTAAAATACATCTA	up	0	14.2524	inf	inf	0.00012744	4.9569e-05
157	tae-MIR1128-p5_14	TATCTAGAACTAAAATACATCT	down	15.1211	0	-inf	-inf	0.00012725	6.24216e-05
158	tae-MIR1128-p3_1ss4TC	ATGCATCTAGAACTAAAATACATC	up	0	14.2524	inf	inf	0.00012744	4.9569e-05
159	tae-MIR1128-p5_1ss9AG_2	TCCGTCCGGAAATACTTGTCATC	up	0	16.6278	inf	inf	3.4982e-05	5.92566e-06
160	tae-MIR1128-p3_1	AAAATACATCTAGATACATC	up	0	14.2524	inf	inf	0.00012744	4.9569e-05
161	tae-MIR1128-p3_5	ACTAAAATACATCTAGATACATCC	up	0	14.2524	inf	inf	0.00012744	4.9569e-05
162	tae-MIR1128-p3_9	CTAAAATACATCTAGATACATC	up	0	14.2524	inf	inf	0.00012744	4.9569e-05
163	tae-MIR1128-p5_13	TATCTAGAACTAAAATACATC	down	15.1211	0	-inf	-inf	0.00012725	6.24216e-05
164	tae-MIR1128-p5_1ss3GA_2	ATATATCTAGAACTAAAATACATC	up	0	9.50162	inf	inf	0.0017583	0.000841713
165	tae-MIR1128-p5_18	TCTAGAACTAAAATACATCT	down	15.1211	0	-inf	-inf	0.00012725	6.24216e-05
166	tae-MIR1128-p3_2	AAAATACATCTAGATACATCCCCT	up	0	14.2524	inf	inf	0.00012744	4.9569e-05
167	tae-MIR1128-p5_1	ATCTAGAACTAAAATACATC	down	15.1211	0	-inf	-inf	0.00012725	6.24216e-05
168	tae-MIR1128-p3_6	AGAACTAAAATACATCTAGATAC	up	0	14.2524	inf	inf	0.00012744	4.9569e-05
169	tae-MIR1128-p5_1ss3GA_1	AAAGGGATGTATCTAGAACTAAAA	up	0	9.50162	inf	inf	0.0017583	0.000841713
170	far-MIR1134-p5_2ss10GA20GC	CAACAAGAAAAAGAGATCAC	up	0	5.93851	inf	inf	0.013394	0.0142925
171	osa-miR1432-5p_L-2R+1	CAGGAGAGATGACACCGACA	down	9.07265	0	-inf	-inf	0.0029972	0.00393661
172	osa-MIR1847-p3_2ss15AC19AG	CAGTTGTGGCACTGCCATGTGGGC	up	0	21.3786	inf	inf	2.6994e-06	3.48949e-07
173	hvu-MIR5049d-p5_2ss4TA24AT	CAAATATTTAGGAACGGAGGGAGT	up	0	9.50162	inf	inf	0.0017583	0.000841713
174	bdi-miR5054_1ss10TA	TCCCCACGGACGGCGCCA	up	0	15.4401	inf	inf	6.6687e-05	2.44179e-05
175	bdi-miR5054	TCCCCACGGTCGGCGCCA	up	0	19.0032	inf	inf	9.6852e-06	1.43797e-06
176	bdi-MIR5064-p5_2	TTTGTCCATAGCATCAGCCAG	down	43.8511	0	-inf	-inf	6.7851e-11	1.37594e-13
177	bdi-MIR5066-p3_1ss19GA_2	GATCGGTCTTTTGGTTGCATTGGC	up	0	7.12621	inf	inf	0.0067453	0.00704081
178	bdi-MIR5066-p3_2ss11GA20CA_2	TTTTGGTTGCATTGGCTAGAGCAT	up	0	9.50162	inf	inf	0.0017583	0.000841713
179	bdi-MIR5066-p3_2ss11GA20CA_1	TTTTGGTTGCATTGGCTAGAGCA	up	0	9.50162	inf	inf	0.0017583	0.000841713
180	bdi-MIR5066-p3_1ss18GA	ATCGGTCTTTTGGTTGCATTGGCT	down	7.56054	0	-inf	-inf	0.0067401	0.00785972
181	bdi-MIR5066-p3_1ss19GA_1	GATCGGTCTTTTGGTTGCA	up	0	7.12621	inf	inf	0.0067453	0.00704081
182	osa-miR5071_L-1_1ss15GA	CAAGCATCATATCATGGACA	down	205.647	0	-inf	-inf	2.3835e-45	2.85766e-61
183	osa-miR5071_R-1_1ss15GA	TCAAGCATCATATCATGGAC	up	0	9.50162	inf	inf	0.0017583	0.000841713
184	osa-miR5072_L-4_1ss13GT	TCCCCAGCTGAGTCGCCA	down	12.0969	0	-inf	-inf	0.00060987	0.000495245
185	osa-miR5073_R+1_1ss19TA	GTTTGGTGAATCGGAAACAATTTT	up	0	11.877	inf	inf	0.00046959	0.000204262
186	osa-miR5083_L-1R+2	GACTACAATTATCTGATCAAC	down	19.6574	0	-inf	-inf	1.249e-05	1.98595e-06
187	cas-miR5139_1ss5CT	AAACTTGGCTCTGATACCA	down	22.6816	0	-inf	-inf	2.6935e-06	2.51528e-07
188	bdi-MIR5175b-p5_2ss7AT17TC	GACAAGTATTTAGGAACGGA	down	7.56054	0	-inf	-inf	0.0067401	0.00785972
189	gma-MIR5368-p5_1ss20TC_2	CCTGGGATTGGCTTTGGGCCT	down	13.609	0	-inf	-inf	0.00027789	0.000124472
190	gma-MIR5368-p3_2ss2AT19CA_3	GTGAGATACCACTCTGGAAGAG	up	0	7.12621	inf	inf	0.0067453	0.00704081
191	gma-MIR5368-p5_1ss18TC_2	TGGGATTGGCTTTGGGCCTT	up	0	7.12621	inf	inf	0.0067453	0.00704081
192	gma-MIR5368-p3_2ss2AT19CA_2	GTGAGATACCACTCTGGAAGA	up	0	7.12621	inf	inf	0.0067453	0.00704081
193	gma-MIR5368-p5_2ss4TC24TC	GTTCCCTGGGATTGGCTTTGGGCC	up	0	8.31392	inf	inf	0.0034309	0.00346846
194	gma-MIR5368-p3_2ss2AT19CA_5	GTGAGATACCACTCTGGAAGAGCT	up	0	7.12621	inf	inf	0.0067453	0.00704081
195	gma-MIR5368-p5_1ss18TC_1	TGGGATTGGCTTTGGGCCT	up	0	7.12621	inf	inf	0.0067453	0.00704081
196	gma-MIR5368-p5	CCTGGGATTGGCTTTGGGC	down	7.56054	0	-inf	-inf	0.0067401	0.00785972
197	gma-MIR5368-p3_2ss2AT19CA_1	GTGAGATACCACTCTGGAAG	up	0	7.12621	inf	inf	0.0067453	0.00704081
198	gma-MIR5368-p5_1ss20TC_1	CCTGGGATTGGCTTTGGGCC	down	13.609	0	-inf	-inf	0.00027789	0.000124472
199	gma-MIR5368-p3_2ss2TC22TC_1	TCCCTGGGATTGGCTTTGGGCC	up	0	15.4401	inf	inf	6.6687e-05	2.44179e-05
200	gma-MIR5368-p3_2ss2TC22TC_2	TCCCTGGGATTGGCTTTGGGCCTT	up	0	15.4401	inf	inf	6.6687e-05	2.44179e-05
201	gma-MIR5368-p3_2ss2AT19CA_4	GTGAGATACCACTCTGGAAGAGC	up	0	7.12621	inf	inf	0.0067453	0.00704081
202	gma-MIR5368-p5_2ss1AT18CA	TGAGATACCACTCTGGAAGAGCT	down	10.5848	0	-inf	-inf	0.0013467	0.000988165
203	sbi-MIR6233-p3_2ss16AG23CA	TTGGTTTTGGTAATTGATGACAA	down	13.609	0	-inf	-inf	0.00027789	0.000124472
204	gma-MIR6300-p5_1ss9GT	TCGTTGTATTATAGTGGTAAGTATT	down	18.1453	0	-inf	-inf	2.6994e-05	7.88229e-06
205	gma-miR6300_R+6	GTCGTTGTAGTATAGTGGTAAGTA	down	22.6816	0	-inf	-inf	2.6935e-06	2.51528e-07
206	gma-miR6300_L-1R+6	TCGTTGTAGTATAGTGGTAAGTA	down	7.56054	0	-inf	-inf	0.0067401	0.00785972
207	gma-miR6300_L-1R+2	TCGTTGTAGTATAGTGGTA	down	10.5848	0	-inf	-inf	0.0013467	0.000988165
208	ptc-MIR6478-p5_2ss6CT20TC	CCGACTTTAGCTCAGTTGGC	up	0	13.0647	inf	inf	0.00024423	0.000100623
209	ptc-MIR6478-p5_2ss5CT20GA	CGACTTTAGCTCAGTTGGTA	down	178.429	0	-inf	-inf	1.412e-39	6.78103e-53
210	ptc-miR6478_2ss7TG21GA	CCGACCGTAGCTCAGTTGGTA	up	0	24.9417	inf	inf	4.0107e-07	2.05483e-08
211	ptc-miR6478_L-1R+2_1ss21GA	CGACCTTAGCTCAGTTGGTAGA	down	178.429	0	-inf	-inf	1.412e-39	6.78103e-53
212	ptc-miR6478_1ss21GT	CCGACCTTAGCTCAGTTGGTT	up	0	5.93851	inf	inf	0.013394	0.0142925
213	ptc-miR6478_L-1R+3_1ss21GA	CGACCTTAGCTCAGTTGGTAGAG	down	18.1453	0	-inf	-inf	2.6994e-05	7.88229e-06
214	ptc-miR6478_R+2_2ss10GA21GA	CCGACCTTAACTCAGTTGGTAGA	up	0	17.8155	inf	inf	1.8389e-05	2.91907e-06
215	ath-miR8175_L+2_1ss4AT	TCGTTCCCCGGCAACGGCGCCA	down	10.5848	0	-inf	-inf	0.0013467	0.000988165
216	ath-MIR8175-p3_2ss18TC22AC	TATAGTGGTAAGTATTCCCGCCT	up	0	7.12621	inf	inf	0.0067453	0.00704081
217	bra-MIR9552b-p5_2ss14GA17GC	GTCCGGTGATGAAAAACC	up	0	17.8155	inf	inf	1.8389e-05	2.91907e-06
218	mdm-MIR10989e-p3_2ss19AG21GC	AACACCATTGTCATTGTCGACGA	down	7.56054	0	-inf	-inf	0.0067401	0.00785972
219	lus-miR159b_R+1_1ss21CT	TTTGGATTGAAGGGAGCTCTTT	up	0	15.4401	inf	inf	6.6687e-05	2.44179e-05
220	zma-miR319a-3p_R+4	TTGGACTGAAGGGTGCTCCCTTTT	up	0	17.8155	inf	inf	1.8389e-05	2.91907e-06
221	aly-miR390a-5p_R+1	AAGCTCAGGAGGGATAGCGCCA	up	0	7.12621	inf	inf	0.0067453	0.00704081
222	csi-miR396a-5p_L-1R+1	TCCACAGCTTTCTTGAACTGT	down	9.07265	0	-inf	-inf	0.0029972	0.00393661
223	bdi-miR5054_L+1	TTCCCCACGGTCGGCGCCA	down	7.56054	0	-inf	-inf	0.0067401	0.00785972
224	gma-miR5368_L+2R-1	AGGGACAGTCTCAGGTAGAC	up	0	24.9417	inf	inf	4.0107e-07	2.05483e-08
225	ath-miR8175_L+4	GTTCGATCCCCGGCAACGGCGCCA	up	0	5.93851	inf	inf	0.013394	0.0142925
226	PC-5p-726564_5	ATTGTCATGACACGGTCATTATAGA	up	0	5.93851	inf	inf	0.013394	0.0142925
227	PC-3p-637529_6	TATAGTGACCTGACATGATAATTA	up	0	7.12621	inf	inf	0.0067453	0.00704081
228	PC-5p-678308_6	TTGTAGTGTTAAGTGTGGACAATT	up	0	7.12621	inf	inf	0.0067453	0.00704081
229	PC-3p-26298_159	ATATCTCATTTTCAACTATCCC	up	0	7.12621	inf	inf	0.0067453	0.00704081
230	PC-5p-780868_5	TCTCTGTCCAGAATTAGTTGACGC	up	0	11.877	inf	inf	0.00046959	0.000204262
231	PC-3p-578951_7	CTGATGCTATGGATAACTTCGAACC	up	0	8.31392	inf	inf	0.0034309	0.00346846
232	PC-5p-167055_34	TTTGACTTTGCACTGCTAGCGGCTT	down	9.07265	0	-inf	-inf	0.0029972	0.00393661
233	PC-3p-112821_50	CTGCTGGTTAGGGTGAAAATGAGA	up	0	7.12621	inf	inf	0.0067453	0.00704081
234	PC-5p-554202_7	AAGAGAGCACACGTCTTCCTAAAC	up	0	8.31392	inf	inf	0.0034309	0.00346846
235	PC-5p-33600_132	ATTCACAAACTTTGGCAGTCCATC	up	0	42.7573	inf	inf	3.2175e-11	5.99373e-14
236	PC-5p-294952_19	GCGCTACCTCCGCTGCCCGGACAG	down	13.609	0	-inf	-inf	0.00027789	0.000124472
237	PC-5p-592934_7	AGCTTTAAGCCTTGAGGAATAGGG	up	0	8.31392	inf	inf	0.0034309	0.00346846
238	PC-3p-191944_30	TCTCCTTGATGACCATGCTGA	up	0	9.50162	inf	inf	0.0017583	0.000841713
239	PC-5p-638522_6	AACTTGTTTTGTGGTGATACT	up	0	7.12621	inf	inf	0.0067453	0.00704081
240	PC-3p-432571_11	ATCACCATAAAACAAGCTGCC	up	0	23.754	inf	inf	7.5639e-07	4.17132e-08
241	PC-3p-830521_5	CAGGTGTGTGAGGTCAAATCAGAT	down	7.56054	0	-inf	-inf	0.0067401	0.00785972
242	PC-5p-174167_33	GCGCTACCGCCGCTGCCCGGACAG	up	0	46.3204	inf	inf	4.9413e-12	7.1641e-15
243	PC-5p-100006_55	ACTGGGCCGTACGGGCCTGCATC	down	22.6816	0	-inf	-inf	2.6935e-06	2.51528e-07
244	PC-3p-418819_12	TGAATTTCTTCTATAAGCGCATC	down	9.07265	0	-inf	-inf	0.0029972	0.00393661
245	PC-3p-181496_32	TTCCAAAATGCTTGAAGCGAATT	down	19.6574	0	-inf	-inf	1.249e-05	1.98595e-06
246	PC-5p-38335_120	TTGACCGTAAATTTAACTATC	up	0	5.93851	inf	inf	0.013394	0.0142925
247	PC-3p-229020_25	TGAATTTTCTCTATAAGCGCACC	down	9.07265	0	-inf	-inf	0.0029972	0.00393661
248	PC-3p-152998_38	GTTACGAACCGGCACTAAAGCC	down	19.6574	0	-inf	-inf	1.249e-05	1.98595e-06
249	PC-5p-291362_19	TTGGATGGGCAACTGCAAAGGTT	up	0	22.5663	inf	inf	1.4281e-06	8.4678e-08
250	PC-5p-89989_60	TTAGTCCCGGTTGGTGGCACCA	down	18.1453	0	-inf	-inf	2.6994e-05	7.88229e-06
251	PC-5p-470305_10	TTCCTTTTCCAATGAACACT	up	0	5.93851	inf	inf	0.013394	0.0142925
252	PC-5p-59442_85	TAGTGCAGAACCGGGCTATAGCC	down	40.8269	0	-inf	-inf	3.0486e-10	1.07459e-12
253	PC-5p-201701_29	TCATTGGTCCCGGTTCGTGGCAT	down	9.07265	0	-inf	-inf	0.0029972	0.00393661
254	PC-3p-284214_19	GCCACGAACCGGGACCAATGAGGT	up	0	10.6893	inf	inf	0.00090651	0.000414645
255	PC-5p-279496_20	CGGTTGGTGGCACAAACCGGGACT	up	0	17.8155	inf	inf	1.8389e-05	2.91907e-06
256	PC-3p-332163_16	GGTTGGTGGCACCAACCAGGACC	down	7.56054	0	-inf	-inf	0.0067401	0.00785972
257	PC-5p-2795_819	ACATTTGGACTTATGTGCAGCT	up	0	11.877	inf	inf	0.00046959	0.000204262
258	PC-5p-94507_58	ATGATGCAAGCACAGTCCACT	up	0	13.0647	inf	inf	0.00024423	0.000100623
259	PC-5p-77305_68	AGAGATTCCACTATGAACCACATA	up	0	15.4401	inf	inf	6.6687e-05	2.44179e-05
260	PC-3p-196096_29	CTTTAGTCCCGGTTGGAGCCACC	down	19.6574	0	-inf	-inf	1.249e-05	1.98595e-06
261	PC-5p-49460_98	ATTGCAGGATGGCAGGCACACGA	down	33.2664	0	-inf	-inf	1.3201e-08	2.59786e-10
262	PC-5p-550053_7	CGGATTAGTTTTAACTGGATGGAT	up	0	15.4401	inf	inf	6.6687e-05	2.44179e-05
263	PC-5p-357621_14	AGCTTCAATCCATTCGGAATAGTG	down	10.5848	0	-inf	-inf	0.0013467	0.000988165
264	PC-5p-34578_129	AAGAACCGCGACTAAAGGCCCGTC	up	0	5.93851	inf	inf	0.013394	0.0142925
265	PC-5p-28216_151	AGCATCTGAGAAGCTCTCGGCA	up	0	11.877	inf	inf	0.00046959	0.000204262
266	PC-3p-26551_158	ATTTCCGTTACAAGTAATTCC	down	12.0969	0	-inf	-inf	0.00060987	0.000495245
267	PC-3p-74448_71	TGGCCAAGCTGTCGGCATACC	up	0	16.6278	inf	inf	3.4982e-05	5.92566e-06
268	PC-5p-173832_33	TTGGAGAGATTCCACTATGAA	up	0	15.4401	inf	inf	6.6687e-05	2.44179e-05
269	PC-3p-205058_28	TATGAATTTAGGTTGAATTTT	down	15.1211	0	-inf	-inf	0.00012725	6.24216e-05
270	PC-5p-139410_41	AGAAGAACCGCGACTAAAGGTCC	down	13.609	0	-inf	-inf	0.00027789	0.000124472
271	PC-3p-400145_12	TGAATTTAGGTTGAATTTTT	up	0	21.3786	inf	inf	2.6994e-06	3.48949e-07
272	PC-5p-238105_24	CTTTTAGTCCCGGTTGGTGGCACC	up	0	28.5049	inf	inf	6.0129e-08	1.20998e-09
273	PC-5p-68618_76	GGTTCTGTAACCGGCACTAAAGG	down	25.7058	0	-inf	-inf	5.8534e-07	3.19122e-08
274	PC-3p-72369_72	AGGCCTGAAGCTAAGCAACGTGC	down	42.339	0	-inf	-inf	1.4378e-10	5.41541e-13
275	PC-5p-372113_14	CTGTTCACCTGTTAAATACT	down	9.07265	0	-inf	-inf	0.0029972	0.00393661
276	PC-3p-161182_36	AGGAATGTGATTTCATGATGAATT	up	0	19.0032	inf	inf	9.6852e-06	1.43797e-06
277	PC-3p-162554_35	CCTTTAGTCGCGGTTCTTCTGGCC	up	0	11.877	inf	inf	0.00046959	0.000204262
278	PC-5p-62131_82	TTGGACTTCTGTGCAGCTCTCAGC	up	0	17.8155	inf	inf	1.8389e-05	2.91907e-06
279	PC-3p-40941_114	ACCTGTCAGTGACCCAACTGCGCC	up	0	13.0647	inf	inf	0.00024423	0.000100623
280	PC-3p-363498_14	TTGCCTATGTAGTGAACCATA	up	0	15.4401	inf	inf	6.6687e-05	2.44179e-05
281	PC-3p-192492_30	CAGAACCGGGACAGATGGGCCTCC	up	0	19.0032	inf	inf	9.6852e-06	1.43797e-06
282	PC-3p-35213_127	TCCGCGATCATCACGACCAAA	up	0	11.877	inf	inf	0.00046959	0.000204262
283	PC-3p-81209_66	TGTCCACACTTAGACACTACAACC	down	21.1695	0	-inf	-inf	5.794e-06	9.97141e-07
284	PC-3p-132802_43	GATGTAACTTACACCTGACC	down	16.6332	0	-inf	-inf	5.8509e-05	1.57081e-05
285	PC-5p-257552_22	TAGCTCTCTGCAAAAAAGACAAAT	down	10.5848	0	-inf	-inf	0.0013467	0.000988165
286	PC-5p-252676_22	CTTTAGTGTCGGTTCGTGCCGAAC	down	25.7058	0	-inf	-inf	5.8534e-07	3.19122e-08
287	PC-3p-164966_35	TAGTACCGTTTGGTGGCACGAACC	down	16.6332	0	-inf	-inf	5.8509e-05	1.57081e-05
288	PC-3p-49390_98	ATGTGGTCTATAGTGGAATC	down	37.8027	0	-inf	-inf	1.3732e-09	8.40394e-12
289	PC-5p-119546_47	TTTAGCGCCAGTTCGTGACGAAC	down	15.1211	0	-inf	-inf	0.00012725	6.24216e-05
290	PC-5p-48483_100	TGAAAGGACCTATGAGGAGTC	up	0	5.93851	inf	inf	0.013394	0.0142925
291	PC-3p-210212_27	ACCCACATGTCGGTGACACTAAG	down	22.6816	0	-inf	-inf	2.6935e-06	2.51528e-07
292	PC-5p-24735_166	TACGGCAAAGCCGTCGGCATAGAT	up	0	5.93851	inf	inf	0.013394	0.0142925
293	PC-5p-57335_87	AGGATGATTTGCCAAGTCTGC	down	7.56054	0	-inf	-inf	0.0067401	0.00785972
294	PC-3p-284442_19	GGCCCACTGGGCAGCGCGCC	down	7.56054	0	-inf	-inf	0.0067401	0.00785972
295	PC-5p-125236_45	GCCACCAACCGGTACTAAAGGCCC	up	0	17.8155	inf	inf	1.8389e-05	2.91907e-06
296	PC-5p-313324_17	CGGCACGAACCGCCACTAAAGGC	down	16.6332	0	-inf	-inf	5.8509e-05	1.57081e-05
297	PC-5p-35398_127	ACGGCAAAGCCGTCGGCATA	down	74.0933	0	-inf	-inf	2.2084e-17	1.73262e-22
298	PC-3p-205878_28	GGAATGTGATTTCATGATGAATT	down	12.0969	0	-inf	-inf	0.00060987	0.000495245
299	PC-5p-351855_15	AGAAGCGTAGTGCTCACCTGCAC	down	15.1211	0	-inf	-inf	0.00012725	6.24216e-05
300	PC-3p-348692_15	CTCCTGTAGAAATAGGCACCGGT	down	10.5848	0	-inf	-inf	0.0013467	0.000988165
301	PC-3p-491609_9	GGAAGCAAGGTTGGGAGTTCTGCC	up	0	17.8155	inf	inf	1.8389e-05	2.91907e-06
302	PC-3p-490_3604	TGAATTTCCTCTATAAGCGCATC	down	1433.48	0	-inf	-inf	0	0
303	PC-3p-36166_125	ATTGACCCAACTGCAGGTGC	down	19.6574	0	-inf	-inf	1.249e-05	1.98595e-06
304	PC-3p-76712_69	CCGAAAACTTTGTGCACACACATA	down	25.7058	0	-inf	-inf	5.8534e-07	3.19122e-08
305	PC-5p-35233_127	GCTAAATCTCAGTCGACTGAGACT	up	0	8.31392	inf	inf	0.0034309	0.00346846
306	PC-3p-53033_93	ATCCCCAGATTCTGGCAAAAGAAC	down	7.56054	0	-inf	-inf	0.0067401	0.00785972
307	PC-5p-199546_29	TTCATCGAAAAATAACATCCGAG	down	10.5848	0	-inf	-inf	0.0013467	0.000988165
308	PC-5p-64915_79	CCGAAGAGGGACTCTTTGGCC	up	0	5.93851	inf	inf	0.013394	0.0142925
309	PC-3p-132531_43	TTCGGGCAGCTGCGGTAGTGCT	down	12.0969	0	-inf	-inf	0.00060987	0.000495245
310	PC-3p-114977_49	GGTTGAATTCTCTCTATAAGCGC	down	27.2179	0	-inf	-inf	2.7351e-07	1.60414e-08
311	PC-5p-46074_104	CGGTTGGTGGCTTGAACCGGGACC	up	0	61.7605	inf	inf	1.5127e-15	8.60721e-20
312	PC-5p-336681_16	CTGTAAATTAATATAAGAGC	down	12.0969	0	-inf	-inf	0.00060987	0.000495245
313	PC-5p-101650_54	GTGAAACACTGTGTGAGAGA	down	15.1211	0	-inf	-inf	0.00012725	6.24216e-05
314	PC-5p-77782_68	ACTTGTCACAAAAATGGATGTATC	up	0	5.93851	inf	inf	0.013394	0.0142925
315	PC-3p-453447_11	TGTAGTCCTTATTGAAATCTC	down	16.6332	0	-inf	-inf	5.8509e-05	1.57081e-05
316	PC-3p-303201_18	CCAGGACTAATGTGAATATTGCC	down	10.5848	0	-inf	-inf	0.0013467	0.000988165
317	PC-3p-24418_168	TCTTCTGTAGAAATAGGCACCGGT	up	0	15.4401	inf	inf	6.6687e-05	2.44179e-05
318	PC-3p-47084_102	TAATTTTCCTCTATAAGCGCATC	down	43.8511	0	-inf	-inf	6.7851e-11	1.37594e-13
319	PC-3p-44899_106	AATCCAGAACCGGGACTAAAGGCC	down	15.1211	0	-inf	-inf	0.00012725	6.24216e-05
320	PC-5p-140021_41	AACCGCGACTAAAGGTCCTCCGCC	up	0	22.5663	inf	inf	1.4281e-06	8.4678e-08
321	PC-3p-24914_166	TCTTTTTAATGAGAGCTCCTC	up	0	11.877	inf	inf	0.00046959	0.000204262
322	PC-3p-123313_46	ATTTCTGTTACAAGTAATTCC	down	48.3875	0	-inf	-inf	7.1528e-12	8.89746e-15
323	PC-3p-9315_342	AACAAATGTGGCTCAAAGATT	down	22.6816	0	-inf	-inf	2.6935e-06	2.51528e-07
324	PC-3p-429932_11	TGATACTAGTATATGATACTCCC	down	7.56054	0	-inf	-inf	0.0067401	0.00785972
325	PC-3p-82022_65	ATCGGTGGTAGATTCCTATT	down	36.2906	0	-inf	-inf	2.9175e-09	3.31376e-11
326	PC-5p-15783_233	TTGGTGGCATGAACCGGGACC	up	0	38.0065	inf	inf	3.9322e-10	2.06653e-12
327	PC-5p-56238_89	TGGTCCCGGTTGGTGGCATGAACC	up	0	22.5663	inf	inf	1.4281e-06	8.4678e-08
328	PC-5p-381638_13	AACCGGGACTAAAGGGGTGCATT	down	7.56054	0	-inf	-inf	0.0067401	0.00785972
329	PC-5p-301952_18	CGGTTCGGCAACCGACACTAAAGA	up	0	21.3786	inf	inf	2.6994e-06	3.48949e-07
330	PC-5p-5125_528	ACATTTGGACTTATGTGCAGC	up	0	5.93851	inf	inf	0.013394	0.0142925
331	PC-3p-52210_94	TGAATTTCCTCTATAAGCGCAT	down	21.1695	0	-inf	-inf	5.794e-06	9.97141e-07
332	PC-3p-36117_125	CTATCCGGTACTCCATTCCAGAAC	down	78.6296	0	-inf	-inf	2.3705e-18	5.74117e-24
333	PC-3p-169843_34	AGAACCGGGACAGATGGGCCTTC	down	24.1937	0	-inf	-inf	1.2546e-06	1.26365e-07
334	PC-3p-362247_14	TGAATTTATGTTGAATTTTCTCTA	down	9.07265	0	-inf	-inf	0.0029972	0.00393661
335	PC-3p-289364_19	ACTAGATATGATTGTAAAACA	down	18.1453	0	-inf	-inf	2.6994e-05	7.88229e-06
336	PC-5p-237453_24	GGAGTCCTGATAGGATAATTCAC	down	18.1453	0	-inf	-inf	2.6994e-05	7.88229e-06
337	PC-5p-86655_62	TGGTCCCGTTTGGTGGCTTGAACC	down	16.6332	0	-inf	-inf	5.8509e-05	1.57081e-05
338	PC-3p-308196_18	CTCCAGTCGGCCTGCTGTGGGCC	down	7.56054	0	-inf	-inf	0.0067401	0.00785972
339	PC-5p-330227_16	ATTAGAACCAGTTCGTGGCGAAC	down	21.1695	0	-inf	-inf	5.794e-06	9.97141e-07
340	PC-5p-343390_15	ACTGATAGGATGGGTCATATCTGT	up	0	17.8155	inf	inf	1.8389e-05	2.91907e-06
341	PC-3p-27206_155	AAAGGCAGTTCCCTTAAGGCA	down	25.7058	0	-inf	-inf	5.8534e-07	3.19122e-08
342	PC-3p-183994_31	CTCGGTTTATTTTTCTAAGCACC	down	12.0969	0	-inf	-inf	0.00060987	0.000495245
343	PC-5p-114926_49	ACATGTACCGTCGGTGTCGGACA	down	19.6574	0	-inf	-inf	1.249e-05	1.98595e-06
344	PC-3p-501658_9	TGGACGAACCGGGACCAATGGGCC	down	9.07265	0	-inf	-inf	0.0029972	0.00393661
345	PC-3p-228725_25	TGAATTTCCTCTATAAGCGC	down	10.5848	0	-inf	-inf	0.0013467	0.000988165
346	PC-5p-321735_17	CAGGAAATTTGACCTAAATTCATA	up	0	11.877	inf	inf	0.00046959	0.000204262
347	PC-5p-192007_30	GCCTTTAAGGCACCTGCCTTT	down	13.609	0	-inf	-inf	0.00027789	0.000124472
348	PC-5p-211606_27	CCCTTTAGTGTCGGTTCTGTAAC	down	19.6574	0	-inf	-inf	1.249e-05	1.98595e-06
349	PC-3p-13332_262	CCATTGACCCAACTGCAGGTGC	up	0	9.50162	inf	inf	0.0017583	0.000841713
350	PC-3p-331023_16	TTGGATTTCCTCTATAAGCGCATC	up	0	19.0032	inf	inf	9.6852e-06	1.43797e-06
351	PC-3p-347148_15	TGAATTTAGGTCGAATTTTCTCTA	up	0	17.8155	inf	inf	1.8389e-05	2.91907e-06
352	PC-3p-268675_21	GAATTTAGGTTGAATTCTCTCT	down	7.56054	0	-inf	-inf	0.0067401	0.00785972
353	PC-3p-215078_27	AGAAAGACTTATATTTGGGA	down	12.0969	0	-inf	-inf	0.00060987	0.000495245
354	PC-3p-208149_28	CTCCTGTAGAAATAGGCATC	down	10.5848	0	-inf	-inf	0.0013467	0.000988165
355	PC-3p-69881_74	GCCACTTGTCGCAACCTGGGAGTT	up	0	8.31392	inf	inf	0.0034309	0.00346846
356	PC-3p-35209_127	GTCTCTTCTGTAGAAATAGGCACC	up	0	8.31392	inf	inf	0.0034309	0.00346846
357	PC-3p-418962_12	TATGGATATGGCATATACTTGAT	down	9.07265	0	-inf	-inf	0.0029972	0.00393661
358	PC-5p-404795_12	TAGGATAATTCGCTTTTTGGTAC	down	7.56054	0	-inf	-inf	0.0067401	0.00785972
359	PC-5p-75130_70	TGACCGTAAATTTAACTACC	down	18.1453	0	-inf	-inf	2.6994e-05	7.88229e-06
360	PC-3p-469045_10	TTATGAATTTAGGTTGAATTT	down	15.1211	0	-inf	-inf	0.00012725	6.24216e-05
361	PC-3p-256919_22	TTGTTATTTTTGGTGAGAGC	down	12.0969	0	-inf	-inf	0.00060987	0.000495245
362	PC-3p-63895_80	AGTGACTTATTTTGCCAAACAGAC	up	0	5.93851	inf	inf	0.013394	0.0142925
363	PC-3p-22655_178	TCCGGACAGCTGTGGTAGTGTTA	down	52.9238	0	-inf	-inf	7.571e-13	2.91042e-16
364	PC-5p-34970_128	GCACCTGAGCAGCTCTTGGCA	up	0	9.50162	inf	inf	0.0017583	0.000841713
365	PC-5p-392253_13	CGGTTGGTGGCACCAACCGGGACT	up	0	15.4401	inf	inf	6.6687e-05	2.44179e-05
366	PC-3p-443003_11	TGCTGAACTGACACTAAAGGGCCT	up	0	14.2524	inf	inf	0.00012744	4.9569e-05
367	PC-3p-264789_21	CTTTAGTACCGGTTTGGCACGAAC	up	0	17.8155	inf	inf	1.8389e-05	2.91907e-06
368	PC-5p-197729_29	GGTCCCGGTTGGTGACTTGAACC	down	10.5848	0	-inf	-inf	0.0013467	0.000988165
369	PC-5p-171923_34	AGCTCTCGGCAAAAAAGACAAAT	down	7.56054	0	-inf	-inf	0.0067401	0.00785972
370	PC-5p-164132_35	AGGATTGATACTAATGGCGCACC	down	30.2422	0	-inf	-inf	5.9956e-08	2.03977e-09
371	PC-3p-267503_21	ACGTTCCCCTAGTAGATTGACAAC	up	0	19.0032	inf	inf	9.6852e-06	1.43797e-06
372	PC-5p-312676_17	ATTATATCATTGGGTGAAAGAACC	up	0	7.12621	inf	inf	0.0067453	0.00704081
373	PC-3p-356533_15	GTAGTCCGTATTGAAATCTC	down	22.6816	0	-inf	-inf	2.6935e-06	2.51528e-07
374	PC-3p-25101_165	AAACAAATTGGGCTCAAAGAT	down	7.56054	0	-inf	-inf	0.0067401	0.00785972
375	PC-5p-47927_100	GTGATCGAGATATATTTGAC	down	9.07265	0	-inf	-inf	0.0029972	0.00393661
376	PC-3p-62415_82	TTAGACAAATCTAAGACAAGAATT	up	0	7.12621	inf	inf	0.0067453	0.00704081
377	PC-3p-131910_43	CTTTGGTCCCGGTTGATGGCACC	down	24.1937	0	-inf	-inf	1.2546e-06	1.26365e-07
378	PC-5p-205281_28	CTAAAGTGTCGTAGAAAAAACT	up	0	29.6926	inf	inf	3.1995e-08	5.96043e-10
379	PC-5p-193240_30	AGCTTCAAGCCATTCGGAATAGTG	up	0	24.9417	inf	inf	4.0107e-07	2.05483e-08
380	PC-3p-17541_215	ATTTCCGATACAAGTAATTCC	down	31.7543	0	-inf	-inf	2.8119e-08	5.16252e-10
381	PC-3p-73614_71	TTGTAGAACCGGCACTAAAGGCC	down	37.8027	0	-inf	-inf	1.3732e-09	8.40394e-12
382	PC-3p-267012_21	TGAATTTATGTTGAATTTTCTCT	down	34.7785	0	-inf	-inf	6.2034e-09	6.58182e-11
383	PC-3p-179808_32	TTAGTACCTGTTGGTGGCACAAAC	down	34.7785	0	-inf	-inf	6.2034e-09	6.58182e-11
384	PC-5p-14277_250	CATTTGGACTTATGTGCAGCT	down	7.56054	0	-inf	-inf	0.0067401	0.00785972
385	PC-5p-267947_21	GGTTCTGCAACCGGCACTAAAGG	down	12.0969	0	-inf	-inf	0.00060987	0.000495245
386	PC-5p-286540_19	CGGTTGGTGGCTTGCACCGGGACC	down	28.7301	0	-inf	-inf	1.2798e-07	4.05561e-09
387	PC-5p-301078_18	TGGTGGGCGTACGGAACACGGGTG	up	0	15.4401	inf	inf	6.6687e-05	2.44179e-05
388	PC-3p-322687_17	TGCTGAACTTCATACCAAAAAGC	down	18.1453	0	-inf	-inf	2.6994e-05	7.88229e-06
389	PC-5p-37926_121	TCATTTGGACATTTGAGCAGC	up	0	7.12621	inf	inf	0.0067453	0.00704081
390	PC-5p-357263_14	GCATGATACTCCCTCTGTAAACT	up	0	16.6278	inf	inf	3.4982e-05	5.92566e-06
391	PC-3p-42878_110	TTTTTTGTCCAGGACACATAC	up	0	19.0032	inf	inf	9.6852e-06	1.43797e-06
392	PC-3p-210464_27	AGACCCACAGGGCAGTGTGCC	up	0	26.1295	inf	inf	2.1287e-07	1.01223e-08
393	PC-5p-111195_50	TTAAGAACCGCGACTAACGGCCC	down	21.1695	0	-inf	-inf	5.794e-06	9.97141e-07
394	PC-5p-378966_13	AGCTTCAATCCTTGAGGATTAGGG	down	10.5848	0	-inf	-inf	0.0013467	0.000988165
395	PC-5p-418627_12	CTGCAGTGCGCCATTAGAATGCC	up	0	7.12621	inf	inf	0.0067453	0.00704081
396	PC-5p-213335_27	CCAACCGGGACCAAAGGCCTCTTT	up	0	32.068	inf	inf	9.0778e-09	1.44635e-10
397	PC-3p-21262_186	AATCCCGGTATTAGAATAGTTATT	down	7.56054	0	-inf	-inf	0.0067401	0.00785972
398	PC-5p-176042_33	TTCAAATCATTTGGACATCTGAG	down	12.0969	0	-inf	-inf	0.00060987	0.000495245
399	PC-3p-74557_71	CCACGACCAGCTGTAGGATGAGT	up	0	17.8155	inf	inf	1.8389e-05	2.91907e-06
400	PC-5p-504995_9	TGGTGGCTTGCACCGGGACC	down	22.6816	0	-inf	-inf	2.6935e-06	2.51528e-07
401	PC-5p-5007_538	CTTAGTCTTGGCACTATAAATTT	down	154.235	0	-inf	-inf	1.9265e-34	4.13845e-46
402	PC-5p-156912_37	GAAACACTGTGTGAGAGAAG	down	33.2664	0	-inf	-inf	1.3201e-08	2.59786e-10
403	PC-3p-160375_36	CTTTAGTCGCGGTTCTTCTGGCC	down	13.609	0	-inf	-inf	0.00027789	0.000124472
404	PC-5p-7918_385	TTGTGGAAGAAATGACTGTCA	down	90.7265	0	-inf	-inf	6.2131e-21	1.62402e-27
405	PC-5p-211947_27	GCCCTTATATAGGAAAATTAGCC	down	9.07265	0	-inf	-inf	0.0029972	0.00393661
406	PC-3p-342602_15	GGATATGGCATATACTTGATCAC	down	7.56054	0	-inf	-inf	0.0067401	0.00785972
407	PC-3p-246947_23	GCCGGGCAGTTATGTAGAGCCATA	up	0	21.3786	inf	inf	2.6994e-06	3.48949e-07
408	PC-5p-27427_154	TGGTCCCGGTTGGTGGCTTGAACC	up	0	47.5081	inf	inf	2.6478e-12	1.73834e-15
409	PC-3p-59399_85	ATATTACAGACAGCAAAGTGAACT	up	0	5.93851	inf	inf	0.013394	0.0142925
410	PC-5p-165709_35	TGGGTCGTACGGGCCTGCATCCT	down	15.1211	0	-inf	-inf	0.00012725	6.24216e-05
411	PC-3p-46084_104	AATCCCGGGATCAAAATAACTATT	up	0	22.5663	inf	inf	1.4281e-06	8.4678e-08
412	PC-3p-46323_103	AAGCAGACTTGGCACATCATC	up	0	10.6893	inf	inf	0.00090651	0.000414645
413	PC-3p-224226_26	TGGCACCAACCGGGACTAAAGGGT	up	0	21.3786	inf	inf	2.6994e-06	3.48949e-07
414	PC-5p-256119_22	CGGTTCGTGGTTGGAACCGGGACT	up	0	26.1295	inf	inf	2.1287e-07	1.01223e-08
415	PC-5p-138764_41	GAGATTCCACTATGAACCACATAC	up	0	5.93851	inf	inf	0.013394	0.0142925
416	PC-5p-52548_93	GCCCTTATACAGGAAATTTGACC	down	30.2422	0	-inf	-inf	5.9956e-08	2.03977e-09
417	PC-3p-113108_49	ATTTCCGTGACAAGTAATTC	down	16.6332	0	-inf	-inf	5.8509e-05	1.57081e-05
418	PC-5p-430565_11	TTGGTCCCGGTTGGTGATATCAAC	up	0	11.877	inf	inf	0.00046959	0.000204262
419	PC-5p-54952_90	TCTGTAAATAAATATAAGACC	down	9.07265	0	-inf	-inf	0.0029972	0.00393661
420	PC-3p-69441_75	CTCTCCTGTAGAAATAGGCACCGG	up	0	15.4401	inf	inf	6.6687e-05	2.44179e-05
421	PC-3p-2190_965	GCTCCCCCTTCGAGCGTGGCC	down	254.034	0	-inf	-inf	1.3253e-55	1.55028e-75
422	PC-3p-44525_107	CTCCTGTAGAAATAGGCACC	down	52.9238	0	-inf	-inf	7.571e-13	2.91042e-16
423	PC-3p-8924_353	TTGCACGATGATACTTCTAGC	up	0	10.6893	inf	inf	0.00090651	0.000414645
424	PC-3p-8349_370	AAGATATTGGGTATTTCTGTCTTT	down	92.2386	0	-inf	-inf	2.9573e-21	8.22333e-28
425	PC-5p-328026_16	ACTACAAGGTGCGCCACTGTTACC	up	0	19.0032	inf	inf	9.6852e-06	1.43797e-06
426	PC-3p-39587_117	GCCACCAACCGGGACCAAAGGCC	down	27.2179	0	-inf	-inf	2.7351e-07	1.60414e-08
427	PC-5p-36215_125	CTTGTCGCAGATATGAATGTATC	down	55.948	0	-inf	-inf	1.6974e-13	3.74461e-17
428	PC-5p-305902_18	AATAAACCGAGTTTTTCTGA	up	0	5.93851	inf	inf	0.013394	0.0142925
429	PC-3p-267954_21	GTGGCTTGTGGCTAAAACTAGTT	down	15.1211	0	-inf	-inf	0.00012725	6.24216e-05
430	PC-3p-191533_30	CTTACGAACCGGGACGAAAGGCC	down	9.07265	0	-inf	-inf	0.0029972	0.00393661
431	PC-5p-287927_19	GTTGAGAGGAGCTCGAGAGGGTG	down	9.07265	0	-inf	-inf	0.0029972	0.00393661
432	PC-5p-446878_11	GGTTGGTGACTTGCACCGGGACC	down	16.6332	0	-inf	-inf	5.8509e-05	1.57081e-05
433	PC-3p-79464_67	TTCCAAAATGCTTGAAGCGAAT	down	51.4117	0	-inf	-inf	1.5999e-12	1.14261e-15
434	PC-5p-381336_13	TTCGGCACGAACCGGCGCTAAAGT	up	0	15.4401	inf	inf	6.6687e-05	2.44179e-05
435	PC-3p-71961_73	CCGAGGACATCTTTAGAAGAAGT	down	24.1937	0	-inf	-inf	1.2546e-06	1.26365e-07
436	PC-5p-83944_64	TCTGTAAAGTAATATAAGACC	up	0	22.5663	inf	inf	1.4281e-06	8.4678e-08
437	PC-3p-117089_48	TGAATTTCCTCTATAAGCGCATTT	down	18.1453	0	-inf	-inf	2.6994e-05	7.88229e-06
438	PC-5p-3508_687	GATAAGGTAGTAATAATGTCATA	down	83.166	0	-inf	-inf	2.5484e-19	3.76512e-25
439	PC-3p-123543_46	GACCCACAGGGCAGTGCGCC	down	15.1211	0	-inf	-inf	0.00012725	6.24216e-05
440	PC-3p-147712_39	AGTATCAGTTTGTGCCATGAACC	down	25.7058	0	-inf	-inf	5.8534e-07	3.19122e-08
441	PC-3p-676360_6	TTCGAGAGATGAGTGAGAATAAT	up	0	5.93851	inf	inf	0.013394	0.0142925
442	PC-3p-555436_7	TGAATTTATGTTGAATTCTCT	down	19.6574	0	-inf	-inf	1.249e-05	1.98595e-06
443	PC-3p-8915_353	TGATTTTCCTCTATAAGCGCATC	down	155.747	0	-inf	-inf	9.1982e-35	1.06419e-46
444	PC-5p-156665_37	GATGACTCAACTTTGTACTAACT	down	16.6332	0	-inf	-inf	5.8509e-05	1.57081e-05
445	PC-3p-173820_33	AAGATTCTTGGAGAAGCTGGGTGG	down	27.2179	0	-inf	-inf	2.7351e-07	1.60414e-08
446	PC-5p-46446_103	TTGGTACAAAGTTCAGCAAGAGC	down	13.609	0	-inf	-inf	0.00027789	0.000124472
447	PC-5p-465609_10	TTGGTGGCTTGCACCGGGACC	down	15.1211	0	-inf	-inf	0.00012725	6.24216e-05
448	PC-3p-434129_11	GAATTTAGGTCTAATTTTCTC	down	7.56054	0	-inf	-inf	0.0067401	0.00785972
449	PC-3p-88156_61	TGAATTTCCTCTATAAGCGCATT	down	12.0969	0	-inf	-inf	0.00060987	0.000495245
450	PC-5p-32084_137	AACGAGACCGACTGCGGTGGAAGC	down	7.56054	0	-inf	-inf	0.0067401	0.00785972
451	PC-5p-66845_77	TCATTGACCCCCTTTTGTTTT	up	0	10.6893	inf	inf	0.00090651	0.000414645
452	PC-5p-116817_48	AAACGACGTTTTTTGTGGCTTGT	down	21.1695	0	-inf	-inf	5.794e-06	9.97141e-07
453	PC-5p-32462_136	TCTGTAAACTAACATAAGAGC	up	0	5.93851	inf	inf	0.013394	0.0142925
454	PC-5p-68143_76	CCGTAAATTAATATAAGAGC	down	45.3632	0	-inf	-inf	3.2037e-11	6.93685e-14
455	PC-5p-233747_24	CTGTAAACTAATGTAAGAGC	down	9.07265	0	-inf	-inf	0.0029972	0.00393661
456	PC-5p-1003_1811	TTGGTGGCTTGAACCGGGACC	up	0	23.754	inf	inf	7.5639e-07	4.17132e-08
457	PC-3p-96942_57	ACCCGGCATTTGGGTAAAGTCACA	down	9.07265	0	-inf	-inf	0.0029972	0.00393661
458	PC-3p-44122_107	TTCCAAAATGCTTGAAGCAAAT	down	52.9238	0	-inf	-inf	7.571e-13	2.91042e-16
459	PC-3p-13408_261	TTGCCGTAGGCATAGCCCTGC	up	0	5.93851	inf	inf	0.013394	0.0142925
460	PC-5p-407775_12	TAGAGATTTCAATGTGGATT	down	9.07265	0	-inf	-inf	0.0029972	0.00393661
461	PC-3p-384483_13	TGGTGAGGGCTCCTCGAGTGT	up	0	15.4401	inf	inf	6.6687e-05	2.44179e-05
462	PC-3p-322818_17	TGAATTTAGGTCTAATTTTCTC	up	0	20.1909	inf	inf	5.1093e-06	7.08364e-07
463	PC-5p-45537_105	AGCATCTGAGAAGCTCTCGGC	up	0	7.12621	inf	inf	0.0067453	0.00704081
464	PC-5p-257847_22	GGTCCCGGTTGGTGGCATGAACC	down	15.1211	0	-inf	-inf	0.00012725	6.24216e-05
465	PC-3p-330765_16	CGAAATGCCCCATTCCCTCAGCTA	up	0	19.0032	inf	inf	9.6852e-06	1.43797e-06
466	PC-3p-213375_27	CTAGATAGGATTGTAAAACA	down	10.5848	0	-inf	-inf	0.0013467	0.000988165
467	PC-5p-2383_914	TTTTGCTGTTTGTCATCTAACC	down	30.2422	0	-inf	-inf	5.9956e-08	2.03977e-09
468	PC-5p-378653_13	CATAGTGGTCAGTAACTTAGACT	down	10.5848	0	-inf	-inf	0.0013467	0.000988165
469	PC-5p-96373_57	GCGCTGCCCTGTGAGCCTGC	down	31.7543	0	-inf	-inf	2.8119e-08	5.16252e-10
470	PC-3p-394383_13	TCATCTATTTGAGAACGGAGG	up	0	15.4401	inf	inf	6.6687e-05	2.44179e-05
471	PC-3p-297465_18	TCTAATGGCGCACTGCAGGCTATA	up	0	14.2524	inf	inf	0.00012744	4.9569e-05
472	PC-5p-48245_100	TACATGTACCGTCGGTGTCGGACA	up	30.2422	60.5728	2.00293	1.00211	0.00088784	0.000728661
473	PC-3p-52269_94	TTGAATTTCCTCTATAAGCGCATT	up	49.8996	100.955	2.02316	1.01661	1.4321e-05	1.38009e-05
474	PC-3p-124416_45	CCTTTGGTCCCGGTTGATGGCACC	up	16.6332	34.4434	2.07076	1.05016	0.0093822	0.016484
475	PC-3p-46665_103	CTAACATAAGCCAAATAGTGGAGC	up	37.8027	78.3884	2.07362	1.05215	8.677e-05	0.000121006
476	tae-MIR1128-p5_1ss10AG	CTCCGTCCGGAAATACTTGTCATC	up	13.609	28.5049	2.09456	1.06665	0.016785	0.0212581
477	PC-5p-425571_12	GATTTGTGGCACCAAGTGGGACC	up	10.5848	22.5663	2.13197	1.09218	0.0303	0.0387208
478	PC-3p-135144_42	TAACGAAGCATTGCACCTCTTTT	up	10.5848	22.5663	2.13197	1.09218	0.0303	0.0387208
479	PC-3p-5497_502	TTTGCCGTAGGCATAGCCCTG	up	10.5848	22.5663	2.13197	1.09218	0.0303	0.0387208
480	PC-5p-45109_105	CGGAGTCCTGATAGGATAATTCAC	up	42.339	90.2654	2.13197	1.09218	1.4734e-05	1.60111e-05
481	tae-MIR9668-p3_1ss7TC	TCCCTCCGTCCGGAAATACTTGTC	up	27.2179	58.1974	2.1382	1.0964	0.00048504	0.000469603
482	PC-3p-25123_164	AAGGCCTGAAGCTAAGCAACGTGC	up	54.4359	116.395	2.1382	1.0964	8.0411e-07	6.94802e-07
483	tae-MIR9665-p5_1ss24TC	GTTTGACTTTGCACTGCTAGCGGC	up	449.096	962.039	2.14217	1.09907	6.2993e-46	9.74981e-47
484	PC-5p-194494_30	TGCCCTTATATAGGAAAATTAGCC	up	12.0969	26.1295	2.16002	1.11104	0.01822	0.0222148
485	bdi-miR827-5p_1ss6TC	TTTTGCTGGTTGTCATCTAACC	up	37.8027	83.1392	2.19929	1.13704	1.8233e-05	2.32363e-05
486	PC-3p-46130_104	AGTGACCCAACTGCGCCCTGC	up	9.07265	20.1909	2.22547	1.15411	0.032734	0.0403651
487	tae-MIR9674a-p5_1ss20GT	GTAGGATGGCTGGTGCTATTG	up	24.1937	54.6343	2.2582	1.17517	0.00037076	0.000283283
488	bdi-miR159a-3p_L-1R+1	TTGGATTGAAGGGAGCTCTC	up	13.609	30.8803	2.26911	1.18213	0.0071858	0.01054
489	PC-3p-45304_105	AAGATTCTGGGAGAAGCTGGGTGG	up	30.2422	68.8867	2.27784	1.18766	5.6029e-05	4.75452e-05
490	PC-3p-10565_311	TCTCCTGTAGAAATAGGCACC	up	48.3875	110.456	2.28275	1.19077	3.1908e-07	2.56057e-07
491	PC-3p-115080_49	ACTAGATAGGATTGTAAAACA	up	16.6332	38.0065	2.28498	1.19218	0.0026919	0.0042021
492	PC-3p-96490_57	TGAATTTAGGTTGAATTCTCTCT	up	21.1695	48.6958	2.30028	1.20181	0.0006332	0.000697945
493	ptc-miR6478_2ss20TC21GA	CCGACCTTAGCTCAGTTGGCA	up	54.4359	127.084	2.33457	1.22315	2.242e-08	1.56077e-08
494	tae-MIR1133-p3_1ss11CA	TTGAGGGACAAGCTTTTTCGG	up	7.56054	17.8155	2.35638	1.23657	0.034834	0.0494321
495	osa-MIR818d-p3_1ss5TC	CTTACATTATGGGACGGAGGGAGT	up	19.6574	46.3204	2.35638	1.23657	0.0006669	0.00119362
496	PC-3p-460539_10	TTCTGCGACAAGTAATTCACGA	up	7.56054	17.8155	2.35638	1.23657	0.034834	0.0494321
497	PC-5p-221359_26	AGTTGAGAGGAGCTCGAGAGGGT	up	7.56054	17.8155	2.35638	1.23657	0.034834	0.0494321
498	PC-5p-157960_36	CACGAACCGGTACTAAAGGTGATC	up	7.56054	17.8155	2.35638	1.23657	0.034834	0.0494321
499	PC-5p-29323_147	TCTGTAAACTAATGTAAGAGC	up	13.609	32.068	2.35638	1.23657	0.0046361	0.00733089
500	tae-MIR531-p5_2ss11CG20AG	CTCGCCGGAGGAGCGTGCAGC	up	662.303	1624.78	2.45322	1.29468	0	1.62872e-99
501	PC-3p-139369_41	CAATGTGTATTTGGAATTTGGACC	up	12.0969	29.6926	2.45457	1.29547	0.0048382	0.00493045
502	gma-MIR10423-p3_1ss3AC	CTCTCAATGAAAGCACCA	up	68.0449	167.466	2.46111	1.29931	1.9904e-11	1.41075e-11
503	PC-5p-160856_36	AGCAAGACCGATTGCGGCGGGAGC	up	9.07265	22.5663	2.48729	1.31458	0.013057	0.0124845
504	PC-5p-198410_29	TAGAGATTCCACTATGGACCACGT	up	16.6332	41.5696	2.49919	1.32146	0.00072066	0.000961373
505	tae-miR531_L-2_1ss13CG	CTCGCCGGAGGAGCGTGCA	up	7.56054	19.0032	2.51348	1.32968	0.021651	0.0335224
506	PC-3p-450539_11	CCTTTGTAGTGACCCATTCATCT	up	7.56054	19.0032	2.51348	1.32968	0.021651	0.0335224
507	PC-5p-221214_26	ATAGGATAATTCGCTTTTTGGTAC	up	7.56054	19.0032	2.51348	1.32968	0.021651	0.0335224
508	PC-3p-198392_29	CAACCGGGACTAAAGAGGGGCATT	up	7.56054	19.0032	2.51348	1.32968	0.021651	0.0335224
509	PC-5p-16080_230	TTGACCGTAAATTTAACTACC	up	28.7301	72.4498	2.52174	1.33442	6.9387e-06	8.94697e-06
510	PC-5p-16524_225	AAATAAACCGAGTTTTTCTGA	up	12.0969	30.8803	2.55275	1.35205	0.0030537	0.00331595
511	tae-miR531_L-2	CTCGCCGGAGCAGCGTGCA	up	10.5848	27.3172	2.5808	1.36782	0.0049693	0.00871764
512	PC-5p-75846_69	TGTACCGAAATACTTGTAGTTGAG	up	10.5848	27.3172	2.5808	1.36782	0.0049693	0.00871764
513	tae-MIR9654a-p5_1ss9TA	AAGCCTTGAGGAATAGGGTAGACT	up	7.56054	19.5971	2.59202	1.37408	0.016994	0.0224717
514	osa-miR396d_1ss20GC	TCCACAGGCTTTCTTGAACCG	up	9.07265	23.754	2.6182	1.38858	0.0081146	0.00827677
515	osa-miR396d	TCCACAGGCTTTCTTGAACGG	up	7.56054	20.1909	2.67057	1.41715	0.013302	0.0224717
516	PC-3p-244327_23	TCGGCACGAACCGCCACTAAAGGC	up	7.56054	20.1909	2.67057	1.41715	0.013302	0.0224717
517	PC-5p-68959_75	TTCGACGGAGCAGCGTGCCGC	up	7.56054	20.1909	2.67057	1.41715	0.013302	0.0224717
518	PC-3p-165000_35	CTATTTCGAAAGACTTGAAGCGAA	up	10.5848	28.5049	2.69301	1.42922	0.0030883	0.00392174
519	PC-5p-188761_31	TGAATCTTGGGAAAAAGCTGCA	up	16.6332	45.1327	2.71341	1.44011	0.00018202	0.000298942
520	cas-miR5139_L-1_1ss5CT	AACTTGGCTCTGATACCA	up	19.6574	53.4466	2.7189	1.44303	4.5299e-05	5.71475e-05
521	gma-MIR6300-p5_4	TGTAGTATAGTGGTAAGTATTCCCG	up	12.0969	33.2557	2.74911	1.45897	0.0011884	0.00146755
522	gma-MIR6300-p5_6	TTGTAGTATAGTGGTAAGTATTCCC	up	12.0969	33.2557	2.74911	1.45897	0.0011884	0.00146755
523	gma-MIR6300-p5_3	TATAGTGGTAAGTATTCCCGCC	up	12.0969	33.2557	2.74911	1.45897	0.0011884	0.00146755
524	gma-MIR6300-p5_1	GTTGTAGTATAGTGGTAAGTATT	up	12.0969	33.2557	2.74911	1.45897	0.0011884	0.00146755
525	gma-MIR6300-p5_5	TTGTAGTATAGTGGTAAGTATTCC	up	12.0969	33.2557	2.74911	1.45897	0.0011884	0.00146755
526	gma-MIR6300-p5_2	GTTGTAGTATAGTGGTAAGTATTCC	up	12.0969	33.2557	2.74911	1.45897	0.0011884	0.00146755
527	PC-3p-95957_57	ATGGACTGCCAAAGTTTGTGAATT	up	13.609	38.0065	2.79275	1.48169	0.00046118	0.0007135
528	PC-5p-137984_41	CGCGCTGTCCTGTGAGTCTGC	up	13.609	38.0065	2.79275	1.48169	0.00046118	0.0007135
529	PC-3p-47847_101	TGTGATAATGGTAGCACCGAT	up	7.56054	21.3786	2.82766	1.49961	0.0080895	0.0149024
530	PC-5p-61748_82	AAAACGACGTTTTTTGTGGCTTGT	up	18.1453	52.2589	2.88002	1.52608	2.7892e-05	3.37185e-05
531	tae-miR9665-3p_L+1	TGCTAGCAGTGTAAACTCAAATCA	up	123.993	364.625	2.94069	1.55615	3.3462e-29	2.8488e-30
532	zma-miR167b-3p_L-1_1ss5AG	ATCGTGCTGTGACAGTTTCACT	up	9.07265	27.3172	3.01093	1.59021	0.001847	0.00229029
533	PC-3p-163287_35	GGGACGAATCAGGACCAATGGGCC	up	10.5848	32.068	3.02964	1.59914	0.00070859	0.00111787
534	PC-5p-28545_150	TATTGCAGGATGGCAGGCACACGA	up	36.2906	114.019	3.14184	1.65161	6.9272e-11	3.72938e-11
535	PC-5p-88267_61	ATGCCCTTATACAGGAAATTTGAC	up	16.6332	52.2589	3.14184	1.65161	1.0088e-05	1.64352e-05
536	PC-5p-89444_61	TTAGAGATTTCACTATAGACT	up	7.56054	23.754	3.14184	1.65161	0.0029138	0.00410177
537	PC-3p-11256_297	TGCCACCAACCGGGACCAAAGGCC	up	31.7543	103.33	3.25405	1.70224	2.4348e-10	2.05148e-10
538	PC-3p-134324_42	TATCTGGACAAATCTAAGACA	up	12.0969	40.3819	3.33821	1.73907	6.0233e-05	6.95066e-05
539	PC-5p-6458_446	AAGCGGATAATGTAAAGCATC	up	10.5848	35.6311	3.36626	1.75115	0.0001537	0.000191322
540	PC-3p-10378_315	CAACCGGGACCAATAGGCATCCAC	up	28.7301	102.142	3.55525	1.82995	4.4804e-11	2.82183e-11
541	tae-MIR1122a-p3_2ss21AG24TC	AGTGTAGATTCACTCATTTTGCTC	up	39.3148	141.337	3.595	1.84599	6.6662e-15	1.39939e-15
542	tae-MIR1122c-p5_2ss4AG21GC	TCCGTCCCATAATGTAAGACC	up	7.56054	27.3172	3.61312	1.85325	0.00059725	0.00104755
543	PC-5p-80816_66	TTGAACTTGTCCATAGCATCA	up	7.56054	27.3172	3.61312	1.85325	0.00059725	0.00104755
544	PC-3p-9218_345	CTATCCGGGACTCCATTCCAGAAC	up	58.9722	213.786	3.62521	1.85806	6.5477e-22	5.96157e-23
545	bdi-miR156h-3p_L+1	TGCTCACTGCTCTTCCTGTCATC	up	9.07265	33.2557	3.66549	1.874	0.00013702	0.000144549
546	ata-MIR9674c-p3_2ss10AG18AG	GTGCTATGGGTAAATTCGACC	up	9.07265	33.2557	3.66549	1.874	0.00013702	0.000144549
547	PC-3p-118654_47	CAGGACTAATGTGAATATTGCCCC	up	13.609	51.0712	3.75276	1.90795	1.7755e-06	2.31305e-06
548	bdi-miR159a-3p	CTTGGATTGAAGGGAGCTCT	up	21.1695	79.5761	3.75899	1.91035	2.4002e-09	7.6678e-10
549	tae-miR397-5p	TCACCGGCGCTGCACACAATG	up	9.07265	34.4434	3.7964	1.92463	8.0198e-05	8.9318e-05
550	zma-MIR164h-p5_2ss4CG17CG	GTCGGCCGCGCCGGCGGCC	up	9.07265	35.6311	3.92731	1.97354	4.6741e-05	3.35821e-05
551	PC-5p-230000_25	AATGGAAGGTTCTTAGAGAGA	up	7.56054	29.6926	3.92731	1.97354	0.00020192	0.000251329
552	PC-5p-292016_19	AATTTGACCTATATTCATACTGA	up	7.56054	29.6926	3.92731	1.97354	0.00020192	0.000251329
553	osa-miR5072_L-4	TCCCCAGCGGAGTCGCCA	up	16.6332	66.5113	3.99871	1.99954	2.0767e-08	1.03358e-08
554	PC-3p-61727_82	GTCCGGATAGCTGTGGTAGTGTTA	up	25.7058	103.33	4.01971	2.00709	2.5155e-12	1.21656e-12
555	PC-3p-135568_42	TACACCTGACCGCTTCTCTCTC	up	10.5848	42.7573	4.03951	2.01418	6.3796e-06	7.10162e-06
556	PC-3p-103822_53	TAGTATCAGTTTGTGCCATGAACC	up	9.07265	36.8188	4.05822	2.02085	2.7136e-05	2.04432e-05
557	PC-5p-108034_51	CTCATTGGTCCCGGTTCGTGGCAT	up	9.07265	36.8188	4.05822	2.02085	2.7136e-05	2.04432e-05
558	PC-3p-186341_31	GCTCCCCCGTCGAGCGTGGCA	up	7.56054	30.8803	4.0844	2.03012	0.00011661	0.000154284
559	tae-MIR1127b-p5_2ss19CA21AC	TGTCCGGAAATACTTGTCATC	up	7.56054	32.068	4.24149	2.08457	6.7069e-05	9.41864e-05
560	PC-5p-98313_56	TAGCTCTCGGCAAAAAAGACAAAT	up	10.5848	45.1327	4.26393	2.09218	2.1464e-06	2.66328e-06
561	tae-MIR9664-p5	ACGGCATAGAGGCACTGCAAA	up	7.56054	34.4434	4.55567	2.18766	2.195e-05	3.45592e-05
562	PC-3p-17179_218	AAACAAATGGGGCTCAAAGAT	up	7.56054	34.4434	4.55567	2.18766	2.195e-05	3.45592e-05
563	PC-3p-9540_336	AACAAATGGGGCTCAAAGATT	up	9.07265	41.5696	4.58186	2.19593	2.9808e-06	1.60273e-06
564	PC-5p-167963_34	TATTTGGAGGATATGCAAGATGAG	up	7.56054	40.3819	5.34114	2.41715	1.279e-06	1.53302e-06
565	osa-miR167d-5p_R+1_2	TGAAGCTGCCAGCATGATCTGT	up	9.07265	51.0712	5.62914	2.49291	3.1895e-08	1.31562e-08
566	osa-miR167d-5p_R+1_1	TGAAGCTGCCAGCATGATCTGG	up	9.07265	51.0712	5.62914	2.49291	3.1895e-08	1.31562e-08
567	vvi-miR396a	TTCCACAGCTTTCTTGAACTA	up	96.7749	564.159	5.82959	2.5434	5.5269e-77	3.71341e-84
568	PC-3p-59120_85	TTGGTCCCGGTTGGTGCCACCAAC	up	9.07265	55.822	6.15278	2.62124	3.1619e-09	8.29588e-10
569	PC-5p-47798_101	CACCAACCGGGACCAATAGGCATC	up	10.5848	65.3236	6.17148	2.62562	1.4334e-10	7.38136e-11
570	PC-3p-287687_19	GCGGCGGTTATTGCTCGGTCACAT	up	7.56054	60.5728	8.0117	3.00211	5.9437e-11	1.19075e-11
571	osa-miR166g-3p_2ss20TC21CA	TCGGACCAGGCTTCATTCCCA	up	167.844	1855.19	11.0531	3.46637	0	0

## Sheet: AtWW_L vs AtWC_L
Table S6 continued. Differentially expressed miRNAs between treatment groups originating from the same parent group.
Index	miRNA name	miRNA sequence	up/down	AtWC_L (normalised reads count)	AtWW_L (normalised reads count)	fold_change(AtWW_L/AtWC_L)	log2(fold_change)	pvalue(chi_square_2x2)	pvalue(fisher_test)
1	osa-miR166m_1ss9GT	TCGGACCATGCTTCATTCCCT	down	182.638	7.14338	0.0391122	-4.67624	3.3756e-36	1.23963e-44
2	PC-3p-4265_599	TTGTGACACTTGTTATGGATC	down	23.8497	2.97641	0.124799	-3.00233	7.3927e-05	5.09879e-05
3	bna-miR156a_2ss9GT21AT	TGACAGAATAGAGTGAGCACT	down	87.2396	11.0127	0.126235	-2.98581	3.9472e-14	1.2202e-15
4	bra-miR156a-5p_R+1_1ss9GT	TGACAGAATAGAGTGAGCACT	down	87.2396	11.0127	0.126235	-2.98581	3.9472e-14	1.2202e-15
5	PC-3p-47805_101	ATGTAGAATCACCAGGGTAAG	down	37.6574	9.52451	0.252925	-1.98322	6.1483e-05	6.57094e-05
6	tae-MIR9775-p3_2ss4TG19GA	TATGGTATACATGATATGATG	down	28.8707	7.73866	0.268046	-1.89945	0.00063911	0.000780207
7	hvu-miR5049c_L-2_1ss6AC	ACACTTATTTTGGGACGGAGG	down	69.6662	19.6443	0.281978	-1.82635	2.3256e-07	2.10895e-07
8	gma-miR5368_L+2R-1	AGGGACAGTCTCAGGTAGAC	down	25.1049	7.14338	0.284541	-1.81329	0.0020043	0.00215817
9	bdi-miR5200a-3p_R+1	TGTAGATACTCCCTAAGGCTTT	down	20.0839	5.95282	0.296397	-1.7544	0.006862	0.00950445
10	tae-miR319_L-1R+1	TGGACTGAAGGGAGCTCCCTC	down	15.063	4.76225	0.316157	-1.66129	0.024077	0.0417228
11	gma-MIR5368-p5_2ss9GT18TC	TGGGATTGTCTTTGGGCCTT	down	13.1801	4.16697	0.316157	-1.66129	0.034841	0.0493572
12	tae-MIR9655-p5	TCGGCTACTTCCTTTCCCTTGC	down	96.654	32.1452	0.33258	-1.58823	3.0627e-08	1.53443e-08
13	osa-miR827_R-1	TTAGATGACCATCAGCAAAC	down	163.81	55.3612	0.337961	-1.56507	9.6807e-13	2.7181e-13
14	osa-miR5071_2ss15GA18GT	TCAAGCATCATATCATGTACA	down	34.5193	12.5009	0.362143	-1.46537	0.0017937	0.00217258
15	PC-3p-12467_276	TCGAGATCCAACGGCTGAGGT	down	57.1137	21.4301	0.375219	-1.4142	9.1564e-05	6.1821e-05
16	ath-miR8175_L-2	TCCCCGGCAACGGCGCCA	down	37.6574	14.882	0.395196	-1.33936	0.0023002	0.00228749
17	PC-5p-60447_84	AAGGTAGTAACTTAGACTAGTGTC	down	23.8497	9.52451	0.399356	-1.32425	0.016173	0.0247045
18	PC-3p-73204_72	AGTAGTATACTTTTGACATGCACC	down	20.7116	8.33394	0.402381	-1.31337	0.025948	0.0244563
19	ata-miR1432-3p_L-1R+1	TGGTGTCACCTCGCCTGAACA	down	568.627	235.732	0.414563	-1.27034	5.471e-30	7.70232e-31
20	far-MIR1134-p5_2ss10GA20GC	CAACAAGAAAAAGAGATCAC	down	42.0507	17.8584	0.424688	-1.23552	0.0024818	0.00280045
21	PC-5p-17673_213	TGGATGACACGTGACATTTAC	down	48.9546	20.8349	0.425595	-1.23245	0.0011217	0.00116587
22	bdi-miR156g-3p	GCTCACCCTCTCTCTGTCAGC	down	51.7789	22.9183	0.442619	-1.17586	0.0012484	0.00115667
23	ata-miR156a-3p	GCTCACCCTCTCTCTGTCAGC	down	51.7789	22.9183	0.442619	-1.17586	0.0012484	0.00115667
24	tae-MIR531-p5_2ss11CG20AG	CTCGCCGGAGGAGCGTGCAGC	down	841.015	378.599	0.450169	-1.15146	1.6607e-37	3.1119e-38
25	PC-5p-39464_117	TTCGTCGGACGAGCGTGCCT	down	26.9878	12.5009	0.463206	-1.11027	0.026142	0.0391191
26	bdi-MIR399a-p5	GTGCAGTTCTCCTCTGGCATG	down	30.1259	14.2868	0.474235	-1.07633	0.02199	0.0231205
27	PC-5p-19726_197	TCCGTCTGATAATATAAGATC	down	55.8585	26.7877	0.479563	-1.06021	0.0020682	0.0028074
28	PC-3p-35209_127	GTCTCTTCTGTAGAAATAGGCACC	down	37.0298	17.8584	0.482273	-1.05208	0.012707	0.0148995
29	bdi-miR159a-5p_R+1	AGCTCCCTTCGATCCAATCC	down	135.567	66.0763	0.487408	-1.0368	2.4716e-06	1.98846e-06
30	PC-5p-5513_501	TCTGTAAATTTATATAAGAGC	down	87.8672	42.8603	0.487785	-1.03568	0.00015144	0.000154435
31	tae-miR9675-3p	TTTATGATCACTCTCGTTTTG	down	134.311	66.0763	0.491963	-1.02338	3.5241e-06	3.58549e-06
32	osa-miR444b.1	TGTTGTCTCAAGCTTGCTGCC	down	1048.13	522.657	0.498657	-1.00388	2.8091e-37	6.98448e-38
33	bdi-miR156f-3p	GCTCACTGCTCTATCTGTCAGC	down	7.53148	0	-inf	-inf	0.0067487	0.00784905
34	ata-MIR169d-p3	TTGTCCTTGGCTACACCTAGT	up	0	5.95282	inf	inf	0.013447	0.0144474
35	ata-miR408-3p_1ss19CA	TGCACTGCCTCTTCCCTGAC	down	10.6696	0	-inf	-inf	0.0012626	0.000985542
36	bdi-MIR5067-p5_2ss13TC17CT	CGATCCATATTACTTGTCGCT	up	0	4.76225	inf	inf	0.027053	0.0292749
37	tae-MIR5084-p5	ATCCTCTGCAGTACCGTATGGTGC	up	0	7.14338	inf	inf	0.0067768	0.00712995
38	stu-MIR8005a-p3_1ss5GA	GTTTAGGGTTTAGGGTTTAGGGTT	up	0	18.4537	inf	inf	1.3495e-05	3.01515e-06
39	tae-miR9666a-3p	CGGTAGGGCTGTATGATGGCGA	up	0	5.95282	inf	inf	0.013447	0.0144474
40	bdi-miR164a-5p_R+1	TGGAGAAGCAGGGCACGTGCAA	up	0	5.35753	inf	inf	0.019034	0.0292747
41	osa-MIR167h-p3_1	TCATGCTGTAGTTTCATCTGC	down	450.633	0	-inf	-inf	0	9.56796e-134
42	osa-MIR167h-p3_2	TCATGCTGTAGTTTCATCTGCT	down	450.633	0	-inf	-inf	0	9.56796e-134
43	bdi-MIR169a-p3	GATCGGCGAGTTGTTCTTGGC	up	0	4.76225	inf	inf	0.027053	0.0292749
44	osa-miR171e-5p_2ss2GA21AG	TATTGGCTCGGCTCACTCAGG	down	6.27623	0	-inf	-inf	0.0134	0.0313283
45	osa-miR393a_L+1	ATCCAAAGGGATCGCATTGATC	up	0	6.5481	inf	inf	0.0095324	0.00713002
46	zma-miR399e-5p_L+1_2ss7TC14CA	AGGGCTCCTCTTTATTGGCAGG	down	6.27623	0	-inf	-inf	0.0134	0.0313283
47	far-MIR437-p3_2ss3AT19TG	CATTTATTTTGGAACGGAGGGAGT	down	6.27623	0	-inf	-inf	0.0134	0.0313283
48	osa-MIR812q-p3_2ss11GA21TG	CACTTATTTTAGGACGGAGGGAGT	down	5.64861	0	-inf	-inf	0.018973	0.0313283
49	tae-MIR1120a-p3	ATATTATGAGACGGAGGGAGT	up	0	4.76225	inf	inf	0.027053	0.0292749
50	tae-MIR1122c-p3_1ss9GT	ATATTATGTGACGGAGGGAGT	down	21.9668	0	-inf	-inf	3.7183e-06	4.95325e-07
51	far-MIR1122-p3_2ss17TG19TG	TTGAGACACTTATTTTGGGAC	up	0	5.35753	inf	inf	0.019034	0.0292747
52	tae-MIR1127b-p3_2ss8TC24TC	GTATTTCCGGACGGAGGGAGTATC	up	0	7.14338	inf	inf	0.0067768	0.00712995
53	tae-MIR1128-p5_1ss6CT	TCCCTTCGTCCGAAAATACTTGTC	up	0	6.5481	inf	inf	0.0095324	0.00713002
54	tae-MIR1128-p5_2ss9AT21AG	TCCGTCCGTAAATACTTGTCG	down	8.1591	0	-inf	-inf	0.0048081	0.00784904
55	tae-MIR1128-p3_1ss17CG	TCCATTTTGATGACAAGTATT	up	0	5.95282	inf	inf	0.013447	0.0144474
56	tae-MIR1128-p3_2ss9GT17CG	TCCATTTTTATGACAAGTATT	down	7.53148	0	-inf	-inf	0.0067487	0.00784905
57	tae-MIR1128-p3_1ss22AC	TATTTCCGGACGGAGGGAGTACT	up	0	8.33394	inf	inf	0.0034494	0.0035187
58	tae-MIR1128-p5_1ss9AT	TCCGTCCGTAAATACTTGTCA	down	99.1644	0	-inf	-inf	8.3278e-23	6.04802e-30
59	tae-MIR1128-p3_2ss3CT22CG_1	TTTTATCCATTTTGATGACAAGT	up	0	6.5481	inf	inf	0.0095324	0.00713002
60	tae-MIR1128-p5_1ss8AG	CCGTCCGGAAATACTTGTCATCAA	up	0	4.76225	inf	inf	0.027053	0.0292749
61	tae-MIR1128-p5_1ss9GT_1	CTCCGTCCTAAAATACTTGTC	down	6.90385	0	-inf	-inf	0.0094959	0.0156798
62	tae-MIR1128-p5_1ss9GT_2	CTCCGTCCTAAAATACTTGTCATC	down	6.90385	0	-inf	-inf	0.0094959	0.0156798
63	tae-MIR1128-p5_1ss24TC	AAAATACTTGTCATCAAAATGAAC	up	0	6.5481	inf	inf	0.0095324	0.00713002
64	tae-MIR1128-p3_2ss3CT22CG_2	TTTTATCCATTTTGATGACAAGTA	up	0	6.5481	inf	inf	0.0095324	0.00713002
65	tae-MIR1128-p5_1ss7GC	CCGTCCCAAAATACTTGTCAT	down	8.78672	0	-inf	-inf	0.0034329	0.00392975
66	tae-MIR1128-p3_2ss14CG20CT_2	ATTTTGATGACAAGTATTTTCGGA	up	0	11.9056	inf	inf	0.00047312	0.000208718
67	tae-MIR1128-p5_1ss8GC	TCCGTCCCAAAATACTTGTCA	down	5.64861	0	-inf	-inf	0.018973	0.0313283
68	tae-MIR1128-p3_1ss9CT	GATGACAATTATTTCCGGACGGAG	down	9.41435	0	-inf	-inf	0.0024556	0.00392975
69	tae-MIR1128-p3_2ss14CG20CT_1	ATTTTGATGACAAGTATTTTC	up	0	11.9056	inf	inf	0.00047312	0.000208718
70	hvu-miR1130_2ss8CA21GC	TCTGTAAATTAATATAAGACC	down	10.6696	0	-inf	-inf	0.0012626	0.000985542
71	tae-MIR1130b-p3	TATATTATGGGACGGAGGGAG	up	0	5.35753	inf	inf	0.019034	0.0292747
72	hvu-MIR5049a-p5_2ss6TA20TA	TCTGTACCTAAATACTTGTAGT	down	6.27623	0	-inf	-inf	0.0134	0.0313283
73	hvu-miR5049b_L+1R-1_1ss9AC	AAGTATTTCGGTACAGAGGGA	up	0	4.76225	inf	inf	0.027053	0.0292749
74	bdi-MIR7775-p5_1ss12AT	TAAACCGGTTTTTTCTGAAGCACC	down	16.9458	0	-inf	-inf	4.8338e-05	1.56063e-05
75	tae-MIR9668-p3_2ss19GA23AG	CAAGTATTTTCGGACGGAAGGAGT	down	6.90385	0	-inf	-inf	0.0094959	0.0156798
76	tae-MIR9668-p3_2ss1CT23AG	TAAGTATTTTCGGACGGAGGGAGT	down	6.27623	0	-inf	-inf	0.0134	0.0313283
77	tae-MIR9668-p3_2ss2AG23AG	CGAGTATTTTCGGACGGAGGGAGT	down	8.1591	0	-inf	-inf	0.0048081	0.00784904
78	tae-MIR9668-p3_2ss20AG24AT	GTATTTTCGGACGGAGGGAGTACT	up	0	7.73866	inf	inf	0.0048297	0.00351874
79	tae-MIR9668-p3_2ss16GA22AG	AAGTATTTTCGGACGAAGGGAGTA	down	5.64861	0	-inf	-inf	0.018973	0.0313283
80	ata-miR9674c-3p_L-1R+1_1ss10GT	GTGCTATGTATAAATTCAACC	down	147.491	0	-inf	-inf	4.0477e-33	3.75914e-44
81	tae-miR9783_L+3_2ss7AG20AC	GAAATAGGCACCGGTGCTTCAGAA	up	0	11.3104	inf	inf	0.00065676	0.000422928
82	ata-MIR9783-p3	AGCACCGGTGCTTAAGGAAAGCCT	down	9.41435	0	-inf	-inf	0.0024556	0.00392975
83	tae-MIR9783-p3_2ss8AG21AC	AGAAATAGGCACCGGTGCTTCAGA	up	0	8.33394	inf	inf	0.0034494	0.0035187
84	tae-miR9783_L+1_2ss5AG18AC	AATAGGCACCGGTGCTTCAGAA	up	0	4.76225	inf	inf	0.027053	0.0292749
85	ata-MIR9783-p3_1ss18GT	ACCGGTGCTTAAGGAAATCCT	up	0	5.35753	inf	inf	0.019034	0.0292747
86	ata-MIR9783-p3_2ss9GT18GA	AAGCACCGTTGCTTAAGAAAAGCC	down	10.6696	0	-inf	-inf	0.0012626	0.000985542
87	bdi-miR156b-5p_R+4	TGACAGAAGAGAGTGAGCACACCA	up	0	24.4065	inf	inf	5.5898e-07	4.3555e-08
88	osa-MIR159f-p5	GAGCTCCCTTCGATCCAATCC	down	5.64861	0	-inf	-inf	0.018973	0.0313283
89	zma-MIR159j-p5_1ss9GT	AGCTGCTCTTTCATGGTTCC	down	8.1591	0	-inf	-inf	0.0048081	0.00784904
90	osa-MIR159c-p5_1ss1GT	TTTTGCATGACCCGGGAGATGAA	up	0	4.76225	inf	inf	0.027053	0.0292749
91	osa-MIR160f-p5_2ss9GT19TA	TTGGCATTTAGGGAGTCAAGC	down	325.736	0	-inf	-inf	5.0111e-71	4.9009e-97
92	osa-MIR160f-p5_1ss9GT	TTGGCATTTAGGGAGTCATGC	down	20.7116	0	-inf	-inf	7.0425e-06	9.87272e-07
93	ptc-miR530a_L+1_1ss9GT	CTGCATTTTCACCTGCACCTT	down	11.9248	0	-inf	-inf	0.0006526	0.000493669
94	bdi-MIR5066-p3_1ss19GA_2	GATCGGTCTTTTGGTTGCATTGGC	up	0	5.95282	inf	inf	0.013447	0.0144474
95	bdi-MIR5066-p3_1ss19GA_1	GATCGGTCTTTTGGTTGCA	up	0	5.95282	inf	inf	0.013447	0.0144474
96	osa-miR5072_L-4_1ss13GT	TCCCCAGCTGAGTCGCCA	down	6.27623	0	-inf	-inf	0.0134	0.0313283
97	osa-miR5072_L-4	TCCCCAGCGGAGTCGCCA	up	0	7.14338	inf	inf	0.0067768	0.00712995
98	gma-MIR5368-p3_2ss2AT19CA_3	GTGAGATACCACTCTGGAAGAG	down	8.1591	0	-inf	-inf	0.0048081	0.00784904
99	gma-MIR5368-p5_1ss17CA	GAGATACCACTCTGGAAGAGCT	up	0	6.5481	inf	inf	0.0095324	0.00713002
100	gma-MIR5368-p3_2ss2AT19CA_2	GTGAGATACCACTCTGGAAGA	down	8.1591	0	-inf	-inf	0.0048081	0.00784904
101	gma-MIR5368-p5_2ss4AT21CA	CAGTGAGATACCACTCTGGAAG	up	0	5.35753	inf	inf	0.019034	0.0292747
102	gma-MIR5368-p3_2ss2AT19CA_5	GTGAGATACCACTCTGGAAGAGCT	down	8.1591	0	-inf	-inf	0.0048081	0.00784904
103	gma-MIR5368-p5	CCTGGGATTGGCTTTGGGC	up	0	7.14338	inf	inf	0.0067768	0.00712995
104	gma-MIR5368-p3_2ss2AT19CA_1	GTGAGATACCACTCTGGAAG	down	8.1591	0	-inf	-inf	0.0048081	0.00784904
105	gma-MIR5368-p5_2ss3TC23TC	TTCCCTGGGATTGGCTTTGGGCCTT	up	0	5.95282	inf	inf	0.013447	0.0144474
106	gma-MIR5368-p3_2ss1AT18CA	TGAGATACCACTCTGGAAG	down	8.1591	0	-inf	-inf	0.0048081	0.00784904
107	gma-MIR5368-p3_2ss2AT19CA_4	GTGAGATACCACTCTGGAAGAGC	down	8.1591	0	-inf	-inf	0.0048081	0.00784904
108	hbr-MIR6171-p5_1ss15GA	TGTGGATTGCTGAAAGCTTTG	up	0	10.7151	inf	inf	0.00091267	0.000422934
109	ath-miR8175_L+2_1ss4AT	TCGTTCCCCGGCAACGGCGCCA	up	0	5.35753	inf	inf	0.019034	0.0292747
110	gma-MIR10423-p3_1ss3AC	CTCTCAATGAAAGCACCA	up	0	14.882	inf	inf	9.3014e-05	2.50868e-05
111	gma-miR482b-3p	TCTTCCCTACACCTCCCATACC	down	11.9248	0	-inf	-inf	0.0006526	0.000493669
112	gma-miR2118a-3p_R+1	TTGCCGATTCCACCCATTCCTA	down	6.27623	0	-inf	-inf	0.0134	0.0313283
113	gma-miR4995_R+3	AGGCAGTGGCTTGGTTAAGGGAAC	up	0	4.76225	inf	inf	0.027053	0.0292749
114	hvu-miR5049b_1ss8AC	AGTATTTCGGTACAGAGGGAG	up	0	7.14338	inf	inf	0.0067768	0.00712995
115	PC-3p-8546_364	CATCTGCCTATGACTTCTCGT	down	75.9424	0	-inf	-inf	7.7934e-18	4.00102e-23
116	PC-5p-23192_175	AGCGCTACCGCCGCTGCCCGGACA	up	0	5.35753	inf	inf	0.019034	0.0292747
117	PC-3p-320630_17	AAATGAATGAGACCAAATTATATC	up	0	10.1198	inf	inf	0.0012698	0.000856983
118	PC-5p-104855_53	TTTGTAGATATTTCACTATGAACC	down	15.063	0	-inf	-inf	0.00012756	6.21076e-05
119	PC-3p-106486_52	TTTCCGTGACAAGTAATTCCG	up	0	11.3104	inf	inf	0.00065676	0.000422928
120	PC-3p-244327_23	TCGGCACGAACCGCCACTAAAGGC	up	0	4.76225	inf	inf	0.027053	0.0292749
121	PC-3p-26551_158	ATTTCCGTTACAAGTAATTCC	down	24.4773	0	-inf	-inf	1.0408e-06	1.24738e-07
122	PC-5p-188761_31	TGAATCTTGGGAAAAAGCTGCA	up	0	14.882	inf	inf	9.3014e-05	2.50868e-05
123	PC-3p-40888_114	TGGCTGGTTCTATGGATAAAT	down	13.8077	0	-inf	-inf	0.00024444	0.000123929
124	PC-5p-91221_60	AATTACTTTTCTCTGAAATGGATG	down	16.3182	0	-inf	-inf	6.6757e-05	3.11306e-05
125	PC-3p-162554_35	CCTTTAGTCGCGGTTCTTCTGGCC	up	0	4.76225	inf	inf	0.027053	0.0292749
126	PC-3p-22677_177	AATGCTTTTTGATTTGTGAATGCC	down	37.6574	0	-inf	-inf	1.3815e-09	8.14488e-12
127	PC-3p-375171_14	GGGGAAACTGATGCATGAACACC	down	7.53148	0	-inf	-inf	0.0067487	0.00784905
128	PC-5p-57335_87	AGGATGATTTGCCAAGTCTGC	down	13.1801	0	-inf	-inf	0.00033879	0.000247325
129	PC-3p-14142_252	CGTCACGAACCGGCACTAAAGGCC	down	5.64861	0	-inf	-inf	0.018973	0.0313283
130	PC-5p-66411_78	ACATTCAATGAGCTTGTGGCA	down	7.53148	0	-inf	-inf	0.0067487	0.00784905
131	PC-5p-157960_36	CACGAACCGGTACTAAAGGTGATC	up	0	6.5481	inf	inf	0.0095324	0.00713002
132	PC-5p-140021_41	AACCGCGACTAAAGGTCCTCCGCC	up	0	5.35753	inf	inf	0.019034	0.0292747
133	PC-5p-25126_164	AACATTTGTACTTATGTGCAGC	down	40.7955	0	-inf	-inf	2.8823e-10	1.03654e-12
134	PC-3p-9315_342	AACAAATGTGGCTCAAAGATT	down	52.7203	0	-inf	-inf	7.6358e-13	2.74919e-16
135	PC-3p-100269_55	AGAAAGACTTATATTTGGGAA	up	0	9.52451	inf	inf	0.001769	0.000856994
136	PC-5p-48406_100	AAATATAATTCTTTGTAGAGATT	down	25.7325	0	-inf	-inf	5.5162e-07	3.14318e-08
137	PC-5p-97608_56	TTTGTAGATATTTCACTATGGACC	down	16.9458	0	-inf	-inf	4.8338e-05	1.56063e-05
138	PC-5p-86655_62	TGGTCCCGTTTGGTGGCTTGAACC	down	7.53148	0	-inf	-inf	0.0067487	0.00784905
139	PC-3p-189286_30	GTCTGTTGGCGGACGACAAAGATT	up	0	15.4773	inf	inf	6.7331e-05	2.50863e-05
140	PC-3p-27206_155	AAAGGCAGTTCCCTTAAGGCA	down	27.6154	0	-inf	-inf	2.1325e-07	7.9251e-09
141	PC-3p-16448_226	TTGCCATATGCATAGCCCTGC	down	47.6994	0	-inf	-inf	9.2531e-12	8.48158e-15
142	PC-3p-56803_88	TCATTTAGAGGAAGGAGAA	down	11.9248	0	-inf	-inf	0.0006526	0.000493669
143	PC-3p-48871_99	AAGTGAATTAGACCAAATTATATC	down	24.4773	0	-inf	-inf	1.0408e-06	1.24738e-07
144	PC-5p-2293_940	TGATGGATTACACGTGACATT	down	141.215	0	-inf	-inf	8.8099e-32	2.2373e-42
145	PC-3p-25101_165	AAACAAATTGGGCTCAAAGAT	down	25.7325	0	-inf	-inf	5.5162e-07	3.14318e-08
146	PC-3p-17541_215	ATTTCCGATACAAGTAATTCC	down	23.2221	0	-inf	-inf	1.966e-06	2.48548e-07
147	PC-3p-21262_186	AATCCCGGTATTAGAATAGTTATT	down	49.5822	0	-inf	-inf	3.6288e-12	2.15099e-15
148	PC-5p-113074_49	TCTGTGAATAATTATAAGAGC	down	15.063	0	-inf	-inf	0.00012756	6.21076e-05
149	PC-5p-47798_101	CACCAACCGGGACCAATAGGCATC	up	0	7.14338	inf	inf	0.0067768	0.00712995
150	PC-3p-68699_75	GATACTTTTTGATTTGTGAATGCC	down	20.7116	0	-inf	-inf	7.0425e-06	9.87272e-07
151	PC-5p-60146_84	TCCTGATGTATGACATGTGGCATT	down	14.4353	0	-inf	-inf	0.00017652	0.000123929
152	PC-5p-54952_90	TCTGTAAATAAATATAAGACC	down	10.6696	0	-inf	-inf	0.0012626	0.000985542
153	PC-3p-2190_965	GCTCCCCCTTCGAGCGTGGCC	down	48.327	0	-inf	-inf	6.7724e-12	8.48158e-15
154	PC-3p-12666_273	TTGCCGTATGCATAGCCCTGC	down	47.0717	0	-inf	-inf	1.2643e-11	1.68453e-14
155	PC-5p-1298_1463	GAGCCTTATTGAATATCTACA	down	112.972	0	-inf	-inf	9.3419e-26	4.31759e-34
156	PC-3p-83333_64	AGATTCTATATAGAAAGCTTTGCC	down	19.4563	0	-inf	-inf	1.3359e-05	3.92403e-06
157	PC-5p-104701_53	CGGTTGGTTGCTTGAACCGGGACC	down	6.90385	0	-inf	-inf	0.0094959	0.0156798
158	PC-3p-96942_57	ACCCGGCATTTGGGTAAAGTCACA	down	7.53148	0	-inf	-inf	0.0067487	0.00784905
159	PC-3p-80426_66	ACCTGTCATTGACCCAACTGCGCC	down	9.41435	0	-inf	-inf	0.0024556	0.00392975
160	PC-5p-84163_64	CACCTGCATTTGGGCCAATGA	down	19.4563	0	-inf	-inf	1.3359e-05	3.92403e-06
161	PC-5p-69649_75	ATGAAGTATAGCAGAGACCTCA	down	9.41435	0	-inf	-inf	0.0024556	0.00392975
162	PC-5p-2383_914	TTTTGCTGTTTGTCATCTAACC	down	125.525	0	-inf	-inf	1.9553e-28	6.13069e-38
163	tae-MIR1128-p3_1ss11CG	TTGATGACAAGTATTTCCGGA	up	28.8707	57.7423	2.00003	1.00002	0.0012666	0.00123324
164	tae-miR9654b-3p_L+1_1ss20GT	ATTCCGAAAGGCTTGAAGCTAAT	up	15.6906	32.1452	2.0487	1.03471	0.013546	0.02013
165	tae-MIR1120a-p5_1ss20AG	TCCGTCCCATAATATAAGAGC	up	25.7325	52.9801	2.05887	1.04186	0.0014391	0.00217174
166	bdi-miR159a-3p	CTTGGATTGAAGGGAGCTCT	up	117.993	248.232	2.10379	1.07299	1.7127e-12	1.39078e-12
167	tae-MIR1138-p5_2ss1AG23AG	GGGTCTGTCTAGGACACATCTAGA	up	23.8497	51.1942	2.14654	1.10201	0.001078	0.00163416
168	PC-3p-53033_93	ATCCCCAGATTCTGGCAAAAGAAC	up	9.41435	20.2396	2.14987	1.10425	0.039518	0.0405896
169	tae-miR5084_L-2R+2	ACAGTACTGCAGAGGATCCTAACC	up	18.2011	39.2886	2.15859	1.11009	0.0039782	0.00497611
170	PC-5p-75846_69	TGTACCGAAATACTTGTAGTTGAG	up	8.1591	17.8584	2.18878	1.13012	0.049078	0.0497036
171	tae-MIR1127b-p5_1ss3TC	TCCGTCCGGAAATACTTGTCC	up	8.78672	19.6443	2.23568	1.16071	0.035235	0.0405897
172	PC-3p-6474_445	ATTCCTGAAGGCTTGAAGCTA	up	24.4773	57.7423	2.35902	1.23818	0.00015264	9.63673e-05
173	osa-MIR160f-p3	TTGGCATTGAGGGAGTCATGC	up	12.5525	29.7641	2.37117	1.2456	0.0063231	0.00888726
174	PC-5p-36160_125	AGTGTATTGTGACGGTGAACCCAC	up	16.9458	40.4792	2.38874	1.25625	0.0013544	0.0020453
175	tae-MIR1131-p3	GCAGGATGTTGTCAGTCTGGGCCC	up	25.1049	60.7187	2.4186	1.27417	7.3398e-05	5.5762e-05
176	tae-MIR9774-p5	CAGAAATACCCAATATCTTGCT	up	33.8916	83.3394	2.459	1.29807	2.5e-06	2.75589e-06
177	tae-MIR9664-p5	ACGGCATAGAGGCACTGCAAA	up	301.887	757.198	2.50822	1.32666	3.6636e-47	2.40795e-48
178	gma-miR156a_L+1	ATGACAGAAGAGAGTGAGCAC	up	11.2972	28.5735	2.52925	1.33871	0.0048285	0.0039539
179	PC-3p-67750_76	AATCCAAGACAAGTAATTTAGAAC	up	6.90385	17.8584	2.58674	1.37113	0.02344	0.0272286
180	osa-miR166g-3p_2ss20TC21CA	TCGGACCAGGCTTCATTCCCA	up	47.0717	123.223	2.61778	1.38834	1.9025e-09	1.22495e-09
181	PC-5p-17471_215	ACCGAAATACTTGTAGTTGAG	up	15.063	39.8839	2.64781	1.4048	0.000571	0.000614556
182	bdi-MIR5200a-p5_1ss10GT	GAGCCTTAGTGAATATCTACA	up	24.4773	65.6794	2.68328	1.424	8.0783e-06	4.2306e-06
183	PC-5p-64915_79	CCGAAGAGGGACTCTTTGGCC	up	9.41435	26.1924	2.78218	1.47622	0.0038592	0.00357713
184	PC-3p-49030_99	ACCTGTCAGTGACCCAACTGCACC	up	10.6696	29.7641	2.78962	1.48007	0.0020308	0.00262227
185	PC-5p-83944_64	TCTGTAAAGTAATATAAGACC	up	5.02098	14.2868	2.84541	1.50864	0.030318	0.0390985
186	tae-MIR1131-p5_1ss7CG	TTCGTGGCACGAACCGGTACT	up	17.8873	50.8966	2.84541	1.50864	4.3474e-05	5.12287e-05
187	tae-MIR1120a-p5_1ss10TC	TCCGTCCCACAATATAAGAAC	up	8.1591	23.216	2.84541	1.50864	0.005762	0.00642125
188	PC-3p-146148_39	CTGTCAGTGACCCAACTGCACCCT	up	6.90385	19.6443	2.84541	1.50864	0.011093	0.0116095
189	tae-MIR9653b-p3_1ss2GC	GCCCTTGAAGACTTTGGCCATGT	up	7.53148	22.0254	2.92445	1.54816	0.0062043	0.00986599
190	PC-3p-95957_57	ATGGACTGCCAAAGTTTGTGAATT	up	7.53148	22.0254	2.92445	1.54816	0.0062043	0.00986599
191	cas-miR5139_L-1	AACCTGGCTCTGATACCA	up	6.27623	19.049	3.0351	1.60175	0.0092241	0.00860061
192	tae-MIR1128-p5_1ss10AG	CTCCGTCCGGAAATACTTGTCATC	up	8.78672	26.7877	3.04865	1.60817	0.0019632	0.00231371
193	ata-miR9863a-3p_L-1_1ss9TC	GAGAAGGCAGATCATAATAGC	up	136.194	417.888	3.06832	1.61745	1.192e-34	4.35682e-36
194	PC-3p-40941_114	ACCTGTCAGTGACCCAACTGCGCC	up	10.6696	32.7405	3.06858	1.61757	0.00059105	0.000733057
195	osa-MIR437-p5_2ss17TA18AG_2	TTGACCAAGTTTGTAGAGAAA	up	5.64861	17.8584	3.16157	1.66064	0.0098382	0.0135671
196	osa-MIR437-p5_2ss17TA18AG_1	TTGACCAAGTTTGTAGAGAA	up	5.64861	17.8584	3.16157	1.66064	0.0098382	0.0135671
197	tae-MIR9674a-p5_1ss20GT	GTAGGATGGCTGGTGCTATTG	up	18.2011	57.7423	3.17247	1.66561	3.3027e-06	2.58492e-06
198	bdi-miR156h-3p_L+1	TGCTCACTGCTCTTCCTGTCATC	up	24.4773	78.5772	3.21021	1.68267	4.7159e-08	1.63134e-08
199	PC-5p-101565_54	TCCGTCCCACAATAGAAGATT	up	4.39336	14.2868	3.2519	1.70128	0.01901	0.0178605
200	hvu-miR5049d_L-1R+1_1ss6TA	ACAAATATTTAGGAACGGAGG	up	5.64861	18.4537	3.26695	1.70795	0.007535	0.013567
201	PC-3p-92004_59	AGAACAATGGGGAGGCGCCGC	up	5.64861	18.4537	3.26695	1.70795	0.007535	0.013567
202	PC-3p-52561_93	CTTTCATAGCAAAACTCTGCC	up	9.41435	30.9546	3.28803	1.71722	0.00051465	0.000377074
203	PC-3p-181719_32	CGGGAAAAGAAGGAGTAACGAC	up	3.76574	12.5009	3.31964	1.73103	0.026531	0.0289807
204	PC-3p-9540_336	AACAAATGGGGCTCAAAGATT	up	20.7116	71.4338	3.44898	1.78617	6.3282e-08	5.38764e-08
205	PC-5p-1742_1147	TGATGGATGACACGTGACATT	up	86.612	319.666	3.69079	1.88393	2.8034e-32	7.51913e-34
206	PC-3p-64140_80	TGCAGTACGTCAGGGGAGCCGAGT	up	8.1591	30.3594	3.72092	1.89566	0.00025425	0.000254937
207	PC-3p-70568_74	ATGTAGAAGCACCAGGGTAAG	up	6.27623	24.4065	3.88873	1.9593	0.00082198	0.000772132
208	ata-MIR5084-p3	ACGGTACTGCAGAGGATCTCAACC	up	10.6696	42.265	3.96126	1.98596	9.0994e-06	1.16856e-05
209	PC-3p-17179_218	AAACAAATGGGGCTCAAAGAT	up	15.063	60.1234	3.99148	1.99692	1.0971e-07	7.86197e-08
210	PC-3p-47015_102	ACCCGGCAGTTGGGTAAAGTCACA	up	5.02098	20.2396	4.031	2.01114	0.0019782	0.00223224
211	PC-5p-120064_47	ATCGGACGGCCTATATTGCATGAT	up	4.39336	17.8584	4.06487	2.02321	0.0035461	0.00232452
212	tae-MIR1128-p3_1ss14CG_3	ATTTTGATGACAAGTATTTCCGGA	up	6.27623	25.5971	4.07842	2.02801	0.00047254	0.000279835
213	tae-MIR1128-p3_1ss14CG_1	ATTTTGATGACAAGTATTTC	up	6.27623	25.5971	4.07842	2.02801	0.00047254	0.000279835
214	tae-MIR1128-p3_1ss14CG_2	ATTTTGATGACAAGTATTTCC	up	6.27623	25.5971	4.07842	2.02801	0.00047254	0.000279835
215	PC-3p-13408_261	TTGCCGTAGGCATAGCCCTGC	up	16.9458	69.648	4.11004	2.03915	7.251e-09	4.05779e-09
216	osa-miR166m	TCGGACCAGGCTTCATTCCCT	up	78.4529	325.619	4.1505	2.05329	3.464e-36	1.04787e-38
217	tae-MIR1120a-p5_1ss7CT	TCCGTCTCATAATATAAGAAC	up	3.13812	13.0962	4.17327	2.06118	0.011603	0.0117229
218	bdi-MIR5066-p3_2ss11GA20CA_2	TTTTGGTTGCATTGGCTAGAGCAT	up	4.39336	18.4537	4.20037	2.07052	0.0026656	0.0023245
219	bdi-MIR5066-p3_2ss11GA20CA_1	TTTTGGTTGCATTGGCTAGAGCA	up	4.39336	18.4537	4.20037	2.07052	0.0026656	0.0023245
220	PC-3p-46084_104	AATCCCGGGATCAAAATAACTATT	up	3.76574	16.6679	4.42619	2.14607	0.003578	0.00392291
221	tae-MIR5048-p3_1	ACCTAGACATGCAAGTATATTTCT	up	3.13812	14.2868	4.55266	2.18671	0.0064267	0.00687244
222	tae-MIR5048-p3_2	CCTAGACATGCAAGTATATT	up	3.13812	14.2868	4.55266	2.18671	0.0064267	0.00687244
223	tae-MIR5048-p3_3	GACCTAGACATGCAAGTATA	up	3.13812	14.2868	4.55266	2.18671	0.0064267	0.00687244
224	osa-miR5077_L-1_1ss5GA	TTCACGTCGGGTTCACCA	up	3.76574	17.8584	4.74235	2.2456	0.0019935	0.00232452
225	PC-5p-56238_89	TGGTCCCGGTTGGTGGCATGAACC	up	3.76574	17.8584	4.74235	2.2456	0.0019935	0.00232452
226	PC-3p-83625_64	ACCACGACGAGTAAATCAGAA	up	5.02098	24.4065	4.86091	2.28123	0.00026812	0.000279845
227	gma-miR156a_R+1	TGACAGAAGAGAGTGAGCACT	up	32.6364	164.893	5.05243	2.33698	8.4269e-22	2.79748e-23
228	PC-3p-233730_24	ATAGAATTGTAAAACAAATGAGGC	up	7.53148	38.6933	5.13755	2.36108	2.9814e-06	2.65532e-06
229	tae-MIR9674a-p3_2ss19GA20CA	TGGCTGGTGCTATGGATAAAT	up	8.78672	46.432	5.28433	2.40172	2.4299e-07	1.99539e-07
230	PC-5p-115296_49	ATCAAAATGGATAAAAGAAGA	up	3.76574	20.2396	5.37466	2.42617	0.00061203	0.000797907
231	hvu-MIR5049c-p5_2ss7AG17CT	AAATAAGTGTCTCAACTTTGTACT	up	3.76574	21.4301	5.69082	2.50864	0.00033761	0.000462772
232	gma-miR156a_1ss20CT	TGACAGAAGAGAGTGAGCAT	up	15.063	92.2687	6.12554	2.61484	3.255e-14	2.36548e-15
233	PC-5p-72255_72	ACATTTGAGCAGCTCTTGGCA	up	3.76574	23.216	6.16505	2.62411	0.00013772	0.000152928
234	PC-5p-27427_154	TGGTCCCGGTTGGTGGCTTGAACC	up	5.64861	36.9075	6.5339	2.70795	1.0777e-06	7.34076e-07

## Sheet: AtWW_G vs AtWC_G
Table S6 continued. Differentially expressed miRNAs between treatment groups originating from the same parent group.
Index	miRNA name	miRNA sequence	up/down	AtWC_G (normalised reads count)	AtWW_G (normalised reads count)	fold_change(AtWW_G/AtWC_G)	log2(fold_change)	pvalue(chi_square_2x2)	pvalue(fisher_test)
1	PC-3p-5688_488	AGTCTCTGCCAATTCTTCGTG	down	69.166	13.9837	0.202176	-2.30631	2.753e-08	8.03113e-09
2	PC-3p-287687_19	GCGGCGGTTATTGCTCGGTCACAT	down	54.9259	13.9837	0.254593	-1.97374	7.4506e-06	4.93624e-06
3	PC-5p-101650_54	GTGAAACACTGTGTGAGAGA	down	75.2689	19.5772	0.260097	-1.94288	2.1196e-07	1.54353e-07
4	PC-3p-39587_117	GCCACCAACCGGGACCAAAGGCC	down	168.846	44.748	0.265022	-1.91582	1.3986e-14	2.25778e-15
5	hvu-MIR444b-p5	AAGTTGTGCAGTTGCTGTCTC	down	50.8574	13.9837	0.27496	-1.86271	3.4623e-05	2.81098e-05
6	PC-3p-11256_297	TGCCACCAACCGGGACCAAAGGCC	down	109.852	33.561	0.305511	-1.7107	1.0774e-08	7.25906e-09
7	PC-3p-132802_43	GATGTAACTTACACCTGACC	down	52.8916	16.7805	0.317262	-1.65626	0.00010836	0.000101842
8	tae-MIR531-p5_2ss10CG19AG	TCGCCGGAGGAGCGTGCAGC	down	1027.32	341.203	0.33213	-1.59018	1.7756e-61	1.31236e-64
9	gma-MIR10423-p3_1ss3AC	CTCTCAATGAAAGCACCA	down	83.4061	27.9675	0.335317	-1.5764	2.9046e-06	2.32463e-06
10	osa-miR444a-3p.2_L-1	GCAGTTGCTGCCTCAAGCTT	down	40.6859	13.9837	0.3437	-1.54078	0.0013376	0.00109022
11	bdi-miR171b	TGATTGAGCCGTGCCAATATC	down	218.076	76.0715	0.34883	-1.5194	2.0618e-13	7.44919e-14
12	ata-miR171b-3p	TGATTGAGCCGTGCCAATATC	down	218.076	76.0715	0.34883	-1.5194	2.0618e-13	7.44919e-14
13	tae-miR171a	TGATTGAGCCGTGCCAATATC	down	218.076	76.0715	0.34883	-1.5194	2.0618e-13	7.44919e-14
14	bdi-miR171a_L-1	GATTGAGCCGCGCCAATATC	down	591.98	219.545	0.370865	-1.43103	1.0031e-30	8.2361e-32
15	ata-miR166a-5p	GGAATGTTGTCTGGTTCAAGG	down	58.9945	22.374	0.379255	-1.39876	0.00036128	0.000312437
16	gma-miR396a-5p_L-1_1ss21GA	TCCACAGCTTTCTTGAACTA	down	183.086	69.9187	0.381889	-1.38878	4.2019e-10	2.6808e-10
17	zma-miR319b-5p_L-1R+1	GAGCGTCCTTCAGTCCACTCA	down	36.6173	13.9837	0.381889	-1.38878	0.0052214	0.00475842
18	PC-5p-15541_235	GCGAAGGATTTGCAGATACTC	down	36.6173	13.9837	0.381889	-1.38878	0.0052214	0.00475842
19	ata-miR9772a-3p	AGGGGGCAATCTCACCTCAAC	down	58.9945	23.7724	0.402959	-1.3113	0.00074044	0.00087288
20	tae-MIR9674a-p3_2ss19GA20CA	TGGCTGGTGCTATGGATAAAT	down	54.9259	22.374	0.407348	-1.29567	0.0012746	0.00124112
21	ttu-miR160	TGCCTGGCTCCCTGTATGCCA	down	840.163	346.797	0.412773	-1.27658	1.4746e-35	1.10104e-36
22	tae-MIR531-p3_2ss19AC20CA	TCGCCGGAGCAGCGTGCACA	down	93.5775	39.1545	0.418417	-1.25699	4.244e-05	3.72308e-05
23	PC-3p-44525_107	CTCCTGTAGAAATAGGCACC	down	111.886	47.5447	0.424938	-1.23468	1.0572e-05	1.11383e-05
24	hvu-miR444b_L-1	GCAGTTGCTGTCTCAAGCTT	down	91.5432	39.1545	0.427716	-1.22528	7.5857e-05	5.10701e-05
25	PC-5p-225370_25	AGAACCGCGACTAAAGGCCCGTC	down	38.6516	16.7805	0.434147	-1.20374	0.011403	0.0152231
26	PC-5p-165709_35	TGGGTCGTACGGGCCTGCATCCT	down	38.6516	16.7805	0.434147	-1.20374	0.011403	0.0152231
27	PC-5p-269755_21	ACCGCAAAGGTGATGACGGAGAGGT	down	38.6516	16.7805	0.434147	-1.20374	0.011403	0.0152231
28	ata-miR9674c-5p_L+1R-1_1ss9TG	TTGAATTTGTCCATAGCATCA	down	50.8574	22.374	0.439936	-1.18463	0.0042358	0.00329078
29	PC-5p-174945_33	AGAACCGCGACTAAAGGTCCTCC	down	50.8574	22.374	0.439936	-1.18463	0.0042358	0.00329078
30	PC-5p-35398_127	ACGGCAAAGCCGTCGGCATA	down	120.023	53.1382	0.442732	-1.17549	1.2842e-05	1.19304e-05
31	gma-miR6300_R+1	GTCGTTGTAGTATAGTGGT	down	63.0631	27.9675	0.443484	-1.17305	0.0015987	0.00156595
32	PC-5p-60811_83	CTTAAGAACCGCGACTAAAGGCC	down	93.5775	41.9512	0.448304	-1.15745	0.00014622	0.000139054
33	osa-miR166g-3p_2ss20TC21CA	TCGGACCAGGCTTCATTCCCA	down	231.91	106.276	0.458267	-1.12574	5.6892e-09	4.11296e-09
34	PC-5p-102710_54	TAGTTATTCTAATCCCGGGATT	down	73.2346	33.561	0.458267	-1.12574	0.0010634	0.0013284
35	bdi-MIR171a-p5	TGATTGAGCCGCGCCAATATC	down	1040.95	480.202	0.461312	-1.11619	1.601e-34	2.05836e-35
36	osa-miR171a	TGATTGAGCCGCGCCAATATC	down	1040.95	480.202	0.461312	-1.11619	1.601e-34	2.05836e-35
37	osa-miR396e-5p_L-1	CCACAGGCTTTCTTGAACTG	down	53127.6	24628.2	0.463566	-1.10915	0	0
38	bdi-miR394	TTGGCATTCTGTCCACCTCC	down	752.689	349.593	0.464459	-1.10638	5.1446e-25	1.26541e-25
39	PC-5p-11908_286	TTTGCGCAGAAGGGAGAAATC	down	101.715	47.5447	0.467432	-1.09717	0.00016662	0.000209941
40	tae-MIR5384-p5	TTCGCCGGTCGCGCGTTCCCC	down	174.949	83.9024	0.479581	-1.06015	1.7703e-06	1.44002e-06
41	PC-3p-131910_43	CTTTGGTCCCGGTTGATGGCACC	down	40.6859	19.5772	0.48118	-1.05535	0.021805	0.0285635
42	PC-5p-201701_29	TCATTGGTCCCGGTTCGTGGCAT	down	34.583	16.7805	0.485224	-1.04328	0.036509	0.0375166
43	PC-3p-37329_122	AGACCCACAGGGCAGTGCGCC	down	34.583	16.7805	0.485224	-1.04328	0.036509	0.0375166
44	PC-5p-7918_385	TTGTGGAAGAAATGACTGTCA	down	498.402	243.317	0.488194	-1.03447	3.3453e-15	1.6223e-15
45	bdi-MIR5064-p5_1	ATTTGTCCATAGCATCAGCC	down	91.5432	44.748	0.488818	-1.03263	0.00075534	0.000789436
46	bdi-MIR5064-p5_2	TTTGTCCATAGCATCAGCCAG	down	91.5432	44.748	0.488818	-1.03263	0.00075534	0.000789436
47	osa-MIR5339-p3_1ss2GA	GAGAATATTCTTTATCTGTT	down	852.369	419.512	0.492172	-1.02277	2.1731e-24	9.31906e-25
48	PC-5p-21002_188	GCGCTGCCCTGTGAGTCTGC	down	181.052	89.4959	0.49431	-1.01651	3.0818e-06	2.32689e-06
49	ata-MIR169g-p5	CAAGGATGACTTGCCGATCGA	down	18.3086	0	-inf	-inf	5.1519e-05	1.14141e-05
50	ata-miR171a-3p	TGAGCCGAACCAATATCACTC	down	10.1715	0	-inf	-inf	0.0025474	0.00222526
51	ata-miR172b-5p	GCAGCACCACCAAGATTCACA	down	12.2058	0	-inf	-inf	0.00094747	0.000588923
52	tae-miR398_L-1R+1	GTGTTCTCAGGTCGCCCCCGC	down	16.2744	0	-inf	-inf	0.00013504	4.22209e-05
53	bdi-MIR399a-p5	GTGCAGTTCTCCTCTGGCATG	down	12.2058	0	-inf	-inf	0.00094747	0.000588923
54	ata-MIR408-p5_2ss9GT20GA	CAGGGATGTAGCAGAGCAAA	down	10.1715	0	-inf	-inf	0.0025474	0.00222526
55	tae-MIR1120c-p3	TTCTTATATTTTGGGACAGAG	down	10.1715	0	-inf	-inf	0.0025474	0.00222526
56	tae-MIR1122c-p5_2ss4AG21GC	TCCGTCCCATAATGTAAGACC	down	10.1715	0	-inf	-inf	0.0025474	0.00222526
57	tae-MIR1122c-p3	TATTATGGGACGGAGGGAGTA	up	0	13.9837	inf	inf	7.7428e-05	2.75333e-05
58	tae-MIR1127a-p5_1ss16AG	ACTCGTCCAAGAAATGAATGTATC	up	0	5.59349	inf	inf	0.012434	0.011109
59	tae-MIR1138-p5_2ss1AG23AG	GGGTCTGTCTAGGACACATCTAGA	up	0	25.1707	inf	inf	1.1422e-07	7.1911e-09
60	tae-MIR1847-p3_2ss13TC21TC	ACATGCCATTGACCCAACTGC	down	10.1715	0	-inf	-inf	0.0025474	0.00222526
61	tae-MIR5050-p3	CCATGATGAGGTCGTTCAACC	down	10.1715	0	-inf	-inf	0.0025474	0.00222526
62	ata-MIR5168-p5	TTGTTGTCTGGTTCAAGGTCT	down	10.1715	0	-inf	-inf	0.0025474	0.00222526
63	tae-MIR5175-p5_1ss1AT	TTTACTCGTCGTGGTTTTAGT	down	16.2744	0	-inf	-inf	0.00013504	4.22209e-05
64	tae-MIR6197-p3_1ss12TA	TTACATTTGTGAACAGAGGGA	down	10.1715	0	-inf	-inf	0.0025474	0.00222526
65	hvu-MIR6200-p5_2ss1AT18AT	TCCTTTCCCAGTGACAGTAGGGGC	up	0	13.9837	inf	inf	7.7428e-05	2.75333e-05
66	tae-miR9657b-5p_1ss5TC	TTCGCCGGAGAAGCATGTTGC	down	10.1715	0	-inf	-inf	0.0025474	0.00222526
67	tae-MIR9666a-p5	ATTCGGATTCGCCATCATACG	down	15.5963	0	-inf	-inf	0.00018645	4.22215e-05
68	tae-miR9667-5p	AAATATGGCAAACAATGAATG	up	0	13.9837	inf	inf	7.7428e-05	2.75333e-05
69	tae-MIR9668-p3_1ss7TC	TCCCTCCGTCCGGAAATACTTGTC	down	81.3718	0	-inf	-inf	1.3938e-17	4.91639e-23
70	tae-MIR9673-p3	TGTGCTCTTTCCTTCTTACCC	down	24.4115	0	-inf	-inf	2.9399e-06	2.31897e-07
71	tae-MIR9676-p3	TACGGCCTGATGACATCCACG	down	34.583	0	-inf	-inf	2.631e-08	3.5052e-10
72	tae-MIR9777-p5	GTGCCGTGATGATTGCTTTACTTCT	up	0	19.5772	inf	inf	2.9202e-06	3.05833e-07
73	bdi-miR156h-3p_L+1	TGCTCACTGCTCTTCCTGTCATC	down	28.4801	0	-inf	-inf	4.4282e-07	1.75487e-08
74	osa-miR160f-5p	TGCCTGGCTCCCTGAATGCCA	up	0	19.5772	inf	inf	2.9202e-06	3.05833e-07
75	osa-miR167d-5p_R+1_2	TGAAGCTGCCAGCATGATCTGT	down	10.1715	0	-inf	-inf	0.0025474	0.00222526
76	osa-MIR167h-p3_1	TCATGCTGTAGTTTCATCTGC	up	0	36.3577	inf	inf	1.8552e-10	1.8778e-12
77	osa-MIR167h-p3_2	TCATGCTGTAGTTTCATCTGCT	up	0	36.3577	inf	inf	1.8552e-10	1.8778e-12
78	zma-miR167b-3p_L-1_2ss5AG10GT	ATCGTGCTTTGACAGTTTCACT	up	0	13.9837	inf	inf	7.7428e-05	2.75333e-05
79	osa-miR167d-5p_R+1_1	TGAAGCTGCCAGCATGATCTGG	down	10.1715	0	-inf	-inf	0.0025474	0.00222526
80	osa-MIR396e-p3	AAAGCCCATGGAAACCATGCC	down	30.5144	0	-inf	-inf	1.7247e-07	2.54611e-09
81	bdi-MIR396a-p3_2	TTGATGGTTCAAGAAAGTCCTT	down	12.2058	0	-inf	-inf	0.00094747	0.000588923
82	hvu-MIR397b-p3_2	CGGTTCATCAACGCTGCACT	down	12.2058	0	-inf	-inf	0.00094747	0.000588923
83	hvu-MIR397b-p3_1	CGGACGGTTCATCAACGCTGCACT	down	12.2058	0	-inf	-inf	0.00094747	0.000588923
84	bdi-miR397b-5p_L-1R+2	TTGAGTGCAGCGTTGATGAACA	down	28.4801	0	-inf	-inf	4.4282e-07	1.75487e-08
85	osa-miR398a	TGTGTTCTCAGGTCACCCCTT	up	0	13.9837	inf	inf	7.7428e-05	2.75333e-05
86	osa-miR399d	TGCCAAAGGAGAGTTGCCCTG	up	0	19.5772	inf	inf	2.9202e-06	3.05833e-07
87	osa-miR530-5p_R+1	TGCATTTGCACCTGCACCTAC	up	0	44.748	inf	inf	1.5481e-12	2.19762e-15
88	tae-MIR531-p5_2ss11CT20AG	CTCGCCGGAGTAGCGTGCAGC	down	10.1715	0	-inf	-inf	0.0025474	0.00222526
89	tae-miR531_L-2_1ss13CT	CTCGCCGGAGTAGCGTGCA	down	18.3086	0	-inf	-inf	5.1519e-05	1.14141e-05
90	tae-miR531_L-3	TCGCCGGAGCAGCGTGCA	down	16.2744	0	-inf	-inf	0.00013504	4.22209e-05
91	tae-miR531_L-2	CTCGCCGGAGCAGCGTGCA	up	0	16.7805	inf	inf	1.4948e-05	2.90188e-06
92	osa-MIR812q-p3_2ss13AG20TG	ACTTATTTTGGGGCGGAGGGAGT	down	10.1715	0	-inf	-inf	0.0025474	0.00222526
93	tae-MIR1120a-p5_1ss19AT	CCGTCCCATAATATAAGATC	down	10.1715	0	-inf	-inf	0.0025474	0.00222526
94	tae-MIR1127b-p5_2ss19CA21AC	TGTCCGGAAATACTTGTCATC	down	16.2744	0	-inf	-inf	0.00013504	4.22209e-05
95	tae-MIR1128-p5_10	GTCCGAAAATACTTGTCATC	down	14.2401	0	-inf	-inf	0.00035624	0.000157129
96	tae-MIR1128-p5_5	CGTCCGAAAATACTTGTCATC	down	14.2401	0	-inf	-inf	0.00035624	0.000157129
97	tae-MIR1128-p5_8	CTCCGTCCGAAAATACTTGTC	down	14.2401	0	-inf	-inf	0.00035624	0.000157129
98	tae-MIR1128-p5_1ss10AG	CTCCGTCCGGAAATACTTGTCATC	down	12.2058	0	-inf	-inf	0.00094747	0.000588923
99	tae-MIR1128-p5_7	CTCCCTCCGTCCGAAAATACTTGT	down	14.2401	0	-inf	-inf	0.00035624	0.000157129
100	tae-MIR1128-p5_9	CTCCGTCCGAAAATACTTGTCATC	down	14.2401	0	-inf	-inf	0.00035624	0.000157129
101	tae-MIR1128-p5_1ss19AG	ATACTTGTCATCAAAATGGA	down	22.3772	0	-inf	-inf	7.6076e-06	8.46567e-07
102	tae-MIR1128-p5_16	TCCGTCCGAAAATACTTGTCA	down	14.2401	0	-inf	-inf	0.00035624	0.000157129
103	tae-MIR1128-p5_6	CGTCCGAAAATACTTGTCATCAAA	down	14.2401	0	-inf	-inf	0.00035624	0.000157129
104	tae-MIR1128-p5_11	TACTCCCTCCGTCCGAAAATACTT	down	14.2401	0	-inf	-inf	0.00035624	0.000157129
105	tae-MIR1128-p3_8	CAACTATTTCCGGACGGAGGGAGT	down	10.1715	0	-inf	-inf	0.0025474	0.00222526
106	tae-MIR1128-p5_4	CCTCCGTCCGAAAATACTTGTCAT	down	14.2401	0	-inf	-inf	0.00035624	0.000157129
107	tae-MIR1128-p3_2ss6CT22AT	TATTTTCGGACGGAGGGAGTATT	up	0	22.374	inf	inf	5.7556e-07	6.82342e-08
108	sbi-miR1432	CTCAGGAGAGATGACACCGAC	up	0	30.7642	inf	inf	4.5686e-09	7.98699e-11
109	osa-miR1432-5p_L-1R+1	TCAGGAGAGATGACACCGACA	up	0	36.3577	inf	inf	1.8552e-10	1.8778e-12
110	ata-MIR9783-p3_1ss16GA	GCACCGGTGCTTAAGAAAAGCCT	down	14.2401	0	-inf	-inf	0.00035624	0.000157129
111	tae-MIR9668-p3_2ss21AG24CT	AGTATTTTCGGACGGAGGGAGTAT	up	0	13.9837	inf	inf	7.7428e-05	2.75333e-05
112	tae-MIR9674a-p5_1ss20GT	GTAGGATGGCTGGTGCTATTG	down	30.5144	0	-inf	-inf	1.7247e-07	2.54611e-09
113	bdi-MIR5064-p3_1ss21CT	TTGTCCATAGCATCAGCCAGT	down	18.3086	0	-inf	-inf	5.1519e-05	1.14141e-05
114	ata-MIR9674c-p3_1ss1CG	GGCTGGTGCTATGGATAAAT	down	14.2401	0	-inf	-inf	0.00035624	0.000157129
115	ata-miR9674c-3p_L-1R+1_1ss10GT	GTGCTATGTATAAATTCAACC	up	0	50.3415	inf	inf	6.43e-14	5.16607e-17
116	ata-MIR9783-p3_1ss17GA	AGCACCGGTGCTTAAGAAAAGCCT	up	0	16.7805	inf	inf	1.4948e-05	2.90188e-06
117	osa-MIR156f-p5_2ss1GC19AG	CAAGAGAGAGAGAGAGAGGGATG	down	20.3429	0	-inf	-inf	1.9756e-05	3.10175e-06
118	osa-MIR159c-p5_1ss9AT	AGCTGCCGTTTCATGGATACC	up	0	13.9837	inf	inf	7.7428e-05	2.75333e-05
119	bdi-miR159a-3p_L-1R+1	TTGGATTGAAGGGAGCTCTC	down	30.5144	0	-inf	-inf	1.7247e-07	2.54611e-09
120	zma-MIR164h-p5_2ss4CG17CG	GTCGGCCGCGCCGGCGGCC	down	14.2401	0	-inf	-inf	0.00035624	0.000157129
121	zma-MIR166a-p3_2ss17CT18CA	TTCTTCTTCCTCTTCCTACC	down	128.161	0	-inf	-inf	8.8928e-27	3.82005e-36
122	bdi-MIR172a-p5_2ss8AG17TA	GATTCACGTCGGGTTCACC	down	22.3772	0	-inf	-inf	7.6076e-06	8.46567e-07
123	osa-miR396e-3p_L-4	TTCAAGAAAGCCCATGGAAA	down	24.4115	0	-inf	-inf	2.9399e-06	2.31897e-07
124	bdi-MIR396a-p3_1	TTGATGGTTCAAGAAAGTCCT	down	12.2058	0	-inf	-inf	0.00094747	0.000588923
125	osa-miR396d_1ss20GA	TCCACAGGCTTTCTTGAACAG	up	0	25.1707	inf	inf	1.1422e-07	7.1911e-09
126	mtr-miR398a-5p_1ss7AC	GGAGTGCCACTGAGAACACAAG	up	0	30.7642	inf	inf	4.5686e-09	7.98699e-11
127	tae-miR408_L-1R+3	TGCACTGCCTCTTCCCTGGCTCC	down	28.4801	0	-inf	-inf	4.4282e-07	1.75487e-08
128	tae-miR408_L-1	TGCACTGCCTCTTCCCTGGC	down	16.2744	0	-inf	-inf	0.00013504	4.22209e-05
129	osa-MIR444b-p5_1	AAGTTGTGCAGTTGTTGTCTC	up	0	16.7805	inf	inf	1.4948e-05	2.90188e-06
130	osa-MIR444b-p5_2	TTTTCTTGCAAGTTGTGCAGT	up	0	16.7805	inf	inf	1.4948e-05	2.90188e-06
131	osa-miR444d.3_L-1_1ss20TC	TGTGGCTTTCTTGCAAGTCG	down	12.2058	0	-inf	-inf	0.00094747	0.000588923
132	osa-miR444a-3p.2	TGCAGTTGCTGCCTCAAGCTT	down	10.1715	0	-inf	-inf	0.0025474	0.00222526
133	tae-MIR531-p5_2ss18AC19CA	CGCCGGAGCAGCGTGCACA	down	14.2401	0	-inf	-inf	0.00035624	0.000157129
134	tae-MIR531-p5_1ss10CA	TCGCCGGAGAAGCGTGCAAC	down	16.2744	0	-inf	-inf	0.00013504	4.22209e-05
135	tae-MIR531-p5_2ss19AG20CA	TCGCCGGAGCAGCGTGCAGA	down	30.5144	0	-inf	-inf	1.7247e-07	2.54611e-09
136	tae-MIR1120a-p5_1ss19AG	CCGTCCCATAATATAAGAGC	down	30.5144	0	-inf	-inf	1.7247e-07	2.54611e-09
137	tae-MIR1128-p3_14	TAAAATACATCTAGATACATC	down	10.1715	0	-inf	-inf	0.0025474	0.00222526
138	tae-MIR1128-p3_15	TAGAACTAAAATACATCTAGATAC	down	10.1715	0	-inf	-inf	0.0025474	0.00222526
139	tae-MIR1128-p5_2	ATCTAGAACTAAAATACATCT	down	14.2401	0	-inf	-inf	0.00035624	0.000157129
140	tae-MIR1128-p3_4	ACTAAAATACATCTAGATACATC	down	10.1715	0	-inf	-inf	0.0025474	0.00222526
141	tae-MIR1128-p5_3	ATGTATCTAGAACTAAAATACATC	down	14.2401	0	-inf	-inf	0.00035624	0.000157129
142	tae-MIR1128-p3_11	CTAAAATACATCTAGATACATCCC	down	10.1715	0	-inf	-inf	0.0025474	0.00222526
143	tae-MIR1128-p3_10	CTAAAATACATCTAGATACATCC	down	10.1715	0	-inf	-inf	0.0025474	0.00222526
144	tae-MIR1128-p5_17	TCTAGAACTAAAATACATC	down	14.2401	0	-inf	-inf	0.00035624	0.000157129
145	tae-MIR1128-p3_7	AGAACTAAAATACATCTAGATACA	down	10.1715	0	-inf	-inf	0.0025474	0.00222526
146	tae-MIR1128-p3_12	GAACTAAAATACATCTAGATACAT	down	10.1715	0	-inf	-inf	0.0025474	0.00222526
147	tae-MIR1128-p5_15	TCCCTCCGTCCGAAAATACTTGTC	down	14.2401	0	-inf	-inf	0.00035624	0.000157129
148	tae-MIR1128-p3_3	AACTAAAATACATCTAGATACATC	down	10.1715	0	-inf	-inf	0.0025474	0.00222526
149	tae-MIR1128-p5_12	TATCTAGAACTAAAATACAT	down	14.2401	0	-inf	-inf	0.00035624	0.000157129
150	tae-MIR1128-p3_13	GTATCTAGAACTAAAATACATCTA	down	10.1715	0	-inf	-inf	0.0025474	0.00222526
151	tae-MIR1128-p5_14	TATCTAGAACTAAAATACATCT	down	14.2401	0	-inf	-inf	0.00035624	0.000157129
152	tae-MIR1128-p3_1	AAAATACATCTAGATACATC	down	10.1715	0	-inf	-inf	0.0025474	0.00222526
153	tae-MIR1128-p3_5	ACTAAAATACATCTAGATACATCC	down	10.1715	0	-inf	-inf	0.0025474	0.00222526
154	tae-MIR1128-p3_9	CTAAAATACATCTAGATACATC	down	10.1715	0	-inf	-inf	0.0025474	0.00222526
155	tae-MIR1128-p5_13	TATCTAGAACTAAAATACATC	down	14.2401	0	-inf	-inf	0.00035624	0.000157129
156	tae-MIR1128-p5_18	TCTAGAACTAAAATACATCT	down	14.2401	0	-inf	-inf	0.00035624	0.000157129
157	tae-MIR1128-p3_2	AAAATACATCTAGATACATCCCCT	down	10.1715	0	-inf	-inf	0.0025474	0.00222526
158	tae-MIR1128-p5_1	ATCTAGAACTAAAATACATC	down	14.2401	0	-inf	-inf	0.00035624	0.000157129
159	tae-MIR1128-p3_6	AGAACTAAAATACATCTAGATAC	down	10.1715	0	-inf	-inf	0.0025474	0.00222526
160	osa-miR1432-5p_L-2R+1	CAGGAGAGATGACACCGACA	down	24.4115	0	-inf	-inf	2.9399e-06	2.31897e-07
161	mtr-MIR2627-p3_1ss6TC	CCGAGCAAATCTGAACTT	down	12.2058	0	-inf	-inf	0.00094747	0.000588923
162	vvi-MIR3630-p3_2ss18CT19AT	TGGGAATCTCTCTGATGTT	up	0	16.7805	inf	inf	1.4948e-05	2.90188e-06
163	hvu-MIR5049d-p5_2ss4TA24AT	CAAATATTTAGGAACGGAGGGAGT	up	0	19.5772	inf	inf	2.9202e-06	3.05833e-07
164	bdi-MIR5066-p3_1ss19GA_2	GATCGGTCTTTTGGTTGCATTGGC	up	0	19.5772	inf	inf	2.9202e-06	3.05833e-07
165	bdi-MIR5066-p5_2ss13GA22CA	TCTTTTGGTTGCATTGGCTAGAGC	up	0	27.9675	inf	inf	2.2793e-08	7.57847e-10
166	bdi-MIR5066-p3_1ss19GA_1	GATCGGTCTTTTGGTTGCA	up	0	19.5772	inf	inf	2.9202e-06	3.05833e-07
167	osa-miR5072_L-4_1ss13GT	TCCCCAGCTGAGTCGCCA	up	0	16.7805	inf	inf	1.4948e-05	2.90188e-06
168	osa-miR5072_L-4	TCCCCAGCGGAGTCGCCA	down	30.5144	0	-inf	-inf	1.7247e-07	2.54611e-09
169	osa-miR5072_L-2_1ss3AG	GTTCCCCAGCGGAGTCGCCA	down	34.583	0	-inf	-inf	2.631e-08	3.5052e-10
170	osa-miR5073_R+1_1ss19TA	GTTTGGTGAATCGGAAACAATTTT	up	0	13.9837	inf	inf	7.7428e-05	2.75333e-05
171	osa-miR5083_R+2	AGACTACAATTATCTGATCAAC	down	24.4115	0	-inf	-inf	2.9399e-06	2.31897e-07
172	cas-miR5139_L+1	GAAACCTGGCTCTGATACCA	up	0	13.9837	inf	inf	7.7428e-05	2.75333e-05
173	gma-MIR5368-p5_1ss17CA	GAGATACCACTCTGGAAGAGCT	down	10.1715	0	-inf	-inf	0.0025474	0.00222526
174	gma-MIR5368-p3_2ss1AT18CA	TGAGATACCACTCTGGAAG	down	10.1715	0	-inf	-inf	0.0025474	0.00222526
175	gma-MIR5368-p3_2ss2TC22TC_1	TCCCTGGGATTGGCTTTGGGCC	down	12.2058	0	-inf	-inf	0.00094747	0.000588923
176	gma-MIR5368-p3_2ss2TC22TC_2	TCCCTGGGATTGGCTTTGGGCCTT	down	12.2058	0	-inf	-inf	0.00094747	0.000588923
177	sbi-MIR6233-p3_2ss17AG24CA	TTTGGTTTTGGTAATTGATGACAA	up	0	25.1707	inf	inf	1.1422e-07	7.1911e-09
178	sbi-MIR6233-p3_2ss2AT20AG	ATGTTTGGTTTTGGTAATTGATGA	up	0	16.7805	inf	inf	1.4948e-05	2.90188e-06
179	ath-miR8175_L+3	TTCGATCCCCGGCAACGGCGCCA	up	0	16.7805	inf	inf	1.4948e-05	2.90188e-06
180	gma-MIR6300-p5_1ss9GT	TCGTTGTATTATAGTGGTAAGTATT	up	0	36.3577	inf	inf	1.8552e-10	1.8778e-12
181	gma-MIR6300-p3_1ss2CT	TTGTTGTAGTATAGTGGTAAGTATT	up	0	19.5772	inf	inf	2.9202e-06	3.05833e-07
182	gma-miR6300_L-1R+2	TCGTTGTAGTATAGTGGTA	down	24.4115	0	-inf	-inf	2.9399e-06	2.31897e-07
183	bdi-MIR7711-p5_2ss4TA19CT	AAGAGAAATCAACTCATTTTGAAT	up	0	30.7642	inf	inf	4.5686e-09	7.98699e-11
184	bdi-MIR7711-p5_2ss3TA18CT	AGAGAAATCAACTCATTTTGAAT	up	0	41.9512	inf	inf	7.6161e-12	2.08531e-14
185	tae-MIR9775-p3_1ss13TC	GAAAAATCTTATCGTATACATG	down	10.1715	0	-inf	-inf	0.0025474	0.00222526
186	ath-MIR8175-p5_2ss13TC17AC	TGGTAAGTATTCCCGCCT	down	22.3772	0	-inf	-inf	7.6076e-06	8.46567e-07
187	ath-miR8175_L+2_1ss4AT	TCGTTCCCCGGCAACGGCGCCA	down	16.2744	0	-inf	-inf	0.00013504	4.22209e-05
188	ath-miR8175_L-1	ATCCCCGGCAACGGCGCCA	down	10.1715	0	-inf	-inf	0.0025474	0.00222526
189	ath-miR8175_L+1_1ss3AT	CGTTCCCCGGCAACGGCGCCA	down	26.4458	0	-inf	-inf	1.1395e-06	6.37137e-08
190	ath-miR8175_L+1	CGATCCCCGGCAACGGCGCCA	down	10.1715	0	-inf	-inf	0.0025474	0.00222526
191	ath-miR8175_1ss2AT	GTTCCCCGGCAACGGCGCCA	down	28.4801	0	-inf	-inf	4.4282e-07	1.75487e-08
192	gra-MIR8678-p5_2ss11GA17CG	AACCAATTTGAACTGTGA	down	10.1715	0	-inf	-inf	0.0025474	0.00222526
193	cpa-miR159a_1ss9GT	TTTGGATTTAAGGGAGCTCTA	up	0	13.9837	inf	inf	7.7428e-05	2.75333e-05
194	bna-miR166a_L+2	AATCGGACCAGGCTTCATTCCCC	down	18.3086	0	-inf	-inf	5.1519e-05	1.14141e-05
195	zma-miR319a-3p_L+1R+2_1ss9GT	CTTGGACTTAAGGGTGCTCCCTT	up	0	44.748	inf	inf	1.5481e-12	2.19762e-15
196	gma-miR482b-3p	TCTTCCCTACACCTCCCATACC	up	0	44.748	inf	inf	1.5481e-12	2.19762e-15
197	tae-miR1122c-3p_R+3_1ss4AT	TCTTATATTATGGGACGGAGGGAG	down	15.2572	0	-inf	-inf	0.00021914	8.13833e-05
198	hvu-miR5049c_R-3_1ss6AC	AGACACTTATTTTGGGACGG	down	10.1715	0	-inf	-inf	0.0025474	0.00222526
199	bdi-miR5054_L+1	TTCCCCACGGTCGGCGCCA	up	0	16.7805	inf	inf	1.4948e-05	2.90188e-06
200	osa-miR5083_R+1	AGACTACAATTATCTGATCAA	down	12.2058	0	-inf	-inf	0.00094747	0.000588923
201	ath-miR8175_L+4	GTTCGATCCCCGGCAACGGCGCCA	down	12.2058	0	-inf	-inf	0.00094747	0.000588923
202	PC-5p-29084_147	TCAACCAAGGTCCTCGGAATG	down	12.2058	0	-inf	-inf	0.00094747	0.000588923
203	PC-3p-26298_159	ATATCTCATTTTCAACTATCCC	down	10.1715	0	-inf	-inf	0.0025474	0.00222526
204	PC-3p-1638_1210	TGTTCTGAAGAAACTGTCACC	down	22.3772	0	-inf	-inf	7.6076e-06	8.46567e-07
205	PC-5p-780868_5	TCTCTGTCCAGAATTAGTTGACGC	down	10.1715	0	-inf	-inf	0.0025474	0.00222526
206	PC-5p-51528_95	AACTTGGTAGCAAAGCTGACA	up	0	13.9837	inf	inf	7.7428e-05	2.75333e-05
207	PC-5p-23270_174	TCAGGACGTTGCAACATTAACACC	up	0	19.5772	inf	inf	2.9202e-06	3.05833e-07
208	PC-3p-605349_6	GTTAGCATTGTAAACTCAAATCA	down	12.2058	0	-inf	-inf	0.00094747	0.000588923
209	PC-3p-47805_101	ATGTAGAATCACCAGGGTAAG	up	0	13.9837	inf	inf	7.7428e-05	2.75333e-05
210	PC-5p-294952_19	GCGCTACCTCCGCTGCCCGGACAG	up	0	27.9675	inf	inf	2.2793e-08	7.57847e-10
211	PC-5p-4259_599	TGAGGTGAAGGCGATGCTTAA	down	38.6516	0	-inf	-inf	4.0386e-09	2.36284e-11
212	PC-5p-283744_19	AGCGCTATCGCCGCTGACCGGATA	up	0	55.9349	inf	inf	2.6861e-15	5.73619e-19
213	PC-5p-45109_105	CGGAGTCCTGATAGGATAATTCAC	down	12.2058	0	-inf	-inf	0.00094747	0.000588923
214	PC-5p-846614_5	GCCCTTATATAGGGAAATTAGCC	down	10.1715	0	-inf	-inf	0.0025474	0.00222526
215	PC-5p-323955_17	AGCGCTACCGCCGCTGCCCAGACA	down	12.2058	0	-inf	-inf	0.00094747	0.000588923
216	PC-3p-917463_5	CCGGACAGCTGTGGTAGTGTTA	up	0	13.9837	inf	inf	7.7428e-05	2.75333e-05
217	PC-5p-638522_6	AACTTGTTTTGTGGTGATACT	down	10.1715	0	-inf	-inf	0.0025474	0.00222526
218	PC-5p-174167_33	GCGCTACCGCCGCTGCCCGGACAG	down	22.3772	0	-inf	-inf	7.6076e-06	8.46567e-07
219	PC-3p-418819_12	TGAATTTCTTCTATAAGCGCATC	up	0	16.7805	inf	inf	1.4948e-05	2.90188e-06
220	PC-3p-181496_32	TTCCAAAATGCTTGAAGCGAATT	up	0	53.1382	inf	inf	1.3134e-14	5.44371e-18
221	PC-5p-38335_120	TTGACCGTAAATTTAACTATC	down	10.1715	0	-inf	-inf	0.0025474	0.00222526
222	PC-5p-242415_23	TTTTGACCATAGATCTAACTAATA	down	18.3086	0	-inf	-inf	5.1519e-05	1.14141e-05
223	PC-5p-403634_12	GGTCCCAGTTGGTGGCTTGAACC	up	0	16.7805	inf	inf	1.4948e-05	2.90188e-06
224	PC-5p-191742_30	TAGCAGAACTCCCGACCTTGCTTC	up	0	16.7805	inf	inf	1.4948e-05	2.90188e-06
225	PC-5p-454849_10	AGGAAATTTGACCTAAATTCATA	up	0	27.9675	inf	inf	2.2793e-08	7.57847e-10
226	PC-5p-470305_10	TTCCTTTTCCAATGAACACT	down	26.4458	0	-inf	-inf	1.1395e-06	6.37137e-08
227	PC-3p-284214_19	GCCACGAACCGGGACCAATGAGGT	down	20.3429	0	-inf	-inf	1.9756e-05	3.10175e-06
228	PC-5p-279496_20	CGGTTGGTGGCACAAACCGGGACT	down	10.1715	0	-inf	-inf	0.0025474	0.00222526
229	PC-3p-332163_16	GGTTGGTGGCACCAACCAGGACC	down	22.3772	0	-inf	-inf	7.6076e-06	8.46567e-07
230	PC-3p-1358_1407	TAAAACCACGACGAGTAAATC	down	14.2401	0	-inf	-inf	0.00035624	0.000157129
231	PC-5p-357621_14	AGCTTCAATCCATTCGGAATAGTG	up	0	19.5772	inf	inf	2.9202e-06	3.05833e-07
232	PC-3p-26551_158	ATTTCCGTTACAAGTAATTCC	up	0	19.5772	inf	inf	2.9202e-06	3.05833e-07
233	PC-3p-14321_250	ATGATACTAGTATATGATACTCCC	up	0	16.7805	inf	inf	1.4948e-05	2.90188e-06
234	PC-3p-142521_40	AATGGGGCTCAAAGATTTTGGGA	down	14.2401	0	-inf	-inf	0.00035624	0.000157129
235	PC-3p-163287_35	GGGACGAATCAGGACCAATGGGCC	up	0	39.1545	inf	inf	3.7545e-11	1.97885e-13
236	PC-5p-470777_10	AAACATTTGGACTTCTGTGCAGC	down	20.3429	0	-inf	-inf	1.9756e-05	3.10175e-06
237	PC-3p-391077_13	GAATTTATGTTGAATTTTCT	down	38.6516	0	-inf	-inf	4.0386e-09	2.36284e-11
238	PC-3p-103822_53	TAGTATCAGTTTGTGCCATGAACC	down	32.5487	0	-inf	-inf	6.7303e-08	1.36121e-09
239	PC-5p-367524_14	TGGTGGCTTGAACCGGGACC	down	18.3086	0	-inf	-inf	5.1519e-05	1.14141e-05
240	PC-5p-221359_26	AGTTGAGAGGAGCTCGAGAGGGT	down	12.2058	0	-inf	-inf	0.00094747	0.000588923
241	PC-5p-372113_14	CTGTTCACCTGTTAAATACT	down	16.2744	0	-inf	-inf	0.00013504	4.22209e-05
242	PC-3p-161182_36	AGGAATGTGATTTCATGATGAATT	down	12.2058	0	-inf	-inf	0.00094747	0.000588923
243	PC-5p-468663_10	CCAACCGGGACCAAAGGCCTCTT	down	20.3429	0	-inf	-inf	1.9756e-05	3.10175e-06
244	PC-3p-19509_199	CGAGCTGTTTCTCTGCTAGCT	up	0	13.9837	inf	inf	7.7428e-05	2.75333e-05
245	PC-3p-363498_14	TTGCCTATGTAGTGAACCATA	down	14.2401	0	-inf	-inf	0.00035624	0.000157129
246	PC-3p-377858_13	CTTTAGTCGCGGTTGGCCTGGCC	down	26.4458	0	-inf	-inf	1.1395e-06	6.37137e-08
247	PC-5p-257552_22	TAGCTCTCTGCAAAAAAGACAAAT	up	0	41.9512	inf	inf	7.6161e-12	2.08531e-14
248	PC-5p-252676_22	CTTTAGTGTCGGTTCGTGCCGAAC	up	0	13.9837	inf	inf	7.7428e-05	2.75333e-05
249	PC-3p-164966_35	TAGTACCGTTTGGTGGCACGAACC	up	0	22.374	inf	inf	5.7556e-07	6.82342e-08
250	PC-5p-129427_44	ATGTGACTTGACTTAACTGCC	down	65.0974	0	-inf	-inf	2.2684e-14	9.41476e-19
251	PC-5p-17471_215	ACCGAAATACTTGTAGTTGAG	down	10.1715	0	-inf	-inf	0.0025474	0.00222526
252	PC-5p-313324_17	CGGCACGAACCGCCACTAAAGGC	down	12.2058	0	-inf	-inf	0.00094747	0.000588923
253	PC-5p-351855_15	AGAAGCGTAGTGCTCACCTGCAC	down	10.1715	0	-inf	-inf	0.0025474	0.00222526
254	PC-3p-348692_15	CTCCTGTAGAAATAGGCACCGGT	up	0	22.374	inf	inf	5.7556e-07	6.82342e-08
255	PC-3p-36166_125	ATTGACCCAACTGCAGGTGC	down	34.583	0	-inf	-inf	2.631e-08	3.5052e-10
256	PC-5p-336681_16	CTGTAAATTAATATAAGAGC	down	16.2744	0	-inf	-inf	0.00013504	4.22209e-05
257	PC-3p-30526_142	TCCTGTAGAAATAGGCACCGGTGC	up	0	19.5772	inf	inf	2.9202e-06	3.05833e-07
258	PC-3p-357915_14	GGCACCAACCGGGACTAAAGGGT	down	28.4801	0	-inf	-inf	4.4282e-07	1.75487e-08
259	PC-3p-44899_106	AATCCAGAACCGGGACTAAAGGCC	up	0	13.9837	inf	inf	7.7428e-05	2.75333e-05
260	PC-3p-24914_166	TCTTTTTAATGAGAGCTCCTC	down	10.1715	0	-inf	-inf	0.0025474	0.00222526
261	PC-3p-57311_87	ATTGGGTATTTCTGTCTTTAAA	up	0	27.9675	inf	inf	2.2793e-08	7.57847e-10
262	PC-3p-123313_46	ATTTCTGTTACAAGTAATTCC	up	0	39.1545	inf	inf	3.7545e-11	1.97885e-13
263	PC-3p-9315_342	AACAAATGTGGCTCAAAGATT	up	0	50.3415	inf	inf	6.43e-14	5.16607e-17
264	PC-3p-429932_11	TGATACTAGTATATGATACTCCC	up	0	16.7805	inf	inf	1.4948e-05	2.90188e-06
265	PC-3p-100269_55	AGAAAGACTTATATTTGGGAA	up	0	16.7805	inf	inf	1.4948e-05	2.90188e-06
266	PC-5p-98313_56	TAGCTCTCGGCAAAAAAGACAAAT	down	22.3772	0	-inf	-inf	7.6076e-06	8.46567e-07
267	PC-5p-39464_117	TTCGTCGGACGAGCGTGCCT	down	14.2401	0	-inf	-inf	0.00035624	0.000157129
268	PC-5p-15783_233	TTGGTGGCATGAACCGGGACC	down	10.1715	0	-inf	-inf	0.0025474	0.00222526
269	PC-5p-56238_89	TGGTCCCGGTTGGTGGCATGAACC	down	20.3429	0	-inf	-inf	1.9756e-05	3.10175e-06
270	PC-5p-381638_13	AACCGGGACTAAAGGGGTGCATT	down	16.2744	0	-inf	-inf	0.00013504	4.22209e-05
271	PC-3p-124416_45	CCTTTGGTCCCGGTTGATGGCACC	up	0	13.9837	inf	inf	7.7428e-05	2.75333e-05
272	PC-3p-123755_46	TTATGAATTTAGGTTGAATTTT	up	0	22.374	inf	inf	5.7556e-07	6.82342e-08
273	PC-3p-59120_85	TTGGTCCCGGTTGGTGCCACCAAC	down	12.2058	0	-inf	-inf	0.00094747	0.000588923
274	PC-3p-36117_125	CTATCCGGTACTCCATTCCAGAAC	up	0	204.163	inf	inf	1.5363e-51	3.45845e-67
275	PC-3p-362247_14	TGAATTTATGTTGAATTTTCTCTA	up	0	22.374	inf	inf	5.7556e-07	6.82342e-08
276	PC-3p-289364_19	ACTAGATATGATTGTAAAACA	up	0	19.5772	inf	inf	2.9202e-06	3.05833e-07
277	PC-5p-71064_73	TGGCACCAACCGGGACTAAAGGGG	down	12.2058	0	-inf	-inf	0.00094747	0.000588923
278	PC-5p-237453_24	GGAGTCCTGATAGGATAATTCAC	down	24.4115	0	-inf	-inf	2.9399e-06	2.31897e-07
279	PC-5p-86655_62	TGGTCCCGTTTGGTGGCTTGAACC	up	0	22.374	inf	inf	5.7556e-07	6.82342e-08
280	PC-5p-206420_28	GGGAGAAGCGCAGTGCTCACCTGC	down	16.2744	0	-inf	-inf	0.00013504	4.22209e-05
281	PC-5p-468527_10	GAACCGCGACTAAAGGCCCGTCC	down	20.3429	0	-inf	-inf	1.9756e-05	3.10175e-06
282	PC-5p-330227_16	ATTAGAACCAGTTCGTGGCGAAC	down	14.2401	0	-inf	-inf	0.00035624	0.000157129
283	PC-5p-732944_5	ATGCACCTATAGAGGAAATTTGAC	up	0	27.9675	inf	inf	2.2793e-08	7.57847e-10
284	PC-5p-88267_61	ATGCCCTTATACAGGAAATTTGAC	down	12.2058	0	-inf	-inf	0.00094747	0.000588923
285	PC-3p-450539_11	CCTTTGTAGTGACCCATTCATCT	up	0	16.7805	inf	inf	1.4948e-05	2.90188e-06
286	PC-5p-75846_69	TGTACCGAAATACTTGTAGTTGAG	up	0	13.9837	inf	inf	7.7428e-05	2.75333e-05
287	PC-5p-470750_10	ACACGTTGCTTAGCTTCAAGCCT	up	0	27.9675	inf	inf	2.2793e-08	7.57847e-10
288	PC-3p-501658_9	TGGACGAACCGGGACCAATGGGCC	down	18.3086	0	-inf	-inf	5.1519e-05	1.14141e-05
289	PC-5p-221214_26	ATAGGATAATTCGCTTTTTGGTAC	up	0	13.9837	inf	inf	7.7428e-05	2.75333e-05
290	PC-5p-321735_17	CAGGAAATTTGACCTAAATTCATA	up	0	19.5772	inf	inf	2.9202e-06	3.05833e-07
291	PC-5p-23676_172	TTAGAGATTTCAATGTGGATT	up	0	13.9837	inf	inf	7.7428e-05	2.75333e-05
292	PC-5p-192007_30	GCCTTTAAGGCACCTGCCTTT	down	42.7202	0	-inf	-inf	6.2304e-10	1.63054e-12
293	PC-3p-297145_18	CAAATGTAAGACAAAAATTTT	up	0	16.7805	inf	inf	1.4948e-05	2.90188e-06
294	PC-3p-35209_127	GTCTCTTCTGTAGAAATAGGCACC	up	0	13.9837	inf	inf	7.7428e-05	2.75333e-05
295	PC-3p-418962_12	TATGGATATGGCATATACTTGAT	up	0	16.7805	inf	inf	1.4948e-05	2.90188e-06
296	PC-5p-404795_12	TAGGATAATTCGCTTTTTGGTAC	up	0	19.5772	inf	inf	2.9202e-06	3.05833e-07
297	PC-5p-474630_10	GAGGAAGTGGTGTAGACTGCACG	down	20.3429	0	-inf	-inf	1.9756e-05	3.10175e-06
298	PC-3p-470048_10	ATCCGGGACTCCATTCCAGAACA	up	0	27.9675	inf	inf	2.2793e-08	7.57847e-10
299	PC-5p-409978_12	ACTATTATTGTAATAAGAGCATC	up	0	33.561	inf	inf	9.1918e-10	8.41704e-12
300	PC-3p-9540_336	AACAAATGGGGCTCAAAGATT	up	0	22.374	inf	inf	5.7556e-07	6.82342e-08
301	PC-3p-52544_93	ATGGAGTGATGATTCTGGGAGA	up	0	22.374	inf	inf	5.7556e-07	6.82342e-08
302	PC-3p-115080_49	ACTAGATAGGATTGTAAAACA	down	12.2058	0	-inf	-inf	0.00094747	0.000588923
303	PC-3p-271654_21	AATGGGGCTCAAAGATTTTGGGAGA	up	0	67.1219	inf	inf	4.7501e-18	1.49707e-22
304	PC-3p-87967_61	CCTTTGGTCCCGGTTGGTGGCAC	down	42.7202	0	-inf	-inf	6.2304e-10	1.63054e-12
305	PC-5p-34970_128	GCACCTGAGCAGCTCTTGGCA	down	14.2401	0	-inf	-inf	0.00035624	0.000157129
306	PC-3p-649929_6	GGCACCGGTGCTTAAGAAAAGTCT	up	0	33.561	inf	inf	9.1918e-10	8.41704e-12
307	PC-3p-470100_10	AAGGCGAATTATTCTATCCGGGA	up	0	27.9675	inf	inf	2.2793e-08	7.57847e-10
308	PC-5p-139195_41	AATATGGCAGAAGAGCAAACAATT	up	0	16.7805	inf	inf	1.4948e-05	2.90188e-06
309	PC-5p-5336_513	TGCCTTTAAGGCACCTGCCTTT	up	0	19.5772	inf	inf	2.9202e-06	3.05833e-07
310	PC-3p-443003_11	TGCTGAACTGACACTAAAGGGCCT	up	0	16.7805	inf	inf	1.4948e-05	2.90188e-06
311	PC-3p-267503_21	ACGTTCCCCTAGTAGATTGACAAC	up	0	36.3577	inf	inf	1.8552e-10	1.8778e-12
312	PC-5p-193240_30	AGCTTCAAGCCATTCGGAATAGTG	down	18.3086	0	-inf	-inf	5.1519e-05	1.14141e-05
313	PC-3p-17541_215	ATTTCCGATACAAGTAATTCC	up	0	22.374	inf	inf	5.7556e-07	6.82342e-08
314	PC-5p-112701_50	TTTCAAATCATTTGGACATCTGAG	up	0	27.9675	inf	inf	2.2793e-08	7.57847e-10
315	PC-3p-179808_32	TTAGTACCTGTTGGTGGCACAAAC	up	0	25.1707	inf	inf	1.1422e-07	7.1911e-09
316	PC-5p-203198_28	GAAGTGGTGTAGACTGCACAGAGC	down	10.1715	0	-inf	-inf	0.0025474	0.00222526
317	PC-5p-230550_25	ATGCACCTATAGAGGAAATTGGAC	down	16.2744	0	-inf	-inf	0.00013504	4.22209e-05
318	PC-3p-233752_24	TTGAATTTCCTCTATAAGCGTATC	up	0	16.7805	inf	inf	1.4948e-05	2.90188e-06
319	PC-5p-429448_11	TGGACTTCTGTGCAGCTCTCAGC	up	0	30.7642	inf	inf	4.5686e-09	7.98699e-11
320	PC-3p-322687_17	TGCTGAACTTCATACCAAAAAGC	down	10.1715	0	-inf	-inf	0.0025474	0.00222526
321	PC-3p-210464_27	AGACCCACAGGGCAGTGTGCC	down	10.1715	0	-inf	-inf	0.0025474	0.00222526
322	PC-5p-230000_25	AATGGAAGGTTCTTAGAGAGA	down	10.1715	0	-inf	-inf	0.0025474	0.00222526
323	PC-5p-378966_13	AGCTTCAATCCTTGAGGATTAGGG	up	0	16.7805	inf	inf	1.4948e-05	2.90188e-06
324	PC-5p-84595_63	TTAAGGTTCGGTGACGCTAGAGTT	down	16.2744	0	-inf	-inf	0.00013504	4.22209e-05
325	PC-5p-418627_12	CTGCAGTGCGCCATTAGAATGCC	up	0	16.7805	inf	inf	1.4948e-05	2.90188e-06
326	PC-5p-292016_19	AATTTGACCTATATTCATACTGA	down	24.4115	0	-inf	-inf	2.9399e-06	2.31897e-07
327	PC-5p-431149_11	TGCACCTATAGAGGAAATTGGAC	up	0	30.7642	inf	inf	4.5686e-09	7.98699e-11
328	PC-5p-156912_37	GAAACACTGTGTGAGAGAAG	down	30.5144	0	-inf	-inf	1.7247e-07	2.54611e-09
329	PC-3p-461974_10	GTGATAATGGTAGCACCGAT	down	20.3429	0	-inf	-inf	1.9756e-05	3.10175e-06
330	PC-3p-342602_15	GGATATGGCATATACTTGATCAC	up	0	27.9675	inf	inf	2.2793e-08	7.57847e-10
331	PC-3p-246947_23	GCCGGGCAGTTATGTAGAGCCATA	down	10.1715	0	-inf	-inf	0.0025474	0.00222526
332	PC-3p-450535_11	TTTATTATGAATTTAGGTTGAAT	down	22.3772	0	-inf	-inf	7.6076e-06	8.46567e-07
333	PC-5p-414556_12	GGTTGGTGGCACCAACCGGGACT	down	24.4115	0	-inf	-inf	2.9399e-06	2.31897e-07
334	PC-5p-6458_446	AAGCGGATAATGTAAAGCATC	up	0	55.9349	inf	inf	2.6861e-15	5.73619e-19
335	PC-5p-138764_41	GAGATTCCACTATGAACCACATAC	up	0	16.7805	inf	inf	1.4948e-05	2.90188e-06
336	PC-5p-160856_36	AGCAAGACCGATTGCGGCGGGAGC	up	0	13.9837	inf	inf	7.7428e-05	2.75333e-05
337	PC-5p-430565_11	TTGGTCCCGGTTGGTGATATCAAC	up	0	33.561	inf	inf	9.1918e-10	8.41704e-12
338	PC-5p-54952_90	TCTGTAAATAAATATAAGACC	up	0	19.5772	inf	inf	2.9202e-06	3.05833e-07
339	PC-3p-252777_22	CTATAATGCCATATCCATATTACC	down	24.4115	0	-inf	-inf	2.9399e-06	2.31897e-07
340	PC-3p-2190_965	GCTCCCCCTTCGAGCGTGGCC	up	0	123.057	inf	inf	9.4787e-32	8.53659e-41
341	PC-5p-89444_61	TTAGAGATTTCACTATAGACT	down	12.2058	0	-inf	-inf	0.00094747	0.000588923
342	PC-3p-79464_67	TTCCAAAATGCTTGAAGCGAAT	up	0	44.748	inf	inf	1.5481e-12	2.19762e-15
343	PC-3p-265206_21	GACACAAACCGGGACTATAGGTT	up	0	22.374	inf	inf	5.7556e-07	6.82342e-08
344	PC-3p-352347_15	TGCCGCCATGATCGAGGGAGT	down	12.2058	0	-inf	-inf	0.00094747	0.000588923
345	PC-3p-199826_29	TTGAATTTCCTTTATAAGCGCATC	up	0	39.1545	inf	inf	3.7545e-11	1.97885e-13
346	PC-3p-676360_6	TTCGAGAGATGAGTGAGAATAAT	up	0	16.7805	inf	inf	1.4948e-05	2.90188e-06
347	PC-5p-29165_147	ACTTGTCTTGGAAATGGATGTATC	down	12.2058	0	-inf	-inf	0.00094747	0.000588923
348	PC-3p-173820_33	AAGATTCTTGGAGAAGCTGGGTGG	up	0	27.9675	inf	inf	2.2793e-08	7.57847e-10
349	PC-5p-104701_53	CGGTTGGTTGCTTGAACCGGGACC	up	0	44.748	inf	inf	1.5481e-12	2.19762e-15
350	PC-3p-434129_11	GAATTTAGGTCTAATTTTCTC	up	0	16.7805	inf	inf	1.4948e-05	2.90188e-06
351	PC-3p-175031_33	CATTAGTACCGGTTGGTGGCACCA	up	0	22.374	inf	inf	5.7556e-07	6.82342e-08
352	PC-5p-187462_31	TTAGTCCCGGTTGGTGGCACC	down	22.3772	0	-inf	-inf	7.6076e-06	8.46567e-07
353	PC-5p-66845_77	TCATTGACCCCCTTTTGTTTT	down	10.1715	0	-inf	-inf	0.0025474	0.00222526
354	PC-3p-226868_25	CGAACCGGGACCAATGAGGTGCCT	down	12.2058	0	-inf	-inf	0.00094747	0.000588923
355	PC-5p-16524_225	AAATAAACCGAGTTTTTCTGA	down	12.2058	0	-inf	-inf	0.00094747	0.000588923
356	PC-3p-96942_57	ACCCGGCATTTGGGTAAAGTCACA	up	0	19.5772	inf	inf	2.9202e-06	3.05833e-07
357	PC-5p-449606_11	GCAAGACCGATTGCGGCGGGAGC	down	22.3772	0	-inf	-inf	7.6076e-06	8.46567e-07
358	PC-5p-407775_12	TAGAGATTTCAATGTGGATT	up	0	16.7805	inf	inf	1.4948e-05	2.90188e-06
359	PC-3p-469484_10	TCCGGGCAGCTGCGGTAGTGCTG	up	0	50.3415	inf	inf	6.43e-14	5.16607e-17
360	PC-5p-457663_10	TTGTACGCCGACGGCCAGAACC	down	20.3429	0	-inf	-inf	1.9756e-05	3.10175e-06
361	PC-5p-2383_914	TTTTGCTGTTTGTCATCTAACC	up	0	22.374	inf	inf	5.7556e-07	6.82342e-08
362	PC-3p-337426_16	CTATAAAGACCTATATTCGGGAAC	up	0	16.7805	inf	inf	1.4948e-05	2.90188e-06
363	PC-5p-378653_13	CATAGTGGTCAGTAACTTAGACT	up	0	16.7805	inf	inf	1.4948e-05	2.90188e-06
364	PC-3p-297465_18	TCTAATGGCGCACTGCAGGCTATA	up	0	16.7805	inf	inf	1.4948e-05	2.90188e-06
365	tae-MIR1122a-p5	CAAGAATTTTGGGACGGAGGGAGT	up	75.2689	151.024	2.00646	1.00466	4.1728e-09	4.33946e-09
366	PC-3p-70457_74	GCACGAACCGGTACTAAAGGCTC	up	117.989	237.724	2.01479	1.01063	1.3217e-13	1.155e-13
367	ata-miR1432-5p_L+1R-1	ATCAGGAGAGATGACACCGAC	up	148.503	299.252	2.01512	1.01086	9.6596e-17	1.10433e-16
368	tae-MIR5175-p3_1ss19GA	GACGAGTAATTTGGAACGAAG	up	46.7888	95.0894	2.03231	1.02312	2.3468e-06	2.90848e-06
369	PC-3p-52269_94	TTGAATTTCCTCTATAAGCGCATT	up	54.9259	111.87	2.03674	1.02626	2.8768e-07	3.35046e-07
370	PC-3p-142473_40	CCTCCAGTCGGCCTGCTGTGGGCC	up	24.4115	50.3415	2.0622	1.04418	0.00049694	0.000629784
371	PC-5p-350479_15	GTTCGGCAACCGGCACTAAAGAG	up	12.2058	25.1707	2.0622	1.04418	0.013802	0.0198689
372	PC-5p-276588_20	AGCTTTAAGCCTTGAGGAATAG	up	16.2744	33.561	2.0622	1.04418	0.0044647	0.00417319
373	PC-5p-61748_82	AAAACGACGTTTTTTGTGGCTTGT	up	16.2744	33.561	2.0622	1.04418	0.0044647	0.00417319
374	PC-3p-88584_61	AGGTTGAATTCTCTCTATAGGCGC	up	12.2058	25.1707	2.0622	1.04418	0.013802	0.0198689
375	tae-miR9775	TGTGCGCAATAAGATTTTGCTA	up	26.4458	55.9349	2.11508	1.08071	0.00017226	0.000143086
376	sbi-MIR6233-p3_2ss16AG23CA	TTGGTTTTGGTAATTGATGACAA	up	18.3086	39.1545	2.13858	1.09665	0.0015043	0.00137199
377	PC-3p-15223_239	TCCGGACAGCTGTGGTAGTGTTAC	up	146.469	313.236	2.13858	1.09665	2.7177e-19	1.89418e-19
378	tae-miR9773	TTTGTTTTTATGTTATTTTGTGAA	up	3151.12	6787.71	2.15406	1.10706	0	0
379	PC-3p-205058_28	TATGAATTTAGGTTGAATTTT	up	14.2401	30.7642	2.1604	1.1113	0.004535	0.00418689
380	PC-5p-114926_49	ACATGTACCGTCGGTGTCGGACA	up	28.4801	61.5284	2.1604	1.1113	5.9663e-05	4.69665e-05
381	PC-5p-205281_28	CTAAAGTGTCGTAGAAAAAACT	up	14.2401	30.7642	2.1604	1.1113	0.004535	0.00418689
382	PC-3p-255_6850	TTGAATTTCCTCTATAAGCGCATC	up	1289.74	2833.1	2.19664	1.1353	0	1.85234e-171
383	bdi-miR159a-5p_R+1	AGCTCCCTTCGATCCAATCC	up	10.1715	22.374	2.19968	1.13729	0.013969	0.0200125
384	osa-miR396e-5p_L-1R-2	CCACAGGCTTTCTTGAAC	up	10.1715	22.374	2.19968	1.13729	0.013969	0.0200125
385	PC-3p-152362_38	ATATGGAGTGATGATTCTGGGAGA	up	10.1715	22.374	2.19968	1.13729	0.013969	0.0200125
386	PC-3p-80565_66	TTATGAATTTAGGTTGAATTTTCT	up	10.1715	22.374	2.19968	1.13729	0.013969	0.0200125
387	PC-5p-305902_18	AATAAACCGAGTTTTTCTGA	up	10.1715	22.374	2.19968	1.13729	0.013969	0.0200125
388	bdi-MIR7757-p3_1ss6AG	TTTATGAGCTCATTGAAGTAACT	up	81.3718	178.992	2.19968	1.13729	3.5617e-12	2.51092e-12
389	PC-3p-85092_63	TACAAACTCAAGAAAATGCAAAT	up	81.3718	181.789	2.23405	1.15966	1.2587e-12	8.28665e-13
390	PC-5p-68959_75	TTCGACGGAGCAGCGTGCCGC	up	16.2744	36.3577	2.23405	1.15966	0.0015025	0.00195181
391	PC-3p-324550_16	GAATTTAGGTTGAATTTTT	up	16.2744	36.3577	2.23405	1.15966	0.0015025	0.00195181
392	tae-MIR530-p5	TGCATTTGCACCTGCACCTAG	up	158.675	355.187	2.23846	1.1625	2.7737e-23	2.02569e-23
393	PC-5p-48245_100	TACATGTACCGTCGGTGTCGGACA	up	22.3772	50.3415	2.24967	1.16972	0.00017231	0.000203775
394	PC-5p-23192_175	AGCGCTACCGCCGCTGCCCGGACA	up	134.263	304.845	2.2705	1.18301	1.2122e-20	6.22735e-21
395	PC-5p-11830_287	AAGAACCGCGACTAAAGGTCCTCC	up	12.2058	27.9675	2.29133	1.19619	0.0044906	0.00415757
396	PC-3p-135144_42	TAACGAAGCATTGCACCTCTTTT	up	12.2058	27.9675	2.29133	1.19619	0.0044906	0.00415757
397	PC-5p-103871_53	TAGCTTTAAGCCTTGAGGAATAG	up	12.2058	27.9675	2.29133	1.19619	0.0044906	0.00415757
398	PC-5p-44907_106	TTTGGTACAAAGTTCAGCAAGAGC	up	44.7545	103.48	2.31216	1.20924	3.6871e-08	5.34002e-08
399	PC-3p-117089_48	TGAATTTCCTCTATAAGCGCATTT	up	32.5487	75.5122	2.31997	1.21411	2.4164e-06	2.87911e-06
400	mes-miR166i_L-1	TGGACCAGGCTTCATTCCCC	up	20.3429	47.5447	2.33716	1.22476	0.00016808	0.000130902
401	PC-3p-140070_41	TATGAATTTAGGTTGAATTTTCT	up	20.3429	47.5447	2.33716	1.22476	0.00016808	0.000130902
402	PC-3p-3331_716	TTGATTTTCCTCTATAAGCGCATC	up	130.195	313.236	2.4059	1.26658	5.3827e-23	2.65916e-23
403	gma-miR6300_R+6	GTCGTTGTAGTATAGTGGTAAGTA	up	16.2744	39.1545	2.4059	1.26658	0.00048281	0.000595676
404	bdi-MIR7757-p5_1ss15AG	TAAATAGAAGCATGGTTCAAC	up	26.4458	64.3252	2.43234	1.28234	6.4964e-06	6.34897e-06
405	PC-3p-4170_608	TATGTGGTCTATAGTGGAATC	up	26.4458	64.3252	2.43234	1.28234	6.4964e-06	6.34897e-06
406	PC-5p-20834_189	CTTTAGTACCGGTTGGAGCCACC	up	56.9602	139.837	2.455	1.29572	2.168e-11	1.44431e-11
407	PC-5p-2645_851	AGATAAGGTAGTAATAATGTCATA	up	307.178	757.919	2.46736	1.30297	3.2934e-55	2.2e-56
408	PC-5p-369238_14	AGCTTTAAGCCTTGAGGAATA	up	10.1715	25.1707	2.47464	1.30722	0.0042899	0.00592143
409	PC-3p-361008_14	CTTTAGTCGCGGTTGGCCAGGCC	up	10.1715	25.1707	2.47464	1.30722	0.0042899	0.00592143
410	rgl-miR5139_L+3	TCGAAACCTGGCTCTGATACCA	up	12.2058	30.7642	2.52047	1.33369	0.001382	0.00116801
411	PC-5p-171923_34	AGCTCTCGGCAAAAAAGACAAAT	up	20.3429	53.1382	2.61212	1.38522	1.6597e-05	1.65245e-05
412	PC-3p-132531_43	TTCGGGCAGCTGCGGTAGTGCT	up	24.4115	64.3252	2.63503	1.39782	1.8858e-06	1.63902e-06
413	PC-3p-4575_570	GTCTCTCCTGTAGAAATAGGCACC	up	87.4746	237.724	2.71763	1.44235	9.2054e-21	2.15761e-21
414	osa-MIR818d-p3_1ss5TC	CTTACATTATGGGACGGAGGGAGT	up	14.2401	39.1545	2.7496	1.45922	0.00013378	0.000148047
415	lus-miR159b_R+1_1ss21CT	TTTGGATTGAAGGGAGCTCTTT	up	10.1715	27.9675	2.7496	1.45922	0.0012468	0.00162785
416	PC-3p-351140_15	GGAGCTTTTGTGGCTTTTTGACC	up	14.2401	39.1545	2.7496	1.45922	0.00013378	0.000148047
417	PC-3p-25123_164	AAGGCCTGAAGCTAAGCAACGTGC	up	10.1715	27.9675	2.7496	1.45922	0.0012468	0.00162785
418	PC-5p-28545_150	TATTGCAGGATGGCAGGCACACGA	up	20.3429	55.9349	2.7496	1.45922	4.9918e-06	4.55227e-06
419	PC-3p-174502_33	GATCACAACCTGAACTGCCTGAGT	up	22.3772	61.5284	2.7496	1.45922	1.6847e-06	9.22583e-07
420	PC-3p-53936_92	CAGGCCCGTACGGCCCAGTAGGCC	up	18.3086	50.3415	2.7496	1.45922	1.4854e-05	1.42795e-05
421	PC-3p-139369_41	CAATGTGTATTTGGAATTTGGACC	up	16.2744	44.748	2.7496	1.45922	4.4432e-05	3.02112e-05
422	PC-3p-94081_58	GTCCGGACAGCTGTGGTAGTGTTAC	up	48.8231	134.244	2.7496	1.45922	1.5183e-12	1.12792e-12
423	PC-3p-267012_21	TGAATTTATGTTGAATTTTCTCT	up	12.2058	33.561	2.7496	1.45922	0.00040614	0.000308015
424	PC-3p-61727_82	GTCCGGATAGCTGTGGTAGTGTTA	up	134.263	374.764	2.79126	1.48092	8.3451e-33	9.72611e-34
425	PC-5p-24727_166	CGGTTCGGCAACCGGCACTAAAGA	up	26.4458	75.5122	2.85535	1.51367	5.7627e-08	2.48918e-08
426	ptc-miR6478_R+4_1ss21GA	CCGACCTTAGCTCAGTTGGTAGAGC	up	24.4115	69.9187	2.86417	1.51812	1.6898e-07	1.19087e-07
427	PC-3p-6807_430	AAGAACACCAAGAACACAAGGGGA	up	87.4746	251.707	2.87749	1.52481	2.4491e-23	5.06234e-24
428	hvu-MIR5052-p5_2ss8GA24GC	GATCAATACGGATGGTTCCTTCGC	up	14.2401	41.9512	2.946	1.55876	3.8304e-05	3.85964e-05
429	PC-3p-22114_181	TCCGGACAGCTATGGTAGTGTTAC	up	193.258	573.333	2.96667	1.56885	9.0261e-53	2.6268e-54
430	PC-5p-283475_19	GGTCCCGATTCGTGACTGGAACC	up	12.2058	36.3577	2.97873	1.5747	0.00011483	0.000122871
431	ata-miR528-5p	TGGAAGGGGCATGCAGAGGAG	up	10.1715	30.7642	3.02456	1.59673	0.00034658	0.000258911
432	PC-5p-336353_16	ACGAACCGGGACTAATGGGCATC	up	10.1715	30.7642	3.02456	1.59673	0.00034658	0.000258911
433	ptc-miR6478_R+2_1ss21GA	CCGACCTTAGCTCAGTTGGTAGA	up	91.5432	276.878	3.02456	1.59673	6.9193e-27	1.49604e-27
434	PC-3p-2971_782	TTTGTTATTTTTGGTGAGAGCTCC	up	185.121	578.927	3.12729	1.64491	2.7721e-56	2.91706e-58
435	PC-3p-104229_53	GTCCGGACAGCTGTGGTAGTGTT	up	34.583	109.073	3.15395	1.65716	5.6363e-12	3.98135e-12
436	PC-5p-359855_14	GATTTGACCTTACATATCTGCCC	up	12.2058	39.1545	3.20787	1.68161	3.1424e-05	2.97598e-05
437	PC-5p-148875_39	CCTTTGGTCCCGATTGGTGGCATC	up	12.2058	39.1545	3.20787	1.68161	3.1424e-05	2.97598e-05
438	PC-5p-32563_135	TGCCCTTATACAGGAAATTTGACC	up	24.4115	78.3089	3.20787	1.68161	3.9224e-09	1.96631e-09
439	PC-3p-162554_35	CCTTTAGTCGCGGTTCTTCTGGCC	up	10.1715	33.561	3.29952	1.72226	9.2896e-05	5.96774e-05
440	PC-5p-415210_12	TTTTGGAGATTTCAATATGAACC	up	10.1715	33.561	3.29952	1.72226	9.2896e-05	5.96774e-05
441	PC-3p-9205_345	AATGGGGCTCAAAGATTTTGGGAG	up	38.6516	128.65	3.32846	1.73486	1.5239e-14	6.24652e-15
442	PC-3p-114977_49	GGTTGAATTCTCTCTATAAGCGC	up	18.3086	61.5284	3.36062	1.74873	9.33e-08	5.56824e-08
443	PC-3p-102754_54	TTGAATTTCCTCTGTAAGCGCATC	up	22.3772	75.5122	3.37451	1.75468	3.0903e-09	1.36397e-09
444	ptc-miR6478_R+4_2ss6CT21GA	CCGACTTTAGCTCAGTTGGTAGAGC	up	44.7545	153.821	3.437	1.78115	1.4284e-17	4.87275e-18
445	bdi-MIR7775-p5_1ss12AT	TAAACCGGTTTTTTCTGAAGCACC	up	12.2058	41.9512	3.437	1.78115	8.3637e-06	6.91864e-06
446	PC-5p-205532_28	GTCACAAACCAGGACTAAAGGGCC	up	12.2058	41.9512	3.437	1.78115	8.3637e-06	6.91864e-06
447	tae-MIR9668-p5_1ss23AG	CAAGTATTTTCGGACGGAGGGAGT	up	58.9945	209.756	3.55552	1.83006	4.516e-24	6.46129e-25
448	PC-5p-210447_27	ATGCCCTTATACAGAAAATTTGACC	up	10.1715	36.3577	3.57448	1.83773	2.4161e-05	2.1831e-05
449	PC-3p-52452_94	TTATTTCGAAAGGCTTGAAGCAAA	up	16.2744	61.5284	3.7807	1.91865	1.8349e-08	8.22868e-09
450	PC-3p-44122_107	TTCCAAAATGCTTGAAGCAAAT	up	26.4458	100.683	3.80714	1.92871	5.2393e-13	1.52937e-13
451	PC-5p-198410_29	TAGAGATTCCACTATGGACCACGT	up	18.3086	69.9187	3.81889	1.93315	1.7096e-09	6.22277e-10
452	PC-3p-157996_36	TTGAATTTCCTCTATAAGCGCA	up	10.1715	39.1545	3.84944	1.94465	6.1277e-06	4.66313e-06
453	bdi-miR5066_L+2_2ss12AT18GT	TGAAGTGTATATGTGGATTGCCT	up	14.2401	55.9349	3.928	1.97379	5.0702e-08	2.41509e-08
454	PC-3p-106486_52	TTTCCGTGACAAGTAATTCCG	up	12.2058	58.7317	4.8118	2.26658	1.9856e-09	5.35284e-10
455	PC-5p-188761_31	TGAATCTTGGGAAAAAGCTGCA	up	10.1715	53.1382	5.22424	2.38522	4.9461e-09	2.33428e-09
456	PC-3p-42669_110	ATGAATTTAGGTTGAATTTTCTCT	up	18.3086	128.65	7.02676	2.81286	1.2673e-22	6.48191e-25
