# Supplementary material for: Small RNAs and their targets are associated with the transgenerational effects of water-deficit stress in durum wheat
Source: Sci Rep. 2021 Feb 11;11:3613. doi: 10.1038/s41598-021-83074-7 (PMC7878867; doi:10.1038/s41598-021-83074-7)
Supplement: Supplementary file 12 — Supplementary Table 7. [file 41598_2021_83074_MOESM12_ESM.xlsx]

## Sheet: AtWC_L vs AtCC_L
Small RNAs and their targets are associated with the transgenerational effects of water-deficit stress in durum wheat
Haipei Liu1*, Amanda J. Able1, Jason A. Able1
1 School of Agriculture, Food & Wine, Waite Research Institute, The University of Adelaide, Urrbrae, SA, Australia
Table S7. Differentially expressed miRNAs between treatment groups with a different parent treatment factor.
Index	miRNA name	miRNA sequence	up/down	AtCC_L (normalised reads count)	AtWC_L (normalised reads count)	fold_change(AtWC_L/AtCC_L)	log2(fold_change)	pvalue(chi_square_2x2)	pvalue(fisher_test)
1	ata-miR399b-5p_L-2R+2	GGGCGCTTCTCCTTTGGCACG	down	31.3493	3.76574	0.120122	-3.05743	3.0031e-06	1.83675e-06
2	tae-miR9659-3p	TCCAATGGTTGTTCACGGCATC	down	74.0983	10.042	0.135522	-2.8834	2.4187e-12	1.63805e-13
3	cas-miR5139_L-1	AACCTGGCTCTGATACCA	down	36.4791	6.27623	0.17205	-2.5391	3.5438e-06	1.54567e-06
4	gma-MIR5368-p5_1ss7TC_2	ACTGTTCCCTGGGATTGGCTTT	down	17.6696	3.13812	0.1776	-2.4933	0.001385	0.000830845
5	gma-MIR5368-p5_1ss7TC_1	ACTGTTCCCTGGGATTGGCT	down	17.6696	3.13812	0.1776	-2.4933	0.001385	0.000830845
6	gma-MIR5368-p3_1ss17CA	GAGATACCACTCTGGAAG	down	63.8385	11.9248	0.186797	-2.42046	2.1307e-09	5.39856e-10
7	PC-3p-4265_599	TTGTGACACTTGTTATGGATC	down	120.837	23.8497	0.19737	-2.34102	5.6961e-16	4.54538e-17
8	csi-miR399f-3p	CGCCAAAGGAGAATTGCCCTG	down	27.9293	5.64861	0.202246	-2.30581	0.00011317	0.00011245
9	PC-3p-46084_104	AATCCCGGGATCAAAATAACTATT	down	18.2396	3.76574	0.20646	-2.27607	0.0019489	0.00253641
10	PC-5p-73413_71	ATTACTTGTCTTAAATTTGTT	down	17.6696	3.76574	0.21312	-2.23026	0.0025665	0.00253641
11	PC-3p-61144_83	ATTTTTGTATGTCGAGCAATG	down	39.3291	8.78672	0.223415	-2.1622	9.7978e-06	8.81498e-06
12	gma-MIR5368-p3_1ss16CA	AGATACCACTCTGGAAGAGCT	down	15.9596	3.76574	0.235954	-2.08342	0.0058274	0.00705384
13	PC-3p-69881_74	GCCACTTGTCGCAACCTGGGAGTT	down	15.9596	3.76574	0.235954	-2.08342	0.0058274	0.00705384
14	gma-MIR5368-p3_2ss1AT18CA	TGAGATACCACTCTGGAAG	down	33.0592	8.1591	0.246802	-2.01857	9.7988e-05	6.60238e-05
15	ptc-miR6478_R-2	CCGACCTTAGCTCAGTTGG	down	119.127	29.4983	0.24762	-2.0138	1.526e-13	2.07205e-14
16	ptc-miR6478_R-2_1ss6CT	CCGACTTTAGCTCAGTTGG	down	57.5687	14.4353	0.25075	-1.99568	3.2931e-07	9.45652e-08
17	PC-3p-6474_445	ATTCCTGAAGGCTTGAAGCTA	down	95.7578	24.4773	0.255617	-1.96795	6.5715e-11	1.20832e-11
18	PC-5p-1003_1811	TTGGTGGCTTGAACCGGGACC	down	334.582	85.9844	0.25699	-1.96021	3.991e-34	4.26956e-36
19	ptc-miR6478_R-1	CCGACCTTAGCTCAGTTGGT	down	430.91	117.993	0.273823	-1.86868	4.4492e-41	2.12658e-43
20	tae-MIR1120a-p5_1ss7CT	TCCGTCTCATAATATAAGAAC	down	11.3997	3.13812	0.27528	-1.86103	0.029489	0.0346929
21	osa-miR5077_L-1_1ss5GA	TTCACGTCGGGTTCACCA	down	13.6797	3.76574	0.27528	-1.86103	0.017095	0.018908
22	PC-5p-4094_615	ATTCTAACATGGTATCAGATTCCT	down	66.1185	18.2011	0.27528	-1.86103	1.581e-07	7.84402e-08
23	PC-5p-101565_54	TCCGTCCCACAATAGAAGATT	down	15.9596	4.39336	0.27528	-1.86103	0.010003	0.00705384
24	bdi-MIR5200a-p5_1ss10GT	GAGCCTTAGTGAATATCTACA	down	87.9679	24.4773	0.278252	-1.84553	1.789e-09	5.19113e-10
25	PC-5p-1298_1463	GAGCCTTATTGAATATCTACA	down	402.981	112.972	0.280341	-1.83474	1.0889e-37	1.01248e-39
26	osa-MIR159c-p5_1ss9AT	AGCTGCCGTTTCATGGATACC	down	54.7187	15.6906	0.28675	-1.80214	2.9599e-06	2.26801e-06
27	ata-miR9674a-3p_L-1R+1	TAAGATGGCTGATGCTATGGA	down	10.8297	3.13812	0.289768	-1.78703	0.038645	0.0346931
28	PC-5p-56095_89	ACATTGCTCGAGATACAAAAA	down	17.0996	5.02098	0.293632	-1.76792	0.0098623	0.0104274
29	tae-MIR9655-p5	TCGGCTACTTCCTTTCCCTTGC	down	313.493	96.654	0.308313	-1.69753	5.1283e-27	7.15024e-28
30	ata-miR5200-5p_1ss9GT	AAGCCTTATTGAATATCTACA	down	1842.67	568.627	0.308588	-1.69625	0	8.92902e-158
31	PC-3p-2190_965	GCTCCCCCTTCGAGCGTGGCC	down	155.606	48.327	0.310572	-1.687	4.3183e-14	9.13091e-15
32	ata-miR166c-5p_1ss9GT	GGAACGTTTGCTGGCTCGAGG	down	17.6696	5.64861	0.31968	-1.6453	0.012343	0.0143851
33	tae-miR9654b-3p_L+1_1ss20GT	ATTCCGAAAGGCTTGAAGCTAAT	down	46.7389	15.6906	0.335707	-1.57473	7.7952e-05	7.42921e-05
34	bdi-miR159a-3p	CTTGGATTGAAGGGAGCTCT	down	344.272	117.993	0.342732	-1.54485	3.5215e-26	4.03019e-27
35	gma-miR156a_1ss20CT	TGACAGAAGAGAGTGAGCAT	down	43.889	15.063	0.343206	-1.54285	0.00016013	0.000129541
36	bdi-MIR399a-p5	GTGCAGTTCTCCTCTGGCATG	down	86.638	30.1259	0.347722	-1.52399	1.4501e-07	7.98967e-08
37	cas-miR5139_L-1_1ss5CT	AACTTGGCTCTGATACCA	down	12.5397	4.39336	0.350356	-1.51311	0.046526	0.0304593
38	tae-MIR9674a-p3_2ss19GA20CA	TGGCTGGTGCTATGGATAAAT	down	25.0794	8.78672	0.350356	-1.51311	0.0048755	0.00586362
39	PC-3p-19778_197	ATTATATATGGCAAAGAGCTCATT	down	37.0491	13.1801	0.355746	-1.49108	0.00070729	0.000602108
40	tae-MIR5200-p5	TAAGCCTTAGTGAATATCTAC	down	6005.85	2149.61	0.357919	-1.4823	0	0
41	PC-3p-177406_33	ACCAATTATTCCAGTAGGCTTGCC	down	20.5195	7.53148	0.36704	-1.44599	0.013651	0.0158583
42	PC-5p-5638_492	ATTGCTCGAGATACAAAAATG	down	100.888	37.0298	0.36704	-1.44599	4.523e-08	2.99909e-08
43	tae-MIR9652-p3	TAGAAGCTTAATGAGAACATG	down	35.3392	13.1801	0.37296	-1.42291	0.0013755	0.00136486
44	osa-miR396d_1ss20GA	TCCACAGGCTTTCTTGAACAG	down	17.6696	6.90385	0.39072	-1.35579	0.028896	0.0285536
45	PC-5p-16080_230	TTGACCGTAAATTTAACTACC	down	17.6696	6.90385	0.39072	-1.35579	0.028896	0.0285536
46	bdi-miR5200a-3p	TGTAGATACTCCCTAAGGCTT	down	4447.8	1738.2	0.390801	-1.35549	0	3.3381e-274
47	tae-miR5200	TGTAGATACTCCCTAAGGCTT	down	4447.8	1738.2	0.390801	-1.35549	0	3.3381e-274
48	ata-miR5200-3p	TGTAGATACTCCCTAAGGCTT	down	4447.8	1738.2	0.390801	-1.35549	0	3.3381e-274
49	osa-miR399d	TGCCAAAGGAGAGTTGCCCTG	down	106.588	43.306	0.406295	-1.2994	1.9756e-07	1.15499e-07
50	gma-MIR5368-p3_2ss2AT19CA_3	GTGAGATACCACTCTGGAAGAG	down	19.9495	8.1591	0.408987	-1.28987	0.025225	0.023763
51	gma-MIR5368-p3_2ss2AT19CA_2	GTGAGATACCACTCTGGAAGA	down	19.9495	8.1591	0.408987	-1.28987	0.025225	0.023763
52	gma-MIR5368-p3_2ss2AT19CA_5	GTGAGATACCACTCTGGAAGAGCT	down	19.9495	8.1591	0.408987	-1.28987	0.025225	0.023763
53	gma-MIR5368-p3_2ss2AT19CA_1	GTGAGATACCACTCTGGAAG	down	19.9495	8.1591	0.408987	-1.28987	0.025225	0.023763
54	gma-MIR5368-p3_2ss2AT19CA_4	GTGAGATACCACTCTGGAAGAGC	down	19.9495	8.1591	0.408987	-1.28987	0.025225	0.023763
55	ata-miR171a-3p	TGAGCCGAACCAATATCACTC	down	85.498	35.7745	0.418425	-1.25696	5.5011e-06	6.58169e-06
56	PC-3p-5497_502	TTTGCCGTAGGCATAGCCCTG	down	76.3782	32.0088	0.419083	-1.25469	1.7895e-05	1.85335e-05
57	tae-MIR1120a-p5_1ss20AG	TCCGTCCCATAATATAAGAGC	down	60.4186	25.7325	0.425904	-1.2314	0.00016872	0.00021607
58	ata-miR167b-3p	AGGTCATGCTGGAGTTTCATC	down	5296.89	2303.38	0.434855	-1.20139	0	2.53002e-271
59	osa-miR167d-5p_R+1_2	TGAAGCTGCCAGCATGATCTGT	down	504.438	230.338	0.456622	-1.13093	2.2368e-24	8.77178e-25
60	osa-miR167d-5p_R+1_1	TGAAGCTGCCAGCATGATCTGG	down	504.438	230.338	0.456622	-1.13093	2.2368e-24	8.77178e-25
61	PC-3p-42484_110	TTCCCAAGATATGTTTCGAAT	down	21.0895	10.042	0.47616	-1.07048	0.046065	0.0495215
62	PC-5p-17471_215	ACCGAAATACTTGTAGTTGAG	down	30.7793	15.063	0.489386	-1.03095	0.019325	0.0183313
63	bdi-miR399a_1ss16AG	TGCCAAAGGAGAATTGCCCTG	down	222.675	110.252	0.495128	-1.01413	5.2671e-10	4.00418e-10
64	ata-miR399a-3p	TGCCAAAGGAGAATTGCCCTG	down	222.675	110.252	0.495128	-1.01413	5.2671e-10	4.00418e-10
65	gma-miR156a_R+1	TGACAGAAGAGAGTGAGCACT	down	65.5485	32.6364	0.497897	-1.00608	0.00081426	0.000849415
66	bdi-miR156f-3p	GCTCACTGCTCTATCTGTCAGC	up	0	7.53148	inf	inf	0.0061979	0.00781376
67	ata-miR169a-3p	TGGGCAAGTCACCCTGGCTACC	up	0	6.90385	inf	inf	0.0087777	0.0156269
68	ata-miR171b-5p	TGTTGGCATGGCTCAATCAAA	down	5.69987	0	-inf	-inf	0.016676	0.0153786
69	tae-MIR399-p5	GGGCGCTTCTCCCTTGGCACG	down	7.97981	0	-inf	-inf	0.0046208	0.00382428
70	ata-MIR408-p5_2ss9GT20GA	CAGGGATGTAGCAGAGCAAA	down	6.26985	0	-inf	-inf	0.012052	0.0153786
71	ata-miR408-3p_1ss19CA	TGCACTGCCTCTTCCCTGAC	up	0	10.6696	inf	inf	0.0011227	0.000976871
72	tae-MIR5084-p5	ATCCTCTGCAGTACCGTATGGTGC	down	6.83984	0	-inf	-inf	0.0087353	0.00766889
73	tae-MIR9653b-p3_1ss2GC	GCCCTTGAAGACTTTGGCCATGT	up	0	7.53148	inf	inf	0.0061979	0.00781376
74	tae-miR9655-3p	CAAGGGAAGGAAGTAGCCAAC	down	98.6077	0	-inf	-inf	2.3495e-23	1.20665e-30
75	tae-miR9666a-3p	CGGTAGGGCTGTATGATGGCGA	down	5.12988	0	-inf	-inf	0.023151	0.0308388
76	zma-miR167b-3p_L-1_1ss5AG	ATCGTGCTGTGACAGTTTCACT	down	4.55989	0	-inf	-inf	0.03227	0.0308388
77	gma-miR395h_L-1	TGAAGTGTTTGGGAGAACTC	down	5.12988	0	-inf	-inf	0.023151	0.0308388
78	tae-MIR396-p3_1ss9GT	TGTTGATGTTTCAAGAAAGCC	down	4.55989	0	-inf	-inf	0.03227	0.0308388
79	far-MIR437-p3_2ss3AT19TG	CATTTATTTTGGAACGGAGGGAGT	up	0	6.27623	inf	inf	0.012467	0.0312527
80	osa-MIR818b-p5_2ss9AT21AT	TCCGTCCCTTAATATAAGAGT	down	6.26985	0	-inf	-inf	0.012052	0.0153786
81	tae-MIR1120a-p3_1ss14GA	ATATTATGAGACGAAGGGAGT	down	4.55989	0	-inf	-inf	0.03227	0.0308388
82	tae-MIR1120a-p3_1ss5TC	CTTACATTATGAGACGGAGGGAGT	down	6.83984	0	-inf	-inf	0.0087353	0.00766889
83	tae-MIR1120a-p5_2ss10TC20AG	TCCGTCCCACAATATAAGAGC	down	4.55989	0	-inf	-inf	0.03227	0.0308388
84	tae-MIR1128-p5_1ss2AT	ATAAAAGGGGATGTATCTAGA	down	5.12988	0	-inf	-inf	0.023151	0.0308388
85	tae-MIR1128-p3_2ss9GT17CG	TCCATTTTTATGACAAGTATT	up	0	7.53148	inf	inf	0.0061979	0.00781376
86	tae-MIR1128-p3_2ss12CG18CT	TTTGATGACAAGTATTTTCGGACG	down	5.12988	0	-inf	-inf	0.023151	0.0308388
87	tae-MIR1128-p5_1ss7GC	CCGTCCCAAAATACTTGTCAT	up	0	8.78672	inf	inf	0.0031122	0.00390706
88	tae-MIR1128-p5_1ss8GC	TCCGTCCCAAAATACTTGTCA	up	0	5.64861	inf	inf	0.017768	0.0312527
89	tae-MIR1128-p5_2ss1AG22AG	GAAATACTTGTCATCAAAATGGAT	down	4.55989	0	-inf	-inf	0.03227	0.0308388
90	osa-MIR2905-p5_1ss2TC	TCTGTCACTGACATGTGGGCC	up	0	6.90385	inf	inf	0.0087777	0.0156269
91	hvu-MIR5049a-p5_2ss6TA20TA	TCTGTACCTAAATACTTGTAGT	up	0	6.27623	inf	inf	0.012467	0.0312527
92	hvu-miR5049b_L+1R-1_1ss9AC	AAGTATTTCGGTACAGAGGGA	down	9.68977	0	-inf	-inf	0.0018018	0.000951002
93	hvu-MIR5049b-p3_1ss6AC	TATTTCGGTACAGAGGGAGTA	down	6.26985	0	-inf	-inf	0.012052	0.0153786
94	bdi-miR5062a_1ss22CA	TGAACCTTGGGGAAAAGCCGCAT	up	0	891.852	inf	inf	0	1.95911e-268
95	hvu-miR6197_2ss3TC21GC	TCCGTTCCTAAATGTAAGACC	down	6.83984	0	-inf	-inf	0.0087353	0.00766889
96	tae-MIR9657c-p5_2ss10AC18TC	TCGCCGGAGCAGCATGTCGTG	up	0	5.64861	inf	inf	0.017768	0.0312527
97	tae-MIR9668-p3_2ss19GA23AG	CAAGTATTTTCGGACGGAAGGAGT	up	0	6.90385	inf	inf	0.0087777	0.0156269
98	tae-MIR9668-p3_1ss7AT	ACAAGTTTTTTCGGACGGAGG	down	6.26985	0	-inf	-inf	0.012052	0.0153786
99	tae-MIR9668-p3_2ss1CT23AG	TAAGTATTTTCGGACGGAGGGAGT	up	0	6.27623	inf	inf	0.012467	0.0312527
100	tae-MIR9668-p3_2ss16GA23AG	CAAGTATTTTCGGACAGAGGGAGT	up	0	8.78672	inf	inf	0.0031122	0.00390706
101	ata-MIR9783-p3	AGCACCGGTGCTTAAGGAAAGCCT	up	0	9.41435	inf	inf	0.0022119	0.00390706
102	ata-miR9783-3p_R+1_2ss18AG19GA	ATAAGCACCGGTGCTTAGAGAA	up	0	8.1591	inf	inf	0.0043872	0.00781375
103	bdi-miR156b-5p_R+4	TGACAGAAGAGAGTGAGCACACCA	down	4.55989	0	-inf	-inf	0.03227	0.0308388
104	nta-MIR172e-p3_2ss14CG18TA	TTGGAACGATACAGAGAA	down	4.55989	0	-inf	-inf	0.03227	0.0308388
105	nta-MIR172f-p3_2ss15CG19TA	ATTGGAACGATACAGAGAA	down	4.55989	0	-inf	-inf	0.03227	0.0308388
106	bdi-MIR5066-p3_1ss19GA_2	GATCGGTCTTTTGGTTGCATTGGC	down	6.26985	0	-inf	-inf	0.012052	0.0153786
107	bdi-MIR5066-p3_1ss19GA_1	GATCGGTCTTTTGGTTGCA	down	6.26985	0	-inf	-inf	0.012052	0.0153786
108	osa-miR5072_L-4	TCCCCAGCGGAGTCGCCA	down	5.69987	0	-inf	-inf	0.016676	0.0153786
109	osa-miR5073_1ss19TA	GTTTGGTGAATCGGAAACAATTT	up	0	16.3182	inf	inf	5.6025e-05	3.05386e-05
110	gma-MIR5368-p5_1ss17CA	GAGATACCACTCTGGAAGAGCT	down	21.0895	0	-inf	-inf	4.1336e-06	4.50939e-07
111	gma-MIR5368-p5_2ss4AT21CA	CAGTGAGATACCACTCTGGAAG	down	26.7894	0	-inf	-inf	2.1071e-07	6.93369e-09
112	gma-MIR5368-p5	CCTGGGATTGGCTTTGGGC	down	8.5498	0	-inf	-inf	0.0033705	0.00190707
113	gma-miR6300	GTCGTTGTAGTATAGTGG	down	5.69987	0	-inf	-inf	0.016676	0.0153786
114	ptc-miR6478_R-1_1ss10GA	CCGACCTTAACTCAGTTGGT	down	12.5397	0	-inf	-inf	0.00038443	0.00011793
115	ath-miR8175_L-1_1ss2AT	TTCCCCGGCAACGGCGCCA	down	4.55989	0	-inf	-inf	0.03227	0.0308388
116	gma-MIR10423-p3_1ss3AC	CTCTCAATGAAAGCACCA	down	15.3896	0	-inf	-inf	8.3758e-05	2.93254e-05
117	gma-miR2118a-3p_R+1	TTGCCGATTCCACCCATTCCTA	up	0	6.27623	inf	inf	0.012467	0.0312527
118	gma-miR4995_R+3	AGGCAGTGGCTTGGTTAAGGGAAC	down	9.68977	0	-inf	-inf	0.0018018	0.000951002
119	osa-miR5083_R+1	AGACTACAATTATCTGATCAA	down	5.69987	0	-inf	-inf	0.016676	0.0153786
120	hbr-miR6173_L+1R-3	TAGCCGTAAACGATGGAT	down	5.69987	0	-inf	-inf	0.016676	0.0153786
121	PC-3p-69790_74	GAGTCTGATACCATGTGAGAGTTG	down	6.83984	0	-inf	-inf	0.0087353	0.00766889
122	PC-5p-11908_286	TTTGCGCAGAAGGGAGAAATC	up	0	284.941	inf	inf	1.2713e-63	3.96403e-86
123	PC-3p-141805_40	ATTTCTCTCCTCTTTGTGAAG	up	0	24.4773	inf	inf	8.0369e-07	1.19398e-07
124	PC-5p-317698_17	TCTTACCTTGATGCTTCTACA	down	6.83984	0	-inf	-inf	0.0087353	0.00766889
125	PC-5p-139996_41	GCCGTCTGTGGTTCTGTTGACAGA	up	0	22.5944	inf	inf	2.1279e-06	2.38765e-07
126	PC-3p-106486_52	TTTCCGTGACAAGTAATTCCG	down	5.69987	0	-inf	-inf	0.016676	0.0153786
127	PC-5p-173832_33	TTGGAGAGATTCCACTATGAA	up	0	8.78672	inf	inf	0.0031122	0.00390706
128	PC-5p-188761_31	TGAATCTTGGGAAAAAGCTGCA	down	11.3997	0	-inf	-inf	0.00071098	0.000474232
129	PC-3p-233730_24	ATAGAATTGTAAAACAAATGAGGC	up	0	7.53148	inf	inf	0.0061979	0.00781376
130	PC-3p-31687_138	TACCAAAAAGCGAATTATCCTATC	up	0	45.1889	inf	inf	2.0181e-11	5.7166e-14
131	PC-3p-35213_127	TCCGCGATCATCACGACCAAA	down	45.0289	0	-inf	-inf	1.7164e-11	2.51991e-14
132	PC-3p-375171_14	GGGGAAACTGATGCATGAACACC	up	0	7.53148	inf	inf	0.0061979	0.00781376
133	PC-5p-125236_45	GCCACCAACCGGTACTAAAGGCCC	up	0	6.27623	inf	inf	0.012467	0.0312527
134	PC-3p-66071_78	TTATCCTATCTAGGACTCCGTTC	up	0	25.7325	inf	inf	4.2054e-07	2.98578e-08
135	PC-3p-14142_252	CGTCACGAACCGGCACTAAAGGCC	up	0	5.64861	inf	inf	0.017768	0.0312527
136	PC-5p-61720_82	AACGAGATCAACTATGACGGGAGC	up	0	68.4109	inf	inf	1.5892e-16	6.86474e-21
137	PC-3p-95999_57	TATCCTATCTAGGACTCCGTTCC	up	0	17.5734	inf	inf	2.9017e-05	7.63609e-06
138	PC-3p-100269_55	AGAAAGACTTATATTTGGGAA	down	10.8297	0	-inf	-inf	0.00096826	0.000474238
139	PC-5p-82865_65	TTTAGTACCGGTTGGAGCCACC	down	4.55989	0	-inf	-inf	0.03227	0.0308388
140	PC-3p-189286_30	GTCTGTTGGCGGACGACAAAGATT	down	7.97981	0	-inf	-inf	0.0046208	0.00382428
141	PC-3p-56803_88	TCATTTAGAGGAAGGAGAA	up	0	11.9248	inf	inf	0.00057287	0.000488466
142	PC-3p-17275_217	TATCCTATCTAGGACTCCGTTCCA	up	0	61.5071	inf	inf	5.1891e-15	4.38387e-19
143	PC-5p-8970_352	AATGGAGTCCCGGATAGGATAATC	up	0	101.047	inf	inf	1.1678e-23	8.11697e-31
144	PC-5p-82507_65	AAGTTTGGACATTCGAGAAGC	up	0	21.9668	inf	inf	2.9457e-06	4.77468e-07
145	PC-3p-30517_142	ATTTCCGAGACAAGTAATTTC	up	0	33.264	inf	inf	8.799e-09	2.33535e-10
146	PC-5p-47798_101	CACCAACCGGGACCAATAGGCATC	down	5.12988	0	-inf	-inf	0.023151	0.0308388
147	PC-5p-100218_55	AGACGACAAAAAGCATACTTTGCC	up	0	14.4353	inf	inf	0.00015102	0.000122134
148	PC-3p-180953_32	ATCTGTCAGTGACCCAACTGCGCC	up	0	8.1591	inf	inf	0.0043872	0.00781375
149	PC-3p-287325_19	AGACCAAATTACTTCTCATCT	down	5.69987	0	-inf	-inf	0.016676	0.0153786
150	PC-3p-79464_67	TTCCAAAATGCTTGAAGCGAAT	down	5.69987	0	-inf	-inf	0.016676	0.0153786
151	PC-3p-44122_107	TTCCAAAATGCTTGAAGCAAAT	down	5.69987	0	-inf	-inf	0.016676	0.0153786
152	PC-5p-102212_54	TCTGTTAACTAATATAAGAGC	up	0	16.9458	inf	inf	4.0308e-05	1.52707e-05
153	PC-5p-61389_83	TTTTGGTACGAATTTCAGCAA	up	0	21.9668	inf	inf	2.9457e-06	4.77468e-07
154	PC-5p-4561_571	TAGGATAATTTGCCTTTTGGTACG	up	0	195.818	inf	inf	2.801e-44	2.20957e-59
155	osa-miR5073_R+1_1ss19TA	GTTTGGTGAATCGGAAACAATTTT	up	15.9596	32.0088	2.00561	1.00404	0.021503	0.029327
156	PC-5p-11830_287	AAGAACCGCGACTAAAGGTCCTCC	up	18.2396	37.0298	2.03019	1.02161	0.012144	0.0144691
157	tae-miR408_L-1	TGCACTGCCTCTTCCCTGGC	up	141.357	288.079	2.03796	1.02712	2.1048e-12	1.54234e-12
158	PC-5p-14277_250	CATTTGGACTTATGTGCAGCT	up	23.3695	47.6994	2.0411	1.02935	0.0041848	0.00407254
159	bdi-miR398b_L-2R+2	GGAGTGTCACTGAGAACACAAG	up	82.6481	168.831	2.04277	1.03052	6.9074e-08	6.59619e-08
160	osa-miR444b.1_L-1	GTTGTCTCAAGCTTGCTGCC	up	43.319	90.3777	2.08633	1.06097	5.3531e-05	5.66907e-05
161	tae-MIR1121-p5_2ss16TA21TC	TCTGTAAAGAAATATAAGAGC	up	59.8486	124.897	2.08688	1.06135	2.0303e-06	2.03629e-06
162	PC-5p-12639_273	TCTGTAAATTAATATAAGAGC	up	22.2295	46.4441	2.0893	1.06302	0.0037287	0.00491162
163	PC-5p-45382_105	TTGAGCCCCATTTGTTTTACA	up	11.3997	23.8497	2.09213	1.06497	0.037404	0.0409797
164	osa-MIR818d-p3_1ss5TC	CTTACATTATGGGACGGAGGGAGT	up	15.3896	32.6364	2.12067	1.08452	0.013495	0.0132958
165	PC-5p-28216_151	AGCATCTGAGAAGCTCTCGGCA	up	15.9596	33.8916	2.12359	1.0865	0.011696	0.0153612
166	PC-5p-16703_223	TAAACCGGATTTTTCTGAAGCACC	up	23.3695	50.2098	2.14852	1.10335	0.001893	0.00212266
167	tae-MIR9664-p5	ACGGCATAGAGGCACTGCAAA	up	140.217	301.887	2.153	1.10635	2.2491e-14	1.37979e-14
168	PC-3p-21314_186	AATAGGCACCGATGCTTCAGA	up	15.3896	33.264	2.16146	1.112	0.010953	0.0132958
169	PC-5p-52607_93	GCATTTGGACATCCGAGCAGCTCT	up	24.5094	55.2308	2.25345	1.17214	0.00063333	0.00105548
170	tae-MIR1128-p3_1ss4TC	ATGCATCTAGAACTAAAATACATC	up	17.0996	38.9126	2.27565	1.18628	0.0037928	0.00456792
171	mdm-miR397a_1ss21AT	TTGAGTGCAGCGTTGATGAAT	up	12.5397	28.8707	2.30234	1.2031	0.011707	0.0195349
172	tae-MIR397-p5	TTGAGTGCAGCGTTGATGAAC	up	5249.01	12222.3	2.3285	1.2194	0	0
173	PC-5p-52692_93	TTTGGACATCTGAGCAGCTCT	up	8.5498	20.7116	2.42246	1.27647	0.025482	0.0427916
174	bdi-miR397b-5p_L-1R+2	TTGAGTGCAGCGTTGATGAACA	up	14.8197	36.4021	2.45634	1.29651	0.0027284	0.00460715
175	tae-MIR1128-p5_1ss21CT_1	ATGTATCTAGAACTAAAATATATC	up	7.97981	20.0839	2.51684	1.33162	0.023153	0.0357127
176	tae-MIR1128-p5_1ss21CT_3	TATCTAGAACTAAAATACATTT	up	7.97981	20.0839	2.51684	1.33162	0.023153	0.0357127
177	tae-MIR1128-p5_1ss21CT_2	TATCTAGAACTAAAATACATT	up	7.97981	20.0839	2.51684	1.33162	0.023153	0.0357127
178	PC-3p-62415_82	TTAGACAAATCTAAGACAAGAATT	up	6.83984	17.5734	2.56928	1.36136	0.030824	0.0433
179	PC-5p-19726_197	TCCGTCTGATAATATAAGATC	up	21.6595	55.8585	2.57894	1.36678	0.00011282	0.000149978
180	mtr-miR398a-5p_1ss7AC	GGAGTGCCACTGAGAACACAAG	up	729.583	1955.05	2.67968	1.42206	0	4.62581e-127
181	ata-miR5062a-3p_2ss2TC18AG	GCGGATTTTTCACCAAGGTTCAAG	up	344.842	950.221	2.75553	1.46233	6.62e-63	4.23389e-65
182	PC-5p-60447_84	AAGGTAGTAACTTAGACTAGTGTC	up	8.5498	23.8497	2.7895	1.48001	0.0075187	0.0135396
183	PC-3p-73204_72	AGTAGTATACTTTTGACATGCACC	up	7.40983	20.7116	2.79515	1.48292	0.012617	0.0125479
184	PC-5p-84163_64	CACCTGCATTTGGGCCAATGA	up	6.83984	19.4563	2.84456	1.5082	0.014412	0.028971
185	PC-3p-81733_65	AAATAGAACCACATACGGCAAAGA	up	22.2295	63.3899	2.85162	1.51178	9.6849e-06	9.85918e-06
186	bdi-MIR7757-p3_2ss6AG18GT	TTTATGAGCTCATTGAATT	up	6.26985	18.2011	2.90295	1.53752	0.016446	0.0226649
187	tae-MIR1128-p3_8	CAACTATTTCCGGACGGAGGGAGT	up	15.9596	47.0717	2.94943	1.56043	9.7006e-05	0.000117376
188	tae-MIR1128-p3_14	TAAAATACATCTAGATACATC	up	15.9596	47.0717	2.94943	1.56043	9.7006e-05	0.000117376
189	tae-MIR1128-p3_15	TAGAACTAAAATACATCTAGATAC	up	15.9596	47.0717	2.94943	1.56043	9.7006e-05	0.000117376
190	tae-MIR1128-p3_4	ACTAAAATACATCTAGATACATC	up	15.9596	47.0717	2.94943	1.56043	9.7006e-05	0.000117376
191	tae-MIR1128-p3_11	CTAAAATACATCTAGATACATCCC	up	15.9596	47.0717	2.94943	1.56043	9.7006e-05	0.000117376
192	tae-MIR1128-p3_10	CTAAAATACATCTAGATACATCC	up	15.9596	47.0717	2.94943	1.56043	9.7006e-05	0.000117376
193	tae-MIR1128-p3_7	AGAACTAAAATACATCTAGATACA	up	15.9596	47.0717	2.94943	1.56043	9.7006e-05	0.000117376
194	tae-MIR1128-p3_12	GAACTAAAATACATCTAGATACAT	up	15.9596	47.0717	2.94943	1.56043	9.7006e-05	0.000117376
195	tae-MIR1128-p3_3	AACTAAAATACATCTAGATACATC	up	15.9596	47.0717	2.94943	1.56043	9.7006e-05	0.000117376
196	tae-MIR1128-p3_13	GTATCTAGAACTAAAATACATCTA	up	15.9596	47.0717	2.94943	1.56043	9.7006e-05	0.000117376
197	tae-MIR1128-p3_1	AAAATACATCTAGATACATC	up	15.9596	47.0717	2.94943	1.56043	9.7006e-05	0.000117376
198	tae-MIR1128-p3_5	ACTAAAATACATCTAGATACATCC	up	15.9596	47.0717	2.94943	1.56043	9.7006e-05	0.000117376
199	tae-MIR1128-p3_9	CTAAAATACATCTAGATACATC	up	15.9596	47.0717	2.94943	1.56043	9.7006e-05	0.000117376
200	tae-MIR1128-p3_2	AAAATACATCTAGATACATCCCCT	up	15.9596	47.0717	2.94943	1.56043	9.7006e-05	0.000117376
201	tae-MIR1128-p3_6	AGAACTAAAATACATCTAGATAC	up	15.9596	47.0717	2.94943	1.56043	9.7006e-05	0.000117376
202	PC-3p-133507_43	ATATATACACACGCGGACTCGAGG	up	7.97981	23.8497	2.98875	1.57954	0.0051408	0.00700542
203	PC-3p-44899_106	AATCCAGAACCGGGACTAAAGGCC	up	6.83984	20.7116	3.02808	1.5984	0.0085651	0.0125479
204	PC-3p-4575_570	GTCTCTCCTGTAGAAATAGGCACC	up	7.97981	24.4773	3.0674	1.61702	0.003967	0.00700542
205	zma-miR156l-3p	GCTCACTGCTCTATCTGTCACC	up	23.3695	72.1767	3.0885	1.62691	6.7767e-07	4.79015e-07
206	tae-miR9781_1ss5GA	TTTTATCACATATAATACATA	up	12.5397	38.9126	3.10315	1.63373	0.00025434	0.000410329
207	PC-5p-35233_127	GCTAAATCTCAGTCGACTGAGACT	up	7.40983	23.2221	3.13395	1.64798	0.0044774	0.00522663
208	PC-5p-106344_52	CCGGTCTCCACTGCTAGAGCC	up	6.83984	21.9668	3.2116	1.68329	0.0050427	0.00813519
209	PC-5p-97608_56	TTTGTAGATATTTCACTATGGACC	up	5.12988	16.9458	3.30336	1.72393	0.012333	0.0169073
210	ata-miR169f-3p_R-1	GGCAAGTCCGTCCTTGGCTAC	up	62.1285	206.488	3.32356	1.73273	1.8478e-18	3.30712e-19
211	bdi-MIR7757-p5_2ss6AG20AT	TTTATGAGCTCATTGAAGTT	up	21.6595	74.6871	3.44824	1.78586	7.5837e-08	6.12211e-08
212	tae-miR9673-5p	TAAGAAGCAAATAGCACATG	up	14.8197	53.9756	3.64216	1.8648	2.6128e-06	2.62414e-06
213	gma-MIR5368-p5_2ss9GT18TC	TGGGATTGTCTTTGGGCCTT	up	3.41992	13.1801	3.85392	1.94633	0.017088	0.0212765
214	mtr-miR172b_L+2	AAAGAATCTTGATGATGCTGCAT	up	3.98991	16.9458	4.24717	2.0865	0.0048098	0.00720072
215	tae-miR9664-3p_L-1	TGCAGTCCTCGATGTCGTAG	up	237.684	1034.95	4.3543	2.12244	0	3.67999e-118
216	tae-MIR1117-p3	AAACCGCGACTAAAAGGGAGGAGC	up	4.55989	20.0839	4.40448	2.13897	0.0018451	0.00407986
217	tae-MIR5384-p5	TTCGCCGGTCGCGCGTTCCCC	up	17.0996	77.1976	4.51459	2.17459	7.1119e-10	2.73232e-10
218	tae-MIR9775-p3_2ss4TG19GA	TATGGTATACATGATATGATG	up	5.69987	28.8707	5.06515	2.3406	8.659e-05	0.000117015
219	ata-MIR5084-p5_1ss11AG	AGGATCCTCTGCAGTACTGTACGG	up	3.98991	27.6154	6.92132	2.79105	2.8183e-05	1.93321e-05
220	PC-3p-35209_127	GTCTCTTCTGTAGAAATAGGCACC	up	5.12988	37.0298	7.21845	2.85169	9.7851e-07	4.44642e-07
221	osa-miR160f-5p_L-2R+2	CCTGGCTCCCTGAATGCCATC	up	7.40983	54.6032	7.36903	2.88147	2.3383e-09	2.44592e-10
222	tae-MIR396-p3_1ss1TC	CCTCCGCCTGTTGATGGTTCA	up	9.68977	74.6871	7.70783	2.94633	1.763e-12	1.88056e-13
223	PC-3p-252165_22	ATGGAAGAATTCGTGGAGGAGATC	up	2.84993	24.4773	8.58873	3.10244	3.7322e-05	4.92934e-05

## Sheet: AtWC_G vs AtCC_G
Table S7 continued. Differentially expressed miRNAs between treatment groups with a different parent treatment factor.
Index	miRNA name	miRNA sequence	up/down	AtCC_G (normalised reads count)	AtWC_G (normalised reads count)	fold_change(AtWC_G/AtCC_G)	log2(fold_change)	pvalue(chi_square_2x2)	pvalue(fisher_test)
1	PC-3p-69790_74	GAGTCTGATACCATGTGAGAGTTG	down	133.066	12.2058	0.0917275	-3.4465	2.6316e-28	1.14208e-31
2	tae-MIR9666c-p5	TTCGCCATCATACGTCCAACC	down	21.1695	3.39049	0.160159	-2.64242	6.3597e-05	3.75968e-05
3	tae-MIR9666b-p5	TTCGCCATCATACGTCCAACC	down	21.1695	3.39049	0.160159	-2.64242	6.3597e-05	3.75968e-05
4	PC-3p-25123_164	AAGGCCTGAAGCTAAGCAACGTGC	down	54.4359	10.1715	0.186852	-2.42003	6.6744e-10	2.55219e-10
5	PC-5p-203198_28	GAAGTGGTGTAGACTGCACAGAGC	down	46.8754	10.1715	0.21699	-2.2043	4.137e-08	2.43028e-08
6	bdi-miR159a-5p_R+1	AGCTCCCTTCGATCCAATCC	down	42.339	10.1715	0.240239	-2.05746	4.6964e-07	3.90676e-07
7	PC-3p-103382_53	TTCATCGGCAATGATGTGGTA	down	48.3875	12.2058	0.252251	-1.98707	1.2136e-07	8.20025e-08
8	ptc-miR6478_R+2_1ss21GA	CCGACCTTAGCTCAGTTGGTAGA	down	361.394	91.5432	0.253306	-1.98105	2.7966e-47	5.36662e-49
9	osa-miR444a-3p.2	TGCAGTTGCTGCCTCAAGCTT	down	39.3148	10.1715	0.258719	-1.95054	2.3128e-06	2.00891e-06
10	ptc-miR6478_1ss21GA	CCGACCTTAGCTCAGTTGGTA	down	629.037	170.881	0.271654	-1.88016	9.0802e-77	9.57485e-80
11	PC-5p-45109_105	CGGAGTCCTGATAGGATAATTCAC	down	42.339	12.2058	0.288286	-1.79443	2.7407e-06	3.13329e-06
12	PC-3p-9205_345	AATGGGGCTCAAAGATTTTGGGAG	down	128.529	38.6516	0.300722	-1.7335	1.0761e-15	5.98402e-16
13	PC-5p-70508_74	TGAAACACTGTGTGAGAGAAG	down	45.3632	14.2401	0.313912	-1.67157	3.0493e-06	2.70369e-06
14	tae-miR1118_L-1R+2_1ss10AG	ACTACATTGTGGAATGGAGGGAGT	down	86.1902	28.4801	0.330433	-1.59757	3.5838e-10	1.85611e-10
15	ata-miR171a-3p	TGAGCCGAACCAATATCACTC	down	30.2422	10.1715	0.336334	-1.57203	0.00023286	0.000340487
16	PC-3p-267012_21	TGAATTTATGTTGAATTTTCTCT	down	34.7785	12.2058	0.350957	-1.51063	0.00011482	9.87682e-05
17	osa-miR827	TTAGATGACCATCAGCAAACA	down	337.2	120.023	0.355941	-1.49029	9.4652e-33	2.91136e-33
18	ptc-miR6478_2ss20TC21GA	CCGACCTTAGCTCAGTTGGCA	down	54.4359	20.3429	0.373705	-1.42003	3.2678e-06	3.30964e-06
19	tae-MIR531-p5_2ss13GT18CA	CTCGCCGGAGCATCGTGAAA	down	31.7543	12.2058	0.384382	-1.37939	0.00047768	0.000404668
20	rgl-miR5139_L+3	TCGAAACCTGGCTCTGATACCA	down	31.7543	12.2058	0.384382	-1.37939	0.00047768	0.000404668
21	PC-3p-52452_94	TTATTTCGAAAGGCTTGAAGCAAA	down	42.339	16.2744	0.384382	-1.37939	5.498e-05	5.67747e-05
22	PC-5p-16642_224	TCCGTAAATTAATATAAGAGC	down	57.4601	22.3772	0.389439	-1.36053	3.1582e-06	3.88494e-06
23	ptc-miR6478_R+4_2ss6CT21GA	CCGACTTTAGCTCAGTTGGTAGAGC	down	114.92	44.7545	0.389439	-1.36053	4.3696e-11	4.90068e-11
24	ptc-miR6478_R-1	CCGACCTTAGCTCAGTTGGT	down	232.865	91.5432	0.393118	-1.34697	1.089e-20	9.40966e-21
25	PC-3p-80565_66	TTATGAATTTAGGTTGAATTTTCT	down	25.7058	10.1715	0.395687	-1.33757	0.002034	0.00215162
26	osa-miR319a-3p.2-3p_L+1R+1	CTTGGACTGAAGGGTGCTCCCT	down	397.684	160.709	0.404112	-1.30717	4.9669e-33	1.73639e-33
27	bdi-miR5200a-3p	TGTAGATACTCCCTAAGGCTT	down	16.6332	6.78098	0.407678	-1.2945	0.01497	0.0222238
28	tae-miR5200	TGTAGATACTCCCTAAGGCTT	down	16.6332	6.78098	0.407678	-1.2945	0.01497	0.0222238
29	ata-miR5200-3p	TGTAGATACTCCCTAAGGCTT	down	16.6332	6.78098	0.407678	-1.2945	0.01497	0.0222238
30	bdi-miR399a_1ss16AG	TGCCAAAGGAGAATTGCCCTG	down	311.494	127.482	0.409261	-1.28891	8.2091e-26	3.64956e-26
31	ata-miR399a-3p	TGCCAAAGGAGAATTGCCCTG	down	311.494	127.482	0.409261	-1.28891	8.2091e-26	3.64956e-26
32	osa-miR171e-5p_2ss2GA21AG	TATTGGCTCGGCTCACTCAGG	down	205.647	85.4403	0.415471	-1.26718	2.9975e-17	1.46225e-17
33	tae-MIR5175-p5_1ss1AT	TTTACTCGTCGTGGTTTTAGT	down	37.8027	16.2744	0.430508	-1.21589	0.00041484	0.000332751
34	tae-MIR1120a-p5_1ss20AG	TCCGTCCCATAATATAAGAGC	down	36.2906	16.2744	0.448445	-1.157	0.00079422	0.00114795
35	PC-5p-24727_166	CGGTTCGGCAACCGGCACTAAAGA	down	58.9722	26.4458	0.448445	-1.157	1.8972e-05	1.62049e-05
36	cas-miR5139_L-1	AACCTGGCTCTGATACCA	down	148.187	67.1317	0.453021	-1.14235	1.7366e-11	1.52785e-11
37	tae-miR9666b-3p	CGGTTGGGCTGTATGATGGCGA	down	315.527	144.435	0.457758	-1.12734	2.0984e-22	1.02274e-22
38	PC-3p-53936_92	CAGGCCCGTACGGCCCAGTAGGCC	down	39.3148	18.3086	0.465693	-1.10255	0.00070204	0.0007744
39	gra-MIR8678-p5_2ss11GA17CG	AACCAATTTGAACTGTGA	down	21.1695	10.1715	0.480477	-1.05746	0.015409	0.018309
40	PC-5p-7728_392	CGCGCTGCCCTGTGAGTCTGC	down	148.187	71.2003	0.480477	-1.05746	1.4504e-10	1.52282e-10
41	osa-miR444a-3p.2_1ss12CT	TGCAGTTGCTGTCTCAAGCTT	down	58.9722	28.4801	0.482941	-1.05008	5.6753e-05	5.40007e-05
42	osa-miR444b.1	TGTTGTCTCAAGCTTGCTGCC	down	311.494	150.538	0.483276	-1.04908	2.2523e-20	3.56912e-20
43	ptc-miR6478_2ss6CT21GA	CCGACTTTAGCTCAGTTGGTA	down	364.418	176.984	0.485661	-1.04198	2.2198e-23	2.55243e-23
44	tae-MIR9659-p5	TGCTGGGAAAACTATTGAACT	down	166.332	81.3718	0.489213	-1.03146	2.2833e-11	2.45824e-11
45	ptc-miR6478_R+4_1ss21GA	CCGACCTTAGCTCAGTTGGTAGAGC	down	49.8996	24.4115	0.489213	-1.03146	0.00025028	0.000246831
46	bdi-MIR7757-p3_2	TAAATAGAAGCATGATTCAAC	down	57.4601	28.4801	0.49565	-1.01261	0.0001026	0.000114712
47	bdi-MIR7757-p3_1	AAATAGAAGCATGATTCAAC	down	57.4601	28.4801	0.49565	-1.01261	0.0001026	0.000114712
48	PC-3p-44122_107	TTCCAAAATGCTTGAAGCAAAT	down	52.9238	26.4458	0.499696	-1.00088	0.00021504	0.000172318
49	ata-MIR169d-p3	TTGTCCTTGGCTACACCTAGT	up	0	30.5144	inf	inf	3.4618e-07	6.41317e-09
50	ata-miR172b-5p	GCAGCACCACCAAGATTCACA	up	0	12.2058	inf	inf	0.0012677	0.000706834
51	ata-miR398g-5p_L+1R-1_1ss9GA	GGGGTCGAACTGGGAACACAT	down	7.56054	0	-inf	-inf	0.0028785	0.00199748
52	tae-miR398_L-1R+1	GTGTTCTCAGGTCGCCCCCGC	up	0	16.2744	inf	inf	0.00019777	5.65781e-05
53	tae-MIR399-p5	GGGCGCTTCTCCCTTGGCACG	down	7.56054	0	-inf	-inf	0.0028785	0.00199748
54	ata-miR399b-5p_L-2R+2	GGGCGCTTCTCCTTTGGCACG	down	10.5848	0	-inf	-inf	0.00042111	0.000194156
55	ata-MIR408-p5_2ss9GT20GA	CAGGGATGTAGCAGAGCAAA	up	0	10.1715	inf	inf	0.0032572	0.00253856
56	ata-miR528-5p	TGGAAGGGGCATGCAGAGGAG	up	0	10.1715	inf	inf	0.0032572	0.00253856
57	tae-MIR1117-p3	AAACCGCGACTAAAAGGGAGGAGC	down	9.07265	0	-inf	-inf	0.0010951	0.000918415
58	tae-MIR1120b-p5_1ss10AG	TCTGTCCCAGAATATAAGAAC	down	6.80449	0	-inf	-inf	0.0046917	0.00434435
59	tae-MIR1122c-p3	TATTATGGGACGGAGGGAGTA	down	9.07265	0	-inf	-inf	0.0010951	0.000918415
60	tae-MIR1127a-p5_1ss16AG	ACTCGTCCAAGAAATGAATGTATC	down	4.03229	0	-inf	-inf	0.029511	0.0446938
61	tae-MIR1133-p3_1ss11CA	TTGAGGGACAAGCTTTTTCGG	down	7.56054	0	-inf	-inf	0.0028785	0.00199748
62	tae-MIR1136-p3_1ss13AG	ATTTTAGTTCTAGATACATCCATT	up	0	48.8231	inf	inf	1.1441e-10	1.27538e-13
63	tae-MIR1847-p3_2ss13TC21TC	ACATGCCATTGACCCAACTGC	up	0	10.1715	inf	inf	0.0032572	0.00253856
64	tae-MIR5049-p5_1ss7AG	TTACTTGTCTTAGATTTGTCT	down	15.1211	0	-inf	-inf	2.4981e-05	8.67691e-06
65	tae-miR6197-5p	TCTGTAAACAAATGTAGGACG	down	7.56054	0	-inf	-inf	0.0028785	0.00199748
66	tae-MIR6197-p3_1ss12TA	TTACATTTGTGAACAGAGGGA	up	0	10.1715	inf	inf	0.0032572	0.00253856
67	hvu-MIR6198-p3_1ss22AG	GAGTGATAACCAGAGGAGCTCGACT	down	12.0969	0	-inf	-inf	0.00016326	8.927e-05
68	hvu-MIR6200-p5_2ss1AT18AT	TCCTTTCCCAGTGACAGTAGGGGC	down	18.1453	0	-inf	-inf	3.8879e-06	8.4337e-07
69	tae-miR9657b-5p_1ss5TC	TTCGCCGGAGAAGCATGTTGC	up	0	10.1715	inf	inf	0.0032572	0.00253856
70	tae-MIR9666c-p3	GGCTGTATGATGGCGATACC	down	4.03229	0	-inf	-inf	0.029511	0.0446938
71	ata-miR9674a-3p_L-1R+1	TAAGATGGCTGATGCTATGGA	down	40.8269	0	-inf	-inf	4.3278e-12	1.46039e-14
72	ata-miR9677-5p	TTCCACTCTACCAACAGCCACG	down	12.0969	0	-inf	-inf	0.00016326	8.927e-05
73	osa-miR160f-5p	TGCCTGGCTCCCTGAATGCCA	down	18.1453	0	-inf	-inf	3.8879e-06	8.4337e-07
74	bdi-miR166d-5p	GGAATGTTGTCTGGTTGGAGA	down	9.07265	0	-inf	-inf	0.0010951	0.000918415
75	osa-MIR167h-p3_1	TCATGCTGTAGTTTCATCTGC	down	52.9238	0	-inf	-inf	3.1275e-15	1.3026e-18
76	osa-MIR167h-p3_2	TCATGCTGTAGTTTCATCTGCT	down	52.9238	0	-inf	-inf	3.1275e-15	1.3026e-18
77	bdi-miR167a_R+1	TGAAGCTGCCAGCATGATCTAT	up	0	14.2401	inf	inf	0.00049869	0.000199086
78	osa-MIR393a-p3_1ss20GA	ATCATGCGATCCTTTTGGAAG	down	15.1211	0	-inf	-inf	2.4981e-05	8.67691e-06
79	osa-miR393a_L-1R+1	CCAAAGGGATCGCATTGATCC	up	0	14.2401	inf	inf	0.00049869	0.000199086
80	osa-MIR396e-p3	AAAGCCCATGGAAACCATGCC	up	0	30.5144	inf	inf	3.4618e-07	6.41317e-09
81	bdi-MIR396a-p3_2	TTGATGGTTCAAGAAAGTCCTT	up	0	12.2058	inf	inf	0.0012677	0.000706834
82	bdi-miR397b-5p_L-1R+2	TTGAGTGCAGCGTTGATGAACA	up	0	28.4801	inf	inf	8.4975e-07	4.45383e-08
83	csi-miR399f-3p	CGCCAAAGGAGAATTGCCCTG	down	49.8996	0	-inf	-inf	1.9021e-14	1.3404e-17
84	osa-miR399d	TGCCAAAGGAGAGTTGCCCTG	down	37.8027	0	-inf	-inf	2.6544e-11	1.50269e-13
85	tae-miR531_L-2_1ss13CG	CTCGCCGGAGGAGCGTGCA	down	7.56054	0	-inf	-inf	0.0028785	0.00199748
86	tae-miR531_L-2	CTCGCCGGAGCAGCGTGCA	down	10.5848	0	-inf	-inf	0.00042111	0.000194156
87	tae-MIR531-p5_1	CGCCGGAGCAGCGTGCAAC	down	21.1695	0	-inf	-inf	6.1246e-07	8.19718e-08
88	tae-MIR531-p5_2	TCGCCGGAGCAGCGTGCAAC	down	21.1695	0	-inf	-inf	6.1246e-07	8.19718e-08
89	osa-MIR812q-p3_1ss20TG_2	ACTTATTTTGGGACGGAGGGAGT	up	0	14.2401	inf	inf	0.00049869	0.000199086
90	osa-MIR812q-p3_1ss20TG_1	ACTTATTTTGGGACGGAGGGA	up	0	14.2401	inf	inf	0.00049869	0.000199086
91	tae-MIR1120a-p5_1	CCGTCCCATAATATAAGAAC	up	0	16.2744	inf	inf	0.00019777	5.65781e-05
92	tae-MIR1120a-p5_2	TCCGTCCCATAATATAAGAAC	up	0	16.2744	inf	inf	0.00019777	5.65781e-05
93	tae-MIR1122c-p3_1ss9GT	ATATTATGTGACGGAGGGAGT	down	7.56054	0	-inf	-inf	0.0028785	0.00199748
94	tae-MIR1128-p5_1ss7AG	CGTCCGGAAATACTTGTCATC	down	30.2422	0	-inf	-inf	2.5079e-09	7.52599e-11
95	tae-MIR1128-p3_1ss10CT_2	CAACTATTTTCGGACGGAGGGAGT	down	9.07265	0	-inf	-inf	0.0010951	0.000918415
96	tae-MIR1128-p5_1ss20AG_1	AATACTTGTCATCAAAATGGA	down	7.56054	0	-inf	-inf	0.0028785	0.00199748
97	tae-MIR1128-p5_1ss20AG_2	AATACTTGTCATCAAAATGGATA	down	7.56054	0	-inf	-inf	0.0028785	0.00199748
98	tae-MIR1128-p5_1ss19AG	ATACTTGTCATCAAAATGGA	up	0	22.3772	inf	inf	1.2755e-05	2.31866e-06
99	tae-MIR1128-p3_1ss15CG	CATTTTGATGACAAGTATTTC	down	7.56054	0	-inf	-inf	0.0028785	0.00199748
100	tae-MIR1128-p3_2ss2CT21CG_1	TTTATCCATTTTGATGACAAG	up	0	12.2058	inf	inf	0.0012677	0.000706834
101	tae-MIR1128-p3_2ss2CT21CG_2	TTTATCCATTTTGATGACAAGTAT	up	0	12.2058	inf	inf	0.0012677	0.000706834
102	tae-MIR1128-p3_8	CAACTATTTCCGGACGGAGGGAGT	up	0	10.1715	inf	inf	0.0032572	0.00253856
103	tae-MIR1128-p3_2ss6CT22AT	TATTTTCGGACGGAGGGAGTATT	down	7.56054	0	-inf	-inf	0.0028785	0.00199748
104	tae-MIR1130a-p3	AAAACGTCTTACATTATGGGA	down	9.07265	0	-inf	-inf	0.0010951	0.000918415
105	sbi-miR1432	CTCAGGAGAGATGACACCGAC	down	18.1453	0	-inf	-inf	3.8879e-06	8.4337e-07
106	osa-miR1432-5p_L-1R+1	TCAGGAGAGATGACACCGACA	down	31.7543	0	-inf	-inf	1.0079e-09	1.59091e-11
107	bdi-miR5062a_1ss22CA	TGAACCTTGGGGAAAAGCCGCAT	up	0	445.51	inf	inf	1.6491e-84	4.99573e-120
108	bdi-MIR5164-p5_2ss14CG20CT	TTGTCTAGATACGGATGTATC	down	34.7785	0	-inf	-inf	1.6328e-10	1.54618e-12
109	tae-miR6201	TGACCCTGAGGCACTCATACCG	up	0	22.3772	inf	inf	1.2755e-05	2.31866e-06
110	ata-MIR9783-p3_1ss16GA	GCACCGGTGCTTAAGAAAAGCCT	up	0	14.2401	inf	inf	0.00049869	0.000199086
111	tae-MIR9652-p5_2ss3CT18TC_1	ACTTGTTTGTCATTAAGCTTC	down	15.1211	0	-inf	-inf	2.4981e-05	8.67691e-06
112	tae-miR9668-5p_2ss1CT17TC	TCAATGACAAGTATTTCCGGA	down	9.07265	0	-inf	-inf	0.0010951	0.000918415
113	ata-miR9674c-3p_L-1R+1_1ss10GT	GTGCTATGTATAAATTCAACC	down	42.339	0	-inf	-inf	1.7492e-12	6.71433e-15
114	ata-miR9674c-3p_1ss8TC	GGTGCTACGGATAAATTCAAC	down	15.1211	0	-inf	-inf	2.4981e-05	8.67691e-06
115	tae-MIR9783-p5_1ss13GC	TGCTTATTTGTACAGGGTAGACGC	down	10.5848	0	-inf	-inf	0.00042111	0.000194156
116	osa-MIR156f-p5_2ss1GC19AG	CAAGAGAGAGAGAGAGAGGGATG	up	0	20.3429	inf	inf	3.1663e-05	8.84595e-06
117	osa-MIR159c-p5_1ss9AT	AGCTGCCGTTTCATGGATACC	down	10.5848	0	-inf	-inf	0.00042111	0.000194156
118	sof-MIR159c-p5_2ss22TG23GT	AGACGACGACGAAGAAGAAGAGT	up	0	12.2058	inf	inf	0.0012677	0.000706834
119	bdi-MIR172a-p5_2ss8AG17TA	GATTCACGTCGGGTTCACC	up	0	22.3772	inf	inf	1.2755e-05	2.31866e-06
120	osa-miR396e-3p_L-4	TTCAAGAAAGCCCATGGAAA	up	0	24.4115	inf	inf	5.156e-06	6.13954e-07
121	osa-miR396e-5p_1ss21GC	TCCACAGGCTTTCTTGAACTC	down	13.609	0	-inf	-inf	6.3699e-05	1.88718e-05
122	osa-miR396d_1ss20GC	TCCACAGGCTTTCTTGAACCG	down	9.07265	0	-inf	-inf	0.0010951	0.000918415
123	osa-miR396d	TCCACAGGCTTTCTTGAACGG	down	7.56054	0	-inf	-inf	0.0028785	0.00199748
124	bdi-MIR396a-p3_1	TTGATGGTTCAAGAAAGTCCT	up	0	12.2058	inf	inf	0.0012677	0.000706834
125	osa-miR396d_1ss20GA	TCCACAGGCTTTCTTGAACAG	down	24.1937	0	-inf	-inf	9.7349e-08	7.96718e-09
126	osa-miR398a_L+1R-1	TTGTGTTCTCAGGTCACCCCT	up	0	24.4115	inf	inf	5.156e-06	6.13954e-07
127	sbi-MIR437r-p5_2ss19AG24GT	TTTGACCAAGTCTATAGAGAAATT	down	15.1211	0	-inf	-inf	2.4981e-05	8.67691e-06
128	osa-MIR444b-p5_1	AAGTTGTGCAGTTGTTGTCTC	down	34.7785	0	-inf	-inf	1.6328e-10	1.54618e-12
129	osa-MIR444b-p5_2	TTTTCTTGCAAGTTGTGCAGT	down	34.7785	0	-inf	-inf	1.6328e-10	1.54618e-12
130	osa-miR444d.3_L-1_1ss20TC	TGTGGCTTTCTTGCAAGTCG	up	0	12.2058	inf	inf	0.0012677	0.000706834
131	hvu-MIR444b-p5	AAGTTGTGCAGTTGCTGTCTC	up	0	50.8574	inf	inf	4.7198e-11	3.41269e-14
132	bdi-MIR531-p5_2ss20GT22TG	TCGCCGGAGCAGCGTGCTGTGG	up	0	16.2744	inf	inf	0.00019777	5.65781e-05
133	tae-MIR531-p5_1ss10CA	TCGCCGGAGAAGCGTGCAAC	up	0	16.2744	inf	inf	0.00019777	5.65781e-05
134	tae-MIR531-p5_2ss19CA20GT	CGCCGGAGCAGCGTGCAAAT	down	19.6574	0	-inf	-inf	1.5411e-06	1.78286e-07
135	osa-MIR818d-p3_2	TTATATTATGGGACGGAGGGAGT	up	0	26.4458	inf	inf	2.0905e-06	1.64406e-07
136	osa-MIR818d-p3_1	CTTATATTATGGGACGGAGGGAGT	up	0	26.4458	inf	inf	2.0905e-06	1.64406e-07
137	tae-MIR1128-p3_14	TAAAATACATCTAGATACATC	up	0	10.1715	inf	inf	0.0032572	0.00253856
138	tae-MIR1128-p3_15	TAGAACTAAAATACATCTAGATAC	up	0	10.1715	inf	inf	0.0032572	0.00253856
139	tae-MIR1128-p3_1ss10CT_1	ACTAAAATATATCTAGATACATCC	down	9.07265	0	-inf	-inf	0.0010951	0.000918415
140	tae-MIR1128-p3_4	ACTAAAATACATCTAGATACATC	up	0	10.1715	inf	inf	0.0032572	0.00253856
141	tae-MIR1128-p3_11	CTAAAATACATCTAGATACATCCC	up	0	10.1715	inf	inf	0.0032572	0.00253856
142	tae-MIR1128-p3_10	CTAAAATACATCTAGATACATCC	up	0	10.1715	inf	inf	0.0032572	0.00253856
143	tae-MIR1128-p3_7	AGAACTAAAATACATCTAGATACA	up	0	10.1715	inf	inf	0.0032572	0.00253856
144	tae-MIR1128-p3_12	GAACTAAAATACATCTAGATACAT	up	0	10.1715	inf	inf	0.0032572	0.00253856
145	tae-MIR1128-p3_3	AACTAAAATACATCTAGATACATC	up	0	10.1715	inf	inf	0.0032572	0.00253856
146	tae-MIR1128-p3_13	GTATCTAGAACTAAAATACATCTA	up	0	10.1715	inf	inf	0.0032572	0.00253856
147	tae-MIR1128-p3_1	AAAATACATCTAGATACATC	up	0	10.1715	inf	inf	0.0032572	0.00253856
148	tae-MIR1128-p3_5	ACTAAAATACATCTAGATACATCC	up	0	10.1715	inf	inf	0.0032572	0.00253856
149	tae-MIR1128-p3_9	CTAAAATACATCTAGATACATC	up	0	10.1715	inf	inf	0.0032572	0.00253856
150	tae-MIR1128-p3_2	AAAATACATCTAGATACATCCCCT	up	0	10.1715	inf	inf	0.0032572	0.00253856
151	tae-MIR1128-p3_6	AGAACTAAAATACATCTAGATAC	up	0	10.1715	inf	inf	0.0032572	0.00253856
152	osa-MIR1439-p5_2ss8TC19TG	TTATATTCTGGAACGGAGGGAGT	up	0	18.3086	inf	inf	7.8933e-05	1.61893e-05
153	osa-MIR1847-p5_2ss14AC18AG	AGTTGTGGCACTGCCATGTGGGCC	down	18.1453	0	-inf	-inf	3.8879e-06	8.4337e-07
154	osa-MIR1847-p5_2ss13AC17AG	GTTGTGGCACTGCCATGTGGGCCA	down	21.1695	0	-inf	-inf	6.1246e-07	8.19718e-08
155	osa-MIR1847-p3_2ss14AC18AG	AGTTGTGGCACTGCCATGTGGGC	down	15.1211	0	-inf	-inf	2.4981e-05	8.67691e-06
156	vvi-MIR3630-p3_2ss18CT19AT	TGGGAATCTCTCTGATGTT	down	34.7785	0	-inf	-inf	1.6328e-10	1.54618e-12
157	vvi-MIR3630-p3_2ss17CT18AT	GGGAATCTCTCTGATGTT	down	16.6332	0	-inf	-inf	9.8378e-06	1.83429e-06
158	hvu-miR5049d_L-1R+1_1ss6TA	ACAAATATTTAGGAACGGAGG	down	9.07265	0	-inf	-inf	0.0010951	0.000918415
159	bdi-MIR5054-p5_2ss12TA21GC	TCCGTGGTTGAAGCGTTGTGCAT	up	0	26.4458	inf	inf	2.0905e-06	1.64406e-07
160	bdi-miR5054	TCCCCACGGTCGGCGCCA	up	0	12.2058	inf	inf	0.0012677	0.000706834
161	bdi-miR5066_L+1_2ss11AT17GT	GAAGTGTATATGTGGATTGCCT	up	0	18.3086	inf	inf	7.8933e-05	1.61893e-05
162	bdi-MIR5066-p3_1ss18GA	ATCGGTCTTTTGGTTGCATTGGCT	down	7.56054	0	-inf	-inf	0.0028785	0.00199748
163	bdi-miR5066_L+2_2ss12AT18GT	TGAAGTGTATATGTGGATTGCCT	up	0	14.2401	inf	inf	0.00049869	0.000199086
164	bdi-MIR5066-p5_2ss13GA22CA	TCTTTTGGTTGCATTGGCTAGAGC	down	19.6574	0	-inf	-inf	1.5411e-06	1.78286e-07
165	osa-miR5071_2ss15GA21AT	TCAAGCATCATATCATGGACT	down	12.0969	0	-inf	-inf	0.00016326	8.927e-05
166	osa-miR5072_L-4_1ss13GT	TCCCCAGCTGAGTCGCCA	down	12.0969	0	-inf	-inf	0.00016326	8.927e-05
167	osa-miR5072_L-2_1ss3AG	GTTCCCCAGCGGAGTCGCCA	up	0	34.583	inf	inf	5.7778e-08	5.00935e-10
168	osa-miR5073_L-1R+1_1ss19TA	TTTGGTGAATCGGAAACAATTTT	up	0	34.583	inf	inf	5.7778e-08	5.00935e-10
169	osa-miR5083_L-1R+2	GACTACAATTATCTGATCAAC	down	19.6574	0	-inf	-inf	1.5411e-06	1.78286e-07
170	cas-miR5139_1ss5CT	AAACTTGGCTCTGATACCA	down	22.6816	0	-inf	-inf	2.4394e-07	1.73284e-08
171	cas-miR5139_L+1	GAAACCTGGCTCTGATACCA	down	12.0969	0	-inf	-inf	0.00016326	8.927e-05
172	gma-MIR5368-p5_1ss17CA	GAGATACCACTCTGGAAGAGCT	up	0	10.1715	inf	inf	0.0032572	0.00253856
173	gma-MIR5368-p5	CCTGGGATTGGCTTTGGGC	down	7.56054	0	-inf	-inf	0.0028785	0.00199748
174	gma-MIR5368-p3_2ss1AT18CA	TGAGATACCACTCTGGAAG	up	0	10.1715	inf	inf	0.0032572	0.00253856
175	gma-MIR5368-p3_2ss2TC22TC_1	TCCCTGGGATTGGCTTTGGGCC	up	0	12.2058	inf	inf	0.0012677	0.000706834
176	gma-MIR5368-p3_1ss3GA_1	CCAAGGGACAGTCTCAGGT	down	10.5848	0	-inf	-inf	0.00042111	0.000194156
177	gma-MIR5368-p3_2ss2TC22TC_2	TCCCTGGGATTGGCTTTGGGCCTT	up	0	12.2058	inf	inf	0.0012677	0.000706834
178	sbi-MIR6233-p3_2ss17AG24CA	TTTGGTTTTGGTAATTGATGACAA	down	18.1453	0	-inf	-inf	3.8879e-06	8.4337e-07
179	sbi-MIR6233-p3_2ss2AT20AG	ATGTTTGGTTTTGGTAATTGATGA	down	12.0969	0	-inf	-inf	0.00016326	8.927e-05
180	ath-miR8175_L+3	TTCGATCCCCGGCAACGGCGCCA	down	9.07265	0	-inf	-inf	0.0010951	0.000918415
181	gma-MIR6300-p5_1ss9GT	TCGTTGTATTATAGTGGTAAGTATT	down	18.1453	0	-inf	-inf	3.8879e-06	8.4337e-07
182	gma-MIR6300-p3_1ss2CT	TTGTTGTAGTATAGTGGTAAGTATT	down	7.56054	0	-inf	-inf	0.0028785	0.00199748
183	ptc-miR6478_R-1_1ss10GA	CCGACCTTAACTCAGTTGGT	down	7.56054	0	-inf	-inf	0.0028785	0.00199748
184	bdi-MIR7711-p5_2ss4TA19CT	AAGAGAAATCAACTCATTTTGAAT	down	12.0969	0	-inf	-inf	0.00016326	8.927e-05
185	tae-MIR7757-p5_1ss14TG	CTCCATATCAGCCGGTCTCTC	down	15.1211	0	-inf	-inf	2.4981e-05	8.67691e-06
186	bdi-MIR7761-p3_2ss11CA23CT	GTGGTGGTGGAAGCAGCGGGATT	up	0	12.2058	inf	inf	0.0012677	0.000706834
187	gma-MIR5368-p3_1ss3GA_2	CCAAGGGACAGTCTCAGGTA	down	10.5848	0	-inf	-inf	0.00042111	0.000194156
188	ath-miR8175_L-1_1ss2AT	TTCCCCGGCAACGGCGCCA	down	16.6332	0	-inf	-inf	9.8378e-06	1.83429e-06
189	ath-MIR8175-p5_2ss13TC17AC	TGGTAAGTATTCCCGCCT	up	0	22.3772	inf	inf	1.2755e-05	2.31866e-06
190	ath-MIR8175-p3_2ss18TC22AC	TATAGTGGTAAGTATTCCCGCCT	up	0	32.5487	inf	inf	1.413e-07	1.78443e-09
191	ath-miR8175	GATCCCCGGCAACGGCGCCA	down	12.0969	0	-inf	-inf	0.00016326	8.927e-05
192	tae-MIR9652-p5_2ss3CT18TC_2	ACTTGTTTGTCATTAAGCTTCT	down	15.1211	0	-inf	-inf	2.4981e-05	8.67691e-06
193	tae-MIR9775-p3_2ss4TG19GA	TATGGTATACATGATATGATG	down	12.0969	0	-inf	-inf	0.00016326	8.927e-05
194	lus-miR159b_R+1_1ss21CT	TTTGGATTGAAGGGAGCTCTTT	up	0	10.1715	inf	inf	0.0032572	0.00253856
195	osa-miR171b_R+4	TGATTGAGCCGTGCCAATATCACCA	down	3.78027	0	-inf	-inf	0.035077	0.0446938
196	zma-miR171b-3p_L+3R+2	TGATTGAGCCGTGCCAATATCACCA	down	3.78027	0	-inf	-inf	0.035077	0.0446938
197	zma-miR319a-3p_L+1R+2_1ss9GT	CTTGGACTTAAGGGTGCTCCCTT	down	33.2664	0	-inf	-inf	4.0549e-10	7.31448e-12
198	csi-miR396a-5p_L-1R+1	TCCACAGCTTTCTTGAACTGT	down	9.07265	0	-inf	-inf	0.0010951	0.000918415
199	aly-miR399d-3p_L-1_1ss11GA	GCCAAAGGAAATTTGCCCCG	down	10.5848	0	-inf	-inf	0.00042111	0.000194156
200	gma-miR482b-3p	TCTTCCCTACACCTCCCATACC	down	21.1695	0	-inf	-inf	6.1246e-07	8.19718e-08
201	tae-miR1122c-3p_R+3_1ss4AT	TCTTATATTATGGGACGGAGGGAG	up	0	15.2572	inf	inf	0.00031377	0.000106028
202	hvu-miR5049c_R-3_1ss6AC	AGACACTTATTTTGGGACGG	up	0	10.1715	inf	inf	0.0032572	0.00253856
203	bdi-miR5054_L+1	TTCCCCACGGTCGGCGCCA	down	7.56054	0	-inf	-inf	0.0028785	0.00199748
204	ath-miR8175_L+4	GTTCGATCCCCGGCAACGGCGCCA	up	0	12.2058	inf	inf	0.0012677	0.000706834
205	PC-5p-106344_52	CCGGTCTCCACTGCTAGAGCC	up	0	20.3429	inf	inf	3.1663e-05	8.84595e-06
206	PC-3p-26298_159	ATATCTCATTTTCAACTATCCC	up	0	10.1715	inf	inf	0.0032572	0.00253856
207	PC-5p-780868_5	TCTCTGTCCAGAATTAGTTGACGC	up	0	10.1715	inf	inf	0.0032572	0.00253856
208	PC-5p-11908_286	TTTGCGCAGAAGGGAGAAATC	up	0	101.715	inf	inf	1.3376e-20	8.40155e-28
209	PC-5p-180380_32	ACAGAAATAACGTCCAGAAACTTT	down	57.4601	0	-inf	-inf	2.0909e-16	5.81914e-20
210	PC-3p-195133_30	AGTTTTTGGATGTTCTTACTGTGT	down	52.9238	0	-inf	-inf	3.1275e-15	1.3026e-18
211	PC-5p-161641_36	TGCAGTTTTCTGAGTTTGTAAC	up	0	52.8916	inf	inf	1.9485e-11	9.24354e-15
212	PC-3p-85092_63	TACAAACTCAAGAAAATGCAAAT	up	0	81.3718	inf	inf	8.5989e-17	2.82741e-22
213	PC-5p-23270_174	TCAGGACGTTGCAACATTAACACC	down	13.609	0	-inf	-inf	6.3699e-05	1.88718e-05
214	PC-5p-80816_66	TTGAACTTGTCCATAGCATCA	down	7.56054	0	-inf	-inf	0.0028785	0.00199748
215	PC-3p-605349_6	GTTAGCATTGTAAACTCAAATCA	up	0	12.2058	inf	inf	0.0012677	0.000706834
216	PC-3p-112821_50	CTGCTGGTTAGGGTGAAAATGAGA	up	0	18.3086	inf	inf	7.8933e-05	1.61893e-05
217	PC-5p-33600_132	ATTCACAAACTTTGGCAGTCCATC	up	0	28.4801	inf	inf	8.4975e-07	4.45383e-08
218	PC-5p-294952_19	GCGCTACCTCCGCTGCCCGGACAG	down	13.609	0	-inf	-inf	6.3699e-05	1.88718e-05
219	PC-5p-283744_19	AGCGCTATCGCCGCTGACCGGATA	down	16.6332	0	-inf	-inf	9.8378e-06	1.83429e-06
220	PC-3p-208999_28	GAATTATTCTATCAGGACTCCGTT	down	12.0969	0	-inf	-inf	0.00016326	8.927e-05
221	PC-5p-81933_65	ATCCAACTTTTGTCTTGACTAGT	up	0	79.3375	inf	inf	2.0695e-16	1.0327e-21
222	PC-3p-96954_57	CTAGTCAAGACAAAAGTTGGATT	up	0	67.1317	inf	inf	4.0499e-14	1.28006e-18
223	PC-5p-846614_5	GCCCTTATATAGGGAAATTAGCC	up	0	10.1715	inf	inf	0.0032572	0.00253856
224	PC-5p-638522_6	AACTTGTTTTGTGGTGATACT	up	0	10.1715	inf	inf	0.0032572	0.00253856
225	PC-3p-830521_5	CAGGTGTGTGAGGTCAAATCAGAT	down	7.56054	0	-inf	-inf	0.0028785	0.00199748
226	PC-5p-174167_33	GCGCTACCGCCGCTGCCCGGACAG	up	0	22.3772	inf	inf	1.2755e-05	2.31866e-06
227	PC-3p-372854_14	TGTAGTGTCTGACACCGACGACC	up	0	16.2744	inf	inf	0.00019777	5.65781e-05
228	PC-3p-418819_12	TGAATTTCTTCTATAAGCGCATC	down	9.07265	0	-inf	-inf	0.0010951	0.000918415
229	PC-3p-351140_15	GGAGCTTTTGTGGCTTTTTGACC	up	0	14.2401	inf	inf	0.00049869	0.000199086
230	PC-3p-181496_32	TTCCAAAATGCTTGAAGCGAATT	down	19.6574	0	-inf	-inf	1.5411e-06	1.78286e-07
231	PC-5p-38335_120	TTGACCGTAAATTTAACTATC	up	0	10.1715	inf	inf	0.0032572	0.00253856
232	PC-5p-452520_11	AGCTTCTCCCAGAATCTTGAACC	up	0	10.1715	inf	inf	0.0032572	0.00253856
233	PC-5p-403634_12	GGTCCCAGTTGGTGGCTTGAACC	down	9.07265	0	-inf	-inf	0.0010951	0.000918415
234	PC-5p-191742_30	TAGCAGAACTCCCGACCTTGCTTC	down	25.7058	0	-inf	-inf	3.8917e-08	1.6842e-09
235	PC-5p-470305_10	TTCCTTTTCCAATGAACACT	up	0	26.4458	inf	inf	2.0905e-06	1.64406e-07
236	PC-3p-284214_19	GCCACGAACCGGGACCAATGAGGT	up	0	20.3429	inf	inf	3.1663e-05	8.84595e-06
237	PC-5p-279496_20	CGGTTGGTGGCACAAACCGGGACT	up	0	10.1715	inf	inf	0.0032572	0.00253856
238	PC-3p-244327_23	TCGGCACGAACCGCCACTAAAGGC	down	7.56054	0	-inf	-inf	0.0028785	0.00199748
239	PC-5p-369238_14	AGCTTTAAGCCTTGAGGAATA	up	0	10.1715	inf	inf	0.0032572	0.00253856
240	PC-5p-550053_7	CGGATTAGTTTTAACTGGATGGAT	up	0	14.2401	inf	inf	0.00049869	0.000199086
241	PC-5p-357621_14	AGCTTCAATCCATTCGGAATAGTG	down	10.5848	0	-inf	-inf	0.00042111	0.000194156
242	PC-5p-34578_129	AAGAACCGCGACTAAAGGCCCGTC	up	0	14.2401	inf	inf	0.00049869	0.000199086
243	PC-5p-345867_15	TTTGCCAACCGGTACTAAAGAGT	up	0	18.3086	inf	inf	7.8933e-05	1.61893e-05
244	PC-3p-26551_158	ATTTCCGTTACAAGTAATTCC	down	12.0969	0	-inf	-inf	0.00016326	8.927e-05
245	PC-5p-350479_15	GTTCGGCAACCGGCACTAAAGAG	up	0	12.2058	inf	inf	0.0012677	0.000706834
246	PC-3p-337036_16	AGTCGCGGTTCTTCTGGCCAACC	up	0	14.2401	inf	inf	0.00049869	0.000199086
247	PC-3p-353599_15	AATGATCTGAAAATTGGAGCGGA	up	0	16.2744	inf	inf	0.00019777	5.65781e-05
248	PC-3p-283134_20	GAATTTAGGTTGAATTCTCT	up	0	20.3429	inf	inf	3.1663e-05	8.84595e-06
249	PC-3p-14321_250	ATGATACTAGTATATGATACTCCC	down	16.6332	0	-inf	-inf	9.8378e-06	1.83429e-06
250	PC-3p-163287_35	GGGACGAATCAGGACCAATGGGCC	down	10.5848	0	-inf	-inf	0.00042111	0.000194156
251	PC-5p-221390_26	CCTTTGGTCTCGGTTCGTGGCACC	down	15.1211	0	-inf	-inf	2.4981e-05	8.67691e-06
252	PC-3p-460539_10	TTCTGCGACAAGTAATTCACGA	down	7.56054	0	-inf	-inf	0.0028785	0.00199748
253	PC-5p-276588_20	AGCTTTAAGCCTTGAGGAATAG	up	0	16.2744	inf	inf	0.00019777	5.65781e-05
254	PC-5p-470777_10	AAACATTTGGACTTCTGTGCAGC	up	0	20.3429	inf	inf	3.1663e-05	8.84595e-06
255	PC-5p-190758_30	TGGTACAAAGTTCAGCAAGAGCC	up	0	26.4458	inf	inf	2.0905e-06	1.64406e-07
256	PC-3p-391077_13	GAATTTATGTTGAATTTTCT	up	0	38.6516	inf	inf	9.703e-09	4.03418e-11
257	PC-5p-367524_14	TGGTGGCTTGAACCGGGACC	up	0	18.3086	inf	inf	7.8933e-05	1.61893e-05
258	PC-3p-116216_48	AGTGGCCCAACTGCACCCTGC	up	0	40.6859	inf	inf	3.984e-09	1.15457e-11
259	PC-5p-62836_81	TCATTTGAGCATCTGAGAAGC	down	9.07265	0	-inf	-inf	0.0010951	0.000918415
260	PC-5p-283475_19	GGTCCCGATTCGTGACTGGAACC	up	0	12.2058	inf	inf	0.0012677	0.000706834
261	PC-5p-54122_91	CCATTAGTCCCGGTTGGTGGCACC	down	25.7058	0	-inf	-inf	3.8917e-08	1.6842e-09
262	PC-3p-161182_36	AGGAATGTGATTTCATGATGAATT	up	0	12.2058	inf	inf	0.0012677	0.000706834
263	PC-3p-162554_35	CCTTTAGTCGCGGTTCTTCTGGCC	up	0	10.1715	inf	inf	0.0032572	0.00253856
264	PC-3p-259716_22	TTGCAGAACCGGCACTAAAGGACC	down	16.6332	0	-inf	-inf	9.8378e-06	1.83429e-06
265	PC-5p-468663_10	CCAACCGGGACCAAAGGCCTCTT	up	0	20.3429	inf	inf	3.1663e-05	8.84595e-06
266	PC-5p-251780_22	TTAACAAACGAGACCAACTATGGC	down	19.6574	0	-inf	-inf	1.5411e-06	1.78286e-07
267	PC-3p-19509_199	CGAGCTGTTTCTCTGCTAGCT	down	9.07265	0	-inf	-inf	0.0010951	0.000918415
268	PC-3p-363498_14	TTGCCTATGTAGTGAACCATA	up	0	14.2401	inf	inf	0.00049869	0.000199086
269	PC-3p-377858_13	CTTTAGTCGCGGTTGGCCTGGCC	up	0	26.4458	inf	inf	2.0905e-06	1.64406e-07
270	PC-3p-375171_14	GGGGAAACTGATGCATGAACACC	up	0	30.5144	inf	inf	3.4618e-07	6.41317e-09
271	PC-5p-257552_22	TAGCTCTCTGCAAAAAAGACAAAT	down	10.5848	0	-inf	-inf	0.00042111	0.000194156
272	PC-5p-252676_22	CTTTAGTGTCGGTTCGTGCCGAAC	down	25.7058	0	-inf	-inf	3.8917e-08	1.6842e-09
273	PC-3p-164966_35	TAGTACCGTTTGGTGGCACGAACC	down	16.6332	0	-inf	-inf	9.8378e-06	1.83429e-06
274	PC-3p-210144_27	TGTAGTCCGTATTGAAATCTC	down	16.6332	0	-inf	-inf	9.8378e-06	1.83429e-06
275	PC-5p-17471_215	ACCGAAATACTTGTAGTTGAG	up	0	10.1715	inf	inf	0.0032572	0.00253856
276	PC-3p-319660_17	CTCTTTAGTGCCGGTTGCCGAAC	up	0	14.2401	inf	inf	0.00049869	0.000199086
277	PC-3p-258527_22	ACTGCCGGGCAGTTATGTAGAGCC	down	9.07265	0	-inf	-inf	0.0010951	0.000918415
278	PC-5p-57335_87	AGGATGATTTGCCAAGTCTGC	down	7.56054	0	-inf	-inf	0.0028785	0.00199748
279	PC-5p-12639_273	TCTGTAAATTAATATAAGAGC	down	16.6332	0	-inf	-inf	9.8378e-06	1.83429e-06
280	PC-3p-348692_15	CTCCTGTAGAAATAGGCACCGGT	down	10.5848	0	-inf	-inf	0.00042111	0.000194156
281	PC-3p-147393_39	AGGCCCACTGGGCAGCGCGCC	down	16.6332	0	-inf	-inf	9.8378e-06	1.83429e-06
282	PC-3p-207272_28	TGAATTTCCTCTATAAGCGCACC	up	0	32.5487	inf	inf	1.413e-07	1.78443e-09
283	PC-3p-53033_93	ATCCCCAGATTCTGGCAAAAGAAC	down	7.56054	0	-inf	-inf	0.0028785	0.00199748
284	PC-5p-25884_161	AGATGACCCAACTTTGTACTAACT	down	18.1453	0	-inf	-inf	3.8879e-06	8.4337e-07
285	PC-5p-359855_14	GATTTGACCTTACATATCTGCCC	up	0	12.2058	inf	inf	0.0012677	0.000706834
286	PC-5p-46074_104	CGGTTGGTGGCTTGAACCGGGACC	up	0	18.3086	inf	inf	7.8933e-05	1.61893e-05
287	PC-5p-157960_36	CACGAACCGGTACTAAAGGTGATC	down	7.56054	0	-inf	-inf	0.0028785	0.00199748
288	PC-3p-216132_27	TTGAATTTCCTCTATAAGCGCACC	up	0	24.4115	inf	inf	5.156e-06	6.13954e-07
289	PC-3p-30526_142	TCCTGTAGAAATAGGCACCGGTGC	down	30.2422	0	-inf	-inf	2.5079e-09	7.52599e-11
290	PC-3p-453447_11	TGTAGTCCTTATTGAAATCTC	down	16.6332	0	-inf	-inf	9.8378e-06	1.83429e-06
291	PC-3p-357915_14	GGCACCAACCGGGACTAAAGGGT	up	0	28.4801	inf	inf	8.4975e-07	4.45383e-08
292	PC-3p-44899_106	AATCCAGAACCGGGACTAAAGGCC	down	15.1211	0	-inf	-inf	2.4981e-05	8.67691e-06
293	PC-5p-444931_11	TTGGATGGGCAACTGCAAAGGTTT	down	15.1211	0	-inf	-inf	2.4981e-05	8.67691e-06
294	PC-3p-301009_18	GCCGGGCAGTTAGGTAAAGTCACA	down	10.5848	0	-inf	-inf	0.00042111	0.000194156
295	PC-3p-118654_47	CAGGACTAATGTGAATATTGCCCC	down	13.609	0	-inf	-inf	6.3699e-05	1.88718e-05
296	PC-3p-24914_166	TCTTTTTAATGAGAGCTCCTC	up	0	10.1715	inf	inf	0.0032572	0.00253856
297	PC-3p-123313_46	ATTTCTGTTACAAGTAATTCC	down	48.3875	0	-inf	-inf	4.694e-14	6.34084e-17
298	PC-3p-9315_342	AACAAATGTGGCTCAAAGATT	down	22.6816	0	-inf	-inf	2.4394e-07	1.73284e-08
299	PC-5p-261149_21	TTTAGTCGCGGTTGCTTAAGAACC	up	0	14.2401	inf	inf	0.00049869	0.000199086
300	PC-3p-429932_11	TGATACTAGTATATGATACTCCC	down	7.56054	0	-inf	-inf	0.0028785	0.00199748
301	PC-3p-100269_55	AGAAAGACTTATATTTGGGAA	down	10.5848	0	-inf	-inf	0.00042111	0.000194156
302	PC-5p-15783_233	TTGGTGGCATGAACCGGGACC	up	0	10.1715	inf	inf	0.0032572	0.00253856
303	PC-5p-56238_89	TGGTCCCGGTTGGTGGCATGAACC	up	0	20.3429	inf	inf	3.1663e-05	8.84595e-06
304	PC-3p-124416_45	CCTTTGGTCCCGGTTGATGGCACC	down	16.6332	0	-inf	-inf	9.8378e-06	1.83429e-06
305	PC-5p-336353_16	ACGAACCGGGACTAATGGGCATC	up	0	10.1715	inf	inf	0.0032572	0.00253856
306	PC-3p-123755_46	TTATGAATTTAGGTTGAATTTT	down	24.1937	0	-inf	-inf	9.7349e-08	7.96718e-09
307	PC-3p-36117_125	CTATCCGGTACTCCATTCCAGAAC	down	78.6296	0	-inf	-inf	7.1108e-22	2.18869e-27
308	PC-5p-447480_11	AATAAACCGGGTTTTTCTGAAGC	up	0	10.1715	inf	inf	0.0032572	0.00253856
309	PC-3p-362247_14	TGAATTTATGTTGAATTTTCTCTA	down	9.07265	0	-inf	-inf	0.0010951	0.000918415
310	PC-3p-289364_19	ACTAGATATGATTGTAAAACA	down	18.1453	0	-inf	-inf	3.8879e-06	8.4337e-07
311	PC-3p-250995_23	TTGAATTTCTTCTATAAGCGCATC	down	12.0969	0	-inf	-inf	0.00016326	8.927e-05
312	PC-5p-265647_21	GCCCTTATATAGGGAATTTAGCC	up	0	28.4801	inf	inf	8.4975e-07	4.45383e-08
313	PC-5p-86655_62	TGGTCCCGTTTGGTGGCTTGAACC	down	16.6332	0	-inf	-inf	9.8378e-06	1.83429e-06
314	PC-3p-174502_33	GATCACAACCTGAACTGCCTGAGT	up	0	22.3772	inf	inf	1.2755e-05	2.31866e-06
315	PC-5p-468527_10	GAACCGCGACTAAAGGCCCGTCC	up	0	20.3429	inf	inf	3.1663e-05	8.84595e-06
316	PC-3p-530869_8	TTCCAAAAGGTTTGAAGCGAAT	up	0	16.2744	inf	inf	0.00019777	5.65781e-05
317	PC-3p-27206_155	AAAGGCAGTTCCCTTAAGGCA	down	25.7058	0	-inf	-inf	3.8917e-08	1.6842e-09
318	PC-5p-415210_12	TTTTGGAGATTTCAATATGAACC	up	0	10.1715	inf	inf	0.0032572	0.00253856
319	PC-3p-450539_11	CCTTTGTAGTGACCCATTCATCT	down	7.56054	0	-inf	-inf	0.0028785	0.00199748
320	PC-5p-75846_69	TGTACCGAAATACTTGTAGTTGAG	down	10.5848	0	-inf	-inf	0.00042111	0.000194156
321	PC-5p-348472_15	CTTTGGTCCCGGTTCGTGGCACC	up	0	20.3429	inf	inf	3.1663e-05	8.84595e-06
322	PC-3p-255741_22	TTGAATTTCCTCTATAATT	down	12.0969	0	-inf	-inf	0.00016326	8.927e-05
323	PC-5p-221214_26	ATAGGATAATTCGCTTTTTGGTAC	down	7.56054	0	-inf	-inf	0.0028785	0.00199748
324	PC-5p-23676_172	TTAGAGATTTCAATGTGGATT	down	10.5848	0	-inf	-inf	0.00042111	0.000194156
325	PC-5p-205560_28	ACGTTGGTCACTGACATGTGGGC	up	0	32.5487	inf	inf	1.413e-07	1.78443e-09
326	PC-3p-445063_11	GGCTTGAACCGGGACCAAAGGGT	up	0	10.1715	inf	inf	0.0032572	0.00253856
327	PC-5p-341729_15	CCGCGACTAAAGGTCCTCCGCCC	up	0	18.3086	inf	inf	7.8933e-05	1.61893e-05
328	PC-3p-297145_18	CAAATGTAAGACAAAAATTTT	down	10.5848	0	-inf	-inf	0.00042111	0.000194156
329	PC-5p-220753_26	CACAAATATAAGATGTTCTG	up	0	34.583	inf	inf	5.7778e-08	5.00935e-10
330	PC-3p-418962_12	TATGGATATGGCATATACTTGAT	down	9.07265	0	-inf	-inf	0.0010951	0.000918415
331	PC-5p-404795_12	TAGGATAATTCGCTTTTTGGTAC	down	7.56054	0	-inf	-inf	0.0028785	0.00199748
332	PC-5p-474630_10	GAGGAAGTGGTGTAGACTGCACG	up	0	20.3429	inf	inf	3.1663e-05	8.84595e-06
333	PC-3p-469045_10	TTATGAATTTAGGTTGAATTT	down	15.1211	0	-inf	-inf	2.4981e-05	8.67691e-06
334	PC-3p-70457_74	GCACGAACCGGTACTAAAGGCTC	up	0	117.989	inf	inf	1.2187e-23	2.97069e-32
335	PC-5p-361869_14	GGTTGGTGCCACGAACCGGGACC	up	0	12.2058	inf	inf	0.0012677	0.000706834
336	PC-3p-343371_15	ATCTCTCGTGTAGAAATAGGCACC	up	0	12.2058	inf	inf	0.0012677	0.000706834
337	PC-5p-205700_28	TAGCTTTAAGCCTTGAGGAATAGG	down	12.0969	0	-inf	-inf	0.00016326	8.927e-05
338	PC-3p-9540_336	AACAAATGGGGCTCAAAGATT	down	9.07265	0	-inf	-inf	0.0010951	0.000918415
339	PC-5p-16703_223	TAAACCGGATTTTTCTGAAGCACC	down	18.1453	0	-inf	-inf	3.8879e-06	8.4337e-07
340	PC-5p-225370_25	AGAACCGCGACTAAAGGCCCGTC	up	0	38.6516	inf	inf	9.703e-09	4.03418e-11
341	PC-3p-344325_15	CCGGGCAGTTATGTAGAGCCATA	up	0	14.2401	inf	inf	0.00049869	0.000199086
342	PC-3p-426187_11	GATATGGCATATACTTGATCACT	up	0	10.1715	inf	inf	0.0032572	0.00253856
343	PC-3p-52544_93	ATGGAGTGATGATTCTGGGAGA	down	9.07265	0	-inf	-inf	0.0010951	0.000918415
344	PC-3p-271654_21	AATGGGGCTCAAAGATTTTGGGAGA	down	10.5848	0	-inf	-inf	0.00042111	0.000194156
345	PC-3p-64111_80	AGTGACCCAACTGCACCCTGC	down	10.5848	0	-inf	-inf	0.00042111	0.000194156
346	PC-3p-212957_27	AGGGATTCTCTTCTACATGCTATT	down	22.6816	0	-inf	-inf	2.4394e-07	1.73284e-08
347	PC-5p-34970_128	GCACCTGAGCAGCTCTTGGCA	up	0	14.2401	inf	inf	0.00049869	0.000199086
348	PC-5p-198556_29	GATGCACCTATAGAGGAAATTGGA	down	18.1453	0	-inf	-inf	3.8879e-06	8.4337e-07
349	PC-5p-139195_41	AATATGGCAGAAGAGCAAACAATT	down	36.2906	0	-inf	-inf	6.5808e-11	7.10881e-13
350	PC-5p-5336_513	TGCCTTTAAGGCACCTGCCTTT	down	16.6332	0	-inf	-inf	9.8378e-06	1.83429e-06
351	PC-3p-4265_599	TTGTGACACTTGTTATGGATC	down	18.1453	0	-inf	-inf	3.8879e-06	8.4337e-07
352	PC-3p-46130_104	AGTGACCCAACTGCGCCCTGC	down	9.07265	0	-inf	-inf	0.0010951	0.000918415
353	PC-3p-361008_14	CTTTAGTCGCGGTTGGCCAGGCC	up	0	10.1715	inf	inf	0.0032572	0.00253856
354	PC-3p-204289_28	TGCCACCAATCGGGACCAAAGGCC	down	12.0969	0	-inf	-inf	0.00016326	8.927e-05
355	PC-5p-174945_33	AGAACCGCGACTAAAGGTCCTCC	up	0	50.8574	inf	inf	4.7198e-11	3.41269e-14
356	PC-5p-312676_17	ATTATATCATTGGGTGAAAGAACC	up	0	10.1715	inf	inf	0.0032572	0.00253856
357	PC-3p-356533_15	GTAGTCCGTATTGAAATCTC	down	22.6816	0	-inf	-inf	2.4394e-07	1.73284e-08
358	PC-3p-25101_165	AAACAAATTGGGCTCAAAGAT	down	7.56054	0	-inf	-inf	0.0028785	0.00199748
359	PC-5p-315359_17	AGCTTTAAGCCTTGAGGAATAGG	up	0	16.2744	inf	inf	0.00019777	5.65781e-05
360	PC-5p-205281_28	CTAAAGTGTCGTAGAAAAAACT	up	0	14.2401	inf	inf	0.00049869	0.000199086
361	PC-3p-12670_273	TTGTTAGTTAAATCTTTGGTC	down	7.56054	0	-inf	-inf	0.0028785	0.00199748
362	PC-3p-350043_15	ATGTAGAGCCATATCACAGTA	down	10.5848	0	-inf	-inf	0.00042111	0.000194156
363	PC-5p-287233_19	TGCCCTTATACAGGAAATTTGAC	up	0	18.3086	inf	inf	7.8933e-05	1.61893e-05
364	PC-5p-193240_30	AGCTTCAAGCCATTCGGAATAGTG	up	0	18.3086	inf	inf	7.8933e-05	1.61893e-05
365	PC-3p-134324_42	TATCTGGACAAATCTAAGACA	down	12.0969	0	-inf	-inf	0.00016326	8.927e-05
366	PC-3p-17541_215	ATTTCCGATACAAGTAATTCC	down	31.7543	0	-inf	-inf	1.0079e-09	1.59091e-11
367	PC-5p-112701_50	TTTCAAATCATTTGGACATCTGAG	down	18.1453	0	-inf	-inf	3.8879e-06	8.4337e-07
368	PC-3p-179808_32	TTAGTACCTGTTGGTGGCACAAAC	down	34.7785	0	-inf	-inf	1.6328e-10	1.54618e-12
369	PC-5p-14277_250	CATTTGGACTTATGTGCAGCT	down	7.56054	0	-inf	-inf	0.0028785	0.00199748
370	PC-5p-286540_19	CGGTTGGTGGCTTGCACCGGGACC	down	28.7301	0	-inf	-inf	6.2473e-09	1.6369e-10
371	PC-3p-253832_22	GAATTTAGGTTGAATTCTCTCTA	up	0	20.3429	inf	inf	3.1663e-05	8.84595e-06
372	PC-3p-233752_24	TTGAATTTCCTCTATAAGCGTATC	down	15.1211	0	-inf	-inf	2.4981e-05	8.67691e-06
373	PC-5p-289508_19	CTGGGCCGTACGGGCCTGCATCC	up	0	20.3429	inf	inf	3.1663e-05	8.84595e-06
374	PC-3p-264353_21	ACTGGAACCAGGACTAAAGGCCC	up	0	28.4801	inf	inf	8.4975e-07	4.45383e-08
375	PC-3p-210464_27	AGACCCACAGGGCAGTGTGCC	up	0	10.1715	inf	inf	0.0032572	0.00253856
376	PC-5p-411582_12	ATAAATCTGGTTTTCTGAAGCACC	up	0	22.3772	inf	inf	1.2755e-05	2.31866e-06
377	PC-3p-344853_15	CCTTTAGTGCCGGTTGCAGAACC	up	0	16.2744	inf	inf	0.00019777	5.65781e-05
378	PC-5p-378966_13	AGCTTCAATCCTTGAGGATTAGGG	down	10.5848	0	-inf	-inf	0.00042111	0.000194156
379	PC-3p-21262_186	AATCCCGGTATTAGAATAGTTATT	down	7.56054	0	-inf	-inf	0.0028785	0.00199748
380	PC-5p-254229_22	CTTTGGTCCTGGTTGGTGGCACC	up	0	18.3086	inf	inf	7.8933e-05	1.61893e-05
381	PC-3p-186341_31	GCTCCCCCGTCGAGCGTGGCA	down	7.56054	0	-inf	-inf	0.0028785	0.00199748
382	PC-3p-74557_71	CCACGACCAGCTGTAGGATGAGT	up	0	124.092	inf	inf	8.847e-25	7.0741e-34
383	PC-5p-504995_9	TGGTGGCTTGCACCGGGACC	down	22.6816	0	-inf	-inf	2.4394e-07	1.73284e-08
384	PC-3p-210505_27	GTGGCCCAACTGCACCCTGC	up	0	38.6516	inf	inf	9.703e-09	4.03418e-11
385	PC-3p-461974_10	GTGATAATGGTAGCACCGAT	up	0	20.3429	inf	inf	3.1663e-05	8.84595e-06
386	PC-3p-342602_15	GGATATGGCATATACTTGATCAC	down	7.56054	0	-inf	-inf	0.0028785	0.00199748
387	PC-3p-293717_19	TTCCTCAAGGCTTGAAGCGAACC	up	0	18.3086	inf	inf	7.8933e-05	1.61893e-05
388	PC-3p-47847_101	TGTGATAATGGTAGCACCGAT	down	7.56054	0	-inf	-inf	0.0028785	0.00199748
389	PC-3p-246947_23	GCCGGGCAGTTATGTAGAGCCATA	up	0	10.1715	inf	inf	0.0032572	0.00253856
390	PC-3p-12467_276	TCGAGATCCAACGGCTGAGGT	down	9.07265	0	-inf	-inf	0.0010951	0.000918415
391	PC-3p-450535_11	TTTATTATGAATTTAGGTTGAAT	up	0	22.3772	inf	inf	1.2755e-05	2.31866e-06
392	PC-5p-27427_154	TGGTCCCGGTTGGTGGCTTGAACC	up	0	26.4458	inf	inf	2.0905e-06	1.64406e-07
393	PC-5p-414556_12	GGTTGGTGGCACCAACCGGGACT	up	0	24.4115	inf	inf	5.156e-06	6.13954e-07
394	PC-5p-6458_446	AAGCGGATAATGTAAAGCATC	down	10.5848	0	-inf	-inf	0.00042111	0.000194156
395	PC-3p-324550_16	GAATTTAGGTTGAATTTTT	up	0	16.2744	inf	inf	0.00019777	5.65781e-05
396	PC-5p-450137_11	TGCTTACAAAAATAAACCGGATT	up	0	10.1715	inf	inf	0.0032572	0.00253856
397	PC-3p-287325_19	AGACCAAATTACTTCTCATCT	down	10.5848	0	-inf	-inf	0.00042111	0.000194156
398	PC-3p-350075_15	TAAAACTTGCTAGCCTCACCCAT	up	0	14.2401	inf	inf	0.00049869	0.000199086
399	PC-5p-160856_36	AGCAAGACCGATTGCGGCGGGAGC	down	9.07265	0	-inf	-inf	0.0010951	0.000918415
400	PC-5p-54952_90	TCTGTAAATAAATATAAGACC	down	9.07265	0	-inf	-inf	0.0010951	0.000918415
401	PC-3p-2190_965	GCTCCCCCTTCGAGCGTGGCC	down	254.034	0	-inf	-inf	6.7414e-67	1.84993e-86
402	PC-3p-475663_10	AAATGGAGTCATTTATTTTGAGA	down	15.1211	0	-inf	-inf	2.4981e-05	8.67691e-06
403	PC-3p-198392_29	CAACCGGGACTAAAGAGGGGCATT	down	7.56054	0	-inf	-inf	0.0028785	0.00199748
404	PC-5p-305902_18	AATAAACCGAGTTTTTCTGA	up	0	10.1715	inf	inf	0.0032572	0.00253856
405	PC-5p-446878_11	GGTTGGTGACTTGCACCGGGACC	down	16.6332	0	-inf	-inf	9.8378e-06	1.83429e-06
406	PC-3p-79464_67	TTCCAAAATGCTTGAAGCGAAT	down	51.4117	0	-inf	-inf	7.7113e-15	6.16203e-18
407	PC-3p-355780_15	GGTGAGGGCTCCTCGAGTGT	up	0	20.3429	inf	inf	3.1663e-05	8.84595e-06
408	PC-3p-265206_21	GACACAAACCGGGACTATAGGTT	down	7.56054	0	-inf	-inf	0.0028785	0.00199748
409	PC-3p-199826_29	TTGAATTTCCTTTATAAGCGCATC	down	28.7301	0	-inf	-inf	6.2473e-09	1.6369e-10
410	PC-3p-555436_7	TGAATTTATGTTGAATTCTCT	down	19.6574	0	-inf	-inf	1.5411e-06	1.78286e-07
411	PC-3p-173820_33	AAGATTCTTGGAGAAGCTGGGTGG	down	27.2179	0	-inf	-inf	1.5582e-08	7.7435e-10
412	PC-5p-447070_11	AGGCCTTTAGTACCGGTTGGAGC	up	0	10.1715	inf	inf	0.0032572	0.00253856
413	PC-3p-5497_502	TTTGCCGTAGGCATAGCCCTG	down	10.5848	0	-inf	-inf	0.00042111	0.000194156
414	PC-3p-272767_20	ATGAAGTTAGGTTGAATTCTCTCT	down	19.6574	0	-inf	-inf	1.5411e-06	1.78286e-07
415	PC-5p-465609_10	TTGGTGGCTTGCACCGGGACC	down	15.1211	0	-inf	-inf	2.4981e-05	8.67691e-06
416	PC-3p-434129_11	GAATTTAGGTCTAATTTTCTC	down	7.56054	0	-inf	-inf	0.0028785	0.00199748
417	PC-5p-101365_54	GGTTGGTGGCTTGAACCGGGACC	up	0	63.0631	inf	inf	2.3588e-13	1.56558e-17
418	PC-3p-175031_33	CATTAGTACCGGTTGGTGGCACCA	down	9.07265	0	-inf	-inf	0.0010951	0.000918415
419	PC-5p-307733_18	GAGAAGCGTAGTGCTCACCTGCAC	down	7.56054	0	-inf	-inf	0.0028785	0.00199748
420	PC-5p-32084_137	AACGAGACCGACTGCGGTGGAAGC	down	7.56054	0	-inf	-inf	0.0028785	0.00199748
421	PC-5p-66845_77	TCATTGACCCCCTTTTGTTTT	up	0	10.1715	inf	inf	0.0032572	0.00253856
422	PC-3p-170647_34	TGGAGTGATGATTCTGGGAGA	up	0	12.2058	inf	inf	0.0012677	0.000706834
423	PC-5p-398507_13	TTAGCGCCGGTTCGTGACGAAGC	up	0	16.2744	inf	inf	0.00019777	5.65781e-05
424	PC-5p-1003_1811	TTGGTGGCTTGAACCGGGACC	up	0	10.1715	inf	inf	0.0032572	0.00253856
425	PC-3p-96942_57	ACCCGGCATTTGGGTAAAGTCACA	down	9.07265	0	-inf	-inf	0.0010951	0.000918415
426	PC-5p-449606_11	GCAAGACCGATTGCGGCGGGAGC	up	0	22.3772	inf	inf	1.2755e-05	2.31866e-06
427	PC-3p-235704_24	CCTCAAGGCCTGAAGCTAAGCAAC	down	18.1453	0	-inf	-inf	3.8879e-06	8.4337e-07
428	PC-5p-194494_30	TGCCCTTATATAGGAAAATTAGCC	down	12.0969	0	-inf	-inf	0.00016326	8.927e-05
429	PC-5p-407775_12	TAGAGATTTCAATGTGGATT	down	9.07265	0	-inf	-inf	0.0010951	0.000918415
430	PC-5p-137984_41	CGCGCTGTCCTGTGAGTCTGC	down	13.609	0	-inf	-inf	6.3699e-05	1.88718e-05
431	PC-5p-457663_10	TTGTACGCCGACGGCCAGAACC	up	0	20.3429	inf	inf	3.1663e-05	8.84595e-06
432	PC-5p-2383_914	TTTTGCTGTTTGTCATCTAACC	down	30.2422	0	-inf	-inf	2.5079e-09	7.52599e-11
433	PC-3p-337426_16	CTATAAAGACCTATATTCGGGAAC	down	16.6332	0	-inf	-inf	9.8378e-06	1.83429e-06
434	PC-3p-292158_19	TGTGGTCTATAGTGGAATCT	up	0	20.3429	inf	inf	3.1663e-05	8.84595e-06
435	PC-5p-378653_13	CATAGTGGTCAGTAACTTAGACT	down	10.5848	0	-inf	-inf	0.00042111	0.000194156
436	PC-5p-300272_18	AACCGCGACTAAAGGTCCTCCGC	up	0	26.4458	inf	inf	2.0905e-06	1.64406e-07
437	PC-5p-286734_19	GATTCTAGGCACGAACCGGGACC	up	0	18.3086	inf	inf	7.8933e-05	1.61893e-05
438	PC-3p-135045_42	TTGAATTTCCTCTATGAGCGCATC	down	28.7301	0	-inf	-inf	6.2473e-09	1.6369e-10
439	PC-3p-385521_13	TCCAGAACCGGGACAGATGGGCC	up	0	12.2058	inf	inf	0.0012677	0.000706834
440	PC-3p-288543_19	TTGAATTCTCTCTATAAGCGCATC	down	7.56054	0	-inf	-inf	0.0028785	0.00199748
441	PC-3p-394181_13	ACGAACCGGCGCTAAAGTGCAAA	up	0	16.2744	inf	inf	0.00019777	5.65781e-05
442	PC-5p-111195_50	TTAAGAACCGCGACTAACGGCCC	up	21.1695	42.7202	2.018	1.01293	0.039382	0.0439536
443	tae-MIR9783-p3_2ss4AG17AC	ATAGGCACCGGTGCTTCAGA	up	31.7543	65.0974	2.05004	1.03565	0.009179	0.0106965
444	tae-miR1847-5p	ACCTGCAGTTGGGCCAATGAC	up	45.3632	93.5775	2.06285	1.04464	0.0016159	0.00118904
445	PC-5p-100006_55	ACTGGGCCGTACGGGCCTGCATC	up	22.6816	46.7888	2.06285	1.04464	0.025787	0.0305554
446	tae-MIR9665-p5_1ss24TC	GTTTGACTTTGCACTGCTAGCGGC	up	449.096	931.707	2.07463	1.05285	9.9517e-24	2.70155e-24
447	bdi-MIR5064-p5_1	ATTTGTCCATAGCATCAGCC	up	43.8511	91.5432	2.08759	1.06184	0.0015056	0.00139777
448	bdi-MIR5064-p5_2	TTTGTCCATAGCATCAGCCAG	up	43.8511	91.5432	2.08759	1.06184	0.0015056	0.00139777
449	PC-3p-49390_98	ATGTGGTCTATAGTGGAATC	up	37.8027	79.3375	2.09872	1.06951	0.0029093	0.00385225
450	PC-3p-44525_107	CTCCTGTAGAAATAGGCACC	up	52.9238	111.886	2.1141	1.08004	0.00035356	0.000312947
451	PC-3p-4192_606	GTCACGAACCGGCACTAAAGCCC	up	258.571	549.259	2.12422	1.08693	1.5561e-15	9.43946e-16
452	PC-5p-49460_98	ATTGCAGGATGGCAGGCACACGA	up	33.2664	71.2003	2.14031	1.09782	0.0037422	0.00411292
453	bdi-miR827-5p_1ss6TC	TTTTGCTGGTTGTCATCTAACC	up	37.8027	81.3718	2.15254	1.10604	0.0017867	0.00227949
454	tae-MIR531-p3_2ss19AC20CA	TCGCCGGAGCAGCGTGCACA	up	42.339	93.5775	2.2102	1.14417	0.00052221	0.000389613
455	PC-3p-490_3604	TGAATTTCCTCTATAAGCGCATC	up	1433.48	3195.88	2.22945	1.15669	0	4.64815e-97
456	osa-miR444a-3p.2_L-1	GCAGTTGCTGCCTCAAGCTT	up	18.1453	40.6859	2.24223	1.16493	0.019827	0.0184062
457	osa-MIR5339-p3_1ss2GA	GAGAATATTCTTTATCTGTT	up	378.027	852.369	2.25478	1.17299	6.1498e-27	1.05281e-27
458	tae-MIR9674a-p3_2ss19GA20CA	TGGCTGGTGCTATGGATAAAT	up	24.1937	54.9259	2.27025	1.18285	0.0059812	0.00639008
459	osa-miR396e-5p_L-1	CCACAGGCTTTCTTGAACTG	up	23374.2	53127.6	2.27292	1.18455	0	0
460	tae-MIR5048-p3_1	ACCTAGACATGCAAGTATATTTCT	up	43.8511	101.715	2.31955	1.21384	0.00012374	0.000118958
461	tae-MIR5048-p3_2	CCTAGACATGCAAGTATATT	up	43.8511	101.715	2.31955	1.21384	0.00012374	0.000118958
462	tae-MIR5048-p3_3	GACCTAGACATGCAAGTATA	up	43.8511	101.715	2.31955	1.21384	0.00012374	0.000118958
463	PC-3p-47084_102	TAATTTTCCTCTATAAGCGCATC	up	43.8511	101.715	2.31955	1.21384	0.00012374	0.000118958
464	tae-MIR1131-p3	GCAGGATGTTGTCAGTCTGGGCCC	up	55.948	130.195	2.32707	1.21851	1.3034e-05	1.22194e-05
465	tae-MIR1128-p5_1ss6AG	GTCCGGAAATACTTGTCATC	up	19.6574	46.7888	2.38021	1.25109	0.0073242	0.00956472
466	PC-5p-82777_65	TAGGGTTTAGGATTCAGGCC	up	27.2179	65.0974	2.39171	1.25804	0.001471	0.00155792
467	PC-3p-160375_36	CTTTAGTCGCGGTTCTTCTGGCC	up	13.609	32.5487	2.39171	1.25804	0.024527	0.0279659
468	PC-5p-52548_93	GCCCTTATACAGGAAATTTGACC	up	30.2422	73.2346	2.42161	1.27596	0.00062683	0.000697406
469	PC-3p-65190_79	TGTTATTTTTTGGTGAGAGCTCCT	up	48.3875	117.989	2.43842	1.28595	1.2229e-05	7.76087e-06
470	tae-MIR531-p5_2ss10CG19AG	TCGCCGGAGGAGCGTGCAGC	up	418.854	1027.32	2.45269	1.29436	1.2579e-38	5.68996e-40
471	bdi-MIR7757-p5_1ss14AG	AAATAGAAGCATGGTTCAACC	up	28.7301	71.2003	2.47825	1.30932	0.00054808	0.00060027
472	PC-5p-425571_12	GATTTGTGGCACCAAGTGGGACC	up	10.5848	26.4458	2.49848	1.32105	0.033665	0.0490694
473	PC-5p-199546_29	TTCATCGAAAAATAACATCCGAG	up	10.5848	26.4458	2.49848	1.32105	0.033665	0.0490694
474	PC-3p-228725_25	TGAATTTCCTCTATAAGCGC	up	10.5848	26.4458	2.49848	1.32105	0.033665	0.0490694
475	PC-3p-22655_178	TCCGGACAGCTGTGGTAGTGTTA	up	52.9238	132.229	2.49848	1.32105	2.0336e-06	1.86665e-06
476	PC-3p-76712_69	CCGAAAACTTTGTGCACACACATA	up	25.7058	65.0974	2.5324	1.3405	0.00072823	0.00100007
477	PC-5p-165709_35	TGGGTCGTACGGGCCTGCATCCT	up	15.1211	38.6516	2.55614	1.35397	0.008594	0.0088749
478	PC-3p-113108_49	ATTTCCGTGACAAGTAATTC	up	16.6332	42.7202	2.56837	1.36085	0.0055083	0.00626329
479	PC-3p-39924_116	TGAATTTCCTCTATAAGTGCATC	up	61.9964	160.709	2.59223	1.3742	5.5385e-08	3.71859e-08
480	hvu-miR444b_L-1	GCAGTTGCTGTCTCAAGCTT	up	34.7785	91.5432	2.63218	1.39626	3.1738e-05	2.43183e-05
481	tae-MIR530-p5	TGCATTTGCACCTGCACCTAG	up	58.9722	158.675	2.69067	1.42797	2.2597e-08	1.17129e-08
482	osa-miR1432-5p_L-2R+1	CAGGAGAGATGACACCGACA	up	9.07265	24.4115	2.69067	1.42797	0.028335	0.0355487
483	PC-5p-223762_26	AGTACCAAATAGGATAATTCGCTT	up	9.07265	24.4115	2.69067	1.42797	0.028335	0.0355487
484	PC-3p-96490_57	TGAATTTAGGTTGAATTCTCTCT	up	21.1695	56.9602	2.69067	1.42797	0.00080991	0.000864655
485	PC-3p-95957_57	ATGGACTGCCAAAGTTTGTGAATT	up	13.609	36.6173	2.69067	1.42797	0.0072437	0.00756597
486	PC-3p-9218_345	CTATCCGGGACTCCATTCCAGAAC	up	58.9722	160.709	2.72517	1.44635	1.2589e-08	6.08688e-09
487	PC-5p-68618_76	GGTTCTGTAACCGGCACTAAAGG	up	25.7058	71.2003	2.76981	1.46979	0.00012173	0.000139089
488	zma-miR156d-3p_1ss8TC	GCTCACTCCTCTTTCTGTCAGC	up	55.948	156.641	2.79975	1.4853	8.7638e-09	4.85573e-09
489	PC-5p-119546_47	TTTAGCGCCAGTTCGTGACGAAC	up	15.1211	42.7202	2.82521	1.49836	0.0024678	0.00220402
490	PC-5p-176042_33	TTCAAATCATTTGGACATCTGAG	up	12.0969	34.583	2.85884	1.51543	0.0059457	0.00506693
491	ata-miR9863a-3p_L-1_1ss9TC	GAGAAGGCAGATCATAATAGC	up	988.919	2831.74	2.86347	1.51776	0	4.6124e-145
492	PC-3p-8349_370	AAGATATTGGGTATTTCTGTCTTT	up	92.2386	264.458	2.86711	1.5196	2.4095e-14	7.89338e-15
493	tae-MIR531-p5_2ss19AG20CA	TCGCCGGAGCAGCGTGCAGA	up	10.5848	30.5144	2.88286	1.5275	0.0092759	0.0123792
494	PC-5p-197729_29	GGTCCCGGTTGGTGACTTGAACC	up	10.5848	30.5144	2.88286	1.5275	0.0092759	0.0123792
495	PC-5p-51741_95	GTTTGAGGGCCGAAATCGGAAGC	up	37.8027	109.852	2.90593	1.539	6.7362e-07	5.24745e-07
496	PC-5p-167055_34	TTTGACTTTGCACTGCTAGCGGCTT	up	9.07265	26.4458	2.9149	1.54344	0.014533	0.0172033
497	bdi-MIR5175b-p5_2ss7AT17TC	GACAAGTATTTAGGAACGGA	up	7.56054	22.3772	2.95974	1.56547	0.022883	0.0425871
498	PC-3p-332163_16	GGTTGGTGGCACCAACCAGGACC	up	7.56054	22.3772	2.95974	1.56547	0.022883	0.0425871
499	PC-3p-268675_21	GAATTTAGGTTGAATTCTCTCT	up	7.56054	22.3772	2.95974	1.56547	0.022883	0.0425871
500	tae-miR9665-3p_L+1	TGCTAGCAGTGTAAACTCAAATCA	up	123.993	370.242	2.98599	1.57821	1.137e-20	1.43411e-21
501	tae-MIR9668-p3_1ss7TC	TCCCTCCGTCCGGAAATACTTGTC	up	27.2179	81.3718	2.98964	1.57997	1.2237e-05	1.04431e-05
502	bdi-miR171a_L-1	GATTGAGCCGCGCCAATATC	up	195.062	591.98	3.03483	1.60161	7.5254e-33	1.54898e-34
503	bdi-miR156h-3p_L+1	TGCTCACTGCTCTTCCTGTCATC	up	9.07265	28.4801	3.13912	1.65036	0.0072969	0.0080805
504	tae-miR408_L-1R+3	TGCACTGCCTCTTCCCTGGCTCC	up	9.07265	28.4801	3.13912	1.65036	0.0072969	0.0080805
505	PC-5p-192007_30	GCCTTTAAGGCACCTGCCTTT	up	13.609	42.7202	3.13912	1.65036	0.0010162	0.00123357
506	gma-miR6300_L-1R+5	TCGTTGTAGTATAGTGGTAAGT	up	21.1695	67.1317	3.17115	1.66501	3.3351e-05	2.33853e-05
507	PC-3p-132802_43	GATGTAACTTACACCTGACC	up	16.6332	52.8916	3.17989	1.66897	0.00022414	0.000262861
508	bdi-MIR7775-p5_1ss11AT	AAACCGGTTTTTTCTGAAGCACC	up	12.0969	38.6516	3.19517	1.67589	0.0015502	0.00112148
509	PC-5p-5007_538	CTTAGTCTTGGCACTATAAATTT	up	154.235	496.368	3.21826	1.68628	3.9693e-30	7.5814e-32
510	zma-miR393b-3p_L-2_3ss3CT4AC21GA	TCATGCGATCCTTTTGGAAG	up	7.56054	24.4115	3.22881	1.691	0.011285	0.0201616
511	PC-5p-292016_19	AATTTGACCTATATTCATACTGA	up	7.56054	24.4115	3.22881	1.691	0.011285	0.0201616
512	zma-MIR166a-p3_2ss17CT18CA	TTCTTCTTCCTCTTCCTACC	up	39.3148	128.161	3.25985	1.70481	5.0868e-09	1.92474e-09
513	tae-MIR9774-p5	CAGAAATACCCAATATCTTGCT	up	71.0691	231.91	3.26316	1.70627	3.6073e-15	5.60258e-16
514	PC-3p-165000_35	CTATTTCGAAAGACTTGAAGCGAA	up	10.5848	34.583	3.26725	1.70807	0.0023634	0.00275915
515	PC-5p-53896_92	GATAAGCTAGTAATAATGTCATA	up	34.7785	113.92	3.2756	1.71176	3.2383e-08	2.08543e-08
516	PC-3p-71961_73	CCGAGGACATCTTTAGAAGAAGT	up	24.1937	79.3375	3.27926	1.71337	3.9008e-06	2.39733e-06
517	PC-5p-139410_41	AGAAGAACCGCGACTAAAGGTCC	up	13.609	44.7545	3.2886	1.71747	0.00051292	0.000575562
518	gma-miR396a-5p_L-1_1ss21GA	TCCACAGCTTTCTTGAACTA	up	54.4359	183.086	3.36334	1.74989	9.8515e-13	1.69698e-13
519	PC-3p-191533_30	CTTACGAACCGGGACGAAAGGCC	up	9.07265	30.5144	3.36334	1.74989	0.0035977	0.00371294
520	bdi-miR159a-3p	CTTGGATTGAAGGGAGCTCT	up	21.1695	73.2346	3.45944	1.79054	4.3803e-06	3.47328e-06
521	PC-3p-11256_297	TGCCACCAACCGGGACCAAAGGCC	up	31.7543	109.852	3.45944	1.79054	1.8573e-08	9.16696e-09
522	PC-3p-123543_46	GACCCACAGGGCAGTGCGCC	up	15.1211	52.8916	3.49787	1.80648	8.5061e-05	7.27378e-05
523	gma-miR6300_L-1R+1_2	TCGTTGTAGTATAGTGGT	up	45.3632	158.675	3.49787	1.80648	9.9609e-12	2.09404e-12
524	gma-miR6300_L-1R+1_1	TCGTTGTAGTATAGTGGC	up	45.3632	158.675	3.49787	1.80648	9.9609e-12	2.09404e-12
525	gma-MIR6300-p5_4	TGTAGTATAGTGGTAAGTATTCCCG	up	12.0969	42.7202	3.53151	1.82028	0.00038173	0.000339426
526	gma-MIR6300-p5_6	TTGTAGTATAGTGGTAAGTATTCCC	up	12.0969	42.7202	3.53151	1.82028	0.00038173	0.000339426
527	gma-MIR6300-p5_3	TATAGTGGTAAGTATTCCCGCC	up	12.0969	42.7202	3.53151	1.82028	0.00038173	0.000339426
528	gma-MIR6300-p5_1	GTTGTAGTATAGTGGTAAGTATT	up	12.0969	42.7202	3.53151	1.82028	0.00038173	0.000339426
529	gma-MIR6300-p5_5	TTGTAGTATAGTGGTAAGTATTCC	up	12.0969	42.7202	3.53151	1.82028	0.00038173	0.000339426
530	gma-MIR6300-p5_2	GTTGTAGTATAGTGGTAAGTATTCC	up	12.0969	42.7202	3.53151	1.82028	0.00038173	0.000339426
531	PC-3p-81209_66	TGTCCACACTTAGACACTACAACC	up	21.1695	75.2689	3.55553	1.83007	2.1916e-06	1.54647e-06
532	PC-3p-103822_53	TAGTATCAGTTTGTGCCATGAACC	up	9.07265	32.5487	3.58756	1.843	0.0017462	0.00161704
533	tae-MIR9654a-p5_1ss9TA	AAGCCTTGAGGAATAGGGTAGACT	up	7.56054	27.463	3.63241	1.86093	0.0037728	0.00618363
534	PC-5p-201701_29	TCATTGGTCCCGGTTCGTGGCAT	up	9.07265	34.583	3.81179	1.93047	0.00083604	0.000688537
535	PC-3p-135568_42	TACACCTGACCGCTTCTCTCTC	up	10.5848	40.6859	3.84382	1.94254	0.00027265	0.000247981
536	PC-5p-60811_83	CTTAAGAACCGCGACTAAAGGCC	up	24.1937	93.5775	3.86784	1.95153	3.0379e-08	8.44371e-09
537	PC-5p-89989_60	TTAGTCCCGGTTGGTGGCACCA	up	18.1453	71.2003	3.9239	1.97229	1.1221e-06	5.72711e-07
538	zma-miR319b-5p_L-1R+1	GAGCGTCCTTCAGTCCACTCA	up	9.07265	36.6173	4.03601	2.01293	0.00039555	0.00028765
539	PC-5p-48527_100	CTTTAGTCCCGGTTGGTGCCACC	up	24.1937	101.715	4.20418	2.07182	1.6767e-09	4.34147e-10
540	PC-5p-75130_70	TGACCGTAAATTTAACTACC	up	18.1453	79.3375	4.37234	2.12841	5.9032e-08	1.84191e-08
541	ata-MIR9674c-p3_2ss10AG18AG	GTGCTATGGGTAAATTCGACC	up	9.07265	40.6859	4.48445	2.16493	8.5925e-05	4.79669e-05
542	PC-3p-88156_61	TGAATTTCCTCTATAAGCGCATT	up	12.0969	56.9602	4.70868	2.23532	2.0743e-06	7.60543e-07
543	PC-3p-52210_94	TGAATTTCCTCTATAAGCGCAT	up	21.1695	101.715	4.80477	2.26447	1.597e-10	1.95696e-11
544	tae-MIR1122a-p3_2ss21AG24TC	AGTGTAGATTCACTCATTTTGCTC	up	39.3148	191.224	4.86391	2.28212	1.2084e-18	2.78916e-20
545	tae-MIR1125-p5	AATTTAACCAACGAGACCAACTGC	up	15.1211	75.2689	4.97774	2.31549	2.4002e-08	7.33903e-09
546	PC-5p-101650_54	GTGAAACACTGTGTGAGAGA	up	15.1211	75.2689	4.97774	2.31549	2.4002e-08	7.33903e-09
547	PC-3p-17179_218	AAACAAATGGGGCTCAAAGAT	up	7.56054	38.6516	5.11228	2.35397	5.3414e-05	4.88452e-05
548	PC-5p-167963_34	TATTTGGAGGATATGCAAGATGAG	up	7.56054	38.6516	5.11228	2.35397	5.3414e-05	4.88452e-05
549	PC-3p-61727_82	GTCCGGATAGCTGTGGTAGTGTTA	up	25.7058	134.263	5.22307	2.3849	3.1634e-14	3.32868e-15
550	zma-miR167b-3p_L-1_1ss5AG	ATCGTGCTGTGACAGTTTCACT	up	9.07265	48.8231	5.38135	2.42797	3.701e-06	1.86313e-06
551	PC-5p-7918_385	TTGTGGAAGAAATGACTGTCA	up	90.7265	498.402	5.49346	2.45771	3.3481e-50	1.30561e-55
552	gma-MIR5368-p5_2ss1AT18CA	TGAGATACCACTCTGGAAGAGCT	up	10.5848	58.9945	5.57354	2.47859	2.6089e-07	1.13223e-07
553	gma-miR6300_L-1R+8	TCGTTGTAGTATAGTGGTAAGTATT	up	48.3875	280.733	5.80176	2.53649	4.7978e-30	1.25868e-33
554	PC-5p-46446_103	TTGGTACAAAGTTCAGCAAGAGC	up	13.609	81.3718	5.97927	2.57997	6.0243e-10	1.5241e-10
555	PC-3p-39587_117	GCCACCAACCGGGACCAAAGGCC	up	27.2179	168.846	6.20349	2.63308	1.8952e-19	1.13337e-21
556	tae-miR397-5p	TCACCGGCGCTGCACACAATG	up	9.07265	56.9602	6.27824	2.65036	1.4649e-07	3.46534e-08
557	PC-5p-3508_687	GATAAGGTAGTAATAATGTCATA	up	83.166	585.877	7.04467	2.81653	5.7994e-68	9.69507e-78
558	PC-3p-287687_19	GCGGCGGTTATTGCTCGGTCACAT	up	7.56054	54.9259	7.26482	2.86093	7.7035e-08	3.06188e-08
559	mdm-MIR10989e-p3_2ss19AG21GC	AACACCATTGTCATTGTCGACGA	up	7.56054	65.0974	8.61015	3.10604	1.1679e-09	1.63987e-10
560	tae-miR9664-3p_L-1	TGCAGTCCTCGATGTCGTAG	up	48.3875	575.705	11.8978	3.57263	6.6044e-82	1.80358e-98
561	PC-5p-47927_100	GTGATCGAGATATATTTGAC	up	9.07265	130.195	14.3503	3.843	9.1189e-21	1.28613e-24
562	tae-MIR9664-p5	ACGGCATAGAGGCACTGCAAA	up	7.56054	313.281	41.4364	5.37283	2.0107e-55	1.12521e-71

## Sheet: AtWW_L vs AtCW_L
Table S7 continued. Differentially expressed miRNAs between treatment groups with a different parent treatment factor.
Index	miRNA name	miRNA sequence	up/down	AtCW_L (normalised reads count)	AtWW_L (normalised reads count)	fold_change(AtWW_L/AtCW_L)	log2(fold_change)	pvalue(chi_square_2x2)	pvalue(fisher_test)
1	PC-3p-4265_599	TTGTGACACTTGTTATGGATC	down	143.155	2.97641	0.0207915	-5.58786	4.0077e-30	7.58482e-38
2	osa-miR166m_1ss9GT	TCGGACCATGCTTCATTCCCT	down	215.906	7.14338	0.0330856	-4.91765	5.7539e-43	1.89957e-53
3	bna-miR156a_2ss9GT21AT	TGACAGAATAGAGTGAGCACT	down	181.408	11.0127	0.0607068	-4.042	1.6531e-33	1.19361e-39
4	bra-miR156a-5p_R+1_1ss9GT	TGACAGAATAGAGTGAGCACT	down	181.408	11.0127	0.0607068	-4.042	1.6531e-33	1.19361e-39
5	tae-miR9655-3p	CAAGGGAAGGAAGTAGCCAAC	down	43.1812	3.57169	0.082714	-3.59573	1.3192e-08	3.33171e-09
6	PC-3p-61144_83	ATTTTTGTATGTCGAGCAATG	down	44.1199	5.35753	0.121431	-3.04179	6.7325e-08	9.10282e-09
7	bdi-miR5200a-3p_R+1	TGTAGATACTCCCTAAGGCTTT	down	45.9974	5.95282	0.129416	-2.94991	5.3124e-08	1.24852e-08
8	tae-miR9659-3p	TCCAATGGTTGTTCACGGCATC	down	61.0169	8.92922	0.14634	-2.7726	1.0992e-09	1.75059e-10
9	tae-MIR9655-p5	TCGGCTACTTCCTTTCCCTTGC	down	178.827	32.1452	0.179756	-2.47589	5.7837e-23	3.6719e-25
10	cas-miR5139_L-1_1ss5CT	AACTTGGCTCTGATACCA	down	14.5502	2.97641	0.204561	-2.28939	0.0069873	0.00767092
11	ath-miR8175_L-2	TCCCCGGCAACGGCGCCA	down	72.2816	14.882	0.20589	-2.28006	1.9892e-09	9.25676e-10
12	PC-5p-73413_71	ATTACTTGTCTTAAATTTGTT	down	13.6115	2.97641	0.218669	-2.19318	0.010899	0.0129139
13	hvu-miR5049c_L-2_1ss6AC	ACACTTATTTTGGGACGGAGG	down	87.3012	19.6443	0.225018	-2.15189	1.8079e-10	8.2839e-11
14	gma-MIR5368-p5_2ss9GT18TC	TGGGATTGTCTTTGGGCCTT	down	18.3051	4.16697	0.22764	-2.13517	0.0036559	0.00444931
15	ata-miR9674a-3p_L-1R+1	TAAGATGGCTGATGCTATGGA	down	12.6727	2.97641	0.234867	-2.09009	0.016956	0.0215296
16	bdi-MIR7767-p5_2ss17GC18AT	TGGAAGAGCTCGGATTCT	down	19.7132	4.76225	0.241577	-2.04944	0.0032534	0.0041923
17	PC-5p-4094_615	ATTCTAACATGGTATCAGATTCCT	down	55.854	13.6915	0.24513	-2.02838	8.5565e-07	8.47981e-07
18	gma-MIR5368-p5_2ss1TC21TC_3	CCCTGGGATTGGCTTTGGGCCTT	down	23.9374	5.95282	0.248683	-2.00762	0.0013653	0.00148953
19	gma-MIR5368-p5_2ss1TC21TC_2	CCCTGGGATTGGCTTTGGGCCT	down	23.9374	5.95282	0.248683	-2.00762	0.0013653	0.00148953
20	gma-MIR5368-p5_2ss1TC21TC_1	CCCTGGGATTGGCTTTGGGCC	down	23.9374	5.95282	0.248683	-2.00762	0.0013653	0.00148953
21	gma-miR5368_L+2R-1	AGGGACAGTCTCAGGTAGAC	down	28.631	7.14338	0.249498	-2.0029	0.00047114	0.000331827
22	gma-MIR5368-p5_1ss7TC_2	ACTGTTCCCTGGGATTGGCTTT	down	17.8357	4.76225	0.267007	-1.90505	0.0074977	0.0108465
23	gma-MIR5368-p5_1ss7TC_1	ACTGTTCCCTGGGATTGGCT	down	17.8357	4.76225	0.267007	-1.90505	0.0074977	0.0108465
24	PC-5p-197815_29	TCCACTGCTAGAGCCTTGGCT	down	17.8357	4.76225	0.267007	-1.90505	0.0074977	0.0108465
25	osa-MIR159c-p5_1ss9AT	AGCTGCCGTTTCATGGATACC	down	30.9778	8.33394	0.269029	-1.89416	0.00044647	0.000313978
26	PC-5p-5638_492	ATTGCTCGAGATACAAAAATG	down	99.0352	26.7877	0.270486	-1.88637	3.8175e-10	1.60483e-10
27	ptc-miR6478_1ss21GT	CCGACCTTAGCTCAGTTGGTT	down	15.0196	4.16697	0.277436	-1.84977	0.016069	0.019498
28	far-MIR1134-p5_2ss10GA20GC	CAACAAGAAAAAGAGATCAC	down	63.3637	17.8584	0.28184	-1.82705	9.3517e-07	9.70243e-07
29	bdi-miR5200a-3p	TGTAGATACTCCCTAAGGCTT	down	4013.98	1135.7	0.282936	-1.82145	0	0
30	tae-miR5200	TGTAGATACTCCCTAAGGCTT	down	4013.98	1135.7	0.282936	-1.82145	0	0
31	ata-miR5200-3p	TGTAGATACTCCCTAAGGCTT	down	4013.98	1135.7	0.282936	-1.82145	0	0
32	gra-MIR8678-p5_2ss11GA17CG	AACCAATTTGAACTGTGA	down	16.897	5.35753	0.31707	-1.65713	0.017769	0.0172047
33	PC-5p-1003_1811	TTGGTGGCTTGAACCGGGACC	down	398.957	126.795	0.317816	-1.65374	1.2411e-30	5.28332e-32
34	tae-MIR5200-p5	TAAGCCTTAGTGAATATCTAC	down	4878.15	1589.01	0.325739	-1.61821	0	0
35	bdi-miR156a_R-1_1ss9GT	TGACAGAATAGAGAGAGCAC	down	13.3768	4.46461	0.333758	-1.58313	0.041139	0.0495304
36	far-miR156a_R-1_1ss9GT	TGACAGAATAGAGAGAGCAC	down	13.3768	4.46461	0.333758	-1.58313	0.041139	0.0495304
37	bdi-miR159a-5p_R+1	AGCTCCCTTCGATCCAATCC	down	193.846	66.0763	0.34087	-1.55271	1.7544e-14	4.62875e-15
38	ppe-MIR169a-p3	CGGCAAGTTGTCTTTGGCTAC	down	17.3664	5.95282	0.342779	-1.54465	0.022253	0.0352192
39	PC-5p-56095_89	ACATTGCTCGAGATACAAAAA	down	18.7744	6.5481	0.348777	-1.51962	0.018831	0.0294897
40	PC-3p-47805_101	ATGTAGAATCACCAGGGTAAG	down	26.7536	9.52451	0.356009	-1.49002	0.0057133	0.00791618
41	bdi-miR156g-3p	GCTCACCCTCTCTCTGTCAGC	down	63.5984	22.9183	0.36036	-1.47249	2.3964e-05	2.13143e-05
42	ata-miR156a-3p	GCTCACCCTCTCTCTGTCAGC	down	63.5984	22.9183	0.36036	-1.47249	2.3964e-05	2.13143e-05
43	bdi-miR159a-3p_L-1R+1	TTGGATTGAAGGGAGCTCTC	down	275.515	99.412	0.360823	-1.47064	1.552e-18	2.41917e-19
44	gma-MIR5368-p3_1ss1TC	CCCTGGGATTGGCTTTGGGC	down	29.1004	10.7151	0.368211	-1.4414	0.0049172	0.00669564
45	PC-3p-52544_93	ATGGAGTGATGATTCTGGGAGA	down	14.5502	5.35753	0.368211	-1.4414	0.04674	0.0419061
46	ata-miR5200-5p_1ss9GT	AAGCCTTATTGAATATCTACA	down	1433.98	544.286	0.379564	-1.39758	4.2045e-83	2.80754e-86
47	tae-MIR531-p5_2ss11CG20AG	CTCGCCGGAGGAGCGTGCAGC	down	973.455	378.599	0.388923	-1.36244	7.263e-55	1.48801e-56
48	gma-MIR5368-p5_2ss1AT18CA	TGAGATACCACTCTGGAAGAGCT	down	22.06	8.92922	0.404771	-1.30482	0.023247	0.0300912
49	osa-miR167d-5p_R+1_2	TGAAGCTGCCAGCATGATCTGT	down	456.219	185.728	0.407103	-1.29654	9.3371e-25	2.24221e-25
50	osa-miR167d-5p_R+1_1	TGAAGCTGCCAGCATGATCTGG	down	456.219	185.728	0.407103	-1.29654	9.3371e-25	2.24221e-25
51	PC-3p-12467_276	TCGAGATCCAACGGCTGAGGT	down	52.0991	21.4301	0.411334	-1.28162	0.00058399	0.000586741
52	ata-miR171a-3p	TGAGCCGAACCAATATCACTC	down	57.262	24.4065	0.426226	-1.23031	0.00048199	0.000493479
53	tae-MIR9652-p3	TAGAAGCTTAATGAGAACATG	down	31.9166	13.6915	0.428977	-1.22103	0.0095922	0.0118328
54	PC-5p-39464_117	TTCGTCGGACGAGCGTGCCT	down	29.1004	12.5009	0.429579	-1.219	0.013511	0.0201747
55	ptc-miR6478_R-2	CCGACCTTAGCTCAGTTGG	down	55.3846	23.8113	0.429926	-1.21784	0.0006616	0.000976896
56	PC-5p-16080_230	TTGACCGTAAATTTAACTACC	down	22.5293	10.1198	0.449183	-1.15463	0.037526	0.0358522
57	PC-3p-89389_61	GGGAAAAGAAGGAGTAACGAA	down	36.1408	16.6679	0.461193	-1.11656	0.01038	0.0132636
58	ptc-miR6478_R-1	CCGACCTTAGCTCAGTTGGT	down	250.169	115.485	0.461626	-1.1152	1.6108e-11	8.94439e-12
59	PC-3p-5497_502	TTTGCCGTAGGCATAGCCCTG	down	99.5045	47.0272	0.472614	-1.08127	3.4591e-05	3.14536e-05
60	bdi-miR394	TTGGCATTCTGTCCACCTCC	down	1391.66	679.812	0.488491	-1.0336	2.1661e-50	2.31714e-51
61	tae-miR9776_L-1R+1_1ss18AG	TGGACGAGGATGTGCAGCTGC	down	524.276	261.329	0.498456	-1.00446	4.0683e-19	2.14703e-19
62	bdi-miR171c-5p	CGGTATTGGTGCGGTTCAATC	down	8.91786	0	-inf	-inf	0.0032977	0.00394266
63	ata-miR399b-5p_L-2R+2	GGGCGCTTCTCCTTTGGCACG	down	13.6115	0	-inf	-inf	0.00028299	0.000124952
64	ata-MIR408-p5_2ss9GT20GA	CAGGGATGTAGCAGAGCAAA	down	8.91786	0	-inf	-inf	0.0032977	0.00394266
65	tae-MIR1122c-p3	TATTATGGGACGGAGGGAGTA	up	0	7.14338	inf	inf	0.0066043	0.00697208
66	tae-miR5049-3p_1ss10CT	AATATGGATTGGAGGGAGTAC	down	13.1421	0	-inf	-inf	0.00036075	0.000249078
67	bdi-MIR5067-p5_2ss13TC17CT	CGATCCATATTACTTGTCGCT	up	0	4.76225	inf	inf	0.026573	0.0288104
68	bdi-MIR5067-p3_1ss18AG	TAAATCAGCGACAACTAGTAT	up	0	11.3104	inf	inf	0.00063135	0.000408305
69	tae-MIR5084-p5	ATCCTCTGCAGTACCGTATGGTGC	up	0	7.14338	inf	inf	0.0066043	0.00697208
70	tae-MIR9781-p5_2ss21TC23TC	ATATGTCATGAAAAGTATATCACT	up	0	5.35753	inf	inf	0.018659	0.0288103
71	bdi-miR164a-5p_R+1	TGGAGAAGCAGGGCACGTGCAA	up	0	5.35753	inf	inf	0.018659	0.0288103
72	osa-MIR167h-p3_1	TCATGCTGTAGTTTCATCTGC	down	648.657	0	-inf	-inf	0	1.10965e-191
73	osa-MIR167h-p3_2	TCATGCTGTAGTTTCATCTGCT	down	648.657	0	-inf	-inf	0	1.10965e-191
74	osa-miR393a_L+1	ATCCAAAGGGATCGCATTGATC	up	0	6.5481	inf	inf	0.009308	0.00697214
75	zma-miR399e-5p_L+1_2ss7TC14CA	AGGGCTCCTCTTTATTGGCAGG	down	7.97914	0	-inf	-inf	0.0054431	0.00786913
76	osa-MIR812q-p3_2ss16GC21TG	CACTTATTTTGGGACCGAGGGAGT	down	6.10169	0	-inf	-inf	0.015071	0.0313713
77	osa-MIR818d-p3_1ss3AT	TTTTGGGACGGAGGGAGTACT	up	0	5.35753	inf	inf	0.018659	0.0288103
78	osa-MIR818b-p5_2ss9AG21AT	TCCGTCCCGTAATATAAGAGT	up	0	7.14338	inf	inf	0.0066043	0.00697208
79	tae-MIR1120a-p5_1ss7CT	TCCGTCTCATAATATAAGAAC	up	0	13.0962	inf	inf	0.00023533	9.88082e-05
80	tae-MIR1122c-p3_1ss9GT	ATATTATGTGACGGAGGGAGT	down	27.2229	0	-inf	-inf	2.8335e-07	1.62713e-08
81	far-MIR1122-p3_2ss17TG19TG	TTGAGACACTTATTTTGGGAC	up	0	5.35753	inf	inf	0.018659	0.0288103
82	tae-MIR1128-p3_2ss1CT20CG_2	TTATCCATTTTGATGACAAGTATT	up	0	13.0962	inf	inf	0.00023533	9.88082e-05
83	tae-MIR1128-p5_1ss3CT	TCTGTCCGAAAATACTTGTCA	down	5.63233	0	-inf	-inf	0.019528	0.0313713
84	tae-MIR1128-p5_1ss6CT	TCCCTTCGTCCGAAAATACTTGTC	up	0	6.5481	inf	inf	0.009308	0.00697214
85	tae-MIR1128-p5_1ss9AT	TCCGTCCGTAAATACTTGTCA	down	57.262	0	-inf	-inf	9.5918e-14	1.99749e-17
86	tae-MIR1128-p5_1ss1CA	ATACTCCCTCCGTCCGAAAATACT	up	0	5.95282	inf	inf	0.013156	0.0141728
87	tae-MIR1128-p5_1ss9GT_1	CTCCGTCCTAAAATACTTGTC	down	14.5502	0	-inf	-inf	0.00017439	6.26986e-05
88	tae-MIR1128-p5_1ss9GT_2	CTCCGTCCTAAAATACTTGTCATC	down	14.5502	0	-inf	-inf	0.00017439	6.26986e-05
89	tae-MIR1128-p5_1ss24TC	AAAATACTTGTCATCAAAATGAAC	up	0	6.5481	inf	inf	0.009308	0.00697214
90	tae-MIR1128-p5_2ss9AT17TC	TCCGTCCGTAAATACTCGTCA	down	5.63233	0	-inf	-inf	0.019528	0.0313713
91	tae-MIR1128-p3_2ss14CG20CT_2	ATTTTGATGACAAGTATTTTCGGA	up	0	11.9056	inf	inf	0.00045393	0.000200858
92	tae-MIR1128-p3_2ss14CG20CT_1	ATTTTGATGACAAGTATTTTC	up	0	11.9056	inf	inf	0.00045393	0.000200858
93	tae-MIR1128-p3_2ss1CT20CG_1	TTATCCATTTTGATGACAAGT	up	0	13.0962	inf	inf	0.00023533	9.88082e-05
94	tae-MIR1130a-p3	AAAACGTCTTACATTATGGGA	up	0	9.52451	inf	inf	0.0017106	0.000830015
95	tae-MIR1130b-p3	TATATTATGGGACGGAGGGAG	up	0	5.35753	inf	inf	0.018659	0.0288103
96	osa-MIR1862c-p5_2ss18CG20AC	TCCGTCCCAAAATAAGTGACT	up	0	4.76225	inf	inf	0.026573	0.0288104
97	osa-MIR1862e-p3_1ss20TC	TTTTGGGACGGAGGGAGTACC	down	5.63233	0	-inf	-inf	0.019528	0.0313713
98	hvu-MIR5049a-p5_2ss6TA20TA	TCTGTACCTAAATACTTGTAGT	down	7.50978	0	-inf	-inf	0.0070056	0.00786913
99	hvu-MIR5049c-p3_2ss4AC20GA	ACACTTATTTTGGGACGGAAGAAG	up	0	5.95282	inf	inf	0.013156	0.0141728
100	hvu-MIR5050-p5_2ss1TC21CG	CGTTTTTGCCGGTTGAACGAGC	up	0	5.35753	inf	inf	0.018659	0.0288103
101	bdi-miR5062a_1ss22CA	TGAACCTTGGGGAAAAGCCGCAT	up	0	1024.48	inf	inf	0	0
102	tae-MIR5085-p5_2ss10CT24CT	TTTTGTGGCTTGTGTAAAAAAGAT	up	0	6.5481	inf	inf	0.009308	0.00697214
103	bdi-MIR5164-p5_2ss15CG21CT	TTTGTCTAGATACGGATGTAT	up	0	9.52451	inf	inf	0.0017106	0.000830015
104	sbi-MIR6232a-p3_1ss5TC	AATTCGGAACGGAGGGAGTAC	up	0	4.76225	inf	inf	0.026573	0.0288104
105	bdi-MIR7775-p5_1ss12AT	TAAACCGGTTTTTTCTGAAGCACC	down	7.50978	0	-inf	-inf	0.0070056	0.00786913
106	tae-MIR9668-p3_2ss20AG24AT	GTATTTTCGGACGGAGGGAGTACT	up	0	7.73866	inf	inf	0.0046975	0.00342983
107	tae-MIR9668-p3_1ss1AG	GATGACAAGTATTTTCGGACGGAG	up	0	7.73866	inf	inf	0.0046975	0.00342983
108	ata-miR9674c-3p_L-1R+1_1ss10GT	GTGCTATGTATAAATTCAACC	down	114.524	0	-inf	-inf	6.2047e-26	1.53967e-34
109	ata-MIR9783-p3_1ss18GA	AAGCACCGGTGCTTAAGAAAAGCC	up	0	14.882	inf	inf	8.8377e-05	2.39115e-05
110	tae-MIR9783-p3_2ss8AG21AC	AGAAATAGGCACCGGTGCTTCAGA	up	0	8.33394	inf	inf	0.0033484	0.0034298
111	tae-miR9783_L+1_2ss5AG18AC	AATAGGCACCGGTGCTTCAGAA	up	0	4.76225	inf	inf	0.026573	0.0288104
112	ata-MIR9783-p3_2ss17GA21GA	AGCACCGGTGCTTAAGAAAAACCT	up	0	11.3104	inf	inf	0.00063135	0.000408305
113	zma-MIR159j-p5_1ss9GT	AGCTGCTCTTTCATGGTTCC	down	6.10169	0	-inf	-inf	0.015071	0.0313713
114	osa-MIR159c-p5_1ss1GT	TTTTGCATGACCCGGGAGATGAA	up	0	4.76225	inf	inf	0.026573	0.0288104
115	osa-MIR160f-p5_2ss9GT19TA	TTGGCATTTAGGGAGTCAAGC	down	459.035	0	-inf	-inf	0	9.49626e-136
116	osa-MIR160f-p5_1ss9GT	TTGGCATTTAGGGAGTCATGC	down	22.5293	0	-inf	-inf	3.0024e-06	2.54163e-07
117	osa-MIR396f-p5	TCCACAGGCTTTCTTGAA	down	5.63233	0	-inf	-inf	0.019528	0.0313713
118	ptc-miR530a_L+1_1ss9GT	CTGCATTTTCACCTGCACCTT	down	18.3051	0	-inf	-inf	2.553e-05	7.93287e-06
119	osa-miR5072_L-4_1ss13GT	TCCCCAGCTGAGTCGCCA	down	14.5502	0	-inf	-inf	0.00017439	6.26986e-05
120	gma-MIR5368-p5_2ss4AT21CA	CAGTGAGATACCACTCTGGAAG	up	0	5.35753	inf	inf	0.018659	0.0288103
121	gma-MIR5368-p5_2ss3TC23TC	TTCCCTGGGATTGGCTTTGGGCCTT	up	0	5.95282	inf	inf	0.013156	0.0141728
122	gma-MIR5368-p3_2ss1AT18CA	TGAGATACCACTCTGGAAG	down	6.57105	0	-inf	-inf	0.011655	0.0157099
123	ath-miR8175_L+1_1ss3AT	CGTTCCCCGGCAACGGCGCCA	up	0	7.73866	inf	inf	0.0046975	0.00342983
124	ath-miR8175_L+1	CGATCCCCGGCAACGGCGCCA	up	0	9.52451	inf	inf	0.0017106	0.000830015
125	bdi-miR166b-5p_R+1_1ss9GT	GGAATGTTTTCTGGCTCGGGGT	down	5.63233	0	-inf	-inf	0.019528	0.0313713
126	gma-miR482b-3p	TCTTCCCTACACCTCCCATACC	down	10.7953	0	-inf	-inf	0.0012246	0.000990479
127	hvu-miR1436_L+2R+1	TTACATTATGGGACGGAGGGAGTA	up	0	5.05989	inf	inf	0.022255	0.0288103
128	hvu-miR5049c_R-3_1ss6AC	AGACACTTATTTTGGGACGG	down	5.63233	0	-inf	-inf	0.019528	0.0313713
129	PC-5p-174509_33	GAGAAGTTACCGGCAGATTGC	up	0	7.73866	inf	inf	0.0046975	0.00342983
130	PC-3p-8546_364	CATCTGCCTATGACTTCTCGT	down	74.6284	0	-inf	-inf	1.8796e-17	9.5345e-23
131	PC-5p-11908_286	TTTGCGCAGAAGGGAGAAATC	up	0	186.323	inf	inf	9.165e-44	4.84858e-58
132	PC-3p-141805_40	ATTTCTCTCCTCTTTGTGAAG	up	0	16.0726	inf	inf	4.6158e-05	1.17625e-05
133	PC-3p-320630_17	AAATGAATGAGACCAAATTATATC	up	0	10.1198	inf	inf	0.0012254	0.000830004
134	PC-5p-139996_41	GCCGTCTGTGGTTCTGTTGACAGA	up	0	14.2868	inf	inf	0.00012241	4.86067e-05
135	PC-5p-104855_53	TTTGTAGATATTTCACTATGAACC	down	7.97914	0	-inf	-inf	0.0054431	0.00786913
136	PC-3p-244327_23	TCGGCACGAACCGCCACTAAAGGC	up	0	4.76225	inf	inf	0.026573	0.0288104
137	PC-3p-26551_158	ATTTCCGTTACAAGTAATTCC	down	26.7536	0	-inf	-inf	3.5855e-07	1.62715e-08
138	PC-3p-40888_114	TGGCTGGTTCTATGGATAAAT	down	24.8761	0	-inf	-inf	9.2056e-07	6.42803e-08
139	PC-3p-66883_77	TCTCCTGTAGAAATAGGCATC	down	6.57105	0	-inf	-inf	0.011655	0.0157099
140	PC-3p-116216_48	AGTGGCCCAACTGCACCCTGC	up	0	6.5481	inf	inf	0.009308	0.00697214
141	PC-5p-91221_60	AATTACTTTTCTCTGAAATGGATG	down	7.04042	0	-inf	-inf	0.0090291	0.0157099
142	PC-3p-161182_36	AGGAATGTGATTTCATGATGAATT	up	0	4.76225	inf	inf	0.026573	0.0288104
143	PC-3p-162554_35	CCTTTAGTCGCGGTTCTTCTGGCC	up	0	4.76225	inf	inf	0.026573	0.0288104
144	PC-3p-31687_138	TACCAAAAAGCGAATTATCCTATC	up	0	39.2886	inf	inf	1.889e-10	9.64034e-13
145	PC-3p-35213_127	TCCGCGATCATCACGACCAAA	down	46.9361	0	-inf	-inf	1.5664e-11	1.83539e-14
146	PC-3p-22677_177	AATGCTTTTTGATTTGTGAATGCC	down	29.5697	0	-inf	-inf	8.7503e-08	2.07563e-09
147	PC-5p-57335_87	AGGATGATTTGCCAAGTCTGC	down	17.3664	0	-inf	-inf	4.1193e-05	1.5798e-05
148	PC-3p-66071_78	TTATCCTATCTAGGACTCCGTTC	up	0	22.0254	inf	inf	1.8471e-06	1.66687e-07
149	PC-5p-66411_78	ACATTCAATGAGCTTGTGGCA	down	16.897	0	-inf	-inf	5.2347e-05	1.5798e-05
150	PC-5p-157960_36	CACGAACCGGTACTAAAGGTGATC	up	0	6.5481	inf	inf	0.009308	0.00697214
151	PC-5p-61720_82	AACGAGATCAACTATGACGGGAGC	up	0	40.4792	inf	inf	1.0069e-10	4.74221e-13
152	PC-5p-25126_164	AACATTTGTACTTATGTGCAGC	down	27.6923	0	-inf	-inf	2.2395e-07	8.18924e-09
153	PC-3p-95999_57	TATCCTATCTAGGACTCCGTTCC	up	0	17.2632	inf	inf	2.4163e-05	5.78632e-06
154	PC-3p-9315_342	AACAAATGTGGCTCAAAGATT	down	60.0782	0	-inf	-inf	2.3967e-14	2.58587e-18
155	PC-3p-100269_55	AGAAAGACTTATATTTGGGAA	up	0	9.52451	inf	inf	0.0017106	0.000830015
156	PC-5p-20834_189	CTTTAGTACCGGTTGGAGCCACC	down	9.38722	0	-inf	-inf	0.0025709	0.00394266
157	PC-5p-48406_100	AAATATAATTCTTTGTAGAGATT	down	15.9583	0	-inf	-inf	8.4619e-05	3.14686e-05
158	PC-5p-97608_56	TTTGTAGATATTTCACTATGGACC	down	9.38722	0	-inf	-inf	0.0025709	0.00394266
159	PC-5p-86655_62	TGGTCCCGTTTGGTGGCTTGAACC	down	9.85658	0	-inf	-inf	0.0020061	0.00197589
160	PC-3p-252165_22	ATGGAAGAATTCGTGGAGGAGATC	up	0	29.7641	inf	inf	2.9491e-08	5.71594e-10
161	PC-3p-27206_155	AAAGGCAGTTCCCTTAAGGCA	down	21.5906	0	-inf	-inf	4.8237e-06	5.05563e-07
162	PC-3p-16448_226	TTGCCATATGCATAGCCCTGC	down	35.6714	0	-inf	-inf	4.1736e-09	3.39607e-11
163	PC-3p-56803_88	TCATTTAGAGGAAGGAGAA	down	20.1825	0	-inf	-inf	9.8383e-06	2.0017e-06
164	PC-3p-48871_99	AAGTGAATTAGACCAAATTATATC	down	13.6115	0	-inf	-inf	0.00028299	0.000124952
165	PC-3p-17275_217	TATCCTATCTAGGACTCCGTTCCA	up	0	70.8385	inf	inf	1.1915e-17	1.33132e-22
166	PC-5p-2293_940	TGATGGATTACACGTGACATT	down	165.684	0	-inf	-inf	8.9759e-37	2.71537e-49
167	PC-5p-8970_352	AATGGAGTCCCGGATAGGATAATC	up	0	113.699	inf	inf	2.2973e-27	7.48547e-36
168	PC-3p-343371_15	ATCTCTCGTGTAGAAATAGGCACC	up	0	5.35753	inf	inf	0.018659	0.0288103
169	PC-5p-82507_65	AAGTTTGGACATTCGAGAAGC	up	0	17.8584	inf	inf	1.7496e-05	2.84652e-06
170	PC-3p-30517_142	ATTTCCGAGACAAGTAATTTC	up	0	52.9801	inf	inf	1.3898e-13	4.68252e-17
171	PC-3p-25101_165	AAACAAATTGGGCTCAAAGAT	down	36.1408	0	-inf	-inf	3.3046e-09	3.396e-11
172	PC-3p-17541_215	ATTTCCGATACAAGTAATTCC	down	46.9361	0	-inf	-inf	1.5664e-11	1.83539e-14
173	PC-3p-21262_186	AATCCCGGTATTAGAATAGTTATT	down	28.631	0	-inf	-inf	1.3995e-07	4.12241e-09
174	PC-5p-113074_49	TCTGTGAATAATTATAAGAGC	down	7.04042	0	-inf	-inf	0.0090291	0.0157099
175	PC-5p-47798_101	CACCAACCGGGACCAATAGGCATC	up	0	7.14338	inf	inf	0.0066043	0.00697208
176	PC-3p-68699_75	GATACTTTTTGATTTGTGAATGCC	down	8.91786	0	-inf	-inf	0.0032977	0.00394266
177	PC-5p-100218_55	AGACGACAAAAAGCATACTTTGCC	up	0	19.049	inf	inf	9.1853e-06	1.40024e-06
178	PC-5p-14319_250	TTTAGTCCCGGTTGGTGGCACCA	down	6.10169	0	-inf	-inf	0.015071	0.0313713
179	PC-5p-60146_84	TCCTGATGTATGACATGTGGCATT	down	22.06	0	-inf	-inf	3.8053e-06	5.05558e-07
180	PC-3p-180953_32	ATCTGTCAGTGACCCAACTGCGCC	up	0	15.4773	inf	inf	6.385e-05	2.39111e-05
181	PC-3p-287325_19	AGACCAAATTACTTCTCATCT	down	7.50978	0	-inf	-inf	0.0070056	0.00786913
182	PC-5p-54952_90	TCTGTAAATAAATATAAGACC	down	14.0808	0	-inf	-inf	0.0002221	0.000124952
183	PC-3p-2190_965	GCTCCCCCTTCGAGCGTGGCC	down	191.969	0	-inf	-inf	2.4691e-42	4.72732e-57
184	PC-3p-12666_273	TTGCCGTATGCATAGCCCTGC	down	57.262	0	-inf	-inf	9.5918e-14	1.99749e-17
185	PC-5p-1298_1463	GAGCCTTATTGAATATCTACA	down	289.596	0	-inf	-inf	5.8181e-63	5.06604e-86
186	PC-3p-83333_64	AGATTCTATATAGAAAGCTTTGCC	down	7.50978	0	-inf	-inf	0.0070056	0.00786913
187	PC-5p-104701_53	CGGTTGGTTGCTTGAACCGGGACC	down	5.63233	0	-inf	-inf	0.019528	0.0313713
188	PC-3p-113807_49	TACCATGTGGCAGTATATACT	up	0	17.8584	inf	inf	1.7496e-05	2.84652e-06
189	PC-3p-96942_57	ACCCGGCATTTGGGTAAAGTCACA	down	6.57105	0	-inf	-inf	0.011655	0.0157099
190	PC-3p-44122_107	TTCCAAAATGCTTGAAGCAAAT	down	6.10169	0	-inf	-inf	0.015071	0.0313713
191	PC-3p-80426_66	ACCTGTCATTGACCCAACTGCGCC	down	11.2647	0	-inf	-inf	0.00095783	0.000990477
192	PC-5p-84163_64	CACCTGCATTTGGGCCAATGA	down	9.85658	0	-inf	-inf	0.0020061	0.00197589
193	PC-5p-69649_75	ATGAAGTATAGCAGAGACCTCA	down	18.3051	0	-inf	-inf	2.553e-05	7.93287e-06
194	PC-5p-61389_83	TTTTGGTACGAATTTCAGCAA	up	0	28.5735	inf	inf	5.5599e-08	1.16196e-09
195	PC-5p-22993_176	CCTTTAGTCCCGGTTGGTGCCACC	up	0	6.5481	inf	inf	0.009308	0.00697214
196	PC-5p-2383_914	TTTTGCTGTTTGTCATCTAACC	down	188.683	0	-inf	-inf	1.2229e-41	3.6954e-56
197	PC-5p-4561_571	TAGGATAATTTGCCTTTTGGTACG	up	0	244.661	inf	inf	6.5065e-57	3.17166e-76
198	tae-MIR1128-p5_1ss3GA_2	ATATATCTAGAACTAAAATACATC	up	22.5293	45.2414	2.00811	1.00584	0.0038265	0.00518378
199	tae-MIR1128-p5_1ss3GA_1	AAAGGGATGTATCTAGAACTAAAA	up	22.5293	45.2414	2.00811	1.00584	0.0038265	0.00518378
200	osa-miR166g-3p_2ss20TC21CA	TCGGACCAGGCTTCATTCCCA	up	61.0169	123.223	2.01949	1.01399	1.5635e-06	1.87353e-06
201	tae-MIR5384-p5	TTCGCCGGTCGCGCGTTCCCC	up	37.5489	76.196	2.02925	1.02095	0.00014681	0.000226867
202	ata-miR169f-3p_R-1	GGCAAGTCCGTCCTTGGCTAC	up	84.0156	171.441	2.04059	1.02898	1.0087e-08	1.219e-08
203	tae-MIR9668-p3_1ss14TC_2	ATGACAAGTATTTCCGGACGGAGG	up	14.5502	29.7641	2.04561	1.03253	0.016705	0.0243546
204	tae-MIR9668-p3_1ss14TC_1	ATGACAAGTATTTCCGGACGG	up	14.5502	29.7641	2.04561	1.03253	0.016705	0.0243546
205	PC-3p-57311_87	ATTGGGTATTTCTGTCTTTAAA	up	43.1812	88.697	2.05406	1.03848	3.332e-05	2.56208e-05
206	tae-miR5084_L-2R+2	ACAGTACTGCAGAGGATCCTAACC	up	18.7744	39.2886	2.09266	1.06534	0.0048702	0.00805825
207	PC-3p-81733_65	AAATAGAACCACATACGGCAAAGA	up	17.3664	36.9075	2.12523	1.08762	0.0055761	0.00596374
208	PC-3p-52561_93	CTTTCATAGCAAAACTCTGCC	up	14.5502	30.9546	2.12744	1.08912	0.011054	0.0174171
209	PC-5p-16524_225	AAATAAACCGAGTTTTTCTGA	up	18.3051	39.8839	2.17884	1.12356	0.0031541	0.00348741
210	tae-MIR1138-p5_2ss1AG23AG	GGGTCTGTCTAGGACACATCTAGA	up	23.4681	51.1942	2.18144	1.12528	0.00081198	0.000684229
211	gma-miR156a_1ss20CT	TGACAGAAGAGAGTGAGCAT	up	42.2425	92.2687	2.18426	1.12715	6.7527e-06	5.78183e-06
212	tae-MIR9674a-p5_1ss20GT	GTAGGATGGCTGGTGCTATTG	up	26.2842	57.7423	2.19684	1.13543	0.00034325	0.00027771
213	tae-MIR1117-p3	AAACCGCGACTAAAAGGGAGGAGC	up	8.91786	19.6443	2.2028	1.13934	0.036302	0.0402042
214	PC-3p-35209_127	GTCTCTTCTGTAGAAATAGGCACC	up	7.97914	17.8584	2.23814	1.1623	0.042783	0.049235
215	tae-MIR1131-p3	GCAGGATGTTGTCAGTCTGGGCCC	up	26.7536	60.7187	2.26956	1.18241	0.00015489	0.000162754
216	PC-5p-19726_197	TCCGTCTGATAATATAAGATC	up	11.734	26.7877	2.28291	1.19087	0.011541	0.0153862
217	PC-3p-105700_52	ATGGCATGTTGCTCTGAAGAAACT	up	9.85658	22.6207	2.29498	1.19848	0.019701	0.0226217
218	osa-MIR5794-p3_2ss17CT20GA	TATTGTTTTCTATATTTTGAAT	up	11.734	27.383	2.33364	1.22258	0.0092325	0.0153861
219	tae-MIR9674a-p3_2ss19GA20CA	TGGCTGGTGCTATGGATAAAT	up	19.7132	46.432	2.35538	1.23596	0.00063325	0.000828051
220	bdi-MIR7757-p5_1ss14AG	AAATAGAAGCATGGTTCAACC	up	15.9583	38.098	2.38735	1.25541	0.0017462	0.00242392
221	PC-5p-12639_273	TCTGTAAATTAATATAAGAGC	up	22.5293	54.7659	2.43087	1.28147	0.00013947	0.000159464
222	PC-5p-35233_127	GCTAAATCTCAGTCGACTGAGACT	up	11.2647	27.383	2.43087	1.28147	0.0070732	0.00867526
223	tae-MIR1122a-p3_2ss21AG24TC	AGTGTAGATTCACTCATTTTGCTC	up	562.764	1380.76	2.45353	1.29486	6.3073e-83	3.43477e-85
224	tae-MIR1128-p5_1ss9AG_1	TCCGTCCGGAAATACTTGTCA	up	37.5489	94.0545	2.50485	1.32473	3.1939e-07	3.17461e-07
225	tae-MIR1128-p5_1ss9AG_2	TCCGTCCGGAAATACTTGTCATC	up	37.5489	94.0545	2.50485	1.32473	3.1939e-07	3.17461e-07
226	PC-3p-53033_93	ATCCCCAGATTCTGGCAAAAGAAC	up	7.97914	20.2396	2.53656	1.34287	0.016665	0.0223592
227	PC-5p-56238_89	TGGTCCCGGTTGGTGGCATGAACC	up	7.04042	17.8584	2.53656	1.34287	0.024527	0.026903
228	PC-3p-19297_200	GTTGTAGAACCGGCACTAAAGGCC	up	8.4485	22.0254	2.60702	1.3824	0.010809	0.00972466
229	tae-MIR1131-p5_1ss7CG	TTCGTGGCACGAACCGGTACT	up	19.4785	50.8966	2.61296	1.38569	0.00010399	6.55034e-05
230	osa-miR166m	TCGGACCAGGCTTCATTCCCT	up	124.381	325.619	2.61792	1.38842	8.1525e-23	1.58541e-23
231	tae-MIR1128-p3_1ss7CG	ATGTATGTAGAACTAAAATACATC	up	6.10169	16.0726	2.63412	1.39732	0.028259	0.0323007
232	PC-3p-81108_66	TTTTCATAACTCACATCTCAT	up	6.10169	16.0726	2.63412	1.39732	0.028259	0.0323007
233	PC-3p-204397_28	AGTGGCAATTCTGAGAAAATCTGG	up	6.10169	16.0726	2.63412	1.39732	0.028259	0.0323007
234	tae-MIR1133-p5	AAATGGATGTATCTAGCACTAACT	up	64.3025	172.334	2.68005	1.42226	3.5201e-13	1.75788e-13
235	PC-3p-13408_261	TTGCCGTAGGCATAGCCCTGC	up	25.8149	69.648	2.69798	1.43188	3.4061e-06	2.97308e-06
236	PC-3p-189286_30	GTCTGTTGGCGGACGACAAAGATT	up	5.63233	15.4773	2.74794	1.45835	0.026612	0.0493235
237	tae-MIR9782-p3_1ss6TA	AATATATGACTTGTATTAGGTTGG	up	37.0795	102.984	2.77737	1.47372	8.3751e-09	4.93397e-09
238	PC-5p-1742_1147	TGATGGATGACACGTGACATT	up	114.993	319.666	2.77986	1.47501	3.0719e-24	5.04665e-25
239	PC-5p-80803_66	TCATTTGAGCATCTGAGCAGC	up	6.10169	17.2632	2.82924	1.50042	0.01697	0.0208938
240	PC-3p-62415_82	TTAGACAAATCTAAGACAAGAATT	up	5.16297	14.882	2.88246	1.5273	0.024877	0.0245794
241	ata-MIR5084-p5_1ss11AG	AGGATCCTCTGCAGTACTGTACGG	up	8.4485	25.0018	2.95932	1.56527	0.0031186	0.00260257
242	PC-5p-22883_176	AACATTTGGACTTATGTGCAGC	up	15.0196	45.2414	3.01217	1.5908	5.8446e-05	7.6086e-05
243	PC-3p-92004_59	AGAACAATGGGGAGGCGCCGC	up	6.10169	18.4537	3.02436	1.59663	0.010084	0.0133631
244	tae-miR9773	TTTGTTTTTATGTTATTTTGTGAA	up	3941.22	12088.4	3.06716	1.61691	0	0
245	bdi-miR156h-3p_L+1	TGCTCACTGCTCTTCCTGTCATC	up	25.3455	78.5772	3.10024	1.63238	7.1585e-08	3.32986e-08
246	tae-MIR1138-p3_1ss5AG	TTGTGGGAGCTTAGATGTGACATC	up	30.0391	93.4592	3.11125	1.6375	3.9269e-09	3.38785e-09
247	PC-3p-67750_76	AATCCAAGACAAGTAATTTAGAAC	up	5.63233	17.8584	3.1707	1.6648	0.0092934	0.0133631
248	ata-MIR9783-p3_1ss17GA	AGCACCGGTGCTTAAGAAAAGCCT	up	4.22425	13.6915	3.24116	1.69651	0.021152	0.017582
249	ata-miR9863a-3p_L-1_1ss9TC	GAGAAGGCAGATCATAATAGC	up	127.666	417.888	3.27328	1.71074	1.4778e-37	5.07788e-39
250	tae-MIR1120a-p5_1ss10TC	TCCGTCCCACAATATAAGAAC	up	7.04042	23.216	3.29753	1.72139	0.0024469	0.00294844
251	PC-5p-72255_72	ACATTTGAGCAGCTCTTGGCA	up	7.04042	23.216	3.29753	1.72139	0.0024469	0.00294844
252	osa-miR5073_1ss19TA	GTTTGGTGAATCGGAAACAATTT	up	5.16297	17.2632	3.34365	1.74142	0.0084916	0.00960813
253	PC-5p-165967_35	TTCTCATTTTCACCACTAACCAGC	up	5.63233	19.049	3.38208	1.75791	0.0054174	0.00845788
254	PC-5p-77782_68	ACTTGTCACAAAAATGGATGTATC	up	4.69361	16.0726	3.42436	1.77583	0.010144	0.0154516
255	tae-MIR9668-p3_2ss20GA22AG_2	AAGTATTTTCGGACGGAGGAAGTA	up	3.28553	11.3104	3.44248	1.78345	0.030589	0.0325868
256	tae-MIR9668-p3_2ss20GA22AG_1	AAGTATTTTCGGACGGAGGAAGT	up	3.28553	11.3104	3.44248	1.78345	0.030589	0.0325868
257	osa-MIR437-p5_2ss17TA18AG_2	TTGACCAAGTTTGTAGAGAAA	up	5.16297	17.8584	3.45895	1.79033	0.0064553	0.00591508
258	osa-MIR437-p5_2ss17TA18AG_1	TTGACCAAGTTTGTAGAGAA	up	5.16297	17.8584	3.45895	1.79033	0.0064553	0.00591508
259	bdi-MIR5066-p3_2ss11GA20CA_2	TTTTGGTTGCATTGGCTAGAGCAT	up	5.16297	18.4537	3.57425	1.83764	0.0048983	0.00591503
260	bdi-MIR5066-p3_2ss11GA20CA_1	TTTTGGTTGCATTGGCTAGAGCA	up	5.16297	18.4537	3.57425	1.83764	0.0048983	0.00591503
261	PC-3p-95957_57	ATGGACTGCCAAAGTTTGTGAATT	up	6.10169	22.0254	3.60972	1.85189	0.002012	0.00202966
262	PC-5p-106344_52	CCGGTCTCCACTGCTAGAGCC	up	3.28553	11.9056	3.62366	1.85745	0.022917	0.0194791
263	tae-MIR1121-p5_2ss16TA21TC	TCTGTAAAGAAATATAAGAGC	up	65.7105	240.494	3.6599	1.8718	9.2485e-25	8.97833e-26
264	PC-5p-120064_47	ATCGGACGGCCTATATTGCATGAT	up	4.69361	17.8584	3.80484	1.92784	0.0043835	0.00591503
265	gma-miR156a_L+1	ATGACAGAAGAGAGTGAGCAC	up	7.50978	28.5735	3.80484	1.92784	0.0003134	0.000403177
266	hvu-MIR5049c-p5_2ss7AG17CT	AAATAAGTGTCTCAACTTTGTACT	up	5.63233	21.4301	3.80484	1.92784	0.0018017	0.00329402
267	PC-3p-64140_80	TGCAGTACGTCAGGGGAGCCGAGT	up	7.97914	30.3594	3.80484	1.92784	0.00020329	0.000248836
268	PC-5p-77885_68	AAGCGTCACATGGCACTTGACACC	up	7.04042	26.7877	3.80484	1.92784	0.00048389	0.000432884
269	PC-3p-17179_218	AAACAAATGGGGCTCAAAGAT	up	15.4889	60.1234	3.88171	1.95669	1.3336e-07	4.68614e-08
270	tae-miR9781_1ss5GA	TTTTATCACATATAATACATA	up	14.5502	57.147	3.92758	1.97364	2.3649e-07	2.026e-07
271	tae-MIR1128-p3_8	CAACTATTTCCGGACGGAGGGAGT	up	6.57105	26.1924	3.98603	1.99495	0.00043031	0.000706637
272	tae-MIR1128-p3_14	TAAAATACATCTAGATACATC	up	6.57105	26.1924	3.98603	1.99495	0.00043031	0.000706637
273	tae-MIR1128-p3_15	TAGAACTAAAATACATCTAGATAC	up	6.57105	26.1924	3.98603	1.99495	0.00043031	0.000706637
274	tae-MIR1128-p3_4	ACTAAAATACATCTAGATACATC	up	6.57105	26.1924	3.98603	1.99495	0.00043031	0.000706637
275	tae-MIR1128-p3_11	CTAAAATACATCTAGATACATCCC	up	6.57105	26.1924	3.98603	1.99495	0.00043031	0.000706637
276	tae-MIR1128-p3_10	CTAAAATACATCTAGATACATCC	up	6.57105	26.1924	3.98603	1.99495	0.00043031	0.000706637
277	tae-MIR1128-p3_7	AGAACTAAAATACATCTAGATACA	up	6.57105	26.1924	3.98603	1.99495	0.00043031	0.000706637
278	tae-MIR1128-p3_12	GAACTAAAATACATCTAGATACAT	up	6.57105	26.1924	3.98603	1.99495	0.00043031	0.000706637
279	tae-MIR1128-p3_3	AACTAAAATACATCTAGATACATC	up	6.57105	26.1924	3.98603	1.99495	0.00043031	0.000706637
280	tae-MIR1128-p3_13	GTATCTAGAACTAAAATACATCTA	up	6.57105	26.1924	3.98603	1.99495	0.00043031	0.000706637
281	tae-MIR1128-p3_1	AAAATACATCTAGATACATC	up	6.57105	26.1924	3.98603	1.99495	0.00043031	0.000706637
282	tae-MIR1128-p3_5	ACTAAAATACATCTAGATACATCC	up	6.57105	26.1924	3.98603	1.99495	0.00043031	0.000706637
283	tae-MIR1128-p3_9	CTAAAATACATCTAGATACATC	up	6.57105	26.1924	3.98603	1.99495	0.00043031	0.000706637
284	tae-MIR1128-p3_2	AAAATACATCTAGATACATCCCCT	up	6.57105	26.1924	3.98603	1.99495	0.00043031	0.000706637
285	tae-MIR1128-p3_6	AGAACTAAAATACATCTAGATAC	up	6.57105	26.1924	3.98603	1.99495	0.00043031	0.000706637
286	PC-5p-62836_81	TCATTTGAGCATCTGAGAAGC	up	6.10169	24.4065	3.99996	1.99999	0.00066504	0.000753318
287	PC-3p-63895_80	AGTGACTTATTTTGCCAAACAGAC	up	4.69361	19.049	4.0585	2.02095	0.0024853	0.00360814
288	PC-3p-117780_48	AATAAAGACAGGAATTTTGGGACC	up	3.75489	15.4773	4.12191	2.04331	0.0060673	0.0106926
289	PC-3p-47015_102	ACCCGGCAGTTGGGTAAAGTCACA	up	4.69361	20.2396	4.31216	2.10841	0.0014016	0.00218243
290	PC-3p-70568_74	ATGTAGAAGCACCAGGGTAAG	up	5.63233	24.4065	4.33329	2.11546	0.00044082	0.000753311
291	osa-miR160f-5p_L-2R+2	CCTGGCTCCCTGAATGCCATC	up	7.04042	30.9546	4.39671	2.13642	6.9018e-05	5.74578e-05
292	tae-miR9664-3p_L-1	TGCAGTCCTCGATGTCGTAG	up	255.802	1185.8	4.63562	2.21276	0	4.0372e-150
293	PC-5p-115296_49	ATCAAAATGGATAAAAGAAGA	up	4.22425	20.2396	4.79128	2.26041	0.00090599	0.000776095
294	PC-3p-41607_112	ATAATTTTTTATATAAACTTGGTC	up	4.22425	20.2396	4.79128	2.26041	0.00090599	0.000776095
295	tae-miR9783_L+3_2ss7AG20AC	GAAATAGGCACCGGTGCTTCAGAA	up	2.34681	11.3104	4.81947	2.26887	0.01294	0.0116884
296	PC-3p-49030_99	ACCTGTCAGTGACCCAACTGCACC	up	6.10169	29.7641	4.878	2.28629	5.1596e-05	3.31779e-05
297	tae-MIR1128-p3_1ss14CG_3	ATTTTGATGACAAGTATTTCCGGA	up	5.16297	25.5971	4.95783	2.30971	0.00016043	9.23775e-05
298	tae-MIR1128-p3_1ss14CG_1	ATTTTGATGACAAGTATTTC	up	5.16297	25.5971	4.95783	2.30971	0.00016043	9.23775e-05
299	tae-MIR1128-p3_1ss14CG_2	ATTTTGATGACAAGTATTTCC	up	5.16297	25.5971	4.95783	2.30971	0.00016043	9.23775e-05
300	tae-MIR9774-p5	CAGAAATACCCAATATCTTGCT	up	16.4276	83.3394	5.07312	2.34287	6.8214e-12	9.50359e-13
301	bdi-miR156b-5p_R+4	TGACAGAAGAGAGTGAGCACACCA	up	4.69361	24.4065	5.19995	2.3785	0.00018269	0.000271655
302	PC-3p-146148_39	CTGTCAGTGACCCAACTGCACCCT	up	3.75489	19.6443	5.23166	2.38727	0.00077027	0.000776095
303	PC-3p-40941_114	ACCTGTCAGTGACCCAACTGCGCC	up	6.10169	32.7405	5.3658	2.42379	1.2119e-05	6.51041e-06
304	PC-5p-36160_125	AGTGTATTGTGACGGTGAACCCAC	up	7.50978	40.4792	5.39019	2.43034	1.1062e-06	1.51218e-06
305	ata-MIR9674c-p3_2ss10AG18AG	GTGCTATGGGTAAATTCGACC	up	3.28553	18.4537	5.61667	2.48972	0.00087203	0.000725684
306	tae-MIR9664-p5	ACGGCATAGAGGCACTGCAAA	up	133.768	757.198	5.66054	2.50094	0	7.78434e-111
307	tae-MIR1122c-p3_1ss15GT	TATTATGGGACGGATGGAGTA	up	2.81617	16.0726	5.70726	2.5128	0.0018043	0.00224361
308	PC-3p-83625_64	ACCACGACGAGTAAATCAGAA	up	4.22425	24.4065	5.77772	2.5305	0.000114	8.41466e-05
309	PC-5p-83944_64	TCTGTAAAGTAATATAAGACC	up	2.34681	14.2868	6.08775	2.60591	0.0027556	0.00203682
310	PC-5p-64915_79	CCGAAGAGGGACTCTTTGGCC	up	4.22425	26.1924	6.20048	2.63238	4.6456e-05	2.68694e-05
311	PC-5p-75846_69	TGTACCGAAATACTTGTAGTTGAG	up	2.81617	17.8584	6.3414	2.6648	0.00071956	0.000725685
312	tae-miR9774_R+1	CAAGATATTGGGTATTTCTGTCT	up	270.352	2068.6	7.65152	2.93575	0	0
313	PC-5p-27427_154	TGGTCCCGGTTGGTGGCTTGAACC	up	4.69361	36.9075	7.86334	2.97514	3.4097e-07	1.79708e-07
314	PC-3p-59399_85	ATATTACAGACAGCAAAGTGAACT	up	7.97914	63.6951	7.98271	2.99688	1.8327e-11	2.03087e-12
315	ata-MIR5084-p3	ACGGTACTGCAGAGGATCTCAACC	up	4.22425	42.265	10.0053	3.3227	1.2701e-08	1.80654e-09
316	tae-MIR396-p3_1ss1TC	CCTCCGCCTGTTGATGGTTCA	up	7.50978	92.8639	12.3657	3.62828	3.8643e-18	2.38533e-20
317	PC-3p-233730_24	ATAGAATTGTAAAACAAATGAGGC	up	2.81617	38.6933	13.7397	3.78028	1.4004e-08	1.9397e-09

## Sheet: AtWW_G vs AtCW_G
Table S7 continued. Differentially expressed miRNAs between treatment groups with a different parent treatment factor.
Index	miRNA name	miRNA sequence	up/down	AtCW_G (normalised reads count)	AtWW_G (normalised reads count)	fold_change(AtWW_G/AtCW_G)	log2(fold_change)	pvalue(chi_square_2x2)	pvalue(fisher_test)
1	osa-miR166g-3p_2ss20TC21CA	TCGGACCAGGCTTCATTCCCA	down	1855.19	106.276	0.057286	-4.12567	0	0
2	vvi-miR396a	TTCCACAGCTTTCTTGAACTA	down	564.159	81.1057	0.143764	-2.79823	0	6.49278e-99
3	ptc-miR6478_2ss20TC21GA	CCGACCTTAGCTCAGTTGGCA	down	127.084	19.5772	0.154049	-2.69854	7.2466e-21	2.59127e-22
4	PC-3p-69790_74	GAGTCTGATACCATGTGAGAGTTG	down	105.706	16.7805	0.158747	-2.65519	2.1559e-17	1.41421e-18
5	gma-MIR10423-p3_1ss3AC	CTCTCAATGAAAGCACCA	down	167.466	27.9675	0.167004	-2.58205	5.2061e-26	4.98812e-28
6	osa-miR444a-3p.2_1ss12CT	TGCAGTTGCTGTCTCAAGCTT	down	83.1392	16.7805	0.201836	-2.30874	1.862e-12	5.39801e-13
7	tae-MIR531-p5_2ss11CG20AG	CTCGCCGGAGGAGCGTGCAGC	down	1624.78	341.203	0.21	-2.25154	0	9.9728e-224
8	PC-3p-37329_122	AGACCCACAGGGCAGTGCGCC	down	73.6375	16.7805	0.227879	-2.13366	1.9507e-10	6.70851e-11
9	PC-3p-287687_19	GCGGCGGTTATTGCTCGGTCACAT	down	60.5728	13.9837	0.230858	-2.11492	9.1468e-09	3.91044e-09
10	PC-3p-25123_164	AAGGCCTGAAGCTAAGCAACGTGC	down	116.395	27.9675	0.240281	-2.05721	4.2501e-15	1.47089e-15
11	PC-5p-7728_392	CGCGCTGCCCTGTGAGTCTGC	down	261.295	67.1219	0.256882	-1.96082	2.3147e-30	7.0269e-32
12	tae-MIR9659-p5	TGCTGGGAAAACTATTGAACT	down	210.223	55.9349	0.266074	-1.9101	4.5134e-24	4.09518e-25
13	hvu-miR1120_L-3	TTCTTATATTATGGGACGGAG	down	61.3646	16.7805	0.273455	-1.87062	6.6042e-08	7.48734e-08
14	osa-miR399d	TGCCAAAGGAGAGTTGCCCTG	down	65.3236	19.5772	0.299696	-1.73843	9.4042e-08	9.77893e-08
15	PC-3p-5688_488	AGTCTCTGCCAATTCTTCGTG	down	46.3204	13.9837	0.301892	-1.7279	7.5193e-06	7.11127e-06
16	PC-5p-9935_326	ATAATAGACAAGTCTTTTGA	down	45.1327	13.9837	0.309836	-1.69042	1.2864e-05	1.13952e-05
17	ata-miR9674c-5p_L+1R-1_1ss9TG	TTGAATTTGTCCATAGCATCA	down	68.8867	22.374	0.324794	-1.6224	1.4764e-07	7.76188e-08
18	PC-3p-11256_297	TGCCACCAACCGGGACCAAAGGCC	down	103.33	33.561	0.324794	-1.6224	1.2197e-10	1.51174e-10
19	PC-3p-6893_426	CATTTCCGTGACAAGTAATTC	down	42.7573	13.9837	0.327049	-1.61242	3.7148e-05	2.88662e-05
20	PC-3p-10565_311	TCTCCTGTAGAAATAGGCACC	down	110.456	36.3577	0.329159	-1.60314	3.9487e-11	2.00622e-11
21	PC-3p-46167_103	TTGTCCACACTTAGACACTACAACC	down	67.699	22.374	0.330492	-1.59731	2.4728e-07	1.22471e-07
22	ptc-miR6478_R-1	CCGACCTTAGCTCAGTTGGT	down	298.113	100.683	0.337734	-1.56604	1.0528e-26	2.16023e-27
23	PC-5p-9661_334	AGAAAGCAATGTCAGAGGAGT	down	136.586	47.5447	0.348094	-1.52245	1.1504e-12	8.23555e-13
24	osa-MIR444b-p5_1	AAGTTGTGCAGTTGTTGTCTC	down	47.5081	16.7805	0.353213	-1.50139	3.2318e-05	2.97231e-05
25	osa-MIR444b-p5_2	TTTTCTTGCAAGTTGTGCAGT	down	47.5081	16.7805	0.353213	-1.50139	3.2318e-05	2.97231e-05
26	PC-3p-63593_80	CGATGTAACTTACACCTGACC	down	47.5081	16.7805	0.353213	-1.50139	3.2318e-05	2.97231e-05
27	PC-5p-27427_154	TGGTCCCGGTTGGTGGCTTGAACC	down	47.5081	16.7805	0.353213	-1.50139	3.2318e-05	2.97231e-05
28	tae-MIR531-p5_2ss13GT18CA	CTCGCCGGAGCATCGTGAAA	down	39.1942	13.9837	0.356781	-1.48689	0.00017551	0.000265085
29	PC-3p-29768_145	TTGCAGAACCGGCACTAAAGGCCC	down	93.8285	33.561	0.357684	-1.48324	6.7815e-09	7.20044e-09
30	PC-5p-108034_51	CTCATTGGTCCCGGTTCGTGGCAT	down	36.8188	13.9837	0.379799	-1.39669	0.00047994	0.000614495
31	PC-3p-10378_315	CAACCGGGACCAATAGGCATCCAC	down	102.142	39.1545	0.383332	-1.38333	7.4894e-09	5.34624e-09
32	bdi-miR394	TTGGCATTCTGTCCACCTCC	down	908.592	349.593	0.384764	-1.37796	2.2947e-66	4.42906e-68
33	PC-5p-47798_101	CACCAACCGGGACCAATAGGCATC	down	65.3236	25.1707	0.385323	-1.37586	4.1182e-06	3.93967e-06
34	ath-miR8175_L-2	TCCCCGGCAACGGCGCCA	down	152.026	58.7317	0.386327	-1.37211	2.3221e-12	2.08826e-12
35	osa-miR5077_L-1_1ss5GA	TTCACGTCGGGTTCACCA	down	99.767	39.1545	0.392459	-1.34939	1.921e-08	1.20722e-08
36	gma-miR6300_R+1	GTCGTTGTAGTATAGTGGT	down	71.2621	27.9675	0.392459	-1.34939	2.0468e-06	2.46017e-06
37	PC-5p-62083_82	CTGTAGTTGAGAGGAGCTCGAGA	down	57.0097	22.374	0.392459	-1.34939	2.1632e-05	2.18783e-05
38	osa-miR171e-5p_2ss2GA21AG	TATTGGCTCGGCTCACTCAGG	down	191.22	75.5122	0.394897	-1.34045	9.5085e-15	9.74828e-15
39	PC-3p-14142_252	CGTCACGAACCGGCACTAAAGGCC	down	131.835	53.1382	0.403066	-1.31091	2.3555e-10	1.86911e-10
40	PC-3p-124416_45	CCTTTGGTCCCGGTTGATGGCACC	down	34.4434	13.9837	0.405992	-1.30048	0.0012774	0.00207571
41	tae-miR1118_L-1R+2_1ss10AG	ACTACATTGTGGAATGGAGGGAGT	down	74.8252	30.7642	0.411148	-1.28227	2.5642e-06	3.38056e-06
42	tae-miR9661-5p_1ss14GA	TGAAGTAGAGCAGAGACCTCA	down	108.081	44.748	0.414023	-1.27222	1.8815e-08	2.19456e-08
43	cas-miR5139_L-1_1ss5CT	AACTTGGCTCTGATACCA	down	53.4466	22.374	0.418623	-1.25628	8.8527e-05	0.000106638
44	PC-5p-421_4262	TCTGTAAACTAATATAAGAGC	down	286.236	120.26	0.420143	-1.25105	1.4485e-19	6.07207e-20
45	hvu-MIR6200-p5_2ss1AT18AT	TCCTTTCCCAGTGACAGTAGGGGC	down	33.2557	13.9837	0.420492	-1.24985	0.0020604	0.00307466
46	PC-3p-87612_62	GTTGCAGAACCGGCACTAAAGGCC	down	33.2557	13.9837	0.420492	-1.24985	0.0020604	0.00307466
47	ptc-miR6478_1ss21GA	CCGACCTTAGCTCAGTTGGTA	down	507.149	215.35	0.424628	-1.23573	6.7262e-33	1.79855e-33
48	zma-miR319b-5p	AGAGCGTCCTTCAGTCCACTC	down	155.589	67.1219	0.431405	-1.21288	6.5259e-11	4.01921e-11
49	ata-miR166a-5p	GGAATGTTGTCTGGTTCAAGG	down	51.0712	22.374	0.438094	-1.19069	0.00022038	0.0002294
50	PC-5p-70508_74	TGAAACACTGTGTGAGAGAAG	down	36.8188	16.7805	0.455759	-1.13366	0.0024265	0.002608
51	PC-3p-66883_77	TCTCCTGTAGAAATAGGCATC	down	42.7573	19.5772	0.457869	-1.12699	0.0011362	0.00145764
52	osa-miR827	TTAGATGACCATCAGCAAACA	down	408.57	187.382	0.458629	-1.1246	9.2352e-24	3.22758e-24
53	cas-miR5139_L-1	AACCTGGCTCTGATACCA	down	181.718	83.9024	0.461717	-1.11492	2.7345e-11	1.92141e-11
54	osa-miR396e-5p	TCCACAGGCTTTCTTGAACTG	down	60091.8	28277.9	0.470579	-1.08749	0	0
55	tae-MIR1120a-p5_1ss20AG	TCCGTCCCATAATATAAGAGC	down	41.5696	19.5772	0.470951	-1.08635	0.0017612	0.00209162
56	PC-5p-16642_224	TCCGTAAATTAATATAAGAGC	down	59.3851	27.9675	0.470951	-1.08635	0.00018511	0.000229576
57	osa-miR5071_1ss15GA	TCAAGCATCATATCATGGACA	down	490.521	234.927	0.478933	-1.0621	3.6458e-26	1.63763e-26
58	osa-miR319a-3p.2-3p_L+1R+1	CTTGGACTGAAGGGTGCTCCCT	down	577.223	279.675	0.484517	-1.04538	7.2549e-30	4.24032e-30
59	PC-3p-45304_105	AAGATTCTGGGAGAAGCTGGGTGG	down	68.8867	33.561	0.487191	-1.03744	9.6869e-05	0.000151118
60	PC-5p-28545_150	TATTGCAGGATGGCAGGCACACGA	down	114.019	55.9349	0.490574	-1.02746	6.3113e-07	6.75814e-07
61	PC-5p-15541_235	GCGAAGGATTTGCAGATACTC	down	28.5049	13.9837	0.490574	-1.02746	0.012757	0.0137552
62	ata-MIR9863a-p3	TCTGAAGACTAGTTTATTACA	down	2165.18	1076.75	0.497301	-1.00781	0	1.84025e-103
63	PC-5p-46074_104	CGGTTGGTGGCTTGAACCGGGACC	down	61.7605	30.7642	0.498121	-1.00543	0.00030595	0.000366094
64	osa-MIR5339-p3_1ss3GA	TGAGAATATTCTTTATCTGTT	down	1027.36	511.805	0.498173	-1.00528	3.5931e-49	1.22366e-49
65	bdi-miR156g-3p	GCTCACCCTCTCTCTGTCAGC	down	8.31392	0	-inf	-inf	0.00269	0.00281807
66	ata-miR156a-3p	GCTCACCCTCTCTCTGTCAGC	down	8.31392	0	-inf	-inf	0.00269	0.00281807
67	tae-MIR159a-p5	GAGCTCCTATCATTCCAATG	down	22.5663	0	-inf	-inf	7.6375e-07	4.66107e-08
68	ata-miR169b-3p_R-1	TGGGCAAGTCATCCTGGCTACC	down	8.31392	0	-inf	-inf	0.00269	0.00281807
69	ata-MIR169d-p5	CAAGGATGACTTGCCGGCTCC	down	10.6893	0	-inf	-inf	0.00066664	0.000311654
70	ata-MIR169g-p5	CAAGGATGACTTGCCGATCGA	down	40.3819	0	-inf	-inf	3.7334e-11	1.77538e-13
71	ata-miR171a-3p	TGAGCCGAACCAATATCACTC	down	45.1327	0	-inf	-inf	2.6989e-12	4.52241e-15
72	bdi-miR171a_L-1	GATTGAGCCGCGCCAATATC	up	0	219.545	inf	inf	5.2961e-46	3.35897e-63
73	ata-miR172b-5p	GCAGCACCACCAAGATTCACA	down	9.50162	0	-inf	-inf	0.0013351	0.000649281
74	ata-miR390-3p_R+1	CGCTATCTATCCTGAGCTCCA	down	5.93851	0	-inf	-inf	0.0112	0.0122312
75	ata-miR398g-5p_L+1R-1_1ss9GA	GGGGTCGAACTGGGAACACAT	down	7.12621	0	-inf	-inf	0.0054613	0.00587098
76	tae-miR398_L-1R+1	GTGTTCTCAGGTCGCCCCCGC	down	15.4401	0	-inf	-inf	4.3166e-05	1.65429e-05
77	bdi-MIR399a-p5	GTGCAGTTCTCCTCTGGCATG	down	11.877	0	-inf	-inf	0.00033448	0.000149593
78	tae-MIR399-p5	GGGCGCTTCTCCCTTGGCACG	down	7.12621	0	-inf	-inf	0.0054613	0.00587098
79	ata-miR399b-5p_L-2R+2	GGGCGCTTCTCCTTTGGCACG	down	9.50162	0	-inf	-inf	0.0013351	0.000649281
80	ata-miR528-5p	TGGAAGGGGCATGCAGAGGAG	up	0	30.7642	inf	inf	9.8678e-08	1.70051e-09
81	tae-MIR1117-p3	AAACCGCGACTAAAAGGGAGGAGC	down	7.12621	0	-inf	-inf	0.0054613	0.00587098
82	tae-MIR1120c-p3	TTCTTATATTTTGGGACAGAG	down	12.6688	0	-inf	-inf	0.00021167	7.1804e-05
83	tae-MIR1120b-p5_1ss10AG	TCTGTCCCAGAATATAAGAAC	down	14.2524	0	-inf	-inf	8.5161e-05	3.44656e-05
84	tae-MIR1122c-p5_2ss4AG21GC	TCCGTCCCATAATGTAAGACC	down	27.3172	0	-inf	-inf	5.3265e-08	2.474e-09
85	tae-MIR1122c-p3	TATTATGGGACGGAGGGAGTA	up	0	13.9837	inf	inf	0.00032707	0.000140128
86	tae-MIR1123-p5	ATGACATGTGGCATTCACAAA	down	15.4401	0	-inf	-inf	4.3166e-05	1.65429e-05
87	tae-MIR1133-p3_1ss11CA	TTGAGGGACAAGCTTTTTCGG	down	17.8155	0	-inf	-inf	1.1169e-05	1.82948e-06
88	ata-miR1432-3p_L-1R+1	TGGTGTCACCTCGCCTGAACA	down	5.93851	0	-inf	-inf	0.0112	0.0122312
89	tae-MIR1847-p3_2ss13TC21TC	ACATGCCATTGACCCAACTGC	down	5.93851	0	-inf	-inf	0.0112	0.0122312
90	tae-MIR5049-p5_1ss7AG	TTACTTGTCTTAGATTTGTCT	down	11.877	0	-inf	-inf	0.00033448	0.000149593
91	tae-MIR5050-p3	CCATGATGAGGTCGTTCAACC	down	9.50162	0	-inf	-inf	0.0013351	0.000649281
92	tae-miR5084_L-2R+2	ACAGTACTGCAGAGGATCCTAACC	down	8.31392	0	-inf	-inf	0.00269	0.00281807
93	ata-MIR5168-p5	TTGTTGTCTGGTTCAAGGTCT	down	10.6893	0	-inf	-inf	0.00066664	0.000311654
94	tae-MIR5175-p5_1ss1AT	TTTACTCGTCGTGGTTTTAGT	down	28.5049	0	-inf	-inf	2.7435e-08	5.69972e-10
95	tae-MIR5200-p5	TAAGCCTTAGTGAATATCTAC	down	17.8155	0	-inf	-inf	1.1169e-05	1.82948e-06
96	ata-miR5200-5p_1ss9GT	AAGCCTTATTGAATATCTACA	down	5.93851	0	-inf	-inf	0.0112	0.0122312
97	tae-miR6197-5p	TCTGTAAACAAATGTAGGACG	down	5.93851	0	-inf	-inf	0.0112	0.0122312
98	tae-MIR6197-p3_1ss12TA	TTACATTTGTGAACAGAGGGA	down	5.93851	0	-inf	-inf	0.0112	0.0122312
99	hvu-MIR6198-p3_1ss22AG	GAGTGATAACCAGAGGAGCTCGACT	down	8.31392	0	-inf	-inf	0.00269	0.00281807
100	tae-miR9657b-5p_1ss5TC	TTCGCCGGAGAAGCATGTTGC	down	13.0647	0	-inf	-inf	0.00016849	7.1804e-05
101	tae-MIR9666c-p5	TTCGCCATCATACGTCCAACC	down	24.7438	0	-inf	-inf	2.2491e-07	1.07385e-08
102	tae-MIR9666c-p3	GGCTGTATGATGGCGATACC	down	7.12621	0	-inf	-inf	0.0054613	0.00587098
103	tae-MIR9666a-p5	ATTCGGATTCGCCATCATACG	down	20.5868	0	-inf	-inf	2.3289e-06	2.02313e-07
104	tae-MIR9666b-p5	TTCGCCATCATACGTCCAACC	down	24.7438	0	-inf	-inf	2.2491e-07	1.07385e-08
105	tae-MIR9668-p3_1ss7TC	TCCCTCCGTCCGGAAATACTTGTC	down	58.1974	0	-inf	-inf	2.0137e-15	3.24406e-19
106	tae-MIR9673-p3	TGTGCTCTTTCCTTCTTACCC	down	24.9417	0	-inf	-inf	2.0129e-07	1.07385e-08
107	ata-miR9674a-3p_L-1R+1	TAAGATGGCTGATGCTATGGA	down	34.4434	0	-inf	-inf	1.0052e-09	1.45194e-11
108	tae-MIR9676-p3	TACGGCCTGATGACATCCACG	down	28.5049	0	-inf	-inf	2.7435e-08	5.69972e-10
109	ata-miR9677-5p	TTCCACTCTACCAACAGCCACG	down	8.31392	0	-inf	-inf	0.00269	0.00281807
110	tae-MIR9777-p5	GTGCCGTGATGATTGCTTTACTTCT	up	0	19.5772	inf	inf	2.1268e-05	2.51011e-06
111	tae-MIR9781-p5_2ss21TC23TC	ATATGTCATGAAAAGTATATCACT	down	5.93851	0	-inf	-inf	0.0112	0.0122312
112	bdi-miR156h-3p_L+1	TGCTCACTGCTCTTCCTGTCATC	down	33.2557	0	-inf	-inf	1.945e-09	3.02517e-11
113	gma-miR156a_R+1	TGACAGAAGAGAGTGAGCACT	down	16.6278	0	-inf	-inf	2.1934e-05	3.81147e-06
114	bdi-miR164a-5p_R+1	TGGAGAAGCAGGGCACGTGCAA	down	5.93851	0	-inf	-inf	0.0112	0.0122312
115	bdi-miR166d-5p	GGAATGTTGTCTGGTTGGAGA	down	9.50162	0	-inf	-inf	0.0013351	0.000649281
116	mes-miR166i_L-1	TGGACCAGGCTTCATTCCCC	up	0	47.5447	inf	inf	3.4706e-11	2.37941e-14
117	osa-miR167d-5p_R+1_2	TGAAGCTGCCAGCATGATCTGT	down	51.0712	0	-inf	-inf	1.0189e-13	5.52892e-17
118	osa-MIR167h-p3_1	TCATGCTGTAGTTTCATCTGC	up	0	36.3577	inf	inf	6.897e-09	6.29865e-11
119	osa-miR167d-5p_R+2	TGAAGCTGCCAGCATGATCTGAC	down	5.93851	0	-inf	-inf	0.0112	0.0122312
120	osa-MIR167h-p3_2	TCATGCTGTAGTTTCATCTGCT	up	0	36.3577	inf	inf	6.897e-09	6.29865e-11
121	osa-miR167a-5p_R+1	TGAAGCTGCCAGCATGATCTAA	down	10.6893	0	-inf	-inf	0.00066664	0.000311654
122	bdi-miR167a_R+1	TGAAGCTGCCAGCATGATCTAT	up	0	13.9837	inf	inf	0.00032707	0.000140128
123	zma-miR167b-3p_L-1_2ss5AG10GT	ATCGTGCTTTGACAGTTTCACT	up	0	13.9837	inf	inf	0.00032707	0.000140128
124	osa-miR167d-5p_R+1_1	TGAAGCTGCCAGCATGATCTGG	down	51.0712	0	-inf	-inf	1.0189e-13	5.52892e-17
125	bdi-MIR169a-p3	GATCGGCGAGTTGTTCTTGGC	down	10.6893	0	-inf	-inf	0.00066664	0.000311654
126	osa-MIR393a-p3_1ss20GA	ATCATGCGATCCTTTTGGAAG	down	17.8155	0	-inf	-inf	1.1169e-05	1.82948e-06
127	zma-miR393b-3p_L-2_3ss3CT4AC21GA	TCATGCGATCCTTTTGGAAG	up	0	13.9837	inf	inf	0.00032707	0.000140128
128	tae-MIR396-p3_1ss1TC	CCTCCGCCTGTTGATGGTTCA	down	7.12621	0	-inf	-inf	0.0054613	0.00587098
129	bdi-MIR396a-p3_2	TTGATGGTTCAAGAAAGTCCTT	down	15.4401	0	-inf	-inf	4.3166e-05	1.65429e-05
130	hvu-MIR397b-p5	TGCAGCGCCGGTGAACCGCTC	down	10.6893	0	-inf	-inf	0.00066664	0.000311654
131	hvu-MIR397b-p3_2	CGGTTCATCAACGCTGCACT	down	5.93851	0	-inf	-inf	0.0112	0.0122312
132	hvu-MIR397b-p3_1	CGGACGGTTCATCAACGCTGCACT	down	5.93851	0	-inf	-inf	0.0112	0.0122312
133	bdi-miR397b-5p_L-1R+2	TTGAGTGCAGCGTTGATGAACA	down	10.6893	0	-inf	-inf	0.00066664	0.000311654
134	osa-miR399d_L-1	GCCAAAGGAGAGTTGCCCTG	up	0	25.1707	inf	inf	1.4329e-06	9.01297e-08
135	csi-miR399f-3p	CGCCAAAGGAGAATTGCCCTG	down	27.3172	0	-inf	-inf	5.3265e-08	2.474e-09
136	tae-MIR531-p5_2ss11CT20AG	CTCGCCGGAGTAGCGTGCAGC	down	11.877	0	-inf	-inf	0.00033448	0.000149593
137	tae-miR531_L-2_1ss13CG	CTCGCCGGAGGAGCGTGCA	down	19.0032	0	-inf	-inf	5.6982e-06	8.78132e-07
138	tae-miR531_L-2_1ss13CT	CTCGCCGGAGTAGCGTGCA	down	38.0065	0	-inf	-inf	1.3918e-10	7.70645e-13
139	tae-MIR531-p5_2ss10CG19AG	TCGCCGGAGGAGCGTGCAGC	up	0	341.203	inf	inf	1.6647e-70	1.41952e-97
140	tae-miR531_L-3	TCGCCGGAGCAGCGTGCA	down	5.93851	0	-inf	-inf	0.0112	0.0122312
141	tae-MIR531-p5_1	CGCCGGAGCAGCGTGCAAC	down	15.4401	0	-inf	-inf	4.3166e-05	1.65429e-05
142	tae-MIR531-p5_2	TCGCCGGAGCAGCGTGCAAC	down	15.4401	0	-inf	-inf	4.3166e-05	1.65429e-05
143	osa-MIR812q-p3_1ss20TG_2	ACTTATTTTGGGACGGAGGGAGT	up	0	16.7805	inf	inf	8.2924e-05	1.86672e-05
144	osa-MIR812q-p3_2ss12GA21TG	CACTTATTTTGAGACGGAGGGAGT	down	5.93851	0	-inf	-inf	0.0112	0.0122312
145	osa-MIR812q-p3_1ss20TG_1	ACTTATTTTGGGACGGAGGGA	up	0	16.7805	inf	inf	8.2924e-05	1.86672e-05
146	osa-MIR812q-p3_2ss14CT20TG	ACTTATTTTGGGATGGAGGGA	down	5.93851	0	-inf	-inf	0.0112	0.0122312
147	osa-MIR812q-p3_2ss14AG21TG	CACTTATTTTGGGGCGGAGGGAGT	down	21.3786	0	-inf	-inf	1.4903e-06	2.02313e-07
148	osa-MIR818b-p5_2ss9AG21AT	TCCGTCCCGTAATATAAGAGT	down	9.50162	0	-inf	-inf	0.0013351	0.000649281
149	osa-MIR818d-p3_2ss5TC20GA	CTTACATTATGGGACGGAGAGAGT	down	7.12621	0	-inf	-inf	0.0054613	0.00587098
150	tae-MIR1120a-p5_2ss12AC20AG	TCCGTCCCATACTATAAGAGC	down	20.1909	0	-inf	-inf	2.912e-06	4.21495e-07
151	tae-MIR1120a-p5_2ss14AG20AT	TCCGTCCCATAATGTAAGATC	down	5.93851	0	-inf	-inf	0.0112	0.0122312
152	tae-MIR1120a-p5_1	CCGTCCCATAATATAAGAAC	up	0	13.9837	inf	inf	0.00032707	0.000140128
153	tae-MIR1120a-p5_2	TCCGTCCCATAATATAAGAAC	up	0	13.9837	inf	inf	0.00032707	0.000140128
154	tae-MIR1127b-p5_2ss19CA21AC	TGTCCGGAAATACTTGTCATC	down	32.068	0	-inf	-inf	3.7657e-09	6.30271e-11
155	tae-MIR1128-p5_1ss7AG	CGTCCGGAAATACTTGTCATC	down	43.945	0	-inf	-inf	5.2022e-12	9.42227e-15
156	tae-MIR1128-p3_1ss3CT	TTTTATCCATTTTGATGACA	down	7.12621	0	-inf	-inf	0.0054613	0.00587098
157	tae-MIR1128-p3_1ss10CT_2	CAACTATTTTCGGACGGAGGGAGT	down	10.6893	0	-inf	-inf	0.00066664	0.000311654
158	tae-MIR1128-p5_1ss2AT	ATAAAAGGGGATGTATCTAGA	down	14.2524	0	-inf	-inf	8.5161e-05	3.44656e-05
159	tae-MIR1128-p5_1ss6AG	GTCCGGAAATACTTGTCATC	up	0	30.7642	inf	inf	9.8678e-08	1.70051e-09
160	tae-MIR1128-p5_1ss20AG_1	AATACTTGTCATCAAAATGGA	down	8.31392	0	-inf	-inf	0.00269	0.00281807
161	tae-MIR1128-p5_1ss20AG_2	AATACTTGTCATCAAAATGGATA	down	8.31392	0	-inf	-inf	0.00269	0.00281807
162	tae-MIR1128-p5_1ss10AG	CTCCGTCCGGAAATACTTGTCATC	down	28.5049	0	-inf	-inf	2.7435e-08	5.69972e-10
163	tae-MIR1128-p3_1ss10CG	TGATGACAAGTATTTCCGGACGGA	down	7.12621	0	-inf	-inf	0.0054613	0.00587098
164	tae-MIR1128-p3_1ss22AC	TATTTCCGGACGGAGGGAGTACT	down	5.93851	0	-inf	-inf	0.0112	0.0122312
165	tae-MIR1128-p3_1ss15CG	CATTTTGATGACAAGTATTTC	down	7.12621	0	-inf	-inf	0.0054613	0.00587098
166	tae-MIR1128-p5_1ss9AG_1	TCCGTCCGGAAATACTTGTCA	down	16.6278	0	-inf	-inf	2.1934e-05	3.81147e-06
167	tae-MIR1128-p3_8	CAACTATTTCCGGACGGAGGGAGT	down	14.2524	0	-inf	-inf	8.5161e-05	3.44656e-05
168	tae-MIR1128-p3_2ss6CT22AT	TATTTTCGGACGGAGGGAGTATT	up	0	22.374	inf	inf	5.502e-06	6.61811e-07
169	tae-MIR1130b-p3_2ss9AT21GT	CTTATATTTTGGGACGGAGGT	down	5.93851	0	-inf	-inf	0.0112	0.0122312
170	tae-MIR1130a-p3	AAAACGTCTTACATTATGGGA	down	10.6893	0	-inf	-inf	0.00066664	0.000311654
171	osa-miR1436_L+2	TTACATTATGGGACGGAGGGAGT	up	0	33.561	inf	inf	2.6048e-08	2.35124e-10
172	hvu-miR5049c_L-2_1ss6AC	ACACTTATTTTGGGACGGAGG	down	5.93851	0	-inf	-inf	0.0112	0.0122312
173	hvu-miR5049c_R-2_1ss6AC	AGACACTTATTTTGGGACGGA	down	5.93851	0	-inf	-inf	0.0112	0.0122312
174	bdi-miR5062a_1ss22CA	TGAACCTTGGGGAAAAGCCGCAT	up	0	366.374	inf	inf	1.4288e-75	2.05762e-104
175	bdi-MIR5064-p5_1	ATTTGTCCATAGCATCAGCC	up	0	44.748	inf	inf	1.2993e-10	1.70227e-13
176	bdi-MIR5164-p5_2ss13CG19CT	TGTCTAGATACGGATGTATC	up	0	16.7805	inf	inf	8.2924e-05	1.86672e-05
177	bdi-MIR5164-p5_2ss14CG20CT	TTGTCTAGATACGGATGTATC	down	30.8803	0	-inf	-inf	7.2952e-09	1.31312e-10
178	hvu-miR6197_2ss3TC21GC	TCCGTTCCTAAATGTAAGACC	down	5.93851	0	-inf	-inf	0.0112	0.0122312
179	tae-miR6201	TGACCCTGAGGCACTCATACCG	up	0	13.9837	inf	inf	0.00032707	0.000140128
180	bdi-MIR7775-p5_1ss11AT	AAACCGGTTTTTTCTGAAGCACC	up	0	69.9187	inf	inf	9.417e-16	1.68583e-20
181	tae-MIR9652-p5_2ss3CT18TC_1	ACTTGTTTGTCATTAAGCTTC	down	9.50162	0	-inf	-inf	0.0013351	0.000649281
182	tae-MIR9668-p3_1ss14TC_2	ATGACAAGTATTTCCGGACGGAGG	down	8.31392	0	-inf	-inf	0.00269	0.00281807
183	tae-miR9668-5p_2ss1CT17TC	TCAATGACAAGTATTTCCGGA	down	10.6893	0	-inf	-inf	0.00066664	0.000311654
184	tae-MIR9668-p3_2ss21AG24CT	AGTATTTTCGGACGGAGGGAGTAT	up	0	13.9837	inf	inf	0.00032707	0.000140128
185	tae-MIR9668-p3_1ss14TC_1	ATGACAAGTATTTCCGGACGG	down	8.31392	0	-inf	-inf	0.00269	0.00281807
186	tae-MIR9674a-p5_1ss20GT	GTAGGATGGCTGGTGCTATTG	down	54.6343	0	-inf	-inf	1.431e-14	2.93408e-18
187	ata-miR9674b-3p_L-2R+2	AATTTGTCCATAGCATCAGCA	down	9.50162	0	-inf	-inf	0.0013351	0.000649281
188	bdi-MIR5064-p3_1ss21CT	TTGTCCATAGCATCAGCCAGT	down	27.3172	0	-inf	-inf	5.3265e-08	2.474e-09
189	ata-miR9674c-3p_L-1R+1_1ss10GT	GTGCTATGTATAAATTCAACC	up	0	50.3415	inf	inf	9.2855e-12	1.2653e-14
190	ata-miR9674c-3p_1ss8TC	GGTGCTACGGATAAATTCAAC	down	20.1909	0	-inf	-inf	2.912e-06	4.21495e-07
191	tae-MIR9783-p3_2ss4AG17AC	ATAGGCACCGGTGCTTCAGA	up	0	50.3415	inf	inf	9.2855e-12	1.2653e-14
192	tae-MIR9783-p5_1ss13GC	TGCTTATTTGTACAGGGTAGACGC	down	13.0647	0	-inf	-inf	0.00016849	7.1804e-05
193	bdi-miR159a-3p_L-1R+1	TTGGATTGAAGGGAGCTCTC	down	30.8803	0	-inf	-inf	7.2952e-09	1.31312e-10
194	sof-MIR159c-p5_2ss22TG23GT	AGACGACGACGAAGAAGAAGAGT	up	0	16.7805	inf	inf	8.2924e-05	1.86672e-05
195	zma-MIR164h-p5_2ss4CG17CG	GTCGGCCGCGCCGGCGGCC	down	35.6311	0	-inf	-inf	5.1976e-10	3.34515e-12
196	osa-miR166m_1ss9GT	TCGGACCATGCTTCATTCCCT	up	0	131.447	inf	inf	3.1816e-28	7.92338e-38
197	ssp-MIR169-p3_2ss13GC17AC	CCCCGTCCGGCCCGGACC	down	17.8155	0	-inf	-inf	1.1169e-05	1.82948e-06
198	gma-MIR319b-p5	AGCTGCCGACTCATTCATCCA	down	5.93851	0	-inf	-inf	0.0112	0.0122312
199	zma-miR319b-5p_L-1R+1	GAGCGTCCTTCAGTCCACTCA	up	0	13.9837	inf	inf	0.00032707	0.000140128
200	osa-MIR396f-p5	TCCACAGGCTTTCTTGAA	down	7.12621	0	-inf	-inf	0.0054613	0.00587098
201	osa-miR396e-5p_L-1R-2	CCACAGGCTTTCTTGAAC	up	0	22.374	inf	inf	5.502e-06	6.61811e-07
202	osa-miR396e-5p_1ss21GC	TCCACAGGCTTTCTTGAACTC	down	16.6278	0	-inf	-inf	2.1934e-05	3.81147e-06
203	osa-miR396e-5p_L-1_1ss13CT	CCACAGGCTTTTTTGAACTG	up	0	16.7805	inf	inf	8.2924e-05	1.86672e-05
204	osa-miR396d_1ss20GC	TCCACAGGCTTTCTTGAACCG	down	23.754	0	-inf	-inf	3.9188e-07	2.23726e-08
205	osa-miR396d	TCCACAGGCTTTCTTGAACGG	down	20.1909	0	-inf	-inf	2.912e-06	4.21495e-07
206	bdi-MIR396a-p3_1	TTGATGGTTCAAGAAAGTCCT	down	15.4401	0	-inf	-inf	4.3166e-05	1.65429e-05
207	mtr-miR398a-5p_1ss7AC	GGAGTGCCACTGAGAACACAAG	up	0	30.7642	inf	inf	9.8678e-08	1.70051e-09
208	tae-miR408_L-1	TGCACTGCCTCTTCCCTGGC	down	10.6893	0	-inf	-inf	0.00066664	0.000311654
209	sbi-MIR437r-p5_2ss19AG24GT	TTTGACCAAGTCTATAGAGAAATT	down	5.93851	0	-inf	-inf	0.0112	0.0122312
210	osa-MIR437-p5_1ss1AT	TTTTTTCTATAAACTTGGTC	up	0	16.7805	inf	inf	8.2924e-05	1.86672e-05
211	osa-miR444a-3p.2_L-1	GCAGTTGCTGCCTCAAGCTT	up	0	13.9837	inf	inf	0.00032707	0.000140128
212	hvu-MIR444b-p5	AAGTTGTGCAGTTGCTGTCTC	up	0	13.9837	inf	inf	0.00032707	0.000140128
213	osa-miR444a-3p.2	TGCAGTTGCTGCCTCAAGCTT	down	42.7573	0	-inf	-inf	1.0031e-11	1.96309e-14
214	bdi-MIR531-p5_2ss20GT22TG	TCGCCGGAGCAGCGTGCTGTGG	up	0	16.7805	inf	inf	8.2924e-05	1.86672e-05
215	tae-MIR531-p5_1ss10CA	TCGCCGGAGAAGCGTGCAAC	down	24.9417	0	-inf	-inf	2.0129e-07	1.07385e-08
216	tae-MIR531-p5_1ss11CT_1	CTCGCCGGAGTAGCGTGCAAC	down	23.754	0	-inf	-inf	3.9188e-07	2.23726e-08
217	tae-MIR531-p5_1ss11CT_2	CTCGCCGGAGTAGCGTGCAACGGA	down	23.754	0	-inf	-inf	3.9188e-07	2.23726e-08
218	osa-MIR818d-p3_2	TTATATTATGGGACGGAGGGAGT	up	0	22.374	inf	inf	5.502e-06	6.61811e-07
219	osa-MIR818d-p3_1	CTTATATTATGGGACGGAGGGAGT	up	0	22.374	inf	inf	5.502e-06	6.61811e-07
220	tae-MIR1127b-p5_1ss3TC	TCCGTCCGGAAATACTTGTCC	down	11.877	0	-inf	-inf	0.00033448	0.000149593
221	tae-MIR1128-p3_14	TAAAATACATCTAGATACATC	down	14.2524	0	-inf	-inf	8.5161e-05	3.44656e-05
222	tae-MIR1128-p3_15	TAGAACTAAAATACATCTAGATAC	down	14.2524	0	-inf	-inf	8.5161e-05	3.44656e-05
223	tae-MIR1128-p3_1ss10CT_1	ACTAAAATATATCTAGATACATCC	down	10.6893	0	-inf	-inf	0.00066664	0.000311654
224	tae-MIR1128-p3_4	ACTAAAATACATCTAGATACATC	down	14.2524	0	-inf	-inf	8.5161e-05	3.44656e-05
225	tae-MIR1128-p3_11	CTAAAATACATCTAGATACATCCC	down	14.2524	0	-inf	-inf	8.5161e-05	3.44656e-05
226	tae-MIR1128-p3_10	CTAAAATACATCTAGATACATCC	down	14.2524	0	-inf	-inf	8.5161e-05	3.44656e-05
227	tae-MIR1128-p3_7	AGAACTAAAATACATCTAGATACA	down	14.2524	0	-inf	-inf	8.5161e-05	3.44656e-05
228	tae-MIR1128-p3_12	GAACTAAAATACATCTAGATACAT	down	14.2524	0	-inf	-inf	8.5161e-05	3.44656e-05
229	tae-MIR1128-p3_3	AACTAAAATACATCTAGATACATC	down	14.2524	0	-inf	-inf	8.5161e-05	3.44656e-05
230	tae-MIR1128-p3_13	GTATCTAGAACTAAAATACATCTA	down	14.2524	0	-inf	-inf	8.5161e-05	3.44656e-05
231	tae-MIR1128-p3_1ss4TC	ATGCATCTAGAACTAAAATACATC	down	14.2524	0	-inf	-inf	8.5161e-05	3.44656e-05
232	tae-MIR1128-p5_1ss9AG_2	TCCGTCCGGAAATACTTGTCATC	down	16.6278	0	-inf	-inf	2.1934e-05	3.81147e-06
233	tae-MIR1128-p3_1	AAAATACATCTAGATACATC	down	14.2524	0	-inf	-inf	8.5161e-05	3.44656e-05
234	tae-MIR1128-p3_5	ACTAAAATACATCTAGATACATCC	down	14.2524	0	-inf	-inf	8.5161e-05	3.44656e-05
235	tae-MIR1128-p3_9	CTAAAATACATCTAGATACATC	down	14.2524	0	-inf	-inf	8.5161e-05	3.44656e-05
236	tae-MIR1128-p5_1ss3GA_2	ATATATCTAGAACTAAAATACATC	down	9.50162	0	-inf	-inf	0.0013351	0.000649281
237	tae-MIR1128-p3_2	AAAATACATCTAGATACATCCCCT	down	14.2524	0	-inf	-inf	8.5161e-05	3.44656e-05
238	tae-MIR1128-p3_6	AGAACTAAAATACATCTAGATAC	down	14.2524	0	-inf	-inf	8.5161e-05	3.44656e-05
239	tae-MIR1128-p5_1ss3GA_1	AAAGGGATGTATCTAGAACTAAAA	down	9.50162	0	-inf	-inf	0.0013351	0.000649281
240	far-MIR1134-p5_2ss10GA20GC	CAACAAGAAAAAGAGATCAC	down	5.93851	0	-inf	-inf	0.0112	0.0122312
241	osa-MIR1439-p5_2ss8TC19TG	TTATATTCTGGAACGGAGGGAGT	up	0	36.3577	inf	inf	6.897e-09	6.29865e-11
242	osa-MIR1847-p5_2ss14AC18AG	AGTTGTGGCACTGCCATGTGGGCC	down	20.1909	0	-inf	-inf	2.912e-06	4.21495e-07
243	osa-MIR1847-p3_2ss15AC19AG	CAGTTGTGGCACTGCCATGTGGGC	down	21.3786	0	-inf	-inf	1.4903e-06	2.02313e-07
244	osa-MIR1847-p5_2ss13AC17AG	GTTGTGGCACTGCCATGTGGGCCA	down	29.6926	0	-inf	-inf	1.4142e-08	2.73576e-10
245	osa-MIR1847-p3_2ss14AC18AG	AGTTGTGGCACTGCCATGTGGGC	down	8.31392	0	-inf	-inf	0.00269	0.00281807
246	mtr-MIR2627-p3_1ss6TC	CCGAGCAAATCTGAACTT	down	16.6278	0	-inf	-inf	2.1934e-05	3.81147e-06
247	vvi-MIR3630-p3_2ss17CT18AT	GGGAATCTCTCTGATGTT	down	7.12621	0	-inf	-inf	0.0054613	0.00587098
248	hvu-miR5049d_L-1R+1_1ss6TA	ACAAATATTTAGGAACGGAGG	down	7.12621	0	-inf	-inf	0.0054613	0.00587098
249	bdi-MIR5054-p5_2ss12TA21GC	TCCGTGGTTGAAGCGTTGTGCAT	up	0	19.5772	inf	inf	2.1268e-05	2.51011e-06
250	bdi-miR5054_1ss10TA	TCCCCACGGACGGCGCCA	down	15.4401	0	-inf	-inf	4.3166e-05	1.65429e-05
251	bdi-MIR5064-p5_2	TTTGTCCATAGCATCAGCCAG	up	0	44.748	inf	inf	1.2993e-10	1.70227e-13
252	bdi-MIR5066-p3_2ss11GA20CA_2	TTTTGGTTGCATTGGCTAGAGCAT	down	9.50162	0	-inf	-inf	0.0013351	0.000649281
253	bdi-miR5066_L+1_2ss11AT17GT	GAAGTGTATATGTGGATTGCCT	up	0	33.561	inf	inf	2.6048e-08	2.35124e-10
254	bdi-MIR5066-p3_2ss11GA20CA_1	TTTTGGTTGCATTGGCTAGAGCA	down	9.50162	0	-inf	-inf	0.0013351	0.000649281
255	bdi-miR5066_L+2_2ss12AT18GT	TGAAGTGTATATGTGGATTGCCT	up	0	55.9349	inf	inf	6.674e-13	2.11291e-16
256	osa-miR5071_L-1_1ss15GA	CAAGCATCATATCATGGACA	up	0	212.553	inf	inf	1.3595e-44	3.36788e-61
257	osa-miR5071_2ss15GA21AT	TCAAGCATCATATCATGGACT	down	11.877	0	-inf	-inf	0.00033448	0.000149593
258	osa-miR5071_R-1_1ss15GA	TCAAGCATCATATCATGGAC	down	9.50162	0	-inf	-inf	0.0013351	0.000649281
259	osa-miR5072_L-4_1ss13GT	TCCCCAGCTGAGTCGCCA	up	0	16.7805	inf	inf	8.2924e-05	1.86672e-05
260	osa-miR5072_L-4	TCCCCAGCGGAGTCGCCA	down	66.5113	0	-inf	-inf	2.0877e-17	4.38428e-22
261	osa-miR5073_L-1R+1_1ss19TA	TTTGGTGAATCGGAAACAATTTT	up	0	39.1545	inf	inf	1.8311e-09	8.75432e-12
262	osa-miR5083_R+2	AGACTACAATTATCTGATCAAC	down	17.8155	0	-inf	-inf	1.1169e-05	1.82948e-06
263	bdi-MIR5175b-p5_2ss7AT17TC	GACAAGTATTTAGGAACGGA	up	0	22.374	inf	inf	5.502e-06	6.61811e-07
264	gma-MIR5368-p5_1ss20TC_2	CCTGGGATTGGCTTTGGGCCT	up	0	16.7805	inf	inf	8.2924e-05	1.86672e-05
265	gma-MIR5368-p3_2ss2AT19CA_3	GTGAGATACCACTCTGGAAGAG	down	7.12621	0	-inf	-inf	0.0054613	0.00587098
266	gma-MIR5368-p5_1ss18TC_2	TGGGATTGGCTTTGGGCCTT	down	7.12621	0	-inf	-inf	0.0054613	0.00587098
267	gma-MIR5368-p3_2ss2AT19CA_2	GTGAGATACCACTCTGGAAGA	down	7.12621	0	-inf	-inf	0.0054613	0.00587098
268	gma-MIR5368-p5_2ss4TC24TC	GTTCCCTGGGATTGGCTTTGGGCC	down	8.31392	0	-inf	-inf	0.00269	0.00281807
269	gma-MIR5368-p3_2ss2AT19CA_5	GTGAGATACCACTCTGGAAGAGCT	down	7.12621	0	-inf	-inf	0.0054613	0.00587098
270	gma-MIR5368-p5_1ss18TC_1	TGGGATTGGCTTTGGGCCT	down	7.12621	0	-inf	-inf	0.0054613	0.00587098
271	gma-MIR5368-p3_2ss2AT19CA_1	GTGAGATACCACTCTGGAAG	down	7.12621	0	-inf	-inf	0.0054613	0.00587098
272	gma-MIR5368-p5_1ss20TC_1	CCTGGGATTGGCTTTGGGCC	up	0	16.7805	inf	inf	8.2924e-05	1.86672e-05
273	gma-MIR5368-p3_2ss2TC22TC_1	TCCCTGGGATTGGCTTTGGGCC	down	15.4401	0	-inf	-inf	4.3166e-05	1.65429e-05
274	gma-MIR5368-p3_1ss3GA_1	CCAAGGGACAGTCTCAGGT	down	21.3786	0	-inf	-inf	1.4903e-06	2.02313e-07
275	gma-MIR5368-p3_2ss2TC22TC_2	TCCCTGGGATTGGCTTTGGGCCTT	down	15.4401	0	-inf	-inf	4.3166e-05	1.65429e-05
276	gma-MIR5368-p3_2ss2AT19CA_4	GTGAGATACCACTCTGGAAGAGC	down	7.12621	0	-inf	-inf	0.0054613	0.00587098
277	gma-MIR5368-p5_2ss1AT18CA	TGAGATACCACTCTGGAAGAGCT	up	0	41.9512	inf	inf	4.8727e-10	1.21957e-12
278	sbi-MIR6233-p3_2ss16AG23CA	TTGGTTTTGGTAATTGATGACAA	up	0	39.1545	inf	inf	1.8311e-09	8.75432e-12
279	gma-MIR6300-p5_1ss9GT	TCGTTGTATTATAGTGGTAAGTATT	up	0	36.3577	inf	inf	6.897e-09	6.29865e-11
280	gma-miR6300_R+6	GTCGTTGTAGTATAGTGGTAAGTA	up	0	39.1545	inf	inf	1.8311e-09	8.75432e-12
281	gma-miR6300_L-1R+6	TCGTTGTAGTATAGTGGTAAGTA	up	0	33.561	inf	inf	2.6048e-08	2.35124e-10
282	ptc-MIR6478-p5_2ss6CT20TC	CCGACTTTAGCTCAGTTGGC	down	13.0647	0	-inf	-inf	0.00016849	7.1804e-05
283	ptc-MIR6478-p5_2ss5CT20GA	CGACTTTAGCTCAGTTGGTA	up	0	159.415	inf	inf	7.125e-34	7.15709e-46
284	ptc-miR6478_2ss7TG21GA	CCGACCGTAGCTCAGTTGGTA	down	24.9417	0	-inf	-inf	2.0129e-07	1.07385e-08
285	ptc-miR6478_L-1R+2_1ss21GA	CGACCTTAGCTCAGTTGGTAGA	up	0	274.081	inf	inf	5.445e-57	1.58451e-78
286	ptc-miR6478_1ss21GT	CCGACCTTAGCTCAGTTGGTT	down	5.93851	0	-inf	-inf	0.0112	0.0122312
287	ptc-miR6478_L-1R+3_1ss21GA	CGACCTTAGCTCAGTTGGTAGAG	up	0	16.7805	inf	inf	8.2924e-05	1.86672e-05
288	ptc-miR6478_R+2_2ss10GA21GA	CCGACCTTAACTCAGTTGGTAGA	down	17.8155	0	-inf	-inf	1.1169e-05	1.82948e-06
289	ptc-miR6478_R-1_1ss10GA	CCGACCTTAACTCAGTTGGT	down	15.4401	0	-inf	-inf	4.3166e-05	1.65429e-05
290	bdi-MIR7711-p5_2ss3TA18CT	AGAGAAATCAACTCATTTTGAAT	up	0	41.9512	inf	inf	4.8727e-10	1.21957e-12
291	tae-MIR9775-p3_1ss13TC	GAAAAATCTTATCGTATACATG	down	9.50162	0	-inf	-inf	0.0013351	0.000649281
292	tae-MIR7757-p5_1ss14TG	CTCCATATCAGCCGGTCTCTC	down	10.6893	0	-inf	-inf	0.00066664	0.000311654
293	bdi-MIR7761-p3_2ss11CA23CT	GTGGTGGTGGAAGCAGCGGGATT	up	0	16.7805	inf	inf	8.2924e-05	1.86672e-05
294	gma-MIR5368-p3_1ss3GA_2	CCAAGGGACAGTCTCAGGTA	down	21.3786	0	-inf	-inf	1.4903e-06	2.02313e-07
295	ath-miR8175_L-1_1ss2AT	TTCCCCGGCAACGGCGCCA	down	16.6278	0	-inf	-inf	2.1934e-05	3.81147e-06
296	ath-miR8175_L-1	ATCCCCGGCAACGGCGCCA	down	7.12621	0	-inf	-inf	0.0054613	0.00587098
297	ath-miR8175_L+1_1ss3AT	CGTTCCCCGGCAACGGCGCCA	down	22.5663	0	-inf	-inf	7.6375e-07	4.66107e-08
298	ath-miR8175_L+1	CGATCCCCGGCAACGGCGCCA	down	16.6278	0	-inf	-inf	2.1934e-05	3.81147e-06
299	ath-miR8175_1ss2AT	GTTCCCCGGCAACGGCGCCA	down	10.6893	0	-inf	-inf	0.00066664	0.000311654
300	ath-miR8175	GATCCCCGGCAACGGCGCCA	down	16.6278	0	-inf	-inf	2.1934e-05	3.81147e-06
301	gra-MIR8678-p5_2ss11GA17CG	AACCAATTTGAACTGTGA	down	28.5049	0	-inf	-inf	2.7435e-08	5.69972e-10
302	bra-MIR9552b-p5_2ss14GA17GC	GTCCGGTGATGAAAAACC	down	17.8155	0	-inf	-inf	1.1169e-05	1.82948e-06
303	tae-MIR9652-p5_2ss3CT18TC_2	ACTTGTTTGTCATTAAGCTTCT	down	9.50162	0	-inf	-inf	0.0013351	0.000649281
304	tae-MIR9775-p3_2ss4TG19GA	TATGGTATACATGATATGATG	down	14.2524	0	-inf	-inf	8.5161e-05	3.44656e-05
305	mdm-MIR10989e-p3_2ss19AG21GC	AACACCATTGTCATTGTCGACGA	up	0	53.1382	inf	inf	2.4878e-12	1.62937e-15
306	cpa-miR159a_1ss9GT	TTTGGATTTAAGGGAGCTCTA	up	0	13.9837	inf	inf	0.00032707	0.000140128
307	bna-miR166a_L+2	AATCGGACCAGGCTTCATTCCCC	down	22.5663	0	-inf	-inf	7.6375e-07	4.66107e-08
308	zma-miR319a-3p_R+4	TTGGACTGAAGGGTGCTCCCTTTT	down	17.8155	0	-inf	-inf	1.1169e-05	1.82948e-06
309	aly-miR390a-5p_R+1	AAGCTCAGGAGGGATAGCGCCA	down	7.12621	0	-inf	-inf	0.0054613	0.00587098
310	aly-miR399d-3p_L-1_1ss11GA	GCCAAAGGAAATTTGCCCCG	down	5.93851	0	-inf	-inf	0.0112	0.0122312
311	bdi-miR5054_L+1	TTCCCCACGGTCGGCGCCA	up	0	16.7805	inf	inf	8.2924e-05	1.86672e-05
312	osa-miR5083_R+1	AGACTACAATTATCTGATCAA	down	13.0647	0	-inf	-inf	0.00016849	7.1804e-05
313	gma-miR5368_L+2R-1	AGGGACAGTCTCAGGTAGAC	down	24.9417	0	-inf	-inf	2.0129e-07	1.07385e-08
314	ath-miR8175_L+4	GTTCGATCCCCGGCAACGGCGCCA	down	5.93851	0	-inf	-inf	0.0112	0.0122312
315	PC-5p-726564_5	ATTGTCATGACACGGTCATTATAGA	down	5.93851	0	-inf	-inf	0.0112	0.0122312
316	PC-3p-637529_6	TATAGTGACCTGACATGATAATTA	down	7.12621	0	-inf	-inf	0.0054613	0.00587098
317	PC-5p-106344_52	CCGGTCTCCACTGCTAGAGCC	up	0	16.7805	inf	inf	8.2924e-05	1.86672e-05
318	PC-5p-29084_147	TCAACCAAGGTCCTCGGAATG	down	15.4401	0	-inf	-inf	4.3166e-05	1.65429e-05
319	PC-5p-678308_6	TTGTAGTGTTAAGTGTGGACAATT	down	7.12621	0	-inf	-inf	0.0054613	0.00587098
320	PC-3p-26298_159	ATATCTCATTTTCAACTATCCC	down	7.12621	0	-inf	-inf	0.0054613	0.00587098
321	PC-3p-1638_1210	TGTTCTGAAGAAACTGTCACC	down	43.945	0	-inf	-inf	5.2022e-12	9.42227e-15
322	PC-5p-780868_5	TCTCTGTCCAGAATTAGTTGACGC	down	11.877	0	-inf	-inf	0.00033448	0.000149593
323	PC-5p-11908_286	TTTGCGCAGAAGGGAGAAATC	up	0	47.5447	inf	inf	3.4706e-11	2.37941e-14
324	PC-5p-51528_95	AACTTGGTAGCAAAGCTGACA	up	0	13.9837	inf	inf	0.00032707	0.000140128
325	PC-5p-180380_32	ACAGAAATAACGTCCAGAAACTTT	down	52.2589	0	-inf	-inf	5.2948e-14	2.65369e-17
326	PC-3p-195133_30	AGTTTTTGGATGTTCTTACTGTGT	down	24.9417	0	-inf	-inf	2.0129e-07	1.07385e-08
327	PC-5p-161641_36	TGCAGTTTTCTGAGTTTGTAAC	up	0	64.3252	inf	inf	1.2969e-14	9.43673e-19
328	PC-3p-85092_63	TACAAACTCAAGAAAATGCAAAT	up	0	181.789	inf	inf	2.1747e-38	3.20772e-52
329	PC-5p-80816_66	TTGAACTTGTCCATAGCATCA	down	27.3172	0	-inf	-inf	5.3265e-08	2.474e-09
330	PC-3p-578951_7	CTGATGCTATGGATAACTTCGAACC	down	8.31392	0	-inf	-inf	0.00269	0.00281807
331	PC-5p-167055_34	TTTGACTTTGCACTGCTAGCGGCTT	up	0	41.9512	inf	inf	4.8727e-10	1.21957e-12
332	PC-3p-47805_101	ATGTAGAATCACCAGGGTAAG	up	0	13.9837	inf	inf	0.00032707	0.000140128
333	PC-5p-554202_7	AAGAGAGCACACGTCTTCCTAAAC	down	8.31392	0	-inf	-inf	0.00269	0.00281807
334	PC-5p-294952_19	GCGCTACCTCCGCTGCCCGGACAG	up	0	27.9675	inf	inf	3.752e-07	1.23489e-08
335	PC-5p-4259_599	TGAGGTGAAGGCGATGCTTAA	down	24.9417	0	-inf	-inf	2.0129e-07	1.07385e-08
336	PC-5p-592934_7	AGCTTTAAGCCTTGAGGAATAGGG	down	8.31392	0	-inf	-inf	0.00269	0.00281807
337	PC-5p-45109_105	CGGAGTCCTGATAGGATAATTCAC	down	90.2654	0	-inf	-inf	4.6307e-23	2.03823e-29
338	PC-3p-208999_28	GAATTATTCTATCAGGACTCCGTT	down	23.754	0	-inf	-inf	3.9188e-07	2.23726e-08
339	PC-5p-81933_65	ATCCAACTTTTGTCTTGACTAGT	up	0	128.65	inf	inf	1.1697e-27	3.02119e-37
340	PC-3p-96954_57	CTAGTCAAGACAAAAGTTGGATT	up	0	67.1219	inf	inf	3.4933e-15	1.25702e-19
341	PC-3p-191944_30	TCTCCTTGATGACCATGCTGA	down	9.50162	0	-inf	-inf	0.0013351	0.000649281
342	PC-5p-323955_17	AGCGCTACCGCCGCTGCCCAGACA	down	22.5663	0	-inf	-inf	7.6375e-07	4.66107e-08
343	PC-3p-917463_5	CCGGACAGCTGTGGTAGTGTTA	up	0	13.9837	inf	inf	0.00032707	0.000140128
344	PC-5p-638522_6	AACTTGTTTTGTGGTGATACT	down	7.12621	0	-inf	-inf	0.0054613	0.00587098
345	PC-3p-432571_11	ATCACCATAAAACAAGCTGCC	down	23.754	0	-inf	-inf	3.9188e-07	2.23726e-08
346	PC-5p-174167_33	GCGCTACCGCCGCTGCCCGGACAG	down	46.3204	0	-inf	-inf	1.4006e-12	2.17062e-15
347	PC-5p-100006_55	ACTGGGCCGTACGGGCCTGCATC	up	0	47.5447	inf	inf	3.4706e-11	2.37941e-14
348	PC-3p-372854_14	TGTAGTGTCTGACACCGACGACC	up	0	16.7805	inf	inf	8.2924e-05	1.86672e-05
349	PC-3p-418819_12	TGAATTTCTTCTATAAGCGCATC	up	0	16.7805	inf	inf	8.2924e-05	1.86672e-05
350	PC-3p-351140_15	GGAGCTTTTGTGGCTTTTTGACC	up	0	39.1545	inf	inf	1.8311e-09	8.75432e-12
351	PC-3p-181496_32	TTCCAAAATGCTTGAAGCGAATT	up	0	53.1382	inf	inf	2.4878e-12	1.62937e-15
352	PC-5p-38335_120	TTGACCGTAAATTTAACTATC	down	5.93851	0	-inf	-inf	0.0112	0.0122312
353	PC-3p-229020_25	TGAATTTTCTCTATAAGCGCACC	up	0	25.1707	inf	inf	1.4329e-06	9.01297e-08
354	PC-5p-452520_11	AGCTTCTCCCAGAATCTTGAACC	up	0	16.7805	inf	inf	8.2924e-05	1.86672e-05
355	PC-3p-152998_38	GTTACGAACCGGCACTAAAGCC	up	0	19.5772	inf	inf	2.1268e-05	2.51011e-06
356	PC-5p-242415_23	TTTTGACCATAGATCTAACTAATA	down	19.0032	0	-inf	-inf	5.6982e-06	8.78132e-07
357	PC-5p-291362_19	TTGGATGGGCAACTGCAAAGGTT	down	22.5663	0	-inf	-inf	7.6375e-07	4.66107e-08
358	PC-5p-89989_60	TTAGTCCCGGTTGGTGGCACCA	up	0	36.3577	inf	inf	6.897e-09	6.29865e-11
359	PC-5p-454849_10	AGGAAATTTGACCTAAATTCATA	up	0	27.9675	inf	inf	3.752e-07	1.23489e-08
360	PC-5p-470305_10	TTCCTTTTCCAATGAACACT	down	5.93851	0	-inf	-inf	0.0112	0.0122312
361	PC-5p-59442_85	TAGTGCAGAACCGGGCTATAGCC	up	0	83.9024	inf	inf	1.3542e-18	1.53922e-24
362	PC-5p-201701_29	TCATTGGTCCCGGTTCGTGGCAT	up	0	16.7805	inf	inf	8.2924e-05	1.86672e-05
363	PC-3p-284214_19	GCCACGAACCGGGACCAATGAGGT	down	10.6893	0	-inf	-inf	0.00066664	0.000311654
364	PC-5p-279496_20	CGGTTGGTGGCACAAACCGGGACT	down	17.8155	0	-inf	-inf	1.1169e-05	1.82948e-06
365	PC-3p-244327_23	TCGGCACGAACCGCCACTAAAGGC	down	20.1909	0	-inf	-inf	2.912e-06	4.21495e-07
366	PC-5p-2795_819	ACATTTGGACTTATGTGCAGCT	down	11.877	0	-inf	-inf	0.00033448	0.000149593
367	PC-5p-369238_14	AGCTTTAAGCCTTGAGGAATA	up	0	25.1707	inf	inf	1.4329e-06	9.01297e-08
368	PC-3p-1358_1407	TAAAACCACGACGAGTAAATC	down	42.7573	0	-inf	-inf	1.0031e-11	1.96309e-14
369	PC-5p-94507_58	ATGATGCAAGCACAGTCCACT	down	13.0647	0	-inf	-inf	0.00016849	7.1804e-05
370	PC-5p-77305_68	AGAGATTCCACTATGAACCACATA	down	15.4401	0	-inf	-inf	4.3166e-05	1.65429e-05
371	PC-3p-196096_29	CTTTAGTCCCGGTTGGAGCCACC	up	0	13.9837	inf	inf	0.00032707	0.000140128
372	PC-5p-49460_98	ATTGCAGGATGGCAGGCACACGA	up	0	114.667	inf	inf	7.8835e-25	3.87229e-33
373	PC-5p-357621_14	AGCTTCAATCCATTCGGAATAGTG	up	0	19.5772	inf	inf	2.1268e-05	2.51011e-06
374	PC-5p-28216_151	AGCATCTGAGAAGCTCTCGGCA	down	11.877	0	-inf	-inf	0.00033448	0.000149593
375	PC-5p-345867_15	TTTGCCAACCGGTACTAAAGAGT	up	0	16.7805	inf	inf	8.2924e-05	1.86672e-05
376	PC-3p-26551_158	ATTTCCGTTACAAGTAATTCC	up	0	19.5772	inf	inf	2.1268e-05	2.51011e-06
377	PC-3p-74448_71	TGGCCAAGCTGTCGGCATACC	down	16.6278	0	-inf	-inf	2.1934e-05	3.81147e-06
378	PC-5p-350479_15	GTTCGGCAACCGGCACTAAAGAG	up	0	25.1707	inf	inf	1.4329e-06	9.01297e-08
379	PC-5p-173832_33	TTGGAGAGATTCCACTATGAA	down	15.4401	0	-inf	-inf	4.3166e-05	1.65429e-05
380	PC-3p-205058_28	TATGAATTTAGGTTGAATTTT	up	0	30.7642	inf	inf	9.8678e-08	1.70051e-09
381	PC-5p-139410_41	AGAAGAACCGCGACTAAAGGTCC	up	0	27.9675	inf	inf	3.752e-07	1.23489e-08
382	PC-3p-337036_16	AGTCGCGGTTCTTCTGGCCAACC	up	0	25.1707	inf	inf	1.4329e-06	9.01297e-08
383	PC-3p-353599_15	AATGATCTGAAAATTGGAGCGGA	up	0	19.5772	inf	inf	2.1268e-05	2.51011e-06
384	PC-3p-283134_20	GAATTTAGGTTGAATTCTCT	up	0	27.9675	inf	inf	3.752e-07	1.23489e-08
385	PC-3p-400145_12	TGAATTTAGGTTGAATTTTT	down	21.3786	0	-inf	-inf	1.4903e-06	2.02313e-07
386	PC-3p-142521_40	AATGGGGCTCAAAGATTTTGGGA	down	21.3786	0	-inf	-inf	1.4903e-06	2.02313e-07
387	PC-5p-221390_26	CCTTTGGTCTCGGTTCGTGGCACC	down	19.0032	0	-inf	-inf	5.6982e-06	8.78132e-07
388	PC-5p-238105_24	CTTTTAGTCCCGGTTGGTGGCACC	down	28.5049	0	-inf	-inf	2.7435e-08	5.69972e-10
389	PC-5p-68618_76	GGTTCTGTAACCGGCACTAAAGG	up	0	67.1219	inf	inf	3.4933e-15	1.25702e-19
390	PC-3p-460539_10	TTCTGCGACAAGTAATTCACGA	down	17.8155	0	-inf	-inf	1.1169e-05	1.82948e-06
391	PC-5p-276588_20	AGCTTTAAGCCTTGAGGAATAG	up	0	33.561	inf	inf	2.6048e-08	2.35124e-10
392	PC-5p-190758_30	TGGTACAAAGTTCAGCAAGAGCC	up	0	47.5447	inf	inf	3.4706e-11	2.37941e-14
393	PC-3p-103822_53	TAGTATCAGTTTGTGCCATGAACC	down	36.8188	0	-inf	-inf	2.689e-10	1.60559e-12
394	PC-3p-72369_72	AGGCCTGAAGCTAAGCAACGTGC	up	0	36.3577	inf	inf	6.897e-09	6.29865e-11
395	PC-3p-116216_48	AGTGGCCCAACTGCACCCTGC	up	0	22.374	inf	inf	5.502e-06	6.61811e-07
396	PC-5p-62836_81	TCATTTGAGCATCTGAGAAGC	down	7.12621	0	-inf	-inf	0.0054613	0.00587098
397	PC-5p-221359_26	AGTTGAGAGGAGCTCGAGAGGGT	down	17.8155	0	-inf	-inf	1.1169e-05	1.82948e-06
398	PC-5p-283475_19	GGTCCCGATTCGTGACTGGAACC	up	0	36.3577	inf	inf	6.897e-09	6.29865e-11
399	PC-5p-54122_91	CCATTAGTCCCGGTTGGTGGCACC	down	45.1327	0	-inf	-inf	2.6989e-12	4.52241e-15
400	PC-3p-161182_36	AGGAATGTGATTTCATGATGAATT	down	19.0032	0	-inf	-inf	5.6982e-06	8.78132e-07
401	PC-3p-259716_22	TTGCAGAACCGGCACTAAAGGACC	down	26.1295	0	-inf	-inf	1.035e-07	5.15434e-09
402	PC-5p-62131_82	TTGGACTTCTGTGCAGCTCTCAGC	down	17.8155	0	-inf	-inf	1.1169e-05	1.82948e-06
403	PC-5p-251780_22	TTAACAAACGAGACCAACTATGGC	down	10.6893	0	-inf	-inf	0.00066664	0.000311654
404	PC-3p-40941_114	ACCTGTCAGTGACCCAACTGCGCC	down	13.0647	0	-inf	-inf	0.00016849	7.1804e-05
405	PC-3p-363498_14	TTGCCTATGTAGTGAACCATA	down	15.4401	0	-inf	-inf	4.3166e-05	1.65429e-05
406	PC-3p-192492_30	CAGAACCGGGACAGATGGGCCTCC	down	19.0032	0	-inf	-inf	5.6982e-06	8.78132e-07
407	PC-3p-35213_127	TCCGCGATCATCACGACCAAA	down	11.877	0	-inf	-inf	0.00033448	0.000149593
408	PC-3p-375171_14	GGGGAAACTGATGCATGAACACC	up	0	30.7642	inf	inf	9.8678e-08	1.70051e-09
409	PC-3p-81209_66	TGTCCACACTTAGACACTACAACC	up	0	41.9512	inf	inf	4.8727e-10	1.21957e-12
410	PC-3p-132802_43	GATGTAACTTACACCTGACC	up	0	16.7805	inf	inf	8.2924e-05	1.86672e-05
411	PC-5p-257552_22	TAGCTCTCTGCAAAAAAGACAAAT	up	0	41.9512	inf	inf	4.8727e-10	1.21957e-12
412	PC-5p-252676_22	CTTTAGTGTCGGTTCGTGCCGAAC	up	0	13.9837	inf	inf	0.00032707	0.000140128
413	PC-3p-164966_35	TAGTACCGTTTGGTGGCACGAACC	up	0	22.374	inf	inf	5.502e-06	6.61811e-07
414	PC-3p-49390_98	ATGTGGTCTATAGTGGAATC	up	0	95.0894	inf	inf	7.2791e-21	1.09399e-27
415	PC-3p-210144_27	TGTAGTCCGTATTGAAATCTC	down	19.0032	0	-inf	-inf	5.6982e-06	8.78132e-07
416	PC-5p-119546_47	TTTAGCGCCAGTTCGTGACGAAC	up	0	44.748	inf	inf	1.2993e-10	1.70227e-13
417	PC-5p-129427_44	ATGTGACTTGACTTAACTGCC	down	16.6278	0	-inf	-inf	2.1934e-05	3.81147e-06
418	PC-3p-319660_17	CTCTTTAGTGCCGGTTGCCGAAC	up	0	27.9675	inf	inf	3.752e-07	1.23489e-08
419	PC-5p-48483_100	TGAAAGGACCTATGAGGAGTC	down	5.93851	0	-inf	-inf	0.0112	0.0122312
420	PC-3p-210212_27	ACCCACATGTCGGTGACACTAAG	up	0	27.9675	inf	inf	3.752e-07	1.23489e-08
421	PC-5p-24735_166	TACGGCAAAGCCGTCGGCATAGAT	down	5.93851	0	-inf	-inf	0.0112	0.0122312
422	PC-3p-258527_22	ACTGCCGGGCAGTTATGTAGAGCC	down	19.0032	0	-inf	-inf	5.6982e-06	8.78132e-07
423	PC-5p-12639_273	TCTGTAAATTAATATAAGAGC	down	10.6893	0	-inf	-inf	0.00066664	0.000311654
424	PC-3p-284442_19	GGCCCACTGGGCAGCGCGCC	up	0	13.9837	inf	inf	0.00032707	0.000140128
425	PC-5p-125236_45	GCCACCAACCGGTACTAAAGGCCC	down	17.8155	0	-inf	-inf	1.1169e-05	1.82948e-06
426	PC-5p-35398_127	ACGGCAAAGCCGTCGGCATA	up	0	53.1382	inf	inf	2.4878e-12	1.62937e-15
427	PC-3p-205878_28	GGAATGTGATTTCATGATGAATT	up	0	25.1707	inf	inf	1.4329e-06	9.01297e-08
428	PC-3p-348692_15	CTCCTGTAGAAATAGGCACCGGT	up	0	22.374	inf	inf	5.502e-06	6.61811e-07
429	PC-3p-491609_9	GGAAGCAAGGTTGGGAGTTCTGCC	down	17.8155	0	-inf	-inf	1.1169e-05	1.82948e-06
430	PC-3p-147393_39	AGGCCCACTGGGCAGCGCGCC	down	33.2557	0	-inf	-inf	1.945e-09	3.02517e-11
431	PC-3p-207272_28	TGAATTTCCTCTATAAGCGCACC	up	0	33.561	inf	inf	2.6048e-08	2.35124e-10
432	PC-3p-490_3604	TGAATTTCCTCTATAAGCGCATC	up	0	3034.47	inf	inf	0	0
433	PC-3p-76712_69	CCGAAAACTTTGTGCACACACATA	up	0	55.9349	inf	inf	6.674e-13	2.11291e-16
434	PC-5p-35233_127	GCTAAATCTCAGTCGACTGAGACT	down	8.31392	0	-inf	-inf	0.00269	0.00281807
435	PC-5p-199546_29	TTCATCGAAAAATAACATCCGAG	up	0	25.1707	inf	inf	1.4329e-06	9.01297e-08
436	PC-5p-25884_161	AGATGACCCAACTTTGTACTAACT	down	9.50162	0	-inf	-inf	0.0013351	0.000649281
437	PC-5p-64915_79	CCGAAGAGGGACTCTTTGGCC	down	5.93851	0	-inf	-inf	0.0112	0.0122312
438	PC-3p-132531_43	TTCGGGCAGCTGCGGTAGTGCT	up	0	64.3252	inf	inf	1.2969e-14	9.43673e-19
439	PC-5p-359855_14	GATTTGACCTTACATATCTGCCC	up	0	39.1545	inf	inf	1.8311e-09	8.75432e-12
440	PC-3p-114977_49	GGTTGAATTCTCTCTATAAGCGC	up	0	61.5284	inf	inf	4.8192e-14	3.63254e-18
441	PC-5p-157960_36	CACGAACCGGTACTAAAGGTGATC	down	17.8155	0	-inf	-inf	1.1169e-05	1.82948e-06
442	PC-5p-101650_54	GTGAAACACTGTGTGAGAGA	up	0	19.5772	inf	inf	2.1268e-05	2.51011e-06
443	PC-3p-216132_27	TTGAATTTCCTCTATAAGCGCACC	up	0	41.9512	inf	inf	4.8727e-10	1.21957e-12
444	PC-5p-77782_68	ACTTGTCACAAAAATGGATGTATC	down	5.93851	0	-inf	-inf	0.0112	0.0122312
445	PC-3p-303201_18	CCAGGACTAATGTGAATATTGCC	up	0	16.7805	inf	inf	8.2924e-05	1.86672e-05
446	PC-3p-24418_168	TCTTCTGTAGAAATAGGCACCGGT	down	15.4401	0	-inf	-inf	4.3166e-05	1.65429e-05
447	PC-3p-47084_102	TAATTTTCCTCTATAAGCGCATC	up	0	64.3252	inf	inf	1.2969e-14	9.43673e-19
448	PC-3p-44899_106	AATCCAGAACCGGGACTAAAGGCC	up	0	13.9837	inf	inf	0.00032707	0.000140128
449	PC-5p-140021_41	AACCGCGACTAAAGGTCCTCCGCC	down	22.5663	0	-inf	-inf	7.6375e-07	4.66107e-08
450	PC-5p-444931_11	TTGGATGGGCAACTGCAAAGGTTT	down	13.0647	0	-inf	-inf	0.00016849	7.1804e-05
451	PC-3p-301009_18	GCCGGGCAGTTAGGTAAAGTCACA	down	20.1909	0	-inf	-inf	2.912e-06	4.21495e-07
452	PC-3p-118654_47	CAGGACTAATGTGAATATTGCCCC	down	51.0712	0	-inf	-inf	1.0189e-13	5.52892e-17
453	PC-3p-24914_166	TCTTTTTAATGAGAGCTCCTC	down	11.877	0	-inf	-inf	0.00033448	0.000149593
454	PC-3p-57311_87	ATTGGGTATTTCTGTCTTTAAA	up	0	27.9675	inf	inf	3.752e-07	1.23489e-08
455	PC-3p-123313_46	ATTTCTGTTACAAGTAATTCC	up	0	39.1545	inf	inf	1.8311e-09	8.75432e-12
456	PC-3p-9315_342	AACAAATGTGGCTCAAAGATT	up	0	50.3415	inf	inf	9.2855e-12	1.2653e-14
457	PC-5p-261149_21	TTTAGTCGCGGTTGCTTAAGAACC	up	0	19.5772	inf	inf	2.1268e-05	2.51011e-06
458	PC-3p-429932_11	TGATACTAGTATATGATACTCCC	up	0	16.7805	inf	inf	8.2924e-05	1.86672e-05
459	PC-3p-82022_65	ATCGGTGGTAGATTCCTATT	up	0	33.561	inf	inf	2.6048e-08	2.35124e-10
460	PC-5p-98313_56	TAGCTCTCGGCAAAAAAGACAAAT	down	45.1327	0	-inf	-inf	2.6989e-12	4.52241e-15
461	PC-5p-39464_117	TTCGTCGGACGAGCGTGCCT	down	27.3172	0	-inf	-inf	5.3265e-08	2.474e-09
462	PC-5p-15783_233	TTGGTGGCATGAACCGGGACC	down	38.0065	0	-inf	-inf	1.3918e-10	7.70645e-13
463	PC-5p-56238_89	TGGTCCCGGTTGGTGGCATGAACC	down	22.5663	0	-inf	-inf	7.6375e-07	4.66107e-08
464	PC-5p-301952_18	CGGTTCGGCAACCGACACTAAAGA	down	21.3786	0	-inf	-inf	1.4903e-06	2.02313e-07
465	PC-5p-5125_528	ACATTTGGACTTATGTGCAGC	down	5.93851	0	-inf	-inf	0.0112	0.0122312
466	PC-3p-52210_94	TGAATTTCCTCTATAAGCGCAT	up	0	83.9024	inf	inf	1.3542e-18	1.53922e-24
467	PC-5p-336353_16	ACGAACCGGGACTAATGGGCATC	up	0	30.7642	inf	inf	9.8678e-08	1.70051e-09
468	PC-3p-59120_85	TTGGTCCCGGTTGGTGCCACCAAC	down	55.822	0	-inf	-inf	7.4415e-15	1.40825e-18
469	PC-3p-36117_125	CTATCCGGTACTCCATTCCAGAAC	up	0	204.163	inf	inf	6.6824e-43	1.28771e-58
470	PC-3p-169843_34	AGAACCGGGACAGATGGGCCTTC	up	0	44.748	inf	inf	1.2993e-10	1.70227e-13
471	PC-5p-447480_11	AATAAACCGGGTTTTTCTGAAGC	up	0	16.7805	inf	inf	8.2924e-05	1.86672e-05
472	PC-3p-362247_14	TGAATTTATGTTGAATTTTCTCTA	up	0	22.374	inf	inf	5.502e-06	6.61811e-07
473	PC-3p-289364_19	ACTAGATATGATTGTAAAACA	up	0	19.5772	inf	inf	2.1268e-05	2.51011e-06
474	PC-5p-71064_73	TGGCACCAACCGGGACTAAAGGGG	down	21.3786	0	-inf	-inf	1.4903e-06	2.02313e-07
475	PC-3p-250995_23	TTGAATTTCTTCTATAAGCGCATC	down	17.8155	0	-inf	-inf	1.1169e-05	1.82948e-06
476	PC-5p-265647_21	GCCCTTATATAGGGAATTTAGCC	up	0	19.5772	inf	inf	2.1268e-05	2.51011e-06
477	PC-5p-86655_62	TGGTCCCGTTTGGTGGCTTGAACC	up	0	22.374	inf	inf	5.502e-06	6.61811e-07
478	PC-3p-308196_18	CTCCAGTCGGCCTGCTGTGGGCC	up	0	19.5772	inf	inf	2.1268e-05	2.51011e-06
479	PC-5p-206420_28	GGGAGAAGCGCAGTGCTCACCTGC	down	14.2524	0	-inf	-inf	8.5161e-05	3.44656e-05
480	PC-3p-174502_33	GATCACAACCTGAACTGCCTGAGT	up	0	61.5284	inf	inf	4.8192e-14	3.63254e-18
481	PC-3p-530869_8	TTCCAAAAGGTTTGAAGCGAAT	up	0	13.9837	inf	inf	0.00032707	0.000140128
482	PC-5p-343390_15	ACTGATAGGATGGGTCATATCTGT	down	17.8155	0	-inf	-inf	1.1169e-05	1.82948e-06
483	PC-3p-183994_31	CTCGGTTTATTTTTCTAAGCACC	up	0	25.1707	inf	inf	1.4329e-06	9.01297e-08
484	PC-5p-114926_49	ACATGTACCGTCGGTGTCGGACA	up	0	61.5284	inf	inf	4.8192e-14	3.63254e-18
485	PC-5p-732944_5	ATGCACCTATAGAGGAAATTTGAC	up	0	27.9675	inf	inf	3.752e-07	1.23489e-08
486	PC-5p-415210_12	TTTTGGAGATTTCAATATGAACC	up	0	33.561	inf	inf	2.6048e-08	2.35124e-10
487	PC-5p-88267_61	ATGCCCTTATACAGGAAATTTGAC	down	52.2589	0	-inf	-inf	5.2948e-14	2.65369e-17
488	PC-5p-348472_15	CTTTGGTCCCGGTTCGTGGCACC	up	0	13.9837	inf	inf	0.00032707	0.000140128
489	PC-5p-470750_10	ACACGTTGCTTAGCTTCAAGCCT	up	0	27.9675	inf	inf	3.752e-07	1.23489e-08
490	PC-3p-255741_22	TTGAATTTCCTCTATAATT	down	16.6278	0	-inf	-inf	2.1934e-05	3.81147e-06
491	PC-3p-228725_25	TGAATTTCCTCTATAAGCGC	up	0	13.9837	inf	inf	0.00032707	0.000140128
492	PC-5p-211606_27	CCCTTTAGTGTCGGTTCTGTAAC	up	0	16.7805	inf	inf	8.2924e-05	1.86672e-05
493	PC-3p-13332_262	CCATTGACCCAACTGCAGGTGC	down	9.50162	0	-inf	-inf	0.0013351	0.000649281
494	PC-5p-205560_28	ACGTTGGTCACTGACATGTGGGC	up	0	33.561	inf	inf	2.6048e-08	2.35124e-10
495	PC-3p-331023_16	TTGGATTTCCTCTATAAGCGCATC	down	19.0032	0	-inf	-inf	5.6982e-06	8.78132e-07
496	PC-3p-347148_15	TGAATTTAGGTCGAATTTTCTCTA	down	17.8155	0	-inf	-inf	1.1169e-05	1.82948e-06
497	PC-3p-268675_21	GAATTTAGGTTGAATTCTCTCT	up	0	13.9837	inf	inf	0.00032707	0.000140128
498	PC-3p-215078_27	AGAAAGACTTATATTTGGGA	up	0	19.5772	inf	inf	2.1268e-05	2.51011e-06
499	PC-3p-208149_28	CTCCTGTAGAAATAGGCATC	up	0	27.9675	inf	inf	3.752e-07	1.23489e-08
500	PC-3p-69881_74	GCCACTTGTCGCAACCTGGGAGTT	down	8.31392	0	-inf	-inf	0.00269	0.00281807
501	PC-3p-445063_11	GGCTTGAACCGGGACCAAAGGGT	up	0	16.7805	inf	inf	8.2924e-05	1.86672e-05
502	PC-5p-341729_15	CCGCGACTAAAGGTCCTCCGCCC	up	0	16.7805	inf	inf	8.2924e-05	1.86672e-05
503	PC-5p-220753_26	CACAAATATAAGATGTTCTG	up	0	25.1707	inf	inf	1.4329e-06	9.01297e-08
504	PC-3p-418962_12	TATGGATATGGCATATACTTGAT	up	0	16.7805	inf	inf	8.2924e-05	1.86672e-05
505	PC-5p-404795_12	TAGGATAATTCGCTTTTTGGTAC	up	0	19.5772	inf	inf	2.1268e-05	2.51011e-06
506	PC-5p-75130_70	TGACCGTAAATTTAACTACC	up	0	53.1382	inf	inf	2.4878e-12	1.62937e-15
507	PC-3p-70457_74	GCACGAACCGGTACTAAAGGCTC	up	0	237.724	inf	inf	1.149e-49	4.84357e-68
508	PC-3p-470048_10	ATCCGGGACTCCATTCCAGAACA	up	0	27.9675	inf	inf	3.752e-07	1.23489e-08
509	PC-5p-409978_12	ACTATTATTGTAATAAGAGCATC	up	0	33.561	inf	inf	2.6048e-08	2.35124e-10
510	PC-5p-361869_14	GGTTGGTGCCACGAACCGGGACC	up	0	22.374	inf	inf	5.502e-06	6.61811e-07
511	PC-3p-343371_15	ATCTCTCGTGTAGAAATAGGCACC	up	0	22.374	inf	inf	5.502e-06	6.61811e-07
512	PC-3p-256919_22	TTGTTATTTTTGGTGAGAGC	up	0	22.374	inf	inf	5.502e-06	6.61811e-07
513	PC-3p-63895_80	AGTGACTTATTTTGCCAAACAGAC	down	5.93851	0	-inf	-inf	0.0112	0.0122312
514	PC-5p-205700_28	TAGCTTTAAGCCTTGAGGAATAGG	down	23.754	0	-inf	-inf	3.9188e-07	2.23726e-08
515	PC-5p-16703_223	TAAACCGGATTTTTCTGAAGCACC	down	17.8155	0	-inf	-inf	1.1169e-05	1.82948e-06
516	PC-5p-225370_25	AGAACCGCGACTAAAGGCCCGTC	up	0	16.7805	inf	inf	8.2924e-05	1.86672e-05
517	PC-3p-344325_15	CCGGGCAGTTATGTAGAGCCATA	up	0	22.374	inf	inf	5.502e-06	6.61811e-07
518	PC-3p-426187_11	GATATGGCATATACTTGATCACT	up	0	16.7805	inf	inf	8.2924e-05	1.86672e-05
519	PC-3p-115080_49	ACTAGATAGGATTGTAAAACA	down	38.0065	0	-inf	-inf	1.3918e-10	7.70645e-13
520	PC-3p-22655_178	TCCGGACAGCTGTGGTAGTGTTA	up	0	232.13	inf	inf	1.5398e-48	1.27244e-66
521	PC-3p-87967_61	CCTTTGGTCCCGGTTGGTGGCAC	down	14.2524	0	-inf	-inf	8.5161e-05	3.44656e-05
522	PC-3p-64111_80	AGTGACCCAACTGCACCCTGC	down	15.4401	0	-inf	-inf	4.3166e-05	1.65429e-05
523	PC-3p-212957_27	AGGGATTCTCTTCTACATGCTATT	down	14.2524	0	-inf	-inf	8.5161e-05	3.44656e-05
524	PC-5p-34970_128	GCACCTGAGCAGCTCTTGGCA	down	9.50162	0	-inf	-inf	0.0013351	0.000649281
525	PC-5p-198556_29	GATGCACCTATAGAGGAAATTGGA	down	14.2524	0	-inf	-inf	8.5161e-05	3.44656e-05
526	PC-5p-392253_13	CGGTTGGTGGCACCAACCGGGACT	down	15.4401	0	-inf	-inf	4.3166e-05	1.65429e-05
527	PC-3p-649929_6	GGCACCGGTGCTTAAGAAAAGTCT	up	0	33.561	inf	inf	2.6048e-08	2.35124e-10
528	PC-3p-470100_10	AAGGCGAATTATTCTATCCGGGA	up	0	27.9675	inf	inf	3.752e-07	1.23489e-08
529	PC-3p-264789_21	CTTTAGTACCGGTTTGGCACGAAC	down	17.8155	0	-inf	-inf	1.1169e-05	1.82948e-06
530	PC-3p-4265_599	TTGTGACACTTGTTATGGATC	down	32.068	0	-inf	-inf	3.7657e-09	6.30271e-11
531	PC-3p-46130_104	AGTGACCCAACTGCGCCCTGC	down	20.1909	0	-inf	-inf	2.912e-06	4.21495e-07
532	PC-5p-197729_29	GGTCCCGGTTGGTGACTTGAACC	up	0	19.5772	inf	inf	2.1268e-05	2.51011e-06
533	PC-5p-171923_34	AGCTCTCGGCAAAAAAGACAAAT	up	0	53.1382	inf	inf	2.4878e-12	1.62937e-15
534	PC-5p-164132_35	AGGATTGATACTAATGGCGCACC	up	0	16.7805	inf	inf	8.2924e-05	1.86672e-05
535	PC-3p-361008_14	CTTTAGTCGCGGTTGGCCAGGCC	up	0	25.1707	inf	inf	1.4329e-06	9.01297e-08
536	PC-3p-204289_28	TGCCACCAATCGGGACCAAAGGCC	down	17.8155	0	-inf	-inf	1.1169e-05	1.82948e-06
537	PC-5p-174945_33	AGAACCGCGACTAAAGGTCCTCC	up	0	22.374	inf	inf	5.502e-06	6.61811e-07
538	PC-5p-47927_100	GTGATCGAGATATATTTGAC	up	0	83.9024	inf	inf	1.3542e-18	1.53922e-24
539	PC-3p-62415_82	TTAGACAAATCTAAGACAAGAATT	down	7.12621	0	-inf	-inf	0.0054613	0.00587098
540	PC-3p-131910_43	CTTTGGTCCCGGTTGATGGCACC	up	0	19.5772	inf	inf	2.1268e-05	2.51011e-06
541	PC-5p-315359_17	AGCTTTAAGCCTTGAGGAATAGG	up	0	25.1707	inf	inf	1.4329e-06	9.01297e-08
542	PC-3p-12670_273	TTGTTAGTTAAATCTTTGGTC	down	7.12621	0	-inf	-inf	0.0054613	0.00587098
543	PC-3p-350043_15	ATGTAGAGCCATATCACAGTA	down	15.4401	0	-inf	-inf	4.3166e-05	1.65429e-05
544	PC-5p-287233_19	TGCCCTTATACAGGAAATTTGAC	up	0	27.9675	inf	inf	3.752e-07	1.23489e-08
545	PC-5p-193240_30	AGCTTCAAGCCATTCGGAATAGTG	down	24.9417	0	-inf	-inf	2.0129e-07	1.07385e-08
546	PC-3p-134324_42	TATCTGGACAAATCTAAGACA	down	40.3819	0	-inf	-inf	3.7334e-11	1.77538e-13
547	PC-3p-17541_215	ATTTCCGATACAAGTAATTCC	up	0	22.374	inf	inf	5.502e-06	6.61811e-07
548	PC-3p-73614_71	TTGTAGAACCGGCACTAAAGGCC	up	0	50.3415	inf	inf	9.2855e-12	1.2653e-14
549	PC-3p-267012_21	TGAATTTATGTTGAATTTTCTCT	up	0	33.561	inf	inf	2.6048e-08	2.35124e-10
550	PC-3p-179808_32	TTAGTACCTGTTGGTGGCACAAAC	up	0	25.1707	inf	inf	1.4329e-06	9.01297e-08
551	PC-5p-203198_28	GAAGTGGTGTAGACTGCACAGAGC	down	65.3236	0	-inf	-inf	4.0081e-17	1.90327e-21
552	PC-5p-267947_21	GGTTCTGCAACCGGCACTAAAGG	up	0	16.7805	inf	inf	8.2924e-05	1.86672e-05
553	PC-5p-301078_18	TGGTGGGCGTACGGAACACGGGTG	down	15.4401	0	-inf	-inf	4.3166e-05	1.65429e-05
554	PC-5p-230550_25	ATGCACCTATAGAGGAAATTGGAC	down	14.2524	0	-inf	-inf	8.5161e-05	3.44656e-05
555	PC-3p-253832_22	GAATTTAGGTTGAATTCTCTCTA	up	0	33.561	inf	inf	2.6048e-08	2.35124e-10
556	PC-5p-429448_11	TGGACTTCTGTGCAGCTCTCAGC	up	0	30.7642	inf	inf	9.8678e-08	1.70051e-09
557	PC-5p-289508_19	CTGGGCCGTACGGGCCTGCATCC	up	0	25.1707	inf	inf	1.4329e-06	9.01297e-08
558	PC-5p-37926_121	TCATTTGGACATTTGAGCAGC	down	7.12621	0	-inf	-inf	0.0054613	0.00587098
559	PC-5p-357263_14	GCATGATACTCCCTCTGTAAACT	down	16.6278	0	-inf	-inf	2.1934e-05	3.81147e-06
560	PC-3p-42878_110	TTTTTTGTCCAGGACACATAC	down	19.0032	0	-inf	-inf	5.6982e-06	8.78132e-07
561	PC-3p-264353_21	ACTGGAACCAGGACTAAAGGCCC	up	0	19.5772	inf	inf	2.1268e-05	2.51011e-06
562	PC-3p-210464_27	AGACCCACAGGGCAGTGTGCC	down	26.1295	0	-inf	-inf	1.035e-07	5.15434e-09
563	PC-5p-230000_25	AATGGAAGGTTCTTAGAGAGA	down	29.6926	0	-inf	-inf	1.4142e-08	2.73576e-10
564	PC-5p-411582_12	ATAAATCTGGTTTTCTGAAGCACC	up	0	30.7642	inf	inf	9.8678e-08	1.70051e-09
565	PC-3p-344853_15	CCTTTAGTGCCGGTTGCAGAACC	up	0	19.5772	inf	inf	2.1268e-05	2.51011e-06
566	PC-5p-111195_50	TTAAGAACCGCGACTAACGGCCC	up	0	41.9512	inf	inf	4.8727e-10	1.21957e-12
567	PC-5p-378966_13	AGCTTCAATCCTTGAGGATTAGGG	up	0	16.7805	inf	inf	8.2924e-05	1.86672e-05
568	PC-5p-84595_63	TTAAGGTTCGGTGACGCTAGAGTT	down	40.3819	0	-inf	-inf	3.7334e-11	1.77538e-13
569	PC-5p-213335_27	CCAACCGGGACCAAAGGCCTCTTT	down	32.068	0	-inf	-inf	3.7657e-09	6.30271e-11
570	PC-5p-254229_22	CTTTGGTCCTGGTTGGTGGCACC	up	0	36.3577	inf	inf	6.897e-09	6.29865e-11
571	PC-5p-292016_19	AATTTGACCTATATTCATACTGA	down	29.6926	0	-inf	-inf	1.4142e-08	2.73576e-10
572	PC-5p-176042_33	TTCAAATCATTTGGACATCTGAG	up	0	22.374	inf	inf	5.502e-06	6.61811e-07
573	PC-3p-186341_31	GCTCCCCCGTCGAGCGTGGCA	down	30.8803	0	-inf	-inf	7.2952e-09	1.31312e-10
574	PC-5p-431149_11	TGCACCTATAGAGGAAATTGGAC	up	0	30.7642	inf	inf	9.8678e-08	1.70051e-09
575	PC-5p-5007_538	CTTAGTCTTGGCACTATAAATTT	up	0	536.975	inf	inf	0	2.68555e-153
576	PC-3p-160375_36	CTTTAGTCGCGGTTCTTCTGGCC	up	0	30.7642	inf	inf	9.8678e-08	1.70051e-09
577	PC-5p-7918_385	TTGTGGAAGAAATGACTGTCA	up	0	243.317	inf	inf	8.5755e-51	1.59195e-69
578	PC-3p-210505_27	GTGGCCCAACTGCACCCTGC	up	0	22.374	inf	inf	5.502e-06	6.61811e-07
579	PC-5p-211947_27	GCCCTTATATAGGAAAATTAGCC	up	0	30.7642	inf	inf	9.8678e-08	1.70051e-09
580	PC-3p-342602_15	GGATATGGCATATACTTGATCAC	up	0	27.9675	inf	inf	3.752e-07	1.23489e-08
581	PC-3p-293717_19	TTCCTCAAGGCTTGAAGCGAACC	up	0	27.9675	inf	inf	3.752e-07	1.23489e-08
582	PC-3p-47847_101	TGTGATAATGGTAGCACCGAT	down	21.3786	0	-inf	-inf	1.4903e-06	2.02313e-07
583	PC-3p-246947_23	GCCGGGCAGTTATGTAGAGCCATA	down	21.3786	0	-inf	-inf	1.4903e-06	2.02313e-07
584	PC-3p-12467_276	TCGAGATCCAACGGCTGAGGT	down	7.12621	0	-inf	-inf	0.0054613	0.00587098
585	PC-3p-59399_85	ATATTACAGACAGCAAAGTGAACT	down	5.93851	0	-inf	-inf	0.0112	0.0122312
586	PC-5p-165709_35	TGGGTCGTACGGGCCTGCATCCT	up	0	16.7805	inf	inf	8.2924e-05	1.86672e-05
587	PC-3p-324550_16	GAATTTAGGTTGAATTTTT	up	0	36.3577	inf	inf	6.897e-09	6.29865e-11
588	PC-3p-46084_104	AATCCCGGGATCAAAATAACTATT	down	22.5663	0	-inf	-inf	7.6375e-07	4.66107e-08
589	PC-5p-450137_11	TGCTTACAAAAATAAACCGGATT	up	0	16.7805	inf	inf	8.2924e-05	1.86672e-05
590	PC-3p-46323_103	AAGCAGACTTGGCACATCATC	down	10.6893	0	-inf	-inf	0.00066664	0.000311654
591	PC-3p-224226_26	TGGCACCAACCGGGACTAAAGGGT	down	21.3786	0	-inf	-inf	1.4903e-06	2.02313e-07
592	PC-3p-287325_19	AGACCAAATTACTTCTCATCT	down	20.1909	0	-inf	-inf	2.912e-06	4.21495e-07
593	PC-5p-256119_22	CGGTTCGTGGTTGGAACCGGGACT	down	26.1295	0	-inf	-inf	1.035e-07	5.15434e-09
594	PC-5p-52548_93	GCCCTTATACAGGAAATTTGACC	up	0	103.48	inf	inf	1.4513e-22	5.71772e-30
595	PC-3p-350075_15	TAAAACTTGCTAGCCTCACCCAT	up	0	22.374	inf	inf	5.502e-06	6.61811e-07
596	PC-3p-113108_49	ATTTCCGTGACAAGTAATTC	up	0	30.7642	inf	inf	9.8678e-08	1.70051e-09
597	PC-5p-54952_90	TCTGTAAATAAATATAAGACC	up	0	19.5772	inf	inf	2.1268e-05	2.51011e-06
598	PC-3p-252777_22	CTATAATGCCATATCCATATTACC	down	11.877	0	-inf	-inf	0.00033448	0.000149593
599	PC-3p-69441_75	CTCTCCTGTAGAAATAGGCACCGG	down	15.4401	0	-inf	-inf	4.3166e-05	1.65429e-05
600	PC-3p-2190_965	GCTCCCCCTTCGAGCGTGGCC	up	0	123.057	inf	inf	1.582e-26	1.70526e-35
601	PC-3p-44525_107	CTCCTGTAGAAATAGGCACC	up	0	47.5447	inf	inf	3.4706e-11	2.37941e-14
602	PC-3p-475663_10	AAATGGAGTCATTTATTTTGAGA	down	5.93851	0	-inf	-inf	0.0112	0.0122312
603	PC-3p-198392_29	CAACCGGGACTAAAGAGGGGCATT	down	19.0032	0	-inf	-inf	5.6982e-06	8.78132e-07
604	PC-3p-8924_353	TTGCACGATGATACTTCTAGC	down	10.6893	0	-inf	-inf	0.00066664	0.000311654
605	PC-3p-8349_370	AAGATATTGGGTATTTCTGTCTTT	up	0	472.65	inf	inf	0	4.21245e-135
606	PC-5p-328026_16	ACTACAAGGTGCGCCACTGTTACC	down	19.0032	0	-inf	-inf	5.6982e-06	8.78132e-07
607	PC-3p-39587_117	GCCACCAACCGGGACCAAAGGCC	up	0	44.748	inf	inf	1.2993e-10	1.70227e-13
608	PC-5p-36215_125	CTTGTCGCAGATATGAATGTATC	up	0	123.057	inf	inf	1.582e-26	1.70526e-35
609	PC-5p-89444_61	TTAGAGATTTCACTATAGACT	down	23.754	0	-inf	-inf	3.9188e-07	2.23726e-08
610	PC-3p-267954_21	GTGGCTTGTGGCTAAAACTAGTT	up	0	13.9837	inf	inf	0.00032707	0.000140128
611	PC-3p-191533_30	CTTACGAACCGGGACGAAAGGCC	up	0	25.1707	inf	inf	1.4329e-06	9.01297e-08
612	PC-5p-287927_19	GTTGAGAGGAGCTCGAGAGGGTG	up	0	16.7805	inf	inf	8.2924e-05	1.86672e-05
613	PC-3p-79464_67	TTCCAAAATGCTTGAAGCGAAT	up	0	44.748	inf	inf	1.2993e-10	1.70227e-13
614	PC-5p-381336_13	TTCGGCACGAACCGGCGCTAAAGT	down	15.4401	0	-inf	-inf	4.3166e-05	1.65429e-05
615	PC-3p-71961_73	CCGAGGACATCTTTAGAAGAAGT	up	0	50.3415	inf	inf	9.2855e-12	1.2653e-14
616	PC-5p-83944_64	TCTGTAAAGTAATATAAGACC	down	22.5663	0	-inf	-inf	7.6375e-07	4.66107e-08
617	PC-3p-355780_15	GGTGAGGGCTCCTCGAGTGT	up	0	13.9837	inf	inf	0.00032707	0.000140128
618	PC-3p-117089_48	TGAATTTCCTCTATAAGCGCATTT	up	0	75.5122	inf	inf	6.8581e-17	3.08878e-22
619	PC-5p-3508_687	GATAAGGTAGTAATAATGTCATA	up	0	962.081	inf	inf	0	4.58134e-274
620	PC-3p-123543_46	GACCCACAGGGCAGTGCGCC	up	0	27.9675	inf	inf	3.752e-07	1.23489e-08
621	PC-3p-147712_39	AGTATCAGTTTGTGCCATGAACC	up	0	27.9675	inf	inf	3.752e-07	1.23489e-08
622	PC-3p-352347_15	TGCCGCCATGATCGAGGGAGT	down	11.877	0	-inf	-inf	0.00033448	0.000149593
623	PC-5p-29165_147	ACTTGTCTTGGAAATGGATGTATC	down	13.0647	0	-inf	-inf	0.00016849	7.1804e-05
624	PC-3p-8915_353	TGATTTTCCTCTATAAGCGCATC	up	0	304.845	inf	inf	3.4741e-63	4.04719e-87
625	PC-5p-156665_37	GATGACTCAACTTTGTACTAACT	up	0	19.5772	inf	inf	2.1268e-05	2.51011e-06
626	PC-3p-173820_33	AAGATTCTTGGAGAAGCTGGGTGG	up	0	27.9675	inf	inf	3.752e-07	1.23489e-08
627	PC-5p-46446_103	TTGGTACAAAGTTCAGCAAGAGC	up	0	151.024	inf	inf	3.5236e-32	1.38185e-43
628	PC-5p-447070_11	AGGCCTTTAGTACCGGTTGGAGC	up	0	16.7805	inf	inf	8.2924e-05	1.86672e-05
629	PC-5p-104701_53	CGGTTGGTTGCTTGAACCGGGACC	up	0	44.748	inf	inf	1.2993e-10	1.70227e-13
630	PC-3p-5497_502	TTTGCCGTAGGCATAGCCCTG	down	22.5663	0	-inf	-inf	7.6375e-07	4.66107e-08
631	PC-3p-272767_20	ATGAAGTTAGGTTGAATTCTCTCT	down	27.3172	0	-inf	-inf	5.3265e-08	2.474e-09
632	PC-3p-434129_11	GAATTTAGGTCTAATTTTCTC	up	0	16.7805	inf	inf	8.2924e-05	1.86672e-05
633	PC-5p-101365_54	GGTTGGTGGCTTGAACCGGGACC	up	0	64.3252	inf	inf	1.2969e-14	9.43673e-19
634	PC-3p-88156_61	TGAATTTCCTCTATAAGCGCATT	up	0	69.9187	inf	inf	9.417e-16	1.68583e-20
635	PC-5p-187462_31	TTAGTCCCGGTTGGTGGCACC	down	7.12621	0	-inf	-inf	0.0054613	0.00587098
636	PC-5p-307733_18	GAGAAGCGTAGTGCTCACCTGCAC	down	15.4401	0	-inf	-inf	4.3166e-05	1.65429e-05
637	PC-5p-66845_77	TCATTGACCCCCTTTTGTTTT	down	10.6893	0	-inf	-inf	0.00066664	0.000311654
638	PC-5p-116817_48	AAACGACGTTTTTTGTGGCTTGT	up	0	50.3415	inf	inf	9.2855e-12	1.2653e-14
639	PC-5p-32462_136	TCTGTAAACTAACATAAGAGC	down	5.93851	0	-inf	-inf	0.0112	0.0122312
640	PC-5p-68143_76	CCGTAAATTAATATAAGAGC	up	0	44.748	inf	inf	1.2993e-10	1.70227e-13
641	PC-3p-226868_25	CGAACCGGGACCAATGAGGTGCCT	down	16.6278	0	-inf	-inf	2.1934e-05	3.81147e-06
642	PC-3p-170647_34	TGGAGTGATGATTCTGGGAGA	up	0	19.5772	inf	inf	2.1268e-05	2.51011e-06
643	PC-5p-398507_13	TTAGCGCCGGTTCGTGACGAAGC	up	0	13.9837	inf	inf	0.00032707	0.000140128
644	PC-5p-16524_225	AAATAAACCGAGTTTTTCTGA	down	30.8803	0	-inf	-inf	7.2952e-09	1.31312e-10
645	PC-5p-233747_24	CTGTAAACTAATGTAAGAGC	up	0	22.374	inf	inf	5.502e-06	6.61811e-07
646	PC-3p-96942_57	ACCCGGCATTTGGGTAAAGTCACA	up	0	19.5772	inf	inf	2.1268e-05	2.51011e-06
647	PC-3p-44122_107	TTCCAAAATGCTTGAAGCAAAT	up	0	100.683	inf	inf	5.3503e-22	2.12469e-29
648	PC-3p-13408_261	TTGCCGTAGGCATAGCCCTGC	down	5.93851	0	-inf	-inf	0.0112	0.0122312
649	PC-3p-235704_24	CCTCAAGGCCTGAAGCTAAGCAAC	down	14.2524	0	-inf	-inf	8.5161e-05	3.44656e-05
650	PC-5p-194494_30	TGCCCTTATATAGGAAAATTAGCC	down	26.1295	0	-inf	-inf	1.035e-07	5.15434e-09
651	PC-5p-407775_12	TAGAGATTTCAATGTGGATT	up	0	16.7805	inf	inf	8.2924e-05	1.86672e-05
652	PC-3p-384483_13	TGGTGAGGGCTCCTCGAGTGT	down	15.4401	0	-inf	-inf	4.3166e-05	1.65429e-05
653	PC-5p-137984_41	CGCGCTGTCCTGTGAGTCTGC	down	38.0065	0	-inf	-inf	1.3918e-10	7.70645e-13
654	PC-3p-469484_10	TCCGGGCAGCTGCGGTAGTGCTG	up	0	50.3415	inf	inf	9.2855e-12	1.2653e-14
655	PC-3p-322818_17	TGAATTTAGGTCTAATTTTCTC	down	20.1909	0	-inf	-inf	2.912e-06	4.21495e-07
656	PC-5p-45537_105	AGCATCTGAGAAGCTCTCGGC	down	7.12621	0	-inf	-inf	0.0054613	0.00587098
657	PC-5p-257847_22	GGTCCCGGTTGGTGGCATGAACC	up	0	16.7805	inf	inf	8.2924e-05	1.86672e-05
658	PC-3p-330765_16	CGAAATGCCCCATTCCCTCAGCTA	down	19.0032	0	-inf	-inf	5.6982e-06	8.78132e-07
659	PC-3p-213375_27	CTAGATAGGATTGTAAAACA	up	0	25.1707	inf	inf	1.4329e-06	9.01297e-08
660	PC-5p-2383_914	TTTTGCTGTTTGTCATCTAACC	up	0	22.374	inf	inf	5.502e-06	6.61811e-07
661	PC-3p-292158_19	TGTGGTCTATAGTGGAATCT	up	0	25.1707	inf	inf	1.4329e-06	9.01297e-08
662	PC-5p-378653_13	CATAGTGGTCAGTAACTTAGACT	up	0	16.7805	inf	inf	8.2924e-05	1.86672e-05
663	PC-5p-300272_18	AACCGCGACTAAAGGTCCTCCGC	up	0	13.9837	inf	inf	0.00032707	0.000140128
664	PC-5p-286734_19	GATTCTAGGCACGAACCGGGACC	up	0	27.9675	inf	inf	3.752e-07	1.23489e-08
665	PC-3p-135045_42	TTGAATTTCCTCTATGAGCGCATC	down	27.3172	0	-inf	-inf	5.3265e-08	2.474e-09
666	PC-5p-96373_57	GCGCTGCCCTGTGAGCCTGC	up	0	30.7642	inf	inf	9.8678e-08	1.70051e-09
667	PC-3p-385521_13	TCCAGAACCGGGACAGATGGGCC	up	0	19.5772	inf	inf	2.1268e-05	2.51011e-06
668	PC-3p-394383_13	TCATCTATTTGAGAACGGAGG	down	15.4401	0	-inf	-inf	4.3166e-05	1.65429e-05
669	PC-3p-288543_19	TTGAATTCTCTCTATAAGCGCATC	down	16.6278	0	-inf	-inf	2.1934e-05	3.81147e-06
670	PC-3p-394181_13	ACGAACCGGCGCTAAAGTGCAAA	up	0	13.9837	inf	inf	0.00032707	0.000140128
671	PC-5p-2645_851	AGATAAGGTAGTAATAATGTCATA	up	372.939	757.919	2.03229	1.0231	4.4858e-24	1.42337e-24
672	ptc-miR6478_R+3_1ss21GA	CCGACCTTAGCTCAGTTGGTAGAG	up	28.5049	58.7317	2.06041	1.04293	0.0041668	0.00529034
673	PC-5p-205532_28	GTCACAAACCAGGACTAAAGGGCC	up	20.1909	41.9512	2.07772	1.055	0.014396	0.0152096
674	zma-miR319a-3p_L+1R+2_1ss9GT	CTTGGACTTAAGGGTGCTCCCTT	up	21.3786	44.748	2.09312	1.06565	0.010748	0.0093402
675	bdi-miR156h-3p	GCTCACTGCTCTTCCTGTCATC	up	33.2557	69.9187	2.10246	1.07208	0.0013455	0.00147496
676	PC-3p-163712_35	ACTAGTCAAGACAAAAGTTGGATT	up	22.5663	47.5447	2.10689	1.07511	0.0080361	0.0087964
677	bdi-miR1878-3p_1ss14AG	ATTTGTAGTGTTCGGATTGAGTTT	up	409.757	864.195	2.10904	1.07659	9.862e-30	2.73927e-30
678	tae-MIR1122a-p3_2ss21AG24TC	AGTGTAGATTCACTCATTTTGCTC	up	141.337	302.049	2.13709	1.09565	1.0601e-11	6.78909e-12
679	ata-miR9863a-5p	TGTTATGATCTGCTTCTCATC	up	1375.36	2944.97	2.14124	1.09845	0	9.50471e-104
680	PC-5p-210447_27	ATGCCCTTATACAGAAAATTTGACC	up	16.6278	36.3577	2.18656	1.12866	0.01546	0.0268881
681	PC-3p-142473_40	CCTCCAGTCGGCCTGCTGTGGGCC	up	22.5663	50.3415	2.23082	1.15757	0.0035691	0.0048035
682	ata-miR1432-5p_L+1R-1	ATCAGGAGAGATGACACCGAC	up	131.835	299.252	2.2699	1.18263	4.4428e-13	2.75581e-13
683	PC-3p-102754_54	TTGAATTTCCTCTGTAAGCGCATC	up	33.2557	75.5122	2.27066	1.18311	0.00027484	0.000235118
684	zma-miR156d-3p_1ss8TC	GCTCACTCCTCTTTCTGTCAGC	up	67.699	153.821	2.27213	1.18405	2.0332e-07	1.77426e-07
685	tae-miR9773	TTTGTTTTTATGTTATTTTGTGAA	up	2909.87	6787.71	2.33265	1.22197	0	8.28343e-289
686	tae-MIR1120c-p5	TATAAGAACGTTTTTGACACT	up	367	861.398	2.34713	1.2309	4.1892e-37	3.41016e-38
687	hvu-miR444b_L-1	GCAGTTGCTGTCTCAAGCTT	up	16.6278	39.1545	2.35475	1.23558	0.0065333	0.0104135
688	PC-3p-199826_29	TTGAATTTCCTTTATAAGCGCATC	up	16.6278	39.1545	2.35475	1.23558	0.0065333	0.0104135
689	hvu-MIR6191-p5	ATTCTTGTCTTAGATTTGTCTAGA	up	21.3786	50.3415	2.35475	1.23558	0.0020428	0.00188398
690	tae-miR9774_R+1	CAAGATATTGGGTATTTCTGTCT	up	10728.5	25517.5	2.37848	1.25004	0	0
691	PC-5p-14319_250	TTTAGTCCCGGTTGGTGGCACCA	up	45.1327	111.87	2.47869	1.30958	1.3684e-06	8.69903e-07
692	ptc-miR6478_R-2_1ss6CT	CCGACTTTAGCTCAGTTGG	up	93.8285	240.52	2.5634	1.35806	2.8998e-13	1.12351e-13
693	bdi-MIR7711-p5_2ss4TA19CT	AAGAGAAATCAACTCATTTTGAAT	up	11.877	30.7642	2.59023	1.37308	0.0084528	0.00903189
694	PC-3p-182823_32	AGGACTAATGTGAATATTGCCCC	up	11.877	30.7642	2.59023	1.37308	0.0084528	0.00903189
695	osa-miR396d_1ss20GA	TCCACAGGCTTTCTTGAACAG	up	9.50162	25.1707	2.6491	1.4055	0.0152	0.026717
696	bdi-miR9483a_1ss20GA	TTGAACTGTTTCCTCTGAAATTCC	up	1178.2	3135.15	2.66097	1.41195	0	1.02799e-170
697	osa-miR160f-5p	TGCCTGGCTCCCTGAATGCCA	up	7.12621	19.5772	2.74721	1.45797	0.02748	0.03214
698	bdi-MIR5066-p3_1ss19GA_2	GATCGGTCTTTTGGTTGCATTGGC	up	7.12621	19.5772	2.74721	1.45797	0.02748	0.03214
699	bdi-MIR5066-p3_1ss19GA_1	GATCGGTCTTTTGGTTGCA	up	7.12621	19.5772	2.74721	1.45797	0.02748	0.03214
700	tae-MIR531-p3_2ss19AC20CA	TCGCCGGAGCAGCGTGCACA	up	14.2524	39.1545	2.74721	1.45797	0.0018215	0.00217041
701	PC-3p-157996_36	TTGAATTTCCTCTATAAGCGCA	up	14.2524	39.1545	2.74721	1.45797	0.0018215	0.00217041
702	tae-MIR5048-p5_1	TTAGACCTAGACATGCAAGT	up	943.036	2640.13	2.79961	1.48522	0	1.83757e-156
703	tae-MIR5048-p5_2	TTAGACCTAGACATGCAAGTA	up	943.036	2640.13	2.79961	1.48522	0	1.83757e-156
704	PC-3p-297145_18	CAAATGTAAGACAAAAATTTT	up	5.93851	16.7805	2.82571	1.49861	0.037002	0.0379735
705	PC-5p-138764_41	GAGATTCCACTATGAACCACATAC	up	5.93851	16.7805	2.82571	1.49861	0.037002	0.0379735
706	PC-3p-676360_6	TTCGAGAGATGAGTGAGAATAAT	up	5.93851	16.7805	2.82571	1.49861	0.037002	0.0379735
707	PC-3p-162554_35	CCTTTAGTCGCGGTTCTTCTGGCC	up	11.877	33.561	2.82571	1.49861	0.0031804	0.00292413
708	PC-5p-430565_11	TTGGTCCCGGTTGGTGATATCAAC	up	11.877	33.561	2.82571	1.49861	0.0031804	0.00292413
709	PC-3p-42669_110	ATGAATTTAGGTTGAATTTTCTCT	up	45.1327	128.65	2.85049	1.51121	6.1111e-09	2.88675e-09
710	PC-5p-48527_100	CTTTAGTCCCGGTTGGTGCCACC	up	17.8155	53.1382	2.98269	1.57661	0.00011345	0.00011698
711	PC-5p-148875_39	CCTTTGGTCCCGATTGGTGGCATC	up	13.0647	39.1545	2.99696	1.5835	0.00088667	0.000787312
712	PC-5p-44907_106	TTTGGTACAAAGTTCAGCAAGAGC	up	34.4434	103.48	3.00434	1.58705	6.1742e-08	4.09004e-08
713	tae-MIR1138-p5_2ss1AG23AG	GGGTCTGTCTAGGACACATCTAGA	up	8.31392	25.1707	3.02754	1.59815	0.0072769	0.00800548
714	PC-3p-21314_186	AATAGGCACCGATGCTTCAGA	up	8.31392	25.1707	3.02754	1.59815	0.0072769	0.00800548
715	PC-5p-93299_58	GAAATAGGTAGTAATAATGTCATG	up	15.4401	47.5447	3.07929	1.6226	0.00019065	0.000117453
716	PC-3p-22114_181	TCCGGACAGCTATGGTAGTGTTAC	up	182.906	573.333	3.13458	1.64827	2.6666e-39	2.98612e-41
717	gma-miR6300_R+7	GTCGTTGTAGTATAGTGGTAAGTAT	up	14.2524	44.748	3.13967	1.65061	0.00024627	0.000202258
718	PC-3p-106_20165	GGGAAAAGAAGGAGTAACGAC	up	21.3786	67.1219	3.13967	1.65061	7.1173e-06	4.934e-06
719	PC-3p-175031_33	CATTAGTACCGGTTGGTGGCACCA	up	7.12621	22.374	3.13967	1.65061	0.0095345	0.0142249
720	PC-5p-23192_175	AGCGCTACCGCCGCTGCCCGGACA	up	95.0162	304.845	3.20835	1.68183	2.8868e-22	2.16966e-23
721	tae-MIR530-p5	TGCATTTGCACCTGCACCTAG	up	110.456	355.187	3.21563	1.6851	9.5458e-26	4.90759e-27
722	bdi-MIR5066-p3_2ss12GA21CA	CTTTTGGTTGCATTGGCTAGAGC	up	5.93851	19.5772	3.29666	1.721	0.012416	0.0107985
723	gma-MIR6300-p3_1ss2CT	TTGTTGTAGTATAGTGGTAAGTATT	up	5.93851	19.5772	3.29666	1.721	0.012416	0.0107985
724	PC-5p-221580_26	AATCTAAAGTGTCGTAGAAAAAACT	up	5.93851	19.5772	3.29666	1.721	0.012416	0.0107985
725	tae-MIR5048-p3_1	ACCTAGACATGCAAGTATATTTCT	up	53.4466	178.992	3.34898	1.74372	2.3026e-14	3.76977e-15
726	tae-MIR5048-p3_2	CCTAGACATGCAAGTATATT	up	53.4466	178.992	3.34898	1.74372	2.3026e-14	3.76977e-15
727	tae-MIR5048-p3_3	GACCTAGACATGCAAGTATA	up	53.4466	178.992	3.34898	1.74372	2.3026e-14	3.76977e-15
728	gma-miR6300_L-1R+1_2	TCGTTGTAGTATAGTGGT	up	29.6926	103.48	3.48504	1.80117	2.8868e-09	1.72337e-09
729	gma-miR6300_L-1R+1_1	TCGTTGTAGTATAGTGGC	up	29.6926	103.48	3.48504	1.80117	2.8868e-09	1.72337e-09
730	PC-5p-82777_65	TAGGGTTTAGGATTCAGGCC	up	11.877	41.9512	3.53213	1.82054	0.00013957	0.000111791
731	ptc-miR6478_R-2	CCGACCTTAGCTCAGTTGG	up	102.142	369.171	3.61427	1.85371	2.4869e-30	3.01957e-32
732	PC-3p-61727_82	GTCCGGATAGCTGTGGTAGTGTTA	up	103.33	374.764	3.62686	1.85872	7.1236e-31	7.71917e-33
733	PC-3p-104229_53	GTCCGGACAGCTGTGGTAGTGTT	up	29.6926	109.073	3.67342	1.87712	3.535e-10	2.11506e-10
734	PC-5p-34578_129	AAGAACCGCGACTAAAGGCCCGTC	up	5.93851	22.374	3.76761	1.91365	0.0039968	0.00693639
735	PC-5p-305902_18	AATAAACCGAGTTTTTCTGA	up	5.93851	22.374	3.76761	1.91365	0.0039968	0.00693639
736	osa-MIR171e-p5_2ss1GA20AG	ATTGGCTCGGCTCACTCAGG	up	22.5663	86.6992	3.84197	1.94185	1.0503e-08	4.80916e-09
737	PC-5p-20834_189	CTTTAGTACCGGTTGGAGCCACC	up	35.6311	139.837	3.92459	1.97254	2.0745e-13	5.37694e-14
738	gma-miR6300_L-1R+8	TCGTTGTAGTATAGTGGTAAGTATT	up	49.8835	198.569	3.98066	1.99301	1.2362e-18	6.89585e-20
739	ath-MIR8175-p3_2ss18TC22AC	TATAGTGGTAAGTATTCCCGCCT	up	7.12621	30.7642	4.31705	2.11005	0.00032195	0.000242958
740	osa-miR530-5p_R+1	TGCATTTGCACCTGCACCTAC	up	9.50162	44.748	4.70951	2.23558	6.9693e-06	5.16256e-06
741	PC-5p-82865_65	TTTAGTACCGGTTGGAGCCACC	up	9.50162	44.748	4.70951	2.23558	6.9693e-06	5.16256e-06
742	bdi-MIR7757-p5_2ss6AG20AT	TTTATGAGCTCATTGAAGTT	up	8.31392	39.1545	4.70951	2.23558	2.6188e-05	1.30723e-05
743	PC-5p-223762_26	AGTACCAAATAGGATAATTCGCTT	up	7.12621	33.561	4.70951	2.23558	9.925e-05	5.63068e-05
744	PC-3p-271654_21	AATGGGGCTCAAAGATTTTGGGAGA	up	14.2524	67.1219	4.70951	2.23558	3.6941e-08	9.86141e-09
745	gma-miR6300_L-1R+5	TCGTTGTAGTATAGTGGTAAGT	up	9.50162	47.5447	5.00385	2.32304	2.1493e-06	1.98683e-06
746	PC-5p-53896_92	GATAAGCTAGTAATAATGTCATA	up	32.068	184.585	5.75607	2.52508	1.3358e-22	7.62035e-25
747	PC-5p-283744_19	AGCGCTATCGCCGCTGACCGGATA	up	9.50162	55.9349	5.88689	2.5575	5.9189e-08	3.55929e-08
748	PC-5p-60811_83	CTTAAGAACCGCGACTAAAGGCC	up	7.12621	41.9512	5.88689	2.5575	2.6678e-06	9.64952e-07
749	tae-MIR1125-p5	AATTTAACCAACGAGACCAACTGC	up	16.6278	109.073	6.55967	2.71362	5.9908e-15	4.24081e-16
750	PC-3p-74557_71	CCACGACCAGCTGTAGGATGAGT	up	17.8155	117.463	6.59331	2.721	5.074e-16	2.05836e-17
751	PC-3p-140070_41	TATGAATTTAGGTTGAATTTTCT	up	7.12621	47.5447	6.6718	2.73808	2.278e-07	4.06681e-08
752	hvu-MIR5052-p5_2ss8GA24GC	GATCAATACGGATGGTTCCTTCGC	up	5.93851	41.9512	7.06426	2.82054	8.1658e-07	2.83241e-07
753	PC-3p-106486_52	TTTCCGTGACAAGTAATTCCG	up	8.31392	58.7317	7.06426	2.82054	5.3805e-09	6.61892e-10
754	bdi-MIR7757-p3_1ss3AG	AGGAGCATGATTCAACCAAT	up	68.8867	492.228	7.14546	2.83703	2.0823e-64	8.68602e-73
755	PC-3p-39924_116	TGAATTTCCTCTATAAGTGCATC	up	32.068	234.927	7.3259	2.87301	5.3565e-32	4.62573e-36
756	ata-miR9863a-3p_L-1_1ss9TC	GAGAAGGCAGATCATAATAGC	up	262.482	1977.3	7.53308	2.91324	0	6e-297
757	gma-miR482b-3p	TCTTCCCTACACCTCCCATACC	up	5.93851	44.748	7.53521	2.91365	2.3305e-07	5.53707e-08
758	osa-miR396e-5p_L-1	CCACAGGCTTTCTTGAACTG	up	2957.38	24628.2	8.3277	3.05792	0	0
759	PC-3p-4192_606	GTCACGAACCGGCACTAAAGCCC	up	42.7573	377.561	8.83033	3.14247	2.2344e-54	1.38973e-62
760	tae-miR9664-3p_L-1	TGCAGTCCTCGATGTCGTAG	up	58.1974	634.862	10.9088	3.44742	0	4.8743e-114
761	gma-miR396a-5p_L-1_1ss21GA	TCCACAGCTTTCTTGAACTA	up	5.93851	69.9187	11.7738	3.5575	2.4935e-12	6.23396e-14
762	osa-miR444b.1_L-1	GTTGTCTCAAGCTTGCTGCC	up	16.6278	204.163	12.2784	3.61805	2.2312e-33	7.49039e-39
763	PC-5p-21002_188	GCGCTGCCCTGTGAGTCTGC	up	7.12621	89.4959	12.5587	3.65061	1.3102e-15	4.75581e-18
764	ptc-miR6478_L-1R-1	CGACCTTAGCTCAGTTGGT	up	7.12621	103.48	14.521	3.86007	2.1537e-18	2.10548e-21
765	tae-miR5048-5p_L-1	TTGCAGGTTTTAGGTCTAAGT	up	184.094	2701.66	14.6754	3.87533	0	0
766	osa-miR827_R-1	TTAGATGACCATCAGCAAAC	up	8.31392	131.447	15.8105	3.98281	2.4755e-23	6.04293e-28
767	tae-MIR9664-p5	ACGGCATAGAGGCACTGCAAA	up	34.4434	559.349	16.2397	4.02145	0	6.2464e-115
768	bdi-MIR7757-p3_1ss5AG	TTATGAGCTCATTGAAGTAACT	up	9.50162	167.805	17.6607	4.14247	6.1261e-30	1.02856e-35
769	PC-5p-8504_365	TTTAGCGCCGGTTCGTGACGAAC	up	10.6893	271.284	25.379	4.66556	5.7643e-50	1.2528e-61
770	osa-MIR5339-p3_1ss2GA	GAGAATATTCTTTATCTGTT	up	11.877	419.512	35.3213	5.14247	5.4745e-79	1.07128e-100
