# Supplementary material for: Small RNAs and their targets are associated with the transgenerational effects of water-deficit stress in durum wheat
Source: Sci Rep. 2021 Feb 11;11:3613. doi: 10.1038/s41598-021-83074-7 (PMC7878867; doi:10.1038/s41598-021-83074-7)
Supplement: Supplementary file 13 — Supplementary Table 8. [file 41598_2021_83074_MOESM13_ESM.xlsx]

## Sheet: AtCC_L vs AtCC_G
Small RNAs and their targets are associated with the transgenerational effects of water-deficit stress in durum wheat
Haipei Liu1*, Amanda J. Able1, Jason A. Able1
1 School of Agriculture, Food & Wine, Waite Research Institute, The University of Adelaide, Urrbrae, SA, Australia
Table S8. Differentially expressed miRNAs between flag leaf and developing grain tissues.
Index	miRNA name	miRNA sequence	up/down	AtCC_G (normalised reads count)	AtCC_L (normalised reads count)	fold_change(AtCC_L/AtCC_G)	log2(fold_change)	pvalue(chi_square_2x2)	pvalue(fisher_test)
1	ata-miR396e-3p	GTTCAATAAAGCTGTGGGAAA	down	743.957	2.84993	0.00383078	-8.02815	0	1.16361e-256
2	ata-miR396e-5p	TTCCACAGCTTTCTTGAACTG	down	15161.9	67.2584	0.00443601	-7.81652	0	0
3	tae-miR9654a-3p_L+3R-1	CTATTCTGAAAGGCTTGAAGCGAA	down	503.532	2.84993	0.00565989	-7.46501	0	2.81612e-172
4	tae-miR9654b-3p_L+1_1ss20GT	ATTCCGAAAGGCTTGAAGCTAAT	down	5789.86	46.7389	0.00807254	-6.95276	0	0
5	tae-miR9659-3p	TCCAATGGTTGTTCACGGCATC	down	7014.67	74.0983	0.0105633	-6.56479	0	0
6	PC-3p-255_6850	TTGAATTTCCTCTATAAGCGCATC	down	2463.22	27.9293	0.0113385	-6.46262	0	0
7	osa-miR171e-5p_2ss2GA21AG	TATTGGCTCGGCTCACTCAGG	down	205.647	2.84993	0.0138584	-6.1731	4.0237e-56	4.33304e-68
8	PC-3p-3331_716	TTGATTTTCCTCTATAAGCGCATC	down	243.449	3.41992	0.0140478	-6.15352	4.4877e-66	5.93696e-81
9	osa-miR319a-3p.2-3p_R+1	TTGGACTGAAGGGTGCTCCCT	down	3833.19	80.9381	0.0211151	-5.56558	0	0
10	osa-miR396e-5p_L-1	CCACAGGCTTTCTTGAACTG	down	23374.2	540.347	0.0231173	-5.43488	0	0
11	osa-miR319a-3p.2-3p_L+1R+1	CTTGGACTGAAGGGTGCTCCCT	down	397.684	10.2598	0.0257987	-5.27656	0	2.08828e-124
12	nta-MIR172e-p3_2ss14CG18TA	TTGGAACGATACAGAGAA	down	173.892	4.55989	0.0262225	-5.25305	2.8154e-46	2.66406e-54
13	PC-5p-14319_250	TTTAGTCCCGGTTGGTGGCACCA	down	105.848	2.84993	0.0269249	-5.21492	8.7358e-29	1.32483e-33
14	nta-MIR172f-p3_2ss15CG19TA	ATTGGAACGATACAGAGAA	down	149.699	4.55989	0.0304605	-5.03692	1.1654e-39	3.90023e-46
15	tae-miR9666b-3p	CGGTTGGGCTGTATGATGGCGA	down	315.527	9.68977	0.0307098	-5.02515	1.4522e-81	2.09897e-96
16	tae-miR9666a-3p	CGGTAGGGCTGTATGATGGCGA	down	149.195	5.12988	0.0343838	-4.86213	3.7879e-39	8.51661e-46
17	tae-miR9658-3p	ATCGTTCTGGGTGAATAGGCC	down	822.587	29.6393	0.0360318	-4.79458	0	5.11768e-244
18	zma-miR319b-5p	AGAGCGTCCTTCAGTCCACTC	down	184.477	6.83984	0.0370769	-4.75334	1.1357e-47	2.7688e-55
19	osa-MIR5339-p3_1ss2GA	GAGAATATTCTTTATCTGTT	down	378.027	14.2497	0.0376948	-4.72949	0	1.38853e-112
20	vvi-miR396a	TTCCACAGCTTTCTTGAACTA	down	96.7749	3.98991	0.0412287	-4.60021	1.4965e-25	2.19232e-29
21	PC-3p-4575_570	GTCTCTCCTGTAGAAATAGGCACC	down	160.283	7.97981	0.0497856	-4.32813	2.3954e-40	3.80018e-46
22	PC-3p-69790_74	GAGTCTGATACCATGTGAGAGTTG	down	133.066	6.83984	0.051402	-4.28203	1.191e-33	3.20585e-38
23	PC-3p-25123_164	AAGGCCTGAAGCTAAGCAACGTGC	down	54.4359	2.84993	0.0523539	-4.25556	1.1379e-14	4.43145e-16
24	ata-MIR169g-p5	CAAGGATGACTTGCCGATCGA	down	31.7543	1.70996	0.0538498	-4.21492	3.9378e-09	9.06482e-10
25	PC-5p-2290_941	ACTTAGTCTTGGCACTATAAATTT	down	297.885	16.5296	0.0554899	-4.17163	2.1252e-72	1.35179e-82
26	PC-3p-37329_122	AGACCCACAGGGCAGTGCGCC	down	48.3875	2.84993	0.0588982	-4.08563	5.2335e-13	4.17635e-14
27	tae-miR9777_L+2	GCAGCAAACATATCTGAGCACA	down	81.6538	5.12988	0.0628247	-3.99252	1.0582e-20	2.23602e-23
28	osa-miR396d_2ss20GC21GA	TCCACAGGCTTTCTTGAACCA	down	399.197	26.2194	0.0656804	-3.92839	0	6.49705e-107
29	tae-MIR9655-p5	TCGGCTACTTCCTTTCCCTTGC	down	4595.3	313.493	0.0682203	-3.87365	0	0
30	ata-miR169g-3p_L+1R-1	CGGCGAGTTGTTCTTGGCTAC	down	361.394	29.6393	0.0820139	-3.60799	1.0716e-81	6.00147e-91
31	ata-miR171d-5p	TGTTGGCTCGACTCACTCAGA	down	44.6072	3.70491	0.0830564	-3.58976	1.8777e-11	3.1133e-12
32	tae-MIR171a-p5	TGTTGGCTCGACTCACTCAGA	down	44.6072	3.70491	0.0830564	-3.58976	1.8777e-11	3.1133e-12
33	tae-miR9655-3p	CAAGGGAAGGAAGTAGCCAAC	down	1167.35	98.6077	0.0844716	-3.56539	0	4.54416e-289
34	bdi-miR171c-5p	CGGTATTGGTGCGGTTCAATC	down	42.339	3.98991	0.0942371	-3.40756	1.1432e-10	2.66047e-11
35	bdi-miR1878-3p_1ss14AG	ATTTGTAGTGTTCGGATTGAGTTT	down	462.705	46.1689	0.0997804	-3.3251	0	4.60177e-110
36	PC-5p-129427_44	ATGTGACTTGACTTAACTGCC	down	39.3148	3.98991	0.101486	-3.30065	7.601e-10	2.26435e-10
37	ata-miR167d-3p	AGGTCATGTGGCAGCTTCATT	down	471.778	49.5888	0.105111	-3.25002	0	8.05881e-110
38	PC-3p-44122_107	TTCCAAAATGCTTGAAGCAAAT	down	52.9238	5.69987	0.1077	-3.21492	1.4344e-12	3.25023e-13
39	tae-MIR9658-p5	CCGATTCTCCCAGAATTTTGA	down	134.578	14.8197	0.11012	-3.18285	2.1703e-29	5.71359e-32
40	PC-3p-79464_67	TTCCAAAATGCTTGAAGCGAAT	down	51.4117	5.69987	0.110867	-3.1731	3.663e-12	1.29029e-12
41	ppe-MIR169a-p3	CGGCAAGTTGTCTTTGGCTAC	down	92.2386	10.2598	0.111231	-3.16837	1.3469e-20	2.47436e-22
42	bdi-MIR7757-p3_1ss3AG	AGGAGCATGATTCAACCAAT	down	344.761	42.179	0.122343	-3.031	2.5112e-70	1.02024e-76
43	ata-miR9863a-3p_L-1_1ss9TC	GAGAAGGCAGATCATAATAGC	down	988.919	121.977	0.123344	-3.01924	0	9.93163e-216
44	ata-miR390-5p	AAGCTCAGGAGGGATAGCGCC	down	240.425	30.2093	0.125649	-2.99252	3.6205e-49	3.04842e-53
45	PC-5p-20834_189	CTTTAGTACCGGTTGGAGCCACC	down	63.5085	7.97981	0.125649	-2.99252	3.6149e-14	3.81456e-15
46	PC-3p-19297_200	GTTGTAGAACCGGCACTAAAGGCC	down	45.3632	5.69987	0.125649	-2.99252	1.5413e-10	8.01698e-11
47	ata-MIR9863a-p5_1ss8CT	TTATGATTTGCTTCTCATCTGA	down	30.2422	3.98991	0.131932	-2.92213	2.1833e-07	1.87752e-07
48	PC-3p-47015_102	ACCCGGCAGTTGGGTAAAGTCACA	down	21.1695	2.84993	0.134624	-2.89299	1.5542e-05	1.56683e-05
49	PC-5p-116817_48	AAACGACGTTTTTTGTGGCTTGT	down	21.1695	2.84993	0.134624	-2.89299	1.5542e-05	1.56683e-05
50	tae-miR9774_R+1	CAAGATATTGGGTATTTCTGTCT	down	7829.7	1061.89	0.135623	-2.88233	0	0
51	PC-3p-87967_61	CCTTTGGTCCCGGTTGGTGGCAC	down	24.1937	3.41992	0.141356	-2.8226	4.6965e-06	1.98497e-06
52	tae-MIR5384-p5	TTCGCCGGTCGCGCGTTCCCC	down	117.944	17.0996	0.14498	-2.78607	8.3286e-24	2.68004e-25
53	tae-MIR9652-p3	TAGAAGCTTAATGAGAACATG	down	238.913	35.3392	0.147916	-2.75715	3.7388e-46	1.68252e-49
54	tae-MIR9666c-p5	TTCGCCATCATACGTCCAACC	down	21.1695	3.13493	0.148087	-2.75548	2.1971e-05	1.56683e-05
55	tae-MIR9666b-p5	TTCGCCATCATACGTCCAACC	down	21.1695	3.13493	0.148087	-2.75548	2.1971e-05	1.56683e-05
56	PC-5p-54122_91	CCATTAGTCCCGGTTGGTGGCACC	down	25.7058	3.98991	0.155214	-2.68767	3.6203e-06	2.5223e-06
57	sbi-MIR437d-p3_2ss13AG21TC	CATTTTCCTATAGACTTGGTC	down	235.889	37.0491	0.157062	-2.6706	1.5716e-44	1.58089e-47
58	PC-5p-61748_82	AAAACGACGTTTTTTGTGGCTTGT	down	18.1453	2.84993	0.157062	-2.6706	0.00010358	0.000194651
59	gma-miR6300_L-1R+5	TCGTTGTAGTATAGTGGTAAGT	down	21.1695	3.41992	0.161549	-2.62995	3.0742e-05	1.56687e-05
60	tae-MIR5048-p3_1	ACCTAGACATGCAAGTATATTTCT	down	43.8511	7.40983	0.168977	-2.5651	2.8666e-09	7.14992e-10
61	tae-MIR5048-p3_2	CCTAGACATGCAAGTATATT	down	43.8511	7.40983	0.168977	-2.5651	2.8666e-09	7.14992e-10
62	tae-MIR5048-p3_3	GACCTAGACATGCAAGTATA	down	43.8511	7.40983	0.168977	-2.5651	2.8666e-09	7.14992e-10
63	PC-3p-164966_35	TAGTACCGTTTGGTGGCACGAACC	down	16.6332	2.84993	0.17134	-2.54506	0.00026632	0.000360415
64	tae-miR9652-5p	CCTGTTTGTCATTAAGTTTCTT	down	972.286	168.146	0.172939	-2.53167	0	2.79157e-181
65	hvu-MIR6200-p5_2ss1AT18AT	TCCTTTCCCAGTGACAGTAGGGGC	down	18.1453	3.41992	0.188474	-2.40756	0.00019854	0.000194652
66	tae-MIR7757-p5_1ss14TG	CTCCATATCAGCCGGTCTCTC	down	15.1211	2.84993	0.188474	-2.40756	0.00068214	0.0012273
67	gra-MIR8645-p5_2ss12TG17AG_3	TGAACCAATTTGAACTGTGA	down	193.55	37.6191	0.194364	-2.36317	1.7786e-33	4.94395e-35
68	gra-MIR8645-p5_2ss12TG17AG_4	TGAACCAATTTGAACTGTGAA	down	193.55	37.6191	0.194364	-2.36317	1.7786e-33	4.94395e-35
69	gra-MIR8645-p5_2ss12TG17AG_2	TGAACCAATTTGAACTGTG	down	193.55	37.6191	0.194364	-2.36317	1.7786e-33	4.94395e-35
70	gra-MIR8645-p5_2ss12TG17AG_1	TGAACCAATTTGAACTGT	down	193.55	37.6191	0.194364	-2.36317	1.7786e-33	4.94395e-35
71	rgl-miR5139_L+3	TCGAAACCTGGCTCTGATACCA	down	31.7543	6.26985	0.197449	-2.34045	1.1587e-06	5.77135e-07
72	osa-miR444b.1_L-1	GTTGTCTCAAGCTTGCTGCC	down	214.719	43.319	0.201747	-2.30938	2.9919e-36	3.91088e-38
73	osa-miR396e-5p_1ss21GC	TCCACAGGCTTTCTTGAACTC	down	13.609	2.84993	0.209416	-2.25556	0.0017384	0.00225155
74	gma-miR6300_R+1	GTCGTTGTAGTATAGTGGT	down	40.8269	8.5498	0.209416	-2.25556	5.8191e-08	7.03235e-08
75	gma-miR6300_R+7	GTCGTTGTAGTATAGTGGTAAGTAT	down	24.1937	5.12988	0.212033	-2.23764	3.1741e-05	3.6718e-05
76	PC-5p-4094_615	ATTCTAACATGGTATCAGATTCCT	down	300.91	66.1185	0.219729	-2.1862	8.75e-48	8.72806e-50
77	bdi-MIR7757-p3_2ss8GA18AG	TCTCTCCAAGCTCAAATGGGCC	down	358.37	80.9381	0.225851	-2.14656	1.1741e-55	8.78168e-58
78	bdi-MIR5066-p5_2ss12GA21CA	CTTTTGGTTGCATTGGCTAGAGCA	down	15.1211	3.41992	0.226169	-2.14453	0.0012558	0.00122731
79	gma-MIR10423-p3_1ss3AC	CTCTCAATGAAAGCACCA	down	68.0449	15.3896	0.226169	-2.14453	7.7293e-12	2.85555e-12
80	PC-5p-16642_224	TCCGTAAATTAATATAAGAGC	down	57.4601	13.1097	0.228153	-2.13193	3.5765e-10	2.66e-10
81	cas-miR5139_L-1	AACCTGGCTCTGATACCA	down	148.187	36.4791	0.24617	-2.02227	8.8951e-23	1.83312e-23
82	ptc-miR6478_R-2	CCGACCTTAGCTCAGTTGG	down	476.314	119.127	0.250102	-1.99941	9.8558e-69	5.26324e-71
83	ptc-miR6478_R-2_1ss6CT	CCGACTTTAGCTCAGTTGG	down	229.84	57.5687	0.250472	-1.99728	4.9364e-34	6.85889e-35
84	osa-miR166a-3p_1ss2CT	TTGGACCAGGCTTCATTCCCC	down	19.6574	5.12988	0.260964	-1.93808	0.00045765	0.000390468
85	ata-miR9674a-3p_L-1R+1	TAAGATGGCTGATGCTATGGA	down	40.8269	10.8297	0.26526	-1.91452	5.1645e-07	7.57742e-07
86	bna-miR166a_L+2	AATCGGACCAGGCTTCATTCCCC	down	21.1695	5.69987	0.269249	-1.89299	0.00032489	0.000656451
87	PC-3p-106486_52	TTTCCGTGACAAGTAATTCCG	down	21.1695	5.69987	0.269249	-1.89299	0.00032489	0.000656451
88	PC-5p-75846_69	TGTACCGAAATACTTGTAGTTGAG	down	10.5848	2.84993	0.269249	-1.89299	0.01103	0.0133385
89	PC-3p-63516_80	TTGGTCCCGGTTGGTGGCACCAAC	down	10.5848	2.84993	0.269249	-1.89299	0.01103	0.0133385
90	tae-MIR1131-p5_1ss7CG	TTCGTGGCACGAACCGGTACT	down	57.4601	15.6746	0.272792	-1.87413	3.7963e-09	4.86314e-09
91	osa-miR5077_L-1_1ss5GA	TTCACGTCGGGTTCACCA	down	49.8996	13.6797	0.274144	-1.86699	4.23e-08	4.4018e-08
92	ath-miR8175_L-1_1ss2AT	TTCCCCGGCAACGGCGCCA	down	16.6332	4.55989	0.274144	-1.86699	0.0015543	0.00217413
93	PC-5p-82865_65	TTTAGTACCGGTTGGAGCCACC	down	16.6332	4.55989	0.274144	-1.86699	0.0015543	0.00217413
94	ptc-miR6478_2ss6CT21GA	CCGACTTTAGCTCAGTTGGTA	down	364.418	104.878	0.287795	-1.79689	7.563e-48	8.3798e-49
95	ptc-miR6478_R+4_1ss21GA	CCGACCTTAGCTCAGTTGGTAGAGC	down	49.8996	14.8197	0.29699	-1.75152	1.1205e-07	1.17755e-07
96	ath-miR8175_L+1_1ss3AT	CGTTCCCCGGCAACGGCGCCA	down	15.1211	4.55989	0.301559	-1.72949	0.0037109	0.00654673
97	ttu-miR160	TGCCTGGCTCCCTGTATGCCA	down	559.48	169.286	0.302577	-1.72462	1.3599e-69	5.19431e-71
98	ptc-miR6478_2ss20TC21GA	CCGACCTTAGCTCAGTTGGCA	down	54.4359	16.5296	0.303653	-1.71951	4.0339e-08	1.0508e-07
99	tae-MIR9775-p3_1ss13TC	GAAAAATCTTATCGTATACATG	down	9.07265	2.84993	0.314124	-1.6706	0.027284	0.0413907
100	PC-3p-59120_85	TTGGTCCCGGTTGGTGCCACCAAC	down	9.07265	2.84993	0.314124	-1.6706	0.027284	0.0413907
101	osa-miR1436_L+2	TTACATTATGGGACGGAGGGAGT	down	19.6574	6.26985	0.318956	-1.64857	0.0012524	0.00112612
102	ata-miR166a-3p	TCGGACCAGGCTTCATTCCCC	down	6070.23	1954.01	0.3219	-1.63531	0	0
103	PC-5p-71064_73	TGGCACCAACCGGGACTAAAGGGG	down	10.5848	3.41992	0.323099	-1.62995	0.018595	0.0133385
104	ptc-miR6478_1ss21GA	CCGACCTTAGCTCAGTTGGTA	down	629.037	203.485	0.323487	-1.62822	1.4417e-73	3.76066e-75
105	tae-MIR9673-p3	TGTGCTCTTTCCTTCTTACCC	down	33.2664	10.8297	0.325546	-1.61907	3.215e-05	4.98507e-05
106	tae-MIR1137a-p5_2ss9GA20GC	TCCAAAATAGATGACCCAACT	down	1434.99	470.524	0.327893	-1.6087	0	1.77254e-166
107	osa-miR5072_L-4	TCCCCAGCGGAGTCGCCA	down	16.6332	5.69987	0.34268	-1.54506	0.0041408	0.00546223
108	gma-miR6300	GTCGTTGTAGTATAGTGG	down	16.6332	5.69987	0.34268	-1.54506	0.0041408	0.00546223
109	ath-miR8175_L-1	ATCCCCGGCAACGGCGCCA	down	16.6332	5.69987	0.34268	-1.54506	0.0041408	0.00546223
110	PC-5p-86655_62	TGGTCCCGTTTGGTGGCTTGAACC	down	16.6332	5.69987	0.34268	-1.54506	0.0041408	0.00546223
111	tae-MIR9662b-p5_1ss9CG	GCGGCTCTGTGGTGTTCAAGC	down	3701.64	1275.63	0.344612	-1.53695	0	0
112	ptc-miR6478_R+2_2ss6CT21GA	CCGACTTTAGCTCAGTTGGTAGA	down	202.623	71.2483	0.351631	-1.50787	5.1807e-23	1.99716e-23
113	gma-miR6300_R+6	GTCGTTGTAGTATAGTGGTAAGTA	down	22.6816	7.97981	0.351818	-1.5071	0.00095491	0.000927776
114	PC-3p-10565_311	TCTCCTGTAGAAATAGGCACC	down	48.3875	17.0996	0.353389	-1.50067	1.4795e-06	2.018e-06
115	ata-miR9863a-5p	TGTTATGATCTGCTTCTCATC	down	1964.23	694.814	0.353734	-1.49926	0	5.10101e-210
116	bdi-MIR171a-p5	TGATTGAGCCGCGCCAATATC	down	695.872	247.46	0.355611	-1.49163	4.5262e-74	3.47308e-75
117	osa-miR171a	TGATTGAGCCGCGCCAATATC	down	695.872	247.46	0.355611	-1.49163	4.5262e-74	3.47308e-75
118	tae-MIR1117-p5	CTTTAGTACCGGTTCGTGGCACGA	down	692.546	253.929	0.36666	-1.44748	2.0961e-71	2.90309e-72
119	ata-miR169f-3p_R-1	GGCAAGTCCGTCCTTGGCTAC	down	167.844	62.1285	0.370156	-1.43379	2.2069e-18	1.32578e-18
120	tae-MIR1122c-p3	TATTATGGGACGGAGGGAGTA	down	9.07265	3.41992	0.376948	-1.40756	0.044161	0.0413909
121	tae-MIR1130a-p3	AAAACGTCTTACATTATGGGA	down	9.07265	3.41992	0.376948	-1.40756	0.044161	0.0413909
122	ata-MIR9674c-p3_1ss1CG	GGCTGGTGCTATGGATAAAT	down	9.07265	3.41992	0.376948	-1.40756	0.044161	0.0413909
123	ath-miR8175_L+2_1ss4AT	TCGTTCCCCGGCAACGGCGCCA	down	10.5848	3.98991	0.376948	-1.40756	0.029719	0.0346533
124	PC-3p-30526_142	TCCTGTAGAAATAGGCACCGGTGC	down	30.2422	11.3997	0.376948	-1.40756	0.00023833	0.000227265
125	ptc-miR6478_R+2_1ss21GA	CCGACCTTAGCTCAGTTGGTAGA	down	361.394	136.797	0.378526	-1.40154	8.0091e-37	5.11606e-37
126	ptc-miR6478_R+3_1ss21GA	CCGACCTTAGCTCAGTTGGTAGAG	down	45.3632	17.6696	0.389513	-1.36026	1.0059e-05	1.86992e-05
127	bdi-MIR7757-p3_1ss5AG	TTATGAGCTCATTGAAGTAACT	down	86.1902	33.6292	0.390175	-1.35781	1.194e-09	1.72412e-09
128	gra-MIR8678-p5_2ss11GA17CG	AACCAATTTGAACTGTGA	down	21.1695	8.5498	0.403873	-1.30803	0.0031641	0.0054173
129	tae-miR5048-5p_L-1	TTGCAGGTTTTAGGTCTAAGT	down	1090.23	448.58	0.411454	-1.2812	0	5.02223e-98
130	osa-miR5071_2ss15GA18GT	TCAAGCATCATATCATGTACA	down	63.5085	26.2194	0.412848	-1.27632	4.6046e-07	3.48462e-07
131	osa-miR166g-3p_2ss20TC21CA	TCGGACCAGGCTTCATTCCCA	down	167.844	72.9583	0.434679	-1.20198	2.2935e-15	3.00981e-15
132	PC-3p-44899_106	AATCCAGAACCGGGACTAAAGGCC	down	15.1211	6.83984	0.452338	-1.14453	0.020735	0.0307261
133	zma-miR156l-3p	GCTCACTGCTCTATCTGTCACC	down	49.8996	23.3695	0.46833	-1.0944	4.2151e-05	4.518e-05
134	PC-3p-11256_297	TGCCACCAACCGGGACCAAAGGCC	down	31.7543	15.3896	0.484648	-1.04499	0.0014649	0.00113837
135	osa-miR166m	TCGGACCAGGCTTCATTCCCT	down	241.937	119.127	0.492389	-1.02213	4.2072e-18	4.16524e-18
136	bdi-miR156a_R-1_1ss9GT	TGACAGAATAGAGAGAGCAC	up	0	9.40478	inf	inf	0.0061995	0.00579123
137	bdi-miR156g-3p	GCTCACCCTCTCTCTGTCAGC	up	0	48.1639	inf	inf	5.8613e-10	1.01098e-12
138	ata-miR156a-3p	GCTCACCCTCTCTCTGTCAGC	up	0	48.1639	inf	inf	5.8613e-10	1.01098e-12
139	far-miR156a_R-1_1ss9GT	TGACAGAATAGAGAGAGCAC	up	0	9.40478	inf	inf	0.0061995	0.00579123
140	tae-MIR159a-p5	GAGCTCCTATCATTCCAATG	up	0	360.802	inf	inf	1.7098e-64	1.40209e-92
141	ata-miR164c-3p	CACGTGTTCTTCTCCTCCATC	up	0	138.507	inf	inf	8.2228e-26	5.68575e-36
142	tae-MIR164-p3	CATGTGCCTTTCTTCTCCACC	down	273.692	0	-inf	-inf	9.8201e-77	1.53696e-97
143	ata-miR166b-5p_L-2R+1	GAATGACGCCGGGTCCGAAAG	up	0	64.9785	inf	inf	6.263e-13	4.82533e-17
144	ata-miR166c-5p_1ss9GT	GGAACGTTTGCTGGCTCGAGG	up	0	17.6696	inf	inf	0.00017567	3.66494e-05
145	ata-miR166a-5p	GGAATGTTGTCTGGTTCAAGG	down	43.0951	0	-inf	-inf	1.8995e-13	6.46338e-16
146	ata-miR167c-3p	GATCATGACTGACAGCCTCATT	down	157.259	0	-inf	-inf	7.4417e-45	3.41728e-56
147	ata-miR169b-3p_R-1	TGGGCAAGTCATCCTGGCTACC	up	0	7.40983	inf	inf	0.015121	0.019923
148	ata-miR169c-3p_L+2R-1	TAGGCGGTCACCTTGGCTAG	up	0	10.2598	inf	inf	0.0042532	0.00314856
149	bdi-miR171a_L-1	GATTGAGCCGCGCCAATATC	down	195.062	0	-inf	-inf	3.2712e-55	1.27609e-69
150	ata-miR171b-5p	TGTTGGCATGGCTCAATCAAA	up	0	5.69987	inf	inf	0.033108	0.0373385
151	ata-miR172c-3p_L-1	GAATCTTGATGATGCTGCAT	down	201.11	0	-inf	-inf	7.2166e-57	9.67391e-72
152	ata-miR172b-5p	GCAGCACCACCAAGATTCACA	up	0	87.7779	inf	inf	6.1531e-17	5.1025e-23
153	tae-miR319_L-1R+1	TGGACTGAAGGGAGCTCCCTC	up	0	14.8197	inf	inf	0.00059081	0.00025228
154	ata-miR396c-3p	GGTCAAGAAAGCTGTGGGAAG	down	58.9722	0	-inf	-inf	7.649e-18	1.43938e-21
155	tae-miR398_L-1R+1	GTGTTCTCAGGTCGCCCCCGC	up	0	320.903	inf	inf	1.4656e-57	2.30157e-82
156	ata-MIR408-p5_2ss9GT20GA	CAGGGATGTAGCAGAGCAAA	up	0	6.26985	inf	inf	0.025432	0.0373385
157	ata-miR528-5p	TGGAAGGGGCATGCAGAGGAG	up	0	619.006	inf	inf	0	3.53335e-158
158	ata-miR528-3p_1ss4GC	CCTCTGCCTGCCTCTTCCATT	up	0	98.0377	inf	inf	9.7868e-19	2.19901e-25
159	tae-miR530	TGCAGTGGCATATGCAACTCT	up	0	190.946	inf	inf	5.9154e-35	3.46003e-49
160	tae-MIR1123-p5	ATGACATGTGGCATTCACAAA	up	0	1021.42	inf	inf	0	1.00537e-260
161	tae-MIR1125-p3_2ss5TC20CT	GTCTCGTTGGTTAAATTTATGGTC	up	0	10.2598	inf	inf	0.0042532	0.00314856
162	tae-MIR1136-p3_1ss13AG	ATTTTAGTTCTAGATACATCCATT	up	0	196.645	inf	inf	6.0152e-36	8.41096e-51
163	tae-MIR1138-p5_2ss1AG23AG	GGGTCTGTCTAGGACACATCTAGA	up	0	38.1891	inf	inf	3.4778e-08	2.57974e-10
164	ata-miR1432-3p_L-1R+1	TGGTGTCACCTCGCCTGAACA	up	0	332.872	inf	inf	1.2186e-59	2.47376e-85
165	tae-MIR1847-p3_2ss13TC21TC	ACATGCCATTGACCCAACTGC	up	0	60.4186	inf	inf	3.9889e-12	5.85682e-16
166	bdi-MIR5067-p3_1ss18AG	TAAATCAGCGACAACTAGTAT	up	0	5.69987	inf	inf	0.033108	0.0373385
167	tae-MIR5084-p5	ATCCTCTGCAGTACCGTATGGTGC	up	0	6.83984	inf	inf	0.019588	0.0199231
168	tae-miR5084_L-2R+2	ACAGTACTGCAGAGGATCCTAACC	up	0	22.7995	inf	inf	2.0296e-05	1.6298e-06
169	ata-MIR5084-p3	ACGGTACTGCAGAGGATCTCAACC	up	0	7.40983	inf	inf	0.015121	0.019923
170	bdi-MIR5200a-p5_1ss10GT	GAGCCTTAGTGAATATCTACA	up	0	87.9679	inf	inf	5.6986e-17	5.1025e-23
171	tae-MIR5200-p5	TAAGCCTTAGTGAATATCTAC	up	0	6005.85	inf	inf	0	0
172	ata-miR5200-5p_1ss9GT	AAGCCTTATTGAATATCTACA	up	0	1842.67	inf	inf	0	0
173	tae-MIR6197-p3_1ss12TA	TTACATTTGTGAACAGAGGGA	up	0	6.26985	inf	inf	0.025432	0.0373385
174	hvu-MIR6198-p3_1ss22AG	GAGTGATAACCAGAGGAGCTCGACT	down	12.0969	0	-inf	-inf	9.7371e-05	5.77033e-05
175	tae-MIR9653b-p3_1ss2GC	GCCCTTGAAGACTTTGGCCATGT	down	517.141	0	-inf	-inf	0	1.89953e-183
176	tae-MIR9654b-p5_2ss1CA22GC	AGCTTCAAGCCTTGAGGAATACGG	down	89.2144	0	-inf	-inf	3.5438e-26	3.62761e-32
177	tae-MIR9654a-p5_1ss9TA	AAGCCTTGAGGAATAGGGTAGACT	down	7.56054	0	-inf	-inf	0.0020639	0.0014933
178	tae-MIR9659-p5	TGCTGGGAAAACTATTGAACT	down	166.332	0	-inf	-inf	2.4275e-47	2.2569e-59
179	tae-MIR9661-p3	AGGTGCCTGACCTACTTCATC	up	0	61.5586	inf	inf	2.5104e-12	1.77264e-16
180	tae-MIR9665-p5_1ss24TC	GTTTGACTTTGCACTGCTAGCGGC	down	449.096	0	-inf	-inf	0	2.10524e-159
181	tae-miR9665-3p_L+1	TGCTAGCAGTGTAAACTCAAATCA	down	123.993	0	-inf	-inf	9.8886e-36	1.56232e-44
182	tae-MIR9666c-p3	GGCTGTATGATGGCGATACC	down	4.03229	0	-inf	-inf	0.024452	0.0386437
183	tae-MIR9666a-p5	ATTCGGATTCGCCATCATACG	down	16.6332	0	-inf	-inf	4.8839e-06	9.88557e-07
184	ata-miR9677-5p	TTCCACTCTACCAACAGCCACG	down	12.0969	0	-inf	-inf	9.7371e-05	5.77033e-05
185	tae-miR9677a	TGGCCGTTGGTAGAGTAGGAGA	down	57.4601	0	-inf	-inf	2.0017e-17	7.32284e-21
186	tae-MIR9779-p3	TACCTATGATGAGTTGCGAACTGTA	down	7.56054	0	-inf	-inf	0.0020639	0.0014933
187	tae-MIR9781-p5_2ss21TC23TC	ATATGTCATGAAAAGTATATCACT	up	0	9.11979	inf	inf	0.0070336	0.00579127
188	tae-miR9781_1ss5GA	TTTTATCACATATAATACATA	up	0	12.5397	inf	inf	0.0015752	0.000935496
189	tae-MIR9782-p3_1ss6TA	AATATATGACTTGTATTAGGTTGG	up	0	49.5888	inf	inf	3.2768e-10	2.78235e-13
190	gma-miR156a_L+1R+1	TTGACAGAAGAGAGTGAGCACC	up	0	64.9785	inf	inf	6.263e-13	4.82533e-17
191	gma-miR156a_L+2	CTTGACAGAAGAGAGTGAGCAC	up	0	11.9697	inf	inf	0.0020164	0.00181159
192	gma-miR156a_R+1	TGACAGAAGAGAGTGAGCACT	up	0	65.5485	inf	inf	4.9699e-13	2.52093e-17
193	osa-miR160f-5p_L-2R+2	CCTGGCTCCCTGAATGCCATC	up	0	7.40983	inf	inf	0.015121	0.019923
194	osa-MIR160f-p3	TTGGCATTGAGGGAGTCATGC	up	0	19.3795	inf	inf	8.5301e-05	1.9472e-05
195	osa-MIR160f-p3_1ss19TA	TTGGCATTGAGGGAGTCAAGC	up	0	279.863	inf	inf	1.9946e-50	7.55908e-72
196	bdi-miR166d-5p	GGAATGTTGTCTGGTTGGAGA	down	9.07265	0	-inf	-inf	0.00073832	0.00066208
197	mes-miR166i_L-1	TGGACCAGGCTTCATTCCCC	down	21.1695	0	-inf	-inf	2.5316e-07	3.81969e-08
198	osa-miR167d-5p_R+2	TGAAGCTGCCAGCATGATCTGAC	up	0	42.749	inf	inf	5.3621e-09	1.24047e-11
199	osa-miR167a-5p_R+1	TGAAGCTGCCAGCATGATCTAA	up	0	9.11979	inf	inf	0.0070336	0.00579127
200	osa-MIR171e-p5_2ss1GA20AG	ATTGGCTCGGCTCACTCAGG	down	111.896	0	-inf	-inf	2.0701e-32	2.71391e-40
201	osa-MIR393a-p3_1ss20GA	ATCATGCGATCCTTTTGGAAG	down	15.1211	0	-inf	-inf	1.3183e-05	5.02902e-06
202	zma-miR393b-3p_L-2_3ss3CT4AC21GA	TCATGCGATCCTTTTGGAAG	down	7.56054	0	-inf	-inf	0.0020639	0.0014933
203	tae-MIR396-p3_1ss1TC	CCTCCGCCTGTTGATGGTTCA	up	0	9.68977	inf	inf	0.0054661	0.00314856
204	gma-miR396a-5p_L-1_1ss21GA	TCCACAGCTTTCTTGAACTA	down	54.4359	0	-inf	-inf	1.3721e-16	8.40417e-20
205	hvu-MIR397b-p3_2	CGGTTCATCAACGCTGCACT	down	18.1453	0	-inf	-inf	1.8158e-06	4.38288e-07
206	mdm-miR397a_1ss21AT	TTGAGTGCAGCGTTGATGAAT	up	0	12.5397	inf	inf	0.0015752	0.000935496
207	hvu-MIR397b-p3_1	CGGACGGTTCATCAACGCTGCACT	down	18.1453	0	-inf	-inf	1.8158e-06	4.38288e-07
208	bdi-miR397b-5p_L-1R+2	TTGAGTGCAGCGTTGATGAACA	up	0	14.8197	inf	inf	0.00059081	0.00025228
209	osa-miR398a	TGTGTTCTCAGGTCACCCCTT	up	0	153.896	inf	inf	1.6964e-28	9.86632e-40
210	mtr-miR398a-5p_1ss17CA	GGAGTGACACTGAGAAAACAAG	up	0	33.6292	inf	inf	2.2701e-07	3.13938e-09
211	zma-miR399e-5p_L+1_2ss7TC14CA	AGGGCTCCTCTTTATTGGCAGG	up	0	15.3896	inf	inf	0.00046308	0.00025228
212	osa-miR399d_L-1	GCCAAAGGAGAGTTGCCCTG	down	46.8754	0	-inf	-inf	1.6994e-14	2.49693e-17
213	osa-MIR437-p5_2ss17TA18AG_2	TTGACCAAGTTTGTAGAGAAA	up	0	6.83984	inf	inf	0.019588	0.0199231
214	osa-MIR437-p5_2ss17TA18AG_1	TTGACCAAGTTTGTAGAGAA	up	0	6.83984	inf	inf	0.019588	0.0199231
215	osa-miR530-5p_R+1	TGCATTTGCACCTGCACCTAC	up	0	818.501	inf	inf	0	3.43778e-209
216	bdi-MIR530b-p3_1ss14GC	AGGTGCAGTGGCACATGCAGC	up	0	47.3089	inf	inf	8.3101e-10	1.94435e-12
217	bdi-MIR530a-p5_1ss2TG	TGGCTGCATTTGCACCTGCAC	up	0	66.1185	inf	inf	3.9439e-13	2.52093e-17
218	tae-MIR531-p5_2ss11CT20AG	CTCGCCGGAGTAGCGTGCAGC	down	7.56054	0	-inf	-inf	0.0020639	0.0014933
219	tae-miR531_L-2_1ss13CG	CTCGCCGGAGGAGCGTGCA	down	7.56054	0	-inf	-inf	0.0020639	0.0014933
220	tae-miR531_L-2_1ss13CT	CTCGCCGGAGTAGCGTGCA	down	21.1695	0	-inf	-inf	2.5316e-07	3.81969e-08
221	tae-MIR531-p5_2ss10CG19AG	TCGCCGGAGGAGCGTGCAGC	down	418.854	0	-inf	-inf	0	8.51358e-149
222	tae-miR531_L-2R+2_1	CTCGCCGGAGCAGCGTGCAAC	down	39.3148	0	-inf	-inf	2.1308e-12	1.67301e-14
223	tae-miR531_L-3	TCGCCGGAGCAGCGTGCA	down	7.56054	0	-inf	-inf	0.0020639	0.0014933
224	tae-miR531_L-2	CTCGCCGGAGCAGCGTGCA	down	10.5848	0	-inf	-inf	0.00026702	0.000130148
225	tae-MIR531-p5_1	CGCCGGAGCAGCGTGCAAC	down	21.1695	0	-inf	-inf	2.5316e-07	3.81969e-08
226	tae-miR531_L-2R+2_2	CTCGCCGGAGCAGCGTGCACA	down	39.3148	0	-inf	-inf	2.1308e-12	1.67301e-14
227	tae-MIR531-p5_2	TCGCCGGAGCAGCGTGCAAC	down	21.1695	0	-inf	-inf	2.5316e-07	3.81969e-08
228	osa-MIR812q-p3_2ss13AG20TG	ACTTATTTTGGGGCGGAGGGAGT	down	10.5848	0	-inf	-inf	0.00026702	0.000130148
229	osa-MIR818d-p3_1ss17GA	CTTATATTATGGGACGAAGGGAGT	up	0	5.69987	inf	inf	0.033108	0.0373385
230	osa-MIR818b-p5_2ss9AT21AT	TCCGTCCCTTAATATAAGAGT	up	0	6.26985	inf	inf	0.025432	0.0373385
231	tae-MIR1120a-p5_2ss12AC20AG	TCCGTCCCATACTATAAGAGC	up	0	51.8688	inf	inf	1.2933e-10	7.83302e-14
232	tae-MIR1120a-p5_1ss7CT	TCCGTCTCATAATATAAGAAC	up	0	11.3997	inf	inf	0.0025835	0.00171928
233	tae-MIR1120a-p5_1ss10TC	TCCGTCCCACAATATAAGAAC	up	0	14.2497	inf	inf	0.00075421	0.000484768
234	tae-MIR1120a-p5_2ss1TC20AG	CCCGTCCCATAATATAAGAGC	up	0	7.97981	inf	inf	0.011696	0.0107082
235	tae-MIR1120a-p3_2ss20TC21TC	TTATGAGACGGAGGGAGTACC	up	0	9.68977	inf	inf	0.0054661	0.00314856
236	tae-MIR1120a-p5_1ss19AT	CCGTCCCATAATATAAGATC	down	7.56054	0	-inf	-inf	0.0020639	0.0014933
237	tae-MIR1120a-p3_1ss5TC	CTTACATTATGAGACGGAGGGAGT	up	0	6.83984	inf	inf	0.019588	0.0199231
238	bdi-MIR1122-p3_1ss14GA	TACATCCGTATTTAGACAAAT	up	0	6.26985	inf	inf	0.025432	0.0373385
239	tae-MIR1128-p3_1ss21AC_1	ATTTCCGGACGGAGGGAGTAC	up	0	7.40983	inf	inf	0.015121	0.019923
240	tae-MIR1128-p3_2ss1CT20CG_2	TTATCCATTTTGATGACAAGTATT	up	0	9.11979	inf	inf	0.0070336	0.00579127
241	tae-MIR1128-p5_10	GTCCGAAAATACTTGTCATC	down	15.1211	0	-inf	-inf	1.3183e-05	5.02902e-06
242	tae-MIR1128-p3_2ss11CA18CT	TTGATGACAAATATTTCTGGA	up	0	7.40983	inf	inf	0.015121	0.019923
243	tae-MIR1128-p5_1ss6AG	GTCCGGAAATACTTGTCATC	down	19.6574	0	-inf	-inf	6.7713e-07	8.61535e-08
244	tae-MIR1128-p3_1ss12CG	TTTGATGACAAGTATTTCCGG	up	0	5.69987	inf	inf	0.033108	0.0373385
245	tae-MIR1128-p5_1ss22AG	AAAATACTTGTCATCAAAATGGAT	up	0	8.5498	inf	inf	0.0090631	0.00579127
246	tae-MIR1128-p5_5	CGTCCGAAAATACTTGTCATC	down	15.1211	0	-inf	-inf	1.3183e-05	5.02902e-06
247	tae-MIR1128-p5_8	CTCCGTCCGAAAATACTTGTC	down	15.1211	0	-inf	-inf	1.3183e-05	5.02902e-06
248	tae-MIR1128-p5_1ss16AG	TACTCCCTCCGTCCGGAAATACTT	up	0	10.2598	inf	inf	0.0042532	0.00314856
249	tae-MIR1128-p3_1ss10CG	TGATGACAAGTATTTCCGGACGGA	up	0	14.8197	inf	inf	0.00059081	0.00025228
250	tae-MIR1128-p5_7	CTCCCTCCGTCCGAAAATACTTGT	down	15.1211	0	-inf	-inf	1.3183e-05	5.02902e-06
251	tae-MIR1128-p5_1ss9AT	TCCGTCCGTAAATACTTGTCA	up	0	57.5687	inf	inf	1.2705e-11	1.95225e-15
252	tae-MIR1128-p3_1ss21AC_2	ATTTCCGGACGGAGGGAGTACT	up	0	7.40983	inf	inf	0.015121	0.019923
253	tae-MIR1128-p5_9	CTCCGTCCGAAAATACTTGTCATC	down	15.1211	0	-inf	-inf	1.3183e-05	5.02902e-06
254	tae-MIR1128-p5_1ss9GT_1	CTCCGTCCTAAAATACTTGTC	up	0	9.11979	inf	inf	0.0070336	0.00579127
255	tae-MIR1128-p3_1ss11CG	TTGATGACAAGTATTTCCGGA	up	0	39.8991	inf	inf	1.7239e-08	7.58963e-11
256	tae-MIR1128-p5_1ss9GT_2	CTCCGTCCTAAAATACTTGTCATC	up	0	9.11979	inf	inf	0.0070336	0.00579127
257	tae-MIR1128-p5_1ss11AG	CCTCCGTCCGGAAATACTTGTCAT	up	0	15.9596	inf	inf	0.00036317	0.000131927
258	tae-MIR1128-p3_2ss2CT21CG_1	TTTATCCATTTTGATGACAAG	up	0	5.69987	inf	inf	0.033108	0.0373385
259	tae-MIR1128-p5_16	TCCGTCCGAAAATACTTGTCA	down	15.1211	0	-inf	-inf	1.3183e-05	5.02902e-06
260	tae-MIR1128-p3_2ss2CT21CG_2	TTTATCCATTTTGATGACAAGTAT	up	0	5.69987	inf	inf	0.033108	0.0373385
261	tae-MIR1128-p3_1ss4CA	CAAATATTTCCGGACGGAGGGAGT	up	0	10.8297	inf	inf	0.0033131	0.0017193
262	tae-MIR1128-p5_6	CGTCCGAAAATACTTGTCATCAAA	down	15.1211	0	-inf	-inf	1.3183e-05	5.02902e-06
263	tae-MIR1128-p5_1ss9AG_1	TCCGTCCGGAAATACTTGTCA	up	0	34.7692	inf	inf	1.4193e-07	1.66848e-09
264	tae-MIR1128-p3_2ss11CG17CT	TTGATGACAAGTATTTTCGGA	up	0	15.3896	inf	inf	0.00046308	0.00025228
265	tae-MIR1128-p3_1ss14CG_3	ATTTTGATGACAAGTATTTCCGGA	up	0	10.2598	inf	inf	0.0042532	0.00314856
266	tae-MIR1128-p5_11	TACTCCCTCCGTCCGAAAATACTT	down	15.1211	0	-inf	-inf	1.3183e-05	5.02902e-06
267	tae-MIR1128-p3_8	CAACTATTTCCGGACGGAGGGAGT	up	0	15.9596	inf	inf	0.00036317	0.000131927
268	tae-MIR1128-p5_4	CCTCCGTCCGAAAATACTTGTCAT	down	15.1211	0	-inf	-inf	1.3183e-05	5.02902e-06
269	tae-MIR1128-p3_2ss6CT22AT	TATTTTCGGACGGAGGGAGTATT	down	7.56054	0	-inf	-inf	0.0020639	0.0014933
270	tae-MIR1128-p3_2ss1CT20CG_1	TTATCCATTTTGATGACAAGT	up	0	9.11979	inf	inf	0.0070336	0.00579127
271	hvu-miR1130_2ss8CA21GC	TCTGTAAATTAATATAAGACC	up	0	6.83984	inf	inf	0.019588	0.0199231
272	tae-MIR1130a-p3_1ss19GA	AAACGTCTTACATTATGGAAC	up	0	10.2598	inf	inf	0.0042532	0.00314856
273	tae-miR1130b-3p_L-2R+2	TTATATTATGGGACGGAGGGA	up	0	6.83984	inf	inf	0.019588	0.0199231
274	tae-MIR1130a-p3_2ss18GA20GA	AAAACGTCTTACATTATAGAA	up	0	5.69987	inf	inf	0.033108	0.0373385
275	osa-miR1436_L+3_1ss18AT	CTTACATTATGGGACGGTGGGAGT	down	15.1211	0	-inf	-inf	1.3183e-05	5.02902e-06
276	hvu-miR5049b_L+1R-1_1ss9AC	AAGTATTTCGGTACAGAGGGA	up	0	9.68977	inf	inf	0.0054661	0.00314856
277	hvu-MIR5049c-p5_2ss14TA21CT	TCCAAAATAAATGACTCAACT	up	0	11.3997	inf	inf	0.0025835	0.00171928
278	hvu-MIR5049b-p3_1ss6AC	TATTTCGGTACAGAGGGAGTA	up	0	6.26985	inf	inf	0.025432	0.0373385
279	hvu-miR5049c_L-2_1ss6AC	ACACTTATTTTGGGACGGAGG	up	0	84.358	inf	inf	2.45e-16	6.3709e-22
280	hvu-MIR5049c-p5_1ss15TA	TTCCAAAATAAATGACTCAAC	up	0	9.11979	inf	inf	0.0070336	0.00579127
281	hvu-miR5049f_L+1R+2_2ss14TC20GA	CAATTAATATGGACCGGAGAGAGT	up	0	43.889	inf	inf	3.3629e-09	6.81599e-12
282	hvu-MIR5049f-p3_1ss9CT	ATATGGATTGGAGGGAGTACT	up	0	10.2598	inf	inf	0.0042532	0.00314856
283	hvu-MIR5049d-p5_2ss3TA23AT	AAATATTTAGGAACGGAGGGAGTA	up	0	7.97981	inf	inf	0.011696	0.0107082
284	hvu-MIR5050-p5_2ss1TC21CG	CGTTTTTGCCGGTTGAACGAGC	up	0	7.40983	inf	inf	0.015121	0.019923
285	bdi-MIR5064-p5_1	ATTTGTCCATAGCATCAGCC	down	43.8511	0	-inf	-inf	1.1718e-13	2.86548e-16
286	ata-MIR5084-p3_1ss9GT	ACGGTACTTCAGAGGATCTCAACC	up	0	6.26985	inf	inf	0.025432	0.0373385
287	bdi-MIR5164-p5_2ss13CG19CT	TGTCTAGATACGGATGTATC	down	22.6816	0	-inf	-inf	9.4864e-08	7.50823e-09
288	bdi-MIR5169a-p5_2ss17GA20GC	AAGTTTGACCAAGTTTATACA	up	0	9.68977	inf	inf	0.0054661	0.00314856
289	bdi-MIR5169a-p5_1ss21AG	AAGTTTGACCAAGTTTGTAGG	up	0	10.2598	inf	inf	0.0042532	0.00314856
290	hvu-miR6197_2ss3TC21GC	TCCGTTCCTAAATGTAAGACC	up	0	6.83984	inf	inf	0.019588	0.0199231
291	bdi-MIR7775-p5_1ss11AT	AAACCGGTTTTTTCTGAAGCACC	down	12.0969	0	-inf	-inf	9.7371e-05	5.77033e-05
292	tae-MIR9668-p3_2ss17GA23AG	CAAGTATTTTCGGACGAAGGGAGT	up	0	6.83984	inf	inf	0.019588	0.0199231
293	tae-MIR9668-p3_1ss14TC_2	ATGACAAGTATTTCCGGACGGAGG	up	0	22.7995	inf	inf	2.0296e-05	1.6298e-06
294	tae-MIR9668-p3_1ss13TC_3	TGACAAGTATTTCCGGACGGAGGG	up	0	6.83984	inf	inf	0.019588	0.0199231
295	tae-MIR9668-p3_1ss7AT	ACAAGTTTTTTCGGACGGAGG	up	0	6.26985	inf	inf	0.025432	0.0373385
296	tae-MIR9668-p3_2ss20GA22AG_2	AAGTATTTTCGGACGGAGGAAGTA	up	0	6.26985	inf	inf	0.025432	0.0373385
297	tae-MIR9668-p3_1ss14GA	GACAAGTATTTTCAGACGGAGGGA	up	0	7.40983	inf	inf	0.015121	0.019923
298	tae-MIR9668-p3_1ss13TC_1	TGACAAGTATTTCCGGACGGA	up	0	6.83984	inf	inf	0.019588	0.0199231
299	tae-MIR9668-p3_2ss12GA23AG	CAAGTATTTTCAGACGGAGGGAGT	up	0	6.26985	inf	inf	0.025432	0.0373385
300	tae-MIR9668-p3_2ss20GA22AG_1	AAGTATTTTCGGACGGAGGAAGT	up	0	6.26985	inf	inf	0.025432	0.0373385
301	tae-MIR9668-p3_1ss13TC_2	TGACAAGTATTTCCGGACGGAGG	up	0	6.83984	inf	inf	0.019588	0.0199231
302	tae-MIR9668-p3_1ss14TC_1	ATGACAAGTATTTCCGGACGG	up	0	22.7995	inf	inf	2.0296e-05	1.6298e-06
303	tae-MIR9668-p3_2ss21GA23AG	CAAGTATTTTCGGACGGAGGAAGT	up	0	5.69987	inf	inf	0.033108	0.0373385
304	tae-MIR9668-p3_1ss6GC	GACAACTATTTTCGGACGGAGGGA	up	0	10.8297	inf	inf	0.0033131	0.0017193
305	tae-MIR9668-p3_2ss20GA23AG	CAAGTATTTTCGGACGGAGAGAGT	up	0	7.97981	inf	inf	0.011696	0.0107082
306	ata-miR9674c-3p_1ss8TC	GGTGCTACGGATAAATTCAAC	down	15.1211	0	-inf	-inf	1.3183e-05	5.02902e-06
307	ata-MIR9783-p3_1ss18GA	AAGCACCGGTGCTTAAGAAAAGCC	up	0	5.69987	inf	inf	0.033108	0.0373385
308	ata-MIR9783-p3_1ss17GA	AGCACCGGTGCTTAAGAAAAGCCT	up	0	7.40983	inf	inf	0.015121	0.019923
309	tae-MIR9783-p3_2ss4AG17AC	ATAGGCACCGGTGCTTCAGA	down	31.7543	0	-inf	-inf	2.7186e-10	4.96924e-12
310	ata-MIR9783-p3_2ss17GA21GA	AGCACCGGTGCTTAAGAAAAACCT	up	0	5.69987	inf	inf	0.033108	0.0373385
311	tae-MIR9783-p5_1ss13GC	TGCTTATTTGTACAGGGTAGACGC	down	10.5848	0	-inf	-inf	0.00026702	0.000130148
312	gma-miR156a_L+1	ATGACAGAAGAGAGTGAGCAC	up	0	14.8197	inf	inf	0.00059081	0.00025228
313	gma-miR156a_1ss20CT	TGACAGAAGAGAGTGAGCAT	up	0	43.889	inf	inf	3.3629e-09	6.81599e-12
314	osa-MIR159f-p5	GAGCTCCCTTCGATCCAATCC	up	0	10.2598	inf	inf	0.0042532	0.00314856
315	zma-MIR159j-p5_1ss9GT	AGCTGCTCTTTCATGGTTCC	up	0	7.97981	inf	inf	0.011696	0.0107082
316	zma-miR159a-3p_1ss21GT	TTTGGATTGAAGGGAGCTCTT	up	0	19.9495	inf	inf	6.7095e-05	1.03996e-05
317	osa-MIR160f-p5_2ss9GT19TA	TTGGCATTTAGGGAGTCAAGC	up	0	429.2	inf	inf	2.2476e-76	7.13593e-110
318	osa-MIR160f-p5_1ss9GT	TTGGCATTTAGGGAGTCATGC	up	0	18.2396	inf	inf	0.00013802	3.66494e-05
319	zma-MIR164h-p5_2ss4CG17CG	GTCGGCCGCGCCGGCGGCC	down	9.07265	0	-inf	-inf	0.00073832	0.00066208
320	zma-MIR166a-p3_2ss17CT18CA	TTCTTCTTCCTCTTCCTACC	down	39.3148	0	-inf	-inf	2.1308e-12	1.67301e-14
321	zma-miR319b-5p_L-1R+1	GAGCGTCCTTCAGTCCACTCA	down	9.07265	0	-inf	-inf	0.00073832	0.00066208
322	osa-miR396e-5p_L-1R-2	CCACAGGCTTTCTTGAAC	down	7.56054	0	-inf	-inf	0.0020639	0.0014933
323	osa-miR396e-5p_L-1_1ss13CT	CCACAGGCTTTTTTGAACTG	down	25.7058	0	-inf	-inf	1.3396e-08	6.54328e-10
324	mtr-miR398a-5p_1ss7AC	GGAGTGCCACTGAGAACACAAG	up	0	729.583	inf	inf	0	1.62082e-186
325	osa-miR398a_L+1R-1	TTGTGTTCTCAGGTCACCCCT	up	0	413.81	inf	inf	1.0584e-73	4.50895e-106
326	bdi-miR398b_L-2R+2	GGAGTGTCACTGAGAACACAAG	up	0	82.6481	inf	inf	4.8902e-16	1.21475e-21
327	sbi-MIR437r-p5_2ss19AG24GT	TTTGACCAAGTCTATAGAGAAATT	down	15.1211	0	-inf	-inf	1.3183e-05	5.02902e-06
328	osa-MIR437-p5_1ss1AT	TTTTTTCTATAAACTTGGTC	down	10.5848	0	-inf	-inf	0.00026702	0.000130148
329	osa-miR444a-3p.2_L-1	GCAGTTGCTGCCTCAAGCTT	down	18.1453	0	-inf	-inf	1.8158e-06	4.38288e-07
330	hvu-MIR444b-p5	AAGTTGTGCAGTTGCTGTCTC	up	0	10.8297	inf	inf	0.0033131	0.0017193
331	hvu-miR444b_L-1	GCAGTTGCTGTCTCAAGCTT	down	34.7785	0	-inf	-inf	3.8987e-11	4.33039e-13
332	ptc-miR530a_L+1_1ss9GT	CTGCATTTTCACCTGCACCTT	up	0	13.6797	inf	inf	0.00096339	0.000484768
333	tae-MIR531-p5_2ss18AC19CA	CGCCGGAGCAGCGTGCACA	down	16.6332	0	-inf	-inf	4.8839e-06	9.88557e-07
334	tae-MIR531-p3_2ss19AC20CA	TCGCCGGAGCAGCGTGCACA	down	42.339	0	-inf	-inf	3.0796e-13	1.45788e-15
335	tae-MIR531-p5_2ss19AG20CA	TCGCCGGAGCAGCGTGCAGA	down	10.5848	0	-inf	-inf	0.00026702	0.000130148
336	tae-MIR531-p5_2ss19CA20GT	CGCCGGAGCAGCGTGCAAAT	down	19.6574	0	-inf	-inf	6.7713e-07	8.61535e-08
337	tae-MIR531-p5_2ss13GT18CA	CTCGCCGGAGCATCGTGAAA	down	31.7543	0	-inf	-inf	2.7186e-10	4.96924e-12
338	tae-MIR1120a-p5_1ss20AT	TCCGTCCCATAATATAAGATC	up	0	29.6393	inf	inf	1.1798e-06	4.1577e-08
339	tae-MIR1120a-p5_1ss19AG	CCGTCCCATAATATAAGAGC	down	30.2422	0	-inf	-inf	7.1896e-10	2.5281e-11
340	tae-MIR1127b-p5_1ss3TC	TCCGTCCGGAAATACTTGTCC	up	0	7.40983	inf	inf	0.015121	0.019923
341	tae-MIR1128-p3_14	TAAAATACATCTAGATACATC	up	0	15.9596	inf	inf	0.00036317	0.000131927
342	tae-MIR1128-p3_15	TAGAACTAAAATACATCTAGATAC	up	0	15.9596	inf	inf	0.00036317	0.000131927
343	tae-MIR1128-p5_2	ATCTAGAACTAAAATACATCT	down	15.1211	0	-inf	-inf	1.3183e-05	5.02902e-06
344	tae-MIR1128-p3_4	ACTAAAATACATCTAGATACATC	up	0	15.9596	inf	inf	0.00036317	0.000131927
345	tae-MIR1128-p5_1ss19CT_1	TCTAGAACTAAAATACATT	up	0	9.11979	inf	inf	0.0070336	0.00579127
346	tae-MIR1128-p5_3	ATGTATCTAGAACTAAAATACATC	down	15.1211	0	-inf	-inf	1.3183e-05	5.02902e-06
347	tae-MIR1128-p3_11	CTAAAATACATCTAGATACATCCC	up	0	15.9596	inf	inf	0.00036317	0.000131927
348	tae-MIR1128-p3_10	CTAAAATACATCTAGATACATCC	up	0	15.9596	inf	inf	0.00036317	0.000131927
349	tae-MIR1128-p5_17	TCTAGAACTAAAATACATC	down	15.1211	0	-inf	-inf	1.3183e-05	5.02902e-06
350	tae-MIR1128-p3_7	AGAACTAAAATACATCTAGATACA	up	0	15.9596	inf	inf	0.00036317	0.000131927
351	tae-MIR1128-p3_1ss3CG	ATGTAGAACTAAAATACATC	up	0	11.9697	inf	inf	0.0020164	0.00181159
352	tae-MIR1128-p3_12	GAACTAAAATACATCTAGATACAT	up	0	15.9596	inf	inf	0.00036317	0.000131927
353	tae-MIR1128-p5_15	TCCCTCCGTCCGAAAATACTTGTC	down	15.1211	0	-inf	-inf	1.3183e-05	5.02902e-06
354	tae-MIR1128-p5_1ss19CT_2	TCTAGAACTAAAATACATTT	up	0	9.11979	inf	inf	0.0070336	0.00579127
355	tae-MIR1128-p3_1ss7CG	ATGTATGTAGAACTAAAATACATC	up	0	6.26985	inf	inf	0.025432	0.0373385
356	tae-MIR1128-p3_3	AACTAAAATACATCTAGATACATC	up	0	15.9596	inf	inf	0.00036317	0.000131927
357	tae-MIR1128-p5_1ss21CT_1	ATGTATCTAGAACTAAAATATATC	up	0	7.97981	inf	inf	0.011696	0.0107082
358	tae-MIR1128-p5_1ss21CT_3	TATCTAGAACTAAAATACATTT	up	0	7.97981	inf	inf	0.011696	0.0107082
359	tae-MIR1128-p3_1ss14CG_1	ATTTTGATGACAAGTATTTC	up	0	10.2598	inf	inf	0.0042532	0.00314856
360	tae-MIR1128-p5_12	TATCTAGAACTAAAATACAT	down	15.1211	0	-inf	-inf	1.3183e-05	5.02902e-06
361	tae-MIR1128-p3_13	GTATCTAGAACTAAAATACATCTA	up	0	15.9596	inf	inf	0.00036317	0.000131927
362	tae-MIR1128-p5_14	TATCTAGAACTAAAATACATCT	down	15.1211	0	-inf	-inf	1.3183e-05	5.02902e-06
363	tae-MIR1128-p3_1ss4TC	ATGCATCTAGAACTAAAATACATC	up	0	17.0996	inf	inf	0.00022369	6.93488e-05
364	tae-MIR1128-p5_1ss9AG_2	TCCGTCCGGAAATACTTGTCATC	up	0	34.7692	inf	inf	1.4193e-07	1.66848e-09
365	tae-MIR1128-p3_1	AAAATACATCTAGATACATC	up	0	15.9596	inf	inf	0.00036317	0.000131927
366	tae-MIR1128-p3_5	ACTAAAATACATCTAGATACATCC	up	0	15.9596	inf	inf	0.00036317	0.000131927
367	tae-MIR1128-p3_9	CTAAAATACATCTAGATACATC	up	0	15.9596	inf	inf	0.00036317	0.000131927
368	tae-MIR1128-p5_13	TATCTAGAACTAAAATACATC	down	15.1211	0	-inf	-inf	1.3183e-05	5.02902e-06
369	tae-MIR1128-p5_1ss21CT_2	TATCTAGAACTAAAATACATT	up	0	7.97981	inf	inf	0.011696	0.0107082
370	tae-MIR1128-p5_1ss3GA_2	ATATATCTAGAACTAAAATACATC	up	0	29.6393	inf	inf	1.1798e-06	4.1577e-08
371	tae-MIR1128-p5_18	TCTAGAACTAAAATACATCT	down	15.1211	0	-inf	-inf	1.3183e-05	5.02902e-06
372	tae-MIR1128-p3_1ss20AG	ATGTATCTAGAACTAAAATGCATC	up	0	13.1097	inf	inf	0.0012314	0.000935496
373	tae-MIR1128-p3_2	AAAATACATCTAGATACATCCCCT	up	0	15.9596	inf	inf	0.00036317	0.000131927
374	tae-MIR1128-p5_1	ATCTAGAACTAAAATACATC	down	15.1211	0	-inf	-inf	1.3183e-05	5.02902e-06
375	tae-MIR1128-p3_6	AGAACTAAAATACATCTAGATAC	up	0	15.9596	inf	inf	0.00036317	0.000131927
376	tae-MIR1128-p5_1ss3GA_1	AAAGGGATGTATCTAGAACTAAAA	up	0	29.6393	inf	inf	1.1798e-06	4.1577e-08
377	tae-MIR1128-p3_1ss14CG_2	ATTTTGATGACAAGTATTTCC	up	0	10.2598	inf	inf	0.0042532	0.00314856
378	far-MIR1134-p5_2ss10GA20GC	CAACAAGAAAAAGAGATCAC	up	0	49.0189	inf	inf	4.1347e-10	5.28815e-13
379	osa-miR1432-5p_L-2R+1	CAGGAGAGATGACACCGACA	down	9.07265	0	-inf	-inf	0.00073832	0.00066208
380	osa-MIR1847-p5_2ss14AC18AG	AGTTGTGGCACTGCCATGTGGGCC	down	18.1453	0	-inf	-inf	1.8158e-06	4.38288e-07
381	osa-MIR1847-p5_2ss13AC17AG	GTTGTGGCACTGCCATGTGGGCCA	down	21.1695	0	-inf	-inf	2.5316e-07	3.81969e-08
382	osa-MIR1847-p3_2ss14AC18AG	AGTTGTGGCACTGCCATGTGGGC	down	15.1211	0	-inf	-inf	1.3183e-05	5.02902e-06
383	mtr-MIR2627-p3_1ss6TC	CCGAGCAAATCTGAACTT	down	7.56054	0	-inf	-inf	0.0020639	0.0014933
384	vvi-MIR3630-p3_2ss18CT19AT	TGGGAATCTCTCTGATGTT	down	34.7785	0	-inf	-inf	3.8987e-11	4.33039e-13
385	vvi-MIR3630-p3_2ss17CT18AT	GGGAATCTCTCTGATGTT	down	16.6332	0	-inf	-inf	4.8839e-06	9.88557e-07
386	gma-miR4995_L-2R+3	GCAGTGGCTTGGTTAAGGGAAC	up	0	37.0491	inf	inf	5.5552e-08	4.78445e-10
387	hvu-MIR5049d-p5_2ss4TA24AT	CAAATATTTAGGAACGGAGGGAGT	up	0	9.68977	inf	inf	0.0054661	0.00314856
388	hvu-MIR5052-p5_2ss8GA24GC	GATCAATACGGATGGTTCCTTCGC	down	25.7058	0	-inf	-inf	1.3396e-08	6.54328e-10
389	bdi-miR5054_L+2	GTTCCCCACGGTCGGCGCCA	down	30.2422	0	-inf	-inf	7.1896e-10	2.5281e-11
390	bdi-MIR5064-p5_2	TTTGTCCATAGCATCAGCCAG	down	43.8511	0	-inf	-inf	1.1718e-13	2.86548e-16
391	bdi-MIR5066-p3_1ss19GA_2	GATCGGTCTTTTGGTTGCATTGGC	up	0	6.26985	inf	inf	0.025432	0.0373385
392	bdi-MIR5066-p3_2ss11GA20CA_2	TTTTGGTTGCATTGGCTAGAGCAT	up	0	7.40983	inf	inf	0.015121	0.019923
393	bdi-MIR5066-p3_2ss12GA21CA	CTTTTGGTTGCATTGGCTAGAGC	down	18.1453	0	-inf	-inf	1.8158e-06	4.38288e-07
394	bdi-MIR5066-p3_2ss11GA20CA_1	TTTTGGTTGCATTGGCTAGAGCA	up	0	7.40983	inf	inf	0.015121	0.019923
395	bdi-MIR5066-p3_1ss19GA_1	GATCGGTCTTTTGGTTGCA	up	0	6.26985	inf	inf	0.025432	0.0373385
396	osa-miR5071_L-1_1ss15GA	CAAGCATCATATCATGGACA	down	205.647	0	-inf	-inf	4.132e-58	1.65456e-73
397	osa-miR5071_R-1_1ss15GA	TCAAGCATCATATCATGGAC	up	0	9.68977	inf	inf	0.0054661	0.00314856
398	osa-miR5073_R+1_1ss19TA	GTTTGGTGAATCGGAAACAATTTT	up	0	15.9596	inf	inf	0.00036317	0.000131927
399	osa-miR5083_L-1R+2	GACTACAATTATCTGATCAAC	down	19.6574	0	-inf	-inf	6.7713e-07	8.61535e-08
400	osa-miR5083_R+2	AGACTACAATTATCTGATCAAC	down	18.1453	0	-inf	-inf	1.8158e-06	4.38288e-07
401	cas-miR5139_1ss5CT	AAACTTGGCTCTGATACCA	down	22.6816	0	-inf	-inf	9.4864e-08	7.50823e-09
402	cas-miR5139	AAACCTGGCTCTGATACCA	down	31.7543	0	-inf	-inf	2.7186e-10	4.96924e-12
403	cas-miR5139_L+1	GAAACCTGGCTCTGATACCA	down	12.0969	0	-inf	-inf	9.7371e-05	5.77033e-05
404	bdi-MIR5175b-p5_2ss7AT17TC	GACAAGTATTTAGGAACGGA	down	7.56054	0	-inf	-inf	0.0020639	0.0014933
405	bdi-miR5200a-3p_R+1	TGTAGATACTCCCTAAGGCTTT	up	0	39.8991	inf	inf	1.7239e-08	7.58963e-11
406	gma-MIR5368-p3_2ss2AT19CA_3	GTGAGATACCACTCTGGAAGAG	up	0	19.9495	inf	inf	6.7095e-05	1.03996e-05
407	gma-MIR5368-p5_1ss17CA	GAGATACCACTCTGGAAGAGCT	up	0	21.0895	inf	inf	4.1552e-05	5.58178e-06
408	gma-MIR5368-p5_1ss7TC_2	ACTGTTCCCTGGGATTGGCTTT	up	0	17.6696	inf	inf	0.00017567	3.66494e-05
409	gma-MIR5368-p3_1ss17CA	GAGATACCACTCTGGAAG	up	0	63.8385	inf	inf	9.9472e-13	9.29337e-17
410	gma-MIR5368-p5_2ss1TC21TC_3	CCCTGGGATTGGCTTTGGGCCTT	up	0	18.2396	inf	inf	0.00013802	3.66494e-05
411	gma-MIR5368-p5_1ss7TC_1	ACTGTTCCCTGGGATTGGCT	up	0	17.6696	inf	inf	0.00017567	3.66494e-05
412	gma-MIR5368-p3_2ss2AT19CA_2	GTGAGATACCACTCTGGAAGA	up	0	19.9495	inf	inf	6.7095e-05	1.03996e-05
413	gma-MIR5368-p5_2ss4AT21CA	CAGTGAGATACCACTCTGGAAG	up	0	26.7894	inf	inf	3.847e-06	1.4503e-07
414	gma-miR5368_L+2R+2	AGGGACAGTCTCAGGTAGACAGT	up	0	6.83984	inf	inf	0.019588	0.0199231
415	gma-MIR5368-p5_2ss4TC24TC	GTTCCCTGGGATTGGCTTTGGGCC	up	0	26.2194	inf	inf	4.8755e-06	2.64384e-07
416	gma-MIR5368-p3_2ss3AT20CA	AGTGAGATACCACTCTGGAAGA	up	0	7.97981	inf	inf	0.011696	0.0107082
417	gma-MIR5368-p3_2ss2AT19CA_5	GTGAGATACCACTCTGGAAGAGCT	up	0	19.9495	inf	inf	6.7095e-05	1.03996e-05
418	gma-MIR5368-p3_1ss14CA	ATACCACTCTGGAAGAGCT	up	0	19.3795	inf	inf	8.5301e-05	1.9472e-05
419	gma-MIR5368-p3_2ss2AT19CA_1	GTGAGATACCACTCTGGAAG	up	0	19.9495	inf	inf	6.7095e-05	1.03996e-05
420	gma-MIR5368-p3_2ss1AT18CA	TGAGATACCACTCTGGAAG	up	0	33.0592	inf	inf	2.8715e-07	5.93887e-09
421	gma-MIR5368-p5_2ss1TC21TC_2	CCCTGGGATTGGCTTTGGGCCT	up	0	18.2396	inf	inf	0.00013802	3.66494e-05
422	gma-MIR5368-p3_1ss16CA	AGATACCACTCTGGAAGAGCT	up	0	15.9596	inf	inf	0.00036317	0.000131927
423	gma-MIR5368-p3_2ss2TC22TC_1	TCCCTGGGATTGGCTTTGGGCC	up	0	27.3594	inf	inf	3.036e-06	1.45026e-07
424	gma-MIR5368-p5_2ss1TC21TC_1	CCCTGGGATTGGCTTTGGGCC	up	0	18.2396	inf	inf	0.00013802	3.66494e-05
425	gma-MIR5368-p3_2ss14CA20AC_2	ATACCACTCTGGAAGAGCTCG	up	0	17.6696	inf	inf	0.00017567	3.66494e-05
426	gma-MIR5368-p3_2ss2TC22TC_2	TCCCTGGGATTGGCTTTGGGCCTT	up	0	27.3594	inf	inf	3.036e-06	1.45026e-07
427	gma-MIR5368-p3_1ss1TC	CCCTGGGATTGGCTTTGGGC	up	0	11.3997	inf	inf	0.0025835	0.00171928
428	gma-MIR5368-p3_2ss14CA20AC_1	ATACCACTCTGGAAGAGCTC	up	0	17.6696	inf	inf	0.00017567	3.66494e-05
429	gma-MIR5368-p3_2ss2AT19CA_4	GTGAGATACCACTCTGGAAGAGC	up	0	19.9495	inf	inf	6.7095e-05	1.03996e-05
430	osa-MIR5794-p3_2ss17CT20GA	TATTGTTTTCTATATTTTGAAT	up	0	17.0996	inf	inf	0.00022369	6.93488e-05
431	sbi-MIR6233-p3_2ss17AG24CA	TTTGGTTTTGGTAATTGATGACAA	down	18.1453	0	-inf	-inf	1.8158e-06	4.38288e-07
432	sbi-MIR6233-p3_2ss16AG23CA	TTGGTTTTGGTAATTGATGACAA	down	13.609	0	-inf	-inf	3.5736e-05	1.13429e-05
433	sbi-MIR6233-p3_2ss2AT20AG	ATGTTTGGTTTTGGTAATTGATGA	down	12.0969	0	-inf	-inf	9.7371e-05	5.77033e-05
434	gma-MIR6300-p5_4	TGTAGTATAGTGGTAAGTATTCCCG	down	12.0969	0	-inf	-inf	9.7371e-05	5.77033e-05
435	ath-miR8175_L+3	TTCGATCCCCGGCAACGGCGCCA	down	9.07265	0	-inf	-inf	0.00073832	0.00066208
436	gma-MIR6300-p5_1ss9GT	TCGTTGTATTATAGTGGTAAGTATT	down	18.1453	0	-inf	-inf	1.8158e-06	4.38288e-07
437	gma-MIR6300-p5_6	TTGTAGTATAGTGGTAAGTATTCCC	down	12.0969	0	-inf	-inf	9.7371e-05	5.77033e-05
438	gma-miR6300_L-1R+1_2	TCGTTGTAGTATAGTGGT	down	45.3632	0	-inf	-inf	4.4614e-14	1.27028e-16
439	gma-MIR6300-p5_3	TATAGTGGTAAGTATTCCCGCC	down	12.0969	0	-inf	-inf	9.7371e-05	5.77033e-05
440	gma-MIR6300-p5_1	GTTGTAGTATAGTGGTAAGTATT	down	12.0969	0	-inf	-inf	9.7371e-05	5.77033e-05
441	gma-MIR6300-p5_5	TTGTAGTATAGTGGTAAGTATTCC	down	12.0969	0	-inf	-inf	9.7371e-05	5.77033e-05
442	gma-MIR6300-p3_1ss2CT	TTGTTGTAGTATAGTGGTAAGTATT	down	7.56054	0	-inf	-inf	0.0020639	0.0014933
443	gma-MIR6300-p5_2	GTTGTAGTATAGTGGTAAGTATTCC	down	12.0969	0	-inf	-inf	9.7371e-05	5.77033e-05
444	gma-miR6300_L-1R+1_1	TCGTTGTAGTATAGTGGC	down	45.3632	0	-inf	-inf	4.4614e-14	1.27028e-16
445	gma-miR6300_L-1R+6	TCGTTGTAGTATAGTGGTAAGTA	down	7.56054	0	-inf	-inf	0.0020639	0.0014933
446	gma-miR6300_L-1R+2	TCGTTGTAGTATAGTGGTA	down	10.5848	0	-inf	-inf	0.00026702	0.000130148
447	gma-miR6300_L-1R+8	TCGTTGTAGTATAGTGGTAAGTATT	down	48.3875	0	-inf	-inf	6.4766e-15	1.10689e-17
448	ptc-MIR6478-p5_2ss5CT20GA	CGACTTTAGCTCAGTTGGTA	down	178.429	0	-inf	-inf	1.1768e-50	1.29734e-63
449	ptc-miR6478_L-1R-1	CGACCTTAGCTCAGTTGGT	down	142.138	0	-inf	-inf	1.0407e-40	6.82062e-51
450	ptc-miR6478_L-1R+2_1ss21GA	CGACCTTAGCTCAGTTGGTAGA	down	178.429	0	-inf	-inf	1.1768e-50	1.29734e-63
451	ptc-miR6478_1ss21GT	CCGACCTTAGCTCAGTTGGTT	up	0	8.5498	inf	inf	0.0090631	0.00579127
452	ptc-miR6478_L-1R+3_1ss21GA	CGACCTTAGCTCAGTTGGTAGAG	down	18.1453	0	-inf	-inf	1.8158e-06	4.38288e-07
453	bdi-MIR7711-p5_2ss4TA19CT	AAGAGAAATCAACTCATTTTGAAT	down	12.0969	0	-inf	-inf	9.7371e-05	5.77033e-05
454	bdi-MIR7757-p3_2ss6AG18GT	TTTATGAGCTCATTGAATT	up	0	6.26985	inf	inf	0.025432	0.0373385
455	bdi-MIR7767-p5_2ss17GC18AT	TGGAAGAGCTCGGATTCT	up	0	19.9495	inf	inf	6.7095e-05	1.03996e-05
456	ath-miR8175_L+1	CGATCCCCGGCAACGGCGCCA	down	9.07265	0	-inf	-inf	0.00073832	0.00066208
457	ath-miR8175_1ss2AT	GTTCCCCGGCAACGGCGCCA	down	28.7301	0	-inf	-inf	1.9036e-09	5.70225e-11
458	ath-miR8175	GATCCCCGGCAACGGCGCCA	down	12.0969	0	-inf	-inf	9.7371e-05	5.77033e-05
459	bdi-miR9483a_2ss19AC20GA	TTGAACTGTTTCCTCTGACATTCC	down	234.377	0	-inf	-inf	5.6357e-66	2.10569e-83
460	bdi-miR9483a_1ss20GA	TTGAACTGTTTCCTCTGAAATTCC	down	1431.97	0	-inf	-inf	0	0
461	mdm-MIR10989e-p3_2ss19AG21GC	AACACCATTGTCATTGTCGACGA	down	7.56054	0	-inf	-inf	0.0020639	0.0014933
462	bna-miR156a_2ss9GT21AT	TGACAGAATAGAGTGAGCACT	up	0	149.906	inf	inf	8.4248e-28	1.36502e-38
463	bra-miR156a-5p_R+1_1ss9GT	TGACAGAATAGAGTGAGCACT	up	0	149.906	inf	inf	8.4248e-28	1.36502e-38
464	lus-miR159b_R+1_1ss21CT	TTTGGATTGAAGGGAGCTCTTT	up	0	164.156	inf	inf	2.7564e-30	2.02154e-42
465	bdi-miR166b-5p_R+1_1ss9GT	GGAATGTTTTCTGGCTCGGGGT	up	0	5.69987	inf	inf	0.033108	0.0373385
466	osa-miR171b_R+4	TGATTGAGCCGTGCCAATATCACCA	down	3.78027	0	-inf	-inf	0.029368	0.0386437
467	zma-miR171b-3p_L+3R+2	TGATTGAGCCGTGCCAATATCACCA	down	3.78027	0	-inf	-inf	0.029368	0.0386437
468	zma-miR319a-3p_L+1R+2_1ss9GT	CTTGGACTTAAGGGTGCTCCCTT	down	33.2664	0	-inf	-inf	1.029e-10	2.20311e-12
469	csi-miR396a-5p_L-1R+1	TCCACAGCTTTCTTGAACTGT	down	9.07265	0	-inf	-inf	0.00073832	0.00066208
470	aly-miR399d-3p_L-1_1ss11GA	GCCAAAGGAAATTTGCCCCG	down	10.5848	0	-inf	-inf	0.00026702	0.000130148
471	ppe-miR530_L-1R+1_1ss10GT	CTGCATTTTCACCTGCACCTC	up	0	6.26985	inf	inf	0.025432	0.0373385
472	mes-miR827_R+2_1ss15AG	TTAGATGACCATCAGCAAACACA	up	0	14.2497	inf	inf	0.00075421	0.000484768
473	gma-miR4995_R+3	AGGCAGTGGCTTGGTTAAGGGAAC	up	0	9.68977	inf	inf	0.0054661	0.00314856
474	bdi-miR5054_L+1	TTCCCCACGGTCGGCGCCA	down	7.56054	0	-inf	-inf	0.0020639	0.0014933
475	gma-miR5368_L+2R-1	AGGGACAGTCTCAGGTAGAC	up	0	25.6494	inf	inf	6.1803e-06	2.64384e-07
476	hbr-miR6173_L+1R-3	TAGCCGTAAACGATGGAT	up	0	5.69987	inf	inf	0.033108	0.0373385
477	PC-3p-8546_364	CATCTGCCTATGACTTCTCGT	up	0	54.7187	inf	inf	4.0511e-11	1.21466e-14
478	PC-5p-53850_92	GAGGCTCCTCTGACGTACTGCAGC	up	0	15.3896	inf	inf	0.00046308	0.00025228
479	PC-5p-106344_52	CCGGTCTCCACTGCTAGAGCC	up	0	6.83984	inf	inf	0.019588	0.0199231
480	PC-3p-71153_73	ATGCCATGTTGTTCTGAAGAA	up	0	19.9495	inf	inf	6.7095e-05	1.03996e-05
481	PC-3p-46167_103	TTGTCCACACTTAGACACTACAACC	down	34.7785	0	-inf	-inf	3.8987e-11	4.33039e-13
482	PC-3p-26298_159	ATATCTCATTTTCAACTATCCC	up	0	49.0189	inf	inf	4.1347e-10	5.28815e-13
483	PC-3p-190603_30	CAACTAATTCTGGGCAGAGGAAGT	down	24.1937	0	-inf	-inf	3.5617e-08	3.32882e-09
484	PC-5p-137_14138	CTCATGACTCAGCTGAATGCC	down	11935.1	0	-inf	-inf	0	0
485	PC-3p-101299_54	CGTTTAGCTGGGTCCTGAGCG	down	120.969	0	-inf	-inf	6.6858e-35	1.79364e-43
486	PC-5p-7811_389	ATATGCATGTGACCGAGCAATAAC	down	725.812	0	-inf	-inf	0	2.26225e-257
487	PC-3p-287687_19	GCGGCGGTTATTGCTCGGTCACAT	down	7.56054	0	-inf	-inf	0.0020639	0.0014933
488	PC-5p-51528_95	AACTTGGTAGCAAAGCTGACA	up	0	19.3795	inf	inf	8.5301e-05	1.9472e-05
489	PC-5p-180380_32	ACAGAAATAACGTCCAGAAACTTT	down	57.4601	0	-inf	-inf	2.0017e-17	7.32284e-21
490	PC-3p-195133_30	AGTTTTTGGATGTTCTTACTGTGT	down	52.9238	0	-inf	-inf	3.5943e-16	1.89586e-19
491	PC-5p-101565_54	TCCGTCCCACAATAGAAGATT	up	0	15.9596	inf	inf	0.00036317	0.000131927
492	PC-3p-60204_84	TTCATTTGGTTGAATTGGGGA	up	0	16.5296	inf	inf	0.00028495	6.93488e-05
493	PC-5p-23192_175	AGCGCTACCGCCGCTGCCCGGACA	down	75.6054	0	-inf	-inf	1.9751e-22	1.42041e-27
494	PC-3p-22114_181	TCCGGACAGCTATGGTAGTGTTAC	down	169.356	0	-inf	-inf	3.6013e-48	1.96478e-60
495	PC-5p-28518_150	AGGTGTGCCTAGCTTTGGTTGT	up	0	22.7995	inf	inf	2.0296e-05	1.6298e-06
496	PC-3p-894_2001	AACCAAAGCTGGCATACCTTT	up	0	189.236	inf	inf	1.1745e-34	1.24444e-48
497	PC-5p-167055_34	TTTGACTTTGCACTGCTAGCGGCTT	down	9.07265	0	-inf	-inf	0.00073832	0.00066208
498	PC-5p-165967_35	TTCTCATTTTCACCACTAACCAGC	up	0	9.68977	inf	inf	0.0054661	0.00314856
499	PC-5p-317698_17	TCTTACCTTGATGCTTCTACA	up	0	6.83984	inf	inf	0.019588	0.0199231
500	PC-3p-47805_101	ATGTAGAATCACCAGGGTAAG	up	0	27.9293	inf	inf	2.3964e-06	7.97397e-08
501	PC-3p-51604_95	TTAGGAACATGTGTGCTCTCTTGT	down	78.6296	0	-inf	-inf	2.9015e-23	1.23751e-28
502	PC-5p-33600_132	ATTCACAAACTTTGGCAGTCCATC	up	0	97.4677	inf	inf	1.2317e-18	2.1901e-25
503	PC-5p-294952_19	GCGCTACCTCCGCTGCCCGGACAG	down	13.609	0	-inf	-inf	3.5736e-05	1.13429e-05
504	PC-3p-15223_239	TCCGGACAGCTGTGGTAGTGTTAC	down	110.384	0	-inf	-inf	5.3858e-32	1.38082e-39
505	PC-5p-283744_19	AGCGCTATCGCCGCTGACCGGATA	down	16.6332	0	-inf	-inf	4.8839e-06	9.88557e-07
506	PC-3p-94081_58	GTCCGGACAGCTGTGGTAGTGTTAC	down	52.9238	0	-inf	-inf	3.5943e-16	1.89586e-19
507	PC-3p-67146_77	ATTCCAAAAGGTTTGAAGCTAAT	down	45.3632	0	-inf	-inf	4.4614e-14	1.27028e-16
508	PC-5p-45109_105	CGGAGTCCTGATAGGATAATTCAC	down	42.339	0	-inf	-inf	3.0796e-13	1.45788e-15
509	PC-3p-208999_28	GAATTATTCTATCAGGACTCCGTT	down	12.0969	0	-inf	-inf	9.7371e-05	5.77033e-05
510	PC-5p-323955_17	AGCGCTACCGCCGCTGCCCAGACA	down	13.609	0	-inf	-inf	3.5736e-05	1.13429e-05
511	PC-3p-81733_65	AAATAGAACCACATACGGCAAAGA	up	0	22.2295	inf	inf	2.5764e-05	3.00977e-06
512	PC-5p-3028_770	ATATATTTGATTTGACTTTACACA	down	527.726	0	-inf	-inf	0	2.44759e-187
513	PC-3p-830521_5	CAGGTGTGTGAGGTCAAATCAGAT	down	7.56054	0	-inf	-inf	0.0020639	0.0014933
514	PC-3p-104229_53	GTCCGGACAGCTGTGGTAGTGTT	down	19.6574	0	-inf	-inf	6.7713e-07	8.61535e-08
515	PC-5p-100006_55	ACTGGGCCGTACGGGCCTGCATC	down	22.6816	0	-inf	-inf	9.4864e-08	7.50823e-09
516	PC-3p-418819_12	TGAATTTCTTCTATAAGCGCATC	down	9.07265	0	-inf	-inf	0.00073832	0.00066208
517	PC-3p-181496_32	TTCCAAAATGCTTGAAGCGAATT	down	19.6574	0	-inf	-inf	6.7713e-07	8.61535e-08
518	PC-5p-38335_120	TTGACCGTAAATTTAACTATC	up	0	13.1097	inf	inf	0.0012314	0.000935496
519	PC-3p-229020_25	TGAATTTTCTCTATAAGCGCACC	down	9.07265	0	-inf	-inf	0.00073832	0.00066208
520	PC-5p-205532_28	GTCACAAACCAGGACTAAAGGGCC	down	18.1453	0	-inf	-inf	1.8158e-06	4.38288e-07
521	PC-3p-152998_38	GTTACGAACCGGCACTAAAGCC	down	19.6574	0	-inf	-inf	6.7713e-07	8.61535e-08
522	PC-5p-242415_23	TTTTGACCATAGATCTAACTAATA	down	10.5848	0	-inf	-inf	0.00026702	0.000130148
523	PC-3p-2990_779	AAATGTCACGTGTCATTCATC	up	0	98.0377	inf	inf	9.7868e-19	2.19901e-25
524	PC-5p-403634_12	GGTCCCAGTTGGTGGCTTGAACC	down	9.07265	0	-inf	-inf	0.00073832	0.00066208
525	PC-5p-1385_1386	CGTTTCTCCTTCTTTTCCTTGT	up	0	156.746	inf	inf	5.4007e-29	1.46849e-40
526	PC-5p-89989_60	TTAGTCCCGGTTGGTGGCACCA	down	18.1453	0	-inf	-inf	1.8158e-06	4.38288e-07
527	PC-3p-140070_41	TATGAATTTAGGTTGAATTTTCT	down	12.0969	0	-inf	-inf	9.7371e-05	5.77033e-05
528	PC-5p-191742_30	TAGCAGAACTCCCGACCTTGCTTC	down	25.7058	0	-inf	-inf	1.3396e-08	6.54328e-10
529	PC-5p-104855_53	TTTGTAGATATTTCACTATGAACC	up	0	6.83984	inf	inf	0.019588	0.0199231
530	PC-5p-59442_85	TAGTGCAGAACCGGGCTATAGCC	down	40.8269	0	-inf	-inf	8.0981e-13	3.28837e-15
531	PC-5p-52692_93	TTTGGACATCTGAGCAGCTCT	up	0	8.5498	inf	inf	0.0090631	0.00579127
532	PC-5p-201701_29	TCATTGGTCCCGGTTCGTGGCAT	down	9.07265	0	-inf	-inf	0.00073832	0.00066208
533	PC-5p-102710_54	TAGTTATTCTAATCCCGGGATT	down	42.339	0	-inf	-inf	3.0796e-13	1.45788e-15
534	PC-3p-21128_187	ATTGACCCAACTGCAGGTGCA	up	0	27.9293	inf	inf	2.3964e-06	7.97397e-08
535	PC-5p-51741_95	GTTTGAGGGCCGAAATCGGAAGC	down	37.8027	0	-inf	-inf	5.6106e-12	3.77362e-14
536	PC-3p-244327_23	TCGGCACGAACCGCCACTAAAGGC	down	7.56054	0	-inf	-inf	0.0020639	0.0014933
537	PC-3p-332163_16	GGTTGGTGGCACCAACCAGGACC	down	7.56054	0	-inf	-inf	0.0020639	0.0014933
538	PC-5p-2795_819	ACATTTGGACTTATGTGCAGCT	up	0	90.0579	inf	inf	2.4503e-17	1.48655e-23
539	PC-3p-102754_54	TTGAATTTCCTCTGTAAGCGCATC	down	22.6816	0	-inf	-inf	9.4864e-08	7.50823e-09
540	PC-5p-425571_12	GATTTGTGGCACCAAGTGGGACC	down	10.5848	0	-inf	-inf	0.00026702	0.000130148
541	PC-5p-94507_58	ATGATGCAAGCACAGTCCACT	up	0	17.0996	inf	inf	0.00022369	6.93488e-05
542	PC-5p-131018_43	TTTGACCGTAAATTTAACTTT	up	0	9.11979	inf	inf	0.0070336	0.00579127
543	PC-3p-142473_40	CCTCCAGTCGGCCTGCTGTGGGCC	down	15.1211	0	-inf	-inf	1.3183e-05	5.02902e-06
544	PC-3p-29768_145	TTGCAGAACCGGCACTAAAGGCCC	down	48.3875	0	-inf	-inf	6.4766e-15	1.10689e-17
545	PC-3p-196096_29	CTTTAGTCCCGGTTGGAGCCACC	down	19.6574	0	-inf	-inf	6.7713e-07	8.61535e-08
546	PC-5p-49460_98	ATTGCAGGATGGCAGGCACACGA	down	33.2664	0	-inf	-inf	1.029e-10	2.20311e-12
547	PC-5p-45382_105	TTGAGCCCCATTTGTTTTACA	up	0	11.3997	inf	inf	0.0025835	0.00171928
548	PC-5p-357621_14	AGCTTCAATCCATTCGGAATAGTG	down	10.5848	0	-inf	-inf	0.00026702	0.000130148
549	PC-5p-34578_129	AAGAACCGCGACTAAAGGCCCGTC	up	0	13.6797	inf	inf	0.00096339	0.000484768
550	PC-3p-54403_91	CCGGACAGCTGTGGTAGTGTTACT	down	61.9964	0	-inf	-inf	1.118e-18	1.25416e-22
551	PC-5p-28216_151	AGCATCTGAGAAGCTCTCGGCA	up	0	15.9596	inf	inf	0.00036317	0.000131927
552	PC-3p-74448_71	TGGCCAAGCTGTCGGCATACC	up	0	18.8096	inf	inf	0.00010849	1.94721e-05
553	PC-5p-92897_59	ATGTCCTTTGATGCTGGTTCGACC	down	60.4843	0	-inf	-inf	2.9239e-18	6.38053e-22
554	PC-3p-205058_28	TATGAATTTAGGTTGAATTTT	down	15.1211	0	-inf	-inf	1.3183e-05	5.02902e-06
555	PC-5p-139410_41	AGAAGAACCGCGACTAAAGGTCC	down	13.609	0	-inf	-inf	3.5736e-05	1.13429e-05
556	PC-3p-40888_114	TGGCTGGTTCTATGGATAAAT	up	0	22.2295	inf	inf	2.5764e-05	3.00977e-06
557	PC-5p-223762_26	AGTACCAAATAGGATAATTCGCTT	down	9.07265	0	-inf	-inf	0.00073832	0.00066208
558	PC-3p-142521_40	AATGGGGCTCAAAGATTTTGGGA	down	22.6816	0	-inf	-inf	9.4864e-08	7.50823e-09
559	PC-3p-62611_81	AGGTTGAATTCTCTCTATAAGCGC	down	27.2179	0	-inf	-inf	5.0463e-09	2.90099e-10
560	PC-3p-163287_35	GGGACGAATCAGGACCAATGGGCC	down	10.5848	0	-inf	-inf	0.00026702	0.000130148
561	PC-5p-221390_26	CCTTTGGTCTCGGTTCGTGGCACC	down	15.1211	0	-inf	-inf	1.3183e-05	5.02902e-06
562	PC-5p-44907_106	TTTGGTACAAAGTTCAGCAAGAGC	down	27.2179	0	-inf	-inf	5.0463e-09	2.90099e-10
563	PC-5p-68618_76	GGTTCTGTAACCGGCACTAAAGG	down	25.7058	0	-inf	-inf	1.3396e-08	6.54328e-10
564	PC-3p-460539_10	TTCTGCGACAAGTAATTCACGA	down	7.56054	0	-inf	-inf	0.0020639	0.0014933
565	PC-3p-103822_53	TAGTATCAGTTTGTGCCATGAACC	down	9.07265	0	-inf	-inf	0.00073832	0.00066208
566	PC-3p-66883_77	TCTCCTGTAGAAATAGGCATC	down	25.7058	0	-inf	-inf	1.3396e-08	6.54328e-10
567	PC-3p-72369_72	AGGCCTGAAGCTAAGCAACGTGC	down	42.339	0	-inf	-inf	3.0796e-13	1.45788e-15
568	PC-3p-50766_96	AGTAATTTTGGACGGAGGGAG	up	0	11.3997	inf	inf	0.0025835	0.00171928
569	PC-5p-221359_26	AGTTGAGAGGAGCTCGAGAGGGT	down	7.56054	0	-inf	-inf	0.0020639	0.0014933
570	PC-5p-91221_60	AATTACTTTTCTCTGAAATGGATG	up	0	10.8297	inf	inf	0.0033131	0.0017193
571	PC-3p-61144_83	ATTTTTGTATGTCGAGCAATG	up	0	39.3291	inf	inf	2.1781e-08	1.39667e-10
572	PC-5p-372113_14	CTGTTCACCTGTTAAATACT	down	9.07265	0	-inf	-inf	0.00073832	0.00066208
573	PC-5p-47709_101	TGTGAAACACTGTGTGAGAGA	down	45.3632	0	-inf	-inf	4.4614e-14	1.27028e-16
574	PC-3p-259716_22	TTGCAGAACCGGCACTAAAGGACC	down	16.6332	0	-inf	-inf	4.8839e-06	9.88557e-07
575	PC-5p-62131_82	TTGGACTTCTGTGCAGCTCTCAGC	up	0	6.26985	inf	inf	0.025432	0.0373385
576	PC-3p-2971_782	TTTGTTATTTTTGGTGAGAGCTCC	down	358.37	0	-inf	-inf	0	3.12535e-127
577	PC-5p-251780_22	TTAACAAACGAGACCAACTATGGC	down	19.6574	0	-inf	-inf	6.7713e-07	8.61535e-08
578	PC-3p-40941_114	ACCTGTCAGTGACCCAACTGCGCC	up	0	10.2598	inf	inf	0.0042532	0.00314856
579	PC-3p-16995_220	ATACATCCTTTTTTATCCATT	up	0	27.3594	inf	inf	3.036e-06	1.45026e-07
580	PC-3p-35213_127	TCCGCGATCATCACGACCAAA	up	0	45.0289	inf	inf	2.1097e-09	3.75252e-12
581	PC-3p-22677_177	AATGCTTTTTGATTTGTGAATGCC	up	0	30.7793	inf	inf	7.3619e-07	2.16121e-08
582	PC-3p-135144_42	TAACGAAGCATTGCACCTCTTTT	down	10.5848	0	-inf	-inf	0.00026702	0.000130148
583	PC-3p-81209_66	TGTCCACACTTAGACACTACAACC	down	21.1695	0	-inf	-inf	2.5316e-07	3.81969e-08
584	PC-3p-132802_43	GATGTAACTTACACCTGACC	down	16.6332	0	-inf	-inf	4.8839e-06	9.88557e-07
585	PC-5p-257552_22	TAGCTCTCTGCAAAAAAGACAAAT	down	10.5848	0	-inf	-inf	0.00026702	0.000130148
586	PC-5p-252676_22	CTTTAGTGTCGGTTCGTGCCGAAC	down	25.7058	0	-inf	-inf	1.3396e-08	6.54328e-10
587	PC-3p-49390_98	ATGTGGTCTATAGTGGAATC	down	37.8027	0	-inf	-inf	5.6106e-12	3.77362e-14
588	PC-3p-210144_27	TGTAGTCCGTATTGAAATCTC	down	16.6332	0	-inf	-inf	4.8839e-06	9.88557e-07
589	PC-5p-72255_72	ACATTTGAGCAGCTCTTGGCA	up	0	6.83984	inf	inf	0.019588	0.0199231
590	PC-5p-119546_47	TTTAGCGCCAGTTCGTGACGAAC	down	15.1211	0	-inf	-inf	1.3183e-05	5.02902e-06
591	PC-3p-103382_53	TTCATCGGCAATGATGTGGTA	down	48.3875	0	-inf	-inf	6.4766e-15	1.10689e-17
592	PC-5p-17471_215	ACCGAAATACTTGTAGTTGAG	up	0	30.7793	inf	inf	7.3619e-07	2.16121e-08
593	PC-5p-48483_100	TGAAAGGACCTATGAGGAGTC	up	0	21.0895	inf	inf	4.1552e-05	5.58178e-06
594	PC-3p-210212_27	ACCCACATGTCGGTGACACTAAG	down	22.6816	0	-inf	-inf	9.4864e-08	7.50823e-09
595	PC-3p-74749_70	AGTGATTCTCGGAGAAGCTGGGGA	up	0	18.8096	inf	inf	0.00010849	1.94721e-05
596	PC-5p-24735_166	TACGGCAAAGCCGTCGGCATAGAT	up	0	18.2396	inf	inf	0.00013802	3.66494e-05
597	PC-3p-19778_197	ATTATATATGGCAAAGAGCTCATT	up	0	37.0491	inf	inf	5.5552e-08	4.78445e-10
598	PC-3p-258527_22	ACTGCCGGGCAGTTATGTAGAGCC	down	9.07265	0	-inf	-inf	0.00073832	0.00066208
599	PC-5p-71693_73	AAAATGGATAAAAGAGAATGTATC	up	0	9.68977	inf	inf	0.0054661	0.00314856
600	PC-3p-284442_19	GGCCCACTGGGCAGCGCGCC	down	7.56054	0	-inf	-inf	0.0020639	0.0014933
601	PC-5p-313324_17	CGGCACGAACCGCCACTAAAGGC	down	16.6332	0	-inf	-inf	4.8839e-06	9.88557e-07
602	PC-5p-35398_127	ACGGCAAAGCCGTCGGCATA	down	74.0933	0	-inf	-inf	5.1546e-22	7.22744e-27
603	PC-3p-205878_28	GGAATGTGATTTCATGATGAATT	down	12.0969	0	-inf	-inf	9.7371e-05	5.77033e-05
604	PC-5p-58548_86	TTTGGACTTATGTGCAGCTCT	up	0	7.40983	inf	inf	0.015121	0.019923
605	PC-3p-14142_252	CGTCACGAACCGGCACTAAAGGCC	down	123.993	0	-inf	-inf	9.8886e-36	1.56232e-44
606	PC-5p-351855_15	AGAAGCGTAGTGCTCACCTGCAC	down	15.1211	0	-inf	-inf	1.3183e-05	5.02902e-06
607	PC-3p-348692_15	CTCCTGTAGAAATAGGCACCGGT	down	10.5848	0	-inf	-inf	0.00026702	0.000130148
608	PC-3p-98009_56	TTGAATTTCCTCTATAAGCGC	down	19.6574	0	-inf	-inf	6.7713e-07	8.61535e-08
609	PC-3p-147393_39	AGGCCCACTGGGCAGCGCGCC	down	16.6332	0	-inf	-inf	4.8839e-06	9.88557e-07
610	PC-3p-490_3604	TGAATTTCCTCTATAAGCGCATC	down	1433.48	0	-inf	-inf	0	0
611	PC-5p-45188_105	TACAGACGACAAAGAGGTTACTTT	up	0	21.0895	inf	inf	4.1552e-05	5.58178e-06
612	PC-3p-76712_69	CCGAAAACTTTGTGCACACACATA	down	25.7058	0	-inf	-inf	1.3396e-08	6.54328e-10
613	PC-3p-152362_38	ATATGGAGTGATGATTCTGGGAGA	down	10.5848	0	-inf	-inf	0.00026702	0.000130148
614	PC-5p-35233_127	GCTAAATCTCAGTCGACTGAGACT	up	0	7.40983	inf	inf	0.015121	0.019923
615	PC-5p-199546_29	TTCATCGAAAAATAACATCCGAG	down	10.5848	0	-inf	-inf	0.00026702	0.000130148
616	PC-3p-108350_51	CCACCAACCGGTACCAATGGACCC	down	19.6574	0	-inf	-inf	6.7713e-07	8.61535e-08
617	PC-5p-66411_78	ACATTCAATGAGCTTGTGGCA	up	0	17.0996	inf	inf	0.00022369	6.93488e-05
618	PC-5p-22556_178	TTGGACTTATGTGCAGCTCTC	up	0	29.0693	inf	inf	1.4939e-06	8.04235e-08
619	PC-3p-9218_345	CTATCCGGGACTCCATTCCAGAAC	down	58.9722	0	-inf	-inf	7.649e-18	1.43938e-21
620	PC-5p-108034_51	CTCATTGGTCCCGGTTCGTGGCAT	down	9.07265	0	-inf	-inf	0.00073832	0.00066208
621	PC-3p-132531_43	TTCGGGCAGCTGCGGTAGTGCT	down	12.0969	0	-inf	-inf	9.7371e-05	5.77033e-05
622	PC-5p-21002_188	GCGCTGCCCTGTGAGTCTGC	down	92.2386	0	-inf	-inf	5.2204e-27	3.16029e-33
623	PC-5p-44251_107	ATTACTTGTCTCGAAAATGGATGT	up	0	12.5397	inf	inf	0.0015752	0.000935496
624	PC-3p-114977_49	GGTTGAATTCTCTCTATAAGCGC	down	27.2179	0	-inf	-inf	5.0463e-09	2.90099e-10
625	PC-5p-46074_104	CGGTTGGTGGCTTGAACCGGGACC	up	0	6.26985	inf	inf	0.025432	0.0373385
626	PC-5p-23973_170	TTTGCCATAGGCATAGCCCTG	up	0	19.9495	inf	inf	6.7095e-05	1.03996e-05
627	PC-5p-336681_16	CTGTAAATTAATATAAGAGC	down	12.0969	0	-inf	-inf	9.7371e-05	5.77033e-05
628	PC-3p-163712_35	ACTAGTCAAGACAAAAGTTGGATT	down	18.1453	0	-inf	-inf	1.8158e-06	4.38288e-07
629	PC-5p-101650_54	GTGAAACACTGTGTGAGAGA	down	15.1211	0	-inf	-inf	1.3183e-05	5.02902e-06
630	PC-3p-26628_158	ACTTAAGATATGTTCCCTCACATT	down	90.7265	0	-inf	-inf	1.3601e-26	7.12895e-33
631	PC-5p-77782_68	ACTTGTCACAAAAATGGATGTATC	up	0	6.26985	inf	inf	0.025432	0.0373385
632	PC-3p-453447_11	TGTAGTCCTTATTGAAATCTC	down	16.6332	0	-inf	-inf	4.8839e-06	9.88557e-07
633	PC-3p-46665_103	CTAACATAAGCCAAATAGTGGAGC	down	37.8027	0	-inf	-inf	5.6106e-12	3.77362e-14
634	PC-3p-303201_18	CCAGGACTAATGTGAATATTGCC	down	10.5848	0	-inf	-inf	0.00026702	0.000130148
635	PC-3p-24418_168	TCTTCTGTAGAAATAGGCACCGGT	up	0	23.9394	inf	inf	1.2605e-05	8.85941e-07
636	PC-3p-47084_102	TAATTTTCCTCTATAAGCGCATC	down	43.8511	0	-inf	-inf	1.1718e-13	2.86548e-16
637	PC-5p-444931_11	TTGGATGGGCAACTGCAAAGGTTT	down	15.1211	0	-inf	-inf	1.3183e-05	5.02902e-06
638	PC-5p-25126_164	AACATTTGTACTTATGTGCAGC	up	0	22.7995	inf	inf	2.0296e-05	1.6298e-06
639	PC-3p-301009_18	GCCGGGCAGTTAGGTAAAGTCACA	down	10.5848	0	-inf	-inf	0.00026702	0.000130148
640	PC-5p-198410_29	TAGAGATTCCACTATGGACCACGT	down	16.6332	0	-inf	-inf	4.8839e-06	9.88557e-07
641	PC-5p-44120_107	ACTTGTCTCGAAAATGGATGTATC	up	0	12.5397	inf	inf	0.0015752	0.000935496
642	PC-3p-118654_47	CAGGACTAATGTGAATATTGCCCC	down	13.609	0	-inf	-inf	3.5736e-05	1.13429e-05
643	PC-3p-117780_48	AATAAAGACAGGAATTTTGGGACC	up	0	11.9697	inf	inf	0.0020164	0.00181159
644	PC-5p-70508_74	TGAAACACTGTGTGAGAGAAG	down	45.3632	0	-inf	-inf	4.4614e-14	1.27028e-16
645	PC-3p-24914_166	TCTTTTTAATGAGAGCTCCTC	up	0	21.6595	inf	inf	3.2715e-05	3.00977e-06
646	PC-3p-52452_94	TTATTTCGAAAGGCTTGAAGCAAA	down	42.339	0	-inf	-inf	3.0796e-13	1.45788e-15
647	PC-3p-57311_87	ATTGGGTATTTCTGTCTTTAAA	up	0	48.4489	inf	inf	5.2176e-10	1.01098e-12
648	PC-3p-61315_83	AGATACTTTGTGATTTGTGAATGC	up	0	10.2598	inf	inf	0.0042532	0.00314856
649	PC-3p-123313_46	ATTTCTGTTACAAGTAATTCC	down	48.3875	0	-inf	-inf	6.4766e-15	1.10689e-17
650	PC-5p-103871_53	TAGCTTTAAGCCTTGAGGAATAG	down	21.1695	0	-inf	-inf	2.5316e-07	3.81969e-08
651	PC-3p-133507_43	ATATATACACACGCGGACTCGAGG	up	0	7.97981	inf	inf	0.011696	0.0107082
652	PC-3p-41707_112	AAGTATTATGGAATTGAGGGA	up	0	19.9495	inf	inf	6.7095e-05	1.03996e-05
653	PC-3p-181719_32	CGGGAAAAGAAGGAGTAACGAC	up	0	6.26985	inf	inf	0.025432	0.0373385
654	PC-3p-429932_11	TGATACTAGTATATGATACTCCC	down	7.56054	0	-inf	-inf	0.0020639	0.0014933
655	PC-3p-82022_65	ATCGGTGGTAGATTCCTATT	down	36.2906	0	-inf	-inf	1.4784e-11	1.91987e-13
656	PC-5p-98313_56	TAGCTCTCGGCAAAAAAGACAAAT	down	10.5848	0	-inf	-inf	0.00026702	0.000130148
657	PC-5p-15783_233	TTGGTGGCATGAACCGGGACC	up	0	33.0592	inf	inf	2.8715e-07	5.93887e-09
658	PC-3p-61727_82	GTCCGGATAGCTGTGGTAGTGTTA	down	25.7058	0	-inf	-inf	1.3396e-08	6.54328e-10
659	PC-5p-381638_13	AACCGGGACTAAAGGGGTGCATT	down	7.56054	0	-inf	-inf	0.0020639	0.0014933
660	PC-5p-5125_528	ACATTTGGACTTATGTGCAGC	up	0	62.6985	inf	inf	1.5801e-12	1.80102e-16
661	PC-3p-124416_45	CCTTTGGTCCCGGTTGATGGCACC	down	16.6332	0	-inf	-inf	4.8839e-06	9.88557e-07
662	PC-3p-52210_94	TGAATTTCCTCTATAAGCGCAT	down	21.1695	0	-inf	-inf	2.5316e-07	3.81969e-08
663	PC-3p-123755_46	TTATGAATTTAGGTTGAATTTT	down	24.1937	0	-inf	-inf	3.5617e-08	3.32882e-09
664	PC-5p-26990_156	TGTGATCGAGATATATTTGAC	down	57.4601	0	-inf	-inf	2.0017e-17	7.32284e-21
665	PC-3p-36117_125	CTATCCGGTACTCCATTCCAGAAC	down	78.6296	0	-inf	-inf	2.9015e-23	1.23751e-28
666	PC-5p-167963_34	TATTTGGAGGATATGCAAGATGAG	down	7.56054	0	-inf	-inf	0.0020639	0.0014933
667	PC-3p-169843_34	AGAACCGGGACAGATGGGCCTTC	down	24.1937	0	-inf	-inf	3.5617e-08	3.32882e-09
668	PC-3p-41607_112	ATAATTTTTTATATAAACTTGGTC	up	0	18.2396	inf	inf	0.00013802	3.66494e-05
669	PC-5p-5513_501	TCTGTAAATTTATATAAGAGC	up	0	92.9078	inf	inf	7.7546e-18	2.40205e-24
670	PC-5p-48406_100	AAATATAATTCTTTGTAGAGATT	up	0	14.2497	inf	inf	0.00075421	0.000484768
671	PC-3p-362247_14	TGAATTTATGTTGAATTTTCTCTA	down	9.07265	0	-inf	-inf	0.00073832	0.00066208
672	PC-3p-289364_19	ACTAGATATGATTGTAAAACA	down	18.1453	0	-inf	-inf	1.8158e-06	4.38288e-07
673	PC-5p-69734_75	AAACCGGATTTTTCTGAAGCACCG	up	0	7.40983	inf	inf	0.015121	0.019923
674	PC-5p-237453_24	GGAGTCCTGATAGGATAATTCAC	down	18.1453	0	-inf	-inf	1.8158e-06	4.38288e-07
675	PC-3p-250995_23	TTGAATTTCTTCTATAAGCGCATC	down	12.0969	0	-inf	-inf	9.7371e-05	5.77033e-05
676	PC-5p-2645_851	AGATAAGGTAGTAATAATGTCATA	down	196.574	0	-inf	-inf	1.2607e-55	2.50683e-70
677	PC-3p-308196_18	CTCCAGTCGGCCTGCTGTGGGCC	down	7.56054	0	-inf	-inf	0.0020639	0.0014933
678	PC-5p-8504_365	TTTAGCGCCGGTTCGTGACGAAC	down	158.771	0	-inf	-inf	2.8656e-45	6.71401e-57
679	PC-3p-189286_30	GTCTGTTGGCGGACGACAAAGATT	up	0	7.97981	inf	inf	0.011696	0.0107082
680	PC-5p-48527_100	CTTTAGTCCCGGTTGGTGCCACC	down	24.1937	0	-inf	-inf	3.5617e-08	3.32882e-09
681	PC-3p-62871_81	TCTCGTGTAGAAATAGGCACC	up	0	5.69987	inf	inf	0.033108	0.0373385
682	PC-5p-206420_28	GGGAGAAGCGCAGTGCTCACCTGC	down	12.0969	0	-inf	-inf	9.7371e-05	5.77033e-05
683	PC-5p-28545_150	TATTGCAGGATGGCAGGCACACGA	down	36.2906	0	-inf	-inf	1.4784e-11	1.91987e-13
684	PC-5p-330227_16	ATTAGAACCAGTTCGTGGCGAAC	down	21.1695	0	-inf	-inf	2.5316e-07	3.81969e-08
685	PC-5p-63511_80	GATGGTGCTCAGTTTAATTTCACT	down	30.2422	0	-inf	-inf	7.1896e-10	2.5281e-11
686	PC-5p-56095_89	ACATTGCTCGAGATACAAAAA	up	0	17.0996	inf	inf	0.00022369	6.93488e-05
687	PC-3p-183994_31	CTCGGTTTATTTTTCTAAGCACC	down	12.0969	0	-inf	-inf	9.7371e-05	5.77033e-05
688	PC-5p-114926_49	ACATGTACCGTCGGTGTCGGACA	down	19.6574	0	-inf	-inf	6.7713e-07	8.61535e-08
689	PC-5p-7728_392	CGCGCTGCCCTGTGAGTCTGC	down	148.187	0	-inf	-inf	2.2847e-42	5.17353e-53
690	PC-5p-53896_92	GATAAGCTAGTAATAATGTCATA	down	34.7785	0	-inf	-inf	3.8987e-11	4.33039e-13
691	PC-3p-16448_226	TTGCCATATGCATAGCCCTGC	up	0	42.179	inf	inf	6.7718e-09	2.26268e-11
692	PC-5p-88267_61	ATGCCCTTATACAGGAAATTTGAC	down	16.6332	0	-inf	-inf	4.8839e-06	9.88557e-07
693	PC-3p-450539_11	CCTTTGTAGTGACCCATTCATCT	down	7.56054	0	-inf	-inf	0.0020639	0.0014933
694	PC-3p-6807_430	AAGAACACCAAGAACACAAGGGGA	down	161.796	0	-inf	-inf	4.2496e-46	5.84693e-58
695	PC-3p-501658_9	TGGACGAACCGGGACCAATGGGCC	down	9.07265	0	-inf	-inf	0.00073832	0.00066208
696	PC-3p-255741_22	TTGAATTTCCTCTATAATT	down	12.0969	0	-inf	-inf	9.7371e-05	5.77033e-05
697	PC-3p-228725_25	TGAATTTCCTCTATAAGCGC	down	10.5848	0	-inf	-inf	0.00026702	0.000130148
698	PC-5p-62083_82	CTGTAGTTGAGAGGAGCTCGAGA	down	31.7543	0	-inf	-inf	2.7186e-10	4.96924e-12
699	PC-5p-221214_26	ATAGGATAATTCGCTTTTTGGTAC	down	7.56054	0	-inf	-inf	0.0020639	0.0014933
700	PC-5p-192007_30	GCCTTTAAGGCACCTGCCTTT	down	13.609	0	-inf	-inf	3.5736e-05	1.13429e-05
701	PC-5p-211606_27	CCCTTTAGTGTCGGTTCTGTAAC	down	19.6574	0	-inf	-inf	6.7713e-07	8.61535e-08
702	PC-3p-13332_262	CCATTGACCCAACTGCAGGTGC	up	0	30.2093	inf	inf	9.3189e-07	4.1577e-08
703	PC-3p-268675_21	GAATTTAGGTTGAATTCTCTCT	down	7.56054	0	-inf	-inf	0.0020639	0.0014933
704	PC-3p-215078_27	AGAAAGACTTATATTTGGGA	down	12.0969	0	-inf	-inf	9.7371e-05	5.77033e-05
705	PC-3p-208149_28	CTCCTGTAGAAATAGGCATC	down	10.5848	0	-inf	-inf	0.00026702	0.000130148
706	PC-5p-42120_111	TGTCTCGGAAATGAATGTATC	up	0	17.0996	inf	inf	0.00022369	6.93488e-05
707	PC-3p-69881_74	GCCACTTGTCGCAACCTGGGAGTT	up	0	15.9596	inf	inf	0.00036317	0.000131927
708	PC-3p-56803_88	TCATTTAGAGGAAGGAGAA	down	30.2422	0	-inf	-inf	7.1896e-10	2.5281e-11
709	PC-3p-156933_37	TATGGATATGGCATATACTTGATC	down	13.609	0	-inf	-inf	3.5736e-05	1.13429e-05
710	PC-3p-48871_99	AAGTGAATTAGACCAAATTATATC	up	0	17.6696	inf	inf	0.00017567	3.66494e-05
711	PC-3p-297145_18	CAAATGTAAGACAAAAATTTT	down	10.5848	0	-inf	-inf	0.00026702	0.000130148
712	PC-3p-57963_86	AGACGGCAAAGAGAGCTCTTTACC	up	0	14.8197	inf	inf	0.00059081	0.00025228
713	PC-3p-418962_12	TATGGATATGGCATATACTTGAT	down	9.07265	0	-inf	-inf	0.00073832	0.00066208
714	PC-5p-404795_12	TAGGATAATTCGCTTTTTGGTAC	down	7.56054	0	-inf	-inf	0.0020639	0.0014933
715	PC-5p-75130_70	TGACCGTAAATTTAACTACC	down	18.1453	0	-inf	-inf	1.8158e-06	4.38288e-07
716	PC-3p-469045_10	TTATGAATTTAGGTTGAATTT	down	15.1211	0	-inf	-inf	1.3183e-05	5.02902e-06
717	PC-5p-2293_940	TGATGGATTACACGTGACATT	up	0	206.335	inf	inf	1.2359e-37	6.12727e-53
718	PC-3p-9008_350	CATCTGCCGATGACTTCTCGT	up	0	31.9193	inf	inf	4.5965e-07	1.12974e-08
719	PC-3p-89389_61	GGGAAAAGAAGGAGTAACGAA	up	0	26.7894	inf	inf	3.847e-06	1.4503e-07
720	PC-3p-43615_108	ACCTGACTTATAAGTCACCTGACC	up	0	11.9697	inf	inf	0.0020164	0.00181159
721	PC-5p-393312_13	TGTACCGGTTCTAGGCATGAATC	down	7.56054	0	-inf	-inf	0.0020639	0.0014933
722	PC-3p-256919_22	TTGTTATTTTTGGTGAGAGC	down	12.0969	0	-inf	-inf	9.7371e-05	5.77033e-05
723	PC-3p-63895_80	AGTGACTTATTTTGCCAAACAGAC	up	0	7.40983	inf	inf	0.015121	0.019923
724	PC-5p-19726_197	TCCGTCTGATAATATAAGATC	up	0	21.6595	inf	inf	3.2715e-05	3.00977e-06
725	PC-5p-205700_28	TAGCTTTAAGCCTTGAGGAATAGG	down	12.0969	0	-inf	-inf	9.7371e-05	5.77033e-05
726	PC-5p-73413_71	ATTACTTGTCTTAAATTTGTT	up	0	17.6696	inf	inf	0.00017567	3.66494e-05
727	PC-3p-31920_138	AGACACTTATTTTAGGACAGA	up	0	19.3795	inf	inf	8.5301e-05	1.9472e-05
728	PC-5p-60811_83	CTTAAGAACCGCGACTAAAGGCC	down	24.1937	0	-inf	-inf	3.5617e-08	3.32882e-09
729	PC-3p-115080_49	ACTAGATAGGATTGTAAAACA	down	16.6332	0	-inf	-inf	4.8839e-06	9.88557e-07
730	PC-5p-103766_53	AAACCCGAGCGGTAAAAGAGAAT	down	37.8027	0	-inf	-inf	5.6106e-12	3.77362e-14
731	PC-3p-271654_21	AATGGGGCTCAAAGATTTTGGGAGA	down	10.5848	0	-inf	-inf	0.00026702	0.000130148
732	PC-3p-22655_178	TCCGGACAGCTGTGGTAGTGTTA	down	52.9238	0	-inf	-inf	3.5943e-16	1.89586e-19
733	PC-3p-165000_35	CTATTTCGAAAGACTTGAAGCGAA	down	10.5848	0	-inf	-inf	0.00026702	0.000130148
734	PC-3p-212957_27	AGGGATTCTCTTCTACATGCTATT	down	22.6816	0	-inf	-inf	9.4864e-08	7.50823e-09
735	PC-5p-34970_128	GCACCTGAGCAGCTCTTGGCA	up	0	33.6292	inf	inf	2.2701e-07	3.13938e-09
736	PC-5p-198556_29	GATGCACCTATAGAGGAAATTGGA	down	18.1453	0	-inf	-inf	1.8158e-06	4.38288e-07
737	PC-3p-70704_74	TTTTTTGCTGAGAGCTACTCA	up	0	8.5498	inf	inf	0.0090631	0.00579127
738	PC-3p-72848_72	TTTTTATATTACGAGACAGAT	up	0	7.40983	inf	inf	0.015121	0.019923
739	PC-3p-23191_175	TTAAATTTCTTCTATAAGCGCATC	down	71.0691	0	-inf	-inf	3.5129e-21	8.29539e-26
740	PC-5p-139195_41	AATATGGCAGAAGAGCAAACAATT	down	36.2906	0	-inf	-inf	1.4784e-11	1.91987e-13
741	PC-5p-10734_307	AACATCCGAGGAGCTCTCACT	up	0	50.1588	inf	inf	2.597e-10	2.78235e-13
742	PC-3p-161007_36	ATTCCTCAAGGCTTGAAGCGAACC	down	7.56054	0	-inf	-inf	0.0020639	0.0014933
743	PC-3p-81108_66	TTTTCATAACTCACATCTCAT	up	0	7.40983	inf	inf	0.015121	0.019923
744	PC-3p-44242_107	ATTAGACTGATCAAATTGACGACC	up	0	33.0592	inf	inf	2.8715e-07	5.93887e-09
745	PC-5p-197729_29	GGTCCCGGTTGGTGACTTGAACC	down	10.5848	0	-inf	-inf	0.00026702	0.000130148
746	PC-5p-171923_34	AGCTCTCGGCAAAAAAGACAAAT	down	7.56054	0	-inf	-inf	0.0020639	0.0014933
747	PC-3p-70568_74	ATGTAGAAGCACCAGGGTAAG	up	0	6.26985	inf	inf	0.025432	0.0373385
748	PC-5p-164132_35	AGGATTGATACTAATGGCGCACC	down	30.2422	0	-inf	-inf	7.1896e-10	2.5281e-11
749	PC-3p-204289_28	TGCCACCAATCGGGACCAAAGGCC	down	12.0969	0	-inf	-inf	9.7371e-05	5.77033e-05
750	PC-5p-148875_39	CCTTTGGTCCCGATTGGTGGCATC	down	12.0969	0	-inf	-inf	9.7371e-05	5.77033e-05
751	PC-3p-356533_15	GTAGTCCGTATTGAAATCTC	down	22.6816	0	-inf	-inf	9.4864e-08	7.50823e-09
752	PC-5p-47927_100	GTGATCGAGATATATTTGAC	down	9.07265	0	-inf	-inf	0.00073832	0.00066208
753	PC-3p-52561_93	CTTTCATAGCAAAACTCTGCC	up	0	13.6797	inf	inf	0.00096339	0.000484768
754	PC-5p-210447_27	ATGCCCTTATACAGAAAATTTGACC	down	19.6574	0	-inf	-inf	6.7713e-07	8.61535e-08
755	PC-3p-62415_82	TTAGACAAATCTAAGACAAGAATT	up	0	6.83984	inf	inf	0.019588	0.0199231
756	PC-3p-131910_43	CTTTGGTCCCGGTTGATGGCACC	down	24.1937	0	-inf	-inf	3.5617e-08	3.32882e-09
757	PC-3p-4192_606	GTCACGAACCGGCACTAAAGCCC	down	258.571	0	-inf	-inf	1.3479e-72	3.07714e-92
758	PC-3p-350043_15	ATGTAGAGCCATATCACAGTA	down	10.5848	0	-inf	-inf	0.00026702	0.000130148
759	PC-3p-135568_42	TACACCTGACCGCTTCTCTCTC	down	10.5848	0	-inf	-inf	0.00026702	0.000130148
760	PC-5p-17507_215	TTTACGCGTCATGGTTTTAGT	up	0	33.0592	inf	inf	2.8715e-07	5.93887e-09
761	PC-3p-17102_219	CCAACTAAAATTGACATCCTC	up	0	33.0592	inf	inf	2.8715e-07	5.93887e-09
762	PC-3p-72151_72	CAAGTTTTTTCGGATGGAGGAAGT	up	0	10.8297	inf	inf	0.0033131	0.0017193
763	PC-3p-134324_42	TATCTGGACAAATCTAAGACA	down	12.0969	0	-inf	-inf	9.7371e-05	5.77033e-05
764	PC-5p-8478_366	TGAGACGAGATCTCCCCATAC	down	313.006	0	-inf	-inf	1.7242e-87	2.52347e-111
765	PC-5p-82777_65	TAGGGTTTAGGATTCAGGCC	down	27.2179	0	-inf	-inf	5.0463e-09	2.90099e-10
766	PC-3p-73614_71	TTGTAGAACCGGCACTAAAGGCC	down	37.8027	0	-inf	-inf	5.6106e-12	3.77362e-14
767	PC-5p-112701_50	TTTCAAATCATTTGGACATCTGAG	down	18.1453	0	-inf	-inf	1.8158e-06	4.38288e-07
768	PC-3p-89808_60	CTTATAAAAGTGAACAGAGGGAGT	up	0	7.97981	inf	inf	0.011696	0.0107082
769	PC-3p-267012_21	TGAATTTATGTTGAATTTTCTCT	down	34.7785	0	-inf	-inf	3.8987e-11	4.33039e-13
770	PC-3p-179808_32	TTAGTACCTGTTGGTGGCACAAAC	down	34.7785	0	-inf	-inf	3.8987e-11	4.33039e-13
771	PC-5p-27543_154	TGGACAACTGAGTAGCTCTTGGCA	down	104.335	0	-inf	-inf	2.47e-30	1.82005e-37
772	PC-5p-203198_28	GAAGTGGTGTAGACTGCACAGAGC	down	46.8754	0	-inf	-inf	1.6994e-14	2.49693e-17
773	PC-5p-17673_213	TGGATGACACGTGACATTTAC	up	0	37.6191	inf	inf	4.3952e-08	2.57974e-10
774	PC-5p-267947_21	GGTTCTGCAACCGGCACTAAAGG	down	12.0969	0	-inf	-inf	9.7371e-05	5.77033e-05
775	PC-5p-286540_19	CGGTTGGTGGCTTGCACCGGGACC	down	28.7301	0	-inf	-inf	1.9036e-09	5.70225e-11
776	PC-5p-230550_25	ATGCACCTATAGAGGAAATTGGAC	down	7.56054	0	-inf	-inf	0.0020639	0.0014933
777	PC-3p-233752_24	TTGAATTTCCTCTATAAGCGTATC	down	15.1211	0	-inf	-inf	1.3183e-05	5.02902e-06
778	PC-3p-87612_62	GTTGCAGAACCGGCACTAAAGGCC	down	18.1453	0	-inf	-inf	1.8158e-06	4.38288e-07
779	PC-3p-229887_25	CATCTTGTGGAAATATTCTGT	down	25.7058	0	-inf	-inf	1.3396e-08	6.54328e-10
780	PC-3p-322687_17	TGCTGAACTTCATACCAAAAAGC	down	18.1453	0	-inf	-inf	1.8158e-06	4.38288e-07
781	PC-5p-37926_121	TCATTTGGACATTTGAGCAGC	up	0	21.0895	inf	inf	4.1552e-05	5.58178e-06
782	PC-3p-42878_110	TTTTTTGTCCAGGACACATAC	up	0	8.5498	inf	inf	0.0090631	0.00579127
783	PC-5p-230000_25	AATGGAAGGTTCTTAGAGAGA	down	7.56054	0	-inf	-inf	0.0020639	0.0014933
784	PC-3p-73204_72	AGTAGTATACTTTTGACATGCACC	up	0	7.40983	inf	inf	0.015121	0.019923
785	PC-3p-80565_66	TTATGAATTTAGGTTGAATTTTCT	down	25.7058	0	-inf	-inf	1.3396e-08	6.54328e-10
786	PC-3p-6474_445	ATTCCTGAAGGCTTGAAGCTA	up	0	95.7578	inf	inf	2.4552e-18	3.97449e-25
787	PC-5p-111195_50	TTAAGAACCGCGACTAACGGCCC	down	21.1695	0	-inf	-inf	2.5316e-07	3.81969e-08
788	PC-3p-157996_36	TTGAATTTCCTCTATAAGCGCA	down	7.56054	0	-inf	-inf	0.0020639	0.0014933
789	PC-5p-378966_13	AGCTTCAATCCTTGAGGATTAGGG	down	10.5848	0	-inf	-inf	0.00026702	0.000130148
790	PC-5p-3045_767	ATGGATAAAAGAAGATGTATC	up	0	132.237	inf	inf	1.0228e-24	2.71261e-34
791	PC-3p-146148_39	CTGTCAGTGACCCAACTGCACCCT	up	0	8.5498	inf	inf	0.0090631	0.00579127
792	PC-5p-84595_63	TTAAGGTTCGGTGACGCTAGAGTT	down	31.7543	0	-inf	-inf	2.7186e-10	4.96924e-12
793	PC-5p-6951_424	TTTGGACATCCGAGCAGCTCT	up	0	54.7187	inf	inf	4.0511e-11	1.21466e-14
794	PC-5p-32051_137	TTATTTGGACATCTGAGTAGC	up	0	19.9495	inf	inf	6.7095e-05	1.03996e-05
795	PC-5p-215996_27	TTTCAACTTATTTGGACTCTGAG	down	19.6574	0	-inf	-inf	6.7713e-07	8.61535e-08
796	PC-5p-292016_19	AATTTGACCTATATTCATACTGA	down	7.56054	0	-inf	-inf	0.0020639	0.0014933
797	PC-3p-46886_102	TTCTAGATAGAAAACTTTGTC	up	0	11.3997	inf	inf	0.0025835	0.00171928
798	PC-3p-49030_99	ACCTGTCAGTGACCCAACTGCACC	up	0	10.8297	inf	inf	0.0033131	0.0017193
799	PC-5p-13755_257	TGTTTGAACATTTGAGGAGCT	up	0	39.3291	inf	inf	2.1781e-08	1.39667e-10
800	PC-5p-176042_33	TTCAAATCATTTGGACATCTGAG	down	12.0969	0	-inf	-inf	9.7371e-05	5.77033e-05
801	PC-3p-186341_31	GCTCCCCCGTCGAGCGTGGCA	down	7.56054	0	-inf	-inf	0.0020639	0.0014933
802	PC-5p-113074_49	TCTGTGAATAATTATAAGAGC	up	0	5.69987	inf	inf	0.033108	0.0373385
803	PC-5p-93299_58	GAAATAGGTAGTAATAATGTCATG	down	24.1937	0	-inf	-inf	3.5617e-08	3.32882e-09
804	PC-5p-504995_9	TGGTGGCTTGCACCGGGACC	down	22.6816	0	-inf	-inf	9.4864e-08	7.50823e-09
805	PC-5p-5007_538	CTTAGTCTTGGCACTATAAATTT	down	154.235	0	-inf	-inf	5.0194e-44	3.92395e-55
806	PC-3p-68699_75	GATACTTTTTGATTTGTGAATGCC	up	0	13.1097	inf	inf	0.0012314	0.000935496
807	PC-5p-156912_37	GAAACACTGTGTGAGAGAAG	down	33.2664	0	-inf	-inf	1.029e-10	2.20311e-12
808	PC-3p-16214_229	ATTCGGTTTATTTCTCTAAGCACC	up	0	28.4993	inf	inf	1.8919e-06	7.97375e-08
809	PC-3p-160375_36	CTTTAGTCGCGGTTCTTCTGGCC	down	13.609	0	-inf	-inf	3.5736e-05	1.13429e-05
810	PC-3p-63593_80	CGATGTAACTTACACCTGACC	down	30.2422	0	-inf	-inf	7.1896e-10	2.5281e-11
811	PC-5p-7918_385	TTGTGGAAGAAATGACTGTCA	down	90.7265	0	-inf	-inf	1.3601e-26	7.12895e-33
812	PC-5p-211947_27	GCCCTTATATAGGAAAATTAGCC	down	9.07265	0	-inf	-inf	0.00073832	0.00066208
813	PC-3p-15424_237	AACCACGACGAGTAAATCAGA	up	0	30.7793	inf	inf	7.3619e-07	2.16121e-08
814	PC-3p-342602_15	GGATATGGCATATACTTGATCAC	down	7.56054	0	-inf	-inf	0.0020639	0.0014933
815	PC-3p-42669_110	ATGAATTTAGGTTGAATTTTCTCT	down	25.7058	0	-inf	-inf	1.3396e-08	6.54328e-10
816	PC-5p-60146_84	TCCTGATGTATGACATGTGGCATT	up	0	12.5397	inf	inf	0.0015752	0.000935496
817	PC-3p-31666_138	AAACCACGACGAGTAAATCGGAAC	up	0	21.0895	inf	inf	4.1552e-05	5.58178e-06
818	PC-3p-45304_105	AAGATTCTGGGAGAAGCTGGGTGG	down	30.2422	0	-inf	-inf	7.1896e-10	2.5281e-11
819	PC-5p-27427_154	TGGTCCCGGTTGGTGGCTTGAACC	up	0	7.97981	inf	inf	0.011696	0.0107082
820	PC-3p-59399_85	ATATTACAGACAGCAAAGTGAACT	up	0	21.6595	inf	inf	3.2715e-05	3.00977e-06
821	PC-5p-165709_35	TGGGTCGTACGGGCCTGCATCCT	down	15.1211	0	-inf	-inf	1.3183e-05	5.02902e-06
822	PC-3p-46084_104	AATCCCGGGATCAAAATAACTATT	up	0	18.2396	inf	inf	0.00013802	3.66494e-05
823	PC-3p-46323_103	AAGCAGACTTGGCACATCATC	up	0	17.0996	inf	inf	0.00022369	6.93488e-05
824	PC-5p-47836_101	TTTGGTACAAAGTTCAGCAAGAGCC	down	48.3875	0	-inf	-inf	6.4766e-15	1.10689e-17
825	PC-3p-204397_28	AGTGGCAATTCTGAGAAAATCTGG	up	0	7.40983	inf	inf	0.015121	0.019923
826	PC-5p-52548_93	GCCCTTATACAGGAAATTTGACC	down	30.2422	0	-inf	-inf	7.1896e-10	2.5281e-11
827	PC-3p-113108_49	ATTTCCGTGACAAGTAATTC	down	16.6332	0	-inf	-inf	4.8839e-06	9.88557e-07
828	PC-3p-97726_56	TGCAGTACTTCAGGGGAGCCGAGT	up	0	17.6696	inf	inf	0.00017567	3.66494e-05
829	PC-5p-160856_36	AGCAAGACCGATTGCGGCGGGAGC	down	9.07265	0	-inf	-inf	0.00073832	0.00066208
830	PC-5p-182475_32	CGTGAGTCCCTGATCTTGATCGTA	down	10.5848	0	-inf	-inf	0.00026702	0.000130148
831	PC-3p-252777_22	CTATAATGCCATATCCATATTACC	down	21.1695	0	-inf	-inf	2.5316e-07	3.81969e-08
832	PC-3p-69441_75	CTCTCCTGTAGAAATAGGCACCGG	up	0	7.40983	inf	inf	0.015121	0.019923
833	PC-5p-48245_100	TACATGTACCGTCGGTGTCGGACA	down	30.2422	0	-inf	-inf	7.1896e-10	2.5281e-11
834	PC-3p-44525_107	CTCCTGTAGAAATAGGCACC	down	52.9238	0	-inf	-inf	3.5943e-16	1.89586e-19
835	PC-3p-475663_10	AAATGGAGTCATTTATTTTGAGA	down	15.1211	0	-inf	-inf	1.3183e-05	5.02902e-06
836	PC-3p-198392_29	CAACCGGGACTAAAGAGGGGCATT	down	7.56054	0	-inf	-inf	0.0020639	0.0014933
837	PC-3p-96490_57	TGAATTTAGGTTGAATTCTCTCT	down	21.1695	0	-inf	-inf	2.5316e-07	3.81969e-08
838	PC-3p-40154_116	ACACAGACCACAAAGATCTTTGCC	up	0	14.2497	inf	inf	0.00075421	0.000484768
839	PC-5p-14748_244	ACACTACGAGATGTGAGCTAT	up	0	37.6191	inf	inf	4.3952e-08	2.57974e-10
840	PC-3p-42484_110	TTCCCAAGATATGTTTCGAAT	up	0	21.0895	inf	inf	4.1552e-05	5.58178e-06
841	PC-3p-8924_353	TTGCACGATGATACTTCTAGC	up	0	55.8587	inf	inf	2.5472e-11	6.58133e-15
842	PC-3p-8349_370	AAGATATTGGGTATTTCTGTCTTT	down	92.2386	0	-inf	-inf	5.2204e-27	3.16029e-33
843	PC-5p-60447_84	AAGGTAGTAACTTAGACTAGTGTC	up	0	8.5498	inf	inf	0.0090631	0.00579127
844	PC-3p-39587_117	GCCACCAACCGGGACCAAAGGCC	down	27.2179	0	-inf	-inf	5.0463e-09	2.90099e-10
845	PC-5p-36215_125	CTTGTCGCAGATATGAATGTATC	down	55.948	0	-inf	-inf	5.2398e-17	1.65194e-20
846	PC-3p-65190_79	TGTTATTTTTTGGTGAGAGCTCCT	down	48.3875	0	-inf	-inf	6.4766e-15	1.10689e-17
847	PC-3p-31631_138	TTAAATTTCCTCTATAAGCGCATC	down	54.4359	0	-inf	-inf	1.3721e-16	8.40417e-20
848	PC-3p-267954_21	GTGGCTTGTGGCTAAAACTAGTT	down	15.1211	0	-inf	-inf	1.3183e-05	5.02902e-06
849	PC-3p-191533_30	CTTACGAACCGGGACGAAAGGCC	down	9.07265	0	-inf	-inf	0.00073832	0.00066208
850	PC-5p-287927_19	GTTGAGAGGAGCTCGAGAGGGTG	down	9.07265	0	-inf	-inf	0.00073832	0.00066208
851	PC-3p-12666_273	TTGCCGTATGCATAGCCCTGC	up	0	50.7288	inf	inf	2.0584e-10	1.47228e-13
852	PC-5p-446878_11	GGTTGGTGACTTGCACCGGGACC	down	16.6332	0	-inf	-inf	4.8839e-06	9.88557e-07
853	PC-5p-1742_1147	TGATGGATGACACGTGACATT	up	0	129.387	inf	inf	3.2178e-24	1.62922e-33
854	PC-5p-1298_1463	GAGCCTTATTGAATATCTACA	up	0	402.981	inf	inf	8.0482e-72	3.97677e-103
855	PC-3p-177406_33	ACCAATTATTCCAGTAGGCTTGCC	up	0	20.5195	inf	inf	5.2792e-05	5.58178e-06
856	PC-5p-5638_492	ATTGCTCGAGATACAAAAATG	up	0	100.888	inf	inf	3.1009e-19	3.08501e-26
857	PC-3p-71961_73	CCGAGGACATCTTTAGAAGAAGT	down	24.1937	0	-inf	-inf	3.5617e-08	3.32882e-09
858	PC-5p-36160_125	AGTGTATTGTGACGGTGAACCCAC	up	0	7.97981	inf	inf	0.011696	0.0107082
859	PC-5p-192633_30	AATTTAATCAACGAGACCGAATGC	up	0	15.3896	inf	inf	0.00046308	0.00025228
860	PC-5p-227772_25	ACTGCTATGTACGACACTTCCTGT	up	0	5.69987	inf	inf	0.033108	0.0373385
861	PC-3p-117089_48	TGAATTTCCTCTATAAGCGCATTT	down	18.1453	0	-inf	-inf	1.8158e-06	4.38288e-07
862	PC-3p-265206_21	GACACAAACCGGGACTATAGGTT	down	7.56054	0	-inf	-inf	0.0020639	0.0014933
863	PC-3p-72318_72	AGGATTGTAAAAAACATATGGAGT	up	0	17.6696	inf	inf	0.00017567	3.66494e-05
864	PC-5p-3508_687	GATAAGGTAGTAATAATGTCATA	down	83.166	0	-inf	-inf	1.6358e-24	4.77955e-30
865	PC-5p-54735_91	ACGACACAAGCAGCAACTCTC	up	0	12.5397	inf	inf	0.0015752	0.000935496
866	PC-3p-123543_46	GACCCACAGGGCAGTGCGCC	down	15.1211	0	-inf	-inf	1.3183e-05	5.02902e-06
867	PC-3p-147712_39	AGTATCAGTTTGTGCCATGAACC	down	25.7058	0	-inf	-inf	1.3396e-08	6.54328e-10
868	PC-3p-352347_15	TGCCGCCATGATCGAGGGAGT	down	18.1453	0	-inf	-inf	1.8158e-06	4.38288e-07
869	PC-3p-52269_94	TTGAATTTCCTCTATAAGCGCATT	down	49.8996	0	-inf	-inf	2.4694e-15	2.17575e-18
870	PC-3p-199826_29	TTGAATTTCCTTTATAAGCGCATC	down	28.7301	0	-inf	-inf	1.9036e-09	5.70225e-11
871	PC-3p-83333_64	AGATTCTATATAGAAAGCTTTGCC	up	0	12.5397	inf	inf	0.0015752	0.000935496
872	PC-3p-555436_7	TGAATTTATGTTGAATTCTCT	down	19.6574	0	-inf	-inf	6.7713e-07	8.61535e-08
873	PC-3p-129261_44	TCTGAACGACTTATCCTAGAT	up	0	14.2497	inf	inf	0.00075421	0.000484768
874	PC-3p-8915_353	TGATTTTCCTCTATAAGCGCATC	down	155.747	0	-inf	-inf	1.9326e-44	7.70955e-56
875	PC-5p-156665_37	GATGACTCAACTTTGTACTAACT	down	16.6332	0	-inf	-inf	4.8839e-06	9.88557e-07
876	PC-3p-173820_33	AAGATTCTTGGAGAAGCTGGGTGG	down	27.2179	0	-inf	-inf	5.0463e-09	2.90099e-10
877	PC-5p-46446_103	TTGGTACAAAGTTCAGCAAGAGC	down	13.609	0	-inf	-inf	3.5736e-05	1.13429e-05
878	PC-3p-154547_37	ATATTGGGTATTTCTGTCTTTAA	up	0	13.6797	inf	inf	0.00096339	0.000484768
879	PC-5p-104701_53	CGGTTGGTTGCTTGAACCGGGACC	up	0	7.97981	inf	inf	0.011696	0.0107082
880	PC-3p-272767_20	ATGAAGTTAGGTTGAATTCTCTCT	down	19.6574	0	-inf	-inf	6.7713e-07	8.61535e-08
881	PC-3p-39924_116	TGAATTTCCTCTATAAGTGCATC	down	61.9964	0	-inf	-inf	1.118e-18	1.25416e-22
882	PC-3p-96649_57	TTGAATTTCCTCTATAAGC	down	31.7543	0	-inf	-inf	2.7186e-10	4.96924e-12
883	PC-5p-465609_10	TTGGTGGCTTGCACCGGGACC	down	15.1211	0	-inf	-inf	1.3183e-05	5.02902e-06
884	PC-3p-434129_11	GAATTTAGGTCTAATTTTCTC	down	7.56054	0	-inf	-inf	0.0020639	0.0014933
885	PC-3p-39416_117	CCTGTCAGTGACCCAACTGCACCC	up	0	11.9697	inf	inf	0.0020164	0.00181159
886	PC-3p-105700_52	ATGGCATGTTGCTCTGAAGAAACT	up	0	7.97981	inf	inf	0.011696	0.0107082
887	PC-3p-88156_61	TGAATTTCCTCTATAAGCGCATT	down	12.0969	0	-inf	-inf	9.7371e-05	5.77033e-05
888	PC-5p-22883_176	AACATTTGGACTTATGTGCAGC	up	0	14.8197	inf	inf	0.00059081	0.00025228
889	PC-3p-67750_76	AATCCAAGACAAGTAATTTAGAAC	up	0	13.1097	inf	inf	0.0012314	0.000935496
890	PC-3p-145916_39	CACTTTAGTGCCAGTTGCAGAACC	down	28.7301	0	-inf	-inf	1.9036e-09	5.70225e-11
891	PC-3p-174553_33	CCCTTTAGTGCCGGTTGCAGAACC	down	10.5848	0	-inf	-inf	0.00026702	0.000130148
892	PC-5p-187462_31	TTAGTCCCGGTTGGTGGCACC	down	13.609	0	-inf	-inf	3.5736e-05	1.13429e-05
893	PC-5p-307733_18	GAGAAGCGTAGTGCTCACCTGCAC	down	7.56054	0	-inf	-inf	0.0020639	0.0014933
894	PC-5p-269755_21	ACCGCAAAGGTGATGACGGAGAGGT	down	28.7301	0	-inf	-inf	1.9036e-09	5.70225e-11
895	PC-3p-18953_203	TTCATTTGGTTGAATTAGGGA	up	0	75.2382	inf	inf	9.7961e-15	9.25158e-20
896	PC-5p-66845_77	TCATTGACCCCCTTTTGTTTT	up	0	13.1097	inf	inf	0.0012314	0.000935496
897	PC-5p-32462_136	TCTGTAAACTAACATAAGAGC	up	0	15.3896	inf	inf	0.00046308	0.00025228
898	PC-3p-53936_92	CAGGCCCGTACGGCCCAGTAGGCC	down	39.3148	0	-inf	-inf	2.1308e-12	1.67301e-14
899	PC-5p-24727_166	CGGTTCGGCAACCGGCACTAAAGA	down	58.9722	0	-inf	-inf	7.649e-18	1.43938e-21
900	PC-5p-68143_76	CCGTAAATTAATATAAGAGC	down	45.3632	0	-inf	-inf	4.4614e-14	1.27028e-16
901	PC-3p-226868_25	CGAACCGGGACCAATGAGGTGCCT	down	7.56054	0	-inf	-inf	0.0020639	0.0014933
902	PC-5p-52658_93	TGAAACACTGTCTGAGAGAAG	up	0	10.8297	inf	inf	0.0033131	0.0017193
903	PC-5p-233747_24	CTGTAAACTAATGTAAGAGC	down	9.07265	0	-inf	-inf	0.00073832	0.00066208
904	PC-5p-1003_1811	TTGGTGGCTTGAACCGGGACC	up	0	334.582	inf	inf	6.1476e-60	7.02461e-86
905	PC-3p-40136_116	TTTGTCTTTTTTGCCGAGAGC	up	0	14.8197	inf	inf	0.00059081	0.00025228
906	PC-3p-182823_32	AGGACTAATGTGAATATTGCCCC	down	10.5848	0	-inf	-inf	0.00026702	0.000130148
907	PC-3p-13408_261	TTGCCGTAGGCATAGCCCTGC	up	0	32.4892	inf	inf	3.6328e-07	1.12973e-08
908	PC-5p-221580_26	AATCTAAAGTGTCGTAGAAAAAACT	down	16.6332	0	-inf	-inf	4.8839e-06	9.88557e-07
909	PC-5p-8937_352	AAGACCGATTGTGGCGGGAGC	up	0	44.459	inf	inf	2.6635e-09	6.81571e-12
910	PC-3p-235704_24	CCTCAAGGCCTGAAGCTAAGCAAC	down	18.1453	0	-inf	-inf	1.8158e-06	4.38288e-07
911	PC-5p-194494_30	TGCCCTTATATAGGAAAATTAGCC	down	12.0969	0	-inf	-inf	9.7371e-05	5.77033e-05
912	PC-5p-407775_12	TAGAGATTTCAATGTGGATT	down	9.07265	0	-inf	-inf	0.00073832	0.00066208
913	PC-5p-137984_41	CGCGCTGTCCTGTGAGTCTGC	down	13.609	0	-inf	-inf	3.5736e-05	1.13429e-05
914	PC-3p-80426_66	ACCTGTCATTGACCCAACTGCGCC	up	0	15.3896	inf	inf	0.00046308	0.00025228
915	PC-5p-32563_135	TGCCCTTATACAGGAAATTTGACC	down	42.339	0	-inf	-inf	3.0796e-13	1.45788e-15
916	PC-5p-84163_64	CACCTGCATTTGGGCCAATGA	up	0	6.83984	inf	inf	0.019588	0.0199231
917	PC-5p-52607_93	GCATTTGGACATCCGAGCAGCTCT	up	0	24.5094	inf	inf	9.9374e-06	4.8324e-07
918	PC-5p-45537_105	AGCATCTGAGAAGCTCTCGGC	up	0	15.9596	inf	inf	0.00036317	0.000131927
919	PC-5p-257847_22	GGTCCCGGTTGGTGGCATGAACC	down	15.1211	0	-inf	-inf	1.3183e-05	5.02902e-06
920	PC-5p-69649_75	ATGAAGTATAGCAGAGACCTCA	up	0	11.9697	inf	inf	0.0020164	0.00181159
921	PC-3p-213375_27	CTAGATAGGATTGTAAAACA	down	10.5848	0	-inf	-inf	0.00026702	0.000130148
922	PC-5p-22993_176	CCTTTAGTCCCGGTTGGTGCCACC	down	57.4601	0	-inf	-inf	2.0017e-17	7.32284e-21
923	PC-3p-337426_16	CTATAAAGACCTATATTCGGGAAC	down	16.6332	0	-inf	-inf	4.8839e-06	9.88557e-07
924	PC-5p-378653_13	CATAGTGGTCAGTAACTTAGACT	down	10.5848	0	-inf	-inf	0.00026702	0.000130148
925	PC-5p-64104_80	ATCGGTCCTAAAATAAGTGTC	up	0	16.5296	inf	inf	0.00028495	6.93488e-05
926	PC-3p-71516_73	ATAAGACAAGAATTTAGGGATGGA	up	0	13.1097	inf	inf	0.0012314	0.000935496
927	PC-3p-3098_759	TTTTTGGATGTGCTCCTCTAG	up	0	142.497	inf	inf	1.6541e-26	8.8151e-37
928	PC-3p-135045_42	TTGAATTTCCTCTATGAGCGCATC	down	28.7301	0	-inf	-inf	1.9036e-09	5.70225e-11
929	PC-5p-96373_57	GCGCTGCCCTGTGAGCCTGC	down	31.7543	0	-inf	-inf	2.7186e-10	4.96924e-12
930	PC-3p-9205_345	AATGGGGCTCAAAGATTTTGGGAG	down	128.529	0	-inf	-inf	5.6277e-37	2.67388e-46
931	PC-5p-108384_51	CCATCCTAACATAAGTGTCTC	up	0	11.9697	inf	inf	0.0020164	0.00181159
932	PC-3p-288543_19	TTGAATTCTCTCTATAAGCGCATC	down	7.56054	0	-inf	-inf	0.0020639	0.0014933
933	PC-5p-48680_99	ATTACTTGTCGTAGAAATGGA	up	0	15.3896	inf	inf	0.00046308	0.00025228
934	PC-3p-139369_41	CAATGTGTATTTGGAATTTGGACC	down	12.0969	0	-inf	-inf	9.7371e-05	5.77033e-05
935	PC-3p-88584_61	AGGTTGAATTCTCTCTATAGGCGC	down	19.6574	0	-inf	-inf	6.7713e-07	8.61535e-08
936	bdi-MIR7757-p5_1ss6AG_1	TTTATGAGCTCATTGAAGT	up	2782.28	5614.37	2.0179	1.01286	0	2.20166e-98
937	bdi-MIR7757-p5_1ss6AG_2	TTTATGAGCTCATTGAAGTAAC	up	2782.28	5614.37	2.0179	1.01286	0	2.20166e-98
938	tae-miR9773	TTTGTTTTTATGTTATTTTGTGAA	up	3080.16	6225.39	2.02112	1.01516	0	1.21441e-109
939	tae-MIR9672a-p3_1ss3GA	TAAGACACCACGACTGTCATT	up	443.804	915.399	2.06262	1.04448	3.9415e-18	1.97453e-18
940	tae-MIR1121-p3_1ss6AG	TCTAAGCGCTCTTATATTTCT	up	37.8027	81.5081	2.15614	1.10845	0.0053968	0.0056456
941	bdi-MIR7757-p3_1ss4AG	TAGGAGCATGATTCAACCAAT	up	668.352	1451.19	2.17129	1.11855	1.4328e-32	1.56055e-33
942	tae-MIR9674a-p5_1	ATAGCATCATCCATCCTACCA	up	958.425	2092.71	2.18349	1.12663	4.9959e-47	1.58795e-48
943	tae-MIR9674a-p5_2	GTAGGATGGCTGGTGCTATGG	up	958.425	2092.71	2.18349	1.12663	4.9959e-47	1.58795e-48
944	tae-miR9676-5p	TGGATGTCATCGTGGCCGTACA	up	63.5085	139.647	2.19887	1.13676	0.00017523	0.000175857
945	PC-5p-9935_326	ATAATAGACAAGTCTTTTGA	up	31.7543	70.6783	2.22579	1.15432	0.0065799	0.00718134
946	tae-miR5048-5p	TTTGCAGGTTTTAGGTCTAAGT	up	2638.63	5988.85	2.26968	1.18249	0	1.25026e-152
947	ata-miR5062a-3p_2ss2TC18AG	GCGGATTTTTCACCAAGGTTCAAG	up	151.211	344.842	2.28054	1.18937	5.1782e-10	2.57851e-10
948	tae-MIR5048-p3_1ss18TG	AATATATTTGCAGGTTTGAGG	up	857.365	1964.17	2.29094	1.19594	1.6395e-50	2.74608e-52
949	tae-miR7757-5p_1ss2TC	ACAAAACCTTCAGCTATCCATC	up	17360.5	40201.2	2.31567	1.21143	0	0
950	osa-MIR444c-p3_1	CGGCAAGCTAGAGACAGCAAC	up	322.079	746.113	2.31655	1.21198	9.662e-21	2.17232e-21
951	osa-MIR444c-p3_2	CGGCAAGCTAGAGACAGCAACT	up	322.079	746.113	2.31655	1.21198	9.662e-21	2.17232e-21
952	tae-miR1127b-3p_L-1R+4_1ss12TC	CAAGTATTTCCGGACGGAGGGAGT	up	316.031	751.527	2.37802	1.24976	3.0733e-22	5.28857e-23
953	tae-MIR1136-p5	CCGTTCCGAATTACTTGTCGC	up	165.072	393.386	2.38312	1.25285	2.0212e-12	1.01284e-12
954	tae-MIR5175-p5_1ss1AT	TTTACTCGTCGTGGTTTTAGT	up	37.8027	91.1979	2.41247	1.27051	0.00058752	0.000698577
955	PC-3p-9315_342	AACAAATGTGGCTCAAAGATT	up	22.6816	55.2887	2.4376	1.28546	0.0067223	0.00853131
956	bdi-MIR7757-p3_1ss6AG	TTTATGAGCTCATTGAAGTAACT	up	139.114	340.282	2.44607	1.29046	1.4395e-11	6.78375e-12
957	osa-miR444b.1	TGTTGTCTCAAGCTTGCTGCC	up	311.494	774.042	2.48493	1.31321	2.9864e-25	2.70337e-26
958	hvu-MIR6191-p5	ATTCTTGTCTTAGATTTGTCTAGA	up	27.2179	68.3984	2.51299	1.3294	0.0017824	0.00181869
959	ata-miR9674c-3p_L-1R+1_1ss10GT	GTGCTATGTATAAATTCAACC	up	42.339	107.157	2.53094	1.33967	8.0676e-05	6.59783e-05
960	PC-5p-2731_834	AGTTGAAGATGAGATATTGAA	up	80.1417	203.485	2.53907	1.3443	4.9589e-08	2.93544e-08
961	osa-miR444a-3p.2_1ss12CT	TGCAGTTGCTGTCTCAAGCTT	up	58.9722	150.476	2.55165	1.35143	2.4205e-06	1.86674e-06
962	tae-miR5062-5p	TGAACCTTAGGGAACAGCCGCAT	up	945.068	2441.82	2.58375	1.36947	5.627e-83	9.26444e-87
963	PC-3p-5688_488	AGTCTCTGCCAATTCTTCGTG	up	48.3875	125.967	2.6033	1.38034	1.0394e-05	7.9121e-06
964	bdi-miR5064_L-2R+2	AATTTGTCCATAGCATCAGCC	up	68.0449	180.116	2.64702	1.40437	8.068e-08	5.87892e-08
965	tae-MIR1127a-p3_1ss11CG	CAAGTAATTCGGAACGGAGGGAGT	up	400.709	1082.69	2.70194	1.43399	3.2728e-41	3.82413e-43
966	tae-MIR1135-p3_1ss11CG	CAAGTAATTCGGAACGGAGGGAGT	up	400.709	1082.69	2.70194	1.43399	3.2728e-41	3.82413e-43
967	tae-MIR1120c-p3	TTCTTATATTTTGGGACAGAG	up	13.609	36.9541	2.71542	1.44118	0.012635	0.0161918
968	ata-miR393-3p_L+1R-1_1ss15TC	TCAGTGCAATCCCTCTGGAAT	up	751.518	2050.81	2.72889	1.44832	4.4373e-78	7.48272e-82
969	osa-miR399d	TGCCAAAGGAGAGTTGCCCTG	up	37.8027	106.588	2.81957	1.49548	1.1223e-05	7.78017e-06
970	ata-miR171a-3p	TGAGCCGAACCAATATCACTC	up	30.2422	85.498	2.82711	1.49933	8.0321e-05	6.8552e-05
971	PC-3p-19509_199	CGAGCTGTTTCTCTGCTAGCT	up	9.07265	25.6494	2.82711	1.49933	0.030789	0.0272971
972	tae-MIR9672b-p3_1ss3GA	TAAGATACCACGACTGTCATT	up	2984.15	8456.89	2.83394	1.50281	0	0
973	bdi-miR156h-3p	GCTCACTGCTCTTCCTGTCATC	up	40.8269	116.277	2.84805	1.50998	3.6497e-06	3.64524e-06
974	PC-5p-421_4262	TCTGTAAACTAATATAAGAGC	up	143.65	416.66	2.90052	1.53631	4.9376e-19	7.19184e-20
975	ata-miR399b-5p_L-2R+2	GGGCGCTTCTCCTTTGGCACG	up	10.5848	31.3493	2.96174	1.56644	0.012801	0.0193583
976	tae-MIR1133-p5	AAATGGATGTATCTAGCACTAACT	up	27.2179	81.5081	2.99465	1.58239	5.0762e-05	2.81314e-05
977	tae-MIR9668-p5_1ss23AG	CAAGTATTTTCGGACGGAGGGAGT	up	99.7991	303.518	3.04129	1.60468	2.3227e-15	4.47398e-16
978	PC-5p-5336_513	TGCCTTTAAGGCACCTGCCTTT	up	16.6332	51.2988	3.08412	1.62486	0.00098825	0.00134171
979	hvu-miR1120_L-3	TTCTTATATTATGGGACGGAG	up	39.3148	121.312	3.08566	1.62558	4.0278e-07	2.42484e-07
980	tae-miR6197-5p	TCTGTAAACAAATGTAGGACG	up	7.56054	23.3695	3.09098	1.62806	0.02594	0.0457466
981	PC-5p-14277_250	CATTTGGACTTATGTGCAGCT	up	7.56054	23.3695	3.09098	1.62806	0.02594	0.0457466
982	tae-MIR5048-p3_1ss17TG	ATATATTTGCAGGTTTGAGGT	up	185.989	581.386	3.12591	1.64428	3.4659e-29	7.73898e-31
983	ata-miR164a-5p	TGGAGAAGCAGGGCACGTGCT	up	27.2179	85.403	3.13775	1.64973	1.6399e-05	1.42912e-05
984	PC-5p-430_4174	TGTTGCATGACAAGTTGAGCAC	up	536.798	1702.55	3.17168	1.66525	4.2484e-84	2.02813e-89
985	ata-miR9674c-5p_L+1R-1_1ss9TG	TTGAATTTGTCCATAGCATCA	up	80.8978	257.064	3.17764	1.66796	4.3158e-14	1.10567e-14
986	bdi-miR827-5p_1ss6TC	TTTTGCTGGTTGTCATCTAACC	up	37.8027	121.977	3.22668	1.69005	1.4245e-07	9.80039e-08
987	PC-3p-9540_336	AACAAATGGGGCTCAAAGATT	up	9.07265	29.6393	3.26689	1.70792	0.0088496	0.00905842
988	tae-miR1120b-3p_L-1R+1	TCTTATATTGTGGGACAGAGG	up	72.5812	242.434	3.34018	1.73993	2.7307e-14	7.18485e-15
989	ata-miR393-5p	TTCCAAAGGGATCGCATTGAT	up	978.334	3293.38	3.36632	1.75117	0	2.04489e-188
990	PC-5p-4259_599	TGAGGTGAAGGCGATGCTTAA	up	27.2179	91.7679	3.37159	1.75343	2.441e-06	1.12443e-06
991	tae-MIR9676-p3	TACGGCCTGATGACATCCACG	up	40.8269	143.067	3.50422	1.80909	1.5101e-09	6.03952e-10
992	PC-3p-25101_165	AAACAAATTGGGCTCAAAGAT	up	7.56054	26.7894	3.54331	1.8251	0.0084351	0.010419
993	tae-miR167c-5p	TGAAGCTGCCAGCATGATCTGC	up	2360.15	8385.69	3.55303	1.82905	0	0
994	ata-miR167f-5p	TGAAGCTGCCAGCATGATCTGC	up	2360.15	8385.69	3.55303	1.82905	0	0
995	tae-MIR1138-p3_1ss5AG	TTGTGGGAGCTTAGATGTGACATC	up	10.5848	40.4691	3.82333	1.93483	0.00068579	0.00100545
996	bdi-miR5169a_2ss19AG20CA	TTTGACCAAGTTTGTAGAGAA	up	66.5328	266.184	4.00079	2.00029	3.9165e-19	2.30656e-20
997	ata-miR167b-5p	TGAAGCTGCCAGCATGATCTGA	up	4207.95	16968.1	4.03239	2.01164	0	0
998	bdi-miR827-5p	TTTTGTTGGTTGTCATCTAACC	up	131.553	542.627	4.12477	2.04431	1.5702e-38	1.02967e-41
999	PC-3p-21262_186	AATCCCGGTATTAGAATAGTTATT	up	7.56054	31.9193	4.22182	2.07787	0.0014439	0.00208868
1000	tae-miR1847-5p	ACCTGCAGTTGGGCCAATGAC	up	45.3632	196.075	4.32234	2.11181	1.3229e-15	5.71691e-17
1001	ata-miR5168-3p	TCGGACCAGGCTTCAATCCCT	up	1682.6	7287.85	4.33131	2.1148	0	0
1002	PC-3p-1638_1210	TGTTCTGAAGAAACTGTCACC	up	34.7785	155.036	4.45782	2.15634	5.3633e-13	7.00218e-14
1003	tae-MIR1122a-p5	CAAGAATTTTGGGACGGAGGGAGT	up	87.7023	399.561	4.55588	2.18773	1.1704e-31	1.39408e-34
1004	PC-3p-12467_276	TCGAGATCCAACGGCTGAGGT	up	9.07265	42.179	4.64903	2.21693	0.00012379	9.75e-05
1005	bdi-miR159a-5p_R+1	AGCTCCCTTCGATCCAATCC	up	42.339	197.785	4.67147	2.22388	7.9834e-17	2.105e-18
1006	osa-miR444a-3p.2	TGCAGTTGCTGCCTCAAGCTT	up	39.3148	184.676	4.69736	2.23185	6.9854e-16	1.88334e-17
1007	tae-miR9675-3p	TTTATGATCACTCTCGTTTTG	up	24.1937	115.137	4.75897	2.25065	1.4588e-10	2.53729e-11
1008	osa-MIR5339-p3_1ss3GA	TGAGAATATTCTTTATCTGTT	up	615.428	2952.53	4.79752	2.26229	0	1.31215e-259
1009	tae-miR9664-3p_L-1	TGCAGTCCTCGATGTCGTAG	up	48.3875	237.684	4.91211	2.29634	9.7789e-21	5.82212e-23
1010	tae-MIR9668-p3_1ss7TC	TCCCTCCGTCCGGAAATACTTGTC	up	27.2179	133.947	4.92127	2.29903	2.2944e-12	1.96902e-13
1011	osa-MIR159c-p5_1ss9AT	AGCTGCCGTTTCATGGATACC	up	10.5848	54.7187	5.16958	2.37005	4.7424e-06	2.6535e-06
1012	PC-3p-12670_273	TTGTTAGTTAAATCTTTGGTC	up	7.56054	39.3291	5.20189	2.37904	0.00010065	0.000100678
1013	tae-MIR1120b-p5_1ss10AG	TCTGTCCCAGAATATAAGAAC	up	6.80449	37.0491	5.44481	2.44488	0.00012203	9.95644e-05
1014	ata-miR5062a-3p_1ss2TC	GCGGATTTTTCACCAAGATTCAAG	up	34.7785	193.225	5.55589	2.47402	9.4408e-19	1.38597e-20
1015	tae-miR9661-5p_1ss14GA	TGAAGTAGAGCAGAGACCTCA	up	75.6054	451.429	5.97086	2.57794	1.0326e-43	6.90735e-49
1016	tae-MIR1133-p3_1ss11CA	TTGAGGGACAAGCTTTTTCGG	up	7.56054	45.5989	6.03117	2.59244	9.8694e-06	6.22601e-06
1017	tae-MIR5050-p3	CCATGATGAGGTCGTTCAACC	up	16.6332	100.318	6.03117	2.59244	5.5183e-11	8.20674e-12
1018	tae-MIR1135-p5_1ss16TA	ATTACTTGTCTCGGAAATGGA	up	157.511	984.177	6.2483	2.64346	0	5.90338e-109
1019	PC-3p-1358_1407	TAAAACCACGACGAGTAAATC	up	27.2179	174.416	6.40812	2.6799	1.1859e-18	7.02137e-21
1020	tae-miR159a	TTTGGATTGAAGGGAGCTCTG	up	403.733	2675.52	6.62695	2.72834	0	5e-307
1021	PC-3p-4265_599	TTGTGACACTTGTTATGGATC	up	18.1453	120.837	6.65942	2.7354	1.1353e-13	2.65701e-15
1022	PC-3p-880_2028	ATTGAACTAAGGAGGGGTGGA	up	48.3875	322.612	6.66727	2.7371	6.7322e-34	1.00502e-38
1023	PC-5p-2383_914	TTTTGCTGTTTGTCATCTAACC	up	30.2422	204.625	6.76622	2.75835	2.8113e-22	2.48414e-25
1024	tae-MIR5175-p3_1ss19GA	GACGAGTAATTTGGAACGAAG	up	57.4601	413.24	7.19178	2.84635	9.3124e-45	1.802e-51
1025	PC-3p-5497_502	TTTGCCGTAGGCATAGCCCTG	up	10.5848	76.3782	7.21587	2.85117	1.5564e-09	3.27324e-10
1026	PC-5p-6458_446	AAGCGGATAATGTAAAGCATC	up	10.5848	84.928	8.02361	3.00425	6.0427e-11	6.35568e-12
1027	ata-miR172b-3p	AGAATCTTGATGATGCTGCAT	up	229.84	1920.86	8.35734	3.06304	0	4.0219e-255
1028	tae-MIR167c-p3	AGATCATGCTGCAGCTTCATT	up	70.313	591.076	8.40635	3.07148	3.0345e-68	5.92886e-80
1029	ata-miR167f-3p_L-1R+1	AGATCATGCTGCAGCTTCATT	up	70.313	591.076	8.40635	3.07148	3.0345e-68	5.92886e-80
1030	PC-3p-179_10233	AAGCATCATCTTCACTTCAAA	up	130.041	1206.09	9.27468	3.2133	0	1.06809e-169
1031	hvu-MIR5050-p5	TTTTGCCGGTTGAACGACCTCA	up	111.896	1115.46	9.96876	3.31741	0	1.07402e-162
1032	ata-miR167b-3p	AGGTCATGCTGGAGTTTCATC	up	512.605	5296.89	10.3333	3.36923	0	0
1033	bdi-MIR399a-p5	GTGCAGTTCTCCTCTGGCATG	up	7.56054	86.638	11.4592	3.51844	1.2976e-12	2.17917e-14
1034	tae-MIR1123-p3_1ss23AC	GATGCTTTGTGATTTGTGAATGCC	up	61.9964	748.393	12.0715	3.59354	0	4.26945e-119
1035	osa-MIR167h-p3_1	TCATGCTGTAGTTTCATCTGC	up	52.9238	644.655	12.1808	3.60654	4.2713e-85	2.63178e-103
1036	osa-MIR167h-p3_2	TCATGCTGTAGTTTCATCTGCT	up	52.9238	644.655	12.1808	3.60654	4.2713e-85	2.63178e-103
1037	tae-MIR1127a-p5_1ss16AG	ACTCGTCCAAGAAATGAATGTATC	up	4.03229	49.6838	12.3215	3.62311	5.513e-08	3.18454e-09
1038	osa-miR827	TTAGATGACCATCAGCAAACA	up	337.2	4216.76	12.5052	3.64446	0	0
1039	PC-5p-29084_147	TCAACCAAGGTCCTCGGAATG	up	7.56054	95.7578	12.6655	3.66283	3.5894e-14	3.01593e-16
1040	sbi-miR1432	CTCAGGAGAGATGACACCGAC	up	18.1453	231.415	12.7534	3.67281	4.4457e-32	1.4371e-38
1041	osa-miR1432-5p_L-1R+1	TCAGGAGAGATGACACCGACA	up	31.7543	448.58	14.1266	3.82034	3.0571e-62	3.87112e-76
1042	bdi-miR159a-3p_L-1R+1	TTGGATTGAAGGGAGCTCTC	up	13.609	210.325	15.4549	3.94999	9.6664e-31	3.45482e-37
1043	tae-miR408_L-1	TGCACTGCCTCTTCCCTGGC	up	9.07265	141.357	15.5805	3.96167	3.1285e-21	1.1002e-25
1044	bdi-miR159a-3p	CTTGGATTGAAGGGAGCTCT	up	21.1695	344.272	16.2626	4.02349	8.572e-50	9.53843e-62
1045	tae-MIR1125-p5	AATTTAACCAACGAGACCAACTGC	up	15.1211	258.774	17.1135	4.09706	2.9e-38	1.99267e-47
1046	tae-MIR9664-p5	ACGGCATAGAGGCACTGCAAA	up	7.56054	140.217	18.5459	4.21303	8.111e-22	3.32537e-26
1047	tae-MIR1122a-p3_2ss21AG24TC	AGTGTAGATTCACTCATTTTGCTC	up	39.3148	742.978	18.8982	4.24017	0	2.52121e-137
1048	ata-MIR5168-p5	TTGTTGTCTGGTTCAAGGTCT	up	3.78027	74.0983	19.6013	4.29288	2.3121e-12	1.26008e-14
1049	zma-miR156a-5p_1ss9GT	TGACAGAATAGAGTGAGCAC	up	122.691	2579.65	21.0256	4.39408	0	0
1050	osa-miR156a_1ss9GT	TGACAGAATAGAGTGAGCAC	up	122.691	2579.65	21.0256	4.39408	0	0
1051	sbi-miR156a_1ss9GT	TGACAGAATAGAGTGAGCAC	up	122.691	2579.65	21.0256	4.39408	0	0
1052	bdi-miR156b-5p_1ss9GT	TGACAGAATAGAGTGAGCAC	up	122.691	2579.65	21.0256	4.39408	0	0
1053	ata-miR156a-5p_1ss9GT	TGACAGAATAGAGTGAGCAC	up	122.691	2579.65	21.0256	4.39408	0	0
1054	tae-MIR397-p5	TTGAGTGCAGCGTTGATGAAC	up	229.84	5249.01	22.8376	4.51334	0	0
1055	ata-miR1432-5p_L+1R-1	ATCAGGAGAGATGACACCGAC	up	146.674	5207.4	35.5031	5.14987	0	0
1056	tae-miR397-5p	TCACCGGCGCTGCACACAATG	up	9.07265	356.242	39.2655	5.29519	2.2791e-58	7.76474e-77
1057	zma-miR156d-3p_1ss8TC	GCTCACTCCTCTTTCTGTCAGC	up	55.948	2849.36	50.9288	5.67041	0	0
1058	bdi-miR156b-5p_L+1	TTGACAGAAGAGAGTGAGCAC	up	226.648	11773.4	51.9459	5.69894	0	0
1059	osa-miR167d-5p_R+1_2	TGAAGCTGCCAGCATGATCTGT	up	9.07265	504.438	55.5999	5.79701	4.6878e-84	3.42286e-113
1060	osa-miR167d-5p_R+1_1	TGAAGCTGCCAGCATGATCTGG	up	9.07265	504.438	55.5999	5.79701	4.6878e-84	3.42286e-113
1061	ata-miR398g-5p_L+1R-1_1ss9GA	GGGGTCGAACTGGGAACACAT	up	7.56054	451.429	59.7086	5.89987	9.7177e-76	1.41586e-101
1062	osa-miR160f-5p	TGCCTGGCTCCCTGAATGCCA	up	18.1453	1200.96	66.1858	6.04845	0	3.01938e-273
1063	PC-3p-106_20165	GGGAAAAGAAGGAGTAACGAC	up	25.7058	2318.71	90.2015	6.49508	0	0
1064	tae-MIR530-p5	TGCATTTGCACCTGCACCTAG	up	58.9722	9859.06	167.181	7.38527	0	0
1065	bdi-miR5200a-3p	TGTAGATACTCCCTAAGGCTT	up	16.6332	4447.8	267.405	8.06288	0	0
1066	tae-miR5200	TGTAGATACTCCCTAAGGCTT	up	16.6332	4447.8	267.405	8.06288	0	0
1067	ata-miR5200-3p	TGTAGATACTCCCTAAGGCTT	up	16.6332	4447.8	267.405	8.06288	0	0

## Sheet: AtCW_L vs AtCW_G
Table S8 continued. Differentially expressed miRNAs between flag leaf and developing grain tissues.
Index	miRNA name	miRNA sequence	up/down	AtCW_G (normalised reads count)	AtCW_L (normalised reads count)	fold_change(AtCW_L/AtCW_G)	log2(fold_change)	pvalue(chi_square_2x2)	pvalue(fisher_test)
1	ata-miR396e-5p	TTCCACAGCTTTCTTGAACTG	down	13458.4	84.0156	0.00624259	-7.32364	0	0
2	PC-3p-255_6850	TTGAATTTCCTCTATAAGCGCATC	down	4022.75	28.631	0.00711728	-7.13446	0	0
3	tae-miR9654b-3p_L+1_1ss20GT	ATTCCGAAAGGCTTGAAGCTAAT	down	6007.4	45.0587	0.00750053	-7.05879	0	0
4	tae-miR9659-3p	TCCAATGGTTGTTCACGGCATC	down	6843.54	61.0169	0.00891599	-6.80939	0	0
5	PC-3p-3331_716	TTGATTTTCCTCTATAAGCGCATC	down	412.133	3.75489	0.00911087	-6.7782	0	2.40346e-142
6	tae-MIR9654b-p5_2ss1CA22GC	AGCTTCAAGCCTTGAGGAATACGG	down	163.309	1.64276	0.0100592	-6.63534	3.2251e-47	2.64239e-56
7	vvi-miR396a	TTCCACAGCTTTCTTGAACTA	down	564.159	6.10169	0.0108156	-6.53075	0	1.55778e-193
8	tae-miR9666b-3p	CGGTTGGGCTGTATGATGGCGA	down	269.608	3.28553	0.0121863	-6.3586	2.2353e-76	4.82465e-93
9	tae-MIR164-p3	CATGTGCCTTTCTTCTCCACC	down	267.233	3.28553	0.0122946	-6.34583	1.0623e-75	5.74703e-92
10	ata-miR167c-3p	GATCATGACTGACAGCCTCATT	down	190.032	2.34681	0.0123495	-6.3394	2.3865e-54	5.5211e-66
11	osa-miR319a-3p.2-3p_L+1R+1	CTTGGACTGAAGGGTGCTCCCT	down	577.223	8.4485	0.0146364	-6.09429	0	6.56619e-195
12	PC-5p-7728_392	CGCGCTGCCCTGTGAGTCTGC	down	261.295	4.69361	0.0179629	-5.79883	4.9657e-73	9.27824e-87
13	PC-3p-6807_430	AAGAACACCAAGAACACAAGGGGA	down	261.295	4.69361	0.0179629	-5.79883	4.9657e-73	9.27824e-87
14	osa-miR171e-5p_2ss2GA21AG	TATTGGCTCGGCTCACTCAGG	down	191.22	4.22425	0.022091	-5.5004	2.1759e-53	2.46755e-63
15	PC-5p-2290_941	ACTTAGTCTTGGCACTATAAATTT	down	414.508	9.38722	0.0226467	-5.46456	0	1.05208e-135
16	tae-miR9658-3p	ATCGTTCTGGGTGAATAGGCC	down	731.625	16.897	0.0230952	-5.43626	0	8.81255e-237
17	tae-miR9666a-3p	CGGTAGGGCTGTATGATGGCGA	down	98.5793	2.34681	0.0238063	-5.39251	3.0843e-28	1.78339e-33
18	tae-miR9774_R+1	CAAGATATTGGGTATTTCTGTCT	down	10728.5	270.352	0.0251994	-5.31047	0	0
19	osa-miR319a-3p.2-3p_R+1	TTGGACTGAAGGGTGCTCCCT	down	3457.4	89.648	0.0259293	-5.26927	0	0
20	tae-MIR9653b-p3_1ss2GC	GCCCTTGAAGACTTTGGCCATGT	down	426.385	12.2034	0.0286206	-5.1268	0	1.54059e-135
21	zma-miR319b-5p	AGAGCGTCCTTCAGTCCACTC	down	155.589	4.69361	0.0301667	-5.0509	6.4339e-43	1.06925e-49
22	tae-miR9655-3p	CAAGGGAAGGAAGTAGCCAAC	down	1367.05	43.1812	0.0315873	-4.98451	0	0
23	osa-miR166g-3p_2ss20TC21CA	TCGGACCAGGCTTCATTCCCA	down	1855.19	61.0169	0.0328898	-4.92621	0	0
24	tae-MIR9655-p5	TCGGCTACTTCCTTTCCCTTGC	down	5217.58	178.827	0.0342739	-4.86675	0	0
25	ata-miR396c-3p	GGTCAAGAAAGCTGTGGGAAG	down	70.0744	2.81617	0.0401882	-4.63708	9.0878e-20	4.35215e-22
26	PC-3p-25123_164	AAGGCCTGAAGCTAAGCAACGTGC	down	116.395	4.69361	0.0403249	-4.63219	9.4186e-32	8.66084e-36
27	PC-3p-59120_85	TTGGTCCCGGTTGGTGCCACCAAC	down	55.822	2.34681	0.0420409	-4.57206	5.394e-16	2.47488e-18
28	PC-3p-4575_570	GTCTCTCCTGTAGAAATAGGCACC	down	260.107	13.1421	0.0505258	-4.30684	4.3337e-67	1.23258e-76
29	osa-miR396d_2ss20GC21GA	TCCACAGGCTTTCTTGAACCA	down	378.877	19.2438	0.0507917	-4.29926	0	5.36682e-111
30	tae-MIR9658-p5	CCGATTCTCCCAGAATTTTGA	down	163.903	8.91786	0.0544094	-4.2	1.5754e-42	5.09089e-48
31	ptc-miR6478_2ss20TC21GA	CCGACCTTAGCTCAGTTGGCA	down	127.084	7.04042	0.0553996	-4.17398	2.7936e-33	1.86895e-37
32	PC-5p-23192_175	AGCGCTACCGCCGCTGCCCGGACA	down	95.0162	5.63233	0.0592776	-4.07637	4.5543e-25	1.35607e-27
33	PC-5p-46074_104	CGGTTGGTGGCTTGAACCGGGACC	down	61.7605	3.75489	0.0607975	-4.03984	8.6798e-17	2.3429e-18
34	PC-5p-54122_91	CCATTAGTCCCGGTTGGTGGCACC	down	45.1327	2.81617	0.0623975	-4.00237	1.2553e-12	1.48917e-13
35	PC-3p-87612_62	GTTGCAGAACCGGCACTAAAGGCC	down	33.2557	2.34681	0.0705686	-3.82483	1.6326e-09	2.05675e-10
36	ata-miR171d-5p	TGTTGGCTCGACTCACTCAGA	down	36.8188	3.05085	0.0828612	-3.59316	4.1901e-10	6.92827e-11
37	tae-MIR171a-p5	TGTTGGCTCGACTCACTCAGA	down	36.8188	3.05085	0.0828612	-3.59316	4.1901e-10	6.92827e-11
38	tae-MIR9654a-p5_1ss9TA	AAGCCTTGAGGAATAGGGTAGACT	down	19.5971	1.64276	0.0838269	-3.57644	5.321e-06	8.08548e-06
39	gma-miR6300_R+1	GTCGTTGTAGTATAGTGGT	down	71.2621	6.10169	0.0856232	-3.54585	4.7087e-18	2.3732e-19
40	zma-miR167b-3p_L-1_1ss5AG	ATCGTGCTGTGACAGTTTCACT	down	27.3172	2.34681	0.0859096	-3.54104	8.3343e-08	2.14285e-08
41	tae-miR531_L-2_1ss13CT	CTCGCCGGAGTAGCGTGCA	down	38.0065	3.28553	0.0864465	-3.53205	2.6546e-10	3.2336e-11
42	gma-MIR10423-p3_1ss3AC	CTCTCAATGAAAGCACCA	down	167.466	16.4276	0.0980953	-3.34967	5.1127e-39	1.10215e-42
43	ata-MIR9674c-p3_2ss10AG18AG	GTGCTATGGGTAAATTCGACC	down	33.2557	3.28553	0.098796	-3.3394	5.993e-09	2.75432e-09
44	PC-5p-27427_154	TGGTCCCGGTTGGTGGCTTGAACC	down	47.5081	4.69361	0.098796	-3.3394	3.5845e-12	7.49529e-13
45	bdi-miR1878-3p_1ss14AG	ATTTGTAGTGTTCGGATTGAGTTT	down	409.757	41.3038	0.100801	-3.31042	0	4.77136e-101
46	PC-5p-75846_69	TGTACCGAAATACTTGTAGTTGAG	down	27.3172	2.81617	0.103091	-3.278	1.5793e-07	1.64855e-07
47	PC-5p-160856_36	AGCAAGACCGATTGCGGCGGGAGC	down	22.5663	2.34681	0.103996	-3.2654	1.9374e-06	4.53514e-07
48	PC-5p-83944_64	TCTGTAAAGTAATATAAGACC	down	22.5663	2.34681	0.103996	-3.2654	1.9374e-06	4.53514e-07
49	tae-MIR9652-p3	TAGAAGCTTAATGAGAACATG	down	302.864	31.9166	0.105382	-3.24629	6.8827e-68	6.24207e-74
50	zma-MIR164h-p5_2ss4CG17CG	GTCGGCCGCGCCGGCGGCC	down	35.6311	3.75489	0.105382	-3.24629	2.3657e-09	9.94607e-10
51	tae-MIR5048-p3_1	ACCTAGACATGCAAGTATATTTCT	down	53.4466	5.63233	0.105382	-3.24629	2.6241e-13	9.37503e-14
52	tae-MIR5048-p3_2	CCTAGACATGCAAGTATATT	down	53.4466	5.63233	0.105382	-3.24629	2.6241e-13	9.37503e-14
53	tae-MIR5048-p3_3	GACCTAGACATGCAAGTATA	down	53.4466	5.63233	0.105382	-3.24629	2.6241e-13	9.37503e-14
54	zma-miR319a-3p_L+1R+2_1ss9GT	CTTGGACTTAAGGGTGCTCCCTT	down	21.3786	2.34681	0.109773	-3.1874	4.2525e-06	2.04938e-06
55	PC-5p-89444_61	TTAGAGATTTCACTATAGACT	down	23.754	2.81617	0.118555	-3.07637	1.6434e-06	1.33729e-06
56	bdi-miR5054	TCCCCACGGTCGGCGCCA	down	19.0032	2.34681	0.123495	-3.01748	2.0467e-05	1.57463e-05
57	PC-5p-140021_41	AACCGCGACTAAAGGTCCTCCGCC	down	22.5663	2.81617	0.124795	-3.00237	3.5836e-06	2.6897e-06
58	ata-miR167d-3p	AGGTCATGTGGCAGCTTCATT	down	375.314	47.8748	0.127559	-2.97076	3.7547e-79	9.16904e-85
59	ptc-miR6478_R+4_1ss21GA	CCGACCTTAGCTCAGTTGGTAGAGC	down	65.3236	8.4485	0.129333	-2.95084	4.5491e-15	4.40473e-16
60	PC-3p-204289_28	TGCCACCAATCGGGACCAAAGGCC	down	17.8155	2.34681	0.131728	-2.92437	4.4866e-05	3.08157e-05
61	PC-5p-14319_250	TTTAGTCCCGGTTGGTGGCACCA	down	45.1327	6.10169	0.135195	-2.88689	1.0036e-10	4.03244e-11
62	osa-miR396d_1ss20GC	TCCACAGGCTTTCTTGAACCG	down	23.754	3.28553	0.138314	-2.85398	2.9791e-06	1.33732e-06
63	osa-miR396d	TCCACAGGCTTTCTTGAACGG	down	20.1909	2.81617	0.139477	-2.8419	1.6994e-05	2.16845e-05
64	cas-miR5139_L-1	AACCTGGCTCTGATACCA	down	181.718	25.3455	0.139477	-2.8419	4.2167e-38	8.34463e-41
65	hvu-miR444b_L-1	GCAGTTGCTGTCTCAAGCTT	down	16.6278	2.34681	0.141137	-2.82483	9.8277e-05	6.05363e-05
66	PC-5p-129427_44	ATGTGACTTGACTTAACTGCC	down	16.6278	2.34681	0.141137	-2.82483	9.8277e-05	6.05363e-05
67	ata-miR169g-3p_L+1R-1	CGGCGAGTTGTTCTTGGCTAC	down	270.796	38.957	0.143861	-2.79725	2.6015e-55	5.93758e-59
68	PC-3p-19297_200	GTTGTAGAACCGGCACTAAAGGCC	down	58.1974	8.4485	0.14517	-2.78419	4.2053e-13	6.07197e-14
69	PC-5p-173832_33	TTGGAGAGATTCCACTATGAA	down	15.4401	2.34681	0.151994	-2.71791	0.00021505	0.000235118
70	PC-3p-47015_102	ACCCGGCAGTTGGGTAAAGTCACA	down	30.8803	4.69361	0.151994	-2.71791	1.6627e-07	1.74436e-07
71	PC-3p-66883_77	TCTCCTGTAGAAATAGGCATC	down	42.7573	6.57105	0.153683	-2.70197	8.0021e-10	8.62534e-10
72	PC-5p-80816_66	TTGAACTTGTCCATAGCATCA	down	27.3172	4.22425	0.154637	-2.69304	9.3195e-07	5.87514e-07
73	ptc-miR6478_R+2_2ss10GA21GA	CCGACCTTAACTCAGTTGGTAGA	down	17.8155	2.81617	0.158074	-2.66133	8.0187e-05	8.57966e-05
74	osa-miR396e-5p_L-1	CCACAGGCTTTCTTGAACTG	down	2957.38	467.953	0.158232	-2.65988	0	0
75	PC-3p-11256_297	TGCCACCAACCGGGACCAAAGGCC	down	103.33	16.4276	0.158982	-2.65306	2.3671e-21	1.44436e-22
76	PC-3p-95957_57	ATGGACTGCCAAAGTTTGTGAATT	down	38.0065	6.10169	0.160544	-2.63896	9.3591e-09	4.63805e-09
77	tae-MIR9774-p5	CAGAAATACCCAATATCTTGCT	down	100.955	16.4276	0.162723	-2.61951	1.037e-20	5.63568e-22
78	ata-miR9674c-3p_1ss8TC	GGTGCTACGGATAAATTCAAC	down	20.1909	3.28553	0.162723	-2.61951	3.0034e-05	2.16849e-05
79	tae-MIR1128-p5_1ss2AT	ATAAAAGGGGATGTATCTAGA	down	14.2524	2.34681	0.16466	-2.60244	0.00046993	0.000463577
80	gma-miR6300	GTCGTTGTAGTATAGTGG	down	28.5049	4.69361	0.16466	-2.60244	7.574e-07	6.53332e-07
81	PC-5p-198556_29	GATGCACCTATAGAGGAAATTGGA	down	14.2524	2.34681	0.16466	-2.60244	0.00046993	0.000463577
82	ata-miR390-5p	AAGCTCAGGAGGGATAGCGCC	down	220.913	37.5489	0.169972	-2.55663	1.4078e-42	2.57573e-44
83	gma-MIR5368-p3_1ss3GA_1	CCAAGGGACAGTCTCAGGT	down	21.3786	3.75489	0.175637	-2.50933	2.4172e-05	4.91672e-05
84	gma-MIR5368-p3_1ss3GA_2	CCAAGGGACAGTCTCAGGTA	down	21.3786	3.75489	0.175637	-2.50933	2.4172e-05	4.91672e-05
85	PC-5p-71064_73	TGGCACCAACCGGGACTAAAGGGG	down	21.3786	3.75489	0.175637	-2.50933	2.4172e-05	4.91672e-05
86	osa-miR5072_L-4	TCCCCAGCGGAGTCGCCA	down	66.5113	11.734	0.176421	-2.5029	1.005e-13	4.77679e-14
87	tae-MIR9783-p5_1ss13GC	TGCTTATTTGTACAGGGTAGACGC	down	13.0647	2.34681	0.179629	-2.47691	0.001025	0.000912452
88	ptc-MIR6478-p5_2ss6CT20TC	CCGACTTTAGCTCAGTTGGC	down	13.0647	2.34681	0.179629	-2.47691	0.001025	0.000912452
89	osa-miR5083_R+1	AGACTACAATTATCTGATCAA	down	13.0647	2.34681	0.179629	-2.47691	0.001025	0.000912452
90	ppe-MIR169a-p3	CGGCAAGTTGTCTTTGGCTAC	down	95.0162	17.3664	0.182773	-2.45188	1.1515e-18	1.31581e-19
91	csi-miR399f-3p	CGCCAAAGGAGAATTGCCCTG	down	27.3172	5.16297	0.189001	-2.40353	2.7312e-06	2.4374e-06
92	PC-3p-10565_311	TCTCCTGTAGAAATAGGCACC	down	110.456	21.1212	0.191218	-2.38671	5.2438e-21	9.72801e-22
93	sbi-MIR437d-p3_2ss13AG21TC	CATTTTCCTATAGACTTGGTC	down	231.602	44.5893	0.192526	-2.37688	4.2604e-42	1.05019e-43
94	bdi-miR5054_L+2	GTTCCCCACGGTCGGCGCCA	down	21.3786	4.22425	0.197592	-2.3394	4.0887e-05	4.91678e-05
95	ath-miR8175_L-1_1ss2AT	TTCCCCGGCAACGGCGCCA	down	16.6278	3.28553	0.197592	-2.3394	0.00029692	0.000169406
96	PC-3p-198392_29	CAACCGGGACTAAAGAGGGGCATT	down	19.0032	3.75489	0.197592	-2.3394	0.00010983	0.000173598
97	bdi-MIR7757-p3_2ss8GA18AG	TCTCTCCAAGCTCAAATGGGCC	down	324.243	66.1799	0.204106	-2.29261	1.5486e-56	8.07152e-59
98	rgl-miR5139_L+3	TCGAAACCTGGCTCTGATACCA	down	29.6926	6.10169	0.205496	-2.28282	1.7133e-06	1.47833e-06
99	tae-miR9652-5p	CCTGTTTGTCATTAAGTTTCTT	down	833.767	176.01	0.211103	-2.24398	0	1.50119e-145
100	bdi-MIR396a-p3_2	TTGATGGTTCAAGAAAGTCCTT	down	15.4401	3.28553	0.212791	-2.23249	0.00063309	0.00114829
101	bdi-MIR396a-p3_1	TTGATGGTTCAAGAAAGTCCT	down	15.4401	3.28553	0.212791	-2.23249	0.00063309	0.00114829
102	PC-5p-16642_224	TCCGTAAATTAATATAAGAGC	down	59.3851	12.6727	0.213399	-2.22837	2.1392e-11	2.65113e-11
103	PC-5p-4094_615	ATTCTAACATGGTATCAGATTCCT	down	260.107	55.854	0.214735	-2.21937	1.7516e-44	6.18163e-46
104	PC-3p-10378_315	CAACCGGGACCAATAGGCATCCAC	down	102.142	22.06	0.215973	-2.21108	2.0891e-18	9.17896e-19
105	bdi-miR171c-5p	CGGTATTGGTGCGGTTCAATC	down	38.0065	8.91786	0.234641	-2.09148	1.9137e-07	1.76152e-07
106	tae-MIR1117-p5	CTTTAGTACCGGTTCGTGGCACGA	down	1105.75	262.138	0.237068	-2.07663	0	1.603e-178
107	ata-MIR169d-p3	TTGTCCTTGGCTACACCTAGT	down	11.877	2.81617	0.23711	-2.07637	0.0037146	0.00682768
108	tae-MIR531-p5_2ss11CT20AG	CTCGCCGGAGTAGCGTGCAGC	down	11.877	2.81617	0.23711	-2.07637	0.0037146	0.00682768
109	PC-5p-188761_31	TGAATCTTGGGAAAAAGCTGCA	down	45.1327	10.7953	0.23919	-2.06377	1.6968e-08	1.79484e-08
110	PC-3p-63516_80	TTGGTCCCGGTTGGTGGCACCAAC	down	21.3786	5.16297	0.241501	-2.0499	0.00010888	0.000190139
111	ata-miR9674b-3p_L-2R+2	AATTTGTCCATAGCATCAGCA	down	9.50162	2.34681	0.24699	-2.01748	0.010438	0.00676909
112	osa-miR5077_L-1_1ss5GA	TTCACGTCGGGTTCACCA	down	99.767	24.8761	0.249342	-2.0038	1.3068e-16	6.77419e-17
113	tae-miR9777_L+2	GCAGCAAACATATCTGAGCACA	down	58.1974	14.5502	0.250014	-1.99992	2.7433e-10	5.90595e-10
114	ptc-miR6478_R+4_2ss6CT21GA	CCGACTTTAGCTCAGTTGGTAGAGC	down	211.411	54.9152	0.259756	-1.94477	1.5728e-32	5.45482e-33
115	bdi-MIR5066-p5_2ss12GA21CA	CTTTTGGTTGCATTGGCTAGAGCA	down	17.8155	4.69361	0.263456	-1.92437	0.00060405	0.00105734
116	PC-5p-20834_189	CTTTAGTACCGGTTGGAGCCACC	down	35.6311	9.38722	0.263456	-1.92437	1.2313e-06	1.0075e-06
117	cas-miR5139_L-1_1ss5CT	AACTTGGCTCTGATACCA	down	53.4466	14.5502	0.272238	-1.87706	4.3461e-09	9.18286e-09
118	ptc-miR6478_1ss21GA	CCGACCTTAGCTCAGTTGGTA	down	507.149	140.808	0.277647	-1.84868	4.1432e-72	1.45605e-73
119	tae-MIR1137a-p5_2ss9GA20GC	TCCAAAATAGATGACCCAACT	down	1501.85	417.497	0.277988	-1.8469	0	5.9522e-215
120	bdi-MIR7775-p5_1ss12AT	TAAACCGGTTTTTTCTGAAGCACC	down	26.1295	7.50978	0.287407	-1.79883	5.8062e-05	0.000166417
121	tae-MIR5384-p5	TTCGCCGGTCGCGCGTTCCCC	down	130.647	37.5489	0.287407	-1.79883	2.4481e-19	2.27477e-19
122	tae-MIR1131-p3	GCAGGATGTTGTCAGTCTGGGCCC	down	90.2654	26.7536	0.296388	-1.75444	1.5624e-13	1.71475e-13
123	ptc-miR6478_R-1_1ss10GA	CCGACCTTAACTCAGTTGGT	down	15.4401	4.69361	0.303988	-1.71791	0.0025195	0.0056412
124	osa-miR396e-5p_1ss21GC	TCCACAGGCTTTCTTGAACTC	down	16.6278	5.16297	0.310502	-1.68733	0.0018903	0.00185965
125	osa-miR5071_2ss15GA18GT	TCAAGCATCATATCATGTACA	down	66.5113	20.6519	0.310502	-1.68733	5.1593e-10	4.66122e-10
126	PC-5p-16080_230	TTGACCGTAAATTTAACTACC	down	72.4498	22.5293	0.310965	-1.68518	9.0784e-11	2.26348e-10
127	PC-5p-56238_89	TGGTCCCGGTTGGTGGCATGAACC	down	22.5663	7.04042	0.311987	-1.68044	0.00030377	0.00029812
128	osa-miR166a-3p_1ss2CT	TTGGACCAGGCTTCATTCCCC	down	23.754	7.50978	0.316147	-1.66133	0.00022907	0.00046956
129	ttu-miR160	TGCCTGGCTCCCTGTATGCCA	down	469.142	148.787	0.317148	-1.65677	3.7693e-60	1.10008e-60
130	gra-MIR8645-p5_2ss12TG17AG_3	TGAACCAATTTGAACTGTGA	down	134.21	43.1812	0.321743	-1.63602	3.5858e-18	2.47196e-18
131	gra-MIR8645-p5_2ss12TG17AG_4	TGAACCAATTTGAACTGTGAA	down	134.21	43.1812	0.321743	-1.63602	3.5858e-18	2.47196e-18
132	gra-MIR8645-p5_2ss12TG17AG_2	TGAACCAATTTGAACTGTG	down	134.21	43.1812	0.321743	-1.63602	3.5858e-18	2.47196e-18
133	gra-MIR8645-p5_2ss12TG17AG_1	TGAACCAATTTGAACTGT	down	134.21	43.1812	0.321743	-1.63602	3.5858e-18	2.47196e-18
134	bna-miR166a_L+2	AATCGGACCAGGCTTCATTCCCC	down	22.5663	7.2751	0.322387	-1.63313	0.00037047	0.000298123
135	ptc-miR6478_R+2_2ss6CT21GA	CCGACTTTAGCTCAGTTGGTAGA	down	266.045	86.3624	0.324615	-1.6232	3.5422e-34	1.10275e-34
136	osa-MIR818d-p3_2ss5TC20GA	CTTACATTATGGGACGGAGAGAGT	down	7.12621	2.34681	0.32932	-1.60244	0.047545	0.0460394
137	PC-5p-187462_31	TTAGTCCCGGTTGGTGGCACC	down	7.12621	2.34681	0.32932	-1.60244	0.047545	0.0460394
138	tae-MIR1131-p5_1ss7CG	TTCGTGGCACGAACCGGTACT	down	57.0097	19.4785	0.34167	-1.54933	3.6231e-08	3.50641e-08
139	tae-MIR9775-p3_1ss13TC	GAAAAATCTTATCGTATACATG	down	9.50162	3.28553	0.345786	-1.53205	0.025375	0.021811
140	ptc-miR6478_2ss6CT21GA	CCGACTTTAGCTCAGTTGGTA	down	275.547	98.5658	0.35771	-1.48314	2.4001e-32	2.04341e-32
141	bdi-MIR7757-p3_1ss3AG	AGGAGCATGATTCAACCAAT	down	68.8867	24.8761	0.361116	-1.46946	3.8468e-09	4.04513e-09
142	tae-MIR1128-p5_1ss7AG	CGTCCGGAAATACTTGTCATC	down	43.945	15.9583	0.363142	-1.46139	2.7157e-06	2.98099e-06
143	tae-MIR9662b-p5_1ss9CG	GCGGCTCTGTGGTGTTCAAGC	down	3329.13	1220.34	0.366564	-1.44786	0	0
144	ata-miR9674a-3p_L-1R+1	TAAGATGGCTGATGCTATGGA	down	34.4434	12.6727	0.36793	-1.4425	3.7089e-05	8.50394e-05
145	PC-3p-287325_19	AGACCAAATTACTTCTCATCT	down	20.1909	7.50978	0.371938	-1.42687	0.0016889	0.00355913
146	ata-miR166a-3p	TCGGACCAGGCTTCATTCCCC	down	5286.36	2055.33	0.388799	-1.3629	0	0
147	PC-3p-30526_142	TCCTGTAGAAATAGGCACCGGTGC	down	26.1295	10.3259	0.395184	-1.3394	0.00055168	0.000589408
148	gma-miR6300_R+7	GTCGTTGTAGTATAGTGGTAAGTAT	down	14.2524	5.63233	0.395184	-1.3394	0.010737	0.0221403
149	PC-5p-125236_45	GCCACCAACCGGTACTAAAGGCCC	down	17.8155	7.04042	0.395184	-1.3394	0.0043406	0.00438748
150	bdi-MIR7757-p5_1ss15AG	TAAATAGAAGCATGGTTCAAC	down	60.5728	24.8761	0.410681	-1.28391	2.7209e-07	2.94948e-07
151	ptc-miR6478_R+2_1ss21GA	CCGACCTTAGCTCAGTTGGTAGA	down	412.133	169.439	0.411128	-1.28234	5.4295e-41	4.3727e-41
152	PC-5p-77305_68	AGAGATTCCACTATGAACCACATA	down	15.4401	6.57105	0.425583	-1.23249	0.011104	0.0290258
153	bdi-MIR169a-p3	GATCGGCGAGTTGTTCTTGGC	down	10.6893	4.69361	0.439093	-1.1874	0.038381	0.0457279
154	ptc-miR6478_R-2_1ss6CT	CCGACTTTAGCTCAGTTGG	down	93.8285	41.3038	0.440205	-1.18375	9.0455e-10	8.77426e-10
155	bdi-MIR7757-p5_1ss14AG	AAATAGAAGCATGGTTCAACC	down	35.6311	15.9583	0.447875	-1.15883	0.00019058	0.000210211
156	PC-5p-62131_82	TTGGACTTCTGTGCAGCTCTCAGC	down	17.8155	7.97914	0.447875	-1.15883	0.0083322	0.00939129
157	PC-3p-17179_218	AAACAAATGGGGCTCAAAGAT	down	34.4434	15.4889	0.449692	-1.15299	0.00025377	0.000261805
158	tae-MIR1128-p3_8	CAACTATTTCCGGACGGAGGGAGT	down	14.2524	6.57105	0.461048	-1.11701	0.020716	0.045055
159	tae-MIR1128-p3_14	TAAAATACATCTAGATACATC	down	14.2524	6.57105	0.461048	-1.11701	0.020716	0.045055
160	tae-MIR1128-p3_15	TAGAACTAAAATACATCTAGATAC	down	14.2524	6.57105	0.461048	-1.11701	0.020716	0.045055
161	tae-MIR1128-p3_4	ACTAAAATACATCTAGATACATC	down	14.2524	6.57105	0.461048	-1.11701	0.020716	0.045055
162	tae-MIR1128-p3_11	CTAAAATACATCTAGATACATCCC	down	14.2524	6.57105	0.461048	-1.11701	0.020716	0.045055
163	tae-MIR1128-p3_10	CTAAAATACATCTAGATACATCC	down	14.2524	6.57105	0.461048	-1.11701	0.020716	0.045055
164	tae-MIR1128-p3_7	AGAACTAAAATACATCTAGATACA	down	14.2524	6.57105	0.461048	-1.11701	0.020716	0.045055
165	tae-MIR1128-p3_12	GAACTAAAATACATCTAGATACAT	down	14.2524	6.57105	0.461048	-1.11701	0.020716	0.045055
166	tae-MIR1128-p3_3	AACTAAAATACATCTAGATACATC	down	14.2524	6.57105	0.461048	-1.11701	0.020716	0.045055
167	tae-MIR1128-p3_13	GTATCTAGAACTAAAATACATCTA	down	14.2524	6.57105	0.461048	-1.11701	0.020716	0.045055
168	tae-MIR1128-p3_1	AAAATACATCTAGATACATC	down	14.2524	6.57105	0.461048	-1.11701	0.020716	0.045055
169	tae-MIR1128-p3_5	ACTAAAATACATCTAGATACATCC	down	14.2524	6.57105	0.461048	-1.11701	0.020716	0.045055
170	tae-MIR1128-p3_9	CTAAAATACATCTAGATACATC	down	14.2524	6.57105	0.461048	-1.11701	0.020716	0.045055
171	tae-MIR1128-p3_2	AAAATACATCTAGATACATCCCCT	down	14.2524	6.57105	0.461048	-1.11701	0.020716	0.045055
172	tae-MIR1128-p3_6	AGAACTAAAATACATCTAGATAC	down	14.2524	6.57105	0.461048	-1.11701	0.020716	0.045055
173	PC-3p-40941_114	ACCTGTCAGTGACCCAACTGCGCC	down	13.0647	6.10169	0.467036	-1.0984	0.0282	0.0356661
174	bdi-MIR171a-p5	TGATTGAGCCGCGCCAATATC	down	582.449	274.435	0.471175	-1.08567	4.4525e-48	8.26062e-48
175	osa-miR171a	TGATTGAGCCGCGCCAATATC	down	582.449	274.435	0.471175	-1.08567	4.4525e-48	8.26062e-48
176	ath-miR8175_L-2	TCCCCGGCAACGGCGCCA	down	152.026	72.2816	0.475456	-1.07262	1.459e-13	1.78877e-13
177	tae-MIR1128-p5_1ss10AG	CTCCGTCCGGAAATACTTGTCATC	down	28.5049	13.6115	0.477514	-1.06638	0.0014238	0.00180341
178	tae-MIR9674a-p5_1ss20GT	GTAGGATGGCTGGTGCTATTG	down	54.6343	26.2842	0.481094	-1.05561	1.124e-05	9.16011e-06
179	PC-5p-29323_147	TCTGTAAACTAATGTAAGAGC	down	32.068	15.4889	0.483003	-1.0499	0.00079449	0.000971591
180	ata-MIR9863a-p5_1ss8CT	TTATGATTTGCTTCTCATCTGA	down	15.4401	7.50978	0.48638	-1.03984	0.020581	0.0370722
181	ata-miR9863a-3p_L-1_1ss9TC	GAGAAGGCAGATCATAATAGC	down	262.482	127.666	0.48638	-1.03984	1.2984e-21	2.57869e-21
182	PC-3p-69441_75	CTCTCCTGTAGAAATAGGCACCGG	down	15.4401	7.50978	0.48638	-1.03984	0.020581	0.0370722
183	tae-MIR1121-p5_2ss16TA21TC	TCTGTAAAGAAATATAAGAGC	down	134.21	65.7105	0.489609	-1.0303	1.0934e-11	2.20942e-11
184	ata-miR9863a-5p	TGTTATGATCTGCTTCTCATC	down	1375.36	677.757	0.492786	-1.02097	0	2.43955e-103
185	ata-MIR9863a-p3	TCTGAAGACTAGTTTATTACA	down	2165.18	1068.74	0.493601	-1.01858	0	1.0895e-161
186	osa-MIR818d-p3_1ss5TC	CTTACATTATGGGACGGAGGGAGT	down	46.3204	22.9987	0.496513	-1.0101	7.8822e-05	0.000128712
187	bdi-miR156a_R-1_1ss9GT	TGACAGAATAGAGAGAGCAC	up	0	13.3768	inf	inf	0.0013844	0.000963479
188	far-miR156a_R-1_1ss9GT	TGACAGAATAGAGAGAGCAC	up	0	13.3768	inf	inf	0.0013844	0.000963479
189	ata-miR164c-3p	CACGTGTTCTTCTCCTCCATC	up	0	142.216	inf	inf	1.8468e-25	1.21243e-35
190	ata-miR166b-5p_L-2R+1	GAATGACGCCGGGTCCGAAAG	up	0	67.588	inf	inf	6.5499e-13	2.53599e-17
191	ata-miR166c-5p_1ss9GT	GGAACGTTTGCTGGCTCGAGG	up	0	15.0196	inf	inf	0.00070257	0.000273211
192	ata-miR166a-5p	GGAATGTTGTCTGGTTCAAGG	down	51.0712	0	-inf	-inf	2.9902e-16	2.97326e-19
193	ata-miR169c-3p_L+2R-1	TAGGCGGTCACCTTGGCTAG	up	0	14.5502	inf	inf	0.00085236	0.000273211
194	ata-MIR169d-p5	CAAGGATGACTTGCCGGCTCC	down	10.6893	0	-inf	-inf	0.00018451	0.000100973
195	ata-MIR169g-p5	CAAGGATGACTTGCCGATCGA	down	40.3819	0	-inf	-inf	3.6454e-13	2.94699e-15
196	ata-miR172c-3p_L-1	GAATCTTGATGATGCTGCAT	down	199.534	0	-inf	-inf	9.9861e-59	2.15812e-73
197	tae-miR319_L-1R+1	TGGACTGAAGGGAGCTCCCTC	up	0	7.97914	inf	inf	0.013518	0.0118842
198	ata-miR390-3p_R+1	CGCTATCTATCCTGAGCTCCA	down	5.93851	0	-inf	-inf	0.0053178	0.00661437
199	ata-miR396e-3p	GTTCAATAAAGCTGTGGGAAA	down	623.544	0	-inf	-inf	0	1.50065e-227
200	tae-MIR399-p5	GGGCGCTTCTCCCTTGGCACG	down	7.12621	0	-inf	-inf	0.0022645	0.00286572
201	ata-MIR408-p5_2ss9GT20GA	CAGGGATGTAGCAGAGCAAA	up	0	8.91786	inf	inf	0.0090262	0.00656946
202	ata-miR528-5p	TGGAAGGGGCATGCAGAGGAG	up	0	771.63	inf	inf	0	5.81854e-191
203	ata-miR528-3p_1ss4GC	CCTCTGCCTGCCTCTTCCATT	up	0	111.239	inf	inf	2.9043e-20	6.09769e-28
204	tae-miR530	TGCAGTGGCATATGCAACTCT	up	0	233.272	inf	inf	1.0881e-40	3.72065e-58
205	tae-MIR1125-p3_2ss5TC20CT	GTCTCGTTGGTTAAATTTATGGTC	up	0	10.3259	inf	inf	0.0049596	0.0067
206	tae-miR5049-3p_1ss10CT	AATATGGATTGGAGGGAGTAC	up	0	13.1421	inf	inf	0.0015259	0.000963479
207	ata-MIR5084-p5_1ss11AG	AGGATCCTCTGCAGTACTGTACGG	up	0	8.4485	inf	inf	0.01104	0.0118841
208	bdi-MIR5200a-p5_1ss10GT	GAGCCTTAGTGAATATCTACA	up	0	59.9218	inf	inf	1.301e-11	1.83377e-15
209	hvu-MIR6198-p3_1ss22AG	GAGTGATAACCAGAGGAGCTCGACT	down	8.31392	0	-inf	-inf	0.00097453	0.00124159
210	hvu-MIR6200-p5_2ss1AT18AT	TCCTTTCCCAGTGACAGTAGGGGC	down	33.2557	0	-inf	-inf	4.2333e-11	1.0288e-12
211	stu-MIR8005a-p3_1ss5GA	GTTTAGGGTTTAGGGTTTAGGGTT	up	0	11.2647	inf	inf	0.00334	0.00349115
212	tae-miR9654a-3p_L+3R-1	CTATTCTGAAAGGCTTGAAGCGAA	down	514.275	0	-inf	-inf	0	1.52722e-187
213	tae-miR9657b-5p_1ss5TC	TTCGCCGGAGAAGCATGTTGC	down	13.0647	0	-inf	-inf	3.5651e-05	1.89535e-05
214	tae-MIR9659-p5	TGCTGGGAAAACTATTGAACT	down	210.223	0	-inf	-inf	8.9155e-62	5.01117e-77
215	tae-MIR9661-p3	AGGTGCCTGACCTACTTCATC	up	0	52.5684	inf	inf	2.3035e-10	1.35781e-13
216	tae-MIR9665-p5_1ss24TC	GTTTGACTTTGCACTGCTAGCGGC	down	962.039	0	-inf	-inf	0	0
217	tae-miR9665-3p_L+1	TGCTAGCAGTGTAAACTCAAATCA	down	364.625	0	-inf	-inf	0	2.29383e-133
218	tae-MIR9666c-p5	TTCGCCATCATACGTCCAACC	down	24.7438	0	-inf	-inf	1.2758e-08	8.28918e-10
219	tae-MIR9666c-p3	GGCTGTATGATGGCGATACC	down	7.12621	0	-inf	-inf	0.0022645	0.00286572
220	tae-MIR9666a-p5	ATTCGGATTCGCCATCATACG	down	20.5868	0	-inf	-inf	2.1097e-07	2.35279e-08
221	tae-MIR9666b-p5	TTCGCCATCATACGTCCAACC	down	24.7438	0	-inf	-inf	1.2758e-08	8.28918e-10
222	tae-miR9667-5p	AAATATGGCAAACAATGAATG	down	9.50162	0	-inf	-inf	0.00042272	0.000233058
223	ata-miR9677-5p	TTCCACTCTACCAACAGCCACG	down	8.31392	0	-inf	-inf	0.00097453	0.00124159
224	tae-miR9677a	TGGCCGTTGGTAGAGTAGGAGA	down	57.0097	0	-inf	-inf	5.8262e-18	1.96551e-21
225	tae-MIR9779-p3	TACCTATGATGAGTTGCGAACTGTA	down	13.0647	0	-inf	-inf	3.5651e-05	1.89535e-05
226	tae-MIR9781-p5_2ss21TC23TC	ATATGTCATGAAAAGTATATCACT	down	5.93851	0	-inf	-inf	0.0053178	0.00661437
227	tae-miR9781_1ss5GA	TTTTATCACATATAATACATA	up	0	14.5502	inf	inf	0.00085236	0.000273211
228	tae-MIR9782-p3_1ss6TA	AATATATGACTTGTATTAGGTTGG	up	0	37.0795	inf	inf	1.0134e-07	1.42323e-09
229	gma-miR156a_L+1R+1	TTGACAGAAGAGAGTGAGCACC	up	0	92.9335	inf	inf	3.4734e-17	2.24e-23
230	gma-miR156a_L+2	CTTGACAGAAGAGAGTGAGCAC	up	0	18.3051	inf	inf	0.00018337	4.34775e-05
231	osa-miR160f-5p_L-2R+2	CCTGGCTCCCTGAATGCCATC	up	0	7.04042	inf	inf	0.020342	0.0216446
232	osa-MIR160f-p3	TTGGCATTGAGGGAGTCATGC	up	0	17.3664	inf	inf	0.00026874	7.9704e-05
233	osa-MIR160f-p3_1ss19TA	TTGGCATTGAGGGAGTCAAGC	up	0	294.289	inf	inf	7.0796e-51	5.88424e-73
234	bdi-miR164a-5p_R+1	TGGAGAAGCAGGGCACGTGCAA	down	5.93851	0	-inf	-inf	0.0053178	0.00661437
235	bdi-miR166d-5p	GGAATGTTGTCTGGTTGGAGA	down	9.50162	0	-inf	-inf	0.00042272	0.000233058
236	osa-MIR167h-p3_1	TCATGCTGTAGTTTCATCTGC	up	0	648.657	inf	inf	0	8.57811e-161
237	osa-MIR167h-p3_2	TCATGCTGTAGTTTCATCTGCT	up	0	648.657	inf	inf	0	8.57811e-161
238	bdi-miR167a_R+1	TGAAGCTGCCAGCATGATCTAT	up	0	11.2647	inf	inf	0.00334	0.00349115
239	osa-MIR171e-p5_2ss1GA20AG	ATTGGCTCGGCTCACTCAGG	down	22.5663	0	-inf	-inf	5.536e-08	4.4162e-09
240	osa-MIR393a-p3_1ss20GA	ATCATGCGATCCTTTTGGAAG	down	17.8155	0	-inf	-inf	1.3827e-06	2.8932e-07
241	osa-miR393a_L-1R+1	CCAAAGGGATCGCATTGATCC	down	9.50162	0	-inf	-inf	0.00042272	0.000233058
242	gma-miR396a-5p_L-1_1ss21GA	TCCACAGCTTTCTTGAACTA	down	5.93851	0	-inf	-inf	0.0053178	0.00661437
243	hvu-MIR397b-p5	TGCAGCGCCGGTGAACCGCTC	down	10.6893	0	-inf	-inf	0.00018451	0.000100973
244	hvu-MIR397b-p3_2	CGGTTCATCAACGCTGCACT	down	5.93851	0	-inf	-inf	0.0053178	0.00661437
245	mdm-miR397a_1ss21AT	TTGAGTGCAGCGTTGATGAAT	up	0	15.0196	inf	inf	0.00070257	0.000273211
246	hvu-MIR397b-p3_1	CGGACGGTTCATCAACGCTGCACT	down	5.93851	0	-inf	-inf	0.0053178	0.00661437
247	mtr-miR398a-5p_1ss17CA	GGAGTGACACTGAGAAAACAAG	up	0	57.262	inf	inf	3.6756e-11	1.11598e-14
248	zma-miR399e-5p_L+1_2ss7TC14CA	AGGGCTCCTCTTTATTGGCAGG	up	0	7.97914	inf	inf	0.013518	0.0118842
249	sbi-MIR437j-p5_2ss17AG22AG	AACTTTGACCAAGTTTGTAGAGAA	up	0	6.57105	inf	inf	0.025006	0.0216446
250	bdi-MIR530b-p3_1ss14GC	AGGTGCAGTGGCACATGCAGC	up	0	112.177	inf	inf	2.0201e-20	3.26413e-28
251	bdi-MIR530a-p5_1ss2TG	TGGCTGCATTTGCACCTGCAC	up	0	88.7092	inf	inf	1.7866e-16	1.26342e-22
252	tae-miR531_L-2_1ss13CG	CTCGCCGGAGGAGCGTGCA	down	19.0032	0	-inf	-inf	6.1703e-07	1.25347e-07
253	tae-miR531_L-2R+2_1	CTCGCCGGAGCAGCGTGCAAC	down	68.8867	0	-inf	-inf	2.244e-21	8.58768e-26
254	tae-miR531_L-3	TCGCCGGAGCAGCGTGCA	down	5.93851	0	-inf	-inf	0.0053178	0.00661437
255	tae-miR531_L-2	CTCGCCGGAGCAGCGTGCA	down	27.3172	0	-inf	-inf	2.2615e-09	1.55586e-10
256	tae-MIR531-p5_1	CGCCGGAGCAGCGTGCAAC	down	15.4401	0	-inf	-inf	6.9852e-06	3.55758e-06
257	tae-miR531_L-2R+2_2	CTCGCCGGAGCAGCGTGCACA	down	68.8867	0	-inf	-inf	2.244e-21	8.58768e-26
258	tae-MIR531-p5_2	TCGCCGGAGCAGCGTGCAAC	down	15.4401	0	-inf	-inf	6.9852e-06	3.55758e-06
259	osa-MIR812q-p3_1ss21TG_1	CACTTATTTTGGGACGGAGGG	up	0	6.10169	inf	inf	0.030789	0.0397494
260	osa-MIR812q-p3_2ss16GC21TG	CACTTATTTTGGGACCGAGGGAGT	up	0	6.10169	inf	inf	0.030789	0.0397494
261	osa-MIR812q-p3_2ss14AG21TG	CACTTATTTTGGGGCGGAGGGAGT	down	21.3786	0	-inf	-inf	1.2349e-07	2.35279e-08
262	osa-MIR812q-p3_1ss21TG_2	CACTTATTTTGGGACGGAGGGAGT	up	0	6.10169	inf	inf	0.030789	0.0397494
263	osa-MIR818d-p3_1ss17GA	CTTATATTATGGGACGAAGGGAGT	up	0	7.50978	inf	inf	0.016572	0.0118842
264	osa-MIR818d-p3_2ss5TC17GA	CTTACATTATGGGACGAAGGGAGT	up	0	7.50978	inf	inf	0.016572	0.0118842
265	osa-MIR818b-p5_2ss9AG21AT	TCCGTCCCGTAATATAAGAGT	down	9.50162	0	-inf	-inf	0.00042272	0.000233058
266	tae-MIR1120a-p5_1ss10TC	TCCGTCCCACAATATAAGAAC	up	0	7.04042	inf	inf	0.020342	0.0216446
267	tae-MIR1120a-p5_2ss1TC20AG	CCCGTCCCATAATATAAGAGC	up	0	9.85658	inf	inf	0.0060502	0.0067
268	tae-MIR1120a-p3_2ss20TC21TC	TTATGAGACGGAGGGAGTACC	up	0	6.57105	inf	inf	0.025006	0.0216446
269	tae-MIR1120a-p3_1ss13GA	ATATTATGAGACAGAGGGAGT	up	0	7.50978	inf	inf	0.016572	0.0118842
270	tae-MIR1120a-p5_1ss21CT	TCCGTCCCATAATATAAGAAT	up	0	6.57105	inf	inf	0.025006	0.0216446
271	tae-MIR1122c-p3_1ss9GT	ATATTATGTGACGGAGGGAGT	up	0	27.2229	inf	inf	5.0658e-06	3.18472e-07
272	tae-MIR1128-p3_1ss21AC_1	ATTTCCGGACGGAGGGAGTAC	up	0	6.10169	inf	inf	0.030789	0.0397494
273	tae-MIR1128-p5_1ss3CT	TCTGTCCGAAAATACTTGTCA	up	0	5.63233	inf	inf	0.037981	0.0397496
274	tae-MIR1128-p3_2ss11CA18CT	TTGATGACAAATATTTCTGGA	up	0	7.97914	inf	inf	0.013518	0.0118842
275	tae-MIR1128-p3_1ss3CT	TTTTATCCATTTTGATGACA	down	7.12621	0	-inf	-inf	0.0022645	0.00286572
276	tae-MIR1128-p5_1ss22AG	AAAATACTTGTCATCAAAATGGAT	up	0	7.50978	inf	inf	0.016572	0.0118842
277	tae-MIR1128-p5_1ss16AG	TACTCCCTCCGTCCGGAAATACTT	up	0	7.04042	inf	inf	0.020342	0.0216446
278	tae-MIR1128-p5_1ss9AT	TCCGTCCGTAAATACTTGTCA	up	0	57.262	inf	inf	3.6756e-11	1.11598e-14
279	tae-MIR1128-p3_1ss21AC_2	ATTTCCGGACGGAGGGAGTACT	up	0	6.10169	inf	inf	0.030789	0.0397494
280	tae-MIR1128-p5_1ss9GT_1	CTCCGTCCTAAAATACTTGTC	up	0	14.5502	inf	inf	0.00085236	0.000273211
281	tae-MIR1128-p3_1ss11CG	TTGATGACAAGTATTTCCGGA	up	0	41.3038	inf	inf	1.916e-08	1.09656e-10
282	tae-MIR1128-p5_1ss9GT_2	CTCCGTCCTAAAATACTTGTCATC	up	0	14.5502	inf	inf	0.00085236	0.000273211
283	tae-MIR1128-p5_1ss11AG	CCTCCGTCCGGAAATACTTGTCAT	up	0	19.7132	inf	inf	0.00010355	1.31584e-05
284	tae-MIR1128-p5_2ss9AT17TC	TCCGTCCGTAAATACTCGTCA	up	0	5.63233	inf	inf	0.037981	0.0397496
285	tae-MIR1128-p3_1ss4CA	CAAATATTTCCGGACGGAGGGAGT	up	0	17.3664	inf	inf	0.00026874	7.9704e-05
286	tae-MIR1128-p3_2ss11CG17CT	TTGATGACAAGTATTTTCGGA	up	0	5.63233	inf	inf	0.037981	0.0397496
287	tae-miR1130b-3p_L+1R-1_1ss10TC	ATCTTATATCATGGGACGGAG	up	0	8.4485	inf	inf	0.01104	0.0118841
288	tae-MIR1130a-p3_2ss18GA20GA	AAAACGTCTTACATTATAGAA	up	0	11.2647	inf	inf	0.00334	0.00349115
289	tae-MIR1130b-p3_2ss9AT21GT	CTTATATTTTGGGACGGAGGT	down	5.93851	0	-inf	-inf	0.0053178	0.00661437
290	tae-MIR1130a-p3	AAAACGTCTTACATTATGGGA	down	10.6893	0	-inf	-inf	0.00018451	0.000100973
291	bdi-MIR1135-p5_2ss16TA17GC	ATACGGATGTATCTAACT	up	0	7.04042	inf	inf	0.020342	0.0216446
292	osa-miR1436_L+3_1ss18AT	CTTACATTATGGGACGGTGGGAGT	down	7.12621	0	-inf	-inf	0.0022645	0.00286572
293	osa-MIR1862e-p3_1ss20TC	TTTTGGGACGGAGGGAGTACC	up	0	5.63233	inf	inf	0.037981	0.0397496
294	hvu-MIR5049a-p5_2ss6TA20TA	TCTGTACCTAAATACTTGTAGT	up	0	7.50978	inf	inf	0.016572	0.0118842
295	hvu-MIR5049c-p5_2ss14TA21CT	TCCAAAATAAATGACTCAACT	up	0	16.4276	inf	inf	0.00039432	0.000147059
296	hvu-miR5049f_L+1R+2_2ss14TC20GA	CAATTAATATGGACCGGAGAGAGT	up	0	22.5293	inf	inf	3.3224e-05	4.17591e-06
297	hvu-MIR5049f-p3_1ss9CT	ATATGGATTGGAGGGAGTACT	up	0	7.04042	inf	inf	0.020342	0.0216446
298	hvu-MIR5049d-p5_2ss3TA23AT	AAATATTTAGGAACGGAGGGAGTA	up	0	7.04042	inf	inf	0.020342	0.0216446
299	bdi-MIR5169a-p5_2ss17GA20GC	AAGTTTGACCAAGTTTATACA	up	0	14.0808	inf	inf	0.0010345	0.000511222
300	bdi-MIR5169a-p5_1ss21AG	AAGTTTGACCAAGTTTGTAGG	up	0	13.6115	inf	inf	0.0012561	0.000511225
301	tae-MIR9668-p3_2ss1AG22AG	GAGTATTTTCGGACGGAGGGAGTA	up	0	6.10169	inf	inf	0.030789	0.0397494
302	tae-MIR9668-p3_1ss14GA	GACAAGTATTTTCAGACGGAGGGA	up	0	7.04042	inf	inf	0.020342	0.0216446
303	tae-MIR9668-p3_2ss12GA23AG	CAAGTATTTTCAGACGGAGGGAGT	up	0	7.04042	inf	inf	0.020342	0.0216446
304	tae-MIR9668-p3_1ss12TC	TGACAAGTATTCTCGGACGGA	up	0	7.50978	inf	inf	0.016572	0.0118842
305	tae-MIR9668-p3_2ss21GA23AG	CAAGTATTTTCGGACGGAGGAAGT	up	0	6.10169	inf	inf	0.030789	0.0397494
306	tae-MIR9668-p3_1ss6GC	GACAACTATTTTCGGACGGAGGGA	up	0	7.04042	inf	inf	0.020342	0.0216446
307	tae-MIR9668-p3_2ss20GA23AG	CAAGTATTTTCGGACGGAGAGAGT	up	0	5.63233	inf	inf	0.037981	0.0397496
308	ata-miR9674c-3p_L-1R+1_1ss10GT	GTGCTATGTATAAATTCAACC	up	0	114.524	inf	inf	8.1521e-21	5.22068e-29
309	gma-miR156a_L+1	ATGACAGAAGAGAGTGAGCAC	up	0	7.50978	inf	inf	0.016572	0.0118842
310	gma-miR156a_1ss20CT	TGACAGAAGAGAGTGAGCAT	up	0	42.2425	inf	inf	1.3241e-08	5.88822e-11
311	zma-MIR159j-p5_1ss9GT	AGCTGCTCTTTCATGGTTCC	up	0	6.10169	inf	inf	0.030789	0.0397494
312	zma-miR159a-3p_1ss21GT	TTTGGATTGAAGGGAGCTCTT	up	0	16.4276	inf	inf	0.00039432	0.000147059
313	osa-MIR160f-p5_2ss9GT19TA	TTGGCATTTAGGGAGTCAAGC	up	0	459.035	inf	inf	2.3789e-78	7.40109e-114
314	osa-MIR160f-p5_1ss9GT	TTGGCATTTAGGGAGTCATGC	up	0	22.5293	inf	inf	3.3224e-05	4.17591e-06
315	osa-miR166m_1ss9GT	TCGGACCATGCTTCATTCCCT	up	0	215.906	inf	inf	8.6697e-38	6.20681e-54
316	ssp-MIR169-p3_2ss13GC17AC	CCCCGTCCGGCCCGGACC	down	17.8155	0	-inf	-inf	1.3827e-06	2.8932e-07
317	nta-MIR172e-p3_2ss14CG18TA	TTGGAACGATACAGAGAA	down	143.712	0	-inf	-inf	8.5834e-43	4.82797e-53
318	nta-MIR172f-p3_2ss15CG19TA	ATTGGAACGATACAGAGAA	down	210.223	0	-inf	-inf	8.9155e-62	5.01117e-77
319	gma-MIR319b-p5	AGCTGCCGACTCATTCATCCA	down	5.93851	0	-inf	-inf	0.0053178	0.00661437
320	mtr-miR398a-5p_1ss7AC	GGAGTGCCACTGAGAACACAAG	up	0	1912.18	inf	inf	0	0
321	bdi-miR398b_L-2R+2	GGAGTGTCACTGAGAACACAAG	up	0	179.765	inf	inf	9.5542e-32	7.00868e-45
322	tae-miR408_L-1R+3	TGCACTGCCTCTTCCCTGGCTCC	up	0	8.91786	inf	inf	0.0090262	0.00656946
323	sbi-MIR437r-p5_2ss19AG24GT	TTTGACCAAGTCTATAGAGAAATT	down	5.93851	0	-inf	-inf	0.0053178	0.00661437
324	hvu-MIR444b-p5	AAGTTGTGCAGTTGCTGTCTC	up	0	9.85658	inf	inf	0.0060502	0.0067
325	ptc-miR530a_L+1_1ss9GT	CTGCATTTTCACCTGCACCTT	up	0	18.3051	inf	inf	0.00018337	4.34775e-05
326	tae-MIR531-p5_1ss10CA	TCGCCGGAGAAGCGTGCAAC	down	24.9417	0	-inf	-inf	1.1166e-08	8.28918e-10
327	tae-MIR531-p3_2ss19AC20CA	TCGCCGGAGCAGCGTGCACA	down	14.2524	0	-inf	-inf	1.5757e-05	8.2116e-06
328	tae-MIR531-p5_1ss11CT_1	CTCGCCGGAGTAGCGTGCAAC	down	23.754	0	-inf	-inf	2.4849e-08	1.91329e-09
329	tae-MIR531-p5_1ss11CT_2	CTCGCCGGAGTAGCGTGCAACGGA	down	23.754	0	-inf	-inf	2.4849e-08	1.91329e-09
330	tae-MIR531-p5_2ss13GT18CA	CTCGCCGGAGCATCGTGAAA	down	39.1942	0	-inf	-inf	8.0426e-13	6.80235e-15
331	tae-MIR1120a-p5_1ss20AT	TCCGTCCCATAATATAAGATC	up	0	18.3051	inf	inf	0.00018337	4.34775e-05
332	tae-MIR1128-p5_1ss19CT_1	TCTAGAACTAAAATACATT	up	0	14.0808	inf	inf	0.0010345	0.000511222
333	tae-MIR1128-p3_1ss3CG	ATGTAGAACTAAAATACATC	up	0	21.1212	inf	inf	5.8602e-05	7.29098e-06
334	tae-MIR1128-p5_1ss19CT_2	TCTAGAACTAAAATACATTT	up	0	14.0808	inf	inf	0.0010345	0.000511222
335	tae-MIR1128-p3_1ss7CG	ATGTATGTAGAACTAAAATACATC	up	0	6.10169	inf	inf	0.030789	0.0397494
336	tae-MIR1128-p5_1ss21CT_1	ATGTATCTAGAACTAAAATATATC	up	0	11.2647	inf	inf	0.00334	0.00349115
337	tae-MIR1128-p5_1ss21CT_3	TATCTAGAACTAAAATACATTT	up	0	11.2647	inf	inf	0.00334	0.00349115
338	tae-MIR1128-p5_1ss21CT_2	TATCTAGAACTAAAATACATT	up	0	11.2647	inf	inf	0.00334	0.00349115
339	tae-MIR1128-p3_1ss20AG	ATGTATCTAGAACTAAAATGCATC	up	0	11.2647	inf	inf	0.00334	0.00349115
340	tae-MIR1128-p3_1ss22CT	AAAATACATCTAGATACATCCTCT	up	0	7.50978	inf	inf	0.016572	0.0118842
341	osa-MIR1847-p5_2ss14AC18AG	AGTTGTGGCACTGCCATGTGGGCC	down	20.1909	0	-inf	-inf	2.7582e-07	5.43062e-08
342	osa-MIR1847-p3_2ss15AC19AG	CAGTTGTGGCACTGCCATGTGGGC	down	21.3786	0	-inf	-inf	1.2349e-07	2.35279e-08
343	osa-MIR1847-p5_2ss13AC17AG	GTTGTGGCACTGCCATGTGGGCCA	down	29.6926	0	-inf	-inf	4.5961e-10	1.26518e-11
344	osa-MIR1847-p3_2ss14AC18AG	AGTTGTGGCACTGCCATGTGGGC	down	8.31392	0	-inf	-inf	0.00097453	0.00124159
345	mtr-MIR2627-p3_1ss6TC	CCGAGCAAATCTGAACTT	down	16.6278	0	-inf	-inf	3.1044e-06	6.67794e-07
346	vvi-MIR3630-p3_2ss18CT19AT	TGGGAATCTCTCTGATGTT	down	20.1909	0	-inf	-inf	2.7582e-07	5.43062e-08
347	vvi-MIR3630-p3_2ss17CT18AT	GGGAATCTCTCTGATGTT	down	7.12621	0	-inf	-inf	0.0022645	0.00286572
348	gma-miR4995_L-2R+3	GCAGTGGCTTGGTTAAGGGAAC	up	0	21.1212	inf	inf	5.8602e-05	7.29098e-06
349	hvu-MIR5049c-p5_2ss7AG17CT	AAATAAGTGTCTCAACTTTGTACT	up	0	5.63233	inf	inf	0.037981	0.0397496
350	hvu-MIR5052-p5_2ss8GA24GC	GATCAATACGGATGGTTCCTTCGC	down	5.93851	0	-inf	-inf	0.0053178	0.00661437
351	bdi-miR5054_1ss10TA	TCCCCACGGACGGCGCCA	down	15.4401	0	-inf	-inf	6.9852e-06	3.55758e-06
352	bdi-MIR5066-p3_1ss18GA	ATCGGTCTTTTGGTTGCATTGGCT	up	0	10.7953	inf	inf	0.0040686	0.00349115
353	osa-miR5072_L-4_1ss13GT	TCCCCAGCTGAGTCGCCA	up	0	14.5502	inf	inf	0.00085236	0.000273211
354	osa-miR5083_R+2	AGACTACAATTATCTGATCAAC	down	17.8155	0	-inf	-inf	1.3827e-06	2.8932e-07
355	cas-miR5139	AAACCTGGCTCTGATACCA	down	33.2557	0	-inf	-inf	4.2333e-11	1.0288e-12
356	cas-miR5139_L+1	GAAACCTGGCTCTGATACCA	down	22.5663	0	-inf	-inf	5.536e-08	4.4162e-09
357	bdi-miR5200a-3p_R+1	TGTAGATACTCCCTAAGGCTTT	up	0	45.9974	inf	inf	3.0269e-09	5.21779e-12
358	gma-MIR5368-p5_1ss20TC_2	CCTGGGATTGGCTTTGGGCCT	up	0	7.04042	inf	inf	0.020342	0.0216446
359	gma-MIR5368-p3_2ss2AT19CA_3	GTGAGATACCACTCTGGAAGAG	down	7.12621	0	-inf	-inf	0.0022645	0.00286572
360	gma-MIR5368-p5_1ss7TC_2	ACTGTTCCCTGGGATTGGCTTT	up	0	17.8357	inf	inf	0.00022196	4.34781e-05
361	gma-MIR5368-p3_1ss17CA	GAGATACCACTCTGGAAG	up	0	6.57105	inf	inf	0.025006	0.0216446
362	gma-MIR5368-p5_2ss1TC21TC_3	CCCTGGGATTGGCTTTGGGCCTT	up	0	23.9374	inf	inf	1.8867e-05	2.17086e-06
363	gma-MIR5368-p5_1ss7TC_1	ACTGTTCCCTGGGATTGGCT	up	0	17.8357	inf	inf	0.00022196	4.34781e-05
364	gma-MIR5368-p3_1ss19TC	CTGGGATTGGCTTTGGGCCTT	up	0	8.91786	inf	inf	0.0090262	0.00656946
365	gma-MIR5368-p3_2ss2AT19CA_2	GTGAGATACCACTCTGGAAGA	down	7.12621	0	-inf	-inf	0.0022645	0.00286572
366	gma-miR5368_L+2R+2	AGGGACAGTCTCAGGTAGACAGT	up	0	15.9583	inf	inf	0.00047787	0.00014706
367	gma-MIR5368-p3_2ss3AT20CA	AGTGAGATACCACTCTGGAAGA	up	0	6.57105	inf	inf	0.025006	0.0216446
368	gma-MIR5368-p3_2ss2AT19CA_5	GTGAGATACCACTCTGGAAGAGCT	down	7.12621	0	-inf	-inf	0.0022645	0.00286572
369	gma-MIR5368-p3_1ss14CA	ATACCACTCTGGAAGAGCT	up	0	10.7953	inf	inf	0.0040686	0.00349115
370	gma-MIR5368-p5	CCTGGGATTGGCTTTGGGC	up	0	12.2034	inf	inf	0.002255	0.00182836
371	gma-MIR5368-p3_2ss2AT19CA_1	GTGAGATACCACTCTGGAAG	down	7.12621	0	-inf	-inf	0.0022645	0.00286572
372	gma-MIR5368-p3_2ss1AT18CA	TGAGATACCACTCTGGAAG	up	0	6.57105	inf	inf	0.025006	0.0216446
373	gma-MIR5368-p5_2ss1TC21TC_2	CCCTGGGATTGGCTTTGGGCCT	up	0	23.9374	inf	inf	1.8867e-05	2.17086e-06
374	gma-MIR5368-p5_2ss9GT18TC	TGGGATTGTCTTTGGGCCTT	up	0	18.3051	inf	inf	0.00018337	4.34775e-05
375	gma-MIR5368-p5_1ss20TC_1	CCTGGGATTGGCTTTGGGCC	up	0	7.04042	inf	inf	0.020342	0.0216446
376	gma-MIR5368-p5_2ss1TC21TC_1	CCCTGGGATTGGCTTTGGGCC	up	0	23.9374	inf	inf	1.8867e-05	2.17086e-06
377	gma-MIR5368-p3_1ss1TC	CCCTGGGATTGGCTTTGGGC	up	0	29.1004	inf	inf	2.3965e-06	9.18809e-08
378	gma-MIR5368-p3_2ss2AT19CA_4	GTGAGATACCACTCTGGAAGAGC	down	7.12621	0	-inf	-inf	0.0022645	0.00286572
379	gma-MIR5368-p5_2ss1AT18CA	TGAGATACCACTCTGGAAGAGCT	up	0	22.06	inf	inf	4.0135e-05	4.0559e-06
380	osa-MIR5794-p3_2ss17CT20GA	TATTGTTTTCTATATTTTGAAT	up	0	11.734	inf	inf	0.0027436	0.00182836
381	hbr-MIR6171-p5_1ss15GA	TGTGGATTGCTGAAAGCTTTG	up	0	6.57105	inf	inf	0.025006	0.0216446
382	sbi-MIR6233-p3_2ss17AG24CA	TTTGGTTTTGGTAATTGATGACAA	down	19.0032	0	-inf	-inf	6.1703e-07	1.25347e-07
383	sbi-MIR6233-p3_2ss2AT20AG	ATGTTTGGTTTTGGTAATTGATGA	down	8.31392	0	-inf	-inf	0.00097453	0.00124159
384	gma-MIR6300-p5_4	TGTAGTATAGTGGTAAGTATTCCCG	down	33.2557	0	-inf	-inf	4.2333e-11	1.0288e-12
385	gma-MIR6300-p5_6	TTGTAGTATAGTGGTAAGTATTCCC	down	33.2557	0	-inf	-inf	4.2333e-11	1.0288e-12
386	gma-miR6300_L-1R+1_2	TCGTTGTAGTATAGTGGT	down	29.6926	0	-inf	-inf	4.5961e-10	1.26518e-11
387	gma-MIR6300-p5_3	TATAGTGGTAAGTATTCCCGCC	down	33.2557	0	-inf	-inf	4.2333e-11	1.0288e-12
388	gma-MIR6300-p5_1	GTTGTAGTATAGTGGTAAGTATT	down	33.2557	0	-inf	-inf	4.2333e-11	1.0288e-12
389	gma-miR6300_R+6	GTCGTTGTAGTATAGTGGTAAGTA	up	0	6.10169	inf	inf	0.030789	0.0397494
390	gma-MIR6300-p5_5	TTGTAGTATAGTGGTAAGTATTCC	down	33.2557	0	-inf	-inf	4.2333e-11	1.0288e-12
391	gma-miR6300_L-1R+5	TCGTTGTAGTATAGTGGTAAGT	down	9.50162	0	-inf	-inf	0.00042272	0.000233058
392	gma-MIR6300-p3_1ss2CT	TTGTTGTAGTATAGTGGTAAGTATT	down	5.93851	0	-inf	-inf	0.0053178	0.00661437
393	gma-MIR6300-p5_2	GTTGTAGTATAGTGGTAAGTATTCC	down	33.2557	0	-inf	-inf	4.2333e-11	1.0288e-12
394	gma-miR6300_L-1R+1_1	TCGTTGTAGTATAGTGGC	down	29.6926	0	-inf	-inf	4.5961e-10	1.26518e-11
395	gma-miR6300_L-1R+8	TCGTTGTAGTATAGTGGTAAGTATT	down	49.8835	0	-inf	-inf	6.5777e-16	6.86313e-19
396	ptc-miR6478_2ss7TG21GA	CCGACCGTAGCTCAGTTGGTA	down	24.9417	0	-inf	-inf	1.1166e-08	8.28918e-10
397	ptc-miR6478_L-1R-1	CGACCTTAGCTCAGTTGGT	down	7.12621	0	-inf	-inf	0.0022645	0.00286572
398	bdi-MIR7711-p5_2ss4TA19CT	AAGAGAAATCAACTCATTTTGAAT	down	11.877	0	-inf	-inf	8.0937e-05	4.3747e-05
399	tae-MIR7757-p5_1ss14TG	CTCCATATCAGCCGGTCTCTC	down	10.6893	0	-inf	-inf	0.00018451	0.000100973
400	bdi-MIR7757-p3_2ss6AG18GT	TTTATGAGCTCATTGAATT	up	0	9.38722	inf	inf	0.0073866	0.00656941
401	bdi-MIR7767-p5_2ss17GC18AT	TGGAAGAGCTCGGATTCT	up	0	19.7132	inf	inf	0.00010355	1.31584e-05
402	ath-miR8175_L+1_1ss3AT	CGTTCCCCGGCAACGGCGCCA	down	22.5663	0	-inf	-inf	5.536e-08	4.4162e-09
403	ath-miR8175_L+1	CGATCCCCGGCAACGGCGCCA	down	16.6278	0	-inf	-inf	3.1044e-06	6.67794e-07
404	ath-miR8175_1ss2AT	GTTCCCCGGCAACGGCGCCA	down	10.6893	0	-inf	-inf	0.00018451	0.000100973
405	ath-MIR8175-p3_2ss18TC22AC	TATAGTGGTAAGTATTCCCGCCT	down	7.12621	0	-inf	-inf	0.0022645	0.00286572
406	ath-miR8175	GATCCCCGGCAACGGCGCCA	down	16.6278	0	-inf	-inf	3.1044e-06	6.67794e-07
407	bdi-miR9483a_2ss19AC20GA	TTGAACTGTTTCCTCTGACATTCC	down	243.479	0	-inf	-inf	2.9263e-71	5.08772e-89
408	bdi-miR9483a_1ss20GA	TTGAACTGTTTCCTCTGAAATTCC	down	1178.2	0	-inf	-inf	0	0
409	bra-MIR9552b-p5_2ss14GA17GC	GTCCGGTGATGAAAAACC	down	17.8155	0	-inf	-inf	1.3827e-06	2.8932e-07
410	bna-miR156a_2ss9GT21AT	TGACAGAATAGAGTGAGCACT	up	0	181.408	inf	inf	5.0746e-32	3.66923e-45
411	bra-miR156a-5p_R+1_1ss9GT	TGACAGAATAGAGTGAGCACT	up	0	181.408	inf	inf	5.0746e-32	3.66923e-45
412	bdi-miR166b-5p_R+1_1ss9GT	GGAATGTTTTCTGGCTCGGGGT	up	0	5.63233	inf	inf	0.037981	0.0397496
413	mdm-miR167h_R-1_1ss19CT	TGAAGCTGCCAGCATGATTTT	up	0	6.02347	inf	inf	0.031881	0.0397496
414	mtr-miR172b_L+2	AAAGAATCTTGATGATGCTGCAT	up	0	13.6115	inf	inf	0.0012561	0.000511225
415	zma-miR319a-3p_R+4	TTGGACTGAAGGGTGCTCCCTTTT	down	17.8155	0	-inf	-inf	1.3827e-06	2.8932e-07
416	aly-miR390a-5p_R+1	AAGCTCAGGAGGGATAGCGCCA	down	7.12621	0	-inf	-inf	0.0022645	0.00286572
417	ppe-miR530_L-1R+1_1ss10GT	CTGCATTTTCACCTGCACCTC	up	0	8.4485	inf	inf	0.01104	0.0118841
418	mes-miR827_R+2_1ss15AG	TTAGATGACCATCAGCAAACACA	up	0	11.734	inf	inf	0.0027436	0.00182836
419	hvu-miR5049c_R-3_1ss6AC	AGACACTTATTTTGGGACGG	up	0	5.63233	inf	inf	0.037981	0.0397496
420	ata-miR5181-3p_R+3_1ss14CA	CACTTATTTTGGAACGGAGGGAGT	up	0	7.04042	inf	inf	0.020342	0.0216446
421	PC-5p-726564_5	ATTGTCATGACACGGTCATTATAGA	down	5.93851	0	-inf	-inf	0.0053178	0.00661437
422	PC-3p-637529_6	TATAGTGACCTGACATGATAATTA	down	7.12621	0	-inf	-inf	0.0022645	0.00286572
423	PC-3p-8546_364	CATCTGCCTATGACTTCTCGT	up	0	74.6284	inf	inf	4.2312e-14	3.57655e-19
424	PC-5p-53850_92	GAGGCTCCTCTGACGTACTGCAGC	up	0	21.1212	inf	inf	5.8602e-05	7.29098e-06
425	PC-3p-64140_80	TGCAGTACGTCAGGGGAGCCGAGT	up	0	7.97914	inf	inf	0.013518	0.0118842
426	PC-3p-71153_73	ATGCCATGTTGTTCTGAAGAA	up	0	15.0196	inf	inf	0.00070257	0.000273211
427	PC-5p-678308_6	TTGTAGTGTTAAGTGTGGACAATT	down	7.12621	0	-inf	-inf	0.0022645	0.00286572
428	PC-3p-46167_103	TTGTCCACACTTAGACACTACAACC	down	67.699	0	-inf	-inf	4.9221e-21	1.98235e-25
429	PC-3p-69790_74	GAGTCTGATACCATGTGAGAGTTG	down	105.706	0	-inf	-inf	6.2936e-32	3.09778e-39
430	PC-5p-780868_5	TCTCTGTCCAGAATTAGTTGACGC	down	11.877	0	-inf	-inf	8.0937e-05	4.3747e-05
431	PC-3p-190603_30	CAACTAATTCTGGGCAGAGGAAGT	down	43.945	0	-inf	-inf	3.4025e-14	1.03811e-16
432	PC-5p-137_14138	CTCATGACTCAGCTGAATGCC	down	11701.2	0	-inf	-inf	0	0
433	PC-3p-101299_54	CGTTTAGCTGGGTCCTGAGCG	down	134.21	0	-inf	-inf	4.4494e-40	2.0767e-49
434	PC-5p-7811_389	ATATGCATGTGACCGAGCAATAAC	down	799.324	0	-inf	-inf	0	3.21933e-291
435	PC-3p-287687_19	GCGGCGGTTATTGCTCGGTCACAT	down	60.5728	0	-inf	-inf	5.4991e-19	6.92291e-23
436	PC-5p-51528_95	AACTTGGTAGCAAAGCTGACA	up	0	19.2438	inf	inf	0.00012525	2.38559e-05
437	PC-5p-180380_32	ACAGAAATAACGTCCAGAAACTTT	down	52.2589	0	-inf	-inf	1.3597e-16	1.28808e-19
438	PC-3p-195133_30	AGTTTTTGGATGTTCTTACTGTGT	down	24.9417	0	-inf	-inf	1.1166e-08	8.28918e-10
439	PC-5p-101565_54	TCCGTCCCACAATAGAAGATT	up	0	6.57105	inf	inf	0.025006	0.0216446
440	PC-3p-60204_84	TTCATTTGGTTGAATTGGGGA	up	0	17.3664	inf	inf	0.00026874	7.9704e-05
441	PC-3p-22114_181	TCCGGACAGCTATGGTAGTGTTAC	down	182.906	0	-inf	-inf	5.543e-54	3.25032e-67
442	PC-3p-578951_7	CTGATGCTATGGATAACTTCGAACC	down	8.31392	0	-inf	-inf	0.00097453	0.00124159
443	PC-5p-28518_150	AGGTGTGCCTAGCTTTGGTTGT	up	0	23.9374	inf	inf	1.8867e-05	2.17086e-06
444	PC-3p-894_2001	AACCAAAGCTGGCATACCTTT	up	0	348.266	inf	inf	7.0018e-60	1.57797e-86
445	PC-5p-165967_35	TTCTCATTTTCACCACTAACCAGC	up	0	5.63233	inf	inf	0.037981	0.0397496
446	PC-3p-47805_101	ATGTAGAATCACCAGGGTAAG	up	0	26.7536	inf	inf	6.11e-06	3.18475e-07
447	PC-5p-554202_7	AAGAGAGCACACGTCTTCCTAAAC	down	8.31392	0	-inf	-inf	0.00097453	0.00124159
448	PC-3p-51604_95	TTAGGAACATGTGTGCTCTCTTGT	down	119.958	0	-inf	-inf	5.2744e-36	2.53682e-44
449	PC-3p-15223_239	TCCGGACAGCTGTGGTAGTGTTAC	down	168.654	0	-inf	-inf	6.4795e-50	3.97551e-62
450	PC-5p-283744_19	AGCGCTATCGCCGCTGACCGGATA	down	9.50162	0	-inf	-inf	0.00042272	0.000233058
451	PC-3p-94081_58	GTCCGGACAGCTGTGGTAGTGTTAC	down	84.3269	0	-inf	-inf	8.3429e-26	3.0494e-31
452	PC-5p-592934_7	AGCTTTAAGCCTTGAGGAATAGGG	down	8.31392	0	-inf	-inf	0.00097453	0.00124159
453	PC-3p-67146_77	ATTCCAAAAGGTTTGAAGCTAAT	down	53.4466	0	-inf	-inf	6.1841e-17	5.57966e-20
454	PC-5p-45109_105	CGGAGTCCTGATAGGATAATTCAC	down	90.2654	0	-inf	-inf	1.6579e-27	2.01511e-33
455	PC-3p-208999_28	GAATTATTCTATCAGGACTCCGTT	down	23.754	0	-inf	-inf	2.4849e-08	1.91329e-09
456	PC-5p-323955_17	AGCGCTACCGCCGCTGCCCAGACA	down	22.5663	0	-inf	-inf	5.536e-08	4.4162e-09
457	PC-3p-81733_65	AAATAGAACCACATACGGCAAAGA	up	0	17.3664	inf	inf	0.00026874	7.9704e-05
458	PC-5p-638522_6	AACTTGTTTTGTGGTGATACT	down	7.12621	0	-inf	-inf	0.0022645	0.00286572
459	PC-3p-432571_11	ATCACCATAAAACAAGCTGCC	down	23.754	0	-inf	-inf	2.4849e-08	1.91329e-09
460	PC-5p-3028_770	ATATATTTGATTTGACTTTACACA	down	662.738	0	-inf	-inf	0	9.75947e-242
461	PC-5p-174167_33	GCGCTACCGCCGCTGCCCGGACAG	down	46.3204	0	-inf	-inf	7.0131e-15	1.94838e-17
462	PC-3p-104229_53	GTCCGGACAGCTGTGGTAGTGTT	down	29.6926	0	-inf	-inf	4.5961e-10	1.26518e-11
463	PC-5p-205532_28	GTCACAAACCAGGACTAAAGGGCC	down	20.1909	0	-inf	-inf	2.7582e-07	5.43062e-08
464	PC-5p-242415_23	TTTTGACCATAGATCTAACTAATA	down	19.0032	0	-inf	-inf	6.1703e-07	1.25347e-07
465	PC-3p-2990_779	AAATGTCACGTGTCATTCATC	up	0	85.4237	inf	inf	6.3905e-16	1.39331e-21
466	PC-5p-403634_12	GGTCCCAGTTGGTGGCTTGAACC	down	9.50162	0	-inf	-inf	0.00042272	0.000233058
467	PC-5p-291362_19	TTGGATGGGCAACTGCAAAGGTT	down	22.5663	0	-inf	-inf	5.536e-08	4.4162e-09
468	PC-5p-1385_1386	CGTTTCTCCTTCTTTTCCTTGT	up	0	181.173	inf	inf	5.5546e-32	3.66923e-45
469	PC-3p-140070_41	TATGAATTTAGGTTGAATTTTCT	down	7.12621	0	-inf	-inf	0.0022645	0.00286572
470	PC-5p-191742_30	TAGCAGAACTCCCGACCTTGCTTC	down	22.5663	0	-inf	-inf	5.536e-08	4.4162e-09
471	PC-5p-104855_53	TTTGTAGATATTTCACTATGAACC	up	0	7.97914	inf	inf	0.013518	0.0118842
472	PC-5p-470305_10	TTCCTTTTCCAATGAACACT	down	5.93851	0	-inf	-inf	0.0053178	0.00661437
473	PC-5p-52692_93	TTTGGACATCTGAGCAGCTCT	up	0	12.2034	inf	inf	0.002255	0.00182836
474	PC-3p-284214_19	GCCACGAACCGGGACCAATGAGGT	down	10.6893	0	-inf	-inf	0.00018451	0.000100973
475	PC-3p-37329_122	AGACCCACAGGGCAGTGCGCC	down	73.6375	0	-inf	-inf	9.708e-23	1.31021e-27
476	PC-5p-102710_54	TAGTTATTCTAATCCCGGGATT	down	22.5663	0	-inf	-inf	5.536e-08	4.4162e-09
477	PC-3p-21128_187	ATTGACCCAACTGCAGGTGCA	up	0	16.897	inf	inf	0.00032548	7.97049e-05
478	PC-5p-51741_95	GTTTGAGGGCCGAAATCGGAAGC	down	65.3236	0	-inf	-inf	2.3691e-20	2.43831e-24
479	PC-5p-279496_20	CGGTTGGTGGCACAAACCGGGACT	down	17.8155	0	-inf	-inf	1.3827e-06	2.8932e-07
480	PC-3p-244327_23	TCGGCACGAACCGCCACTAAAGGC	down	20.1909	0	-inf	-inf	2.7582e-07	5.43062e-08
481	PC-3p-92004_59	AGAACAATGGGGAGGCGCCGC	up	0	6.10169	inf	inf	0.030789	0.0397494
482	PC-3p-102754_54	TTGAATTTCCTCTGTAAGCGCATC	down	33.2557	0	-inf	-inf	4.2333e-11	1.0288e-12
483	PC-5p-425571_12	GATTTGTGGCACCAAGTGGGACC	down	22.5663	0	-inf	-inf	5.536e-08	4.4162e-09
484	PC-5p-131018_43	TTTGACCGTAAATTTAACTTT	up	0	13.1421	inf	inf	0.0015259	0.000963479
485	PC-3p-142473_40	CCTCCAGTCGGCCTGCTGTGGGCC	down	22.5663	0	-inf	-inf	5.536e-08	4.4162e-09
486	PC-3p-29768_145	TTGCAGAACCGGCACTAAAGGCCC	down	93.8285	0	-inf	-inf	1.5811e-28	7.09588e-35
487	PC-5p-550053_7	CGGATTAGTTTTAACTGGATGGAT	down	15.4401	0	-inf	-inf	6.9852e-06	3.55758e-06
488	PC-5p-45382_105	TTGAGCCCCATTTGTTTTACA	up	0	15.0196	inf	inf	0.00070257	0.000273211
489	PC-3p-54403_91	CCGGACAGCTGTGGTAGTGTTACT	down	72.4498	0	-inf	-inf	2.1282e-22	6.98072e-27
490	PC-3p-26551_158	ATTTCCGTTACAAGTAATTCC	up	0	26.7536	inf	inf	6.11e-06	3.18475e-07
491	PC-5p-92897_59	ATGTCCTTTGATGCTGGTTCGACC	down	66.5113	0	-inf	-inf	1.0798e-20	4.57598e-25
492	PC-3p-40888_114	TGGCTGGTTCTATGGATAAAT	up	0	24.8761	inf	inf	1.2949e-05	1.13651e-06
493	PC-3p-400145_12	TGAATTTAGGTTGAATTTTT	down	21.3786	0	-inf	-inf	1.2349e-07	2.35279e-08
494	PC-5p-223762_26	AGTACCAAATAGGATAATTCGCTT	down	7.12621	0	-inf	-inf	0.0022645	0.00286572
495	PC-3p-142521_40	AATGGGGCTCAAAGATTTTGGGA	down	21.3786	0	-inf	-inf	1.2349e-07	2.35279e-08
496	PC-3p-62611_81	AGGTTGAATTCTCTCTATAAGCGC	down	43.945	0	-inf	-inf	3.4025e-14	1.03811e-16
497	PC-3p-163287_35	GGGACGAATCAGGACCAATGGGCC	down	32.068	0	-inf	-inf	9.3677e-11	2.37468e-12
498	PC-5p-221390_26	CCTTTGGTCTCGGTTCGTGGCACC	down	19.0032	0	-inf	-inf	6.1703e-07	1.25347e-07
499	PC-5p-44907_106	TTTGGTACAAAGTTCAGCAAGAGC	down	34.4434	0	-inf	-inf	1.9141e-11	4.45683e-13
500	PC-5p-238105_24	CTTTTAGTCCCGGTTGGTGGCACC	down	28.5049	0	-inf	-inf	1.0191e-09	2.9203e-11
501	PC-3p-460539_10	TTCTGCGACAAGTAATTCACGA	down	17.8155	0	-inf	-inf	1.3827e-06	2.8932e-07
502	PC-3p-103822_53	TAGTATCAGTTTGTGCCATGAACC	down	36.8188	0	-inf	-inf	3.9198e-12	3.62426e-14
503	PC-3p-50766_96	AGTAATTTTGGACGGAGGGAG	up	0	11.734	inf	inf	0.0027436	0.00182836
504	PC-5p-221359_26	AGTTGAGAGGAGCTCGAGAGGGT	down	17.8155	0	-inf	-inf	1.3827e-06	2.8932e-07
505	PC-5p-91221_60	AATTACTTTTCTCTGAAATGGATG	up	0	7.04042	inf	inf	0.020342	0.0216446
506	PC-3p-61144_83	ATTTTTGTATGTCGAGCAATG	up	0	44.1199	inf	inf	6.3283e-09	1.73255e-11
507	PC-3p-161182_36	AGGAATGTGATTTCATGATGAATT	down	19.0032	0	-inf	-inf	6.1703e-07	1.25347e-07
508	PC-5p-47709_101	TGTGAAACACTGTGTGAGAGA	down	53.4466	0	-inf	-inf	6.1841e-17	5.57966e-20
509	PC-3p-162554_35	CCTTTAGTCGCGGTTCTTCTGGCC	down	11.877	0	-inf	-inf	8.0937e-05	4.3747e-05
510	PC-3p-259716_22	TTGCAGAACCGGCACTAAAGGACC	down	26.1295	0	-inf	-inf	5.0229e-09	3.59122e-10
511	PC-3p-2971_782	TTTGTTATTTTTGGTGAGAGCTCC	down	457.265	0	-inf	-inf	0	8.15276e-167
512	PC-5p-251780_22	TTAACAAACGAGACCAACTATGGC	down	10.6893	0	-inf	-inf	0.00018451	0.000100973
513	PC-3p-363498_14	TTGCCTATGTAGTGAACCATA	down	15.4401	0	-inf	-inf	6.9852e-06	3.55758e-06
514	PC-3p-16995_220	ATACATCCTTTTTTATCCATT	up	0	24.4068	inf	inf	1.5629e-05	2.17086e-06
515	PC-3p-192492_30	CAGAACCGGGACAGATGGGCCTCC	down	19.0032	0	-inf	-inf	6.1703e-07	1.25347e-07
516	PC-5p-77885_68	AAGCGTCACATGGCACTTGACACC	up	0	7.04042	inf	inf	0.020342	0.0216446
517	PC-3p-22677_177	AATGCTTTTTGATTTGTGAATGCC	up	0	29.5697	inf	inf	1.9881e-06	4.98559e-08
518	PC-3p-135144_42	TAACGAAGCATTGCACCTCTTTT	down	22.5663	0	-inf	-inf	5.536e-08	4.4162e-09
519	PC-3p-210144_27	TGTAGTCCGTATTGAAATCTC	down	19.0032	0	-inf	-inf	6.1703e-07	1.25347e-07
520	PC-5p-72255_72	ACATTTGAGCAGCTCTTGGCA	up	0	7.04042	inf	inf	0.020342	0.0216446
521	PC-3p-103382_53	TTCATCGGCAATGATGTGGTA	down	34.4434	0	-inf	-inf	1.9141e-11	4.45683e-13
522	PC-5p-17471_215	ACCGAAATACTTGTAGTTGAG	up	0	30.5085	inf	inf	1.3687e-06	2.72178e-08
523	PC-3p-74749_70	AGTGATTCTCGGAGAAGCTGGGGA	up	0	13.6115	inf	inf	0.0012561	0.000511225
524	PC-3p-19778_197	ATTATATATGGCAAAGAGCTCATT	up	0	38.0182	inf	inf	6.996e-08	7.41085e-10
525	PC-3p-258527_22	ACTGCCGGGCAGTTATGTAGAGCC	down	19.0032	0	-inf	-inf	6.1703e-07	1.25347e-07
526	PC-5p-57335_87	AGGATGATTTGCCAAGTCTGC	up	0	17.3664	inf	inf	0.00026874	7.9704e-05
527	PC-5p-58548_86	TTTGGACTTATGTGCAGCTCT	up	0	15.0196	inf	inf	0.00070257	0.000273211
528	PC-3p-14142_252	CGTCACGAACCGGCACTAAAGGCC	down	131.835	0	-inf	-inf	2.1238e-39	1.10684e-48
529	PC-3p-491609_9	GGAAGCAAGGTTGGGAGTTCTGCC	down	17.8155	0	-inf	-inf	1.3827e-06	2.8932e-07
530	PC-3p-98009_56	TTGAATTTCCTCTATAAGCGC	down	24.9417	0	-inf	-inf	1.1166e-08	8.28918e-10
531	PC-3p-147393_39	AGGCCCACTGGGCAGCGCGCC	down	33.2557	0	-inf	-inf	4.2333e-11	1.0288e-12
532	PC-3p-36166_125	ATTGACCCAACTGCAGGTGC	up	0	12.2034	inf	inf	0.002255	0.00182836
533	PC-5p-45188_105	TACAGACGACAAAGAGGTTACTTT	up	0	9.38722	inf	inf	0.0073866	0.00656941
534	PC-3p-152362_38	ATATGGAGTGATGATTCTGGGAGA	down	21.3786	0	-inf	-inf	1.2349e-07	2.35279e-08
535	PC-3p-53033_93	ATCCCCAGATTCTGGCAAAAGAAC	up	0	7.97914	inf	inf	0.013518	0.0118842
536	PC-3p-108350_51	CCACCAACCGGTACCAATGGACCC	down	29.6926	0	-inf	-inf	4.5961e-10	1.26518e-11
537	PC-5p-66411_78	ACATTCAATGAGCTTGTGGCA	up	0	16.897	inf	inf	0.00032548	7.97049e-05
538	PC-5p-22556_178	TTGGACTTATGTGCAGCTCTC	up	0	24.4068	inf	inf	1.5629e-05	2.17086e-06
539	PC-3p-9218_345	CTATCCGGGACTCCATTCCAGAAC	down	213.786	0	-inf	-inf	8.5869e-63	1.76304e-78
540	PC-5p-108034_51	CTCATTGGTCCCGGTTCGTGGCAT	down	36.8188	0	-inf	-inf	3.9198e-12	3.62426e-14
541	PC-5p-21002_188	GCGCTGCCCTGTGAGTCTGC	down	7.12621	0	-inf	-inf	0.0022645	0.00286572
542	PC-5p-44251_107	ATTACTTGTCTCGAAAATGGATGT	up	0	11.734	inf	inf	0.0027436	0.00182836
543	PC-5p-23973_170	TTTGCCATAGGCATAGCCCTG	up	0	19.2438	inf	inf	0.00012525	2.38559e-05
544	PC-5p-157960_36	CACGAACCGGTACTAAAGGTGATC	down	17.8155	0	-inf	-inf	1.3827e-06	2.8932e-07
545	PC-3p-163712_35	ACTAGTCAAGACAAAAGTTGGATT	down	22.5663	0	-inf	-inf	5.536e-08	4.4162e-09
546	PC-3p-26628_158	ACTTAAGATATGTTCCCTCACATT	down	90.2654	0	-inf	-inf	1.6579e-27	2.01511e-33
547	PC-3p-46665_103	CTAACATAAGCCAAATAGTGGAGC	down	78.3884	0	-inf	-inf	4.2081e-24	4.61424e-29
548	PC-3p-44899_106	AATCCAGAACCGGGACTAAAGGCC	up	0	8.91786	inf	inf	0.0090262	0.00656946
549	PC-5p-444931_11	TTGGATGGGCAACTGCAAAGGTTT	down	13.0647	0	-inf	-inf	3.5651e-05	1.89535e-05
550	PC-5p-25126_164	AACATTTGTACTTATGTGCAGC	up	0	27.6923	inf	inf	4.2005e-06	1.70461e-07
551	PC-3p-301009_18	GCCGGGCAGTTAGGTAAAGTCACA	down	20.1909	0	-inf	-inf	2.7582e-07	5.43062e-08
552	PC-5p-198410_29	TAGAGATTCCACTATGGACCACGT	down	41.5696	0	-inf	-inf	1.653e-13	5.53112e-16
553	PC-5p-61748_82	AAAACGACGTTTTTTGTGGCTTGT	down	52.2589	0	-inf	-inf	1.3597e-16	1.28808e-19
554	PC-5p-44120_107	ACTTGTCTCGAAAATGGATGTATC	up	0	11.2647	inf	inf	0.00334	0.00349115
555	PC-3p-118654_47	CAGGACTAATGTGAATATTGCCCC	down	51.0712	0	-inf	-inf	2.9902e-16	2.97326e-19
556	PC-5p-70508_74	TGAAACACTGTGTGAGAGAAG	down	36.8188	0	-inf	-inf	3.9198e-12	3.62426e-14
557	PC-3p-52452_94	TTATTTCGAAAGGCTTGAAGCAAA	down	42.7573	0	-inf	-inf	7.4981e-14	2.39624e-16
558	PC-3p-57311_87	ATTGGGTATTTCTGTCTTTAAA	up	0	43.1812	inf	inf	9.1531e-09	3.1838e-11
559	PC-3p-61315_83	AGATACTTTGTGATTTGTGAATGC	up	0	14.0808	inf	inf	0.0010345	0.000511222
560	PC-5p-103871_53	TAGCTTTAAGCCTTGAGGAATAG	down	27.3172	0	-inf	-inf	2.2615e-09	1.55586e-10
561	PC-3p-9315_342	AACAAATGTGGCTCAAAGATT	up	0	60.0782	inf	inf	1.2239e-11	1.83368e-15
562	PC-3p-133507_43	ATATATACACACGCGGACTCGAGG	up	0	5.63233	inf	inf	0.037981	0.0397496
563	PC-3p-41707_112	AAGTATTATGGAATTGAGGGA	up	0	16.897	inf	inf	0.00032548	7.97049e-05
564	PC-3p-181719_32	CGGGAAAAGAAGGAGTAACGAC	up	0	15.0196	inf	inf	0.00070257	0.000273211
565	PC-3p-100269_55	AGAAAGACTTATATTTGGGAA	down	8.31392	0	-inf	-inf	0.00097453	0.00124159
566	PC-5p-98313_56	TAGCTCTCGGCAAAAAAGACAAAT	down	45.1327	0	-inf	-inf	1.5445e-14	4.49739e-17
567	PC-3p-61727_82	GTCCGGATAGCTGTGGTAGTGTTA	down	103.33	0	-inf	-inf	3.0108e-31	3.8111e-38
568	PC-5p-301952_18	CGGTTCGGCAACCGACACTAAAGA	down	21.3786	0	-inf	-inf	1.2349e-07	2.35279e-08
569	PC-3p-124416_45	CCTTTGGTCCCGGTTGATGGCACC	down	34.4434	0	-inf	-inf	1.9141e-11	4.45683e-13
570	PC-3p-123755_46	TTATGAATTTAGGTTGAATTTT	down	26.1295	0	-inf	-inf	5.0229e-09	3.59122e-10
571	PC-5p-26990_156	TGTGATCGAGATATATTTGAC	down	71.2621	0	-inf	-inf	4.6663e-22	1.61163e-26
572	PC-5p-167963_34	TATTTGGAGGATATGCAAGATGAG	down	40.3819	0	-inf	-inf	3.6454e-13	2.94699e-15
573	PC-5p-82865_65	TTTAGTACCGGTTGGAGCCACC	down	9.50162	0	-inf	-inf	0.00042272	0.000233058
574	PC-5p-5513_501	TCTGTAAATTTATATAAGAGC	up	0	61.4863	inf	inf	7.0651e-12	1.01419e-15
575	PC-5p-48406_100	AAATATAATTCTTTGTAGAGATT	up	0	15.9583	inf	inf	0.00047787	0.00014706
576	PC-5p-97608_56	TTTGTAGATATTTCACTATGGACC	up	0	9.38722	inf	inf	0.0073866	0.00656941
577	PC-5p-69734_75	AAACCGGATTTTTCTGAAGCACCG	up	0	10.3259	inf	inf	0.0049596	0.0067
578	PC-3p-250995_23	TTGAATTTCTTCTATAAGCGCATC	down	17.8155	0	-inf	-inf	1.3827e-06	2.8932e-07
579	PC-5p-86655_62	TGGTCCCGTTTGGTGGCTTGAACC	up	0	9.85658	inf	inf	0.0060502	0.0067
580	PC-5p-2645_851	AGATAAGGTAGTAATAATGTCATA	down	372.939	0	-inf	-inf	0	2.8327e-136
581	PC-5p-8504_365	TTTAGCGCCGGTTCGTGACGAAC	down	10.6893	0	-inf	-inf	0.00018451	0.000100973
582	PC-3p-189286_30	GTCTGTTGGCGGACGACAAAGATT	up	0	5.63233	inf	inf	0.037981	0.0397496
583	PC-5p-48527_100	CTTTAGTCCCGGTTGGTGCCACC	down	17.8155	0	-inf	-inf	1.3827e-06	2.8932e-07
584	PC-3p-62871_81	TCTCGTGTAGAAATAGGCACC	up	0	12.6727	inf	inf	0.0018545	0.000963482
585	PC-5p-206420_28	GGGAGAAGCGCAGTGCTCACCTGC	down	14.2524	0	-inf	-inf	1.5757e-05	8.2116e-06
586	PC-5p-28545_150	TATTGCAGGATGGCAGGCACACGA	down	114.019	0	-inf	-inf	2.6328e-34	3.84016e-42
587	PC-5p-63511_80	GATGGTGCTCAGTTTAATTTCACT	down	36.8188	0	-inf	-inf	3.9198e-12	3.62426e-14
588	PC-5p-343390_15	ACTGATAGGATGGGTCATATCTGT	down	17.8155	0	-inf	-inf	1.3827e-06	2.8932e-07
589	PC-5p-56095_89	ACATTGCTCGAGATACAAAAA	up	0	18.7744	inf	inf	0.00015153	2.38563e-05
590	PC-3p-27206_155	AAAGGCAGTTCCCTTAAGGCA	up	0	21.5906	inf	inf	4.8493e-05	4.05598e-06
591	PC-5p-53896_92	GATAAGCTAGTAATAATGTCATA	down	32.068	0	-inf	-inf	9.3677e-11	2.37468e-12
592	PC-3p-16448_226	TTGCCATATGCATAGCCCTGC	up	0	35.6714	inf	inf	1.7679e-07	1.41699e-09
593	PC-5p-88267_61	ATGCCCTTATACAGGAAATTTGAC	down	52.2589	0	-inf	-inf	1.3597e-16	1.28808e-19
594	PC-3p-450539_11	CCTTTGTAGTGACCCATTCATCT	down	19.0032	0	-inf	-inf	6.1703e-07	1.25347e-07
595	PC-5p-80803_66	TCATTTGAGCATCTGAGCAGC	up	0	6.10169	inf	inf	0.030789	0.0397494
596	PC-3p-255741_22	TTGAATTTCCTCTATAATT	down	16.6278	0	-inf	-inf	3.1044e-06	6.67794e-07
597	PC-5p-62083_82	CTGTAGTTGAGAGGAGCTCGAGA	down	57.0097	0	-inf	-inf	5.8262e-18	1.96551e-21
598	PC-5p-221214_26	ATAGGATAATTCGCTTTTTGGTAC	down	19.0032	0	-inf	-inf	6.1703e-07	1.25347e-07
599	PC-5p-321735_17	CAGGAAATTTGACCTAAATTCATA	down	11.877	0	-inf	-inf	8.0937e-05	4.3747e-05
600	PC-3p-331023_16	TTGGATTTCCTCTATAAGCGCATC	down	19.0032	0	-inf	-inf	6.1703e-07	1.25347e-07
601	PC-3p-347148_15	TGAATTTAGGTCGAATTTTCTCTA	down	17.8155	0	-inf	-inf	1.3827e-06	2.8932e-07
602	PC-5p-42120_111	TGTCTCGGAAATGAATGTATC	up	0	13.1421	inf	inf	0.0015259	0.000963479
603	PC-3p-156933_37	TATGGATATGGCATATACTTGATC	down	20.1909	0	-inf	-inf	2.7582e-07	5.43062e-08
604	PC-3p-48871_99	AAGTGAATTAGACCAAATTATATC	up	0	13.6115	inf	inf	0.0012561	0.000511225
605	PC-3p-57963_86	AGACGGCAAAGAGAGCTCTTTACC	up	0	11.734	inf	inf	0.0027436	0.00182836
606	PC-5p-2293_940	TGATGGATTACACGTGACATT	up	0	165.684	inf	inf	2.1691e-29	1.93381e-41
607	PC-3p-9008_350	CATCTGCCGATGACTTCTCGT	up	0	42.7119	inf	inf	1.1009e-08	3.18388e-11
608	PC-3p-89389_61	GGGAAAAGAAGGAGTAACGAA	up	0	36.1408	inf	inf	1.4685e-07	1.41694e-09
609	PC-3p-43615_108	ACCTGACTTATAAGTCACCTGACC	up	0	11.734	inf	inf	0.0027436	0.00182836
610	PC-5p-393312_13	TGTACCGGTTCTAGGCATGAATC	down	7.12621	0	-inf	-inf	0.0022645	0.00286572
611	PC-5p-19726_197	TCCGTCTGATAATATAAGATC	up	0	11.734	inf	inf	0.0027436	0.00182836
612	PC-5p-205700_28	TAGCTTTAAGCCTTGAGGAATAGG	down	23.754	0	-inf	-inf	2.4849e-08	1.91329e-09
613	PC-5p-73413_71	ATTACTTGTCTTAAATTTGTT	up	0	13.6115	inf	inf	0.0012561	0.000511225
614	PC-3p-31920_138	AGACACTTATTTTAGGACAGA	up	0	18.7744	inf	inf	0.00015153	2.38563e-05
615	PC-5p-60811_83	CTTAAGAACCGCGACTAAAGGCC	down	7.12621	0	-inf	-inf	0.0022645	0.00286572
616	PC-3p-115080_49	ACTAGATAGGATTGTAAAACA	down	38.0065	0	-inf	-inf	1.7751e-12	1.57014e-14
617	PC-5p-103766_53	AAACCCGAGCGGTAAAAGAGAAT	down	29.6926	0	-inf	-inf	4.5961e-10	1.26518e-11
618	PC-3p-271654_21	AATGGGGCTCAAAGATTTTGGGAGA	down	14.2524	0	-inf	-inf	1.5757e-05	8.2116e-06
619	PC-3p-87967_61	CCTTTGGTCCCGGTTGGTGGCAC	down	14.2524	0	-inf	-inf	1.5757e-05	8.2116e-06
620	PC-3p-165000_35	CTATTTCGAAAGACTTGAAGCGAA	down	28.5049	0	-inf	-inf	1.0191e-09	2.9203e-11
621	PC-3p-212957_27	AGGGATTCTCTTCTACATGCTATT	down	14.2524	0	-inf	-inf	1.5757e-05	8.2116e-06
622	PC-5p-392253_13	CGGTTGGTGGCACCAACCGGGACT	down	15.4401	0	-inf	-inf	6.9852e-06	3.55758e-06
623	PC-3p-70704_74	TTTTTTGCTGAGAGCTACTCA	up	0	17.3664	inf	inf	0.00026874	7.9704e-05
624	PC-3p-72848_72	TTTTTATATTACGAGACAGAT	up	0	7.50978	inf	inf	0.016572	0.0118842
625	PC-3p-23191_175	TTAAATTTCTTCTATAAGCGCATC	down	102.142	0	-inf	-inf	6.5859e-31	8.79796e-38
626	PC-5p-139195_41	AATATGGCAGAAGAGCAAACAATT	down	19.0032	0	-inf	-inf	6.1703e-07	1.25347e-07
627	PC-5p-10734_307	AACATCCGAGGAGCTCTCACT	up	0	34.2634	inf	inf	3.0862e-07	4.56668e-09
628	PC-3p-161007_36	ATTCCTCAAGGCTTGAAGCGAACC	down	16.6278	0	-inf	-inf	3.1044e-06	6.67794e-07
629	PC-3p-81108_66	TTTTCATAACTCACATCTCAT	up	0	6.10169	inf	inf	0.030789	0.0397494
630	PC-3p-443003_11	TGCTGAACTGACACTAAAGGGCCT	down	14.2524	0	-inf	-inf	1.5757e-05	8.2116e-06
631	PC-3p-264789_21	CTTTAGTACCGGTTTGGCACGAAC	down	17.8155	0	-inf	-inf	1.3827e-06	2.8932e-07
632	PC-3p-44242_107	ATTAGACTGATCAAATTGACGACC	up	0	35.6714	inf	inf	1.7679e-07	1.41699e-09
633	PC-3p-70568_74	ATGTAGAAGCACCAGGGTAAG	up	0	5.63233	inf	inf	0.037981	0.0397496
634	PC-3p-267503_21	ACGTTCCCCTAGTAGATTGACAAC	down	19.0032	0	-inf	-inf	6.1703e-07	1.25347e-07
635	PC-5p-312676_17	ATTATATCATTGGGTGAAAGAACC	down	7.12621	0	-inf	-inf	0.0022645	0.00286572
636	PC-5p-148875_39	CCTTTGGTCCCGATTGGTGGCATC	down	13.0647	0	-inf	-inf	3.5651e-05	1.89535e-05
637	PC-3p-25101_165	AAACAAATTGGGCTCAAAGAT	up	0	36.1408	inf	inf	1.4685e-07	1.41694e-09
638	PC-3p-52561_93	CTTTCATAGCAAAACTCTGCC	up	0	14.5502	inf	inf	0.00085236	0.000273211
639	PC-5p-210447_27	ATGCCCTTATACAGAAAATTTGACC	down	16.6278	0	-inf	-inf	3.1044e-06	6.67794e-07
640	PC-3p-4192_606	GTCACGAACCGGCACTAAAGCCC	down	42.7573	0	-inf	-inf	7.4981e-14	2.39624e-16
641	PC-5p-205281_28	CTAAAGTGTCGTAGAAAAAACT	down	29.6926	0	-inf	-inf	4.5961e-10	1.26518e-11
642	PC-3p-350043_15	ATGTAGAGCCATATCACAGTA	down	15.4401	0	-inf	-inf	6.9852e-06	3.55758e-06
643	PC-3p-135568_42	TACACCTGACCGCTTCTCTCTC	down	42.7573	0	-inf	-inf	7.4981e-14	2.39624e-16
644	PC-5p-17507_215	TTTACGCGTCATGGTTTTAGT	up	0	26.7536	inf	inf	6.11e-06	3.18475e-07
645	PC-3p-17102_219	CCAACTAAAATTGACATCCTC	up	0	30.5085	inf	inf	1.3687e-06	2.72178e-08
646	PC-5p-193240_30	AGCTTCAAGCCATTCGGAATAGTG	down	24.9417	0	-inf	-inf	1.1166e-08	8.28918e-10
647	PC-3p-72151_72	CAAGTTTTTTCGGATGGAGGAAGT	up	0	7.50978	inf	inf	0.016572	0.0118842
648	PC-3p-134324_42	TATCTGGACAAATCTAAGACA	down	40.3819	0	-inf	-inf	3.6454e-13	2.94699e-15
649	PC-3p-17541_215	ATTTCCGATACAAGTAATTCC	up	0	46.9361	inf	inf	2.094e-09	2.88405e-12
650	PC-5p-8478_366	TGAGACGAGATCTCCCCATAC	down	314.741	0	-inf	-inf	0	3.4408e-115
651	PC-5p-82777_65	TAGGGTTTAGGATTCAGGCC	down	11.877	0	-inf	-inf	8.0937e-05	4.3747e-05
652	PC-5p-112701_50	TTTCAAATCATTTGGACATCTGAG	down	33.2557	0	-inf	-inf	4.2333e-11	1.0288e-12
653	PC-5p-27543_154	TGGACAACTGAGTAGCTCTTGGCA	down	142.524	0	-inf	-inf	1.8747e-42	1.11463e-52
654	PC-5p-203198_28	GAAGTGGTGTAGACTGCACAGAGC	down	65.3236	0	-inf	-inf	2.3691e-20	2.43831e-24
655	PC-5p-14277_250	CATTTGGACTTATGTGCAGCT	up	0	31.9166	inf	inf	7.8238e-07	1.49413e-08
656	PC-5p-17673_213	TGGATGACACGTGACATTTAC	up	0	15.9583	inf	inf	0.00047787	0.00014706
657	PC-5p-301078_18	TGGTGGGCGTACGGAACACGGGTG	down	15.4401	0	-inf	-inf	6.9852e-06	3.55758e-06
658	PC-5p-230550_25	ATGCACCTATAGAGGAAATTGGAC	down	14.2524	0	-inf	-inf	1.5757e-05	8.2116e-06
659	PC-3p-233752_24	TTGAATTTCCTCTATAAGCGTATC	down	9.50162	0	-inf	-inf	0.00042272	0.000233058
660	PC-3p-229887_25	CATCTTGTGGAAATATTCTGT	down	21.3786	0	-inf	-inf	1.2349e-07	2.35279e-08
661	PC-5p-357263_14	GCATGATACTCCCTCTGTAAACT	down	16.6278	0	-inf	-inf	3.1044e-06	6.67794e-07
662	PC-3p-210464_27	AGACCCACAGGGCAGTGTGCC	down	26.1295	0	-inf	-inf	5.0229e-09	3.59122e-10
663	PC-5p-230000_25	AATGGAAGGTTCTTAGAGAGA	down	29.6926	0	-inf	-inf	4.5961e-10	1.26518e-11
664	PC-3p-73204_72	AGTAGTATACTTTTGACATGCACC	up	0	5.63233	inf	inf	0.037981	0.0397496
665	PC-3p-80565_66	TTATGAATTTAGGTTGAATTTTCT	down	42.7573	0	-inf	-inf	7.4981e-14	2.39624e-16
666	PC-3p-6474_445	ATTCCTGAAGGCTTGAAGCTA	up	0	66.1799	inf	inf	1.1335e-12	9.12852e-17
667	PC-3p-157996_36	TTGAATTTCCTCTATAAGCGCA	down	14.2524	0	-inf	-inf	1.5757e-05	8.2116e-06
668	PC-5p-3045_767	ATGGATAAAAGAAGATGTATC	up	0	134.237	inf	inf	4.0164e-24	9.61409e-34
669	PC-5p-84595_63	TTAAGGTTCGGTGACGCTAGAGTT	down	40.3819	0	-inf	-inf	3.6454e-13	2.94699e-15
670	PC-5p-6951_424	TTTGGACATCCGAGCAGCTCT	up	0	45.9974	inf	inf	3.0269e-09	5.21779e-12
671	PC-5p-418627_12	CTGCAGTGCGCCATTAGAATGCC	down	7.12621	0	-inf	-inf	0.0022645	0.00286572
672	PC-5p-32051_137	TTATTTGGACATCTGAGTAGC	up	0	17.3664	inf	inf	0.00026874	7.9704e-05
673	PC-5p-213335_27	CCAACCGGGACCAAAGGCCTCTTT	down	32.068	0	-inf	-inf	9.3677e-11	2.37468e-12
674	PC-3p-21262_186	AATCCCGGTATTAGAATAGTTATT	up	0	28.631	inf	inf	2.8891e-06	9.18823e-08
675	PC-5p-215996_27	TTTCAACTTATTTGGACTCTGAG	down	19.0032	0	-inf	-inf	6.1703e-07	1.25347e-07
676	PC-5p-292016_19	AATTTGACCTATATTCATACTGA	down	29.6926	0	-inf	-inf	4.5961e-10	1.26518e-11
677	PC-3p-46886_102	TTCTAGATAGAAAACTTTGTC	up	0	15.9583	inf	inf	0.00047787	0.00014706
678	PC-3p-49030_99	ACCTGTCAGTGACCCAACTGCACC	up	0	6.10169	inf	inf	0.030789	0.0397494
679	PC-5p-13755_257	TGTTTGAACATTTGAGGAGCT	up	0	43.6506	inf	inf	7.6106e-09	1.7326e-11
680	PC-3p-186341_31	GCTCCCCCGTCGAGCGTGGCA	down	30.8803	0	-inf	-inf	2.0743e-10	5.48125e-12
681	PC-5p-113074_49	TCTGTGAATAATTATAAGAGC	up	0	7.04042	inf	inf	0.020342	0.0216446
682	PC-3p-74557_71	CCACGACCAGCTGTAGGATGAGT	down	17.8155	0	-inf	-inf	1.3827e-06	2.8932e-07
683	PC-5p-47798_101	CACCAACCGGGACCAATAGGCATC	down	65.3236	0	-inf	-inf	2.3691e-20	2.43831e-24
684	PC-5p-93299_58	GAAATAGGTAGTAATAATGTCATG	down	15.4401	0	-inf	-inf	6.9852e-06	3.55758e-06
685	PC-3p-68699_75	GATACTTTTTGATTTGTGAATGCC	up	0	8.91786	inf	inf	0.0090262	0.00656946
686	PC-3p-16214_229	ATTCGGTTTATTTCTCTAAGCACC	up	0	27.6923	inf	inf	4.2005e-06	1.70461e-07
687	PC-3p-63593_80	CGATGTAACTTACACCTGACC	down	47.5081	0	-inf	-inf	3.1855e-15	3.65679e-18
688	PC-3p-15424_237	AACCACGACGAGTAAATCAGA	up	0	44.5893	inf	inf	5.2624e-09	9.4834e-12
689	PC-3p-42669_110	ATGAATTTAGGTTGAATTTTCTCT	down	45.1327	0	-inf	-inf	1.5445e-14	4.49739e-17
690	PC-3p-246947_23	GCCGGGCAGTTATGTAGAGCCATA	down	21.3786	0	-inf	-inf	1.2349e-07	2.35279e-08
691	PC-5p-60146_84	TCCTGATGTATGACATGTGGCATT	up	0	22.06	inf	inf	4.0135e-05	4.0559e-06
692	PC-3p-31666_138	AAACCACGACGAGTAAATCGGAAC	up	0	15.0196	inf	inf	0.00070257	0.000273211
693	PC-3p-45304_105	AAGATTCTGGGAGAAGCTGGGTGG	down	68.8867	0	-inf	-inf	2.244e-21	8.58768e-26
694	PC-3p-224226_26	TGGCACCAACCGGGACTAAAGGGT	down	21.3786	0	-inf	-inf	1.2349e-07	2.35279e-08
695	PC-5p-47836_101	TTTGGTACAAAGTTCAGCAAGAGCC	down	34.4434	0	-inf	-inf	1.9141e-11	4.45683e-13
696	PC-5p-256119_22	CGGTTCGTGGTTGGAACCGGGACT	down	26.1295	0	-inf	-inf	5.0229e-09	3.59122e-10
697	PC-3p-204397_28	AGTGGCAATTCTGAGAAAATCTGG	up	0	6.10169	inf	inf	0.030789	0.0397494
698	PC-5p-430565_11	TTGGTCCCGGTTGGTGATATCAAC	down	11.877	0	-inf	-inf	8.0937e-05	4.3747e-05
699	PC-5p-54952_90	TCTGTAAATAAATATAAGACC	up	0	14.0808	inf	inf	0.0010345	0.000511222
700	PC-5p-182475_32	CGTGAGTCCCTGATCTTGATCGTA	down	8.31392	0	-inf	-inf	0.00097453	0.00124159
701	PC-3p-252777_22	CTATAATGCCATATCCATATTACC	down	11.877	0	-inf	-inf	8.0937e-05	4.3747e-05
702	PC-5p-48245_100	TACATGTACCGTCGGTGTCGGACA	down	60.5728	0	-inf	-inf	5.4991e-19	6.92291e-23
703	PC-3p-2190_965	GCTCCCCCTTCGAGCGTGGCC	up	0	191.969	inf	inf	8.6943e-34	4.68591e-48
704	PC-3p-475663_10	AAATGGAGTCATTTATTTTGAGA	down	5.93851	0	-inf	-inf	0.0053178	0.00661437
705	PC-3p-96490_57	TGAATTTAGGTTGAATTCTCTCT	down	48.6958	0	-inf	-inf	1.4473e-15	1.58421e-18
706	PC-3p-40154_116	ACACAGACCACAAAGATCTTTGCC	up	0	19.2438	inf	inf	0.00012525	2.38559e-05
707	PC-5p-14748_244	ACACTACGAGATGTGAGCTAT	up	0	29.5697	inf	inf	1.9881e-06	4.98559e-08
708	PC-3p-42484_110	TTCCCAAGATATGTTTCGAAT	up	0	13.6115	inf	inf	0.0012561	0.000511225
709	PC-5p-328026_16	ACTACAAGGTGCGCCACTGTTACC	down	19.0032	0	-inf	-inf	6.1703e-07	1.25347e-07
710	PC-5p-60447_84	AAGGTAGTAACTTAGACTAGTGTC	up	0	7.04042	inf	inf	0.020342	0.0216446
711	PC-3p-65190_79	TGTTATTTTTTGGTGAGAGCTCCT	down	78.3884	0	-inf	-inf	4.2081e-24	4.61424e-29
712	PC-3p-31631_138	TTAAATTTCCTCTATAAGCGCATC	down	72.4498	0	-inf	-inf	2.1282e-22	6.98072e-27
713	PC-5p-305902_18	AATAAACCGAGTTTTTCTGA	down	5.93851	0	-inf	-inf	0.0053178	0.00661437
714	PC-3p-12666_273	TTGCCGTATGCATAGCCCTGC	up	0	57.262	inf	inf	3.6756e-11	1.11598e-14
715	PC-5p-1742_1147	TGATGGATGACACGTGACATT	up	0	114.993	inf	inf	6.7993e-21	5.22068e-29
716	PC-5p-1298_1463	GAGCCTTATTGAATATCTACA	up	0	289.596	inf	inf	4.2981e-50	3.2564e-72
717	PC-5p-381336_13	TTCGGCACGAACCGGCGCTAAAGT	down	15.4401	0	-inf	-inf	6.9852e-06	3.55758e-06
718	PC-3p-177406_33	ACCAATTATTCCAGTAGGCTTGCC	up	0	7.50978	inf	inf	0.016572	0.0118842
719	PC-5p-5638_492	ATTGCTCGAGATACAAAAATG	up	0	99.0352	inf	inf	3.2667e-18	4.94697e-25
720	PC-5p-36160_125	AGTGTATTGTGACGGTGAACCCAC	up	0	7.50978	inf	inf	0.016572	0.0118842
721	PC-5p-192633_30	AATTTAATCAACGAGACCGAATGC	up	0	12.6727	inf	inf	0.0018545	0.000963482
722	PC-5p-227772_25	ACTGCTATGTACGACACTTCCTGT	up	0	7.04042	inf	inf	0.020342	0.0216446
723	PC-3p-265206_21	GACACAAACCGGGACTATAGGTT	down	9.50162	0	-inf	-inf	0.00042272	0.000233058
724	PC-3p-72318_72	AGGATTGTAAAAAACATATGGAGT	up	0	13.6115	inf	inf	0.0012561	0.000511225
725	PC-5p-54735_91	ACGACACAAGCAGCAACTCTC	up	0	16.4276	inf	inf	0.00039432	0.000147059
726	PC-3p-352347_15	TGCCGCCATGATCGAGGGAGT	down	11.877	0	-inf	-inf	8.0937e-05	4.3747e-05
727	PC-3p-52269_94	TTGAATTTCCTCTATAAGCGCATT	down	100.955	0	-inf	-inf	1.4407e-30	2.03101e-37
728	PC-3p-199826_29	TTGAATTTCCTTTATAAGCGCATC	down	16.6278	0	-inf	-inf	3.1044e-06	6.67794e-07
729	PC-3p-676360_6	TTCGAGAGATGAGTGAGAATAAT	down	5.93851	0	-inf	-inf	0.0053178	0.00661437
730	PC-3p-83333_64	AGATTCTATATAGAAAGCTTTGCC	up	0	7.50978	inf	inf	0.016572	0.0118842
731	PC-3p-129261_44	TCTGAACGACTTATCCTAGAT	up	0	15.0196	inf	inf	0.00070257	0.000273211
732	PC-3p-154547_37	ATATTGGGTATTTCTGTCTTTAA	up	0	14.5502	inf	inf	0.00085236	0.000273211
733	PC-5p-104701_53	CGGTTGGTTGCTTGAACCGGGACC	up	0	5.63233	inf	inf	0.037981	0.0397496
734	PC-3p-272767_20	ATGAAGTTAGGTTGAATTCTCTCT	down	27.3172	0	-inf	-inf	2.2615e-09	1.55586e-10
735	PC-3p-39924_116	TGAATTTCCTCTATAAGTGCATC	down	32.068	0	-inf	-inf	9.3677e-11	2.37468e-12
736	PC-3p-96649_57	TTGAATTTCCTCTATAAGC	down	28.5049	0	-inf	-inf	1.0191e-09	2.9203e-11
737	PC-3p-39416_117	CCTGTCAGTGACCCAACTGCACCC	up	0	12.2034	inf	inf	0.002255	0.00182836
738	PC-3p-105700_52	ATGGCATGTTGCTCTGAAGAAACT	up	0	9.85658	inf	inf	0.0060502	0.0067
739	PC-5p-22883_176	AACATTTGGACTTATGTGCAGC	up	0	15.0196	inf	inf	0.00070257	0.000273211
740	PC-3p-67750_76	AATCCAAGACAAGTAATTTAGAAC	up	0	5.63233	inf	inf	0.037981	0.0397496
741	PC-3p-145916_39	CACTTTAGTGCCAGTTGCAGAACC	down	17.8155	0	-inf	-inf	1.3827e-06	2.8932e-07
742	PC-3p-174553_33	CCCTTTAGTGCCGGTTGCAGAACC	down	16.6278	0	-inf	-inf	3.1044e-06	6.67794e-07
743	PC-5p-307733_18	GAGAAGCGTAGTGCTCACCTGCAC	down	15.4401	0	-inf	-inf	6.9852e-06	3.55758e-06
744	PC-5p-269755_21	ACCGCAAAGGTGATGACGGAGAGGT	down	27.3172	0	-inf	-inf	2.2615e-09	1.55586e-10
745	PC-5p-32084_137	AACGAGACCGACTGCGGTGGAAGC	up	0	16.4276	inf	inf	0.00039432	0.000147059
746	PC-3p-18953_203	TTCATTTGGTTGAATTAGGGA	up	0	67.588	inf	inf	6.5499e-13	2.53599e-17
747	PC-3p-53936_92	CAGGCCCGTACGGCCCAGTAGGCC	down	46.3204	0	-inf	-inf	7.0131e-15	1.94838e-17
748	PC-5p-24727_166	CGGTTCGGCAACCGGCACTAAAGA	down	109.269	0	-inf	-inf	6.0174e-33	2.51793e-40
749	PC-3p-226868_25	CGAACCGGGACCAATGAGGTGCCT	down	16.6278	0	-inf	-inf	3.1044e-06	6.67794e-07
750	PC-5p-52658_93	TGAAACACTGTCTGAGAGAAG	up	0	16.4276	inf	inf	0.00039432	0.000147059
751	PC-3p-40136_116	TTTGTCTTTTTTGCCGAGAGC	up	0	19.7132	inf	inf	0.00010355	1.31584e-05
752	PC-3p-182823_32	AGGACTAATGTGAATATTGCCCC	down	11.877	0	-inf	-inf	8.0937e-05	4.3747e-05
753	PC-3p-96942_57	ACCCGGCATTTGGGTAAAGTCACA	up	0	6.57105	inf	inf	0.025006	0.0216446
754	PC-3p-44122_107	TTCCAAAATGCTTGAAGCAAAT	up	0	6.10169	inf	inf	0.030789	0.0397494
755	PC-5p-221580_26	AATCTAAAGTGTCGTAGAAAAAACT	down	5.93851	0	-inf	-inf	0.0053178	0.00661437
756	PC-5p-8937_352	AAGACCGATTGTGGCGGGAGC	up	0	44.1199	inf	inf	6.3283e-09	1.73255e-11
757	PC-3p-235704_24	CCTCAAGGCCTGAAGCTAAGCAAC	down	14.2524	0	-inf	-inf	1.5757e-05	8.2116e-06
758	PC-5p-194494_30	TGCCCTTATATAGGAAAATTAGCC	down	26.1295	0	-inf	-inf	5.0229e-09	3.59122e-10
759	PC-3p-384483_13	TGGTGAGGGCTCCTCGAGTGT	down	15.4401	0	-inf	-inf	6.9852e-06	3.55758e-06
760	PC-5p-137984_41	CGCGCTGTCCTGTGAGTCTGC	down	38.0065	0	-inf	-inf	1.7751e-12	1.57014e-14
761	PC-3p-80426_66	ACCTGTCATTGACCCAACTGCGCC	up	0	11.2647	inf	inf	0.00334	0.00349115
762	PC-5p-102212_54	TCTGTTAACTAATATAAGAGC	up	0	5.63233	inf	inf	0.037981	0.0397496
763	PC-3p-322818_17	TGAATTTAGGTCTAATTTTCTC	down	20.1909	0	-inf	-inf	2.7582e-07	5.43062e-08
764	PC-5p-32563_135	TGCCCTTATACAGGAAATTTGACC	down	79.5761	0	-inf	-inf	1.9206e-24	8.65914e-30
765	PC-5p-84163_64	CACCTGCATTTGGGCCAATGA	up	0	9.85658	inf	inf	0.0060502	0.0067
766	PC-5p-52607_93	GCATTTGGACATCCGAGCAGCTCT	up	0	29.1004	inf	inf	2.3965e-06	9.18809e-08
767	PC-5p-69649_75	ATGAAGTATAGCAGAGACCTCA	up	0	18.3051	inf	inf	0.00018337	4.34775e-05
768	PC-3p-330765_16	CGAAATGCCCCATTCCCTCAGCTA	down	19.0032	0	-inf	-inf	6.1703e-07	1.25347e-07
769	PC-5p-22993_176	CCTTTAGTCCCGGTTGGTGCCACC	down	95.0162	0	-inf	-inf	7.2246e-29	3.07384e-35
770	PC-5p-2383_914	TTTTGCTGTTTGTCATCTAACC	up	0	188.683	inf	inf	3.0806e-33	2.71523e-47
771	PC-3p-337426_16	CTATAAAGACCTATATTCGGGAAC	down	29.6926	0	-inf	-inf	4.5961e-10	1.26518e-11
772	PC-5p-64104_80	ATCGGTCCTAAAATAAGTGTC	up	0	6.57105	inf	inf	0.025006	0.0216446
773	PC-3p-71516_73	ATAAGACAAGAATTTAGGGATGGA	up	0	15.4889	inf	inf	0.00057932	0.000273209
774	PC-3p-3098_759	TTTTTGGATGTGCTCCTCTAG	up	0	137.992	inf	inf	9.4272e-25	1.48261e-34
775	PC-3p-135045_42	TTGAATTTCCTCTATGAGCGCATC	down	27.3172	0	-inf	-inf	2.2615e-09	1.55586e-10
776	PC-3p-9205_345	AATGGGGCTCAAAGATTTTGGGAG	down	231.602	0	-inf	-inf	7.1282e-68	5.06472e-85
777	PC-5p-108384_51	CCATCCTAACATAAGTGTCTC	up	0	8.91786	inf	inf	0.0090262	0.00656946
778	PC-3p-394383_13	TCATCTATTTGAGAACGGAGG	down	15.4401	0	-inf	-inf	6.9852e-06	3.55758e-06
779	PC-3p-288543_19	TTGAATTCTCTCTATAAGCGCATC	down	16.6278	0	-inf	-inf	3.1044e-06	6.67794e-07
780	PC-5p-48680_99	ATTACTTGTCGTAGAAATGGA	up	0	14.0808	inf	inf	0.0010345	0.000511222
781	PC-3p-297465_18	TCTAATGGCGCACTGCAGGCTATA	down	14.2524	0	-inf	-inf	1.5757e-05	8.2116e-06
782	PC-3p-139369_41	CAATGTGTATTTGGAATTTGGACC	down	29.6926	0	-inf	-inf	4.5961e-10	1.26518e-11
783	PC-3p-88584_61	AGGTTGAATTCTCTCTATAGGCGC	down	39.1942	0	-inf	-inf	8.0426e-13	6.80235e-15
784	tae-MIR5048-p3_1ss18TG	AATATATTTGCAGGTTTGAGG	up	969.165	1959.11	2.02144	1.01539	4.3594e-29	9.57461e-30
785	tae-miR1120b-3p_L-1R+1	TCTTATATTGTGGGACAGAGG	up	118.374	239.687	2.02482	1.0178	8.8043e-05	7.4666e-05
786	osa-miR168a-5p	TCGCTTGGTGCAGATCGGGAC	up	2184.18	4668.73	2.13752	1.09594	2.1661e-82	8.0785e-85
787	PC-3p-332_5333	TTCGAGGACCTTGGTTGAGCC	up	410.945	884.746	2.15295	1.10632	3.1387e-17	1.06608e-17
788	tae-MIR1136-p3_1ss13AG	ATTTTAGTTCTAGATACATCCATT	up	92.6408	206.988	2.23431	1.15983	1.4564e-05	1.47133e-05
789	tae-MIR1133-p3_1ss11CA	TTGAGGGACAAGCTTTTTCGG	up	17.8155	40.8344	2.29207	1.19665	0.045337	0.0491849
790	tae-MIR9672a-p3_1ss3GA	TAAGACACCACGACTGTCATT	up	393.129	911.968	2.31977	1.21398	5.6962e-22	1.24837e-22
791	tae-miR9676-5p	TGGATGTCATCGTGGCCGTACA	up	64.1359	152.073	2.3711	1.24556	5.0196e-05	4.5809e-05
792	PC-3p-5688_488	AGTCTCTGCCAATTCTTCGTG	up	46.3204	110.3	2.38124	1.25171	0.00051405	0.000476177
793	tae-miR1127b-3p_L-1R+4_1ss12TC	CAAGTATTTCCGGACGGAGGGAGT	up	295.738	707.327	2.39174	1.25806	8.4624e-19	2.5339e-19
794	tae-MIR9668-p3_1ss7TC	TCCCTCCGTCCGGAAATACTTGTC	up	58.1974	139.4	2.3953	1.26021	8.2784e-05	7.04699e-05
795	osa-MIR444c-p3_1	CGGCAAGCTAGAGACAGCAAC	up	311.178	765.997	2.4616	1.2996	1.0698e-21	1.61594e-22
796	osa-MIR444c-p3_2	CGGCAAGCTAGAGACAGCAACT	up	311.178	765.997	2.4616	1.2996	1.0698e-21	1.61594e-22
797	tae-miR5048-5p_L-1	TTGCAGGTTTTAGGTCTAAGT	up	184.094	460.913	2.50368	1.32405	3.4286e-14	1.0786e-14
798	tae-MIR9668-p5_1ss23AG	CAAGTATTTTCGGACGGAGGGAGT	up	114.019	289.361	2.53782	1.34359	1.0227e-09	6.31788e-10
799	PC-5p-33600_132	ATTCACAAACTTTGGCAGTCCATC	up	42.7573	111.708	2.61261	1.38549	8.6923e-05	8.79271e-05
800	ata-miR5062a-3p_2ss2TC18AG	GCGGATTTTTCACCAAGGTTCAAG	up	160.34	419.609	2.617	1.38791	2.4798e-14	5.32604e-15
801	osa-miR396e-5p_R-2	TCCACAGGCTTTCTTGAAC	up	28.5049	75.5671	2.65103	1.40655	0.0010338	0.00108097
802	bdi-MIR7757-p5_1ss6AG_1	TTTATGAGCTCATTGAAGT	up	2297.02	6251.42	2.72154	1.44442	0	3.06036e-220
803	bdi-MIR7757-p5_1ss6AG_2	TTTATGAGCTCATTGAAGTAAC	up	2297.02	6251.42	2.72154	1.44442	0	3.06036e-220
804	tae-miR7757-5p_1ss2TC	ACAAAACCTTCAGCTATCCATC	up	14908	40949.4	2.7468	1.45775	0	0
805	tae-MIR5175-p5_1ss1AT	TTTACTCGTCGTGGTTTTAGT	up	28.5049	80.2607	2.81569	1.49349	0.00031441	0.000446883
806	tae-MIR1120c-p3	TTCTTATATTTTGGGACAGAG	up	12.6688	35.9843	2.84039	1.50609	0.014955	0.0203484
807	tae-MIR1120b-p5_1ss10AG	TCTGTCCCAGAATATAAGAAC	up	14.2524	41.3038	2.89802	1.53507	0.0078535	0.00909755
808	tae-MIR1122a-p5	CAAGAATTTTGGGACGGAGGGAGT	up	156.777	455.984	2.90849	1.54027	7.5628e-19	1.16396e-19
809	PC-5p-2731_834	AGTTGAAGATGAGATATTGAA	up	76.0129	221.538	2.91448	1.54324	5.991e-10	2.50565e-10
810	ata-miR393-3p_L+1R-1_1ss15TC	TCAGTGCAATCCCTCTGGAAT	up	763.693	2239.32	2.93223	1.552	1.5686e-87	2.10259e-92
811	bdi-miR397b-5p_L-1R+2	TTGAGTGCAGCGTTGATGAACA	up	10.6893	31.4472	2.94193	1.55676	0.018648	0.0285523
812	tae-MIR9672b-p3_1ss3GA	TAAGATACCACGACTGTCATT	up	3012.01	8917.86	2.96076	1.56597	0	0
813	tae-miR5062-5p	TGAACCTTAGGGAACAGCCGCAT	up	947.786	2811	2.96586	1.56845	0	2.27975e-118
814	ata-miR9772a-3p	AGGGGGCAATCTCACCTCAAC	up	29.0987	86.3624	2.96791	1.56945	8.4792e-05	6.71475e-05
815	PC-5p-430_4174	TGTTGCATGACAAGTTGAGCAC	up	595.039	1810.33	3.04237	1.60519	7.7119e-76	1.90616e-80
816	hvu-MIR6191-p5	ATTCTTGTCTTAGATTTGTCTAGA	up	21.3786	65.4759	3.06268	1.61479	0.00043247	0.000427692
817	ata-miR9674c-5p_L+1R-1_1ss9TG	TTGAATTTGTCCATAGCATCA	up	68.8867	215.202	3.124	1.64339	8.5562e-11	3.75969e-11
818	tae-miR1847-5p	ACCTGCAGTTGGGCCAATGAC	up	64.1359	205.111	3.19806	1.6772	1.045e-10	3.76656e-11
819	PC-5p-5336_513	TGCCTTTAAGGCACCTGCCTTT	up	17.8155	57.262	3.21416	1.68444	0.00061065	0.000645084
820	osa-MIR5339-p3_1ss3GA	TGAGAATATTCTTTATCTGTT	up	1027.36	3366.73	3.27706	1.7124	0	7.54448e-169
821	PC-5p-4259_599	TGAGGTGAAGGCGATGCTTAA	up	24.9417	84.0156	3.36847	1.7521	1.6703e-05	1.08226e-05
822	PC-5p-6458_446	AAGCGGATAATGTAAAGCATC	up	35.6311	120.626	3.38541	1.75933	2.2448e-07	1.14226e-07
823	tae-MIR5048-p3_1ss17TG	ATATATTTGCAGGTTTGAGGT	up	159.152	538.826	3.38561	1.75941	6.7894e-28	8.91387e-30
824	tae-MIR1120a-p5_2ss12AC20AG	TCCGTCCCATACTATAAGAGC	up	20.1909	68.5267	3.39393	1.76296	9.2397e-05	5.94662e-05
825	PC-5p-38335_120	TTGACCGTAAATTTAACTATC	up	5.93851	20.1825	3.39858	1.76493	0.033682	0.046424
826	PC-3p-19509_199	CGAGCTGTTTCTCTGCTAGCT	up	8.31392	28.631	3.44375	1.78398	0.010643	0.00754251
827	tae-miR9675-3p	TTTATGATCACTCTCGTTTTG	up	33.2557	115.463	3.47197	1.79576	2.4695e-07	1.13938e-07
828	PC-5p-23676_172	TTAGAGATTTCAATGTGGATT	up	7.12621	24.8761	3.49079	1.80355	0.016211	0.018933
829	bdi-MIR7757-p3_1ss5AG	TTATGAGCTCATTGAAGTAACT	up	9.50162	34.2634	3.60605	1.85042	0.0039032	0.00577947
830	bdi-miR5169a_2ss19AG20CA	TTTGACCAAGTTTGTAGAGAA	up	84.3269	304.615	3.61232	1.85292	6.8751e-18	3.31596e-19
831	ata-miR164a-5p	TGGAGAAGCAGGGCACGTGCT	up	24.5458	90.0391	3.6682	1.87507	2.2204e-06	1.75818e-06
832	PC-3p-1638_1210	TGTTCTGAAGAAACTGTCACC	up	43.945	163.338	3.71687	1.89409	1.2806e-10	3.28956e-11
833	ata-miR167b-5p	TGAAGCTGCCAGCATGATCTGA	up	4311.46	16042.1	3.7208	1.89561	0	0
834	bdi-miR827-5p	TTTTGTTGGTTGTCATCTAACC	up	146.087	556.662	3.81047	1.92997	1.6492e-33	2.93538e-36
835	ata-miR393-5p	TTCCAAAGGGATCGCATTGAT	up	962.039	3703.73	3.84987	1.94481	0	2.21996e-235
836	tae-MIR5048-p5_1	TTAGACCTAGACATGCAAGT	up	943.036	3661.49	3.88266	1.95704	0	3.70999e-235
837	tae-MIR5048-p5_2	TTAGACCTAGACATGCAAGTA	up	943.036	3661.49	3.88266	1.95704	0	3.70999e-235
838	tae-MIR9664-p5	ACGGCATAGAGGCACTGCAAA	up	34.4434	133.768	3.88371	1.95743	2.2134e-09	3.77321e-10
839	tae-MIR1135-p5_1ss16TA	ATTACTTGTCTCGGAAATGGA	up	221.506	864.407	3.9024	1.96436	1.4316e-52	8.5415e-57
840	tae-miR167c-5p	TGAAGCTGCCAGCATGATCTGC	up	2149.84	8414.51	3.91402	1.96865	0	0
841	ata-miR167f-5p	TGAAGCTGCCAGCATGATCTGC	up	2149.84	8414.51	3.91402	1.96865	0	0
842	PC-3p-13332_262	CCATTGACCCAACTGCAGGTGC	up	9.50162	37.5489	3.95184	1.98252	0.0013642	0.00188913
843	PC-3p-35213_127	TCCGCGATCATCACGACCAAA	up	11.877	46.9361	3.95184	1.98252	0.00034346	0.000311734
844	tae-MIR1122a-p3_2ss21AG24TC	AGTGTAGATTCACTCATTTTGCTC	up	141.337	562.764	3.98173	1.99339	1.268e-35	1.00948e-38
845	PC-3p-1358_1407	TAAAACCACGACGAGTAAATC	up	42.7573	178.357	4.17139	2.06053	6.029e-13	1.15662e-13
846	bdi-miR159a-3p	CTTGGATTGAAGGGAGCTCT	up	79.5761	334.185	4.19957	2.07024	4.4519e-23	7.58109e-25
847	PC-5p-29084_147	TCAACCAAGGTCCTCGGAATG	up	15.4401	65.7105	4.25583	2.08944	9.9716e-06	2.92894e-06
848	PC-3p-13408_261	TTGCCGTAGGCATAGCCCTGC	up	5.93851	25.8149	4.34702	2.12003	0.005106	0.00646058
849	tae-miR9664-3p_L-1	TGCAGTCCTCGATGTCGTAG	up	58.1974	255.802	4.39541	2.136	7.4769e-19	1.777e-20
850	PC-3p-5497_502	TTTGCCGTAGGCATAGCCCTG	up	22.5663	99.5045	4.40942	2.14059	3.043e-08	1.37781e-08
851	ata-miR5062a-3p_1ss2TC	GCGGATTTTTCACCAAGATTCAAG	up	43.945	194.315	4.42179	2.14463	9.039e-15	5.84149e-16
852	PC-3p-4265_599	TTGTGACACTTGTTATGGATC	up	32.068	143.155	4.46412	2.15837	2.296e-11	3.59793e-12
853	ata-miR5168-3p	TCGGACCAGGCTTCAATCCCT	up	1530.95	7184.98	4.69316	2.23056	0	0
854	osa-miR167d-5p_R+2	TGAAGCTGCCAGCATGATCTGAC	up	5.93851	28.1617	4.74221	2.24556	0.0022612	0.00269215
855	bdi-MIR7757-p5_2ss6AG20AT	TTTATGAGCTCATTGAAGTT	up	8.31392	39.8957	4.79866	2.26263	0.00025761	0.00011621
856	bdi-miR156h-3p	GCTCACTGCTCTTCCTGTCATC	up	33.2557	160.991	4.841	2.27531	1.6847e-13	9.94731e-15
857	tae-MIR9676-p3	TACGGCCTGATGACATCCACG	up	28.5049	138.931	4.87394	2.28509	6.4647e-12	1.14163e-12
858	tae-miR9661-5p_1ss14GA	TGAAGTAGAGCAGAGACCTCA	up	108.081	536.01	4.95934	2.31015	3.9007e-42	9.30768e-47
859	osa-miR444a-3p.2	TGCAGTTGCTGCCTCAAGCTT	up	42.7573	213.559	4.99469	2.32039	7.2953e-18	1.35385e-19
860	PC-3p-12670_273	TTGTTAGTTAAATCTTTGGTC	up	7.12621	38.4876	5.40085	2.43319	0.0001594	0.000115174
861	tae-miR159a	TTTGGATTGAAGGGAGCTCTG	up	399.068	2167.04	5.43025	2.44102	0	1.6093e-200
862	gma-miR156a_R+1	TGACAGAAGAGAGTGAGCACT	up	16.6278	98.5658	5.92776	2.56749	3.8932e-10	4.98287e-11
863	ata-MIR5168-p5	TTGTTGTCTGGTTCAAGGTCT	up	10.6893	63.8331	5.97167	2.57813	4.4335e-07	1.39418e-07
864	PC-3p-179_10233	AAGCATCATCTTCACTTCAAA	up	220.913	1365.37	6.18059	2.62775	0	6.12793e-141
865	PC-3p-880_2028	ATTGAACTAAGGAGGGGTGGA	up	39.1942	245.945	6.27504	2.64963	6.6222e-24	4.40485e-27
866	sbi-miR1432	CTCAGGAGAGATGACACCGAC	up	33.2557	209.335	6.29472	2.65414	1.2667e-20	2.67476e-23
867	tae-MIR5050-p3	CCATGATGAGGTCGTTCAACC	up	9.50162	61.9557	6.52054	2.70499	3.0074e-07	1.2845e-07
868	tae-MIR5175-p3_1ss19GA	GACGAGTAATTTGGAACGAAG	up	52.8528	353.429	6.68705	2.74137	5.8226e-35	1.29483e-39
869	PC-3p-26298_159	ATATCTCATTTTCAACTATCCC	up	7.12621	47.8748	6.71813	2.74806	5.4821e-06	1.67541e-06
870	PC-3p-8924_353	TTGCACGATGATACTTCTAGC	up	10.6893	75.0978	7.02549	2.8126	7.9437e-09	1.25641e-09
871	PC-3p-12467_276	TCGAGATCCAACGGCTGAGGT	up	7.12621	52.0991	7.31091	2.87005	1.1721e-06	2.37774e-07
872	tae-MIR167c-p3	AGATCATGCTGCAGCTTCATT	up	78.3884	579.896	7.39773	2.88708	1.4836e-59	3.67647e-69
873	ata-miR167f-3p_L-1R+1	AGATCATGCTGCAGCTTCATT	up	78.3884	579.896	7.39773	2.88708	1.4836e-59	3.67647e-69
874	bdi-miR159a-5p_R+1	AGCTCCCTTCGATCCAATCC	up	26.1295	193.846	7.41868	2.89116	4.7716e-21	3.69638e-24
875	bdi-miR156g-3p	GCTCACCCTCTCTCTGTCAGC	up	8.31392	63.5984	7.64963	2.93539	5.4389e-08	5.57925e-09
876	ata-miR156a-3p	GCTCACCCTCTCTCTGTCAGC	up	8.31392	63.5984	7.64963	2.93539	5.4389e-08	5.57925e-09
877	ata-miR172b-3p	AGAATCTTGATGATGCTGCAT	up	247.042	1985.87	8.03858	3.00694	0	6.37024e-245
878	tae-MIR1847-p3_2ss13TC21TC	ACATGCCATTGACCCAACTGC	up	5.93851	49.7523	8.3779	3.06659	8.6893e-07	1.9721e-07
879	ata-miR167b-3p	AGGTCATGCTGGAGTTTCATC	up	481.019	4045.89	8.41108	3.07229	0	0
880	osa-miR827	TTAGATGACCATCAGCAAACA	up	408.57	3594.84	8.79859	3.13727	0	0
881	tae-MIR1123-p3_1ss23AC	GATGCTTTGTGATTTGTGAATGCC	up	80.7638	715.306	8.85677	3.14678	1.0688e-79	6.87868e-94
882	bdi-miR159a-3p_L-1R+1	TTGGATTGAAGGGAGCTCTC	up	30.8803	275.515	8.92204	3.15737	7.3134e-32	2.78459e-37
883	osa-miR167d-5p_R+1_2	TGAAGCTGCCAGCATGATCTGT	up	51.0712	456.219	8.933	3.15914	1.1516e-51	6.05727e-61
884	osa-miR167d-5p_R+1_1	TGAAGCTGCCAGCATGATCTGG	up	51.0712	456.219	8.933	3.15914	1.1516e-51	6.05727e-61
885	lus-miR159b_R+1_1ss21CT	TTTGGATTGAAGGGAGCTCTTT	up	15.4401	141.043	9.13483	3.19138	2.9748e-17	2.59784e-20
886	osa-miR827_R-1	TTAGATGACCATCAGCAAAC	up	8.31392	77.4446	9.31505	3.21956	3.2662e-10	1.20269e-11
887	ata-miR172b-5p	GCAGCACCACCAAGATTCACA	up	9.50162	90.1173	9.48442	3.24556	1.0026e-11	3.65289e-13
888	PC-5p-2795_819	ACATTTGGACTTATGTGCAGCT	up	11.877	113.116	9.52394	3.25156	2.3109e-14	1.7172e-16
889	hvu-MIR5050-p5	TTTTGCCGGTTGAACGACCTCA	up	91.4531	910.091	9.95145	3.31491	0	5.6661e-127
890	osa-miR1432-5p_L-1R+1	TCAGGAGAGATGACACCGACA	up	27.3172	273.637	10.0171	3.32439	3.8658e-33	1.27897e-39
891	tae-MIR159a-p5	GAGCTCCTATCATTCCAATG	up	22.5663	227.64	10.0876	3.33451	6.4104e-28	7.9836e-33
892	far-MIR1134-p5_2ss10GA20GC	CAACAAGAAAAAGAGATCAC	up	5.93851	63.3637	10.67	3.41548	5.237e-09	3.92992e-10
893	PC-5p-5125_528	ACATTTGGACTTATGTGCAGC	up	5.93851	79.7914	13.4363	3.74806	1.0339e-11	7.69898e-14
894	hvu-miR5049c_L-2_1ss6AC	ACACTTATTTTGGGACGGAGG	up	5.93851	87.3012	14.7008	3.87783	5.9285e-13	2.77097e-15
895	tae-MIR1125-p5	AATTTAACCAACGAGACCAACTGC	up	16.6278	246.415	14.8194	3.88942	8.9116e-34	5.2201e-41
896	tae-MIR1127a-p5_1ss16AG	ACTCGTCCAAGAAATGAATGTATC	up	2.3754	36.6884	15.4451	3.94908	2.6284e-06	1.28497e-07
897	PC-5p-1003_1811	TTGGTGGCTTGAACCGGGACC	up	23.754	398.957	16.7953	4.06999	3.3429e-55	9.98797e-69
898	tae-miR397-5p	TCACCGGCGCTGCACACAATG	up	34.4434	653.82	18.9825	4.2466	0	1.10563e-116
899	tae-miR408_L-1	TGCACTGCCTCTTCCCTGGC	up	10.6893	224.824	21.0326	4.39455	2.983e-33	1.18086e-41
900	zma-miR156a-5p_1ss9GT	TGACAGAATAGAGTGAGCAC	up	129.987	3401.51	26.168	4.70973	0	0
901	osa-miR156a_1ss9GT	TGACAGAATAGAGTGAGCAC	up	129.987	3401.51	26.168	4.70973	0	0
902	sbi-miR156a_1ss9GT	TGACAGAATAGAGTGAGCAC	up	129.987	3401.51	26.168	4.70973	0	0
903	bdi-miR156b-5p_1ss9GT	TGACAGAATAGAGTGAGCAC	up	129.987	3401.51	26.168	4.70973	0	0
904	ata-miR156a-5p_1ss9GT	TGACAGAATAGAGTGAGCAC	up	129.987	3401.51	26.168	4.70973	0	0
905	ata-miR1432-5p_L+1R-1	ATCAGGAGAGATGACACCGAC	up	131.835	3654.45	27.7198	4.79285	0	0
906	ata-miR1432-3p_L-1R+1	TGGTGTCACCTCGCCTGAACA	up	5.93851	175.541	29.5598	4.88556	1.2794e-27	1.63608e-35
907	tae-miR398_L-1R+1	GTGTTCTCAGGTCGCCCCCGC	up	15.4401	459.035	29.73	4.89385	1.7043e-69	2.48481e-91
908	osa-miR398a_L+1R-1	TTGTGTTCTCAGGTCACCCCT	up	27.3172	873.95	31.9927	4.99967	0	1.3639e-174
909	tae-MIR397-p5	TTGAGTGCAGCGTTGATGAAC	up	274.359	8824.93	32.1656	5.00745	0	0
910	osa-miR398a	TGTGTTCTCAGGTCACCCCTT	up	9.50162	345.45	36.3569	5.18416	6.5676e-54	2.13417e-70
911	bdi-miR156b-5p_L+1	TTGACAGAAGAGAGTGAGCAC	up	354.166	14020.2	39.5864	5.30693	0	0
912	zma-miR156d-3p_1ss8TC	GCTCACTCCTCTTTCTGTCAGC	up	67.699	2987.48	44.1289	5.46365	0	0
913	tae-MIR1123-p5	ATGACATGTGGCATTCACAAA	up	15.4401	928.396	60.1288	5.90998	0	1.26184e-202
914	ata-miR398g-5p_L+1R-1_1ss9GA	GGGGTCGAACTGGGAACACAT	up	7.12621	628.944	88.2578	6.46365	0	1.84544e-142
915	tae-MIR530-p5	TGCATTTGCACCTGCACCTAG	up	110.456	12392.5	112.194	6.80985	0	0
916	osa-miR530-5p_R+1	TGCATTTGCACCTGCACCTAC	up	9.50162	1215.18	127.891	6.99878	0	5.88239e-280
917	osa-miR160f-5p	TGCCTGGCTCCCTGAATGCCA	up	7.12621	1146.18	160.84	7.32948	0	2.53008e-268
918	PC-3p-106_20165	GGGAAAAGAAGGAGTAACGAC	up	21.3786	3457.31	161.718	7.33734	0	0
919	bdi-miR5200a-3p	TGTAGATACTCCCTAAGGCTT	up	16.8258	4013.98	238.561	7.89821	0	0
920	tae-miR5200	TGTAGATACTCCCTAAGGCTT	up	16.8258	4013.98	238.561	7.89821	0	0
921	ata-miR5200-3p	TGTAGATACTCCCTAAGGCTT	up	16.8258	4013.98	238.561	7.89821	0	0
922	ata-miR5200-5p_1ss9GT	AAGCCTTATTGAATATCTACA	up	5.93851	1433.98	241.471	7.9157	0	0
923	tae-MIR5200-p5	TAAGCCTTAGTGAATATCTAC	up	17.8155	4878.15	273.814	8.09705	0	0

## Sheet: AtWC_L vs AtWC_G
Table S8 continued. Differentially expressed miRNAs between flag leaf and developing grain tissues.
Index	miRNA name	miRNA sequence	up/down	AtWC_G (normalised reads count)	AtWC_L (normalised reads count)	fold_change(AtWC_L/AtWC_G)	log2(fold_change)	pvalue(chi_square_2x2)	pvalue(fisher_test)
1	tae-miR9654b-3p_L+1_1ss20GT	ATTCCGAAAGGCTTGAAGCTAAT	down	6454.81	15.6906	0.00243083	-8.68433	0	0
2	tae-miR9659-3p	TCCAATGGTTGTTCACGGCATC	down	3616.97	10.042	0.00277634	-8.4926	0	0
3	ata-miR396e-5p	TTCCACAGCTTTCTTGAACTG	down	21737.4	77.8253	0.00358024	-8.12573	0	0
4	osa-miR396e-5p_L-1	CCACAGGCTTTCTTGAACTG	down	53127.6	499.588	0.00940354	-6.73258	0	0
5	PC-3p-8349_370	AAGATATTGGGTATTTCTGTCTTT	down	264.458	3.13812	0.0118662	-6.397	1.0838e-61	9.41621e-79
6	tae-MIR9654b-p5_2ss1CA22GC	AGCTTCAAGCCTTGAGGAATACGG	down	114.938	1.56906	0.0136514	-6.19481	1.1901e-27	1.03331e-33
7	tae-MIR9655-p5	TCGGCTACTTCCTTTCCCTTGC	down	6511.78	96.654	0.014843	-6.07408	0	0
8	PC-3p-255_6850	TTGAATTTCCTCTATAAGCGCATC	down	1289.74	21.9668	0.0170319	-5.87561	0	0
9	osa-miR319a-3p.2-3p_R+1	TTGGACTGAAGGGTGCTCCCT	down	3775.65	66.528	0.0176203	-5.82662	0	0
10	osa-MIR5339-p3_1ss2GA	GAGAATATTCTTTATCTGTT	down	852.369	17.5734	0.0206172	-5.60001	0	8.06313e-239
11	tae-miR9658-3p	ATCGTTCTGGGTGAATAGGCC	down	695.729	16.3182	0.0234548	-5.41397	0	1.23424e-193
12	PC-5p-14319_250	TTTAGTCCCGGTTGGTGGCACCA	down	158.675	3.76574	0.0237324	-5.397	1.6441e-36	1.25249e-44
13	zma-miR319b-5p	AGAGCGTCCTTCAGTCCACTC	down	128.161	3.13812	0.0244858	-5.35191	9.425e-30	1.46142e-36
14	tae-MIR9653b-p3_1ss2GC	GCCCTTGAAGACTTTGGCCATGT	down	290.904	7.53148	0.0258899	-5.27147	4.468e-65	4.65468e-80
15	ppe-MIR169a-p3	CGGCAAGTTGTCTTTGGCTAC	down	160.709	4.39336	0.0273373	-5.19298	1.3614e-36	3.16435e-45
16	tae-MIR5048-p3_1	ACCTAGACATGCAAGTATATTTCT	down	101.715	3.13812	0.0308521	-5.01849	1.5195e-23	2.24462e-28
17	tae-MIR5048-p3_2	CCTAGACATGCAAGTATATT	down	101.715	3.13812	0.0308521	-5.01849	1.5195e-23	2.24462e-28
18	tae-MIR5048-p3_3	GACCTAGACATGCAAGTATA	down	101.715	3.13812	0.0308521	-5.01849	1.5195e-23	2.24462e-28
19	PC-3p-26628_158	ACTTAAGATATGTTCCCTCACATT	down	97.6461	3.13812	0.0321376	-4.95959	1.3714e-22	3.39919e-27
20	osa-miR396d_2ss20GC21GA	TCCACAGGCTTTCTTGAACCA	down	777.1	28.8707	0.0371518	-4.75042	0	3.12742e-202
21	PC-3p-3331_716	TTGATTTTCCTCTATAAGCGCATC	down	130.195	5.02098	0.0385652	-4.69656	4.6245e-29	1.06153e-34
22	osa-miR319a-3p.2-3p_L+1R+1	CTTGGACTGAAGGGTGCTCCCT	down	160.709	6.27623	0.0390533	-4.67841	1.9718e-35	5.46887e-43
23	PC-5p-75130_70	TGACCGTAAATTTAACTACC	down	79.3375	3.13812	0.039554	-4.66003	2.7455e-18	1.46495e-21
24	tae-MIR9658-p5	CCGATTCTCCCAGAATTTTGA	down	195.292	8.1591	0.0417789	-4.58108	2.3009e-42	1.03751e-50
25	PC-5p-7728_392	CGCGCTGCCCTGTGAGTCTGC	down	71.2003	3.13812	0.0440745	-4.50391	2.2458e-16	3.47171e-19
26	ptc-miR6478_R-2_1ss6CT	CCGACTTTAGCTCAGTTGG	down	321.418	14.4353	0.0449113	-4.47678	5.6582e-68	4.66489e-82
27	ata-miR9863a-3p_L-1_1ss9TC	GAGAAGGCAGATCATAATAGC	down	2831.74	136.194	0.0480956	-4.37795	0	0
28	vvi-miR396a	TTCCACAGCTTTCTTGAACTA	down	77.3032	3.76574	0.0487139	-4.35952	1.9727e-17	7.05791e-20
29	PC-3p-6807_430	AAGAACACCAAGAACACAAGGGGA	down	87.4746	4.39336	0.0502244	-4.31547	1.928e-19	9.0031e-23
30	PC-5p-20834_189	CTTTAGTACCGGTTGGAGCCACC	down	56.9602	3.13812	0.0550931	-4.18198	5.0112e-13	4.73601e-15
31	tae-MIR9654a-p5_1ss9TA	AAGCCTTGAGGAATAGGGTAGACT	down	27.463	1.56906	0.0571336	-4.12952	5.6796e-07	4.6851e-07
32	tae-MIR9652-p3	TAGAAGCTTAATGAGAACATG	down	219.704	13.1801	0.0599903	-4.05913	4.3543e-45	2.75005e-53
33	osa-miR5077_L-1_1ss5GA	TTCACGTCGGGTTCACCA	down	61.0288	3.76574	0.0617043	-4.01849	1.2927e-13	2.92179e-15
34	PC-5p-129427_44	ATGTGACTTGACTTAACTGCC	down	65.0974	4.39336	0.067489	-3.8892	3.3117e-14	2.06802e-16
35	bdi-miR1878-3p_1ss14AG	ATTTGTAGTGTTCGGATTGAGTTT	down	640.803	43.306	0.0675809	-3.88724	0	1.25099e-147
36	ata-miR171d-5p	TGTTGGCTCGACTCACTCAGA	down	49.8402	3.45193	0.0692599	-3.85184	3.5898e-11	5.29211e-13
37	tae-MIR171a-p5	TGTTGGCTCGACTCACTCAGA	down	49.8402	3.45193	0.0692599	-3.85184	3.5898e-11	5.29211e-13
38	gma-miR6300_R+1	GTCGTTGTAGTATAGTGGT	down	63.0631	4.39336	0.0696661	-3.8434	9.894e-14	7.78213e-16
39	PC-5p-2290_941	ACTTAGTCTTGGCACTATAAATTT	down	260.39	18.2011	0.0698994	-3.83858	1.201e-51	2.93578e-60
40	ata-miR167d-3p	AGGTCATGTGGCAGCTTCATT	down	429.236	30.1259	0.0701849	-3.83269	6.7915e-84	3.42237e-98
41	bdi-MIR7757-p3_1ss3AG	AGGAGCATGATTCAACCAAT	down	628.597	44.5612	0.07089	-3.81827	0	2.28543e-142
42	osa-miR171e-5p_2ss2GA21AG	TATTGGCTCGGCTCACTCAGG	down	85.4403	6.27623	0.0734575	-3.76695	7.0032e-18	1.69837e-20
43	ata-miR169g-3p_L+1R-1	CGGCGAGTTGTTCTTGGCTAC	down	449.579	33.264	0.0739893	-3.75654	7.851e-87	2.40878e-101
44	ptc-miR6478_R-2	CCGACCTTAGCTCAGTTGG	down	392.619	29.4983	0.0751321	-3.73443	8.1409e-76	1.13296e-88
45	PC-3p-14142_252	CGTCACGAACCGGCACTAAAGGCC	down	63.0631	5.64861	0.0895707	-3.48083	4.9048e-13	4.08246e-14
46	PC-5p-22993_176	CCTTTAGTCCCGGTTGGTGCCACC	down	40.6859	3.76574	0.0925564	-3.43352	7.4706e-09	1.3212e-09
47	cas-miR5139_L-1	AACCTGGCTCTGATACCA	down	67.1317	6.27623	0.0934913	-3.41902	1.2215e-13	3.29863e-15
48	tae-miR9666b-3p	CGGTTGGGCTGTATGATGGCGA	down	144.435	13.8077	0.0955982	-3.38687	2.1693e-27	1.71488e-30
49	tae-miR9652-5p	CCTGTTTGTCATTAAGTTTCTT	down	1074.11	109.206	0.101672	-3.29801	0	8.28214e-216
50	osa-miR1436_L+2	TTACATTATGGGACGGAGGGAGT	down	36.6173	3.76574	0.10284	-3.28152	6.6433e-08	1.66465e-08
51	PC-5p-4094_615	ATTCTAACATGGTATCAGATTCCT	down	176.984	18.2011	0.10284	-3.28152	1.6109e-32	1.24136e-36
52	PC-3p-66883_77	TCTCCTGTAGAAATAGGCATC	down	30.5144	3.13812	0.10284	-3.28152	8.2232e-07	2.3631e-07
53	ata-miR390-5p	AAGCTCAGGAGGGATAGCGCC	down	284.801	30.1259	0.105779	-3.24088	7.4994e-51	1.93602e-57
54	tae-miR9774_R+1	CAAGATATTGGGTATTTCTGTCT	down	13922.7	1514.45	0.108776	-3.20057	0	0
55	PC-5p-156665_37	GATGACTCAACTTTGTACTAACT	down	28.4801	3.13812	0.110186	-3.18198	2.4634e-06	1.52318e-06
56	ath-MIR8175-p3_2ss18TC22AC	TATAGTGGTAAGTATTCCCGCCT	down	32.5487	3.76574	0.115695	-3.1116	5.8753e-07	2.02182e-07
57	PC-5p-116817_48	AAACGACGTTTTTTGTGGCTTGT	down	32.5487	3.76574	0.115695	-3.1116	5.8753e-07	2.02182e-07
58	tae-miR9777_L+2	GCAGCAAACATATCTGAGCACA	down	91.5432	10.6696	0.116552	-3.10095	5.9113e-17	1.67186e-18
59	hvu-MIR444b-p5	AAGTTGTGCAGTTGCTGTCTC	down	50.8574	6.27623	0.123409	-3.01849	6.7163e-10	7.06486e-11
60	PC-5p-411582_12	ATAAATCTGGTTTTCTGAAGCACC	down	22.3772	3.13812	0.140237	-2.83406	6.5485e-05	5.90399e-05
61	ath-miR8175_L+1_1ss3AT	CGTTCCCCGGCAACGGCGCCA	down	26.4458	3.76574	0.142394	-2.81204	1.5199e-05	2.29647e-05
62	tae-MIR9774-p5	CAGAAATACCCAATATCTTGCT	down	231.91	33.8916	0.146142	-2.77456	3.5683e-37	8.27787e-41
63	PC-3p-47015_102	ACCCGGCAGTTGGGTAAAGTCACA	down	32.5487	5.02098	0.154261	-2.69656	2.4347e-06	8.56645e-07
64	PC-5p-16080_230	TTGACCGTAAATTTAACTACC	down	44.7545	6.90385	0.154261	-2.69656	3.2548e-08	1.13608e-08
65	sbi-MIR437d-p3_2ss13AG21TC	CATTTTCCTATAGACTTGGTC	down	260.39	40.7955	0.156671	-2.67419	2.8159e-40	8.0239e-44
66	tae-MIR9674a-p3_2ss19GA20CA	TGGCTGGTGCTATGGATAAAT	down	54.9259	8.78672	0.159974	-2.64409	1.2782e-09	5.44393e-10
67	PC-5p-56238_89	TGGTCCCGGTTGGTGGCATGAACC	down	20.3429	3.76574	0.185113	-2.43352	0.00037916	0.000685247
68	ata-miR9863a-5p	TGTTATGATCTGCTTCTCATC	down	3527.47	661.515	0.187533	-2.41479	0	0
69	PC-3p-11256_297	TGCCACCAACCGGGACCAAAGGCC	down	109.852	20.7116	0.188541	-2.40705	2.1037e-16	2.95697e-17
70	ata-MIR169g-p5	CAAGGATGACTTGCCGATCGA	down	18.3086	3.45193	0.188541	-2.40705	0.0007967	0.000626714
71	bdi-MIR7757-p3_2ss8GA18AG	TCTCTCCAAGCTCAAATGGGCC	down	581.808	110.462	0.189859	-2.397	1.7852e-79	4.40179e-86
72	osa-miR166m	TCGGACCAGGCTTCATTCCCT	down	408.893	78.4529	0.191866	-2.38183	4.7507e-56	9.39414e-61
73	tae-MIR1131-p3	GCAGGATGTTGTCAGTCTGGGCCC	down	130.195	25.1049	0.192826	-2.37463	6.373e-19	3.70398e-20
74	bdi-MIR531-p5_2ss20GT22TG	TCGCCGGAGCAGCGTGCTGTGG	down	16.2744	3.13812	0.192826	-2.37463	0.0016828	0.00197579
75	cas-miR5139_L-1_1ss5CT	AACTTGGCTCTGATACCA	down	22.3772	4.39336	0.196332	-2.34863	0.00024896	0.000225301
76	ttu-miR160	TGCCTGGCTCCCTGTATGCCA	down	840.163	166.32	0.197962	-2.33671	0	4.40233e-120
77	osa-miR166g-3p_2ss20TC21CA	TCGGACCAGGCTTCATTCCCA	down	231.91	47.0717	0.202975	-2.30063	1.7408e-31	9.34712e-34
78	tae-miR1122c-3p_R+3_1ss4AT	TCTTATATTATGGGACGGAGGGAG	down	15.2572	3.13812	0.205681	-2.28152	0.0028727	0.00347193
79	PC-3p-95957_57	ATGGACTGCCAAAGTTTGTGAATT	down	36.6173	7.53148	0.205681	-2.28152	3.8694e-06	3.46703e-06
80	PC-5p-27427_154	TGGTCCCGGTTGGTGGCTTGAACC	down	26.4458	5.64861	0.213592	-2.22707	0.00010605	0.000249351
81	tae-MIR1137a-p5_2ss9GA20GC	TCCAAAATAGATGACCCAACT	down	1984.45	435.57	0.219491	-2.18776	0	2.10259e-260
82	bdi-miR167a_R+1	TGAAGCTGCCAGCATGATCTAT	down	14.2401	3.13812	0.220372	-2.18198	0.0048907	0.00605248
83	osa-MIR812q-p3_1ss20TG_2	ACTTATTTTGGGACGGAGGGAGT	down	14.2401	3.13812	0.220372	-2.18198	0.0048907	0.00605248
84	osa-MIR812q-p3_1ss20TG_1	ACTTATTTTGGGACGGAGGGA	down	14.2401	3.13812	0.220372	-2.18198	0.0048907	0.00605248
85	ata-miR166a-3p	TCGGACCAGGCTTCATTCCCC	down	6001.17	1353.52	0.225543	-2.14853	0	0
86	gma-miR6300_R+7	GTCGTTGTAGTATAGTGGTAAGTAT	down	30.5144	6.90385	0.226249	-2.14402	4.4771e-05	2.93113e-05
87	tae-miR5048-5p_L-1	TTGCAGGTTTTAGGTCTAAGT	down	2170.59	495.822	0.228427	-2.13019	0	2.68722e-276
88	ata-MIR9674c-p3_2ss10AG18AG	GTGCTATGGGTAAATTCGACC	down	40.6859	9.41435	0.231391	-2.1116	2.9477e-06	1.22264e-06
89	PC-5p-46074_104	CGGTTGGTGGCTTGAACCGGGACC	down	18.3086	4.39336	0.239961	-2.05913	0.0019813	0.00203331
90	PC-3p-375171_14	GGGGAAACTGATGCATGAACACC	down	30.5144	7.53148	0.246817	-2.01849	7.835e-05	8.02533e-05
91	bdi-MIR7757-p3_1ss5AG	TTATGAGCTCATTGAAGTAACT	down	148.503	37.6574	0.253579	-1.97949	6.7632e-18	1.32467e-18
92	gma-MIR5368-p5_2ss1AT18CA	TGAGATACCACTCTGGAAGAGCT	down	58.9945	15.063	0.255328	-1.96958	6.0746e-08	3.29173e-08
93	osa-miR166a-3p_1ss2CT	TTGGACCAGGCTTCATTCCCC	down	12.2058	3.13812	0.257101	-1.95959	0.014025	0.017886
94	osa-miR444d.3_L-1_1ss20TC	TGTGGCTTTCTTGCAAGTCG	down	12.2058	3.13812	0.257101	-1.95959	0.014025	0.017886
95	PC-3p-59120_85	TTGGTCCCGGTTGGTGCCACCAAC	down	12.2058	3.13812	0.257101	-1.95959	0.014025	0.017886
96	ath-miR396b-5p_R+1_1	TTCCACAGCTTTCTTGAACTTA	down	26.4458	6.90385	0.261057	-1.93757	0.00032697	0.000394982
97	ath-miR396b-5p_R+1_2	TTCCACAGCTTTCTTGAACTTT	down	26.4458	6.90385	0.261057	-1.93757	0.00032697	0.000394982
98	ata-MIR9863a-p5_1ss8CT	TTATGATTTGCTTCTCATCTGA	down	26.4458	6.90385	0.261057	-1.93757	0.00032697	0.000394982
99	PC-3p-116216_48	AGTGGCCCAACTGCACCCTGC	down	40.6859	10.6696	0.262243	-1.93102	8.6695e-06	9.1825e-06
100	tae-MIR9662b-p5_1ss9CG	GCGGCTCTGTGGTGTTCAAGC	down	4168.27	1133.49	0.271932	-1.87868	0	0
101	bdi-MIR5066-p5_2ss12GA21CA	CTTTTGGTTGCATTGGCTAGAGCA	down	18.3086	5.02098	0.274241	-1.86648	0.0034362	0.0054453
102	tae-MIR1131-p5_1ss7CG	TTCGTGGCACGAACCGGTACT	down	65.0974	17.8873	0.274777	-1.86367	3.5433e-08	2.83772e-08
103	gra-MIR8645-p5_2ss12TG17AG_3	TGAACCAATTTGAACTGTGA	down	128.161	35.7745	0.279138	-1.84095	1.5983e-14	5.66891e-15
104	gra-MIR8645-p5_2ss12TG17AG_4	TGAACCAATTTGAACTGTGAA	down	128.161	35.7745	0.279138	-1.84095	1.5983e-14	5.66891e-15
105	gra-MIR8645-p5_2ss12TG17AG_2	TGAACCAATTTGAACTGTG	down	128.161	35.7745	0.279138	-1.84095	1.5983e-14	5.66891e-15
106	gra-MIR8645-p5_2ss12TG17AG_1	TGAACCAATTTGAACTGT	down	128.161	35.7745	0.279138	-1.84095	1.5983e-14	5.66891e-15
107	PC-3p-4575_570	GTCTCTCCTGTAGAAATAGGCACC	down	87.4746	24.4773	0.279822	-1.83742	2.342e-10	9.89823e-11
108	osa-miR444b.1_L-1	GTTGTCTCAAGCTTGCTGCC	down	315.316	90.3777	0.286626	-1.80276	1.1963e-32	4.46115e-34
109	bdi-MIR171a-p5	TGATTGAGCCGCGCCAATATC	down	1040.95	304.711	0.292724	-1.77238	0	2.11806e-106
110	osa-miR171a	TGATTGAGCCGCGCCAATATC	down	1040.95	304.711	0.292724	-1.77238	0	2.11806e-106
111	bdi-MIR7757-p5_1ss14AG	AAATAGAAGCATGGTTCAACC	down	71.2003	21.9668	0.308521	-1.69656	5.0409e-08	5.41968e-08
112	PC-3p-161182_36	AGGAATGTGATTTCATGATGAATT	down	12.2058	3.76574	0.308521	-1.69656	0.024049	0.0431969
113	PC-3p-343371_15	ATCTCTCGTGTAGAAATAGGCACC	down	12.2058	3.76574	0.308521	-1.69656	0.024049	0.0431969
114	PC-3p-63516_80	TTGGTCCCGGTTGGTGGCACCAAC	down	16.2744	5.02098	0.308521	-1.69656	0.0091764	0.0144058
115	ptc-miR6478_R+3_1ss21GA	CCGACCTTAGCTCAGTTGGTAGAG	down	36.6173	11.9248	0.325661	-1.61856	0.0001471	0.000144213
116	PC-3p-36166_125	ATTGACCCAACTGCAGGTGC	down	34.583	11.2972	0.32667	-1.6141	0.00023087	0.000161956
117	osa-MIR396e-p3	AAAGCCCATGGAAACCATGCC	down	30.5144	10.042	0.329089	-1.60345	0.00057138	0.000460617
118	tae-MIR1117-p5	CTTTAGTACCGGTTCGTGGCACGA	down	886.952	310.36	0.349917	-1.51492	7.2741e-72	2.75769e-74
119	tae-miR1137b-5p_L+1R-1_1ss11GA	CTCCGTTCCAAAATAGATGAC	down	379.396	134.939	0.355668	-1.4914	4.0376e-31	7.26695e-32
120	tae-MIR9673-p3	TGTGCTCTTTCCTTCTTACCC	down	24.4115	8.78672	0.359942	-1.47417	0.0035017	0.00505389
121	PC-5p-89444_61	TTAGAGATTTCACTATAGACT	down	12.2058	4.39336	0.359942	-1.47417	0.038957	0.0431969
122	ata-miR166d-5p	GGAATGTTGTCTGGCTCGGGG	down	238.012	87.8672	0.369171	-1.43764	2.9428e-19	1.28923e-19
123	PC-3p-112821_50	CTGCTGGTTAGGGTGAAAATGAGA	down	18.3086	6.90385	0.377082	-1.40705	0.014183	0.0256934
124	osa-miR5071_2ss15GA18GT	TCAAGCATCATATCATGTACA	down	89.5089	34.5193	0.385652	-1.37463	9.2963e-08	7.98112e-08
125	PC-5p-68959_75	TTCGACGGAGCAGCGTGCCGC	down	16.2744	6.27623	0.385652	-1.37463	0.022797	0.0306734
126	PC-3p-17179_218	AAACAAATGGGGCTCAAAGAT	down	38.6516	15.063	0.389711	-1.35952	0.00049564	0.000532654
127	tae-MIR7757-p3_1ss19AG	TGGATAGTTTGAGGTTTTGTTT	down	762.86	305.025	0.399844	-1.32249	3.55e-52	1.83036e-53
128	bna-miR166a_L+2	AATCGGACCAGGCTTCATTCCCC	down	18.3086	7.53148	0.411362	-1.28152	0.021251	0.0475978
129	PC-3p-56803_88	TCATTTAGAGGAAGGAGAA	down	28.4801	11.9248	0.418708	-1.25599	0.0046	0.00666669
130	ptc-miR6478_R+4_1ss21GA	CCGACCTTAGCTCAGTTGGTAGAGC	down	24.4115	10.6696	0.437072	-1.19406	0.011286	0.0176078
131	ata-miR9863a-5p_1ss21CT	TGTTATGATCTGCTTCTCATT	down	358.036	156.906	0.438241	-1.19021	3.5027e-22	1.62282e-22
132	tae-MIR5384-p5	TTCGCCGGTCGCGCGTTCCCC	down	174.949	77.1976	0.441257	-1.18031	1.7021e-11	1.18281e-11
133	bdi-miR7731-5p_2ss8TC21AC	TTCCAAACTCCTGAGCAAACCTAT	down	433.305	193.936	0.447573	-1.1598	1.255e-25	5.35017e-26
134	PC-5p-60952_83	TTCGTCGGAGCAGCGTGCCT	down	22.3772	10.042	0.448758	-1.15599	0.017705	0.021596
135	PC-5p-197815_29	TCCACTGCTAGAGCCTTGGCT	down	20.3429	9.41435	0.462782	-1.1116	0.027805	0.0265666
136	bdi-miR171b	TGATTGAGCCGTGCCAATATC	down	218.076	102.93	0.471992	-1.08317	1.5074e-12	1.50097e-12
137	ata-miR171b-3p	TGATTGAGCCGTGCCAATATC	down	218.076	102.93	0.471992	-1.08317	1.5074e-12	1.50097e-12
138	tae-miR171a	TGATTGAGCCGTGCCAATATC	down	218.076	102.93	0.471992	-1.08317	1.5074e-12	1.50097e-12
139	ptc-miR6478_2ss20TC21GA	CCGACCTTAGCTCAGTTGGCA	down	20.3429	10.042	0.493634	-1.01849	0.038703	0.045831
140	tae-miR9660-5p_R+4	TTGCGAGCAACGGATGAATCAGCC	down	85.4403	42.6784	0.499511	-1.00141	2.8402e-05	4.02144e-05
141	bdi-miR156a_R-1_1ss9GT	TGACAGAATAGAGAGAGCAC	up	0	8.47291	inf	inf	0.0049774	0.00809315
142	bdi-miR156g-3p	GCTCACCCTCTCTCTGTCAGC	up	0	51.7789	inf	inf	3.8392e-12	1.41258e-15
143	bdi-miR156f-3p	GCTCACTGCTCTATCTGTCAGC	up	0	7.53148	inf	inf	0.0081	0.00809316
144	ata-miR156a-3p	GCTCACCCTCTCTCTGTCAGC	up	0	51.7789	inf	inf	3.8392e-12	1.41258e-15
145	far-miR156a_R-1_1ss9GT	TGACAGAATAGAGAGAGCAC	up	0	8.47291	inf	inf	0.0049774	0.00809315
146	tae-MIR159a-p5	GAGCTCCTATCATTCCAATG	up	0	217.785	inf	inf	5.1239e-46	6.6606e-63
147	ata-miR164c-3p	CACGTGTTCTTCTCCTCCATC	up	0	204.605	inf	inf	2.4478e-43	4.47581e-59
148	tae-MIR164-p3	CATGTGCCTTTCTTCTCCACC	down	478.059	0	-inf	-inf	0	2.98543e-152
149	ata-miR166b-5p_L-2R+1	GAATGACGCCGGGTCCGAAAG	up	0	36.4021	inf	inf	5.8352e-09	5.54645e-11
150	ata-miR166c-5p_1ss9GT	GGAACGTTTGCTGGCTCGAGG	up	0	5.64861	inf	inf	0.021841	0.0318503
151	ata-miR166a-5p	GGAATGTTGTCTGGTTCAAGG	down	58.9945	0	-inf	-inf	1.7065e-15	2.01652e-19
152	ata-miR167c-3p	GATCATGACTGACAGCCTCATT	down	154.606	0	-inf	-inf	5.2248e-38	7.59568e-50
153	ata-miR169b-3p_R-1	TGGGCAAGTCATCCTGGCTACC	up	0	6.90385	inf	inf	0.01124	0.0160455
154	ata-miR169a-3p	TGGGCAAGTCACCCTGGCTACC	up	0	6.90385	inf	inf	0.01124	0.0160455
155	ata-miR169c-3p_L+2R-1	TAGGCGGTCACCTTGGCTAG	up	0	7.53148	inf	inf	0.0081	0.00809316
156	ata-MIR169d-p3	TTGTCCTTGGCTACACCTAGT	down	30.5144	0	-inf	-inf	1.0319e-08	1.5041e-10
157	bdi-miR171c-5p	CGGTATTGGTGCGGTTCAATC	down	28.4801	0	-inf	-inf	3.1794e-08	1.34236e-09
158	bdi-miR171a_L-1	GATTGAGCCGCGCCAATATC	down	591.98	0	-inf	-inf	0	2.07404e-188
159	ata-miR172c-3p_L-1	GAATCTTGATGATGCTGCAT	down	367.19	0	-inf	-inf	8.134e-88	4.72173e-117
160	tae-miR319_L-1R+1	TGGACTGAAGGGAGCTCCCTC	up	0	15.063	inf	inf	0.00018063	6.93674e-05
161	ata-miR396e-3p	GTTCAATAAAGCTGTGGGAAA	down	581.808	0	-inf	-inf	0	3.08501e-185
162	ata-miR396c-3p	GGTCAAGAAAGCTGTGGGAAG	down	58.9945	0	-inf	-inf	1.7065e-15	2.01652e-19
163	ata-miR398g-5p_L+1R-1_1ss9GA	GGGGTCGAACTGGGAACACAT	up	0	534.107	inf	inf	0	2.33501e-153
164	ata-MIR408-p5_2ss9GT20GA	CAGGGATGTAGCAGAGCAAA	down	10.1715	0	-inf	-inf	0.000948	0.000678323
165	ata-miR408-3p_1ss19CA	TGCACTGCCTCTTCCCTGAC	up	0	10.6696	inf	inf	0.0016238	0.00104578
166	ata-miR528-3p_1ss4GC	CCTCTGCCTGCCTCTTCCATT	up	0	143.726	inf	inf	5.9786e-31	9.79822e-42
167	tae-miR530	TGCAGTGGCATATGCAACTCT	up	0	151.257	inf	inf	1.7484e-32	8.84367e-44
168	tae-MIR1117-p3	AAACCGCGACTAAAAGGGAGGAGC	up	0	20.0839	inf	inf	1.5323e-05	2.38601e-06
169	tae-MIR1120b-p5_1ss10AG	TCTGTCCCAGAATATAAGAAC	up	0	28.8707	inf	inf	2.1681e-07	5.80737e-09
170	tae-MIR1123-p5	ATGACATGTGGCATTCACAAA	up	0	1090.81	inf	inf	0	0
171	tae-MIR1125-p3_2ss5TC20CT	GTCTCGTTGGTTAAATTTATGGTC	up	0	15.063	inf	inf	0.00018063	6.93674e-05
172	tae-MIR1127a-p5_1ss16AG	ACTCGTCCAAGAAATGAATGTATC	up	0	85.7752	inf	inf	4.0228e-19	3.1687e-25
173	tae-MIR1133-p3_1ss11CA	TTGAGGGACAAGCTTTTTCGG	up	0	29.4983	inf	inf	1.6026e-07	5.80737e-09
174	tae-MIR1138-p5_2ss1AG23AG	GGGTCTGTCTAGGACACATCTAGA	up	0	23.8497	inf	inf	2.4533e-06	1.63383e-07
175	ata-miR1432-3p_L-1R+1	TGGTGTCACCTCGCCTGAACA	up	0	568.627	inf	inf	0	4.00439e-163
176	tae-MIR5049-p5_1ss7AG	TTACTTGTCTTAGATTTGTCT	up	0	31.695	inf	inf	5.573e-08	7.89201e-10
177	bdi-MIR5067-p3_1ss18AG	TAAATCAGCGACAACTAGTAT	up	0	11.9248	inf	inf	0.00086273	0.00052989
178	tae-miR5084_L-2R+2	ACAGTACTGCAGAGGATCCTAACC	up	0	18.2011	inf	inf	3.8498e-05	9.16054e-06
179	ata-MIR5084-p5_1ss11AG	AGGATCCTCTGCAGTACTGTACGG	up	0	27.6154	inf	inf	3.9708e-07	1.13069e-08
180	ata-MIR5084-p3	ACGGTACTGCAGAGGATCTCAACC	up	0	10.6696	inf	inf	0.0016238	0.00104578
181	bdi-MIR5200a-p5_1ss10GT	GAGCCTTAGTGAATATCTACA	up	0	24.4773	inf	inf	1.8099e-06	1.63383e-07
182	tae-MIR5200-p5	TAAGCCTTAGTGAATATCTAC	up	0	2149.61	inf	inf	0	0
183	ata-miR5200-5p_1ss9GT	AAGCCTTATTGAATATCTACA	up	0	568.627	inf	inf	0	4.00439e-163
184	tae-miR6197-5p	TCTGTAAACAAATGTAGGACG	up	0	14.4353	inf	inf	0.00024654	0.000136476
185	tae-miR9654a-3p_L+3R-1	CTATTCTGAAAGGCTTGAAGCGAA	down	504.505	0	-inf	-inf	0	8.17039e-161
186	tae-miR9655-3p	CAAGGGAAGGAAGTAGCCAAC	down	1214.47	0	-inf	-inf	0	0
187	tae-miR9657b-5p_1ss5TC	TTCGCCGGAGAAGCATGTTGC	down	10.1715	0	-inf	-inf	0.000948	0.000678323
188	tae-MIR9659-p5	TGCTGGGAAAACTATTGAACT	down	81.3718	0	-inf	-inf	8.7765e-21	2.15228e-26
189	tae-MIR9661-p3	AGGTGCCTGACCTACTTCATC	up	0	43.306	inf	inf	2.1599e-10	5.38609e-13
190	tae-MIR9665-p5_1ss24TC	GTTTGACTTTGCACTGCTAGCGGC	down	931.707	0	-inf	-inf	0	2e-296
191	tae-miR9665-3p_L+1	TGCTAGCAGTGTAAACTCAAATCA	down	370.242	0	-inf	-inf	1.5705e-88	5.2829e-118
192	tae-MIR9666a-p5	ATTCGGATTCGCCATCATACG	down	15.5963	0	-inf	-inf	4.2551e-05	8.51686e-06
193	tae-miR9666a-3p	CGGTAGGGCTGTATGATGGCGA	down	83.4061	0	-inf	-inf	2.907e-21	5.00141e-27
194	tae-miR9677a	TGGCCGTTGGTAGAGTAGGAGA	down	44.7545	0	-inf	-inf	4.0946e-12	5.50828e-15
195	tae-MIR9779-p3	TACCTATGATGAGTTGCGAACTGTA	down	12.2058	0	-inf	-inf	0.00029344	0.000157658
196	tae-MIR9781-p5_2ss21TC23TC	ATATGTCATGAAAAGTATATCACT	up	0	9.41435	inf	inf	0.0030723	0.00408689
197	tae-miR9781_1ss5GA	TTTTATCACATATAATACATA	up	0	38.9126	inf	inf	1.757e-09	7.59802e-12
198	tae-MIR9782-p3_1ss6TA	AATATATGACTTGTATTAGGTTGG	up	0	59.6242	inf	inf	9.302e-14	1.34974e-17
199	gma-miR156a_L+1R+1	TTGACAGAAGAGAGTGAGCACC	up	0	57.1137	inf	inf	3.0561e-13	5.22354e-17
200	gma-miR156a_L+2	CTTGACAGAAGAGAGTGAGCAC	up	0	19.4563	inf	inf	2.0822e-05	4.67322e-06
201	gma-miR156a_R+1	TGACAGAAGAGAGTGAGCACT	up	0	32.6364	inf	inf	3.5463e-08	4.06122e-10
202	osa-miR160f-5p_L-2R+2	CCTGGCTCCCTGAATGCCATC	up	0	54.6032	inf	inf	1.0049e-12	1.95292e-16
203	osa-MIR160f-p3	TTGGCATTGAGGGAGTCATGC	up	0	12.5525	inf	inf	0.00062991	0.000268781
204	osa-miR160f-5p	TGCCTGGCTCCCTGAATGCCA	up	0	1161.1	inf	inf	0	0
205	osa-MIR160f-p3_1ss19TA	TTGGCATTGAGGGAGTCAAGC	up	0	207.116	inf	inf	7.5579e-44	1.14435e-59
206	mes-miR166i_L-1	TGGACCAGGCTTCATTCCCC	down	20.3429	0	-inf	-inf	2.9432e-06	4.60058e-07
207	osa-MIR167h-p3_1	TCATGCTGTAGTTTCATCTGC	up	0	450.633	inf	inf	0	1.36274e-129
208	osa-miR167d-5p_R+2	TGAAGCTGCCAGCATGATCTGAC	up	0	21.9668	inf	inf	6.1217e-06	6.2346e-07
209	osa-MIR167h-p3_2	TCATGCTGTAGTTTCATCTGCT	up	0	450.633	inf	inf	0	1.36274e-129
210	zma-miR167b-3p_L-1_1ss5AG	ATCGTGCTGTGACAGTTTCACT	down	48.8231	0	-inf	-inf	4.4141e-13	2.97503e-16
211	osa-MIR171e-p5_2ss1GA20AG	ATTGGCTCGGCTCACTCAGG	down	168.846	0	-inf	-inf	2.3773e-41	2.77496e-54
212	osa-miR393a_L-1R+1	CCAAAGGGATCGCATTGATCC	down	14.2401	0	-inf	-inf	9.1855e-05	3.66433e-05
213	zma-miR393b-3p_L-2_3ss3CT4AC21GA	TCATGCGATCCTTTTGGAAG	down	24.4115	0	-inf	-inf	3.0402e-07	2.48511e-08
214	tae-MIR396-p3_1ss1TC	CCTCCGCCTGTTGATGGTTCA	up	0	74.6871	inf	inf	7.5108e-17	5.08365e-22
215	bdi-MIR396a-p3_2	TTGATGGTTCAAGAAAGTCCTT	down	12.2058	0	-inf	-inf	0.00029344	0.000157658
216	gma-miR396a-5p_L-1_1ss21GA	TCCACAGCTTTCTTGAACTA	down	183.086	0	-inf	-inf	1.0852e-44	1.01325e-58
217	hvu-MIR397b-p3_2	CGGTTCATCAACGCTGCACT	down	12.2058	0	-inf	-inf	0.00029344	0.000157658
218	mdm-miR397a_1ss21AT	TTGAGTGCAGCGTTGATGAAT	up	0	28.8707	inf	inf	2.1681e-07	5.80737e-09
219	hvu-MIR397b-p3_1	CGGACGGTTCATCAACGCTGCACT	down	12.2058	0	-inf	-inf	0.00029344	0.000157658
220	osa-miR398a	TGTGTTCTCAGGTCACCCCTT	up	0	251.049	inf	inf	8.928e-53	1.90002e-72
221	mtr-miR398a-5p_1ss17CA	GGAGTGACACTGAGAAAACAAG	up	0	39.5403	inf	inf	1.3019e-09	3.91922e-12
222	zma-miR399e-5p_L+1_2ss7TC14CA	AGGGCTCCTCTTTATTGGCAGG	up	0	6.27623	inf	inf	0.015642	0.0318502
223	osa-miR399d_L-1	GCCAAAGGAGAGTTGCCCTG	down	36.6173	0	-inf	-inf	3.5668e-10	1.88815e-12
224	csi-miR399f-3p	CGCCAAAGGAGAATTGCCCTG	up	0	5.64861	inf	inf	0.021841	0.0318503
225	osa-miR399d	TGCCAAAGGAGAGTTGCCCTG	up	0	43.306	inf	inf	2.1599e-10	5.38609e-13
226	osa-MIR437-p5_2ss17TA18AG_2	TTGACCAAGTTTGTAGAGAAA	up	0	5.64861	inf	inf	0.021841	0.0318503
227	osa-MIR437-p5_2ss17TA18AG_1	TTGACCAAGTTTGTAGAGAA	up	0	5.64861	inf	inf	0.021841	0.0318503
228	far-MIR437-p3_2ss3AT19TG	CATTTATTTTGGAACGGAGGGAGT	up	0	6.27623	inf	inf	0.015642	0.0318502
229	far-MIR437-p3_2ss4TG19TG	CAAGTATTTTGGAACGGAGGGAGT	up	0	6.27623	inf	inf	0.015642	0.0318502
230	osa-miR530-5p_R+1	TGCATTTGCACCTGCACCTAC	up	0	689.13	inf	inf	0	1.02936e-197
231	bdi-MIR530b-p3_1ss14GC	AGGTGCAGTGGCACATGCAGC	up	0	61.5071	inf	inf	3.8139e-14	3.44047e-18
232	bdi-MIR530a-p5_1ss2TG	TGGCTGCATTTGCACCTGCAC	up	0	58.3689	inf	inf	1.6859e-13	5.30854e-17
233	tae-miR531_L-2_1ss13CT	CTCGCCGGAGTAGCGTGCA	down	18.3086	0	-inf	-inf	9.2138e-06	1.97944e-06
234	tae-MIR531-p5_2ss10CG19AG	TCGCCGGAGGAGCGTGCAGC	down	1027.32	0	-inf	-inf	0	0
235	tae-miR531_L-2R+2_1	CTCGCCGGAGCAGCGTGCAAC	down	28.4801	0	-inf	-inf	3.1794e-08	1.34236e-09
236	tae-miR531_L-3	TCGCCGGAGCAGCGTGCA	down	16.2744	0	-inf	-inf	2.8996e-05	8.51667e-06
237	tae-miR531_L-2R+2_2	CTCGCCGGAGCAGCGTGCACA	down	28.4801	0	-inf	-inf	3.1794e-08	1.34236e-09
238	osa-MIR812q-p3_2ss13AG20TG	ACTTATTTTGGGGCGGAGGGAGT	down	10.1715	0	-inf	-inf	0.000948	0.000678323
239	osa-MIR812q-p3_2ss12GA21TG	CACTTATTTTGAGACGGAGGGAGT	up	0	6.27623	inf	inf	0.015642	0.0318502
240	osa-MIR812q-p3_2ss11GA21TG	CACTTATTTTAGGACGGAGGGAGT	up	0	5.64861	inf	inf	0.021841	0.0318503
241	osa-MIR818d-p3_1ss17GA	CTTATATTATGGGACGAAGGGAGT	up	0	6.27623	inf	inf	0.015642	0.0318502
242	osa-MIR818d-p3_2ss5TC17GA	CTTACATTATGGGACGAAGGGAGT	up	0	10.042	inf	inf	0.0022319	0.0020662
243	tae-MIR1120a-p5_2ss12AC20AG	TCCGTCCCATACTATAAGAGC	up	0	37.6574	inf	inf	3.2011e-09	1.47353e-11
244	tae-MIR1120a-p5_1ss10TC	TCCGTCCCACAATATAAGAAC	up	0	8.1591	inf	inf	0.0058514	0.00809315
245	tae-MIR1120a-p5_2ss1TC20AG	CCCGTCCCATAATATAAGAGC	up	0	7.53148	inf	inf	0.0081	0.00809316
246	tae-MIR1120a-p3_2ss20TC21TC	TTATGAGACGGAGGGAGTACC	up	0	5.64861	inf	inf	0.021841	0.0318503
247	tae-MIR1120a-p5_1	CCGTCCCATAATATAAGAAC	down	16.2744	0	-inf	-inf	2.8996e-05	8.51667e-06
248	tae-MIR1120a-p5_1ss19AT	CCGTCCCATAATATAAGATC	down	10.1715	0	-inf	-inf	0.000948	0.000678323
249	tae-MIR1120a-p3_1ss13GA	ATATTATGAGACAGAGGGAGT	up	0	6.90385	inf	inf	0.01124	0.0160455
250	tae-MIR1120a-p5_2	TCCGTCCCATAATATAAGAAC	down	16.2744	0	-inf	-inf	2.8996e-05	8.51667e-06
251	tae-MIR1122c-p3_1ss9GT	ATATTATGTGACGGAGGGAGT	up	0	21.9668	inf	inf	6.1217e-06	6.2346e-07
252	tae-MIR1128-p3_1ss21AC_1	ATTTCCGGACGGAGGGAGTAC	up	0	6.27623	inf	inf	0.015642	0.0318502
253	tae-MIR1128-p5_10	GTCCGAAAATACTTGTCATC	down	14.2401	0	-inf	-inf	9.1855e-05	3.66433e-05
254	tae-MIR1128-p3_2ss11CA18CT	TTGATGACAAATATTTCTGGA	up	0	5.64861	inf	inf	0.021841	0.0318503
255	tae-MIR1128-p5_2ss9AT21AG	TCCGTCCGTAAATACTTGTCG	up	0	8.1591	inf	inf	0.0058514	0.00809315
256	tae-MIR1128-p5_1ss7AG	CGTCCGGAAATACTTGTCATC	up	0	13.1801	inf	inf	0.00046036	0.000268779
257	tae-MIR1128-p3_1ss10CT_2	CAACTATTTTCGGACGGAGGGAGT	up	0	25.7325	inf	inf	9.8584e-07	4.29292e-08
258	tae-MIR1128-p5_1ss6AG	GTCCGGAAATACTTGTCATC	down	46.7888	0	-inf	-inf	1.3438e-12	1.28013e-15
259	tae-MIR1128-p3_2ss9GT17CG	TCCATTTTTATGACAAGTATT	up	0	7.53148	inf	inf	0.0081	0.00809316
260	tae-MIR1128-p5_2ss1CA17AG	ATACTCCCTCCGTCCGGAAATACT	up	0	8.1591	inf	inf	0.0058514	0.00809315
261	tae-MIR1128-p5_1ss22AG	AAAATACTTGTCATCAAAATGGAT	up	0	15.6906	inf	inf	0.00013243	3.52923e-05
262	tae-MIR1128-p5_1ss20AG_1	AATACTTGTCATCAAAATGGA	up	0	6.90385	inf	inf	0.01124	0.0160455
263	tae-MIR1128-p5_5	CGTCCGAAAATACTTGTCATC	down	14.2401	0	-inf	-inf	9.1855e-05	3.66433e-05
264	tae-MIR1128-p5_1ss20AG_2	AATACTTGTCATCAAAATGGATA	up	0	6.90385	inf	inf	0.01124	0.0160455
265	tae-MIR1128-p5_8	CTCCGTCCGAAAATACTTGTC	down	14.2401	0	-inf	-inf	9.1855e-05	3.66433e-05
266	tae-MIR1128-p3_1ss10CG	TGATGACAAGTATTTCCGGACGGA	up	0	13.1801	inf	inf	0.00046036	0.000268779
267	tae-MIR1128-p5_7	CTCCCTCCGTCCGAAAATACTTGT	down	14.2401	0	-inf	-inf	9.1855e-05	3.66433e-05
268	tae-MIR1128-p3_2ss13CG19CT	TTTTGATGACAAGTATTTTCG	up	0	5.64861	inf	inf	0.021841	0.0318503
269	tae-MIR1128-p5_1ss9AT	TCCGTCCGTAAATACTTGTCA	up	0	99.1644	inf	inf	7.3534e-22	5.54925e-29
270	tae-MIR1128-p3_1ss21AC_2	ATTTCCGGACGGAGGGAGTACT	up	0	6.27623	inf	inf	0.015642	0.0318502
271	tae-MIR1128-p5_9	CTCCGTCCGAAAATACTTGTCATC	down	14.2401	0	-inf	-inf	9.1855e-05	3.66433e-05
272	tae-MIR1128-p5_1ss19AG	ATACTTGTCATCAAAATGGA	down	22.3772	0	-inf	-inf	9.4422e-07	1.06925e-07
273	tae-MIR1128-p3_1ss15CG	CATTTTGATGACAAGTATTTC	up	0	5.64861	inf	inf	0.021841	0.0318503
274	tae-MIR1128-p5_1ss9GT_1	CTCCGTCCTAAAATACTTGTC	up	0	6.90385	inf	inf	0.01124	0.0160455
275	tae-MIR1128-p3_1ss11CG	TTGATGACAAGTATTTCCGGA	up	0	28.8707	inf	inf	2.1681e-07	5.80737e-09
276	tae-MIR1128-p5_1ss9GT_2	CTCCGTCCTAAAATACTTGTCATC	up	0	6.90385	inf	inf	0.01124	0.0160455
277	tae-MIR1128-p5_1ss11AG	CCTCCGTCCGGAAATACTTGTCAT	up	0	11.2972	inf	inf	0.0011829	0.00104578
278	tae-MIR1128-p5_16	TCCGTCCGAAAATACTTGTCA	down	14.2401	0	-inf	-inf	9.1855e-05	3.66433e-05
279	tae-MIR1128-p3_1ss4CA	CAAATATTTCCGGACGGAGGGAGT	up	0	13.8077	inf	inf	0.00033676	0.000136476
280	tae-MIR1128-p5_6	CGTCCGAAAATACTTGTCATCAAA	down	14.2401	0	-inf	-inf	9.1855e-05	3.66433e-05
281	tae-MIR1128-p5_1ss9AG_1	TCCGTCCGGAAATACTTGTCA	up	0	50.8375	inf	inf	6.0036e-12	2.73252e-15
282	tae-MIR1128-p5_1ss7GC	CCGTCCCAAAATACTTGTCAT	up	0	8.78672	inf	inf	0.004236	0.00408689
283	tae-MIR1128-p3_2ss11CG17CT	TTGATGACAAGTATTTTCGGA	up	0	6.90385	inf	inf	0.01124	0.0160455
284	tae-MIR1128-p5_1ss8GC	TCCGTCCCAAAATACTTGTCA	up	0	5.64861	inf	inf	0.021841	0.0318503
285	tae-MIR1128-p3_1ss9CT	GATGACAATTATTTCCGGACGGAG	up	0	9.41435	inf	inf	0.0030723	0.00408689
286	tae-MIR1128-p3_1ss14CG_3	ATTTTGATGACAAGTATTTCCGGA	up	0	6.27623	inf	inf	0.015642	0.0318502
287	tae-MIR1128-p5_11	TACTCCCTCCGTCCGAAAATACTT	down	14.2401	0	-inf	-inf	9.1855e-05	3.66433e-05
288	tae-MIR1128-p5_4	CCTCCGTCCGAAAATACTTGTCAT	down	14.2401	0	-inf	-inf	9.1855e-05	3.66433e-05
289	hvu-miR1130_2ss8CA21GC	TCTGTAAATTAATATAAGACC	up	0	10.6696	inf	inf	0.0016238	0.00104578
290	tae-miR1130b-3p_L-2R+2	TTATATTATGGGACGGAGGGA	up	0	7.53148	inf	inf	0.0081	0.00809316
291	tae-miR1130b-3p_L+1R-1_1ss10TC	ATCTTATATCATGGGACGGAG	up	0	5.64861	inf	inf	0.021841	0.0318503
292	tae-MIR1130a-p3_2ss18GA20GA	AAAACGTCTTACATTATAGAA	up	0	7.53148	inf	inf	0.0081	0.00809316
293	tae-MIR1130a-p3	AAAACGTCTTACATTATGGGA	up	0	11.2972	inf	inf	0.0011829	0.00104578
294	bdi-MIR1135-p5_2ss16TA17GC	ATACGGATGTATCTAACT	up	0	12.5525	inf	inf	0.00062991	0.000268781
295	sbi-miR1432	CTCAGGAGAGATGACACCGAC	up	0	188.915	inf	inf	3.796e-40	9.84711e-55
296	osa-miR1432-5p_L-1R+1	TCAGGAGAGATGACACCGACA	up	0	423.018	inf	inf	1.1094e-87	2.1843e-121
297	osa-miR1436_L+2R-2	TTACATTATGGGACGGAGGGA	up	0	6.90385	inf	inf	0.01124	0.0160455
298	osa-miR1436_L+3_1ss18AT	CTTACATTATGGGACGGTGGGAGT	down	12.2058	0	-inf	-inf	0.00029344	0.000157658
299	osa-MIR2905-p5_1ss2TC	TCTGTCACTGACATGTGGGCC	up	0	6.90385	inf	inf	0.01124	0.0160455
300	hvu-MIR5049a-p5_2ss6TA20TA	TCTGTACCTAAATACTTGTAGT	up	0	6.27623	inf	inf	0.015642	0.0318502
301	hvu-MIR5049c-p5_2ss14TA21CT	TCCAAAATAAATGACTCAACT	up	0	15.6906	inf	inf	0.00013243	3.52923e-05
302	hvu-miR5049c_L-2_1ss6AC	ACACTTATTTTGGGACGGAGG	up	0	69.6662	inf	inf	8.0452e-16	1.49148e-20
303	hvu-miR5049f_L+1R+2_2ss14TC20GA	CAATTAATATGGACCGGAGAGAGT	up	0	58.9966	inf	inf	1.2522e-13	2.67595e-17
304	hvu-MIR5049f-p3_1ss9CT	ATATGGATTGGAGGGAGTACT	up	0	6.27623	inf	inf	0.015642	0.0318502
305	hvu-MIR5049d-p5_2ss3TA23AT	AAATATTTAGGAACGGAGGGAGTA	up	0	7.53148	inf	inf	0.0081	0.00809316
306	hvu-MIR5050-p5_2ss1TC21CG	CGTTTTTGCCGGTTGAACGAGC	up	0	7.53148	inf	inf	0.0081	0.00809316
307	bdi-MIR5064-p5_1	ATTTGTCCATAGCATCAGCC	down	91.5432	0	-inf	-inf	3.5084e-23	7.0306e-30
308	ata-MIR5084-p3_1ss9GT	ACGGTACTTCAGAGGATCTCAACC	up	0	8.1591	inf	inf	0.0058514	0.00809315
309	bdi-MIR5164-p5_2ss13CG19CT	TGTCTAGATACGGATGTATC	down	22.3772	0	-inf	-inf	9.4422e-07	1.06925e-07
310	bdi-MIR5164-p5_2ss14CG20CT	TTGTCTAGATACGGATGTATC	up	0	15.6906	inf	inf	0.00013243	3.52923e-05
311	bdi-MIR5164-p5_2ss15CG21CT	TTTGTCTAGATACGGATGTAT	up	0	5.64861	inf	inf	0.021841	0.0318503
312	bdi-MIR5169a-p5_2ss17GA20GC	AAGTTTGACCAAGTTTATACA	up	0	8.1591	inf	inf	0.0058514	0.00809315
313	bdi-MIR5169a-p5_1ss21AG	AAGTTTGACCAAGTTTGTAGG	up	0	13.8077	inf	inf	0.00033676	0.000136476
314	tae-miR6201	TGACCCTGAGGCACTCATACCG	down	22.3772	0	-inf	-inf	9.4422e-07	1.06925e-07
315	ata-MIR9783-p3_1ss16GA	GCACCGGTGCTTAAGAAAAGCCT	down	14.2401	0	-inf	-inf	9.1855e-05	3.66433e-05
316	bdi-MIR7775-p5_1ss11AT	AAACCGGTTTTTTCTGAAGCACC	down	38.6516	0	-inf	-inf	1.1654e-10	4.38818e-13
317	tae-MIR9652-p5_2ss3CT18TC_1	ACTTGTTTGTCATTAAGCTTC	up	0	13.8077	inf	inf	0.00033676	0.000136476
318	tae-MIR9657c-p5_2ss10AC18TC	TCGCCGGAGCAGCATGTCGTG	up	0	5.64861	inf	inf	0.021841	0.0318503
319	tae-MIR9668-p3_2ss19GA23AG	CAAGTATTTTCGGACGGAAGGAGT	up	0	6.90385	inf	inf	0.01124	0.0160455
320	tae-MIR9668-p3_2ss17GA23AG	CAAGTATTTTCGGACGAAGGGAGT	up	0	11.9248	inf	inf	0.00086273	0.00052989
321	tae-MIR9668-p3_1ss14TC_2	ATGACAAGTATTTCCGGACGGAGG	up	0	26.9878	inf	inf	5.3755e-07	2.20253e-08
322	tae-MIR9668-p3_2ss20GA22AG_2	AAGTATTTTCGGACGGAGGAAGTA	up	0	7.53148	inf	inf	0.0081	0.00809316
323	tae-MIR9668-p3_1ss14GA	GACAAGTATTTTCAGACGGAGGGA	up	0	6.27623	inf	inf	0.015642	0.0318502
324	tae-MIR9668-p3_2ss1CT23AG	TAAGTATTTTCGGACGGAGGGAGT	up	0	6.27623	inf	inf	0.015642	0.0318502
325	tae-MIR9668-p3_2ss12GA23AG	CAAGTATTTTCAGACGGAGGGAGT	up	0	10.6696	inf	inf	0.0016238	0.00104578
326	tae-MIR9668-p3_2ss2AG23AG	CGAGTATTTTCGGACGGAGGGAGT	up	0	8.1591	inf	inf	0.0058514	0.00809315
327	tae-MIR9668-p3_2ss20GA22AG_1	AAGTATTTTCGGACGGAGGAAGT	up	0	7.53148	inf	inf	0.0081	0.00809316
328	tae-MIR9668-p3_2ss16GA23AG	CAAGTATTTTCGGACAGAGGGAGT	up	0	8.78672	inf	inf	0.004236	0.00408689
329	tae-MIR9668-p3_1ss14TC_1	ATGACAAGTATTTCCGGACGG	up	0	26.9878	inf	inf	5.3755e-07	2.20253e-08
330	tae-MIR9668-p3_2ss21GA23AG	CAAGTATTTTCGGACGGAGGAAGT	up	0	7.53148	inf	inf	0.0081	0.00809316
331	tae-MIR9668-p3_2ss20GA23AG	CAAGTATTTTCGGACGGAGAGAGT	up	0	15.6906	inf	inf	0.00013243	3.52923e-05
332	tae-MIR9668-p3_2ss16GA22AG	AAGTATTTTCGGACGAAGGGAGTA	up	0	5.64861	inf	inf	0.021841	0.0318503
333	tae-MIR9668-p3_1ss10TC	ACAAGTATTCTCGGACGGAGG	up	0	8.78672	inf	inf	0.004236	0.00408689
334	ata-MIR9674c-p3_1ss1CG	GGCTGGTGCTATGGATAAAT	down	14.2401	0	-inf	-inf	9.1855e-05	3.66433e-05
335	ata-miR9674c-3p_L-1R+1_1ss10GT	GTGCTATGTATAAATTCAACC	up	0	147.491	inf	inf	1.0222e-31	1.29822e-42
336	ata-MIR9783-p3_1ss18GA	AAGCACCGGTGCTTAAGAAAAGCC	up	0	7.53148	inf	inf	0.0081	0.00809316
337	ata-MIR9783-p3	AGCACCGGTGCTTAAGGAAAGCCT	up	0	9.41435	inf	inf	0.0030723	0.00408689
338	ata-miR9783-3p_R+1_2ss18AG19GA	ATAAGCACCGGTGCTTAGAGAA	up	0	8.1591	inf	inf	0.0058514	0.00809315
339	ata-MIR9783-p3_1ss17GA	AGCACCGGTGCTTAAGAAAAGCCT	up	0	7.53148	inf	inf	0.0081	0.00809316
340	tae-MIR9783-p3_2ss4AG17AC	ATAGGCACCGGTGCTTCAGA	down	65.0974	0	-inf	-inf	6.1309e-17	2.5308e-21
341	ata-MIR9783-p3_2ss9GT18GA	AAGCACCGTTGCTTAAGAAAAGCC	up	0	10.6696	inf	inf	0.0016238	0.00104578
342	gma-miR156a_L+1	ATGACAGAAGAGAGTGAGCAC	up	0	11.2972	inf	inf	0.0011829	0.00104578
343	gma-miR156a_1ss20CT	TGACAGAAGAGAGTGAGCAT	up	0	15.063	inf	inf	0.00018063	6.93674e-05
344	osa-MIR156f-p5_2ss1GC19AG	CAAGAGAGAGAGAGAGAGGGATG	down	20.3429	0	-inf	-inf	2.9432e-06	4.60058e-07
345	osa-MIR159f-p5	GAGCTCCCTTCGATCCAATCC	up	0	5.64861	inf	inf	0.021841	0.0318503
346	zma-MIR159j-p5_1ss9GT	AGCTGCTCTTTCATGGTTCC	up	0	8.1591	inf	inf	0.0058514	0.00809315
347	zma-miR159a-3p_1ss21GT	TTTGGATTGAAGGGAGCTCTT	up	0	13.1801	inf	inf	0.00046036	0.000268779
348	osa-MIR159c-p5_1ss9AT	AGCTGCCGTTTCATGGATACC	up	0	15.6906	inf	inf	0.00013243	3.52923e-05
349	sof-MIR159c-p5_2ss22TG23GT	AGACGACGACGAAGAAGAAGAGT	down	12.2058	0	-inf	-inf	0.00029344	0.000157658
350	osa-MIR160f-p5_2ss9GT19TA	TTGGCATTTAGGGAGTCAAGC	up	0	325.736	inf	inf	6.1045e-68	6.80475e-94
351	osa-MIR160f-p5_1ss9GT	TTGGCATTTAGGGAGTCATGC	up	0	20.7116	inf	inf	1.1281e-05	1.2192e-06
352	zma-MIR164h-p5_2ss4CG17CG	GTCGGCCGCGCCGGCGGCC	down	14.2401	0	-inf	-inf	9.1855e-05	3.66433e-05
353	zma-MIR166a-p3_2ss17CT18CA	TTCTTCTTCCTCTTCCTACC	down	128.161	0	-inf	-inf	8.4991e-32	2.74046e-41
354	nta-MIR172e-p3_2ss14CG18TA	TTGGAACGATACAGAGAA	down	140.366	0	-inf	-inf	1.1528e-34	4.31132e-45
355	nta-MIR172f-p3_2ss15CG19TA	ATTGGAACGATACAGAGAA	down	189.189	0	-inf	-inf	4.0196e-46	1.27035e-60
356	bdi-MIR172a-p5_2ss8AG17TA	GATTCACGTCGGGTTCACC	down	22.3772	0	-inf	-inf	9.4422e-07	1.06925e-07
357	zma-miR319b-5p_L-1R+1	GAGCGTCCTTCAGTCCACTCA	down	36.6173	0	-inf	-inf	3.5668e-10	1.88815e-12
358	osa-miR396e-5p_R-2_1ss19CT	TCCACAGGCTTTCTTGAAT	up	0	7.53148	inf	inf	0.0081	0.00809316
359	osa-miR396e-5p_L-1R-2	CCACAGGCTTTCTTGAAC	down	10.1715	0	-inf	-inf	0.000948	0.000678323
360	osa-miR396e-3p_L-4	TTCAAGAAAGCCCATGGAAA	down	24.4115	0	-inf	-inf	3.0402e-07	2.48511e-08
361	osa-miR396e-5p_1ss21GC	TCCACAGGCTTTCTTGAACTC	up	0	5.64861	inf	inf	0.021841	0.0318503
362	osa-miR396e-5p_L-1_1ss13CT	CCACAGGCTTTTTTGAACTG	down	14.2401	0	-inf	-inf	9.1855e-05	3.66433e-05
363	osa-miR396d_1ss20GC	TCCACAGGCTTTCTTGAACCG	up	0	7.53148	inf	inf	0.0081	0.00809316
364	osa-miR396d	TCCACAGGCTTTCTTGAACGG	up	0	8.1591	inf	inf	0.0058514	0.00809315
365	bdi-MIR396a-p3_1	TTGATGGTTCAAGAAAGTCCT	down	12.2058	0	-inf	-inf	0.00029344	0.000157658
366	osa-miR396d_1ss20GA	TCCACAGGCTTTCTTGAACAG	up	0	6.90385	inf	inf	0.01124	0.0160455
367	mtr-miR398a-5p_1ss7AC	GGAGTGCCACTGAGAACACAAG	up	0	1955.05	inf	inf	0	0
368	bdi-miR398b_L-2R+2	GGAGTGTCACTGAGAACACAAG	up	0	168.831	inf	inf	4.626e-36	5.45642e-49
369	osa-MIR437-p5_1ss1AT	TTTTTTCTATAAACTTGGTC	down	14.2401	0	-inf	-inf	9.1855e-05	3.66433e-05
370	osa-MIR444b-p5_1	AAGTTGTGCAGTTGTTGTCTC	up	0	53.9756	inf	inf	1.3535e-12	3.77628e-16
371	osa-MIR444b-p5_2	TTTTCTTGCAAGTTGTGCAGT	up	0	53.9756	inf	inf	1.3535e-12	3.77628e-16
372	osa-miR444a-3p.2_L-1	GCAGTTGCTGCCTCAAGCTT	down	40.6859	0	-inf	-inf	3.8128e-11	1.01984e-13
373	hvu-miR444b_L-1	GCAGTTGCTGTCTCAAGCTT	down	91.5432	0	-inf	-inf	3.5084e-23	7.0306e-30
374	ptc-miR530a_L+1_1ss9GT	CTGCATTTTCACCTGCACCTT	up	0	11.9248	inf	inf	0.00086273	0.00052989
375	tae-MIR531-p5_2ss18AC19CA	CGCCGGAGCAGCGTGCACA	down	14.2401	0	-inf	-inf	9.1855e-05	3.66433e-05
376	tae-MIR531-p5_1ss10CA	TCGCCGGAGAAGCGTGCAAC	down	16.2744	0	-inf	-inf	2.8996e-05	8.51667e-06
377	tae-MIR531-p3_2ss19AC20CA	TCGCCGGAGCAGCGTGCACA	down	93.5775	0	-inf	-inf	1.1636e-23	1.63371e-30
378	tae-MIR531-p5_2ss19AG20CA	TCGCCGGAGCAGCGTGCAGA	down	30.5144	0	-inf	-inf	1.0319e-08	1.5041e-10
379	tae-MIR531-p5_2ss13GT18CA	CTCGCCGGAGCATCGTGAAA	down	12.2058	0	-inf	-inf	0.00029344	0.000157658
380	osa-MIR818d-p3_2	TTATATTATGGGACGGAGGGAGT	down	26.4458	0	-inf	-inf	9.8186e-08	5.77577e-09
381	osa-MIR818d-p3_1	CTTATATTATGGGACGGAGGGAGT	down	26.4458	0	-inf	-inf	9.8186e-08	5.77577e-09
382	tae-MIR1120a-p5_1ss20AT	TCCGTCCCATAATATAAGATC	up	0	19.4563	inf	inf	2.0822e-05	4.67322e-06
383	tae-MIR1120a-p5_1ss19AG	CCGTCCCATAATATAAGAGC	down	30.5144	0	-inf	-inf	1.0319e-08	1.5041e-10
384	tae-MIR1122c-p3_1ss15GT	TATTATGGGACGGATGGAGTA	up	0	9.41435	inf	inf	0.0030723	0.00408689
385	tae-MIR1127b-p5_1ss3TC	TCCGTCCGGAAATACTTGTCC	up	0	8.78672	inf	inf	0.004236	0.00408689
386	tae-MIR1128-p3_1ss10CT_1	ACTAAAATATATCTAGATACATCC	up	0	25.7325	inf	inf	9.8584e-07	4.29292e-08
387	tae-MIR1128-p5_2	ATCTAGAACTAAAATACATCT	down	14.2401	0	-inf	-inf	9.1855e-05	3.66433e-05
388	tae-MIR1128-p5_1ss19CT_1	TCTAGAACTAAAATACATT	up	0	16.9458	inf	inf	7.1322e-05	1.79723e-05
389	tae-MIR1128-p5_3	ATGTATCTAGAACTAAAATACATC	down	14.2401	0	-inf	-inf	9.1855e-05	3.66433e-05
390	tae-MIR1128-p5_17	TCTAGAACTAAAATACATC	down	14.2401	0	-inf	-inf	9.1855e-05	3.66433e-05
391	tae-MIR1128-p3_1ss3CG	ATGTAGAACTAAAATACATC	up	0	21.9668	inf	inf	6.1217e-06	6.2346e-07
392	tae-MIR1128-p5_15	TCCCTCCGTCCGAAAATACTTGTC	down	14.2401	0	-inf	-inf	9.1855e-05	3.66433e-05
393	tae-MIR1128-p5_1ss19CT_2	TCTAGAACTAAAATACATTT	up	0	16.9458	inf	inf	7.1322e-05	1.79723e-05
394	tae-MIR1128-p3_1ss7CG	ATGTATGTAGAACTAAAATACATC	up	0	14.4353	inf	inf	0.00024654	0.000136476
395	tae-MIR1128-p5_1ss21CT_1	ATGTATCTAGAACTAAAATATATC	up	0	20.0839	inf	inf	1.5323e-05	2.38601e-06
396	tae-MIR1128-p5_1ss21CT_3	TATCTAGAACTAAAATACATTT	up	0	20.0839	inf	inf	1.5323e-05	2.38601e-06
397	tae-MIR1128-p3_1ss14CG_1	ATTTTGATGACAAGTATTTC	up	0	6.27623	inf	inf	0.015642	0.0318502
398	tae-MIR1128-p5_12	TATCTAGAACTAAAATACAT	down	14.2401	0	-inf	-inf	9.1855e-05	3.66433e-05
399	tae-MIR1128-p5_14	TATCTAGAACTAAAATACATCT	down	14.2401	0	-inf	-inf	9.1855e-05	3.66433e-05
400	tae-MIR1128-p3_1ss4TC	ATGCATCTAGAACTAAAATACATC	up	0	38.9126	inf	inf	1.757e-09	7.59802e-12
401	tae-MIR1128-p5_1ss9AG_2	TCCGTCCGGAAATACTTGTCATC	up	0	50.8375	inf	inf	6.0036e-12	2.73252e-15
402	tae-MIR1128-p5_13	TATCTAGAACTAAAATACATC	down	14.2401	0	-inf	-inf	9.1855e-05	3.66433e-05
403	tae-MIR1128-p5_1ss21CT_2	TATCTAGAACTAAAATACATT	up	0	20.0839	inf	inf	1.5323e-05	2.38601e-06
404	tae-MIR1128-p5_1ss3GA_2	ATATATCTAGAACTAAAATACATC	up	0	39.5403	inf	inf	1.3019e-09	3.91922e-12
405	tae-MIR1128-p5_18	TCTAGAACTAAAATACATCT	down	14.2401	0	-inf	-inf	9.1855e-05	3.66433e-05
406	tae-MIR1128-p3_1ss20AG	ATGTATCTAGAACTAAAATGCATC	up	0	21.3392	inf	inf	8.3087e-06	1.2192e-06
407	tae-MIR1128-p3_1ss22CT	AAAATACATCTAGATACATCCTCT	up	0	10.042	inf	inf	0.0022319	0.0020662
408	tae-MIR1128-p5_1	ATCTAGAACTAAAATACATC	down	14.2401	0	-inf	-inf	9.1855e-05	3.66433e-05
409	tae-MIR1128-p5_1ss3GA_1	AAAGGGATGTATCTAGAACTAAAA	up	0	39.5403	inf	inf	1.3019e-09	3.91922e-12
410	tae-MIR1128-p3_1ss14CG_2	ATTTTGATGACAAGTATTTCC	up	0	6.27623	inf	inf	0.015642	0.0318502
411	far-MIR1134-p5_2ss10GA20GC	CAACAAGAAAAAGAGATCAC	up	0	42.0507	inf	inf	3.9292e-10	1.04346e-12
412	osa-miR1432-5p_L-2R+1	CAGGAGAGATGACACCGACA	down	24.4115	0	-inf	-inf	3.0402e-07	2.48511e-08
413	osa-MIR1439-p5_2ss8TC19TG	TTATATTCTGGAACGGAGGGAGT	down	18.3086	0	-inf	-inf	9.2138e-06	1.97944e-06
414	mtr-MIR2627-p3_1ss6TC	CCGAGCAAATCTGAACTT	down	12.2058	0	-inf	-inf	0.00029344	0.000157658
415	gma-miR4995_L-2R+3	GCAGTGGCTTGGTTAAGGGAAC	up	0	20.7116	inf	inf	1.1281e-05	1.2192e-06
416	hvu-miR5049d_L-1R+1_1ss6TA	ACAAATATTTAGGAACGGAGG	up	0	5.64861	inf	inf	0.021841	0.0318503
417	hvu-MIR5049d-p5_2ss4TA24AT	CAAATATTTAGGAACGGAGGGAGT	up	0	17.5734	inf	inf	5.2386e-05	9.16065e-06
418	hvu-MIR5052-p5_2ss8GA24GC	GATCAATACGGATGGTTCCTTCGC	down	14.2401	0	-inf	-inf	9.1855e-05	3.66433e-05
419	bdi-MIR5054-p5_2ss12TA21GC	TCCGTGGTTGAAGCGTTGTGCAT	down	26.4458	0	-inf	-inf	9.8186e-08	5.77577e-09
420	bdi-miR5054_L+2	GTTCCCCACGGTCGGCGCCA	down	16.2744	0	-inf	-inf	2.8996e-05	8.51667e-06
421	bdi-miR5054	TCCCCACGGTCGGCGCCA	down	12.2058	0	-inf	-inf	0.00029344	0.000157658
422	bdi-MIR5064-p5_2	TTTGTCCATAGCATCAGCCAG	down	91.5432	0	-inf	-inf	3.5084e-23	7.0306e-30
423	bdi-MIR5066-p3_2ss12GA21CA	CTTTTGGTTGCATTGGCTAGAGC	down	30.5144	0	-inf	-inf	1.0319e-08	1.5041e-10
424	bdi-miR5066_L+1_2ss11AT17GT	GAAGTGTATATGTGGATTGCCT	down	18.3086	0	-inf	-inf	9.2138e-06	1.97944e-06
425	bdi-MIR5066-p3_1ss18GA	ATCGGTCTTTTGGTTGCATTGGCT	up	0	16.9458	inf	inf	7.1322e-05	1.79723e-05
426	bdi-miR5066_L+2_2ss12AT18GT	TGAAGTGTATATGTGGATTGCCT	down	14.2401	0	-inf	-inf	9.1855e-05	3.66433e-05
427	bdi-MIR5066-p5_2ss13GA22CA	TCTTTTGGTTGCATTGGCTAGAGC	up	0	14.4353	inf	inf	0.00024654	0.000136476
428	osa-miR5071_L-1_1ss15GA	CAAGCATCATATCATGGACA	down	388.55	0	-inf	-inf	0	4.99496e-124
429	osa-miR5071_2ss15GA21AT	TCAAGCATCATATCATGGACT	up	0	18.2011	inf	inf	3.8498e-05	9.16054e-06
430	osa-miR5071_R-1_1ss15GA	TCAAGCATCATATCATGGAC	up	0	8.78672	inf	inf	0.004236	0.00408689
431	osa-miR5072_L-4_1ss13GT	TCCCCAGCTGAGTCGCCA	up	0	6.27623	inf	inf	0.015642	0.0318502
432	osa-miR5072_L-4	TCCCCAGCGGAGTCGCCA	down	30.5144	0	-inf	-inf	1.0319e-08	1.5041e-10
433	osa-miR5072_L-2_1ss3AG	GTTCCCCAGCGGAGTCGCCA	down	34.583	0	-inf	-inf	1.0932e-09	8.12428e-12
434	osa-miR5073_L-1R+1_1ss19TA	TTTGGTGAATCGGAAACAATTTT	down	34.583	0	-inf	-inf	1.0932e-09	8.12428e-12
435	osa-miR5073_R+1_1ss19TA	GTTTGGTGAATCGGAAACAATTTT	up	0	32.0088	inf	inf	4.7933e-08	7.89201e-10
436	osa-miR5073_1ss19TA	GTTTGGTGAATCGGAAACAATTT	up	0	16.3182	inf	inf	9.7157e-05	3.52919e-05
437	osa-miR5083_R+2	AGACTACAATTATCTGATCAAC	down	24.4115	0	-inf	-inf	3.0402e-07	2.48511e-08
438	cas-miR5139	AAACCTGGCTCTGATACCA	down	18.3086	0	-inf	-inf	9.2138e-06	1.97944e-06
439	bdi-MIR5175b-p5_2ss7AT17TC	GACAAGTATTTAGGAACGGA	down	22.3772	0	-inf	-inf	9.4422e-07	1.06925e-07
440	bdi-miR5200a-3p_R+1	TGTAGATACTCCCTAAGGCTTT	up	0	20.0839	inf	inf	1.5323e-05	2.38601e-06
441	gma-MIR5368-p3_2ss2AT19CA_3	GTGAGATACCACTCTGGAAGAG	up	0	8.1591	inf	inf	0.0058514	0.00809315
442	gma-MIR5368-p5_1ss17CA	GAGATACCACTCTGGAAGAGCT	down	10.1715	0	-inf	-inf	0.000948	0.000678323
443	gma-MIR5368-p3_1ss17CA	GAGATACCACTCTGGAAG	up	0	11.9248	inf	inf	0.00086273	0.00052989
444	gma-MIR5368-p5_2ss1TC21TC_3	CCCTGGGATTGGCTTTGGGCCTT	up	0	10.042	inf	inf	0.0022319	0.0020662
445	gma-MIR5368-p5_1ss18TC_2	TGGGATTGGCTTTGGGCCTT	up	0	6.27623	inf	inf	0.015642	0.0318502
446	gma-MIR5368-p3_2ss2AT19CA_2	GTGAGATACCACTCTGGAAGA	up	0	8.1591	inf	inf	0.0058514	0.00809315
447	gma-MIR5368-p5_2ss4TC24TC	GTTCCCTGGGATTGGCTTTGGGCC	up	0	16.9458	inf	inf	7.1322e-05	1.79723e-05
448	gma-MIR5368-p3_2ss3AT20CA	AGTGAGATACCACTCTGGAAGA	up	0	5.64861	inf	inf	0.021841	0.0318503
449	gma-MIR5368-p3_2ss2AT19CA_5	GTGAGATACCACTCTGGAAGAGCT	up	0	8.1591	inf	inf	0.0058514	0.00809315
450	gma-MIR5368-p5_1ss18TC_1	TGGGATTGGCTTTGGGCCT	up	0	6.27623	inf	inf	0.015642	0.0318502
451	gma-MIR5368-p3_1ss14CA	ATACCACTCTGGAAGAGCT	up	0	11.9248	inf	inf	0.00086273	0.00052989
452	gma-MIR5368-p3_2ss2AT19CA_1	GTGAGATACCACTCTGGAAG	up	0	8.1591	inf	inf	0.0058514	0.00809315
453	gma-MIR5368-p5_2ss1TC21TC_2	CCCTGGGATTGGCTTTGGGCCT	up	0	10.042	inf	inf	0.0022319	0.0020662
454	gma-MIR5368-p5_2ss9GT18TC	TGGGATTGTCTTTGGGCCTT	up	0	13.1801	inf	inf	0.00046036	0.000268779
455	gma-MIR5368-p5_2ss1TC21TC_1	CCCTGGGATTGGCTTTGGGCC	up	0	10.042	inf	inf	0.0022319	0.0020662
456	gma-MIR5368-p3_1ss3GA_1	CCAAGGGACAGTCTCAGGT	up	0	8.1591	inf	inf	0.0058514	0.00809315
457	gma-MIR5368-p3_2ss14CA20AC_2	ATACCACTCTGGAAGAGCTCG	up	0	8.1591	inf	inf	0.0058514	0.00809315
458	gma-MIR5368-p3_1ss1TC	CCCTGGGATTGGCTTTGGGC	up	0	19.4563	inf	inf	2.0822e-05	4.67322e-06
459	gma-MIR5368-p3_2ss14CA20AC_1	ATACCACTCTGGAAGAGCTC	up	0	8.1591	inf	inf	0.0058514	0.00809315
460	gma-MIR5368-p3_2ss2AT19CA_4	GTGAGATACCACTCTGGAAGAGC	up	0	8.1591	inf	inf	0.0058514	0.00809315
461	osa-MIR5794-p3_2ss17CT20GA	TATTGTTTTCTATATTTTGAAT	up	0	15.063	inf	inf	0.00018063	6.93674e-05
462	sbi-MIR6233-p3_2ss16AG23CA	TTGGTTTTGGTAATTGATGACAA	down	18.3086	0	-inf	-inf	9.2138e-06	1.97944e-06
463	gma-MIR6300-p5_4	TGTAGTATAGTGGTAAGTATTCCCG	down	42.7202	0	-inf	-inf	1.2488e-11	2.37014e-14
464	gma-MIR6300-p5_6	TTGTAGTATAGTGGTAAGTATTCCC	down	42.7202	0	-inf	-inf	1.2488e-11	2.37014e-14
465	gma-miR6300_L-1R+1_2	TCGTTGTAGTATAGTGGT	down	158.675	0	-inf	-inf	5.7951e-39	4.09993e-51
466	gma-MIR6300-p5_3	TATAGTGGTAAGTATTCCCGCC	down	42.7202	0	-inf	-inf	1.2488e-11	2.37014e-14
467	gma-MIR6300-p5_1	GTTGTAGTATAGTGGTAAGTATT	down	42.7202	0	-inf	-inf	1.2488e-11	2.37014e-14
468	gma-miR6300	GTCGTTGTAGTATAGTGG	down	12.2058	0	-inf	-inf	0.00029344	0.000157658
469	gma-MIR6300-p5_5	TTGTAGTATAGTGGTAAGTATTCC	down	42.7202	0	-inf	-inf	1.2488e-11	2.37014e-14
470	gma-miR6300_L-1R+5	TCGTTGTAGTATAGTGGTAAGT	down	67.1317	0	-inf	-inf	2.025e-17	5.88127e-22
471	gma-MIR6300-p5_2	GTTGTAGTATAGTGGTAAGTATTCC	down	42.7202	0	-inf	-inf	1.2488e-11	2.37014e-14
472	gma-miR6300_L-1R+1_1	TCGTTGTAGTATAGTGGC	down	158.675	0	-inf	-inf	5.7951e-39	4.09993e-51
473	gma-miR6300_L-1R+6	TCGTTGTAGTATAGTGGTAAGTA	down	18.3086	0	-inf	-inf	9.2138e-06	1.97944e-06
474	gma-miR6300_L-1R+2	TCGTTGTAGTATAGTGGTA	down	24.4115	0	-inf	-inf	3.0402e-07	2.48511e-08
475	gma-miR6300_L-1R+8	TCGTTGTAGTATAGTGGTAAGTATT	down	280.733	0	-inf	-inf	1.4208e-67	8.71992e-90
476	ptc-MIR6478-p5_2ss5CT20GA	CGACTTTAGCTCAGTTGGTA	down	176.984	0	-inf	-inf	2.931e-43	8.08149e-57
477	ptc-miR6478_L-1R-1	CGACCTTAGCTCAGTTGGT	down	176.984	0	-inf	-inf	2.931e-43	8.08149e-57
478	ptc-miR6478_L-1R+2_1ss21GA	CGACCTTAGCTCAGTTGGTAGA	down	274.63	0	-inf	-inf	3.8183e-66	6.96045e-88
479	ptc-miR6478_1ss21GT	CCGACCTTAGCTCAGTTGGTT	up	0	6.90385	inf	inf	0.01124	0.0160455
480	ptc-miR6478_L-1R+3_1ss21GA	CGACCTTAGCTCAGTTGGTAGAG	down	14.2401	0	-inf	-inf	9.1855e-05	3.66433e-05
481	ptc-miR6478_R+2_2ss10GA21GA	CCGACCTTAACTCAGTTGGTAGA	up	0	9.41435	inf	inf	0.0030723	0.00408689
482	bdi-MIR7757-p3_2ss6AG18GT	TTTATGAGCTCATTGAATT	up	0	18.2011	inf	inf	3.8498e-05	9.16054e-06
483	bdi-MIR7761-p3_2ss11CA23CT	GTGGTGGTGGAAGCAGCGGGATT	down	12.2058	0	-inf	-inf	0.00029344	0.000157658
484	bdi-MIR7767-p5_2ss17GC18AT	TGGAAGAGCTCGGATTCT	up	0	11.9248	inf	inf	0.00086273	0.00052989
485	gma-MIR5368-p3_1ss3GA_2	CCAAGGGACAGTCTCAGGTA	up	0	8.1591	inf	inf	0.0058514	0.00809315
486	ath-MIR8175-p5_2ss13TC17AC	TGGTAAGTATTCCCGCCT	down	22.3772	0	-inf	-inf	9.4422e-07	1.06925e-07
487	ath-miR8175_L+2_1ss4AT	TCGTTCCCCGGCAACGGCGCCA	down	16.2744	0	-inf	-inf	2.8996e-05	8.51667e-06
488	ath-miR8175_1ss2AT	GTTCCCCGGCAACGGCGCCA	down	28.4801	0	-inf	-inf	3.1794e-08	1.34236e-09
489	bdi-miR9483a_2ss19AC20GA	TTGAACTGTTTCCTCTGACATTCC	down	294.973	0	-inf	-inf	6.572e-71	3.17656e-94
490	bdi-miR9483a_1ss20GA	TTGAACTGTTTCCTCTGAAATTCC	down	1792.21	0	-inf	-inf	0	0
491	tae-MIR9652-p5_2ss3CT18TC_2	ACTTGTTTGTCATTAAGCTTCT	up	0	13.8077	inf	inf	0.00033676	0.000136476
492	tae-MIR9775-p3_2ss4TG19GA	TATGGTATACATGATATGATG	up	0	28.8707	inf	inf	2.1681e-07	5.80737e-09
493	gma-MIR10423-p3_1ss3AC	CTCTCAATGAAAGCACCA	down	83.4061	0	-inf	-inf	2.907e-21	5.00141e-27
494	mdm-MIR10989e-p3_2ss19AG21GC	AACACCATTGTCATTGTCGACGA	down	65.0974	0	-inf	-inf	6.1309e-17	2.5308e-21
495	bna-miR156a_2ss9GT21AT	TGACAGAATAGAGTGAGCACT	up	0	87.2396	inf	inf	2.0176e-19	1.62504e-25
496	bra-miR156a-5p_R+1_1ss9GT	TGACAGAATAGAGTGAGCACT	up	0	87.2396	inf	inf	2.0176e-19	1.62504e-25
497	cpa-miR159a_1ss9GT	TTTGGATTTAAGGGAGCTCTA	up	0	6.59004	inf	inf	0.013255	0.0160456
498	mtr-miR172b_L+2	AAAGAATCTTGATGATGCTGCAT	up	0	16.9458	inf	inf	7.1322e-05	1.79723e-05
499	gma-miR482b-3p	TCTTCCCTACACCTCCCATACC	up	0	11.9248	inf	inf	0.00086273	0.00052989
500	ppe-miR530_L-1R+1_1ss10GT	CTGCATTTTCACCTGCACCTC	up	0	10.042	inf	inf	0.0022319	0.0020662
501	mes-miR827_R+2_1ss15AG	TTAGATGACCATCAGCAAACACA	up	0	11.9248	inf	inf	0.00086273	0.00052989
502	bdi-miR1878-3p_L-3R-1_1ss14AG	TGTAGTGTTCGGATTGAGTT	down	5.08574	0	-inf	-inf	0.019421	0.0260451
503	gma-miR2118a-3p_R+1	TTGCCGATTCCACCCATTCCTA	up	0	6.27623	inf	inf	0.015642	0.0318502
504	hvu-miR5049c_R-3_1ss6AC	AGACACTTATTTTGGGACGG	down	10.1715	0	-inf	-inf	0.000948	0.000678323
505	osa-miR5083_R+1	AGACTACAATTATCTGATCAA	down	12.2058	0	-inf	-inf	0.00029344	0.000157658
506	gma-miR5368_L+2R-1	AGGGACAGTCTCAGGTAGAC	up	0	25.1049	inf	inf	1.3356e-06	8.37229e-08
507	cpa-miR8155_L+1	GTAACCTGGCTCTGATACCA	down	5.08574	0	-inf	-inf	0.019421	0.0260451
508	ath-miR8175_L+4	GTTCGATCCCCGGCAACGGCGCCA	down	12.2058	0	-inf	-inf	0.00029344	0.000157658
509	PC-5p-174509_33	GAGAAGTTACCGGCAGATTGC	up	0	8.78672	inf	inf	0.004236	0.00408689
510	PC-3p-8546_364	CATCTGCCTATGACTTCTCGT	up	0	75.9424	inf	inf	4.1531e-17	2.59125e-22
511	PC-5p-53850_92	GAGGCTCCTCTGACGTACTGCAGC	up	0	12.5525	inf	inf	0.00062991	0.000268781
512	PC-3p-64140_80	TGCAGTACGTCAGGGGAGCCGAGT	up	0	8.1591	inf	inf	0.0058514	0.00809315
513	PC-3p-71153_73	ATGCCATGTTGTTCTGAAGAA	up	0	16.3182	inf	inf	9.7157e-05	3.52919e-05
514	PC-3p-46167_103	TTGTCCACACTTAGACACTACAACC	down	30.5144	0	-inf	-inf	1.0319e-08	1.5041e-10
515	PC-3p-69790_74	GAGTCTGATACCATGTGAGAGTTG	down	12.2058	0	-inf	-inf	0.00029344	0.000157658
516	PC-5p-168660_34	TGACAGTTTTTTCATAACAAC	up	0	6.90385	inf	inf	0.01124	0.0160455
517	PC-5p-780868_5	TCTCTGTCCAGAATTAGTTGACGC	down	10.1715	0	-inf	-inf	0.000948	0.000678323
518	PC-3p-190603_30	CAACTAATTCTGGGCAGAGGAAGT	down	22.3772	0	-inf	-inf	9.4422e-07	1.06925e-07
519	PC-5p-137_14138	CTCATGACTCAGCTGAATGCC	down	10578.3	0	-inf	-inf	0	0
520	PC-3p-101299_54	CGTTTAGCTGGGTCCTGAGCG	down	91.5432	0	-inf	-inf	3.5084e-23	7.0306e-30
521	PC-5p-7811_389	ATATGCATGTGACCGAGCAATAAC	down	1076.14	0	-inf	-inf	0	0
522	PC-3p-287687_19	GCGGCGGTTATTGCTCGGTCACAT	down	54.9259	0	-inf	-inf	1.5716e-14	3.73411e-18
523	PC-3p-141805_40	ATTTCTCTCCTCTTTGTGAAG	up	0	24.4773	inf	inf	1.8099e-06	1.63383e-07
524	PC-5p-51528_95	AACTTGGTAGCAAAGCTGACA	up	0	18.8287	inf	inf	2.8306e-05	4.67322e-06
525	PC-5p-161641_36	TGCAGTTTTCTGAGTTTGTAAC	down	52.8916	0	-inf	-inf	4.7739e-14	1.60678e-17
526	PC-3p-85092_63	TACAAACTCAAGAAAATGCAAAT	down	81.3718	0	-inf	-inf	8.7765e-21	2.15228e-26
527	PC-5p-23270_174	TCAGGACGTTGCAACATTAACACC	up	0	28.243	inf	inf	2.9338e-07	1.13067e-08
528	PC-3p-60204_84	TTCATTTGGTTGAATTGGGGA	up	0	17.5734	inf	inf	5.2386e-05	9.16065e-06
529	PC-5p-23192_175	AGCGCTACCGCCGCTGCCCGGACA	down	134.263	0	-inf	-inf	3.1286e-33	3.43738e-43
530	PC-3p-22114_181	TCCGGACAGCTATGGTAGTGTTAC	down	193.258	0	-inf	-inf	4.4677e-47	6.85565e-62
531	PC-5p-28518_150	AGGTGTGCCTAGCTTTGGTTGT	up	0	18.2011	inf	inf	3.8498e-05	9.16054e-06
532	PC-3p-894_2001	AACCAAAGCTGGCATACCTTT	up	0	219.04	inf	inf	2.8476e-46	3.39766e-63
533	PC-5p-167055_34	TTTGACTTTGCACTGCTAGCGGCTT	down	26.4458	0	-inf	-inf	9.8186e-08	5.77577e-09
534	PC-3p-605349_6	GTTAGCATTGTAAACTCAAATCA	down	12.2058	0	-inf	-inf	0.00029344	0.000157658
535	PC-5p-165967_35	TTCTCATTTTCACCACTAACCAGC	up	0	16.9458	inf	inf	7.1322e-05	1.79723e-05
536	PC-3p-47805_101	ATGTAGAATCACCAGGGTAAG	up	0	37.6574	inf	inf	3.2011e-09	1.47353e-11
537	PC-3p-51604_95	TTAGGAACATGTGTGCTCTCTTGT	down	69.166	0	-inf	-inf	6.691e-18	1.36673e-22
538	PC-3p-15223_239	TCCGGACAGCTGTGGTAGTGTTAC	down	146.469	0	-inf	-inf	4.2512e-36	5.40719e-47
539	PC-3p-94081_58	GTCCGGACAGCTGTGGTAGTGTTAC	down	48.8231	0	-inf	-inf	4.4141e-13	2.97503e-16
540	PC-3p-67146_77	ATTCCAAAAGGTTTGAAGCTAAT	down	50.8574	0	-inf	-inf	1.4511e-13	6.91394e-17
541	PC-5p-45109_105	CGGAGTCCTGATAGGATAATTCAC	down	12.2058	0	-inf	-inf	0.00029344	0.000157658
542	PC-5p-81933_65	ATCCAACTTTTGTCTTGACTAGT	down	79.3375	0	-inf	-inf	2.6505e-20	9.26194e-26
543	PC-3p-96954_57	CTAGTCAAGACAAAAGTTGGATT	down	67.1317	0	-inf	-inf	2.025e-17	5.88127e-22
544	PC-5p-846614_5	GCCCTTATATAGGGAAATTAGCC	down	10.1715	0	-inf	-inf	0.000948	0.000678323
545	PC-3p-191944_30	TCTCCTTGATGACCATGCTGA	up	0	6.27623	inf	inf	0.015642	0.0318502
546	PC-5p-323955_17	AGCGCTACCGCCGCTGCCCAGACA	down	12.2058	0	-inf	-inf	0.00029344	0.000157658
547	PC-5p-139996_41	GCCGTCTGTGGTTCTGTTGACAGA	up	0	22.5944	inf	inf	4.5119e-06	3.19055e-07
548	PC-3p-81733_65	AAATAGAACCACATACGGCAAAGA	up	0	63.3899	inf	inf	1.5644e-14	1.73869e-18
549	PC-5p-638522_6	AACTTGTTTTGTGGTGATACT	down	10.1715	0	-inf	-inf	0.000948	0.000678323
550	PC-5p-3028_770	ATATATTTGATTTGACTTTACACA	down	610.288	0	-inf	-inf	0	4.04493e-194
551	PC-5p-174167_33	GCGCTACCGCCGCTGCCCGGACAG	down	22.3772	0	-inf	-inf	9.4422e-07	1.06925e-07
552	PC-3p-104229_53	GTCCGGACAGCTGTGGTAGTGTT	down	34.583	0	-inf	-inf	1.0932e-09	8.12428e-12
553	PC-5p-100006_55	ACTGGGCCGTACGGGCCTGCATC	down	46.7888	0	-inf	-inf	1.3438e-12	1.28013e-15
554	PC-3p-372854_14	TGTAGTGTCTGACACCGACGACC	down	16.2744	0	-inf	-inf	2.8996e-05	8.51667e-06
555	PC-3p-351140_15	GGAGCTTTTGTGGCTTTTTGACC	down	14.2401	0	-inf	-inf	9.1855e-05	3.66433e-05
556	PC-3p-229020_25	TGAATTTTCTCTATAAGCGCACC	down	20.3429	0	-inf	-inf	2.9432e-06	4.60058e-07
557	PC-5p-452520_11	AGCTTCTCCCAGAATCTTGAACC	down	10.1715	0	-inf	-inf	0.000948	0.000678323
558	PC-5p-205532_28	GTCACAAACCAGGACTAAAGGGCC	down	12.2058	0	-inf	-inf	0.00029344	0.000157658
559	PC-3p-152998_38	GTTACGAACCGGCACTAAAGCC	down	36.6173	0	-inf	-inf	3.5668e-10	1.88815e-12
560	PC-5p-242415_23	TTTTGACCATAGATCTAACTAATA	down	18.3086	0	-inf	-inf	9.2138e-06	1.97944e-06
561	PC-3p-2990_779	AAATGTCACGTGTCATTCATC	up	0	153.14	inf	inf	7.2313e-33	2.31595e-44
562	PC-5p-1385_1386	CGTTTCTCCTTCTTTTCCTTGT	up	0	274.899	inf	inf	1.2788e-57	4.68223e-79
563	PC-5p-89989_60	TTAGTCCCGGTTGGTGGCACCA	down	71.2003	0	-inf	-inf	2.2118e-18	3.17608e-23
564	PC-3p-140070_41	TATGAATTTAGGTTGAATTTTCT	down	20.3429	0	-inf	-inf	2.9432e-06	4.60058e-07
565	PC-5p-104855_53	TTTGTAGATATTTCACTATGAACC	up	0	15.063	inf	inf	0.00018063	6.93674e-05
566	PC-5p-470305_10	TTCCTTTTCCAATGAACACT	down	26.4458	0	-inf	-inf	9.8186e-08	5.77577e-09
567	PC-5p-59442_85	TAGTGCAGAACCGGGCTATAGCC	down	56.9602	0	-inf	-inf	5.1772e-15	8.67719e-19
568	PC-5p-52692_93	TTTGGACATCTGAGCAGCTCT	up	0	20.7116	inf	inf	1.1281e-05	1.2192e-06
569	PC-5p-201701_29	TCATTGGTCCCGGTTCGTGGCAT	down	34.583	0	-inf	-inf	1.0932e-09	8.12428e-12
570	PC-3p-284214_19	GCCACGAACCGGGACCAATGAGGT	down	20.3429	0	-inf	-inf	2.9432e-06	4.60058e-07
571	PC-3p-37329_122	AGACCCACAGGGCAGTGCGCC	down	34.583	0	-inf	-inf	1.0932e-09	8.12428e-12
572	PC-5p-102710_54	TAGTTATTCTAATCCCGGGATT	down	73.2346	0	-inf	-inf	7.314e-19	7.3807e-24
573	PC-3p-106486_52	TTTCCGTGACAAGTAATTCCG	down	12.2058	0	-inf	-inf	0.00029344	0.000157658
574	PC-3p-21128_187	ATTGACCCAACTGCAGGTGCA	up	0	37.6574	inf	inf	3.2011e-09	1.47353e-11
575	PC-5p-51741_95	GTTTGAGGGCCGAAATCGGAAGC	down	109.852	0	-inf	-inf	1.7155e-27	1.38849e-35
576	PC-5p-279496_20	CGGTTGGTGGCACAAACCGGGACT	down	10.1715	0	-inf	-inf	0.000948	0.000678323
577	PC-3p-332163_16	GGTTGGTGGCACCAACCAGGACC	down	22.3772	0	-inf	-inf	9.4422e-07	1.06925e-07
578	PC-5p-2795_819	ACATTTGGACTTATGTGCAGCT	up	0	129.29	inf	inf	5.2277e-28	2.63385e-37
579	PC-3p-92004_59	AGAACAATGGGGAGGCGCCGC	up	0	5.64861	inf	inf	0.021841	0.0318503
580	PC-3p-102754_54	TTGAATTTCCTCTGTAAGCGCATC	down	22.3772	0	-inf	-inf	9.4422e-07	1.06925e-07
581	PC-5p-425571_12	GATTTGTGGCACCAAGTGGGACC	down	26.4458	0	-inf	-inf	9.8186e-08	5.77577e-09
582	PC-5p-369238_14	AGCTTTAAGCCTTGAGGAATA	down	10.1715	0	-inf	-inf	0.000948	0.000678323
583	PC-5p-94507_58	ATGATGCAAGCACAGTCCACT	up	0	8.1591	inf	inf	0.0058514	0.00809315
584	PC-5p-131018_43	TTTGACCGTAAATTTAACTTT	up	0	20.0839	inf	inf	1.5323e-05	2.38601e-06
585	PC-3p-142473_40	CCTCCAGTCGGCCTGCTGTGGGCC	down	24.4115	0	-inf	-inf	3.0402e-07	2.48511e-08
586	PC-5p-77305_68	AGAGATTCCACTATGAACCACATA	up	0	13.1801	inf	inf	0.00046036	0.000268779
587	PC-3p-29768_145	TTGCAGAACCGGCACTAAAGGCCC	down	44.7545	0	-inf	-inf	4.0946e-12	5.50828e-15
588	PC-3p-196096_29	CTTTAGTCCCGGTTGGAGCCACC	down	22.3772	0	-inf	-inf	9.4422e-07	1.06925e-07
589	PC-5p-49460_98	ATTGCAGGATGGCAGGCACACGA	down	71.2003	0	-inf	-inf	2.2118e-18	3.17608e-23
590	PC-5p-550053_7	CGGATTAGTTTTAACTGGATGGAT	down	14.2401	0	-inf	-inf	9.1855e-05	3.66433e-05
591	PC-5p-45382_105	TTGAGCCCCATTTGTTTTACA	up	0	23.8497	inf	inf	2.4533e-06	1.63383e-07
592	PC-3p-54403_91	CCGGACAGCTGTGGTAGTGTTACT	down	36.6173	0	-inf	-inf	3.5668e-10	1.88815e-12
593	PC-5p-28216_151	AGCATCTGAGAAGCTCTCGGCA	up	0	33.8916	inf	inf	1.9421e-08	2.09061e-10
594	PC-5p-345867_15	TTTGCCAACCGGTACTAAAGAGT	down	18.3086	0	-inf	-inf	9.2138e-06	1.97944e-06
595	PC-3p-26551_158	ATTTCCGTTACAAGTAATTCC	up	0	24.4773	inf	inf	1.8099e-06	1.63383e-07
596	PC-3p-74448_71	TGGCCAAGCTGTCGGCATACC	up	0	11.9248	inf	inf	0.00086273	0.00052989
597	PC-5p-350479_15	GTTCGGCAACCGGCACTAAAGAG	down	12.2058	0	-inf	-inf	0.00029344	0.000157658
598	PC-5p-92897_59	ATGTCCTTTGATGCTGGTTCGACC	down	44.7545	0	-inf	-inf	4.0946e-12	5.50828e-15
599	PC-5p-173832_33	TTGGAGAGATTCCACTATGAA	up	0	8.78672	inf	inf	0.004236	0.00408689
600	PC-3p-205058_28	TATGAATTTAGGTTGAATTTT	down	14.2401	0	-inf	-inf	9.1855e-05	3.66433e-05
601	PC-5p-188761_31	TGAATCTTGGGAAAAAGCTGCA	down	10.1715	0	-inf	-inf	0.000948	0.000678323
602	PC-5p-139410_41	AGAAGAACCGCGACTAAAGGTCC	down	44.7545	0	-inf	-inf	4.0946e-12	5.50828e-15
603	PC-3p-337036_16	AGTCGCGGTTCTTCTGGCCAACC	down	14.2401	0	-inf	-inf	9.1855e-05	3.66433e-05
604	PC-3p-353599_15	AATGATCTGAAAATTGGAGCGGA	down	16.2744	0	-inf	-inf	2.8996e-05	8.51667e-06
605	PC-3p-40888_114	TGGCTGGTTCTATGGATAAAT	up	0	13.8077	inf	inf	0.00033676	0.000136476
606	PC-3p-283134_20	GAATTTAGGTTGAATTCTCT	down	20.3429	0	-inf	-inf	2.9432e-06	4.60058e-07
607	PC-5p-223762_26	AGTACCAAATAGGATAATTCGCTT	down	24.4115	0	-inf	-inf	3.0402e-07	2.48511e-08
608	PC-3p-14321_250	ATGATACTAGTATATGATACTCCC	up	0	32.6364	inf	inf	3.5463e-08	4.06122e-10
609	PC-3p-142521_40	AATGGGGCTCAAAGATTTTGGGA	down	14.2401	0	-inf	-inf	9.1855e-05	3.66433e-05
610	PC-3p-62611_81	AGGTTGAATTCTCTCTATAAGCGC	down	24.4115	0	-inf	-inf	3.0402e-07	2.48511e-08
611	PC-5p-44907_106	TTTGGTACAAAGTTCAGCAAGAGC	down	44.7545	0	-inf	-inf	4.0946e-12	5.50828e-15
612	PC-5p-68618_76	GGTTCTGTAACCGGCACTAAAGG	down	71.2003	0	-inf	-inf	2.2118e-18	3.17608e-23
613	PC-5p-276588_20	AGCTTTAAGCCTTGAGGAATAG	down	16.2744	0	-inf	-inf	2.8996e-05	8.51667e-06
614	PC-5p-470777_10	AAACATTTGGACTTCTGTGCAGC	down	20.3429	0	-inf	-inf	2.9432e-06	4.60058e-07
615	PC-5p-190758_30	TGGTACAAAGTTCAGCAAGAGCC	down	26.4458	0	-inf	-inf	9.8186e-08	5.77577e-09
616	PC-3p-391077_13	GAATTTATGTTGAATTTTCT	down	38.6516	0	-inf	-inf	1.1654e-10	4.38818e-13
617	PC-3p-103822_53	TAGTATCAGTTTGTGCCATGAACC	down	32.5487	0	-inf	-inf	3.3556e-09	3.49568e-11
618	PC-3p-72369_72	AGGCCTGAAGCTAAGCAACGTGC	down	63.0631	0	-inf	-inf	1.8571e-16	1.08903e-20
619	PC-3p-50766_96	AGTAATTTTGGACGGAGGGAG	up	0	13.8077	inf	inf	0.00033676	0.000136476
620	PC-3p-233730_24	ATAGAATTGTAAAACAAATGAGGC	up	0	7.53148	inf	inf	0.0081	0.00809316
621	PC-5p-367524_14	TGGTGGCTTGAACCGGGACC	down	18.3086	0	-inf	-inf	9.2138e-06	1.97944e-06
622	PC-5p-62836_81	TCATTTGAGCATCTGAGAAGC	up	0	13.8077	inf	inf	0.00033676	0.000136476
623	PC-5p-221359_26	AGTTGAGAGGAGCTCGAGAGGGT	down	12.2058	0	-inf	-inf	0.00029344	0.000157658
624	PC-5p-91221_60	AATTACTTTTCTCTGAAATGGATG	up	0	16.3182	inf	inf	9.7157e-05	3.52919e-05
625	PC-3p-61144_83	ATTTTTGTATGTCGAGCAATG	up	0	8.78672	inf	inf	0.004236	0.00408689
626	PC-5p-283475_19	GGTCCCGATTCGTGACTGGAACC	down	12.2058	0	-inf	-inf	0.00029344	0.000157658
627	PC-5p-372113_14	CTGTTCACCTGTTAAATACT	down	16.2744	0	-inf	-inf	2.8996e-05	8.51667e-06
628	PC-5p-54122_91	CCATTAGTCCCGGTTGGTGGCACC	up	0	8.1591	inf	inf	0.0058514	0.00809315
629	PC-5p-47709_101	TGTGAAACACTGTGTGAGAGA	down	30.5144	0	-inf	-inf	1.0319e-08	1.5041e-10
630	PC-3p-162554_35	CCTTTAGTCGCGGTTCTTCTGGCC	down	10.1715	0	-inf	-inf	0.000948	0.000678323
631	PC-3p-31687_138	TACCAAAAAGCGAATTATCCTATC	up	0	45.1889	inf	inf	8.8091e-11	1.43597e-13
632	PC-5p-62131_82	TTGGACTTCTGTGCAGCTCTCAGC	up	0	14.4353	inf	inf	0.00024654	0.000136476
633	PC-3p-2971_782	TTTGTTATTTTTGGTGAGAGCTCC	down	185.121	0	-inf	-inf	3.6172e-45	2.35391e-59
634	PC-5p-468663_10	CCAACCGGGACCAAAGGCCTCTT	down	20.3429	0	-inf	-inf	2.9432e-06	4.60058e-07
635	PC-3p-19509_199	CGAGCTGTTTCTCTGCTAGCT	up	0	24.4773	inf	inf	1.8099e-06	1.63383e-07
636	PC-3p-40941_114	ACCTGTCAGTGACCCAACTGCGCC	up	0	10.6696	inf	inf	0.0016238	0.00104578
637	PC-3p-363498_14	TTGCCTATGTAGTGAACCATA	down	14.2401	0	-inf	-inf	9.1855e-05	3.66433e-05
638	PC-3p-16995_220	ATACATCCTTTTTTATCCATT	up	0	40.1679	inf	inf	9.648e-10	3.91905e-12
639	PC-5p-77885_68	AAGCGTCACATGGCACTTGACACC	up	0	14.4353	inf	inf	0.00024654	0.000136476
640	PC-3p-377858_13	CTTTAGTCGCGGTTGGCCTGGCC	down	26.4458	0	-inf	-inf	9.8186e-08	5.77577e-09
641	PC-3p-22677_177	AATGCTTTTTGATTTGTGAATGCC	up	0	37.6574	inf	inf	3.2011e-09	1.47353e-11
642	PC-3p-135144_42	TAACGAAGCATTGCACCTCTTTT	down	12.2058	0	-inf	-inf	0.00029344	0.000157658
643	PC-3p-81209_66	TGTCCACACTTAGACACTACAACC	down	75.2689	0	-inf	-inf	2.4195e-19	1.71515e-24
644	PC-3p-132802_43	GATGTAACTTACACCTGACC	down	52.8916	0	-inf	-inf	4.7739e-14	1.60678e-17
645	PC-3p-49390_98	ATGTGGTCTATAGTGGAATC	down	79.3375	0	-inf	-inf	2.6505e-20	9.26194e-26
646	PC-5p-119546_47	TTTAGCGCCAGTTCGTGACGAAC	down	42.7202	0	-inf	-inf	1.2488e-11	2.37014e-14
647	PC-3p-103382_53	TTCATCGGCAATGATGTGGTA	down	12.2058	0	-inf	-inf	0.00029344	0.000157658
648	PC-3p-319660_17	CTCTTTAGTGCCGGTTGCCGAAC	down	14.2401	0	-inf	-inf	9.1855e-05	3.66433e-05
649	PC-5p-48483_100	TGAAAGGACCTATGAGGAGTC	up	0	12.5525	inf	inf	0.00062991	0.000268781
650	PC-3p-210212_27	ACCCACATGTCGGTGACACTAAG	down	26.4458	0	-inf	-inf	9.8186e-08	5.77577e-09
651	PC-3p-74749_70	AGTGATTCTCGGAGAAGCTGGGGA	up	0	35.7745	inf	inf	7.8799e-09	5.54645e-11
652	PC-5p-24735_166	TACGGCAAAGCCGTCGGCATAGAT	up	0	28.8707	inf	inf	2.1681e-07	5.80737e-09
653	PC-3p-19778_197	ATTATATATGGCAAAGAGCTCATT	up	0	13.1801	inf	inf	0.00046036	0.000268779
654	PC-5p-57335_87	AGGATGATTTGCCAAGTCTGC	up	0	13.1801	inf	inf	0.00046036	0.000268779
655	PC-5p-71693_73	AAAATGGATAAAAGAGAATGTATC	up	0	18.2011	inf	inf	3.8498e-05	9.16054e-06
656	PC-5p-12639_273	TCTGTAAATTAATATAAGAGC	up	0	46.4441	inf	inf	4.8469e-11	7.41663e-14
657	PC-3p-284442_19	GGCCCACTGGGCAGCGCGCC	down	18.3086	0	-inf	-inf	9.2138e-06	1.97944e-06
658	PC-5p-125236_45	GCCACCAACCGGTACTAAAGGCCC	up	0	6.27623	inf	inf	0.015642	0.0318502
659	PC-5p-313324_17	CGGCACGAACCGCCACTAAAGGC	down	12.2058	0	-inf	-inf	0.00029344	0.000157658
660	PC-5p-35398_127	ACGGCAAAGCCGTCGGCATA	down	120.023	0	-inf	-inf	6.9522e-30	9.40263e-39
661	PC-3p-66071_78	TTATCCTATCTAGGACTCCGTTC	up	0	25.7325	inf	inf	9.8584e-07	4.29292e-08
662	PC-3p-205878_28	GGAATGTGATTTCATGATGAATT	down	22.3772	0	-inf	-inf	9.4422e-07	1.06925e-07
663	PC-5p-58548_86	TTTGGACTTATGTGCAGCTCT	up	0	10.6696	inf	inf	0.0016238	0.00104578
664	PC-5p-351855_15	AGAAGCGTAGTGCTCACCTGCAC	down	10.1715	0	-inf	-inf	0.000948	0.000678323
665	PC-3p-98009_56	TTGAATTTCCTCTATAAGCGC	down	18.3086	0	-inf	-inf	9.2138e-06	1.97944e-06
666	PC-3p-207272_28	TGAATTTCCTCTATAAGCGCACC	down	32.5487	0	-inf	-inf	3.3556e-09	3.49568e-11
667	PC-3p-490_3604	TGAATTTCCTCTATAAGCGCATC	down	3195.88	0	-inf	-inf	0	0
668	PC-5p-45188_105	TACAGACGACAAAGAGGTTACTTT	up	0	18.8287	inf	inf	2.8306e-05	4.67322e-06
669	PC-3p-76712_69	CCGAAAACTTTGTGCACACACATA	down	65.0974	0	-inf	-inf	6.1309e-17	2.5308e-21
670	PC-3p-152362_38	ATATGGAGTGATGATTCTGGGAGA	down	10.1715	0	-inf	-inf	0.000948	0.000678323
671	PC-5p-35233_127	GCTAAATCTCAGTCGACTGAGACT	up	0	23.2221	inf	inf	3.3265e-06	3.19049e-07
672	PC-3p-53033_93	ATCCCCAGATTCTGGCAAAAGAAC	up	0	9.41435	inf	inf	0.0030723	0.00408689
673	PC-5p-199546_29	TTCATCGAAAAATAACATCCGAG	down	26.4458	0	-inf	-inf	9.8186e-08	5.77577e-09
674	PC-3p-108350_51	CCACCAACCGGTACCAATGGACCC	down	12.2058	0	-inf	-inf	0.00029344	0.000157658
675	PC-5p-25884_161	AGATGACCCAACTTTGTACTAACT	up	0	13.1801	inf	inf	0.00046036	0.000268779
676	PC-5p-66411_78	ACATTCAATGAGCTTGTGGCA	up	0	7.53148	inf	inf	0.0081	0.00809316
677	PC-5p-22556_178	TTGGACTTATGTGCAGCTCTC	up	0	26.3602	inf	inf	7.2788e-07	4.29292e-08
678	PC-3p-9218_345	CTATCCGGGACTCCATTCCAGAAC	down	160.709	0	-inf	-inf	1.9302e-39	9.52527e-52
679	PC-5p-64915_79	CCGAAGAGGGACTCTTTGGCC	up	0	9.41435	inf	inf	0.0030723	0.00408689
680	PC-5p-108034_51	CTCATTGGTCCCGGTTCGTGGCAT	down	18.3086	0	-inf	-inf	9.2138e-06	1.97944e-06
681	PC-3p-132531_43	TTCGGGCAGCTGCGGTAGTGCT	down	24.4115	0	-inf	-inf	3.0402e-07	2.48511e-08
682	PC-5p-359855_14	GATTTGACCTTACATATCTGCCC	down	12.2058	0	-inf	-inf	0.00029344	0.000157658
683	PC-5p-21002_188	GCGCTGCCCTGTGAGTCTGC	down	181.052	0	-inf	-inf	3.2557e-44	4.3616e-58
684	PC-5p-44251_107	ATTACTTGTCTCGAAAATGGATGT	up	0	19.4563	inf	inf	2.0822e-05	4.67322e-06
685	PC-3p-114977_49	GGTTGAATTCTCTCTATAAGCGC	down	18.3086	0	-inf	-inf	9.2138e-06	1.97944e-06
686	PC-5p-23973_170	TTTGCCATAGGCATAGCCCTG	up	0	31.3812	inf	inf	6.4798e-08	1.53433e-09
687	PC-5p-336681_16	CTGTAAATTAATATAAGAGC	down	16.2744	0	-inf	-inf	2.8996e-05	8.51667e-06
688	PC-3p-163712_35	ACTAGTCAAGACAAAAGTTGGATT	down	36.6173	0	-inf	-inf	3.5668e-10	1.88815e-12
689	PC-5p-61720_82	AACGAGATCAACTATGACGGGAGC	up	0	68.4109	inf	inf	1.456e-15	5.789e-20
690	PC-5p-101650_54	GTGAAACACTGTGTGAGAGA	down	75.2689	0	-inf	-inf	2.4195e-19	1.71515e-24
691	PC-3p-216132_27	TTGAATTTCCTCTATAAGCGCACC	down	24.4115	0	-inf	-inf	3.0402e-07	2.48511e-08
692	PC-3p-30526_142	TCCTGTAGAAATAGGCACCGGTGC	up	0	16.3182	inf	inf	9.7157e-05	3.52919e-05
693	PC-5p-77782_68	ACTTGTCACAAAAATGGATGTATC	up	0	9.41435	inf	inf	0.0030723	0.00408689
694	PC-3p-46665_103	CTAACATAAGCCAAATAGTGGAGC	down	61.0288	0	-inf	-inf	5.6281e-16	4.68623e-20
695	PC-3p-303201_18	CCAGGACTAATGTGAATATTGCC	down	10.1715	0	-inf	-inf	0.000948	0.000678323
696	PC-3p-24418_168	TCTTCTGTAGAAATAGGCACCGGT	up	0	38.285	inf	inf	2.3714e-09	1.47347e-11
697	PC-3p-47084_102	TAATTTTCCTCTATAAGCGCATC	down	101.715	0	-inf	-inf	1.4107e-25	4.76298e-33
698	PC-3p-357915_14	GGCACCAACCGGGACTAAAGGGT	down	28.4801	0	-inf	-inf	3.1794e-08	1.34236e-09
699	PC-3p-44899_106	AATCCAGAACCGGGACTAAAGGCC	up	0	20.7116	inf	inf	1.1281e-05	1.2192e-06
700	PC-5p-25126_164	AACATTTGTACTTATGTGCAGC	up	0	40.7955	inf	inf	7.1507e-10	2.02197e-12
701	PC-5p-198410_29	TAGAGATTCCACTATGGACCACGT	down	18.3086	0	-inf	-inf	9.2138e-06	1.97944e-06
702	PC-5p-61748_82	AAAACGACGTTTTTTGTGGCTTGT	down	16.2744	0	-inf	-inf	2.8996e-05	8.51667e-06
703	PC-5p-44120_107	ACTTGTCTCGAAAATGGATGTATC	up	0	16.9458	inf	inf	7.1322e-05	1.79723e-05
704	PC-3p-117780_48	AATAAAGACAGGAATTTTGGGACC	up	0	12.5525	inf	inf	0.00062991	0.000268781
705	PC-3p-25123_164	AAGGCCTGAAGCTAAGCAACGTGC	down	10.1715	0	-inf	-inf	0.000948	0.000678323
706	PC-5p-70508_74	TGAAACACTGTGTGAGAGAAG	down	14.2401	0	-inf	-inf	9.1855e-05	3.66433e-05
707	PC-3p-52452_94	TTATTTCGAAAGGCTTGAAGCAAA	down	16.2744	0	-inf	-inf	2.8996e-05	8.51667e-06
708	PC-3p-57311_87	ATTGGGTATTTCTGTCTTTAAA	up	0	65.2728	inf	inf	6.4198e-15	4.44936e-19
709	PC-3p-61315_83	AGATACTTTGTGATTTGTGAATGC	up	0	15.063	inf	inf	0.00018063	6.93674e-05
710	PC-3p-95999_57	TATCCTATCTAGGACTCCGTTCC	up	0	17.5734	inf	inf	5.2386e-05	9.16065e-06
711	PC-5p-103871_53	TAGCTTTAAGCCTTGAGGAATAG	down	12.2058	0	-inf	-inf	0.00029344	0.000157658
712	PC-3p-9315_342	AACAAATGTGGCTCAAAGATT	up	0	52.7203	inf	inf	2.4555e-12	7.30324e-16
713	PC-3p-133507_43	ATATATACACACGCGGACTCGAGG	up	0	23.8497	inf	inf	2.4533e-06	1.63383e-07
714	PC-5p-261149_21	TTTAGTCGCGGTTGCTTAAGAACC	down	14.2401	0	-inf	-inf	9.1855e-05	3.66433e-05
715	PC-3p-41707_112	AAGTATTATGGAATTGAGGGA	up	0	10.042	inf	inf	0.0022319	0.0020662
716	PC-3p-82022_65	ATCGGTGGTAGATTCCTATT	down	58.9945	0	-inf	-inf	1.7065e-15	2.01652e-19
717	PC-5p-98313_56	TAGCTCTCGGCAAAAAAGACAAAT	down	22.3772	0	-inf	-inf	9.4422e-07	1.06925e-07
718	PC-3p-61727_82	GTCCGGATAGCTGTGGTAGTGTTA	down	134.263	0	-inf	-inf	3.1286e-33	3.43738e-43
719	PC-5p-381638_13	AACCGGGACTAAAGGGGTGCATT	down	16.2744	0	-inf	-inf	2.8996e-05	8.51667e-06
720	PC-5p-5125_528	ACATTTGGACTTATGTGCAGC	up	0	74.6871	inf	inf	7.5108e-17	5.08365e-22
721	PC-3p-52210_94	TGAATTTCCTCTATAAGCGCAT	down	101.715	0	-inf	-inf	1.4107e-25	4.76298e-33
722	PC-5p-336353_16	ACGAACCGGGACTAATGGGCATC	down	10.1715	0	-inf	-inf	0.000948	0.000678323
723	PC-5p-26990_156	TGTGATCGAGATATATTTGAC	down	58.9945	0	-inf	-inf	1.7065e-15	2.01652e-19
724	PC-5p-167963_34	TATTTGGAGGATATGCAAGATGAG	down	38.6516	0	-inf	-inf	1.1654e-10	4.38818e-13
725	PC-3p-169843_34	AGAACCGGGACAGATGGGCCTTC	down	28.4801	0	-inf	-inf	3.1794e-08	1.34236e-09
726	PC-3p-41607_112	ATAATTTTTTATATAAACTTGGTC	up	0	23.2221	inf	inf	3.3265e-06	3.19049e-07
727	PC-5p-82865_65	TTTAGTACCGGTTGGAGCCACC	down	34.583	0	-inf	-inf	1.0932e-09	8.12428e-12
728	PC-5p-5513_501	TCTGTAAATTTATATAAGAGC	up	0	87.8672	inf	inf	1.5011e-19	8.33773e-26
729	PC-5p-48406_100	AAATATAATTCTTTGTAGAGATT	up	0	25.7325	inf	inf	9.8584e-07	4.29292e-08
730	PC-5p-447480_11	AATAAACCGGGTTTTTCTGAAGC	down	10.1715	0	-inf	-inf	0.000948	0.000678323
731	PC-5p-97608_56	TTTGTAGATATTTCACTATGGACC	up	0	16.9458	inf	inf	7.1322e-05	1.79723e-05
732	PC-5p-69734_75	AAACCGGATTTTTCTGAAGCACCG	up	0	8.1591	inf	inf	0.0058514	0.00809315
733	PC-5p-237453_24	GGAGTCCTGATAGGATAATTCAC	down	24.4115	0	-inf	-inf	3.0402e-07	2.48511e-08
734	PC-5p-265647_21	GCCCTTATATAGGGAATTTAGCC	down	28.4801	0	-inf	-inf	3.1794e-08	1.34236e-09
735	PC-5p-86655_62	TGGTCCCGTTTGGTGGCTTGAACC	up	0	7.53148	inf	inf	0.0081	0.00809316
736	PC-5p-2645_851	AGATAAGGTAGTAATAATGTCATA	down	307.178	0	-inf	-inf	9.1111e-74	4.98348e-98
737	PC-3p-308196_18	CTCCAGTCGGCCTGCTGTGGGCC	down	12.2058	0	-inf	-inf	0.00029344	0.000157658
738	PC-5p-8504_365	TTTAGCGCCGGTTCGTGACGAAC	down	313.281	0	-inf	-inf	3.3932e-75	6.24148e-100
739	PC-5p-48527_100	CTTTAGTCCCGGTTGGTGCCACC	down	101.715	0	-inf	-inf	1.4107e-25	4.76298e-33
740	PC-3p-62871_81	TCTCGTGTAGAAATAGGCACC	up	0	16.3182	inf	inf	9.7157e-05	3.52919e-05
741	PC-5p-206420_28	GGGAGAAGCGCAGTGCTCACCTGC	down	16.2744	0	-inf	-inf	2.8996e-05	8.51667e-06
742	PC-3p-252165_22	ATGGAAGAATTCGTGGAGGAGATC	up	0	24.4773	inf	inf	1.8099e-06	1.63383e-07
743	PC-5p-28545_150	TATTGCAGGATGGCAGGCACACGA	down	20.3429	0	-inf	-inf	2.9432e-06	4.60058e-07
744	PC-3p-174502_33	GATCACAACCTGAACTGCCTGAGT	down	22.3772	0	-inf	-inf	9.4422e-07	1.06925e-07
745	PC-5p-468527_10	GAACCGCGACTAAAGGCCCGTCC	down	20.3429	0	-inf	-inf	2.9432e-06	4.60058e-07
746	PC-3p-530869_8	TTCCAAAAGGTTTGAAGCGAAT	down	16.2744	0	-inf	-inf	2.8996e-05	8.51667e-06
747	PC-5p-330227_16	ATTAGAACCAGTTCGTGGCGAAC	down	14.2401	0	-inf	-inf	9.1855e-05	3.66433e-05
748	PC-5p-63511_80	GATGGTGCTCAGTTTAATTTCACT	down	28.4801	0	-inf	-inf	3.1794e-08	1.34236e-09
749	PC-3p-27206_155	AAAGGCAGTTCCCTTAAGGCA	up	0	27.6154	inf	inf	3.9708e-07	1.13069e-08
750	PC-3p-183994_31	CTCGGTTTATTTTTCTAAGCACC	down	28.4801	0	-inf	-inf	3.1794e-08	1.34236e-09
751	PC-5p-114926_49	ACATGTACCGTCGGTGTCGGACA	down	28.4801	0	-inf	-inf	3.1794e-08	1.34236e-09
752	PC-5p-53896_92	GATAAGCTAGTAATAATGTCATA	down	113.92	0	-inf	-inf	1.8936e-28	7.49657e-37
753	PC-3p-16448_226	TTGCCATATGCATAGCCCTGC	up	0	47.6994	inf	inf	2.6677e-11	1.97949e-14
754	PC-5p-415210_12	TTTTGGAGATTTCAATATGAACC	down	10.1715	0	-inf	-inf	0.000948	0.000678323
755	PC-5p-88267_61	ATGCCCTTATACAGGAAATTTGAC	down	12.2058	0	-inf	-inf	0.00029344	0.000157658
756	PC-5p-80803_66	TCATTTGAGCATCTGAGCAGC	up	0	10.6696	inf	inf	0.0016238	0.00104578
757	PC-5p-75846_69	TGTACCGAAATACTTGTAGTTGAG	up	0	8.1591	inf	inf	0.0058514	0.00809315
758	PC-5p-348472_15	CTTTGGTCCCGGTTCGTGGCACC	down	20.3429	0	-inf	-inf	2.9432e-06	4.60058e-07
759	PC-3p-501658_9	TGGACGAACCGGGACCAATGGGCC	down	18.3086	0	-inf	-inf	9.2138e-06	1.97944e-06
760	PC-3p-228725_25	TGAATTTCCTCTATAAGCGC	down	26.4458	0	-inf	-inf	9.8186e-08	5.77577e-09
761	PC-5p-62083_82	CTGTAGTTGAGAGGAGCTCGAGA	down	22.3772	0	-inf	-inf	9.4422e-07	1.06925e-07
762	PC-5p-23676_172	TTAGAGATTTCAATGTGGATT	up	0	26.3602	inf	inf	7.2788e-07	4.29292e-08
763	PC-5p-192007_30	GCCTTTAAGGCACCTGCCTTT	down	42.7202	0	-inf	-inf	1.2488e-11	2.37014e-14
764	PC-5p-211606_27	CCCTTTAGTGTCGGTTCTGTAAC	down	16.2744	0	-inf	-inf	2.8996e-05	8.51667e-06
765	PC-3p-13332_262	CCATTGACCCAACTGCAGGTGC	up	0	48.327	inf	inf	1.9794e-11	1.97949e-14
766	PC-5p-205560_28	ACGTTGGTCACTGACATGTGGGC	down	32.5487	0	-inf	-inf	3.3556e-09	3.49568e-11
767	PC-3p-268675_21	GAATTTAGGTTGAATTCTCTCT	down	22.3772	0	-inf	-inf	9.4422e-07	1.06925e-07
768	PC-3p-215078_27	AGAAAGACTTATATTTGGGA	down	24.4115	0	-inf	-inf	3.0402e-07	2.48511e-08
769	PC-3p-208149_28	CTCCTGTAGAAATAGGCATC	down	22.3772	0	-inf	-inf	9.4422e-07	1.06925e-07
770	PC-5p-42120_111	TGTCTCGGAAATGAATGTATC	up	0	20.0839	inf	inf	1.5323e-05	2.38601e-06
771	PC-3p-445063_11	GGCTTGAACCGGGACCAAAGGGT	down	10.1715	0	-inf	-inf	0.000948	0.000678323
772	PC-5p-341729_15	CCGCGACTAAAGGTCCTCCGCCC	down	18.3086	0	-inf	-inf	9.2138e-06	1.97944e-06
773	PC-3p-156933_37	TATGGATATGGCATATACTTGATC	down	10.1715	0	-inf	-inf	0.000948	0.000678323
774	PC-3p-48871_99	AAGTGAATTAGACCAAATTATATC	up	0	24.4773	inf	inf	1.8099e-06	1.63383e-07
775	PC-3p-17275_217	TATCCTATCTAGGACTCCGTTCCA	up	0	61.5071	inf	inf	3.8139e-14	3.44047e-18
776	PC-5p-220753_26	CACAAATATAAGATGTTCTG	down	34.583	0	-inf	-inf	1.0932e-09	8.12428e-12
777	PC-3p-57963_86	AGACGGCAAAGAGAGCTCTTTACC	up	0	13.8077	inf	inf	0.00033676	0.000136476
778	PC-3p-35209_127	GTCTCTTCTGTAGAAATAGGCACC	up	0	37.0298	inf	inf	4.3217e-09	2.85831e-11
779	PC-5p-474630_10	GAGGAAGTGGTGTAGACTGCACG	down	20.3429	0	-inf	-inf	2.9432e-06	4.60058e-07
780	PC-5p-2293_940	TGATGGATTACACGTGACATT	up	0	141.215	inf	inf	1.9411e-30	7.43865e-41
781	PC-3p-70457_74	GCACGAACCGGTACTAAAGGCTC	down	117.989	0	-inf	-inf	2.0915e-29	4.04669e-38
782	PC-5p-8970_352	AATGGAGTCCCGGATAGGATAATC	up	0	101.047	inf	inf	3.0323e-22	1.4738e-29
783	PC-3p-9008_350	CATCTGCCGATGACTTCTCGT	up	0	45.1889	inf	inf	8.8091e-11	1.43597e-13
784	PC-3p-89389_61	GGGAAAAGAAGGAGTAACGAA	up	0	16.3182	inf	inf	9.7157e-05	3.52919e-05
785	PC-3p-43615_108	ACCTGACTTATAAGTCACCTGACC	up	0	19.4563	inf	inf	2.0822e-05	4.67322e-06
786	PC-5p-361869_14	GGTTGGTGCCACGAACCGGGACC	down	12.2058	0	-inf	-inf	0.00029344	0.000157658
787	PC-5p-393312_13	TGTACCGGTTCTAGGCATGAATC	down	16.2744	0	-inf	-inf	2.8996e-05	8.51667e-06
788	PC-3p-256919_22	TTGTTATTTTTGGTGAGAGC	down	12.2058	0	-inf	-inf	0.00029344	0.000157658
789	PC-3p-63895_80	AGTGACTTATTTTGCCAAACAGAC	up	0	12.5525	inf	inf	0.00062991	0.000268781
790	PC-5p-19726_197	TCCGTCTGATAATATAAGATC	up	0	55.8585	inf	inf	5.5411e-13	1.00993e-16
791	PC-3p-9540_336	AACAAATGGGGCTCAAAGATT	up	0	20.7116	inf	inf	1.1281e-05	1.2192e-06
792	PC-5p-16703_223	TAAACCGGATTTTTCTGAAGCACC	up	0	50.2098	inf	inf	8.0889e-12	5.28649e-15
793	PC-5p-225370_25	AGAACCGCGACTAAAGGCCCGTC	down	38.6516	0	-inf	-inf	1.1654e-10	4.38818e-13
794	PC-3p-31920_138	AGACACTTATTTTAGGACAGA	up	0	23.8497	inf	inf	2.4533e-06	1.63383e-07
795	PC-3p-344325_15	CCGGGCAGTTATGTAGAGCCATA	down	14.2401	0	-inf	-inf	9.1855e-05	3.66433e-05
796	PC-5p-60811_83	CTTAAGAACCGCGACTAAAGGCC	down	93.5775	0	-inf	-inf	1.1636e-23	1.63371e-30
797	PC-5p-82507_65	AAGTTTGGACATTCGAGAAGC	up	0	21.9668	inf	inf	6.1217e-06	6.2346e-07
798	PC-3p-426187_11	GATATGGCATATACTTGATCACT	down	10.1715	0	-inf	-inf	0.000948	0.000678323
799	PC-3p-52544_93	ATGGAGTGATGATTCTGGGAGA	up	0	5.64861	inf	inf	0.021841	0.0318503
800	PC-3p-115080_49	ACTAGATAGGATTGTAAAACA	down	12.2058	0	-inf	-inf	0.00029344	0.000157658
801	PC-5p-103766_53	AAACCCGAGCGGTAAAAGAGAAT	down	56.9602	0	-inf	-inf	5.1772e-15	8.67719e-19
802	PC-3p-22655_178	TCCGGACAGCTGTGGTAGTGTTA	down	132.229	0	-inf	-inf	9.4039e-33	1.47943e-42
803	PC-3p-87967_61	CCTTTGGTCCCGGTTGGTGGCAC	down	42.7202	0	-inf	-inf	1.2488e-11	2.37014e-14
804	PC-3p-165000_35	CTATTTCGAAAGACTTGAAGCGAA	down	34.583	0	-inf	-inf	1.0932e-09	8.12428e-12
805	PC-3p-70704_74	TTTTTTGCTGAGAGCTACTCA	up	0	6.90385	inf	inf	0.01124	0.0160455
806	PC-3p-72848_72	TTTTTATATTACGAGACAGAT	up	0	10.6696	inf	inf	0.0016238	0.00104578
807	PC-3p-23191_175	TTAAATTTCTTCTATAAGCGCATC	down	126.126	0	-inf	-inf	2.5555e-31	1.17946e-40
808	PC-5p-10734_307	AACATCCGAGGAGCTCTCACT	up	0	40.7955	inf	inf	7.1507e-10	2.02197e-12
809	PC-3p-161007_36	ATTCCTCAAGGCTTGAAGCGAACC	down	20.3429	0	-inf	-inf	2.9432e-06	4.60058e-07
810	PC-5p-5336_513	TGCCTTTAAGGCACCTGCCTTT	up	0	92.8882	inf	inf	1.4106e-20	2.98336e-27
811	PC-3p-81108_66	TTTTCATAACTCACATCTCAT	up	0	8.1591	inf	inf	0.0058514	0.00809315
812	PC-3p-4265_599	TTGTGACACTTGTTATGGATC	up	0	23.8497	inf	inf	2.4533e-06	1.63383e-07
813	PC-3p-44242_107	ATTAGACTGATCAAATTGACGACC	up	0	31.3812	inf	inf	6.4798e-08	1.53433e-09
814	PC-3p-30517_142	ATTTCCGAGACAAGTAATTTC	up	0	33.264	inf	inf	2.6242e-08	4.06109e-10
815	PC-3p-46130_104	AGTGACCCAACTGCGCCCTGC	up	0	15.063	inf	inf	0.00018063	6.93674e-05
816	PC-5p-197729_29	GGTCCCGGTTGGTGACTTGAACC	down	30.5144	0	-inf	-inf	1.0319e-08	1.5041e-10
817	PC-5p-171923_34	AGCTCTCGGCAAAAAAGACAAAT	down	20.3429	0	-inf	-inf	2.9432e-06	4.60058e-07
818	PC-3p-70568_74	ATGTAGAAGCACCAGGGTAAG	up	0	6.27623	inf	inf	0.015642	0.0318502
819	PC-5p-164132_35	AGGATTGATACTAATGGCGCACC	down	18.3086	0	-inf	-inf	9.2138e-06	1.97944e-06
820	PC-3p-361008_14	CTTTAGTCGCGGTTGGCCAGGCC	down	10.1715	0	-inf	-inf	0.000948	0.000678323
821	PC-5p-174945_33	AGAACCGCGACTAAAGGTCCTCC	down	50.8574	0	-inf	-inf	1.4511e-13	6.91394e-17
822	PC-5p-312676_17	ATTATATCATTGGGTGAAAGAACC	down	10.1715	0	-inf	-inf	0.000948	0.000678323
823	PC-5p-148875_39	CCTTTGGTCCCGATTGGTGGCATC	down	12.2058	0	-inf	-inf	0.00029344	0.000157658
824	PC-3p-25101_165	AAACAAATTGGGCTCAAAGAT	up	0	25.7325	inf	inf	9.8584e-07	4.29292e-08
825	PC-5p-47927_100	GTGATCGAGATATATTTGAC	down	130.195	0	-inf	-inf	2.8269e-32	6.36737e-42
826	PC-3p-52561_93	CTTTCATAGCAAAACTCTGCC	up	0	9.41435	inf	inf	0.0030723	0.00408689
827	PC-5p-210447_27	ATGCCCTTATACAGAAAATTTGACC	down	10.1715	0	-inf	-inf	0.000948	0.000678323
828	PC-3p-62415_82	TTAGACAAATCTAAGACAAGAATT	up	0	17.5734	inf	inf	5.2386e-05	9.16065e-06
829	PC-3p-131910_43	CTTTGGTCCCGGTTGATGGCACC	down	40.6859	0	-inf	-inf	3.8128e-11	1.01984e-13
830	PC-5p-315359_17	AGCTTTAAGCCTTGAGGAATAGG	down	16.2744	0	-inf	-inf	2.8996e-05	8.51667e-06
831	PC-3p-4192_606	GTCACGAACCGGCACTAAAGCCC	down	549.259	0	-inf	-inf	0	9.04395e-175
832	PC-5p-205281_28	CTAAAGTGTCGTAGAAAAAACT	down	14.2401	0	-inf	-inf	9.1855e-05	3.66433e-05
833	PC-3p-12670_273	TTGTTAGTTAAATCTTTGGTC	up	0	40.1679	inf	inf	9.648e-10	3.91905e-12
834	PC-3p-135568_42	TACACCTGACCGCTTCTCTCTC	down	40.6859	0	-inf	-inf	3.8128e-11	1.01984e-13
835	PC-5p-287233_19	TGCCCTTATACAGGAAATTTGAC	down	18.3086	0	-inf	-inf	9.2138e-06	1.97944e-06
836	PC-5p-17507_215	TTTACGCGTCATGGTTTTAGT	up	0	33.264	inf	inf	2.6242e-08	4.06109e-10
837	PC-3p-17102_219	CCAACTAAAATTGACATCCTC	up	0	34.5193	inf	inf	1.4376e-08	1.07667e-10
838	PC-5p-193240_30	AGCTTCAAGCCATTCGGAATAGTG	down	18.3086	0	-inf	-inf	9.2138e-06	1.97944e-06
839	PC-3p-72151_72	CAAGTTTTTTCGGATGGAGGAAGT	up	0	15.6906	inf	inf	0.00013243	3.52923e-05
840	PC-3p-17541_215	ATTTCCGATACAAGTAATTCC	up	0	23.2221	inf	inf	3.3265e-06	3.19049e-07
841	PC-5p-8478_366	TGAGACGAGATCTCCCCATAC	down	266.493	0	-inf	-inf	3.0746e-64	4.96162e-85
842	PC-5p-82777_65	TAGGGTTTAGGATTCAGGCC	down	65.0974	0	-inf	-inf	6.1309e-17	2.5308e-21
843	PC-3p-73614_71	TTGTAGAACCGGCACTAAAGGCC	down	56.9602	0	-inf	-inf	5.1772e-15	8.67719e-19
844	PC-3p-89808_60	CTTATAAAAGTGAACAGAGGGAGT	up	0	15.6906	inf	inf	0.00013243	3.52923e-05
845	PC-3p-267012_21	TGAATTTATGTTGAATTTTCTCT	down	12.2058	0	-inf	-inf	0.00029344	0.000157658
846	PC-5p-27543_154	TGGACAACTGAGTAGCTCTTGGCA	down	120.023	0	-inf	-inf	6.9522e-30	9.40263e-39
847	PC-5p-203198_28	GAAGTGGTGTAGACTGCACAGAGC	down	10.1715	0	-inf	-inf	0.000948	0.000678323
848	PC-5p-14277_250	CATTTGGACTTATGTGCAGCT	up	0	47.6994	inf	inf	2.6677e-11	1.97949e-14
849	PC-5p-17673_213	TGGATGACACGTGACATTTAC	up	0	48.9546	inf	inf	1.4687e-11	1.02289e-14
850	PC-5p-267947_21	GGTTCTGCAACCGGCACTAAAGG	down	14.2401	0	-inf	-inf	9.1855e-05	3.66433e-05
851	PC-5p-230550_25	ATGCACCTATAGAGGAAATTGGAC	down	16.2744	0	-inf	-inf	2.8996e-05	8.51667e-06
852	PC-3p-253832_22	GAATTTAGGTTGAATTCTCTCTA	down	20.3429	0	-inf	-inf	2.9432e-06	4.60058e-07
853	PC-3p-87612_62	GTTGCAGAACCGGCACTAAAGGCC	down	14.2401	0	-inf	-inf	9.1855e-05	3.66433e-05
854	PC-3p-229887_25	CATCTTGTGGAAATATTCTGT	down	26.4458	0	-inf	-inf	9.8186e-08	5.77577e-09
855	PC-3p-322687_17	TGCTGAACTTCATACCAAAAAGC	down	10.1715	0	-inf	-inf	0.000948	0.000678323
856	PC-5p-289508_19	CTGGGCCGTACGGGCCTGCATCC	down	20.3429	0	-inf	-inf	2.9432e-06	4.60058e-07
857	PC-5p-37926_121	TCATTTGGACATTTGAGCAGC	up	0	13.1801	inf	inf	0.00046036	0.000268779
858	PC-3p-42878_110	TTTTTTGTCCAGGACACATAC	up	0	15.6906	inf	inf	0.00013243	3.52923e-05
859	PC-3p-264353_21	ACTGGAACCAGGACTAAAGGCCC	down	28.4801	0	-inf	-inf	3.1794e-08	1.34236e-09
860	PC-3p-210464_27	AGACCCACAGGGCAGTGTGCC	down	10.1715	0	-inf	-inf	0.000948	0.000678323
861	PC-3p-73204_72	AGTAGTATACTTTTGACATGCACC	up	0	20.7116	inf	inf	1.1281e-05	1.2192e-06
862	PC-3p-80565_66	TTATGAATTTAGGTTGAATTTTCT	down	10.1715	0	-inf	-inf	0.000948	0.000678323
863	PC-3p-6474_445	ATTCCTGAAGGCTTGAAGCTA	up	0	24.4773	inf	inf	1.8099e-06	1.63383e-07
864	PC-3p-344853_15	CCTTTAGTGCCGGTTGCAGAACC	down	16.2744	0	-inf	-inf	2.8996e-05	8.51667e-06
865	PC-5p-111195_50	TTAAGAACCGCGACTAACGGCCC	down	42.7202	0	-inf	-inf	1.2488e-11	2.37014e-14
866	PC-3p-157996_36	TTGAATTTCCTCTATAAGCGCA	down	10.1715	0	-inf	-inf	0.000948	0.000678323
867	PC-5p-3045_767	ATGGATAAAAGAAGATGTATC	up	0	81.591	inf	inf	2.8915e-18	4.60365e-24
868	PC-3p-146148_39	CTGTCAGTGACCCAACTGCACCCT	up	0	6.90385	inf	inf	0.01124	0.0160455
869	PC-5p-84595_63	TTAAGGTTCGGTGACGCTAGAGTT	down	16.2744	0	-inf	-inf	2.8996e-05	8.51667e-06
870	PC-5p-6951_424	TTTGGACATCCGAGCAGCTCT	up	0	69.0385	inf	inf	1.0823e-15	2.93737e-20
871	PC-5p-32051_137	TTATTTGGACATCTGAGTAGC	up	0	21.3392	inf	inf	8.3087e-06	1.2192e-06
872	PC-3p-21262_186	AATCCCGGTATTAGAATAGTTATT	up	0	49.5822	inf	inf	1.0899e-11	5.28679e-15
873	PC-5p-215996_27	TTTCAACTTATTTGGACTCTGAG	down	12.2058	0	-inf	-inf	0.00029344	0.000157658
874	PC-5p-254229_22	CTTTGGTCCTGGTTGGTGGCACC	down	18.3086	0	-inf	-inf	9.2138e-06	1.97944e-06
875	PC-5p-292016_19	AATTTGACCTATATTCATACTGA	down	24.4115	0	-inf	-inf	3.0402e-07	2.48511e-08
876	PC-3p-46886_102	TTCTAGATAGAAAACTTTGTC	up	0	19.4563	inf	inf	2.0822e-05	4.67322e-06
877	PC-3p-49030_99	ACCTGTCAGTGACCCAACTGCACC	up	0	10.6696	inf	inf	0.0016238	0.00104578
878	PC-5p-13755_257	TGTTTGAACATTTGAGGAGCT	up	0	32.0088	inf	inf	4.7933e-08	7.89201e-10
879	PC-5p-176042_33	TTCAAATCATTTGGACATCTGAG	down	34.583	0	-inf	-inf	1.0932e-09	8.12428e-12
880	PC-5p-113074_49	TCTGTGAATAATTATAAGAGC	up	0	15.063	inf	inf	0.00018063	6.93674e-05
881	PC-3p-74557_71	CCACGACCAGCTGTAGGATGAGT	down	124.092	0	-inf	-inf	7.6849e-31	5.07623e-40
882	PC-5p-47798_101	CACCAACCGGGACCAATAGGCATC	down	18.3086	0	-inf	-inf	9.2138e-06	1.97944e-06
883	PC-5p-93299_58	GAAATAGGTAGTAATAATGTCATG	down	24.4115	0	-inf	-inf	3.0402e-07	2.48511e-08
884	PC-5p-5007_538	CTTAGTCTTGGCACTATAAATTT	down	496.368	0	-inf	-inf	0	5.83906e-158
885	PC-3p-68699_75	GATACTTTTTGATTTGTGAATGCC	up	0	20.7116	inf	inf	1.1281e-05	1.2192e-06
886	PC-5p-156912_37	GAAACACTGTGTGAGAGAAG	down	30.5144	0	-inf	-inf	1.0319e-08	1.5041e-10
887	PC-3p-16214_229	ATTCGGTTTATTTCTCTAAGCACC	up	0	39.5403	inf	inf	1.3019e-09	3.91922e-12
888	PC-3p-160375_36	CTTTAGTCGCGGTTCTTCTGGCC	down	32.5487	0	-inf	-inf	3.3556e-09	3.49568e-11
889	PC-3p-63593_80	CGATGTAACTTACACCTGACC	down	28.4801	0	-inf	-inf	3.1794e-08	1.34236e-09
890	PC-5p-7918_385	TTGTGGAAGAAATGACTGTCA	down	498.402	0	-inf	-inf	0	1.3553e-158
891	PC-3p-210505_27	GTGGCCCAACTGCACCCTGC	down	38.6516	0	-inf	-inf	1.1654e-10	4.38818e-13
892	PC-5p-211947_27	GCCCTTATATAGGAAAATTAGCC	down	20.3429	0	-inf	-inf	2.9432e-06	4.60058e-07
893	PC-3p-461974_10	GTGATAATGGTAGCACCGAT	down	20.3429	0	-inf	-inf	2.9432e-06	4.60058e-07
894	PC-3p-15424_237	AACCACGACGAGTAAATCAGA	up	0	38.9126	inf	inf	1.757e-09	7.59802e-12
895	PC-3p-293717_19	TTCCTCAAGGCTTGAAGCGAACC	down	18.3086	0	-inf	-inf	9.2138e-06	1.97944e-06
896	PC-3p-47847_101	TGTGATAATGGTAGCACCGAT	up	0	12.5525	inf	inf	0.00062991	0.000268781
897	PC-3p-42669_110	ATGAATTTAGGTTGAATTTTCTCT	down	18.3086	0	-inf	-inf	9.2138e-06	1.97944e-06
898	PC-3p-246947_23	GCCGGGCAGTTATGTAGAGCCATA	down	10.1715	0	-inf	-inf	0.000948	0.000678323
899	PC-5p-100218_55	AGACGACAAAAAGCATACTTTGCC	up	0	14.4353	inf	inf	0.00024654	0.000136476
900	PC-5p-60146_84	TCCTGATGTATGACATGTGGCATT	up	0	14.4353	inf	inf	0.00024654	0.000136476
901	PC-3p-31666_138	AAACCACGACGAGTAAATCGGAAC	up	0	15.6906	inf	inf	0.00013243	3.52923e-05
902	PC-3p-12467_276	TCGAGATCCAACGGCTGAGGT	up	0	57.1137	inf	inf	3.0561e-13	5.22354e-17
903	PC-3p-45304_105	AAGATTCTGGGAGAAGCTGGGTGG	down	30.5144	0	-inf	-inf	1.0319e-08	1.5041e-10
904	PC-3p-450535_11	TTTATTATGAATTTAGGTTGAAT	down	22.3772	0	-inf	-inf	9.4422e-07	1.06925e-07
905	PC-5p-414556_12	GGTTGGTGGCACCAACCGGGACT	down	24.4115	0	-inf	-inf	3.0402e-07	2.48511e-08
906	PC-3p-59399_85	ATATTACAGACAGCAAAGTGAACT	up	0	32.0088	inf	inf	4.7933e-08	7.89201e-10
907	PC-5p-165709_35	TGGGTCGTACGGGCCTGCATCCT	down	38.6516	0	-inf	-inf	1.1654e-10	4.38818e-13
908	PC-5p-6458_446	AAGCGGATAATGTAAAGCATC	up	0	133.056	inf	inf	8.9266e-29	1.70801e-38
909	PC-3p-180953_32	ATCTGTCAGTGACCCAACTGCGCC	up	0	8.1591	inf	inf	0.0058514	0.00809315
910	PC-3p-324550_16	GAATTTAGGTTGAATTTTT	down	16.2744	0	-inf	-inf	2.8996e-05	8.51667e-06
911	PC-5p-450137_11	TGCTTACAAAAATAAACCGGATT	down	10.1715	0	-inf	-inf	0.000948	0.000678323
912	PC-3p-46323_103	AAGCAGACTTGGCACATCATC	up	0	11.9248	inf	inf	0.00086273	0.00052989
913	PC-5p-47836_101	TTTGGTACAAAGTTCAGCAAGAGCC	down	34.583	0	-inf	-inf	1.0932e-09	8.12428e-12
914	PC-5p-138764_41	GAGATTCCACTATGAACCACATAC	up	0	7.53148	inf	inf	0.0081	0.00809316
915	PC-3p-204397_28	AGTGGCAATTCTGAGAAAATCTGG	up	0	12.5525	inf	inf	0.00062991	0.000268781
916	PC-5p-52548_93	GCCCTTATACAGGAAATTTGACC	down	73.2346	0	-inf	-inf	7.314e-19	7.3807e-24
917	PC-3p-350075_15	TAAAACTTGCTAGCCTCACCCAT	down	14.2401	0	-inf	-inf	9.1855e-05	3.66433e-05
918	PC-3p-113108_49	ATTTCCGTGACAAGTAATTC	down	42.7202	0	-inf	-inf	1.2488e-11	2.37014e-14
919	PC-3p-97726_56	TGCAGTACTTCAGGGGAGCCGAGT	up	0	10.6696	inf	inf	0.0016238	0.00104578
920	PC-5p-54952_90	TCTGTAAATAAATATAAGACC	up	0	10.6696	inf	inf	0.0016238	0.00104578
921	PC-5p-182475_32	CGTGAGTCCCTGATCTTGATCGTA	down	10.1715	0	-inf	-inf	0.000948	0.000678323
922	PC-3p-252777_22	CTATAATGCCATATCCATATTACC	down	24.4115	0	-inf	-inf	3.0402e-07	2.48511e-08
923	PC-3p-69441_75	CTCTCCTGTAGAAATAGGCACCGG	up	0	10.6696	inf	inf	0.0016238	0.00104578
924	PC-5p-48245_100	TACATGTACCGTCGGTGTCGGACA	down	22.3772	0	-inf	-inf	9.4422e-07	1.06925e-07
925	PC-3p-2190_965	GCTCCCCCTTCGAGCGTGGCC	up	0	48.327	inf	inf	1.9794e-11	1.97949e-14
926	PC-3p-44525_107	CTCCTGTAGAAATAGGCACC	down	111.886	0	-inf	-inf	5.699e-28	3.2263e-36
927	PC-3p-96490_57	TGAATTTAGGTTGAATTCTCTCT	down	56.9602	0	-inf	-inf	5.1772e-15	8.67719e-19
928	PC-3p-40154_116	ACACAGACCACAAAGATCTTTGCC	up	0	21.9668	inf	inf	6.1217e-06	6.2346e-07
929	PC-5p-14748_244	ACACTACGAGATGTGAGCTAT	up	0	40.7955	inf	inf	7.1507e-10	2.02197e-12
930	PC-3p-42484_110	TTCCCAAGATATGTTTCGAAT	up	0	10.042	inf	inf	0.0022319	0.0020662
931	PC-3p-8924_353	TTGCACGATGATACTTCTAGC	up	0	102.93	inf	inf	1.2506e-22	3.91811e-30
932	PC-5p-60447_84	AAGGTAGTAACTTAGACTAGTGTC	up	0	23.8497	inf	inf	2.4533e-06	1.63383e-07
933	PC-3p-39587_117	GCCACCAACCGGGACCAAAGGCC	down	168.846	0	-inf	-inf	2.3773e-41	2.77496e-54
934	PC-5p-36215_125	CTTGTCGCAGATATGAATGTATC	down	89.5089	0	-inf	-inf	1.0581e-22	3.02557e-29
935	PC-3p-65190_79	TGTTATTTTTTGGTGAGAGCTCCT	down	117.989	0	-inf	-inf	2.0915e-29	4.04669e-38
936	PC-3p-31631_138	TTAAATTTCCTCTATAAGCGCATC	down	42.7202	0	-inf	-inf	1.2488e-11	2.37014e-14
937	PC-5p-305902_18	AATAAACCGAGTTTTTCTGA	down	10.1715	0	-inf	-inf	0.000948	0.000678323
938	PC-3p-267954_21	GTGGCTTGTGGCTAAAACTAGTT	down	12.2058	0	-inf	-inf	0.00029344	0.000157658
939	PC-3p-191533_30	CTTACGAACCGGGACGAAAGGCC	down	30.5144	0	-inf	-inf	1.0319e-08	1.5041e-10
940	PC-5p-287927_19	GTTGAGAGGAGCTCGAGAGGGTG	down	14.2401	0	-inf	-inf	9.1855e-05	3.66433e-05
941	PC-3p-12666_273	TTGCCGTATGCATAGCCCTGC	up	0	47.0717	inf	inf	3.5957e-11	3.83128e-14
942	PC-5p-1742_1147	TGATGGATGACACGTGACATT	up	0	86.612	inf	inf	2.7119e-19	1.62516e-25
943	PC-5p-1298_1463	GAGCCTTATTGAATATCTACA	up	0	112.972	inf	inf	1.1138e-24	5.26609e-33
944	PC-3p-177406_33	ACCAATTATTCCAGTAGGCTTGCC	up	0	7.53148	inf	inf	0.0081	0.00809316
945	PC-5p-5638_492	ATTGCTCGAGATACAAAAATG	up	0	37.0298	inf	inf	4.3217e-09	2.85831e-11
946	PC-3p-71961_73	CCGAGGACATCTTTAGAAGAAGT	down	79.3375	0	-inf	-inf	2.6505e-20	9.26194e-26
947	PC-5p-36160_125	AGTGTATTGTGACGGTGAACCCAC	up	0	16.9458	inf	inf	7.1322e-05	1.79723e-05
948	PC-5p-192633_30	AATTTAATCAACGAGACCGAATGC	up	0	20.0839	inf	inf	1.5323e-05	2.38601e-06
949	PC-3p-355780_15	GGTGAGGGCTCCTCGAGTGT	down	20.3429	0	-inf	-inf	2.9432e-06	4.60058e-07
950	PC-5p-227772_25	ACTGCTATGTACGACACTTCCTGT	up	0	15.063	inf	inf	0.00018063	6.93674e-05
951	PC-3p-117089_48	TGAATTTCCTCTATAAGCGCATTT	down	32.5487	0	-inf	-inf	3.3556e-09	3.49568e-11
952	PC-3p-72318_72	AGGATTGTAAAAAACATATGGAGT	up	0	28.8707	inf	inf	2.1681e-07	5.80737e-09
953	PC-5p-3508_687	GATAAGGTAGTAATAATGTCATA	down	585.877	0	-inf	-inf	0	1.66124e-186
954	PC-5p-54735_91	ACGACACAAGCAGCAACTCTC	up	0	6.90385	inf	inf	0.01124	0.0160455
955	PC-3p-123543_46	GACCCACAGGGCAGTGCGCC	down	52.8916	0	-inf	-inf	4.7739e-14	1.60678e-17
956	PC-3p-147712_39	AGTATCAGTTTGTGCCATGAACC	down	24.4115	0	-inf	-inf	3.0402e-07	2.48511e-08
957	PC-3p-352347_15	TGCCGCCATGATCGAGGGAGT	down	12.2058	0	-inf	-inf	0.00029344	0.000157658
958	PC-3p-52269_94	TTGAATTTCCTCTATAAGCGCATT	down	54.9259	0	-inf	-inf	1.5716e-14	3.73411e-18
959	PC-3p-83333_64	AGATTCTATATAGAAAGCTTTGCC	up	0	19.4563	inf	inf	2.0822e-05	4.67322e-06
960	PC-3p-129261_44	TCTGAACGACTTATCCTAGAT	up	0	15.063	inf	inf	0.00018063	6.93674e-05
961	PC-3p-8915_353	TGATTTTCCTCTATAAGCGCATC	down	286.835	0	-inf	-inf	5.2877e-69	1.09236e-91
962	PC-5p-46446_103	TTGGTACAAAGTTCAGCAAGAGC	down	81.3718	0	-inf	-inf	8.7765e-21	2.15228e-26
963	PC-3p-154547_37	ATATTGGGTATTTCTGTCTTTAA	up	0	17.5734	inf	inf	5.2386e-05	9.16065e-06
964	PC-5p-447070_11	AGGCCTTTAGTACCGGTTGGAGC	down	10.1715	0	-inf	-inf	0.000948	0.000678323
965	PC-5p-104701_53	CGGTTGGTTGCTTGAACCGGGACC	up	0	6.90385	inf	inf	0.01124	0.0160455
966	PC-3p-5497_502	TTTGCCGTAGGCATAGCCCTG	up	0	32.0088	inf	inf	4.7933e-08	7.89201e-10
967	PC-3p-39924_116	TGAATTTCCTCTATAAGTGCATC	down	160.709	0	-inf	-inf	1.9302e-39	9.52527e-52
968	PC-3p-96649_57	TTGAATTTCCTCTATAAGC	down	20.3429	0	-inf	-inf	2.9432e-06	4.60058e-07
969	PC-3p-39416_117	CCTGTCAGTGACCCAACTGCACCC	up	0	21.3392	inf	inf	8.3087e-06	1.2192e-06
970	PC-3p-105700_52	ATGGCATGTTGCTCTGAAGAAACT	up	0	12.5525	inf	inf	0.00062991	0.000268781
971	PC-5p-101365_54	GGTTGGTGGCTTGAACCGGGACC	down	63.0631	0	-inf	-inf	1.8571e-16	1.08903e-20
972	PC-3p-88156_61	TGAATTTCCTCTATAAGCGCATT	down	56.9602	0	-inf	-inf	5.1772e-15	8.67719e-19
973	PC-5p-22883_176	AACATTTGGACTTATGTGCAGC	up	0	26.3602	inf	inf	7.2788e-07	4.29292e-08
974	PC-3p-67750_76	AATCCAAGACAAGTAATTTAGAAC	up	0	6.90385	inf	inf	0.01124	0.0160455
975	PC-3p-145916_39	CACTTTAGTGCCAGTTGCAGAACC	down	20.3429	0	-inf	-inf	2.9432e-06	4.60058e-07
976	PC-3p-174553_33	CCCTTTAGTGCCGGTTGCAGAACC	down	12.2058	0	-inf	-inf	0.00029344	0.000157658
977	PC-5p-187462_31	TTAGTCCCGGTTGGTGGCACC	down	22.3772	0	-inf	-inf	9.4422e-07	1.06925e-07
978	PC-5p-269755_21	ACCGCAAAGGTGATGACGGAGAGGT	down	38.6516	0	-inf	-inf	1.1654e-10	4.38818e-13
979	PC-5p-32084_137	AACGAGACCGACTGCGGTGGAAGC	up	0	29.4983	inf	inf	1.6026e-07	5.80737e-09
980	PC-3p-18953_203	TTCATTTGGTTGAATTAGGGA	up	0	60.8794	inf	inf	5.1335e-14	6.81227e-18
981	PC-5p-32462_136	TCTGTAAACTAACATAAGAGC	up	0	25.7325	inf	inf	9.8584e-07	4.29292e-08
982	PC-3p-53936_92	CAGGCCCGTACGGCCCAGTAGGCC	down	18.3086	0	-inf	-inf	9.2138e-06	1.97944e-06
983	PC-5p-24727_166	CGGTTCGGCAACCGGCACTAAAGA	down	26.4458	0	-inf	-inf	9.8186e-08	5.77577e-09
984	PC-5p-68143_76	CCGTAAATTAATATAAGAGC	down	61.0288	0	-inf	-inf	5.6281e-16	4.68623e-20
985	PC-3p-226868_25	CGAACCGGGACCAATGAGGTGCCT	down	12.2058	0	-inf	-inf	0.00029344	0.000157658
986	PC-5p-398507_13	TTAGCGCCGGTTCGTGACGAAGC	down	16.2744	0	-inf	-inf	2.8996e-05	8.51667e-06
987	PC-5p-52658_93	TGAAACACTGTCTGAGAGAAG	up	0	10.042	inf	inf	0.0022319	0.0020662
988	PC-5p-233747_24	CTGTAAACTAATGTAAGAGC	down	20.3429	0	-inf	-inf	2.9432e-06	4.60058e-07
989	PC-3p-113807_49	TACCATGTGGCAGTATATACT	up	0	8.78672	inf	inf	0.004236	0.00408689
990	PC-3p-40136_116	TTTGTCTTTTTTGCCGAGAGC	up	0	25.7325	inf	inf	9.8584e-07	4.29292e-08
991	PC-3p-182823_32	AGGACTAATGTGAATATTGCCCC	down	18.3086	0	-inf	-inf	9.2138e-06	1.97944e-06
992	PC-3p-96942_57	ACCCGGCATTTGGGTAAAGTCACA	up	0	7.53148	inf	inf	0.0081	0.00809316
993	PC-3p-44122_107	TTCCAAAATGCTTGAAGCAAAT	down	26.4458	0	-inf	-inf	9.8186e-08	5.77577e-09
994	PC-5p-449606_11	GCAAGACCGATTGCGGCGGGAGC	down	22.3772	0	-inf	-inf	9.4422e-07	1.06925e-07
995	PC-3p-13408_261	TTGCCGTAGGCATAGCCCTGC	up	0	16.9458	inf	inf	7.1322e-05	1.79723e-05
996	PC-5p-221580_26	AATCTAAAGTGTCGTAGAAAAAACT	down	30.5144	0	-inf	-inf	1.0319e-08	1.5041e-10
997	PC-5p-8937_352	AAGACCGATTGTGGCGGGAGC	up	0	67.7833	inf	inf	1.9588e-15	5.789e-20
998	PC-3p-80426_66	ACCTGTCATTGACCCAACTGCGCC	up	0	9.41435	inf	inf	0.0030723	0.00408689
999	PC-5p-457663_10	TTGTACGCCGACGGCCAGAACC	down	20.3429	0	-inf	-inf	2.9432e-06	4.60058e-07
1000	PC-5p-102212_54	TCTGTTAACTAATATAAGAGC	up	0	16.9458	inf	inf	7.1322e-05	1.79723e-05
1001	PC-5p-32563_135	TGCCCTTATACAGGAAATTTGACC	down	24.4115	0	-inf	-inf	3.0402e-07	2.48511e-08
1002	PC-5p-84163_64	CACCTGCATTTGGGCCAATGA	up	0	19.4563	inf	inf	2.0822e-05	4.67322e-06
1003	PC-5p-52607_93	GCATTTGGACATCCGAGCAGCTCT	up	0	55.2308	inf	inf	7.462e-13	1.9528e-16
1004	PC-5p-45537_105	AGCATCTGAGAAGCTCTCGGC	up	0	11.9248	inf	inf	0.00086273	0.00052989
1005	PC-5p-257847_22	GGTCCCGGTTGGTGGCATGAACC	down	12.2058	0	-inf	-inf	0.00029344	0.000157658
1006	PC-5p-69649_75	ATGAAGTATAGCAGAGACCTCA	up	0	9.41435	inf	inf	0.0030723	0.00408689
1007	PC-5p-61389_83	TTTTGGTACGAATTTCAGCAA	up	0	21.9668	inf	inf	6.1217e-06	6.2346e-07
1008	PC-3p-213375_27	CTAGATAGGATTGTAAAACA	down	22.3772	0	-inf	-inf	9.4422e-07	1.06925e-07
1009	PC-5p-2383_914	TTTTGCTGTTTGTCATCTAACC	up	0	125.525	inf	inf	3.0627e-27	9.92959e-37
1010	PC-3p-292158_19	TGTGGTCTATAGTGGAATCT	down	20.3429	0	-inf	-inf	2.9432e-06	4.60058e-07
1011	PC-5p-64104_80	ATCGGTCCTAAAATAAGTGTC	up	0	12.5525	inf	inf	0.00062991	0.000268781
1012	PC-5p-300272_18	AACCGCGACTAAAGGTCCTCCGC	down	26.4458	0	-inf	-inf	9.8186e-08	5.77577e-09
1013	PC-3p-71516_73	ATAAGACAAGAATTTAGGGATGGA	up	0	17.5734	inf	inf	5.2386e-05	9.16065e-06
1014	PC-5p-286734_19	GATTCTAGGCACGAACCGGGACC	down	18.3086	0	-inf	-inf	9.2138e-06	1.97944e-06
1015	PC-3p-3098_759	TTTTTGGATGTGCTCCTCTAG	up	0	94.7711	inf	inf	5.8136e-21	7.89442e-28
1016	PC-5p-96373_57	GCGCTGCCCTGTGAGCCTGC	down	50.8574	0	-inf	-inf	1.4511e-13	6.91394e-17
1017	PC-3p-9205_345	AATGGGGCTCAAAGATTTTGGGAG	down	38.6516	0	-inf	-inf	1.1654e-10	4.38818e-13
1018	PC-5p-108384_51	CCATCCTAACATAAGTGTCTC	up	0	13.1801	inf	inf	0.00046036	0.000268779
1019	PC-3p-385521_13	TCCAGAACCGGGACAGATGGGCC	down	12.2058	0	-inf	-inf	0.00029344	0.000157658
1020	PC-5p-48680_99	ATTACTTGTCGTAGAAATGGA	up	0	16.3182	inf	inf	9.7157e-05	3.52919e-05
1021	PC-5p-4561_571	TAGGATAATTTGCCTTTTGGTACG	up	0	195.818	inf	inf	1.4974e-41	9.73189e-57
1022	PC-3p-139369_41	CAATGTGTATTTGGAATTTGGACC	down	16.2744	0	-inf	-inf	2.8996e-05	8.51667e-06
1023	PC-3p-88584_61	AGGTTGAATTCTCTCTATAGGCGC	down	12.2058	0	-inf	-inf	0.00029344	0.000157658
1024	PC-3p-394181_13	ACGAACCGGCGCTAAAGTGCAAA	down	16.2744	0	-inf	-inf	2.8996e-05	8.51667e-06
1025	bdi-miR5062a_1ss22CA	TGAACCTTGGGGAAAAGCCGCAT	up	445.51	891.852	2.00187	1.00135	9.9737e-28	3.55214e-28
1026	bdi-MIR5064-p3_1ss21CT	TTGTCCATAGCATCAGCCAGT	up	18.3086	37.0298	2.02253	1.01616	0.024323	0.0220091
1027	tae-miR1847-5p	ACCTGCAGTTGGGCCAATGAC	up	93.5775	193.308	2.06575	1.04667	1.2473e-07	1.21578e-07
1028	ata-miR167b-5p	TGAAGCTGCCAGCATGATCTGA	up	5445.81	11432.9	2.0994	1.06998	0	0
1029	PC-5p-34970_128	GCACCTGAGCAGCTCTTGGCA	up	14.2401	30.1259	2.11557	1.08105	0.031705	0.034125
1030	PC-5p-2731_834	AGTTGAAGATGAGATATTGAA	up	77.3032	163.81	2.11905	1.08342	5.1808e-07	3.95693e-07
1031	ata-miR9772a-3p	AGGGGGCAATCTCACCTCAAC	up	58.9945	125.525	2.12773	1.08932	1.0096e-05	8.55816e-06
1032	tae-miR9775	TGTGCGCAATAAGATTTTGCTA	up	26.4458	56.4861	2.13592	1.09486	0.0029305	0.00274796
1033	bdi-MIR7757-p5_1ss6AG_1	TTTATGAGCTCATTGAAGT	up	2959.9	6368.49	2.15159	1.1054	0	2.84173e-231
1034	bdi-MIR7757-p5_1ss6AG_2	TTTATGAGCTCATTGAAGTAAC	up	2959.9	6368.49	2.15159	1.1054	0	2.84173e-231
1035	tae-miR9673-5p	TAAGAAGCAAATAGCACATG	up	24.4115	53.9756	2.21107	1.14474	0.0024904	0.00208836
1036	bdi-MIR7757-p3_1ss4AG	TAGGAGCATGATTCAACCAAT	up	459.75	1046.88	2.27705	1.18717	4.4604e-43	3.00512e-44
1037	osa-MIR818d-p3_1ss5TC	CTTACATTATGGGACGGAGGGAGT	up	14.2401	32.6364	2.29187	1.19653	0.014542	0.012643
1038	osa-MIR444c-p3_1	CGGCAAGCTAGAGACAGCAAC	up	419.065	972.816	2.3214	1.21499	1.0581e-41	6.01921e-43
1039	osa-MIR444c-p3_2	CGGCAAGCTAGAGACAGCAACT	up	419.065	972.816	2.3214	1.21499	1.0581e-41	6.01921e-43
1040	PC-3p-21314_186	AATAGGCACCGATGCTTCAGA	up	14.2401	33.264	2.33595	1.22401	0.011895	0.0126429
1041	tae-MIR1122c-p5_2ss4AG21GC	TCCGTCCCATAATGTAAGACC	up	10.1715	23.8497	2.34476	1.22944	0.032534	0.0379787
1042	ata-miR393-3p_L+1R-1_1ss15TC	TCAGTGCAATCCCTCTGGAAT	up	667.248	1571.57	2.3553	1.23591	3.1065e-68	1.90706e-70
1043	PC-5p-430_4174	TGTTGCATGACAAGTTGAGCAC	up	714.037	1704.62	2.3873	1.25538	8.5628e-76	2.81513e-78
1044	PC-3p-24914_166	TCTTTTTAATGAGAGCTCCTC	up	10.1715	24.4773	2.40647	1.26692	0.026336	0.0379787
1045	tae-miR9676-5p	TGGATGTCATCGTGGCCGTACA	up	77.3032	187.032	2.41946	1.27468	6.7286e-10	4.5048e-10
1046	tae-miR7757-5p_1ss2TC	ACAAAACCTTCAGCTATCCATC	up	20865.8	51371.6	2.462	1.29983	0	0
1047	bdi-MIR399a-p5	GTGCAGTTCTCCTCTGGCATG	up	12.2058	30.1259	2.46817	1.30344	0.01163	0.01277
1048	PC-5p-16524_225	AAATAAACCGAGTTTTTCTGA	up	12.2058	30.1259	2.46817	1.30344	0.01163	0.01277
1049	tae-MIR9672a-p3_1ss3GA	TAAGACACCACGACTGTCATT	up	492.299	1276.9	2.59375	1.37504	3.7983e-66	9.5413e-69
1050	tae-MIR9672b-p5	TGAAGGCGATGCTTAATGACA	up	952.05	2575.77	2.70549	1.43589	0	4.78934e-147
1051	tae-MIR5048-p3_1ss18TG	AATATATTTGCAGGTTTGAGG	up	1192.1	3237.91	2.71615	1.44156	0	9.09741e-186
1052	tae-miR5062-5p	TGAACCTTAGGGAACAGCCGCAT	up	1493.17	4058.84	2.71827	1.44269	0	4.28792e-233
1053	zma-miR156l-3p	GCTCACTGCTCTATCTGTCACC	up	26.4458	72.1767	2.72923	1.44849	2.1132e-05	1.63802e-05
1054	tae-miR167c-5p	TGAAGCTGCCAGCATGATCTGC	up	3318.95	9148.08	2.75632	1.46274	0	0
1055	ata-miR167f-5p	TGAAGCTGCCAGCATGATCTGC	up	3318.95	9148.08	2.75632	1.46274	0	0
1056	bdi-miR827-5p	TTTTGTTGGTTGTCATCTAACC	up	124.092	344.565	2.77669	1.47337	4.5734e-21	5.94342e-22
1057	PC-5p-11908_286	TTTGCGCAGAAGGGAGAAATC	up	101.715	284.941	2.80137	1.48613	6.5684e-18	1.54225e-18
1058	tae-miR1127b-3p_L-1R+4_1ss12TC	CAAGTATTTCCGGACGGAGGGAGT	up	317.35	907.229	2.85877	1.51539	4.7718e-55	1.39022e-57
1059	ata-miR5168-3p	TCGGACCAGGCTTCAATCCCT	up	1768.31	5262.78	2.97616	1.57345	0	0
1060	tae-miR9675-3p	TTTATGATCACTCTCGTTTTG	up	44.7545	134.311	3.00107	1.58548	5.0197e-10	2.80659e-10
1061	bdi-miR156h-3p	GCTCACTGCTCTTCCTGTCATC	up	48.8231	146.864	3.00808	1.58884	7.3665e-11	3.48609e-11
1062	tae-MIR9783-p3_2ss5AG18AC_2	AATAGGCACCGGTGCTTCAGA	up	34.583	104.185	3.01262	1.59102	3.9954e-08	3.30546e-08
1063	tae-MIR9783-p3_2ss5AG18AC_1	AATAGGCACCGGTGCTTCAG	up	34.583	104.185	3.01262	1.59102	3.9954e-08	3.30546e-08
1064	tae-MIR1127a-p3_1ss11CG	CAAGTAATTCGGAACGGAGGGAGT	up	433.305	1305.77	3.01351	1.59145	2.2334e-84	1.07456e-88
1065	tae-MIR1135-p3_1ss11CG	CAAGTAATTCGGAACGGAGGGAGT	up	433.305	1305.77	3.01351	1.59145	2.2334e-84	1.07456e-88
1066	PC-5p-11830_287	AAGAACCGCGACTAAAGGTCCTCC	up	12.2058	37.0298	3.03379	1.60112	0.0010056	0.000862912
1067	PC-3p-6893_426	CATTTCCGTGACAAGTAATTC	up	20.3429	63.3899	3.11607	1.63973	1.1871e-05	8.00874e-06
1068	tae-miR9773	TTTGTTTTTATGTTATTTTGTGAA	up	3151.12	9876.9	3.13441	1.64819	0	0
1069	PC-3p-4170_608	TATGTGGTCTATAGTGGAATC	up	26.4458	84.1015	3.18014	1.66909	3.2032e-07	1.50948e-07
1070	osa-miR5071_1ss15GA	TCAAGCATCATATCATGGACA	up	197.327	630.134	3.19335	1.67507	9.7521e-45	4.59602e-47
1071	tae-miR5048-5p	TTTGCAGGTTTTAGGTCTAAGT	up	2390.3	7767.46	3.24958	1.70025	0	0
1072	bdi-MIR7757-p3_2	TAAATAGAAGCATGATTCAAC	up	28.4801	92.8882	3.26151	1.70554	4.8659e-08	1.59345e-08
1073	bdi-MIR7757-p3_1	AAATAGAAGCATGATTCAAC	up	28.4801	92.8882	3.26151	1.70554	4.8659e-08	1.59345e-08
1074	tae-MIR9672b-p3_1ss3GA	TAAGATACCACGACTGTCATT	up	2607.96	8608.79	3.30096	1.72289	0	0
1075	tae-miR159a	TTTGGATTGAAGGGAGCTCTG	up	437.373	1499.39	3.42817	1.77744	0	3.99137e-120
1076	ata-miR171a-3p	TGAGCCGAACCAATATCACTC	up	10.1715	35.7745	3.51714	1.8144	0.00040466	0.000304556
1077	PC-5p-15783_233	TTGGTGGCATGAACCGGGACC	up	10.1715	35.7745	3.51714	1.8144	0.00040466	0.000304556
1078	PC-5p-33600_132	ATTCACAAACTTTGGCAGTCCATC	up	28.4801	102.303	3.59207	1.84482	1.4442e-09	5.29717e-10
1079	tae-MIR5048-p3_1ss17TG	ATATATTTGCAGGTTTGAGGT	up	217.669	793.943	3.64747	1.8669	7.8665e-65	6.1424e-69
1080	tae-MIR1136-p5	CCGTTCCGAATTACTTGTCGC	up	136.298	500.948	3.67539	1.8779	7.2755e-42	1.29203e-44
1081	tae-MIR1125-p5	AATTTAACCAACGAGACCAACTGC	up	75.2689	276.782	3.67724	1.87862	6.9594e-24	2.26025e-25
1082	PC-5p-9935_326	ATAATAGACAAGTCTTTTGA	up	18.3086	67.7833	3.70226	1.8884	5.6257e-07	2.12662e-07
1083	ata-miR5062a-3p_2ss2TC18AG	GCGGATTTTTCACCAAGGTTCAAG	up	252.252	950.221	3.76695	1.9134	8.7411e-80	2.73635e-85
1084	bdi-miR159a-3p_L-1R+1	TTGGATTGAAGGGAGCTCTC	up	30.5144	115.483	3.78453	1.92011	3.9851e-11	2.00548e-11
1085	tae-miR9661-5p_1ss14GA	TGAAGTAGAGCAGAGACCTCA	up	73.2346	283.058	3.86509	1.9505	1.4684e-25	3.23027e-27
1086	tae-miR1120b-3p_L-1R+1	TCTTATATTGTGGGACAGAGG	up	71.2003	276.573	3.88443	1.9577	3.9955e-25	8.95044e-27
1087	ata-miR164a-5p	TGGAGAAGCAGGGCACGTGCT	up	23.7334	93.5158	3.94026	1.97829	1.3491e-09	4.45118e-10
1088	tae-miR1118_L-1R+2_1ss10AG	ACTACATTGTGGAATGGAGGGAGT	up	28.4801	114.855	4.03281	2.01179	1.112e-11	1.60752e-12
1089	ata-miR393-5p	TTCCAAAGGGATCGCATTGAT	up	838.129	3384.77	4.03848	2.01381	0	0
1090	tae-MIR9676-p3	TACGGCCTGATGACATCCACG	up	34.583	144.981	4.19226	2.06773	8.1651e-15	1.35812e-15
1091	tae-MIR167c-p3	AGATCATGCTGCAGCTTCATT	up	103.749	438.395	4.22553	2.07913	7.6353e-42	6.58137e-45
1092	ata-miR167f-3p_L-1R+1	AGATCATGCTGCAGCTTCATT	up	103.749	438.395	4.22553	2.07913	7.6353e-42	6.58137e-45
1093	ata-miR167b-3p	AGGTCATGCTGGAGTTTCATC	up	535.019	2303.38	4.30522	2.10609	0	6.57229e-234
1094	osa-miR444a-3p.2_1ss12CT	TGCAGTTGCTGTCTCAAGCTT	up	28.4801	125.525	4.40745	2.13994	1.5664e-13	9.80334e-15
1095	tae-MIR5175-p5_1ss1AT	TTTACTCGTCGTGGTTTTAGT	up	16.2744	72.8043	4.47356	2.16142	1.5515e-08	3.57403e-09
1096	tae-MIR1128-p3_8	CAACTATTTCCGGACGGAGGGAGT	up	10.1715	47.0717	4.62782	2.21033	4.0347e-06	1.83284e-06
1097	tae-MIR1128-p3_14	TAAAATACATCTAGATACATC	up	10.1715	47.0717	4.62782	2.21033	4.0347e-06	1.83284e-06
1098	tae-MIR1128-p3_15	TAGAACTAAAATACATCTAGATAC	up	10.1715	47.0717	4.62782	2.21033	4.0347e-06	1.83284e-06
1099	tae-MIR1128-p3_4	ACTAAAATACATCTAGATACATC	up	10.1715	47.0717	4.62782	2.21033	4.0347e-06	1.83284e-06
1100	tae-MIR1128-p3_11	CTAAAATACATCTAGATACATCCC	up	10.1715	47.0717	4.62782	2.21033	4.0347e-06	1.83284e-06
1101	tae-MIR1128-p3_10	CTAAAATACATCTAGATACATCC	up	10.1715	47.0717	4.62782	2.21033	4.0347e-06	1.83284e-06
1102	tae-MIR1128-p3_7	AGAACTAAAATACATCTAGATACA	up	10.1715	47.0717	4.62782	2.21033	4.0347e-06	1.83284e-06
1103	tae-MIR1128-p3_12	GAACTAAAATACATCTAGATACAT	up	10.1715	47.0717	4.62782	2.21033	4.0347e-06	1.83284e-06
1104	tae-MIR1128-p3_3	AACTAAAATACATCTAGATACATC	up	10.1715	47.0717	4.62782	2.21033	4.0347e-06	1.83284e-06
1105	tae-MIR1128-p3_13	GTATCTAGAACTAAAATACATCTA	up	10.1715	47.0717	4.62782	2.21033	4.0347e-06	1.83284e-06
1106	tae-MIR1128-p3_1	AAAATACATCTAGATACATC	up	10.1715	47.0717	4.62782	2.21033	4.0347e-06	1.83284e-06
1107	tae-MIR1128-p3_5	ACTAAAATACATCTAGATACATCC	up	10.1715	47.0717	4.62782	2.21033	4.0347e-06	1.83284e-06
1108	tae-MIR1128-p3_9	CTAAAATACATCTAGATACATC	up	10.1715	47.0717	4.62782	2.21033	4.0347e-06	1.83284e-06
1109	tae-MIR1128-p3_2	AAAATACATCTAGATACATCCCCT	up	10.1715	47.0717	4.62782	2.21033	4.0347e-06	1.83284e-06
1110	tae-MIR1128-p3_6	AGAACTAAAATACATCTAGATAC	up	10.1715	47.0717	4.62782	2.21033	4.0347e-06	1.83284e-06
1111	PC-3p-880_2028	ATTGAACTAAGGAGGGGTGGA	up	54.9259	261.719	4.76494	2.25246	4.0941e-28	1.68771e-30
1112	tae-MIR1138-p3_1ss5AG	TTGTGGGAGCTTAGATGTGACATC	up	12.2058	58.9966	4.8335	2.27307	1.5473e-07	6.19436e-08
1113	hvu-miR1120_L-3	TTCTTATATTATGGGACGGAG	up	24.4115	122.491	5.01776	2.32704	1.8005e-14	1.24463e-15
1114	bdi-miR5064_L-2R+2	AATTTGTCCATAGCATCAGCC	up	40.6859	204.605	5.0289	2.33024	3.6273e-23	4.65407e-25
1115	ata-MIR5168-p5	TTGTTGTCTGGTTCAAGGTCT	up	10.1715	52.7203	5.18316	2.37383	3.6766e-07	9.50284e-08
1116	tae-MIR1120c-p3	TTCTTATATTTTGGGACAGAG	up	10.1715	53.4526	5.25515	2.39373	2.6864e-07	9.50284e-08
1117	tae-MIR1136-p3_1ss13AG	ATTTTAGTTCTAGATACATCCATT	up	48.8231	264.543	5.41841	2.43787	6.3841e-31	7.34696e-34
1118	ata-miR5062a-3p_1ss2TC	GCGGATTTTTCACCAAGATTCAAG	up	52.8916	286.824	5.42286	2.43905	2.1122e-33	1.58783e-36
1119	bdi-MIR7757-p3_1ss6AG	TTTATGAGCTCATTGAAGTAACT	up	81.3718	450.006	5.53024	2.46734	4.6646e-52	1.21522e-57
1120	tae-MIR1133-p5	AAATGGATGTATCTAGCACTAACT	up	24.4115	139.019	5.69479	2.50964	1.6826e-17	2.42696e-19
1121	tae-MIR1122a-p3_2ss21AG24TC	AGTGTAGATTCACTCATTTTGCTC	up	191.224	1124.39	5.87996	2.55581	0	2.68183e-147
1122	PC-5p-29084_147	TCAACCAAGGTCCTCGGAATG	up	12.2058	72.1767	5.91333	2.56397	5.4989e-10	8.27178e-11
1123	PC-3p-26298_159	ATATCTCATTTTCAACTATCCC	up	10.1715	62.7623	6.17043	2.62537	4.7257e-09	8.89758e-10
1124	ata-miR172b-5p	GCAGCACCACCAAGATTCACA	up	12.2058	75.9424	6.22185	2.63734	1.0665e-10	1.01598e-11
1125	tae-MIR1121-p3_1ss6AG	TCTAAGCGCTCTTATATTTCT	up	20.3429	127.407	6.26298	2.64685	5.3224e-17	1.06801e-18
1126	ata-miR9674c-5p_L+1R-1_1ss9TG	TTGAATTTGTCCATAGCATCA	up	50.8574	321.343	6.31852	2.65959	1.3233e-40	4.15165e-45
1127	ata-miR172b-3p	AGAATCTTGATGATGCTGCAT	up	375.327	2403.17	6.40286	2.67872	0	0
1128	tae-MIR1847-p3_2ss13TC21TC	ACATGCCATTGACCCAACTGC	up	10.1715	65.2728	6.41724	2.68195	1.5683e-09	3.05727e-10
1129	tae-MIR9668-p5_1ss23AG	CAAGTATTTTCGGACGGAGGGAGT	up	58.9945	386.302	6.5481	2.71108	2.3076e-49	3.2304e-55
1130	bdi-miR5169a_2ss19AG20CA	TTTGACCAAGTTTGTAGAGAA	up	34.583	237.869	6.87821	2.78203	8.4515e-32	2.0734e-35
1131	osa-miR444b.1	TGTTGTCTCAAGCTTGCTGCC	up	150.538	1048.13	6.96258	2.79962	0	3.14827e-152
1132	tae-MIR1122a-p5	CAAGAATTTTGGGACGGAGGGAGT	up	75.2689	550.425	7.31279	2.87042	2.2287e-73	3.11704e-83
1133	osa-MIR5339-p3_1ss3GA	TGAGAATATTCTTTATCTGTT	up	390.584	2891.46	7.4029	2.88809	0	0
1134	tae-MIR5050-p3	CCATGATGAGGTCGTTCAACC	up	10.1715	75.9424	7.46622	2.90038	1.3775e-11	7.69091e-13
1135	tae-MIR1135-p5_1ss16TA	ATTACTTGTCTCGGAAATGGA	up	158.675	1204.83	7.59305	2.92468	0	1.37767e-183
1136	PC-5p-421_4262	TCTGTAAACTAATATAAGAGC	up	101.715	809.634	7.95985	2.99274	0	5.69078e-127
1137	PC-3p-1638_1210	TGTTCTGAAGAAACTGTCACC	up	22.3772	183.266	8.18984	3.03384	8.6957e-27	1.57445e-30
1138	PC-5p-1003_1811	TTGGTGGCTTGAACCGGGACC	up	10.1715	85.9844	8.45348	3.07955	1.5166e-13	2.9518e-15
1139	tae-miR397-5p	TCACCGGCGCTGCACACAATG	up	56.9602	576.158	10.1151	3.33844	7.2927e-87	2.28709e-101
1140	tae-MIR5175-p3_1ss19GA	GACGAGTAATTTGGAACGAAG	up	46.7888	488.291	10.4361	3.38351	1.2669e-74	7.34791e-87
1141	hvu-MIR5050-p5	TTTTGCCGGTTGAACGACCTCA	up	101.715	1255.87	12.347	3.62609	0	3.44306e-236
1142	zma-miR156a-5p_1ss9GT	TGACAGAATAGAGTGAGCAC	up	134.037	1747.77	13.0394	3.70481	0	0
1143	osa-miR156a_1ss9GT	TGACAGAATAGAGTGAGCAC	up	134.037	1747.77	13.0394	3.70481	0	0
1144	sbi-miR156a_1ss9GT	TGACAGAATAGAGTGAGCAC	up	134.037	1747.77	13.0394	3.70481	0	0
1145	bdi-miR156b-5p_1ss9GT	TGACAGAATAGAGTGAGCAC	up	134.037	1747.77	13.0394	3.70481	0	0
1146	ata-miR156a-5p_1ss9GT	TGACAGAATAGAGTGAGCAC	up	134.037	1747.77	13.0394	3.70481	0	0
1147	bdi-miR159a-5p_R+1	AGCTCCCTTCGATCCAATCC	up	10.1715	135.567	13.3281	3.7364	2.2244e-23	1.07455e-27
1148	PC-3p-1358_1407	TAAAACCACGACGAGTAAATC	up	14.2401	193.936	13.619	3.76755	6.6978e-33	4.98992e-39
1149	lus-miR159b_R+1_1ss21CT	TTTGGATTGAAGGGAGCTCTTT	up	10.1715	157.847	15.5186	3.95593	7.6515e-28	3.52019e-33
1150	tae-miR408_L-1	TGCACTGCCTCTTCCCTGGC	up	16.2744	288.079	17.7014	4.14579	1.1821e-50	1.27455e-61
1151	tae-MIR1123-p3_1ss23AC	GATGCTTTGTGATTTGTGAATGCC	up	44.7545	873.651	19.521	4.28695	0	7.47653e-188
1152	PC-3p-179_10233	AAGCATCATCTTCACTTCAAA	up	69.166	1496.25	21.6328	4.43515	0	0
1153	osa-miR167d-5p_R+1_2	TGAAGCTGCCAGCATGATCTGT	up	10.1715	230.338	22.6455	4.50115	1.9478e-42	2.55241e-52
1154	osa-miR167d-5p_R+1_1	TGAAGCTGCCAGCATGATCTGG	up	10.1715	230.338	22.6455	4.50115	1.9478e-42	2.55241e-52
1155	osa-miR444a-3p.2	TGCAGTTGCTGCCTCAAGCTT	up	10.1715	230.338	22.6455	4.50115	1.9478e-42	2.55241e-52
1156	osa-miR398a_L+1R-1	TTGTGTTCTCAGGTCACCCCT	up	24.4115	581.807	23.8333	4.57491	0	8.93582e-132
1157	zma-miR156d-3p_1ss8TC	GCTCACTCCTCTTTCTGTCAGC	up	156.641	4413.45	28.1756	4.81637	0	0
1158	tae-MIR397-p5	TTGAGTGCAGCGTTGATGAAC	up	433.305	12222.3	28.2073	4.81799	0	0
1159	ata-miR1432-5p_L+1R-1	ATCAGGAGAGATGACACCGAC	up	148.503	4442.32	29.9139	4.90274	0	0
1160	tae-miR398_L-1R+1	GTGTTCTCAGGTCGCCCCCGC	up	16.2744	573.02	35.21	5.13791	0	2.01954e-138
1161	bdi-miR156b-5p_L+1	TTGACAGAAGAGAGTGAGCAC	up	222.783	8822.34	39.6005	5.30745	0	0
1162	osa-miR827	TTAGATGACCATCAGCAAACA	up	120.023	5199.23	43.3185	5.43691	0	0
1163	tae-MIR530-p5	TGCATTTGCACCTGCACCTAG	up	158.675	6911.39	43.5569	5.44483	0	0
1164	PC-3p-106_20165	GGGAAAAGAAGGAGTAACGAC	up	48.8231	2292.71	46.9595	5.55335	0	0
1165	ata-miR528-5p	TGGAAGGGGCATGCAGAGGAG	up	10.1715	873.651	85.8923	6.42446	0	6.49401e-231
1166	bdi-miR5200a-3p	TGTAGATACTCCCTAAGGCTT	up	6.78098	1738.2	256.335	8.00189	0	0
1167	tae-miR5200	TGTAGATACTCCCTAAGGCTT	up	6.78098	1738.2	256.335	8.00189	0	0
1168	ata-miR5200-3p	TGTAGATACTCCCTAAGGCTT	up	6.78098	1738.2	256.335	8.00189	0	0

## Sheet: AtWW_L vs AtWW_G
Table S8 continued. Differentially expressed miRNAs between flag leaf and developing grain tissues.
Index	miRNA name	miRNA sequence	up/down	AtWW_G (normalised reads count)	AtWW_L (normalised reads count)	fold_change(AtWW_L/AtWW_G)	log2(fold_change)	pvalue(chi_square_2x2)	pvalue(fisher_test)
1	tae-miR9659-3p	TCCAATGGTTGTTCACGGCATC	down	3728.06	8.92922	0.00239514	-8.70568	0	0
2	tae-miR9655-3p	CAAGGGAAGGAAGTAGCCAAC	down	1241.76	3.57169	0.00287632	-8.44156	0	0
3	tae-miR9654b-3p_L+1_1ss20GT	ATTCCGAAAGGCTTGAAGCTAAT	down	9145.36	32.1452	0.00351492	-8.15229	0	0
4	PC-3p-2971_782	TTTGTTATTTTTGGTGAGAGCTCC	down	578.927	2.97641	0.00514125	-7.60366	0	7.60755e-189
5	PC-3p-8349_370	AAGATATTGGGTATTTCTGTCTTT	down	472.65	2.97641	0.00629727	-7.31106	0	2.02081e-153
6	tae-MIR9655-p5	TCGGCTACTTCCTTTCCCTTGC	down	4555.9	32.1452	0.00705573	-7.14699	0	0
7	ata-miR396e-5p	TTCCACAGCTTTCTTGAACTG	down	13829.9	111.02	0.00802753	-6.96083	0	0
8	PC-3p-255_6850	TTGAATTTCCTCTATAAGCGCATC	down	2833.1	25.0018	0.00882489	-6.82421	0	0
9	tae-MIR164-p3	CATGTGCCTTTCTTCTCCACC	down	293.658	3.57169	0.0121627	-6.36139	2.9954e-74	3.46592e-92
10	PC-5p-7918_385	TTGTGGAAGAAATGACTGTCA	down	243.317	2.97641	0.0122326	-6.35312	8.0079e-62	7.07031e-77
11	tae-MIR9654b-p5_2ss1CA22GC	AGCTTCAAGCCTTGAGGAATACGG	down	110.472	1.78584	0.0161657	-5.95092	1.0135e-28	1.84963e-34
12	PC-5p-23192_175	AGCGCTACCGCCGCTGCCCGGACA	down	304.845	5.35753	0.0175746	-5.83036	6.5315e-76	2.67159e-94
13	gma-miR6300_L-1R+8	TCGTTGTAGTATAGTGGTAAGTATT	down	198.569	3.57169	0.0179871	-5.79689	5.0606e-50	6.84167e-61
14	PC-3p-3331_716	TTGATTTTCCTCTATAAGCGCATC	down	313.236	5.95282	0.0190043	-5.71753	1.1795e-77	1.77359e-95
15	osa-miR319a-3p.2-3p_R+1	TTGGACTGAAGGGTGCTCCCT	down	2441.56	47.0272	0.0192611	-5.69816	0	0
16	osa-miR396e-5p_L-1	CCACAGGCTTTCTTGAACTG	down	24628.2	479.202	0.0194575	-5.68353	0	0
17	ata-miR167c-3p	GATCATGACTGACAGCCTCATT	down	170.602	3.57169	0.0209359	-5.57788	6.8185e-43	9.91316e-52
18	PC-3p-6807_430	AAGAACACCAAGAACACAAGGGGA	down	251.707	5.35753	0.0212848	-5.55403	2.2019e-62	7.10966e-77
19	tae-miR9658-3p	ATCGTTCTGGGTGAATAGGCC	down	643.252	17.8584	0.0277628	-5.17071	0	4.57399e-187
20	tae-miR9666b-3p	CGGTTGGGCTGTATGATGGCGA	down	199.967	7.14338	0.0357227	-4.80701	4.5298e-48	2.12518e-57
21	osa-MIR5339-p3_1ss2GA	GAGAATATTCTTTATCTGTT	down	419.512	15.4773	0.0368936	-4.76048	0	1.10005e-118
22	osa-miR319a-3p.2-3p_L+1R+1	CTTGGACTGAAGGGTGCTCCCT	down	279.675	10.7151	0.0383126	-4.70604	4.6175e-66	2.70416e-78
23	PC-5p-2290_941	ACTTAGTCTTGGCACTATAAATTT	down	444.683	17.8584	0.04016	-4.6381	0	3.19258e-123
24	tae-MIR9653b-p3_1ss2GC	GCCCTTGAAGACTTTGGCCATGT	down	542.569	22.0254	0.0405947	-4.62257	0	5.28826e-150
25	tae-MIR9658-p5	CCGATTCTCCCAGAATTTTGA	down	139.837	5.95282	0.0425696	-4.55403	1.5602e-33	3.16177e-39
26	PC-3p-26628_158	ACTTAAGATATGTTCCCTCACATT	down	95.0894	4.16697	0.0438216	-4.51221	2.9577e-23	6.34534e-27
27	ppe-MIR169a-p3	CGGCAAGTTGTCTTTGGCTAC	down	125.854	5.95282	0.0472995	-4.40203	5.5902e-30	7.37229e-35
28	osa-miR166m_1ss9GT	TCGGACCATGCTTCATTCCCT	down	131.447	7.14338	0.0543441	-4.20173	1.1331e-30	3.02411e-35
29	bdi-miR1878-3p_1ss14AG	ATTTGTAGTGTTCGGATTGAGTTT	down	864.195	47.0272	0.0544174	-4.19979	0	1.11491e-224
30	bdi-MIR7757-p3_1ss3AG	AGGAGCATGATTCAACCAAT	down	492.228	27.383	0.0556307	-4.16798	0	2.23924e-128
31	osa-miR396d_2ss20GC21GA	TCCACAGGCTTTCTTGAACCA	down	416.715	23.216	0.0557119	-4.16587	0	5.49918e-109
32	tae-miR9666a-3p	CGGTAGGGCTGTATGATGGCGA	down	104.878	5.95282	0.0567594	-4.139	1.1868e-24	4.35894e-28
33	ata-miR167d-3p	AGGTCATGTGGCAGCTTCATT	down	570.536	32.7405	0.0573854	-4.12317	0	4.23608e-147
34	ptc-miR6478_R-2	CCGACCTTAGCTCAGTTGG	down	369.171	23.8113	0.0644993	-3.95457	9.5232e-81	4.65617e-93
35	PC-5p-82865_65	TTTAGTACCGGTTGGAGCCACC	down	44.748	2.97641	0.066515	-3.91018	3.9573e-11	2.23606e-12
36	hvu-miR444b_L-1	GCAGTTGCTGTCTCAAGCTT	down	39.1545	2.97641	0.0760171	-3.71753	1.0696e-09	1.522e-10
37	tae-MIR5048-p3_1	ACCTAGACATGCAAGTATATTTCT	down	178.992	14.2868	0.0798179	-3.64714	1.7497e-38	8.66702e-44
38	tae-MIR5048-p3_2	CCTAGACATGCAAGTATATT	down	178.992	14.2868	0.0798179	-3.64714	1.7497e-38	8.66702e-44
39	tae-MIR5048-p3_3	GACCTAGACATGCAAGTATA	down	178.992	14.2868	0.0798179	-3.64714	1.7497e-38	8.66702e-44
40	vvi-miR396a	TTCCACAGCTTTCTTGAACTA	down	81.1057	6.5481	0.0807354	-3.63065	2.7634e-18	5.86945e-20
41	tae-miR9774_R+1	CAAGATATTGGGTATTTCTGTCT	down	25517.5	2068.6	0.081066	-3.62476	0	0
42	tae-MIR9654a-p5_1ss9TA	AAGCCTTGAGGAATAGGGTAGACT	down	20.9756	1.78584	0.0851391	-3.55403	1.0442e-05	7.55208e-06
43	ptc-miR6478_R-2_1ss6CT	CCGACTTTAGCTCAGTTGG	down	240.52	20.8349	0.0866241	-3.52909	3.4087e-50	1.79587e-56
44	osa-miR1436_L+2	TTACATTATGGGACGGAGGGAGT	down	33.561	2.97641	0.0886866	-3.49514	2.8858e-08	8.64058e-09
45	tae-MIR9652-p3	TAGAAGCTTAATGAGAACATG	down	153.821	13.6915	0.0890091	-3.4899	1.6189e-32	3.23243e-36
46	PC-3p-4575_570	GTCTCTCCTGTAGAAATAGGCACC	down	237.724	21.4301	0.0901473	-3.47157	3.6328e-49	1.28557e-55
47	ata-miR396c-3p	GGTCAAGAAAGCTGTGGGAAG	down	39.1545	3.57169	0.0912205	-3.4545	2.3465e-09	9.78732e-10
48	PC-5p-4094_615	ATTCTAACATGGTATCAGATTCCT	down	139.837	13.6915	0.09791	-3.3524	4.9815e-29	7.25494e-32
49	cpa-miR159a_1ss9GT	TTTGGATTTAAGGGAGCTCTA	down	13.9837	1.4882	0.106424	-3.23211	0.00047553	0.000261466
50	PC-5p-102710_54	TAGTTATTCTAATCCCGGGATT	down	33.561	3.57169	0.106424	-3.23211	6.1897e-08	2.74414e-08
51	PC-5p-61748_82	AAAACGACGTTTTTTGTGGCTTGT	down	33.561	3.57169	0.106424	-3.23211	6.1897e-08	2.74414e-08
52	tae-miR9652-5p	CCTGTTTGTCATTAAGTTTCTT	down	1608.13	177.394	0.110311	-3.18036	0	0
53	PC-5p-22993_176	CCTTTAGTCCCGGTTGGTGCCACC	down	58.7317	6.5481	0.111492	-3.16499	1.1541e-12	2.22248e-13
54	zma-miR319b-5p	AGAGCGTCCTTCAGTCCACTC	down	67.1219	7.73866	0.115293	-3.11663	3.9834e-14	4.23782e-15
55	PC-5p-46074_104	CGGTTGGTGGCTTGAACCGGGACC	down	30.7642	3.57169	0.116099	-3.10657	3.1662e-07	1.97623e-07
56	PC-3p-113108_49	ATTTCCGTGACAAGTAATTC	down	30.7642	3.57169	0.116099	-3.10657	3.1662e-07	1.97623e-07
57	tae-miR5048-5p_L-1	TTGCAGGTTTTAGGTCTAAGT	down	2701.66	316.095	0.117	-3.09542	0	0
58	ata-miR169g-3p_L+1R-1	CGGCGAGTTGTTCTTGGCTAC	down	310.439	36.9075	0.118888	-3.07233	6.6248e-59	9.02906e-65
59	ata-miR171d-5p	TGTTGGCTCGACTCACTCAGA	down	32.1626	4.16697	0.12956	-2.94831	2.8893e-07	1.02604e-07
60	tae-MIR171a-p5	TGTTGGCTCGACTCACTCAGA	down	32.1626	4.16697	0.12956	-2.94831	2.8893e-07	1.02604e-07
61	cas-miR5139_L-1_1ss5CT	AACTTGGCTCTGATACCA	down	22.374	2.97641	0.13303	-2.91018	2.0598e-05	2.04673e-05
62	tae-miR9777_L+2	GCAGCAAACATATCTGAGCACA	down	75.5122	10.1198	0.134015	-2.89953	5.6069e-15	3.6764e-16
63	PC-3p-162554_35	CCTTTAGTCGCGGTTCTTCTGGCC	down	33.561	4.76225	0.141899	-2.81707	2.5962e-07	1.28937e-07
64	bdi-MIR7757-p3_2ss8GA18AG	TCTCTCCAAGCTCAAATGGGCC	down	497.821	73.8149	0.148276	-2.75364	4.1824e-86	1.45226e-93
65	bdi-MIR5066-p3_2ss12GA21CA	CTTTTGGTTGCATTGGCTAGAGC	down	19.5772	2.97641	0.152034	-2.71753	0.00010539	7.28633e-05
66	gma-miR6300_R+6	GTCGTTGTAGTATAGTGGTAAGTA	down	39.1545	5.95282	0.152034	-2.71753	4.1544e-08	2.5518e-08
67	tae-MIR9662b-p5_1ss9CG	GCGGCTCTGTGGTGTTCAAGC	down	4645.4	750.055	0.161462	-2.63073	0	0
68	bdi-MIR7757-p3_1ss5AG	TTATGAGCTCATTGAAGTAACT	down	167.805	27.383	0.163183	-2.61543	5.3413e-29	2.40105e-31
69	osa-miR5071_2ss15GA18GT	TCAAGCATCATATCATGTACA	down	75.5122	12.5009	0.165548	-2.59468	7.9375e-14	1.79292e-14
70	ptc-miR6478_2ss6CT21GA	CCGACTTTAGCTCAGTTGGTA	down	313.236	53.5753	0.171038	-2.54761	1.5935e-51	6.79247e-55
71	PC-5p-16080_230	TTGACCGTAAATTTAACTACC	down	58.7317	10.1198	0.172305	-2.53696	6.7651e-11	1.34664e-11
72	sbi-MIR437d-p3_2ss13AG21TC	CATTTTCCTATAGACTTGGTC	down	167.805	29.7641	0.177373	-2.49514	6.512e-28	1.70115e-29
73	PC-5p-138764_41	GAGATTCCACTATGAACCACATAC	down	16.7805	2.97641	0.177373	-2.49514	0.00053449	0.000473395
74	ptc-miR6478_2ss20TC21GA	CCGACCTTAGCTCAGTTGGCA	down	19.5772	3.57169	0.182441	-2.4545	0.00020464	0.000280209
75	PC-3p-106486_52	TTTCCGTGACAAGTAATTCCG	down	58.7317	11.3104	0.192577	-2.3765	2.32e-10	5.03423e-11
76	ptc-miR6478_R+3_1ss21GA	CCGACCTTAGCTCAGTTGGTAGAG	down	58.7317	11.9056	0.202712	-2.30249	4.2045e-10	1.77451e-10
77	ata-miR9863a-5p	TGTTATGATCTGCTTCTCATC	down	2944.97	620.283	0.210624	-2.24726	0	0
78	ata-miR9863a-3p_L-1_1ss9TC	GAGAAGGCAGATCATAATAGC	down	1977.3	417.888	0.211343	-2.24234	0	1e-298
79	osa-miR444a-3p.2_L-1	GCAGTTGCTGCCTCAAGCTT	down	13.9837	2.97641	0.212848	-2.23211	0.002672	0.00290675
80	bdi-MIR531-p5_2ss20GT22TG	TCGCCGGAGCAGCGTGCTGTGG	down	16.7805	3.57169	0.212848	-2.23211	0.0010026	0.00157866
81	gma-MIR5368-p5_2ss1AT18CA	TGAGATACCACTCTGGAAGAGCT	down	41.9512	8.92922	0.212848	-2.23211	1.9744e-07	1.3114e-07
82	ath-miR8175_L+3	TTCGATCCCCGGCAACGGCGCCA	down	16.7805	3.57169	0.212848	-2.23211	0.0010026	0.00157866
83	PC-5p-261149_21	TTTAGTCGCGGTTGCTTAAGAACC	down	19.5772	4.16697	0.212848	-2.23211	0.0003803	0.000280212
84	PC-3p-87612_62	GTTGCAGAACCGGCACTAAAGGCC	down	13.9837	2.97641	0.212848	-2.23211	0.002672	0.00290675
85	rgl-miR5139_L+3	TCGAAACCTGGCTCTGATACCA	down	30.7642	6.5481	0.212848	-2.23211	8.4107e-06	1.05038e-05
86	ata-miR390-5p	AAGCTCAGGAGGGATAGCGCC	down	204.163	44.0508	0.215764	-2.21248	3.0253e-30	9.71022e-32
87	ptc-miR6478_R+4_1ss21GA	CCGACCTTAGCTCAGTTGGTAGAGC	down	69.9187	15.4773	0.221362	-2.17552	3.2996e-11	7.69292e-12
88	cas-miR5139_L-1	AACCTGGCTCTGATACCA	down	83.9024	19.049	0.227038	-2.139	5.7858e-13	1.97128e-13
89	PC-5p-68959_75	TTCGACGGAGCAGCGTGCCGC	down	36.3577	8.33394	0.229221	-2.12519	2.2695e-06	2.09786e-06
90	gra-MIR8645-p5_2ss12TG17AG_3	TGAACCAATTTGAACTGTGA	down	137.041	31.5499	0.230223	-2.11889	4.9054e-20	1.50078e-20
91	gra-MIR8645-p5_2ss12TG17AG_4	TGAACCAATTTGAACTGTGAA	down	137.041	31.5499	0.230223	-2.11889	4.9054e-20	1.50078e-20
92	gra-MIR8645-p5_2ss12TG17AG_2	TGAACCAATTTGAACTGTG	down	137.041	31.5499	0.230223	-2.11889	4.9054e-20	1.50078e-20
93	gra-MIR8645-p5_2ss12TG17AG_1	TGAACCAATTTGAACTGT	down	137.041	31.5499	0.230223	-2.11889	4.9054e-20	1.50078e-20
94	gma-miR6300_R+7	GTCGTTGTAGTATAGTGGTAAGTAT	down	44.748	10.7151	0.239454	-2.06218	2.385e-07	2.38288e-07
95	PC-3p-343371_15	ATCTCTCGTGTAGAAATAGGCACC	down	22.374	5.35753	0.239454	-2.06218	0.00025899	0.000297722
96	PC-3p-52544_93	ATGGAGTGATGATTCTGGGAGA	down	22.374	5.35753	0.239454	-2.06218	0.00025899	0.000297722
97	PC-5p-182475_32	CGTGAGTCCCTGATCTTGATCGTA	down	16.7805	4.16697	0.248322	-2.00971	0.0017937	0.00157868
98	ath-miR8175_L-2	TCCCCGGCAACGGCGCCA	down	58.7317	14.882	0.25339	-1.98057	6.7179e-09	5.6247e-09
99	PC-5p-160856_36	AGCAAGACCGATTGCGGCGGGAGC	down	13.9837	3.57169	0.255417	-1.96907	0.0047964	0.00830658
100	PC-5p-188761_31	TGAATCTTGGGAAAAAGCTGCA	down	53.1382	14.882	0.280063	-1.83618	1.1701e-07	1.23683e-07
101	PC-5p-197815_29	TCCACTGCTAGAGCCTTGGCT	down	16.7805	4.76225	0.283797	-1.81707	0.0030727	0.00438978
102	PC-5p-47798_101	CACCAACCGGGACCAATAGGCATC	down	25.1707	7.14338	0.283797	-1.81707	0.00028815	0.000281619
103	PC-3p-116216_48	AGTGGCCCAACTGCACCCTGC	down	22.374	6.5481	0.292666	-1.77267	0.00074493	0.00134508
104	gma-miR6300_R+1	GTCGTTGTAGTATAGTGGT	down	27.9675	8.33394	0.297987	-1.74668	0.00018403	0.000152176
105	osa-miR444b.1_L-1	GTTGTCTCAAGCTTGCTGCC	down	204.163	61.314	0.30032	-1.73543	7.4673e-24	1.79616e-24
106	bdi-MIR5066-p3_1ss19GA_2	GATCGGTCTTTTGGTTGCATTGGC	down	19.5772	5.95282	0.304068	-1.71753	0.0019353	0.00241719
107	bdi-MIR5066-p3_1ss19GA_1	GATCGGTCTTTTGGTTGCA	down	19.5772	5.95282	0.304068	-1.71753	0.0019353	0.00241719
108	ata-miR166a-3p	TCGGACCAGGCTTCATTCCCC	down	4609.97	1407.54	0.305326	-1.71158	0	0
109	tae-MIR1137a-p5_2ss9GA20GC	TCCAAAATAGATGACCCAACT	down	1455.71	472.058	0.324281	-1.62468	0	9.6482e-153
110	osa-miR166a-3p_1ss2CT	TTGGACCAGGCTTCATTCCCC	down	19.5772	6.5481	0.334475	-1.58003	0.003109	0.00575496
111	ptc-miR6478_R+2_2ss6CT21GA	CCGACTTTAGCTCAGTTGGTAGA	down	198.569	67.2668	0.338758	-1.56167	8.3713e-21	2.15492e-21
112	bdi-miR167a_R+1	TGAAGCTGCCAGCATGATCTAT	down	13.9837	4.76225	0.340557	-1.55403	0.013321	0.0199953
113	tae-MIR7757-p3_1ss19AG	TGGATAGTTTGAGGTTTTGTTT	down	1303.28	453.605	0.348047	-1.52264	0	2.27872e-126
114	ptc-miR6478_R+4_2ss6CT21GA	CCGACTTTAGCTCAGTTGGTAGAGC	down	153.821	53.5753	0.348296	-1.52161	5.0684e-16	3.71509e-16
115	ata-MIR169d-p3	TTGTCCTTGGCTACACCTAGT	down	16.7805	5.95282	0.354746	-1.49514	0.0080284	0.0105245
116	osa-miR396d_1ss20GA	TCCACAGGCTTTCTTGAACAG	down	25.1707	8.92922	0.354746	-1.49514	0.0011676	0.00160644
117	tae-MIR1117-p5	CTTTAGTACCGGTTCGTGGCACGA	down	1173.24	425.329	0.362526	-1.46384	0	7.65004e-109
118	ptc-miR6478_R+2_1ss21GA	CCGACCTTAGCTCAGTTGGTAGA	down	276.878	101.198	0.365496	-1.45207	3.4435e-26	1.03344e-26
119	tae-MIR1120c-p5	TATAAGAACGTTTTTGACACT	down	861.398	344.37	0.399781	-1.32272	7.6587e-70	5.86545e-71
120	ptc-miR6478_1ss21GA	CCGACCTTAGCTCAGTTGGTA	down	215.35	88.1017	0.40911	-1.28944	3.5755e-18	2.92511e-18
121	PC-3p-95957_57	ATGGACTGCCAAAGTTTGTGAATT	down	53.1382	22.0254	0.414493	-1.27058	1.8854e-05	2.1971e-05
122	osa-miR827_R-1	TTAGATGACCATCAGCAAAC	down	131.447	55.3612	0.421167	-1.24754	2.8559e-11	2.48458e-11
123	ata-miR9863a-5p_1ss21CT	TGTTATGATCTGCTTCTCATT	down	441.886	187.514	0.424349	-1.23668	6.6438e-34	3.34968e-34
124	ptc-miR6478_R-1_1ss6CT	CCGACTTTAGCTCAGTTGGT	down	246.114	111.318	0.452302	-1.14464	5.9942e-18	5.18118e-18
125	osa-miR5077_L-1_1ss5GA	TTCACGTCGGGTTCACCA	down	39.1545	17.8584	0.456103	-1.13257	0.00062667	0.000792901
126	PC-3p-19297_200	GTTGTAGAACCGGCACTAAAGGCC	down	47.5447	22.0254	0.463257	-1.11012	0.00019802	0.000171378
127	tae-MIR9774-p5	CAGAAATACCCAATATCTTGCT	down	173.398	83.3394	0.480624	-1.05702	5.4874e-12	6.08754e-12
128	gma-miR6300_R+5	GTCGTTGTAGTATAGTGGTAAGT	down	36.3577	17.8584	0.491187	-1.02565	0.0019604	0.0025605
129	PC-3p-11256_297	TGCCACCAACCGGGACCAAAGGCC	down	33.561	16.6679	0.496645	-1.00971	0.0032257	0.0044794
130	tae-miR9660-5p_R+4	TTGCGAGCAACGGATGAATCAGCC	down	72.7154	36.3122	0.499374	-1.00181	1.6024e-05	1.2533e-05
131	bdi-miR156g-3p	GCTCACCCTCTCTCTGTCAGC	up	0	22.9183	inf	inf	9.5321e-06	1.18387e-06
132	ata-miR156a-3p	GCTCACCCTCTCTCTGTCAGC	up	0	22.9183	inf	inf	9.5321e-06	1.18387e-06
133	tae-MIR159a-p5	GAGCTCCTATCATTCCAATG	up	0	143.463	inf	inf	1.5978e-28	4.92312e-39
134	ata-miR164c-3p	CACGTGTTCTTCTCCTCCATC	up	0	126.795	inf	inf	2.1221e-25	8.45522e-35
135	ata-miR166b-5p_L-2R+1	GAATGACGCCGGGTCCGAAAG	up	0	51.7895	inf	inf	2.818e-11	1.70995e-14
136	ata-miR166c-5p_1ss9GT	GGAACGTTTGCTGGCTCGAGG	up	0	7.14338	inf	inf	0.013443	0.0176403
137	ata-miR166a-5p	GGAATGTTGTCTGGTTCAAGG	down	22.374	0	-inf	-inf	3.1432e-07	3.99403e-08
138	ata-miR169b-3p_R-1	TGGGCAAGTCATCCTGGCTACC	up	0	13.6915	inf	inf	0.00062141	0.000194212
139	ata-miR169c-3p_L+2R-1	TAGGCGGTCACCTTGGCTAG	up	0	6.5481	inf	inf	0.017953	0.0176404
140	bdi-miR171c-5p	CGGTATTGGTGCGGTTCAATC	down	36.3577	0	-inf	-inf	7.0314e-11	7.81701e-13
141	ata-miR171a-3p	TGAGCCGAACCAATATCACTC	up	0	24.4065	inf	inf	4.9001e-06	6.07953e-07
142	bdi-miR171a_L-1	GATTGAGCCGCGCCAATATC	down	219.545	0	-inf	-inf	8.7187e-58	9.97588e-75
143	ata-miR172c-3p_L-1	GAATCTTGATGATGCTGCAT	down	227.935	0	-inf	-inf	6.323e-60	2.02863e-77
144	ata-miR172b-5p	GCAGCACCACCAAGATTCACA	up	0	89.8875	inf	inf	1.8061e-18	7.96643e-25
145	ata-miR396e-3p	GTTCAATAAAGCTGTGGGAAA	down	626.471	0	-inf	-inf	0	2.20555e-211
146	ata-miR398g-5p_L+1R-1_1ss9GA	GGGGTCGAACTGGGAACACAT	up	0	919.71	inf	inf	0	7.42821e-248
147	tae-miR398_L-1R+1	GTGTTCTCAGGTCGCCCCCGC	up	0	610.164	inf	inf	0	1.54475e-164
148	bdi-MIR399a-p5	GTGCAGTTCTCCTCTGGCATG	up	0	14.2868	inf	inf	0.00047283	0.000194209
149	ata-miR528-3p_1ss4GC	CCTCTGCCTGCCTCTTCCATT	up	0	193.467	inf	inf	7.0469e-38	2.19844e-52
150	tae-miR530	TGCAGTGGCATATGCAACTCT	up	0	228.588	inf	inf	1.9286e-44	3.86586e-62
151	tae-MIR1117-p3	AAACCGCGACTAAAAGGGAGGAGC	up	0	19.6443	inf	inf	4.1479e-05	4.46917e-06
152	tae-MIR1120c-p3	TTCTTATATTTTGGGACAGAG	up	0	41.4713	inf	inf	2.5862e-09	1.067e-11
153	tae-MIR1120b-p5_1ss10AG	TCTGTCCCAGAATATAAGAAC	up	0	41.3721	inf	inf	2.7013e-09	1.067e-11
154	tae-MIR1122c-p5_2ss4AG21GC	TCCGTCCCATAATGTAAGACC	up	0	16.0726	inf	inf	0.00020911	5.48913e-05
155	tae-MIR1123-p5	ATGACATGTGGCATTCACAAA	up	0	1236.4	inf	inf	0	0
156	tae-MIR1125-p3_2ss5TC20CT	GTCTCGTTGGTTAAATTTATGGTC	up	0	15.4773	inf	inf	0.0002743	0.000103148
157	tae-MIR1133-p3_1ss11CA	TTGAGGGACAAGCTTTTTCGG	up	0	38.098	inf	inf	1.1395e-08	7.06117e-11
158	ata-miR1432-3p_L-1R+1	TGGTGTCACCTCGCCTGAACA	up	0	235.732	inf	inf	8.9339e-46	4.67514e-64
159	tae-MIR1847-p3_2ss13TC21TC	ACATGCCATTGACCCAACTGC	up	0	42.265	inf	inf	1.8252e-09	5.69741e-12
160	tae-MIR5049-p5_1ss7AG	TTACTTGTCTTAGATTTGTCT	up	0	38.7925	inf	inf	8.3944e-09	3.75598e-11
161	tae-MIR5050-p3	CCATGATGAGGTCGTTCAACC	up	0	69.0527	inf	inf	1.5237e-14	3.21095e-19
162	bdi-MIR5067-p3_1ss18AG	TAAATCAGCGACAACTAGTAT	up	0	11.3104	inf	inf	0.0018689	0.00131515
163	tae-MIR5084-p5	ATCCTCTGCAGTACCGTATGGTGC	up	0	7.14338	inf	inf	0.013443	0.0176403
164	tae-miR5084_L-2R+2	ACAGTACTGCAGAGGATCCTAACC	up	0	39.2886	inf	inf	6.7489e-09	3.75584e-11
165	ata-MIR5084-p5_1ss11AG	AGGATCCTCTGCAGTACTGTACGG	up	0	25.0018	inf	inf	3.7567e-06	3.13011e-07
166	ata-MIR5084-p3	ACGGTACTGCAGAGGATCTCAACC	up	0	42.265	inf	inf	1.8252e-09	5.69741e-12
167	ata-MIR5168-p5	TTGTTGTCTGGTTCAAGGTCT	up	0	51.1942	inf	inf	3.6554e-11	3.31393e-14
168	tae-MIR5175-p5_1ss1AT	TTTACTCGTCGTGGTTTTAGT	up	0	67.2668	inf	inf	3.3125e-14	1.12585e-18
169	bdi-MIR5200a-p5_1ss10GT	GAGCCTTAGTGAATATCTACA	up	0	65.6794	inf	inf	6.6079e-14	2.11182e-18
170	tae-MIR5200-p5	TAAGCCTTAGTGAATATCTAC	up	0	1589.01	inf	inf	0	0
171	ata-miR5200-5p_1ss9GT	AAGCCTTATTGAATATCTACA	up	0	544.286	inf	inf	0	9.08995e-147
172	tae-miR6197-5p	TCTGTAAACAAATGTAGGACG	up	0	7.73866	inf	inf	0.010089	0.00916286
173	tae-MIR6197-p3_1ss12TA	TTACATTTGTGAACAGAGGGA	up	0	6.5481	inf	inf	0.017953	0.0176404
174	hvu-MIR6200-p5_2ss1AT18AT	TCCTTTCCCAGTGACAGTAGGGGC	down	13.9837	0	-inf	-inf	5.2668e-05	1.95815e-05
175	stu-MIR8005a-p3_1ss5GA	GTTTAGGGTTTAGGGTTTAGGGTT	up	0	18.4537	inf	inf	7.0996e-05	1.56215e-05
176	tae-miR9654a-3p_L+3R-1	CTATTCTGAAAGGCTTGAAGCGAA	down	699.187	0	-inf	-inf	0	5.75676e-236
177	tae-MIR9659-p5	TGCTGGGAAAACTATTGAACT	down	55.9349	0	-inf	-inf	6.1073e-16	1.46743e-19
178	tae-MIR9661-p3	AGGTGCCTGACCTACTTCATC	up	0	35.1216	inf	inf	4.2291e-08	4.73896e-10
179	tae-MIR9665-p5_1ss24TC	GTTTGACTTTGCACTGCTAGCGGC	down	1210.99	0	-inf	-inf	0	0
180	tae-miR9665-3p_L+1	TGCTAGCAGTGTAAACTCAAATCA	down	570.536	0	-inf	-inf	0	7.29678e-193
181	tae-miR9667-5p	AAATATGGCAAACAATGAATG	down	13.9837	0	-inf	-inf	5.2668e-05	1.95815e-05
182	tae-MIR9668-p3_1ss7TC	TCCCTCCGTCCGGAAATACTTGTC	up	0	201.205	inf	inf	2.5206e-39	1.2711e-54
183	tae-MIR9673-p3	TGTGCTCTTTCCTTCTTACCC	up	0	10.7151	inf	inf	0.002467	0.00131516
184	tae-MIR9676-p3	TACGGCCTGATGACATCCACG	up	0	143.463	inf	inf	1.5978e-28	4.92312e-39
185	tae-miR9677a	TGGCCGTTGGTAGAGTAGGAGA	down	39.1545	0	-inf	-inf	1.3228e-11	7.65749e-14
186	tae-MIR9777-p5	GTGCCGTGATGATTGCTTTACTTCT	down	19.5772	0	-inf	-inf	1.7158e-06	1.87948e-07
187	tae-MIR9779-p3	TACCTATGATGAGTTGCGAACTGTA	down	13.9837	0	-inf	-inf	5.2668e-05	1.95815e-05
188	tae-miR9781_1ss5GA	TTTTATCACATATAATACATA	up	0	57.147	inf	inf	2.7177e-12	6.52695e-16
189	tae-MIR9782-p3_1ss6TA	AATATATGACTTGTATTAGGTTGG	up	0	102.984	inf	inf	6.2358e-21	4.19368e-28
190	gma-miR156a_L+1R+1	TTGACAGAAGAGAGTGAGCACC	up	0	72.6244	inf	inf	3.227e-15	2.63992e-20
191	gma-miR156a_L+2	CTTGACAGAAGAGAGTGAGCAC	up	0	32.7405	inf	inf	1.2103e-07	1.70256e-09
192	bdi-miR156h-3p_L+1	TGCTCACTGCTCTTCCTGTCATC	up	0	78.5772	inf	inf	2.4341e-16	9.74149e-22
193	gma-miR156a_R+1	TGACAGAAGAGAGTGAGCACT	up	0	164.893	inf	inf	1.5553e-32	7.21149e-45
194	osa-miR160f-5p_L-2R+2	CCTGGCTCCCTGAATGCCATC	up	0	30.9546	inf	inf	2.6669e-07	6.17207e-09
195	osa-MIR160f-p3	TTGGCATTGAGGGAGTCATGC	up	0	29.7641	inf	inf	4.5197e-07	1.17955e-08
196	osa-MIR160f-p3_1ss19TA	TTGGCATTGAGGGAGTCAAGC	up	0	378.004	inf	inf	2.5277e-72	3.40127e-102
197	mes-miR166i_L-1	TGGACCAGGCTTCATTCCCC	down	47.5447	0	-inf	-inf	8.9224e-14	7.19812e-17
198	osa-miR167d-5p_R+1_2	TGAAGCTGCCAGCATGATCTGT	up	0	185.728	inf	inf	1.9715e-36	2.32033e-50
199	osa-MIR167h-p3_1	TCATGCTGTAGTTTCATCTGC	down	36.3577	0	-inf	-inf	7.0314e-11	7.81701e-13
200	osa-miR167d-5p_R+2	TGAAGCTGCCAGCATGATCTGAC	up	0	42.265	inf	inf	1.8252e-09	5.69741e-12
201	osa-MIR167h-p3_2	TCATGCTGTAGTTTCATCTGCT	down	36.3577	0	-inf	-inf	7.0314e-11	7.81701e-13
202	zma-miR167b-3p_L-1_1ss5AG	ATCGTGCTGTGACAGTTTCACT	down	25.1707	0	-inf	-inf	5.7982e-08	3.91279e-09
203	zma-miR167b-3p_L-1_2ss5AG10GT	ATCGTGCTTTGACAGTTTCACT	down	13.9837	0	-inf	-inf	5.2668e-05	1.95815e-05
204	osa-miR167d-5p_R+1_1	TGAAGCTGCCAGCATGATCTGG	up	0	185.728	inf	inf	1.9715e-36	2.32033e-50
205	osa-miR171e-5p_2ss2GA21AG	TATTGGCTCGGCTCACTCAGG	down	75.5122	0	-inf	-inf	5.6378e-21	2.75327e-26
206	osa-MIR171e-p5_2ss1GA20AG	ATTGGCTCGGCTCACTCAGG	down	86.6992	0	-inf	-inf	7.6018e-24	5.49562e-30
207	osa-miR393a_L+1	ATCCAAAGGGATCGCATTGATC	up	0	6.5481	inf	inf	0.017953	0.0176404
208	osa-miR393a_L-1R+1	CCAAAGGGATCGCATTGATCC	down	16.7805	0	-inf	-inf	9.4496e-06	1.91845e-06
209	zma-miR393b-3p_L-2_3ss3CT4AC21GA	TCATGCGATCCTTTTGGAAG	down	13.9837	0	-inf	-inf	5.2668e-05	1.95815e-05
210	tae-MIR396-p3_1ss1TC	CCTCCGCCTGTTGATGGTTCA	up	0	92.8639	inf	inf	4.9762e-19	1.19657e-25
211	gma-miR396a-5p_L-1_1ss21GA	TCCACAGCTTTCTTGAACTA	down	69.9187	0	-inf	-inf	1.5411e-19	2.86981e-24
212	mdm-miR397a_1ss21AT	TTGAGTGCAGCGTTGATGAAT	up	0	22.6207	inf	inf	1.0891e-05	1.18387e-06
213	bdi-miR397b-5p_L-1R+2	TTGAGTGCAGCGTTGATGAACA	up	0	46.432	inf	inf	2.9365e-10	4.6759e-13
214	mtr-miR398a-5p_1ss17CA	GGAGTGACACTGAGAAAACAAG	up	0	51.1942	inf	inf	3.6554e-11	3.31393e-14
215	osa-miR399d_L-1	GCCAAAGGAGAGTTGCCCTG	down	25.1707	0	-inf	-inf	5.7982e-08	3.91279e-09
216	csi-miR399f-3p	CGCCAAAGGAGAATTGCCCTG	up	0	10.1198	inf	inf	0.0032604	0.00250277
217	sbi-MIR437j-p5_2ss17AG22AG	AACTTTGACCAAGTTTGTAGAGAA	up	0	7.14338	inf	inf	0.013443	0.0176403
218	osa-MIR437-p5_2ss17TA18AG_2	TTGACCAAGTTTGTAGAGAAA	up	0	17.8584	inf	inf	9.2941e-05	1.56218e-05
219	osa-MIR437-p5_2ss17TA18AG_1	TTGACCAAGTTTGTAGAGAA	up	0	17.8584	inf	inf	9.2941e-05	1.56218e-05
220	bdi-MIR530b-p3_1ss14GC	AGGTGCAGTGGCACATGCAGC	up	0	79.1725	inf	inf	1.88e-16	9.74126e-22
221	bdi-MIR530a-p5_1ss2TG	TGGCTGCATTTGCACCTGCAC	up	0	75.6008	inf	inf	8.8595e-16	7.17517e-21
222	tae-MIR531-p5_2ss10CG19AG	TCGCCGGAGGAGCGTGCAGC	down	341.203	0	-inf	-inf	8.6011e-89	1.92142e-115
223	tae-miR531_L-2R+2_1	CTCGCCGGAGCAGCGTGCAAC	down	39.1545	0	-inf	-inf	1.3228e-11	7.65749e-14
224	tae-miR531_L-2	CTCGCCGGAGCAGCGTGCA	down	16.7805	0	-inf	-inf	9.4496e-06	1.91845e-06
225	tae-miR531_L-2R+2_2	CTCGCCGGAGCAGCGTGCACA	down	39.1545	0	-inf	-inf	1.3228e-11	7.65749e-14
226	osa-MIR812q-p3_1ss20TG_2	ACTTATTTTGGGACGGAGGGAGT	down	16.7805	0	-inf	-inf	9.4496e-06	1.91845e-06
227	osa-MIR812q-p3_1ss20TG_1	ACTTATTTTGGGACGGAGGGA	down	16.7805	0	-inf	-inf	9.4496e-06	1.91845e-06
228	osa-MIR818d-p3_1ss17GA	CTTATATTATGGGACGAAGGGAGT	up	0	7.14338	inf	inf	0.013443	0.0176403
229	osa-MIR818d-p3_2ss5TC17GA	CTTACATTATGGGACGAAGGGAGT	up	0	5.95282	inf	inf	0.024043	0.0341175
230	osa-MIR818b-p5_2ss9AG21AT	TCCGTCCCGTAATATAAGAGT	up	0	7.14338	inf	inf	0.013443	0.0176403
231	tae-MIR1120a-p5_2ss12AC20AG	TCCGTCCCATACTATAAGAGC	up	0	48.2178	inf	inf	1.3436e-10	2.45558e-13
232	tae-MIR1120a-p5_1ss7CT	TCCGTCTCATAATATAAGAAC	up	0	13.0962	inf	inf	0.00081729	0.00036647
233	tae-MIR1120a-p5_1ss10TC	TCCGTCCCACAATATAAGAAC	up	0	23.216	inf	inf	8.3432e-06	1.18387e-06
234	tae-MIR1120a-p5_2ss1TC20AG	CCCGTCCCATAATATAAGAGC	up	0	13.0962	inf	inf	0.00081729	0.00036647
235	tae-MIR1120a-p3_2ss20TC21TC	TTATGAGACGGAGGGAGTACC	up	0	7.14338	inf	inf	0.013443	0.0176403
236	tae-MIR1120a-p5_1	CCGTCCCATAATATAAGAAC	down	13.9837	0	-inf	-inf	5.2668e-05	1.95815e-05
237	tae-MIR1120a-p5_1ss21CT	TCCGTCCCATAATATAAGAAT	up	0	7.14338	inf	inf	0.013443	0.0176403
238	tae-MIR1120a-p5_2	TCCGTCCCATAATATAAGAAC	down	13.9837	0	-inf	-inf	5.2668e-05	1.95815e-05
239	tae-MIR1127b-p5_2ss19CA21AC	TGTCCGGAAATACTTGTCATC	up	0	10.1198	inf	inf	0.0032604	0.00250277
240	tae-MIR1127b-p3_2ss8TC24TC	GTATTTCCGGACGGAGGGAGTATC	up	0	7.14338	inf	inf	0.013443	0.0176403
241	tae-MIR1128-p3_2ss1CT20CG_2	TTATCCATTTTGATGACAAGTATT	up	0	13.0962	inf	inf	0.00081729	0.00036647
242	tae-MIR1128-p5_1ss6CT	TCCCTTCGTCCGAAAATACTTGTC	up	0	6.5481	inf	inf	0.017953	0.0176404
243	tae-MIR1128-p3_1ss17CG	TCCATTTTGATGACAAGTATT	up	0	5.95282	inf	inf	0.024043	0.0341175
244	tae-MIR1128-p5_1ss7AG	CGTCCGGAAATACTTGTCATC	up	0	14.2868	inf	inf	0.00047283	0.000194209
245	tae-MIR1128-p3_1ss10CT_2	CAACTATTTTCGGACGGAGGGAGT	up	0	23.8113	inf	inf	6.3931e-06	6.07955e-07
246	tae-MIR1128-p5_1ss6AG	GTCCGGAAATACTTGTCATC	down	30.7642	0	-inf	-inf	2.0039e-09	3.75525e-11
247	tae-MIR1128-p5_2ss1CA17AG	ATACTCCCTCCGTCCGGAAATACT	up	0	8.92922	inf	inf	0.0057171	0.00477955
248	tae-MIR1128-p5_1ss22AG	AAAATACTTGTCATCAAAATGGAT	up	0	9.52451	inf	inf	0.0043143	0.00250279
249	tae-MIR1128-p5_1ss10AG	CTCCGTCCGGAAATACTTGTCATC	up	0	26.7877	inf	inf	1.6953e-06	8.3649e-08
250	tae-MIR1128-p5_1ss16AG	TACTCCCTCCGTCCGGAAATACTT	up	0	8.33394	inf	inf	0.007588	0.00916282
251	tae-MIR1128-p3_1ss10CG	TGATGACAAGTATTTCCGGACGGA	up	0	14.2868	inf	inf	0.00047283	0.000194209
252	tae-MIR1128-p3_1ss22AC	TATTTCCGGACGGAGGGAGTACT	up	0	8.33394	inf	inf	0.007588	0.00916282
253	tae-MIR1128-p3_2ss3CT22CG_1	TTTTATCCATTTTGATGACAAGT	up	0	6.5481	inf	inf	0.017953	0.0176404
254	tae-MIR1128-p5_1ss1CA	ATACTCCCTCCGTCCGAAAATACT	up	0	5.95282	inf	inf	0.024043	0.0341175
255	tae-MIR1128-p3_2ss14CG21CT	ATTTTGATGACAAGTATTTCT	up	0	7.73866	inf	inf	0.010089	0.00916286
256	tae-MIR1128-p3_1ss11CG	TTGATGACAAGTATTTCCGGA	up	0	57.7423	inf	inf	2.0963e-12	3.42384e-16
257	tae-MIR1128-p5_1ss11AG	CCTCCGTCCGGAAATACTTGTCAT	up	0	20.2396	inf	inf	3.1724e-05	4.46908e-06
258	tae-MIR1128-p5_1ss24TC	AAAATACTTGTCATCAAAATGAAC	up	0	6.5481	inf	inf	0.017953	0.0176404
259	tae-MIR1128-p3_2ss3CT22CG_2	TTTTATCCATTTTGATGACAAGTA	up	0	6.5481	inf	inf	0.017953	0.0176404
260	tae-MIR1128-p3_1ss4CA	CAAATATTTCCGGACGGAGGGAGT	up	0	11.9056	inf	inf	0.0014173	0.000693258
261	tae-MIR1128-p5_1ss9AG_1	TCCGTCCGGAAATACTTGTCA	up	0	94.0545	inf	inf	2.9718e-19	6.3773e-26
262	tae-MIR1128-p3_2ss11CG17CT	TTGATGACAAGTATTTTCGGA	up	0	7.14338	inf	inf	0.013443	0.0176403
263	tae-MIR1128-p3_2ss14CG20CT_2	ATTTTGATGACAAGTATTTTCGGA	up	0	11.9056	inf	inf	0.0014173	0.000693258
264	tae-MIR1128-p3_1ss14CG_3	ATTTTGATGACAAGTATTTCCGGA	up	0	25.5971	inf	inf	2.8809e-06	1.61591e-07
265	tae-MIR1128-p3_8	CAACTATTTCCGGACGGAGGGAGT	up	0	26.1924	inf	inf	2.2097e-06	1.6159e-07
266	tae-MIR1128-p3_2ss6CT22AT	TATTTTCGGACGGAGGGAGTATT	down	22.374	0	-inf	-inf	3.1432e-07	3.99403e-08
267	tae-MIR1128-p5_2ss1CG17AG	GTACTCCCTCCGTCCGGAAATACT	up	0	8.33394	inf	inf	0.007588	0.00916282
268	tae-MIR1128-p3_2ss14CG20CT_1	ATTTTGATGACAAGTATTTTC	up	0	11.9056	inf	inf	0.0014173	0.000693258
269	tae-MIR1128-p3_2ss1CT20CG_1	TTATCCATTTTGATGACAAGT	up	0	13.0962	inf	inf	0.00081729	0.00036647
270	tae-miR1130b-3p_L+1R-1_1ss10TC	ATCTTATATCATGGGACGGAG	up	0	9.52451	inf	inf	0.0043143	0.00250279
271	tae-MIR1130a-p3_2ss18GA20GA	AAAACGTCTTACATTATAGAA	up	0	11.9056	inf	inf	0.0014173	0.000693258
272	tae-MIR1130a-p3	AAAACGTCTTACATTATGGGA	up	0	9.52451	inf	inf	0.0043143	0.00250279
273	bdi-MIR1135-p5_2ss16TA17GC	ATACGGATGTATCTAACT	up	0	8.92922	inf	inf	0.0057171	0.00477955
274	osa-miR1436_L+2R-2	TTACATTATGGGACGGAGGGA	up	0	5.95282	inf	inf	0.024043	0.0341175
275	osa-miR1436_L+3_1ss18AT	CTTACATTATGGGACGGTGGGAGT	down	16.7805	0	-inf	-inf	9.4496e-06	1.91845e-06
276	hvu-MIR5049c-p5_2ss14TA21CT	TCCAAAATAAATGACTCAACT	up	0	8.92922	inf	inf	0.0057171	0.00477955
277	hvu-MIR5049c-p3_2ss4AC20GA	ACACTTATTTTGGGACGGAAGAAG	up	0	5.95282	inf	inf	0.024043	0.0341175
278	hvu-miR5049c_L-2_1ss6AC	ACACTTATTTTGGGACGGAGG	up	0	19.6443	inf	inf	4.1479e-05	4.46917e-06
279	hvu-miR5049f_L+1R+2_2ss14TC20GA	CAATTAATATGGACCGGAGAGAGT	up	0	36.9075	inf	inf	1.9247e-08	1.3296e-10
280	hvu-MIR5049f-p3_1ss9CT	ATATGGATTGGAGGGAGTACT	up	0	5.95282	inf	inf	0.024043	0.0341175
281	hvu-MIR5049d-p5_2ss3TA23AT	AAATATTTAGGAACGGAGGGAGTA	up	0	9.52451	inf	inf	0.0043143	0.00250279
282	bdi-MIR5064-p5_1	ATTTGTCCATAGCATCAGCC	down	44.748	0	-inf	-inf	4.7133e-13	7.34836e-16
283	tae-MIR5085-p5_2ss10CT24CT	TTTTGTGGCTTGTGTAAAAAAGAT	up	0	6.5481	inf	inf	0.017953	0.0176404
284	bdi-MIR5164-p5_2ss13CG19CT	TGTCTAGATACGGATGTATC	down	16.7805	0	-inf	-inf	9.4496e-06	1.91845e-06
285	bdi-MIR5164-p5_2ss14CG20CT	TTGTCTAGATACGGATGTATC	up	0	13.6915	inf	inf	0.00062141	0.000194212
286	bdi-MIR5164-p5_2ss15CG21CT	TTTGTCTAGATACGGATGTAT	up	0	9.52451	inf	inf	0.0043143	0.00250279
287	bdi-MIR5169a-p5_2ss17GA20GC	AAGTTTGACCAAGTTTATACA	up	0	12.5009	inf	inf	0.0010758	0.000366474
288	bdi-MIR5169a-p5_1ss21AG	AAGTTTGACCAAGTTTGTAGG	up	0	8.92922	inf	inf	0.0057171	0.00477955
289	tae-miR6201	TGACCCTGAGGCACTCATACCG	down	13.9837	0	-inf	-inf	5.2668e-05	1.95815e-05
290	bdi-MIR7775-p5_1ss12AT	TAAACCGGTTTTTTCTGAAGCACC	down	41.9512	0	-inf	-inf	2.4944e-12	7.50111e-15
291	bdi-MIR7775-p5_1ss11AT	AAACCGGTTTTTTCTGAAGCACC	down	69.9187	0	-inf	-inf	1.5411e-19	2.86981e-24
292	tae-MIR9652-p5_2ss3CT18TC_1	ACTTGTTTGTCATTAAGCTTC	up	0	8.92922	inf	inf	0.0057171	0.00477955
293	tae-MIR9668-p3_2ss1AG22AG	GAGTATTTTCGGACGGAGGGAGTA	up	0	7.14338	inf	inf	0.013443	0.0176403
294	tae-MIR9668-p3_2ss17GA23AG	CAAGTATTTTCGGACGAAGGGAGT	up	0	7.14338	inf	inf	0.013443	0.0176403
295	tae-MIR9668-p3_1ss14TC_2	ATGACAAGTATTTCCGGACGGAGG	up	0	29.7641	inf	inf	4.5197e-07	1.17955e-08
296	tae-MIR9668-p3_1ss13TC_3	TGACAAGTATTTCCGGACGGAGGG	up	0	5.95282	inf	inf	0.024043	0.0341175
297	tae-MIR9668-p3_2ss20GA22AG_2	AAGTATTTTCGGACGGAGGAAGTA	up	0	11.3104	inf	inf	0.0018689	0.00131515
298	tae-MIR9668-p3_1ss14GA	GACAAGTATTTTCAGACGGAGGGA	up	0	9.52451	inf	inf	0.0043143	0.00250279
299	tae-MIR9668-p3_1ss13TC_1	TGACAAGTATTTCCGGACGGA	up	0	5.95282	inf	inf	0.024043	0.0341175
300	tae-MIR9668-p3_2ss19GA21AG	AGTATTTTCGGACGGAGGAAGTA	up	0	6.5481	inf	inf	0.017953	0.0176404
301	tae-MIR9668-p3_2ss12GA23AG	CAAGTATTTTCAGACGGAGGGAGT	up	0	14.882	inf	inf	0.00036002	0.00010315
302	tae-MIR9668-p3_2ss20GA22AG_1	AAGTATTTTCGGACGGAGGAAGT	up	0	11.3104	inf	inf	0.0018689	0.00131515
303	tae-MIR9668-p3_2ss16GA23AG	CAAGTATTTTCGGACAGAGGGAGT	up	0	7.73866	inf	inf	0.010089	0.00916286
304	tae-MIR9668-p3_1ss13TC_2	TGACAAGTATTTCCGGACGGAGG	up	0	5.95282	inf	inf	0.024043	0.0341175
305	tae-MIR9668-p3_2ss21AG24CT	AGTATTTTCGGACGGAGGGAGTAT	down	13.9837	0	-inf	-inf	5.2668e-05	1.95815e-05
306	tae-MIR9668-p3_1ss14TC_1	ATGACAAGTATTTCCGGACGG	up	0	29.7641	inf	inf	4.5197e-07	1.17955e-08
307	tae-MIR9668-p3_2ss20AG24AT	GTATTTTCGGACGGAGGGAGTACT	up	0	7.73866	inf	inf	0.010089	0.00916286
308	tae-MIR9668-p3_1ss12TC	TGACAAGTATTCTCGGACGGA	up	0	7.73866	inf	inf	0.010089	0.00916286
309	tae-MIR9668-p3_2ss21GA23AG	CAAGTATTTTCGGACGGAGGAAGT	up	0	5.95282	inf	inf	0.024043	0.0341175
310	tae-MIR9668-p3_1ss6GC	GACAACTATTTTCGGACGGAGGGA	up	0	5.95282	inf	inf	0.024043	0.0341175
311	tae-MIR9668-p3_2ss20GA23AG	CAAGTATTTTCGGACGGAGAGAGT	up	0	7.14338	inf	inf	0.013443	0.0176403
312	tae-MIR9668-p3_1ss1AG	GATGACAAGTATTTTCGGACGGAG	up	0	7.73866	inf	inf	0.010089	0.00916286
313	tae-MIR9674a-p5_1ss20GT	GTAGGATGGCTGGTGCTATTG	up	0	57.7423	inf	inf	2.0963e-12	3.42384e-16
314	bdi-MIR5064-p3_1ss21CT	TTGTCCATAGCATCAGCCAGT	up	0	35.1216	inf	inf	4.2291e-08	4.73896e-10
315	ata-miR9674c-3p_L-1R+1_1ss10GT	GTGCTATGTATAAATTCAACC	down	50.3415	0	-inf	-inf	1.6917e-14	1.52944e-17
316	tae-miR9783_L+3_2ss7AG20AC	GAAATAGGCACCGGTGCTTCAGAA	up	0	11.3104	inf	inf	0.0018689	0.00131515
317	ata-MIR9783-p3_1ss18GA	AAGCACCGGTGCTTAAGAAAAGCC	up	0	14.882	inf	inf	0.00036002	0.00010315
318	ata-miR9783-3p_R+1_2ss18AG19GA	ATAAGCACCGGTGCTTAGAGAA	up	0	8.33394	inf	inf	0.007588	0.00916282
319	tae-MIR9783-p3_2ss8AG21AC	AGAAATAGGCACCGGTGCTTCAGA	up	0	8.33394	inf	inf	0.007588	0.00916282
320	tae-MIR9783-p3_2ss4AG17AC	ATAGGCACCGGTGCTTCAGA	down	50.3415	0	-inf	-inf	1.6917e-14	1.52944e-17
321	ata-MIR9783-p3_2ss17GA21GA	AGCACCGGTGCTTAAGAAAAACCT	up	0	11.3104	inf	inf	0.0018689	0.00131515
322	bdi-miR156b-5p_R+4	TGACAGAAGAGAGTGAGCACACCA	up	0	24.4065	inf	inf	4.9001e-06	6.07953e-07
323	gma-miR156a_L+1	ATGACAGAAGAGAGTGAGCAC	up	0	28.5735	inf	inf	7.665e-07	2.26009e-08
324	gma-miR156a_1ss20CT	TGACAGAAGAGAGTGAGCAT	up	0	92.2687	inf	inf	6.4394e-19	2.24758e-25
325	zma-miR159a-3p_1ss21GT	TTTGGATTGAAGGGAGCTCTT	up	0	19.049	inf	inf	5.4256e-05	8.35071e-06
326	bdi-miR159a-3p_L-1R+1	TTGGATTGAAGGGAGCTCTC	up	0	99.412	inf	inf	2.9238e-20	2.78608e-27
327	sof-MIR159c-p5_2ss22TG23GT	AGACGACGACGAAGAAGAAGAGT	down	16.7805	0	-inf	-inf	9.4496e-06	1.91845e-06
328	nta-MIR172e-p3_2ss14CG18TA	TTGGAACGATACAGAGAA	down	117.463	0	-inf	-inf	1.0079e-31	4.45709e-40
329	nta-MIR172f-p3_2ss15CG19TA	ATTGGAACGATACAGAGAA	down	128.65	0	-inf	-inf	1.3892e-34	4.09829e-44
330	zma-miR319b-5p_L-1R+1	GAGCGTCCTTCAGTCCACTCA	down	13.9837	0	-inf	-inf	5.2668e-05	1.95815e-05
331	osa-miR396e-5p_L-1R-2	CCACAGGCTTTCTTGAAC	down	22.374	0	-inf	-inf	3.1432e-07	3.99403e-08
332	osa-miR396e-5p_L-1_1ss13CT	CCACAGGCTTTTTTGAACTG	down	16.7805	0	-inf	-inf	9.4496e-06	1.91845e-06
333	osa-miR396d_1ss20GC	TCCACAGGCTTTCTTGAACCG	up	0	6.5481	inf	inf	0.017953	0.0176404
334	bdi-miR398b_L-2R+2	GGAGTGTCACTGAGAACACAAG	up	0	236.922	inf	inf	5.3542e-46	2.49897e-64
335	tae-miR408_L-1R+3	TGCACTGCCTCTTCCCTGGCTCC	up	0	11.3104	inf	inf	0.0018689	0.00131515
336	tae-miR408_L-1	TGCACTGCCTCTTCCCTGGC	up	0	172.632	inf	inf	5.5467e-34	4.18279e-47
337	osa-MIR437-p5_1ss1AT	TTTTTTCTATAAACTTGGTC	down	16.7805	0	-inf	-inf	9.4496e-06	1.91845e-06
338	osa-miR444a-3p.2	TGCAGTTGCTGCCTCAAGCTT	up	0	220.254	inf	inf	6.951e-43	1.29523e-59
339	tae-MIR531-p3_2ss19AC20CA	TCGCCGGAGCAGCGTGCACA	down	39.1545	0	-inf	-inf	1.3228e-11	7.65749e-14
340	tae-MIR531-p5_2ss13GT18CA	CTCGCCGGAGCATCGTGAAA	down	13.9837	0	-inf	-inf	5.2668e-05	1.95815e-05
341	osa-MIR818d-p3_2	TTATATTATGGGACGGAGGGAGT	down	22.374	0	-inf	-inf	3.1432e-07	3.99403e-08
342	osa-MIR818d-p3_1	CTTATATTATGGGACGGAGGGAGT	down	22.374	0	-inf	-inf	3.1432e-07	3.99403e-08
343	tae-MIR1120a-p5_1ss20AT	TCCGTCCCATAATATAAGATC	up	0	20.8349	inf	inf	2.4271e-05	4.52143e-06
344	tae-MIR1122c-p3_1ss15GT	TATTATGGGACGGATGGAGTA	up	0	16.0726	inf	inf	0.00020911	5.48913e-05
345	tae-MIR1127b-p5_1ss3TC	TCCGTCCGGAAATACTTGTCC	up	0	19.6443	inf	inf	4.1479e-05	4.46917e-06
346	tae-MIR1128-p3_14	TAAAATACATCTAGATACATC	up	0	26.1924	inf	inf	2.2097e-06	1.6159e-07
347	tae-MIR1128-p3_15	TAGAACTAAAATACATCTAGATAC	up	0	26.1924	inf	inf	2.2097e-06	1.6159e-07
348	tae-MIR1128-p3_1ss10CT_1	ACTAAAATATATCTAGATACATCC	up	0	23.8113	inf	inf	6.3931e-06	6.07955e-07
349	tae-MIR1128-p3_4	ACTAAAATACATCTAGATACATC	up	0	26.1924	inf	inf	2.2097e-06	1.6159e-07
350	tae-MIR1128-p5_1ss19CT_1	TCTAGAACTAAAATACATT	up	0	10.7151	inf	inf	0.002467	0.00131516
351	tae-MIR1128-p3_11	CTAAAATACATCTAGATACATCCC	up	0	26.1924	inf	inf	2.2097e-06	1.6159e-07
352	tae-MIR1128-p3_10	CTAAAATACATCTAGATACATCC	up	0	26.1924	inf	inf	2.2097e-06	1.6159e-07
353	tae-MIR1128-p3_7	AGAACTAAAATACATCTAGATACA	up	0	26.1924	inf	inf	2.2097e-06	1.6159e-07
354	tae-MIR1128-p3_1ss3CG	ATGTAGAACTAAAATACATC	up	0	10.7151	inf	inf	0.002467	0.00131516
355	tae-MIR1128-p3_12	GAACTAAAATACATCTAGATACAT	up	0	26.1924	inf	inf	2.2097e-06	1.6159e-07
356	tae-MIR1128-p5_1ss19CT_2	TCTAGAACTAAAATACATTT	up	0	10.7151	inf	inf	0.002467	0.00131516
357	tae-MIR1128-p3_1ss7CG	ATGTATGTAGAACTAAAATACATC	up	0	16.0726	inf	inf	0.00020911	5.48913e-05
358	tae-MIR1128-p3_3	AACTAAAATACATCTAGATACATC	up	0	26.1924	inf	inf	2.2097e-06	1.6159e-07
359	tae-MIR1128-p5_1ss21CT_1	ATGTATCTAGAACTAAAATATATC	up	0	16.6679	inf	inf	0.0001595	2.92614e-05
360	tae-MIR1128-p5_1ss21CT_3	TATCTAGAACTAAAATACATTT	up	0	16.6679	inf	inf	0.0001595	2.92614e-05
361	tae-MIR1128-p3_1ss14CG_1	ATTTTGATGACAAGTATTTC	up	0	25.5971	inf	inf	2.8809e-06	1.61591e-07
362	tae-MIR1128-p3_13	GTATCTAGAACTAAAATACATCTA	up	0	26.1924	inf	inf	2.2097e-06	1.6159e-07
363	tae-MIR1128-p3_1ss4TC	ATGCATCTAGAACTAAAATACATC	up	0	30.9546	inf	inf	2.6669e-07	6.17207e-09
364	tae-MIR1128-p5_1ss9AG_2	TCCGTCCGGAAATACTTGTCATC	up	0	94.0545	inf	inf	2.9718e-19	6.3773e-26
365	tae-MIR1128-p3_1	AAAATACATCTAGATACATC	up	0	26.1924	inf	inf	2.2097e-06	1.6159e-07
366	tae-MIR1128-p3_5	ACTAAAATACATCTAGATACATCC	up	0	26.1924	inf	inf	2.2097e-06	1.6159e-07
367	tae-MIR1128-p3_9	CTAAAATACATCTAGATACATC	up	0	26.1924	inf	inf	2.2097e-06	1.6159e-07
368	tae-MIR1128-p5_1ss21CT_2	TATCTAGAACTAAAATACATT	up	0	16.6679	inf	inf	0.0001595	2.92614e-05
369	tae-MIR1128-p5_1ss3GA_2	ATATATCTAGAACTAAAATACATC	up	0	45.2414	inf	inf	4.9472e-10	8.72538e-13
370	tae-MIR1128-p3_1ss20AG	ATGTATCTAGAACTAAAATGCATC	up	0	18.4537	inf	inf	7.0996e-05	1.56215e-05
371	tae-MIR1128-p3_2	AAAATACATCTAGATACATCCCCT	up	0	26.1924	inf	inf	2.2097e-06	1.6159e-07
372	tae-MIR1128-p3_1ss22CT	AAAATACATCTAGATACATCCTCT	up	0	15.4773	inf	inf	0.0002743	0.000103148
373	tae-MIR1128-p3_6	AGAACTAAAATACATCTAGATAC	up	0	26.1924	inf	inf	2.2097e-06	1.6159e-07
374	tae-MIR1128-p5_1ss3GA_1	AAAGGGATGTATCTAGAACTAAAA	up	0	45.2414	inf	inf	4.9472e-10	8.72538e-13
375	tae-MIR1128-p3_1ss14CG_2	ATTTTGATGACAAGTATTTCC	up	0	25.5971	inf	inf	2.8809e-06	1.61591e-07
376	far-MIR1134-p5_2ss10GA20GC	CAACAAGAAAAAGAGATCAC	up	0	17.8584	inf	inf	9.2941e-05	1.56218e-05
377	osa-MIR1439-p5_2ss8TC19TG	TTATATTCTGGAACGGAGGGAGT	down	36.3577	0	-inf	-inf	7.0314e-11	7.81701e-13
378	vvi-MIR3630-p3_2ss18CT19AT	TGGGAATCTCTCTGATGTT	down	16.7805	0	-inf	-inf	9.4496e-06	1.91845e-06
379	gma-miR4995_L-2R+3	GCAGTGGCTTGGTTAAGGGAAC	up	0	10.7151	inf	inf	0.002467	0.00131516
380	hvu-MIR5049c-p5_2ss7AG17CT	AAATAAGTGTCTCAACTTTGTACT	up	0	21.4301	inf	inf	1.8576e-05	4.52143e-06
381	hvu-miR5049d_L-1R+1_1ss6TA	ACAAATATTTAGGAACGGAGG	up	0	18.4537	inf	inf	7.0996e-05	1.56215e-05
382	hvu-MIR5052-p5_2ss8GA24GC	GATCAATACGGATGGTTCCTTCGC	down	41.9512	0	-inf	-inf	2.4944e-12	7.50111e-15
383	bdi-MIR5054-p5_2ss12TA21GC	TCCGTGGTTGAAGCGTTGTGCAT	down	19.5772	0	-inf	-inf	1.7158e-06	1.87948e-07
384	bdi-miR5054_L+2	GTTCCCCACGGTCGGCGCCA	down	25.1707	0	-inf	-inf	5.7982e-08	3.91279e-09
385	bdi-miR5054	TCCCCACGGTCGGCGCCA	down	13.9837	0	-inf	-inf	5.2668e-05	1.95815e-05
386	bdi-MIR5064-p5_2	TTTGTCCATAGCATCAGCCAG	down	44.748	0	-inf	-inf	4.7133e-13	7.34836e-16
387	bdi-MIR5066-p3_2ss11GA20CA_2	TTTTGGTTGCATTGGCTAGAGCAT	up	0	18.4537	inf	inf	7.0996e-05	1.56215e-05
388	bdi-miR5066_L+1_2ss11AT17GT	GAAGTGTATATGTGGATTGCCT	down	33.561	0	-inf	-inf	3.7477e-10	3.67873e-12
389	bdi-MIR5066-p3_2ss11GA20CA_1	TTTTGGTTGCATTGGCTAGAGCA	up	0	18.4537	inf	inf	7.0996e-05	1.56215e-05
390	bdi-MIR5066-p3_1ss18GA	ATCGGTCTTTTGGTTGCATTGGCT	up	0	16.6679	inf	inf	0.0001595	2.92614e-05
391	bdi-miR5066_L+2_2ss12AT18GT	TGAAGTGTATATGTGGATTGCCT	down	55.9349	0	-inf	-inf	6.1073e-16	1.46743e-19
392	osa-miR5071_L-1_1ss15GA	CAAGCATCATATCATGGACA	down	212.553	0	-inf	-inf	5.2916e-56	2.25972e-72
393	osa-miR5071_2ss15GA21AT	TCAAGCATCATATCATGGACT	up	0	30.3594	inf	inf	3.4715e-07	1.17953e-08
394	osa-miR5071_R-1_1ss15GA	TCAAGCATCATATCATGGAC	up	0	8.92922	inf	inf	0.0057171	0.00477955
395	osa-miR5072_L-4_1ss13GT	TCCCCAGCTGAGTCGCCA	down	16.7805	0	-inf	-inf	9.4496e-06	1.91845e-06
396	osa-miR5072_L-4	TCCCCAGCGGAGTCGCCA	up	0	7.14338	inf	inf	0.013443	0.0176403
397	osa-miR5073_L-1R+1_1ss19TA	TTTGGTGAATCGGAAACAATTTT	down	39.1545	0	-inf	-inf	1.3228e-11	7.65749e-14
398	osa-miR5073_1ss19TA	GTTTGGTGAATCGGAAACAATTT	up	0	17.2632	inf	inf	0.00012173	2.92609e-05
399	cas-miR5139	AAACCTGGCTCTGATACCA	down	30.7642	0	-inf	-inf	2.0039e-09	3.75525e-11
400	cas-miR5139_L+1	GAAACCTGGCTCTGATACCA	down	13.9837	0	-inf	-inf	5.2668e-05	1.95815e-05
401	bdi-MIR5175b-p5_2ss7AT17TC	GACAAGTATTTAGGAACGGA	down	22.374	0	-inf	-inf	3.1432e-07	3.99403e-08
402	bdi-miR5200a-3p_R+1	TGTAGATACTCCCTAAGGCTTT	up	0	5.95282	inf	inf	0.024043	0.0341175
403	gma-MIR5368-p5_1ss17CA	GAGATACCACTCTGGAAGAGCT	up	0	6.5481	inf	inf	0.017953	0.0176404
404	gma-MIR5368-p5_2ss1TC21TC_3	CCCTGGGATTGGCTTTGGGCCTT	up	0	5.95282	inf	inf	0.024043	0.0341175
405	gma-miR5368_L+2R+2	AGGGACAGTCTCAGGTAGACAGT	up	0	8.92922	inf	inf	0.0057171	0.00477955
406	gma-MIR5368-p5_2ss4TC24TC	GTTCCCTGGGATTGGCTTTGGGCC	up	0	25.0018	inf	inf	3.7567e-06	3.13011e-07
407	gma-MIR5368-p3_2ss3AT20CA	AGTGAGATACCACTCTGGAAGA	up	0	7.14338	inf	inf	0.013443	0.0176403
408	gma-MIR5368-p5	CCTGGGATTGGCTTTGGGC	up	0	7.14338	inf	inf	0.013443	0.0176403
409	gma-MIR5368-p5_2ss3TC23TC	TTCCCTGGGATTGGCTTTGGGCCTT	up	0	5.95282	inf	inf	0.024043	0.0341175
410	gma-MIR5368-p5_2ss1TC21TC_2	CCCTGGGATTGGCTTTGGGCCT	up	0	5.95282	inf	inf	0.024043	0.0341175
411	gma-MIR5368-p3_2ss2TC22TC_1	TCCCTGGGATTGGCTTTGGGCC	up	0	16.6679	inf	inf	0.0001595	2.92614e-05
412	gma-MIR5368-p5_2ss1TC21TC_1	CCCTGGGATTGGCTTTGGGCC	up	0	5.95282	inf	inf	0.024043	0.0341175
413	gma-MIR5368-p3_2ss2TC22TC_2	TCCCTGGGATTGGCTTTGGGCCTT	up	0	16.6679	inf	inf	0.0001595	2.92614e-05
414	gma-MIR5368-p3_1ss1TC	CCCTGGGATTGGCTTTGGGC	up	0	10.7151	inf	inf	0.002467	0.00131516
415	osa-MIR5794-p3_2ss17CT20GA	TATTGTTTTCTATATTTTGAAT	up	0	27.383	inf	inf	1.3009e-06	8.36481e-08
416	hbr-MIR6171-p5_1ss15GA	TGTGGATTGCTGAAAGCTTTG	up	0	10.7151	inf	inf	0.002467	0.00131516
417	sbi-MIR6233-p3_2ss17AG24CA	TTTGGTTTTGGTAATTGATGACAA	down	25.1707	0	-inf	-inf	5.7982e-08	3.91279e-09
418	sbi-MIR6233-p3_2ss16AG23CA	TTGGTTTTGGTAATTGATGACAA	down	39.1545	0	-inf	-inf	1.3228e-11	7.65749e-14
419	sbi-MIR6233-p3_2ss2AT20AG	ATGTTTGGTTTTGGTAATTGATGA	down	16.7805	0	-inf	-inf	9.4496e-06	1.91845e-06
420	gma-MIR6300-p5_4	TGTAGTATAGTGGTAAGTATTCCCG	down	33.561	0	-inf	-inf	3.7477e-10	3.67873e-12
421	gma-MIR6300-p5_1ss9GT	TCGTTGTATTATAGTGGTAAGTATT	down	36.3577	0	-inf	-inf	7.0314e-11	7.81701e-13
422	gma-MIR6300-p5_6	TTGTAGTATAGTGGTAAGTATTCCC	down	33.561	0	-inf	-inf	3.7477e-10	3.67873e-12
423	gma-miR6300_L-1R+1_2	TCGTTGTAGTATAGTGGT	down	103.48	0	-inf	-inf	3.8177e-28	2.28149e-35
424	gma-MIR6300-p5_3	TATAGTGGTAAGTATTCCCGCC	down	33.561	0	-inf	-inf	3.7477e-10	3.67873e-12
425	gma-MIR6300-p5_1	GTTGTAGTATAGTGGTAAGTATT	down	33.561	0	-inf	-inf	3.7477e-10	3.67873e-12
426	gma-miR6300	GTCGTTGTAGTATAGTGG	down	16.7805	0	-inf	-inf	9.4496e-06	1.91845e-06
427	gma-MIR6300-p5_5	TTGTAGTATAGTGGTAAGTATTCC	down	33.561	0	-inf	-inf	3.7477e-10	3.67873e-12
428	gma-miR6300_L-1R+5	TCGTTGTAGTATAGTGGTAAGT	down	47.5447	0	-inf	-inf	8.9224e-14	7.19812e-17
429	gma-MIR6300-p3_1ss2CT	TTGTTGTAGTATAGTGGTAAGTATT	down	19.5772	0	-inf	-inf	1.7158e-06	1.87948e-07
430	gma-MIR6300-p5_2	GTTGTAGTATAGTGGTAAGTATTCC	down	33.561	0	-inf	-inf	3.7477e-10	3.67873e-12
431	gma-miR6300_L-1R+1_1	TCGTTGTAGTATAGTGGC	down	103.48	0	-inf	-inf	3.8177e-28	2.28149e-35
432	gma-miR6300_L-1R+6	TCGTTGTAGTATAGTGGTAAGTA	down	33.561	0	-inf	-inf	3.7477e-10	3.67873e-12
433	ptc-MIR6478-p5_2ss5CT20GA	CGACTTTAGCTCAGTTGGTA	down	159.415	0	-inf	-inf	1.9196e-42	3.31682e-54
434	ptc-miR6478_L-1R-1	CGACCTTAGCTCAGTTGGT	down	103.48	0	-inf	-inf	3.8177e-28	2.28149e-35
435	ptc-miR6478_L-1R+2_1ss21GA	CGACCTTAGCTCAGTTGGTAGA	down	274.081	0	-inf	-inf	1.0898e-71	6.75556e-93
436	ptc-miR6478_L-1R+3_1ss21GA	CGACCTTAGCTCAGTTGGTAGAG	down	16.7805	0	-inf	-inf	9.4496e-06	1.91845e-06
437	bdi-MIR7711-p5_2ss4TA19CT	AAGAGAAATCAACTCATTTTGAAT	down	30.7642	0	-inf	-inf	2.0039e-09	3.75525e-11
438	bdi-MIR7711-p5_2ss3TA18CT	AGAGAAATCAACTCATTTTGAAT	down	41.9512	0	-inf	-inf	2.4944e-12	7.50111e-15
439	bdi-MIR7757-p3_2ss6AG18GT	TTTATGAGCTCATTGAATT	up	0	7.73866	inf	inf	0.010089	0.00916286
440	bdi-MIR7761-p3_2ss11CA23CT	GTGGTGGTGGAAGCAGCGGGATT	down	16.7805	0	-inf	-inf	9.4496e-06	1.91845e-06
441	ath-miR8175_L+1_1ss3AT	CGTTCCCCGGCAACGGCGCCA	up	0	7.73866	inf	inf	0.010089	0.00916286
442	ath-miR8175_L+1	CGATCCCCGGCAACGGCGCCA	up	0	9.52451	inf	inf	0.0043143	0.00250279
443	ath-MIR8175-p3_2ss18TC22AC	TATAGTGGTAAGTATTCCCGCCT	down	30.7642	0	-inf	-inf	2.0039e-09	3.75525e-11
444	bdi-miR9483a_2ss19AC20GA	TTGAACTGTTTCCTCTGACATTCC	down	422.309	0	-inf	-inf	0	1.05258e-142
445	bdi-miR9483a_1ss20GA	TTGAACTGTTTCCTCTGAAATTCC	down	3135.15	0	-inf	-inf	0	0
446	tae-MIR9652-p5_2ss3CT18TC_2	ACTTGTTTGTCATTAAGCTTCT	up	0	8.92922	inf	inf	0.0057171	0.00477955
447	tae-MIR9775-p3_2ss4TG19GA	TATGGTATACATGATATGATG	up	0	7.73866	inf	inf	0.010089	0.00916286
448	mdm-MIR10989e-p3_2ss19AG21GC	AACACCATTGTCATTGTCGACGA	down	53.1382	0	-inf	-inf	3.2123e-15	1.49813e-18
449	bna-miR156a_2ss9GT21AT	TGACAGAATAGAGTGAGCACT	up	0	11.0127	inf	inf	0.002147	0.00131515
450	bra-miR156a-5p_R+1_1ss9GT	TGACAGAATAGAGTGAGCACT	up	0	11.0127	inf	inf	0.002147	0.00131515
451	bna-miR166a_L+2	AATCGGACCAGGCTTCATTCCCC	up	0	8.92922	inf	inf	0.0057171	0.00477955
452	mtr-miR172b_L+2	AAAGAATCTTGATGATGCTGCAT	up	0	20.2396	inf	inf	3.1724e-05	4.46908e-06
453	zma-miR319a-3p_L+1R+2_1ss9GT	CTTGGACTTAAGGGTGCTCCCTT	down	44.748	0	-inf	-inf	4.7133e-13	7.34836e-16
454	gma-miR482b-3p	TCTTCCCTACACCTCCCATACC	down	44.748	0	-inf	-inf	4.7133e-13	7.34836e-16
455	mes-miR827_R+2_1ss15AG	TTAGATGACCATCAGCAAACACA	up	0	22.0254	inf	inf	1.4221e-05	2.311e-06
456	hvu-miR5049b_1ss8AC	AGTATTTCGGTACAGAGGGAG	up	0	7.14338	inf	inf	0.013443	0.0176403
457	hvu-miR5049f	AATTAATATGGATCGGAGGGA	up	0	6.5481	inf	inf	0.017953	0.0176404
458	bdi-miR5054_L+1	TTCCCCACGGTCGGCGCCA	down	16.7805	0	-inf	-inf	9.4496e-06	1.91845e-06
459	gma-miR5368_L+2R-1	AGGGACAGTCTCAGGTAGAC	up	0	7.14338	inf	inf	0.013443	0.0176403
460	PC-5p-174509_33	GAGAAGTTACCGGCAGATTGC	up	0	7.73866	inf	inf	0.010089	0.00916286
461	PC-5p-53850_92	GAGGCTCCTCTGACGTACTGCAGC	up	0	16.6679	inf	inf	0.0001595	2.92614e-05
462	PC-3p-64140_80	TGCAGTACGTCAGGGGAGCCGAGT	up	0	30.3594	inf	inf	3.4715e-07	1.17953e-08
463	PC-5p-29084_147	TCAACCAAGGTCCTCGGAATG	up	0	75.6008	inf	inf	8.8595e-16	7.17517e-21
464	PC-3p-71153_73	ATGCCATGTTGTTCTGAAGAA	up	0	25.5971	inf	inf	2.8809e-06	1.61591e-07
465	PC-3p-46167_103	TTGTCCACACTTAGACACTACAACC	down	22.374	0	-inf	-inf	3.1432e-07	3.99403e-08
466	PC-3p-26298_159	ATATCTCATTTTCAACTATCCC	up	0	52.9801	inf	inf	1.6752e-11	8.84888e-15
467	PC-3p-69790_74	GAGTCTGATACCATGTGAGAGTTG	down	16.7805	0	-inf	-inf	9.4496e-06	1.91845e-06
468	PC-5p-168660_34	TGACAGTTTTTTCATAACAAC	up	0	6.5481	inf	inf	0.017953	0.0176404
469	PC-3p-1638_1210	TGTTCTGAAGAAACTGTCACC	up	0	135.129	inf	inf	5.8177e-27	8.82256e-37
470	PC-3p-190603_30	CAACTAATTCTGGGCAGAGGAAGT	down	22.374	0	-inf	-inf	3.1432e-07	3.99403e-08
471	PC-5p-137_14138	CTCATGACTCAGCTGAATGCC	down	9987.18	0	-inf	-inf	0	0
472	PC-3p-101299_54	CGTTTAGCTGGGTCCTGAGCG	down	86.6992	0	-inf	-inf	7.6018e-24	5.49562e-30
473	PC-5p-7811_389	ATATGCATGTGACCGAGCAATAAC	down	1141.07	0	-inf	-inf	0	0
474	PC-3p-287687_19	GCGGCGGTTATTGCTCGGTCACAT	down	13.9837	0	-inf	-inf	5.2668e-05	1.95815e-05
475	PC-3p-141805_40	ATTTCTCTCCTCTTTGTGAAG	up	0	16.0726	inf	inf	0.00020911	5.48913e-05
476	PC-5p-101565_54	TCCGTCCCACAATAGAAGATT	up	0	14.2868	inf	inf	0.00047283	0.000194209
477	PC-5p-161641_36	TGCAGTTTTCTGAGTTTGTAAC	down	64.3252	0	-inf	-inf	4.2251e-18	2.99149e-22
478	PC-3p-85092_63	TACAAACTCAAGAAAATGCAAAT	down	181.789	0	-inf	-inf	3.7321e-48	6.07092e-62
479	PC-3p-60204_84	TTCATTTGGTTGAATTGGGGA	up	0	33.3358	inf	inf	9.3032e-08	1.70252e-09
480	PC-3p-22114_181	TCCGGACAGCTATGGTAGTGTTAC	down	573.333	0	-inf	-inf	0	1.54647e-193
481	PC-5p-80816_66	TTGAACTTGTCCATAGCATCA	up	0	9.52451	inf	inf	0.0043143	0.00250279
482	PC-5p-28518_150	AGGTGTGCCTAGCTTTGGTTGT	up	0	17.8584	inf	inf	9.2941e-05	1.56218e-05
483	PC-3p-894_2001	AACCAAAGCTGGCATACCTTT	up	0	371.456	inf	inf	4.2066e-71	2.81187e-100
484	PC-5p-167055_34	TTTGACTTTGCACTGCTAGCGGCTT	down	41.9512	0	-inf	-inf	2.4944e-12	7.50111e-15
485	PC-3p-320630_17	AAATGAATGAGACCAAATTATATC	up	0	10.1198	inf	inf	0.0032604	0.00250277
486	PC-5p-165967_35	TTCTCATTTTCACCACTAACCAGC	up	0	19.049	inf	inf	5.4256e-05	8.35071e-06
487	PC-3p-51604_95	TTAGGAACATGTGTGCTCTCTTGT	down	64.3252	0	-inf	-inf	4.2251e-18	2.99149e-22
488	PC-5p-294952_19	GCGCTACCTCCGCTGCCCGGACAG	down	27.9675	0	-inf	-inf	1.0755e-08	3.83314e-10
489	PC-3p-15223_239	TCCGGACAGCTGTGGTAGTGTTAC	down	313.236	0	-inf	-inf	1.1478e-81	5.08431e-106
490	PC-5p-4259_599	TGAGGTGAAGGCGATGCTTAA	up	0	92.8639	inf	inf	4.9762e-19	1.19657e-25
491	PC-5p-283744_19	AGCGCTATCGCCGCTGACCGGATA	down	55.9349	0	-inf	-inf	6.1073e-16	1.46743e-19
492	PC-3p-94081_58	GTCCGGACAGCTGTGGTAGTGTTAC	down	134.244	0	-inf	-inf	5.1648e-36	8.52298e-46
493	PC-3p-67146_77	ATTCCAAAAGGTTTGAAGCTAAT	down	97.8862	0	-inf	-inf	1.0331e-26	1.09656e-33
494	PC-5p-81933_65	ATCCAACTTTTGTCTTGACTAGT	down	128.65	0	-inf	-inf	1.3892e-34	4.09829e-44
495	PC-3p-96954_57	CTAGTCAAGACAAAAGTTGGATT	down	67.1219	0	-inf	-inf	8.0658e-19	2.93004e-23
496	PC-3p-917463_5	CCGGACAGCTGTGGTAGTGTTA	down	13.9837	0	-inf	-inf	5.2668e-05	1.95815e-05
497	PC-5p-139996_41	GCCGTCTGTGGTTCTGTTGACAGA	up	0	14.2868	inf	inf	0.00047283	0.000194209
498	PC-3p-81733_65	AAATAGAACCACATACGGCAAAGA	up	0	36.9075	inf	inf	1.9247e-08	1.3296e-10
499	PC-5p-3028_770	ATATATTTGATTTGACTTTACACA	down	1048.78	0	-inf	-inf	0	0
500	PC-3p-104229_53	GTCCGGACAGCTGTGGTAGTGTT	down	109.073	0	-inf	-inf	1.4127e-29	2.18787e-37
501	PC-5p-100006_55	ACTGGGCCGTACGGGCCTGCATC	down	47.5447	0	-inf	-inf	8.9224e-14	7.19812e-17
502	PC-3p-372854_14	TGTAGTGTCTGACACCGACGACC	down	16.7805	0	-inf	-inf	9.4496e-06	1.91845e-06
503	PC-3p-418819_12	TGAATTTCTTCTATAAGCGCATC	down	16.7805	0	-inf	-inf	9.4496e-06	1.91845e-06
504	PC-3p-351140_15	GGAGCTTTTGTGGCTTTTTGACC	down	39.1545	0	-inf	-inf	1.3228e-11	7.65749e-14
505	PC-3p-181496_32	TTCCAAAATGCTTGAAGCGAATT	down	53.1382	0	-inf	-inf	3.2123e-15	1.49813e-18
506	PC-5p-38335_120	TTGACCGTAAATTTAACTATC	up	0	19.6443	inf	inf	4.1479e-05	4.46917e-06
507	PC-3p-229020_25	TGAATTTTCTCTATAAGCGCACC	down	25.1707	0	-inf	-inf	5.7982e-08	3.91279e-09
508	PC-5p-452520_11	AGCTTCTCCCAGAATCTTGAACC	down	16.7805	0	-inf	-inf	9.4496e-06	1.91845e-06
509	PC-5p-205532_28	GTCACAAACCAGGACTAAAGGGCC	down	41.9512	0	-inf	-inf	2.4944e-12	7.50111e-15
510	PC-3p-152998_38	GTTACGAACCGGCACTAAAGCC	down	19.5772	0	-inf	-inf	1.7158e-06	1.87948e-07
511	PC-3p-2990_779	AAATGTCACGTGTCATTCATC	up	0	107.746	inf	inf	7.9531e-22	1.51038e-29
512	PC-5p-403634_12	GGTCCCAGTTGGTGGCTTGAACC	down	16.7805	0	-inf	-inf	9.4496e-06	1.91845e-06
513	PC-5p-1385_1386	CGTTTCTCCTTCTTTTCCTTGT	up	0	170.846	inf	inf	1.197e-33	1.49542e-46
514	PC-5p-89989_60	TTAGTCCCGGTTGGTGGCACCA	down	36.3577	0	-inf	-inf	7.0314e-11	7.81701e-13
515	PC-3p-140070_41	TATGAATTTAGGTTGAATTTTCT	down	47.5447	0	-inf	-inf	8.9224e-14	7.19812e-17
516	PC-5p-191742_30	TAGCAGAACTCCCGACCTTGCTTC	down	16.7805	0	-inf	-inf	9.4496e-06	1.91845e-06
517	PC-5p-454849_10	AGGAAATTTGACCTAAATTCATA	down	27.9675	0	-inf	-inf	1.0755e-08	3.83314e-10
518	PC-5p-59442_85	TAGTGCAGAACCGGGCTATAGCC	down	83.9024	0	-inf	-inf	3.9638e-23	5.61062e-29
519	PC-5p-52692_93	TTTGGACATCTGAGCAGCTCT	up	0	11.3104	inf	inf	0.0018689	0.00131515
520	PC-5p-201701_29	TCATTGGTCCCGGTTCGTGGCAT	down	16.7805	0	-inf	-inf	9.4496e-06	1.91845e-06
521	PC-3p-37329_122	AGACCCACAGGGCAGTGCGCC	down	16.7805	0	-inf	-inf	9.4496e-06	1.91845e-06
522	PC-3p-21128_187	ATTGACCCAACTGCAGGTGCA	up	0	25.0018	inf	inf	3.7567e-06	3.13011e-07
523	PC-5p-51741_95	GTTTGAGGGCCGAAATCGGAAGC	down	123.057	0	-inf	-inf	3.7401e-33	4.27361e-42
524	PC-5p-2795_819	ACATTTGGACTTATGTGCAGCT	up	0	121.437	inf	inf	2.1446e-24	3.62373e-33
525	PC-3p-92004_59	AGAACAATGGGGAGGCGCCGC	up	0	18.4537	inf	inf	7.0996e-05	1.56215e-05
526	PC-3p-102754_54	TTGAATTTCCTCTGTAAGCGCATC	down	75.5122	0	-inf	-inf	5.6378e-21	2.75327e-26
527	PC-5p-425571_12	GATTTGTGGCACCAAGTGGGACC	down	19.5772	0	-inf	-inf	1.7158e-06	1.87948e-07
528	PC-5p-369238_14	AGCTTTAAGCCTTGAGGAATA	down	25.1707	0	-inf	-inf	5.7982e-08	3.91279e-09
529	PC-3p-1358_1407	TAAAACCACGACGAGTAAATC	up	0	208.944	inf	inf	9.0216e-41	8.23901e-57
530	PC-5p-94507_58	ATGATGCAAGCACAGTCCACT	up	0	10.1198	inf	inf	0.0032604	0.00250277
531	PC-5p-131018_43	TTTGACCGTAAATTTAACTTT	up	0	11.3104	inf	inf	0.0018689	0.00131515
532	PC-3p-142473_40	CCTCCAGTCGGCCTGCTGTGGGCC	down	50.3415	0	-inf	-inf	1.6917e-14	1.52944e-17
533	PC-5p-77305_68	AGAGATTCCACTATGAACCACATA	up	0	7.14338	inf	inf	0.013443	0.0176403
534	PC-3p-29768_145	TTGCAGAACCGGCACTAAAGGCCC	down	33.561	0	-inf	-inf	3.7477e-10	3.67873e-12
535	PC-3p-196096_29	CTTTAGTCCCGGTTGGAGCCACC	down	13.9837	0	-inf	-inf	5.2668e-05	1.95815e-05
536	PC-5p-49460_98	ATTGCAGGATGGCAGGCACACGA	down	114.667	0	-inf	-inf	5.2339e-31	2.09835e-39
537	PC-5p-550053_7	CGGATTAGTTTTAACTGGATGGAT	down	16.7805	0	-inf	-inf	9.4496e-06	1.91845e-06
538	PC-5p-45382_105	TTGAGCCCCATTTGTTTTACA	up	0	22.6207	inf	inf	1.0891e-05	1.18387e-06
539	PC-5p-357621_14	AGCTTCAATCCATTCGGAATAGTG	down	19.5772	0	-inf	-inf	1.7158e-06	1.87948e-07
540	PC-3p-54403_91	CCGGACAGCTGTGGTAGTGTTACT	down	39.1545	0	-inf	-inf	1.3228e-11	7.65749e-14
541	PC-5p-28216_151	AGCATCTGAGAAGCTCTCGGCA	up	0	27.9782	inf	inf	9.9847e-07	4.34204e-08
542	PC-5p-345867_15	TTTGCCAACCGGTACTAAAGAGT	down	16.7805	0	-inf	-inf	9.4496e-06	1.91845e-06
543	PC-3p-26551_158	ATTTCCGTTACAAGTAATTCC	down	19.5772	0	-inf	-inf	1.7158e-06	1.87948e-07
544	PC-3p-74448_71	TGGCCAAGCTGTCGGCATACC	up	0	10.7151	inf	inf	0.002467	0.00131516
545	PC-5p-350479_15	GTTCGGCAACCGGCACTAAAGAG	down	25.1707	0	-inf	-inf	5.7982e-08	3.91279e-09
546	PC-5p-92897_59	ATGTCCTTTGATGCTGGTTCGACC	down	81.1057	0	-inf	-inf	2.0679e-22	5.72876e-28
547	PC-3p-205058_28	TATGAATTTAGGTTGAATTTT	down	30.7642	0	-inf	-inf	2.0039e-09	3.75525e-11
548	PC-5p-139410_41	AGAAGAACCGCGACTAAAGGTCC	down	27.9675	0	-inf	-inf	1.0755e-08	3.83314e-10
549	PC-3p-337036_16	AGTCGCGGTTCTTCTGGCCAACC	down	25.1707	0	-inf	-inf	5.7982e-08	3.91279e-09
550	PC-3p-353599_15	AATGATCTGAAAATTGGAGCGGA	down	19.5772	0	-inf	-inf	1.7158e-06	1.87948e-07
551	PC-3p-283134_20	GAATTTAGGTTGAATTCTCT	down	27.9675	0	-inf	-inf	1.0755e-08	3.83314e-10
552	PC-5p-223762_26	AGTACCAAATAGGATAATTCGCTT	down	33.561	0	-inf	-inf	3.7477e-10	3.67873e-12
553	PC-3p-62611_81	AGGTTGAATTCTCTCTATAAGCGC	down	39.1545	0	-inf	-inf	1.3228e-11	7.65749e-14
554	PC-3p-163287_35	GGGACGAATCAGGACCAATGGGCC	down	39.1545	0	-inf	-inf	1.3228e-11	7.65749e-14
555	PC-5p-44907_106	TTTGGTACAAAGTTCAGCAAGAGC	down	103.48	0	-inf	-inf	3.8177e-28	2.28149e-35
556	PC-5p-68618_76	GGTTCTGTAACCGGCACTAAAGG	down	67.1219	0	-inf	-inf	8.0658e-19	2.93004e-23
557	PC-5p-276588_20	AGCTTTAAGCCTTGAGGAATAG	down	33.561	0	-inf	-inf	3.7477e-10	3.67873e-12
558	PC-5p-190758_30	TGGTACAAAGTTCAGCAAGAGCC	down	47.5447	0	-inf	-inf	8.9224e-14	7.19812e-17
559	PC-3p-66883_77	TCTCCTGTAGAAATAGGCATC	down	19.5772	0	-inf	-inf	1.7158e-06	1.87948e-07
560	PC-3p-72369_72	AGGCCTGAAGCTAAGCAACGTGC	down	36.3577	0	-inf	-inf	7.0314e-11	7.81701e-13
561	PC-3p-50766_96	AGTAATTTTGGACGGAGGGAG	up	0	17.2632	inf	inf	0.00012173	2.92609e-05
562	PC-3p-233730_24	ATAGAATTGTAAAACAAATGAGGC	up	0	38.6933	inf	inf	8.769e-09	3.75598e-11
563	PC-5p-62836_81	TCATTTGAGCATCTGAGAAGC	up	0	24.4065	inf	inf	4.9001e-06	6.07953e-07
564	PC-5p-115296_49	ATCAAAATGGATAAAAGAAGA	up	0	20.2396	inf	inf	3.1724e-05	4.46908e-06
565	PC-5p-283475_19	GGTCCCGATTCGTGACTGGAACC	down	36.3577	0	-inf	-inf	7.0314e-11	7.81701e-13
566	PC-5p-54122_91	CCATTAGTCCCGGTTGGTGGCACC	up	0	5.95282	inf	inf	0.024043	0.0341175
567	PC-5p-47709_101	TGTGAAACACTGTGTGAGAGA	down	30.7642	0	-inf	-inf	2.0039e-09	3.75525e-11
568	PC-3p-31687_138	TACCAAAAAGCGAATTATCCTATC	up	0	39.2886	inf	inf	6.7489e-09	3.75584e-11
569	PC-5p-62131_82	TTGGACTTCTGTGCAGCTCTCAGC	up	0	9.52451	inf	inf	0.0043143	0.00250279
570	PC-3p-40941_114	ACCTGTCAGTGACCCAACTGCGCC	up	0	32.7405	inf	inf	1.2103e-07	1.70256e-09
571	PC-3p-16995_220	ATACATCCTTTTTTATCCATT	up	0	33.3358	inf	inf	9.3032e-08	1.70252e-09
572	PC-5p-77885_68	AAGCGTCACATGGCACTTGACACC	up	0	26.7877	inf	inf	1.6953e-06	8.3649e-08
573	PC-3p-375171_14	GGGGAAACTGATGCATGAACACC	down	30.7642	0	-inf	-inf	2.0039e-09	3.75525e-11
574	PC-3p-135144_42	TAACGAAGCATTGCACCTCTTTT	down	27.9675	0	-inf	-inf	1.0755e-08	3.83314e-10
575	PC-3p-81209_66	TGTCCACACTTAGACACTACAACC	down	41.9512	0	-inf	-inf	2.4944e-12	7.50111e-15
576	PC-3p-132802_43	GATGTAACTTACACCTGACC	down	16.7805	0	-inf	-inf	9.4496e-06	1.91845e-06
577	PC-5p-257552_22	TAGCTCTCTGCAAAAAAGACAAAT	down	41.9512	0	-inf	-inf	2.4944e-12	7.50111e-15
578	PC-5p-252676_22	CTTTAGTGTCGGTTCGTGCCGAAC	down	13.9837	0	-inf	-inf	5.2668e-05	1.95815e-05
579	PC-3p-164966_35	TAGTACCGTTTGGTGGCACGAACC	down	22.374	0	-inf	-inf	3.1432e-07	3.99403e-08
580	PC-3p-49390_98	ATGTGGTCTATAGTGGAATC	down	95.0894	0	-inf	-inf	5.3773e-26	1.11972e-32
581	PC-5p-72255_72	ACATTTGAGCAGCTCTTGGCA	up	0	23.216	inf	inf	8.3432e-06	1.18387e-06
582	PC-5p-119546_47	TTTAGCGCCAGTTCGTGACGAAC	down	44.748	0	-inf	-inf	4.7133e-13	7.34836e-16
583	PC-3p-103382_53	TTCATCGGCAATGATGTGGTA	down	22.374	0	-inf	-inf	3.1432e-07	3.99403e-08
584	PC-5p-17471_215	ACCGAAATACTTGTAGTTGAG	up	0	39.8839	inf	inf	5.1947e-09	2.00065e-11
585	PC-3p-319660_17	CTCTTTAGTGCCGGTTGCCGAAC	down	27.9675	0	-inf	-inf	1.0755e-08	3.83314e-10
586	PC-5p-48483_100	TGAAAGGACCTATGAGGAGTC	up	0	12.5009	inf	inf	0.0010758	0.000366474
587	PC-3p-210212_27	ACCCACATGTCGGTGACACTAAG	down	27.9675	0	-inf	-inf	1.0755e-08	3.83314e-10
588	PC-3p-74749_70	AGTGATTCTCGGAGAAGCTGGGGA	up	0	26.7877	inf	inf	1.6953e-06	8.3649e-08
589	PC-5p-24735_166	TACGGCAAAGCCGTCGGCATAGAT	up	0	29.1688	inf	inf	5.8853e-07	2.26005e-08
590	PC-3p-19778_197	ATTATATATGGCAAAGAGCTCATT	up	0	20.8349	inf	inf	2.4271e-05	4.52143e-06
591	PC-5p-71693_73	AAAATGGATAAAAGAGAATGTATC	up	0	10.7151	inf	inf	0.002467	0.00131516
592	PC-5p-12639_273	TCTGTAAATTAATATAAGAGC	up	0	54.7659	inf	inf	7.6808e-12	2.39029e-15
593	PC-3p-284442_19	GGCCCACTGGGCAGCGCGCC	down	13.9837	0	-inf	-inf	5.2668e-05	1.95815e-05
594	PC-5p-35398_127	ACGGCAAAGCCGTCGGCATA	down	53.1382	0	-inf	-inf	3.2123e-15	1.49813e-18
595	PC-3p-66071_78	TTATCCTATCTAGGACTCCGTTC	up	0	22.0254	inf	inf	1.4221e-05	2.311e-06
596	PC-3p-205878_28	GGAATGTGATTTCATGATGAATT	down	25.1707	0	-inf	-inf	5.7982e-08	3.91279e-09
597	PC-5p-58548_86	TTTGGACTTATGTGCAGCTCT	up	0	14.2868	inf	inf	0.00047283	0.000194209
598	PC-3p-14142_252	CGTCACGAACCGGCACTAAAGGCC	down	53.1382	0	-inf	-inf	3.2123e-15	1.49813e-18
599	PC-3p-348692_15	CTCCTGTAGAAATAGGCACCGGT	down	22.374	0	-inf	-inf	3.1432e-07	3.99403e-08
600	PC-3p-98009_56	TTGAATTTCCTCTATAAGCGC	down	36.3577	0	-inf	-inf	7.0314e-11	7.81701e-13
601	PC-3p-207272_28	TGAATTTCCTCTATAAGCGCACC	down	33.561	0	-inf	-inf	3.7477e-10	3.67873e-12
602	PC-3p-490_3604	TGAATTTCCTCTATAAGCGCATC	down	3034.47	0	-inf	-inf	0	0
603	PC-3p-36166_125	ATTGACCCAACTGCAGGTGC	up	0	7.14338	inf	inf	0.013443	0.0176403
604	PC-5p-45188_105	TACAGACGACAAAGAGGTTACTTT	up	0	14.2868	inf	inf	0.00047283	0.000194209
605	PC-3p-76712_69	CCGAAAACTTTGTGCACACACATA	down	55.9349	0	-inf	-inf	6.1073e-16	1.46743e-19
606	PC-3p-152362_38	ATATGGAGTGATGATTCTGGGAGA	down	22.374	0	-inf	-inf	3.1432e-07	3.99403e-08
607	PC-5p-35233_127	GCTAAATCTCAGTCGACTGAGACT	up	0	27.383	inf	inf	1.3009e-06	8.36481e-08
608	PC-3p-53033_93	ATCCCCAGATTCTGGCAAAAGAAC	up	0	20.2396	inf	inf	3.1724e-05	4.46908e-06
609	PC-5p-199546_29	TTCATCGAAAAATAACATCCGAG	down	25.1707	0	-inf	-inf	5.7982e-08	3.91279e-09
610	PC-3p-108350_51	CCACCAACCGGTACCAATGGACCC	down	19.5772	0	-inf	-inf	1.7158e-06	1.87948e-07
611	PC-5p-25884_161	AGATGACCCAACTTTGTACTAACT	up	0	20.2396	inf	inf	3.1724e-05	4.46908e-06
612	PC-5p-22556_178	TTGGACTTATGTGCAGCTCTC	up	0	19.6443	inf	inf	4.1479e-05	4.46917e-06
613	PC-3p-9218_345	CTATCCGGGACTCCATTCCAGAAC	down	131.447	0	-inf	-inf	2.6784e-35	8.70455e-45
614	PC-5p-64915_79	CCGAAGAGGGACTCTTTGGCC	up	0	26.1924	inf	inf	2.2097e-06	1.6159e-07
615	PC-5p-108034_51	CTCATTGGTCCCGGTTCGTGGCAT	down	13.9837	0	-inf	-inf	5.2668e-05	1.95815e-05
616	PC-3p-132531_43	TTCGGGCAGCTGCGGTAGTGCT	down	64.3252	0	-inf	-inf	4.2251e-18	2.99149e-22
617	PC-5p-359855_14	GATTTGACCTTACATATCTGCCC	down	39.1545	0	-inf	-inf	1.3228e-11	7.65749e-14
618	PC-5p-21002_188	GCGCTGCCCTGTGAGTCTGC	down	89.4959	0	-inf	-inf	1.4586e-24	1.16748e-30
619	PC-5p-44251_107	ATTACTTGTCTCGAAAATGGATGT	up	0	17.2632	inf	inf	0.00012173	2.92609e-05
620	PC-3p-114977_49	GGTTGAATTCTCTCTATAAGCGC	down	61.5284	0	-inf	-inf	2.2152e-17	1.408e-21
621	PC-5p-23973_170	TTTGCCATAGGCATAGCCCTG	up	0	26.1924	inf	inf	2.2097e-06	1.6159e-07
622	PC-5p-157960_36	CACGAACCGGTACTAAAGGTGATC	up	0	6.5481	inf	inf	0.017953	0.0176404
623	PC-3p-163712_35	ACTAGTCAAGACAAAAGTTGGATT	down	47.5447	0	-inf	-inf	8.9224e-14	7.19812e-17
624	PC-5p-61720_82	AACGAGATCAACTATGACGGGAGC	up	0	40.4792	inf	inf	3.9989e-09	2.00057e-11
625	PC-5p-101650_54	GTGAAACACTGTGTGAGAGA	down	19.5772	0	-inf	-inf	1.7158e-06	1.87948e-07
626	PC-3p-216132_27	TTGAATTTCCTCTATAAGCGCACC	down	41.9512	0	-inf	-inf	2.4944e-12	7.50111e-15
627	PC-5p-77782_68	ACTTGTCACAAAAATGGATGTATC	up	0	16.0726	inf	inf	0.00020911	5.48913e-05
628	PC-3p-46665_103	CTAACATAAGCCAAATAGTGGAGC	down	81.1057	0	-inf	-inf	2.0679e-22	5.72876e-28
629	PC-3p-303201_18	CCAGGACTAATGTGAATATTGCC	down	16.7805	0	-inf	-inf	9.4496e-06	1.91845e-06
630	PC-3p-24418_168	TCTTCTGTAGAAATAGGCACCGGT	up	0	27.383	inf	inf	1.3009e-06	8.36481e-08
631	PC-3p-47084_102	TAATTTTCCTCTATAAGCGCATC	down	64.3252	0	-inf	-inf	4.2251e-18	2.99149e-22
632	PC-5p-198410_29	TAGAGATTCCACTATGGACCACGT	down	69.9187	0	-inf	-inf	1.5411e-19	2.86981e-24
633	PC-5p-44120_107	ACTTGTCTCGAAAATGGATGTATC	up	0	20.2396	inf	inf	3.1724e-05	4.46908e-06
634	PC-3p-117780_48	AATAAAGACAGGAATTTTGGGACC	up	0	15.4773	inf	inf	0.0002743	0.000103148
635	PC-3p-25123_164	AAGGCCTGAAGCTAAGCAACGTGC	down	27.9675	0	-inf	-inf	1.0755e-08	3.83314e-10
636	PC-5p-70508_74	TGAAACACTGTGTGAGAGAAG	down	16.7805	0	-inf	-inf	9.4496e-06	1.91845e-06
637	PC-3p-24914_166	TCTTTTTAATGAGAGCTCCTC	up	0	26.1924	inf	inf	2.2097e-06	1.6159e-07
638	PC-3p-52452_94	TTATTTCGAAAGGCTTGAAGCAAA	down	61.5284	0	-inf	-inf	2.2152e-17	1.408e-21
639	PC-3p-61315_83	AGATACTTTGTGATTTGTGAATGC	up	0	6.5481	inf	inf	0.017953	0.0176404
640	PC-3p-123313_46	ATTTCTGTTACAAGTAATTCC	down	39.1545	0	-inf	-inf	1.3228e-11	7.65749e-14
641	PC-3p-95999_57	TATCCTATCTAGGACTCCGTTCC	up	0	17.2632	inf	inf	0.00012173	2.92609e-05
642	PC-5p-103871_53	TAGCTTTAAGCCTTGAGGAATAG	down	27.9675	0	-inf	-inf	1.0755e-08	3.83314e-10
643	PC-3p-83625_64	ACCACGACGAGTAAATCAGAA	up	0	24.4065	inf	inf	4.9001e-06	6.07953e-07
644	PC-3p-9315_342	AACAAATGTGGCTCAAAGATT	down	50.3415	0	-inf	-inf	1.6917e-14	1.52944e-17
645	PC-3p-133507_43	ATATATACACACGCGGACTCGAGG	up	0	13.6915	inf	inf	0.00062141	0.000194212
646	PC-3p-41707_112	AAGTATTATGGAATTGAGGGA	up	0	14.882	inf	inf	0.00036002	0.00010315
647	PC-3p-181719_32	CGGGAAAAGAAGGAGTAACGAC	up	0	12.5009	inf	inf	0.0010758	0.000366474
648	PC-3p-429932_11	TGATACTAGTATATGATACTCCC	down	16.7805	0	-inf	-inf	9.4496e-06	1.91845e-06
649	PC-3p-82022_65	ATCGGTGGTAGATTCCTATT	down	33.561	0	-inf	-inf	3.7477e-10	3.67873e-12
650	PC-5p-39464_117	TTCGTCGGACGAGCGTGCCT	up	0	12.5009	inf	inf	0.0010758	0.000366474
651	PC-5p-15783_233	TTGGTGGCATGAACCGGGACC	up	0	19.6443	inf	inf	4.1479e-05	4.46917e-06
652	PC-3p-61727_82	GTCCGGATAGCTGTGGTAGTGTTA	down	374.764	0	-inf	-inf	0	6.94073e-127
653	PC-5p-56238_89	TGGTCCCGGTTGGTGGCATGAACC	up	0	17.8584	inf	inf	9.2941e-05	1.56218e-05
654	PC-5p-5125_528	ACATTTGGACTTATGTGCAGC	up	0	73.8149	inf	inf	1.924e-15	2.75904e-20
655	PC-3p-124416_45	CCTTTGGTCCCGGTTGATGGCACC	down	13.9837	0	-inf	-inf	5.2668e-05	1.95815e-05
656	PC-3p-52210_94	TGAATTTCCTCTATAAGCGCAT	down	83.9024	0	-inf	-inf	3.9638e-23	5.61062e-29
657	PC-5p-336353_16	ACGAACCGGGACTAATGGGCATC	down	30.7642	0	-inf	-inf	2.0039e-09	3.75525e-11
658	PC-3p-123755_46	TTATGAATTTAGGTTGAATTTT	down	22.374	0	-inf	-inf	3.1432e-07	3.99403e-08
659	PC-5p-20834_189	CTTTAGTACCGGTTGGAGCCACC	down	139.837	0	-inf	-inf	1.9217e-37	8.17077e-48
660	PC-3p-59120_85	TTGGTCCCGGTTGGTGCCACCAAC	up	0	6.5481	inf	inf	0.017953	0.0176404
661	PC-5p-26990_156	TGTGATCGAGATATATTTGAC	down	81.1057	0	-inf	-inf	2.0679e-22	5.72876e-28
662	PC-3p-36117_125	CTATCCGGTACTCCATTCCAGAAC	down	204.163	0	-inf	-inf	7.3049e-54	2.40907e-69
663	PC-5p-167963_34	TATTTGGAGGATATGCAAGATGAG	down	39.1545	0	-inf	-inf	1.3228e-11	7.65749e-14
664	PC-3p-169843_34	AGAACCGGGACAGATGGGCCTTC	down	44.748	0	-inf	-inf	4.7133e-13	7.34836e-16
665	PC-3p-41607_112	ATAATTTTTTATATAAACTTGGTC	up	0	20.2396	inf	inf	3.1724e-05	4.46908e-06
666	PC-5p-5513_501	TCTGTAAATTTATATAAGAGC	up	0	42.8603	inf	inf	1.4055e-09	3.04557e-12
667	PC-5p-447480_11	AATAAACCGGGTTTTTCTGAAGC	down	16.7805	0	-inf	-inf	9.4496e-06	1.91845e-06
668	PC-3p-362247_14	TGAATTTATGTTGAATTTTCTCTA	down	22.374	0	-inf	-inf	3.1432e-07	3.99403e-08
669	PC-3p-289364_19	ACTAGATATGATTGTAAAACA	down	19.5772	0	-inf	-inf	1.7158e-06	1.87948e-07
670	PC-5p-69734_75	AAACCGGATTTTTCTGAAGCACCG	up	0	16.0726	inf	inf	0.00020911	5.48913e-05
671	PC-5p-71064_73	TGGCACCAACCGGGACTAAAGGGG	up	0	8.92922	inf	inf	0.0057171	0.00477955
672	PC-5p-265647_21	GCCCTTATATAGGGAATTTAGCC	down	19.5772	0	-inf	-inf	1.7158e-06	1.87948e-07
673	PC-5p-86655_62	TGGTCCCGTTTGGTGGCTTGAACC	down	22.374	0	-inf	-inf	3.1432e-07	3.99403e-08
674	PC-5p-2645_851	AGATAAGGTAGTAATAATGTCATA	down	757.919	0	-inf	-inf	0	7.73939e-256
675	PC-3p-308196_18	CTCCAGTCGGCCTGCTGTGGGCC	down	19.5772	0	-inf	-inf	1.7158e-06	1.87948e-07
676	PC-5p-8504_365	TTTAGCGCCGGTTCGTGACGAAC	down	271.284	0	-inf	-inf	5.6252e-71	6.90417e-92
677	PC-3p-189286_30	GTCTGTTGGCGGACGACAAAGATT	up	0	15.4773	inf	inf	0.0002743	0.000103148
678	PC-5p-48527_100	CTTTAGTCCCGGTTGGTGCCACC	down	53.1382	0	-inf	-inf	3.2123e-15	1.49813e-18
679	PC-3p-62871_81	TCTCGTGTAGAAATAGGCACC	up	0	10.7151	inf	inf	0.002467	0.00131516
680	PC-3p-252165_22	ATGGAAGAATTCGTGGAGGAGATC	up	0	29.7641	inf	inf	4.5197e-07	1.17955e-08
681	PC-5p-28545_150	TATTGCAGGATGGCAGGCACACGA	down	55.9349	0	-inf	-inf	6.1073e-16	1.46743e-19
682	PC-3p-174502_33	GATCACAACCTGAACTGCCTGAGT	down	61.5284	0	-inf	-inf	2.2152e-17	1.408e-21
683	PC-3p-530869_8	TTCCAAAAGGTTTGAAGCGAAT	down	13.9837	0	-inf	-inf	5.2668e-05	1.95815e-05
684	PC-5p-63511_80	GATGGTGCTCAGTTTAATTTCACT	down	41.9512	0	-inf	-inf	2.4944e-12	7.50111e-15
685	PC-5p-56095_89	ACATTGCTCGAGATACAAAAA	up	0	6.5481	inf	inf	0.017953	0.0176404
686	PC-3p-183994_31	CTCGGTTTATTTTTCTAAGCACC	down	25.1707	0	-inf	-inf	5.7982e-08	3.91279e-09
687	PC-5p-114926_49	ACATGTACCGTCGGTGTCGGACA	down	61.5284	0	-inf	-inf	2.2152e-17	1.408e-21
688	PC-5p-7728_392	CGCGCTGCCCTGTGAGTCTGC	down	67.1219	0	-inf	-inf	8.0658e-19	2.93004e-23
689	PC-5p-53896_92	GATAAGCTAGTAATAATGTCATA	down	184.585	0	-inf	-inf	7.2156e-49	5.94459e-63
690	PC-5p-732944_5	ATGCACCTATAGAGGAAATTTGAC	down	27.9675	0	-inf	-inf	1.0755e-08	3.83314e-10
691	PC-5p-415210_12	TTTTGGAGATTTCAATATGAACC	down	33.561	0	-inf	-inf	3.7477e-10	3.67873e-12
692	PC-3p-450539_11	CCTTTGTAGTGACCCATTCATCT	down	16.7805	0	-inf	-inf	9.4496e-06	1.91845e-06
693	PC-5p-80803_66	TCATTTGAGCATCTGAGCAGC	up	0	17.2632	inf	inf	0.00012173	2.92609e-05
694	PC-5p-348472_15	CTTTGGTCCCGGTTCGTGGCACC	down	13.9837	0	-inf	-inf	5.2668e-05	1.95815e-05
695	PC-5p-470750_10	ACACGTTGCTTAGCTTCAAGCCT	down	27.9675	0	-inf	-inf	1.0755e-08	3.83314e-10
696	PC-3p-228725_25	TGAATTTCCTCTATAAGCGC	down	13.9837	0	-inf	-inf	5.2668e-05	1.95815e-05
697	PC-5p-62083_82	CTGTAGTTGAGAGGAGCTCGAGA	down	22.374	0	-inf	-inf	3.1432e-07	3.99403e-08
698	PC-5p-221214_26	ATAGGATAATTCGCTTTTTGGTAC	down	13.9837	0	-inf	-inf	5.2668e-05	1.95815e-05
699	PC-5p-321735_17	CAGGAAATTTGACCTAAATTCATA	down	19.5772	0	-inf	-inf	1.7158e-06	1.87948e-07
700	PC-5p-211606_27	CCCTTTAGTGTCGGTTCTGTAAC	down	16.7805	0	-inf	-inf	9.4496e-06	1.91845e-06
701	PC-3p-13332_262	CCATTGACCCAACTGCAGGTGC	up	0	26.1924	inf	inf	2.2097e-06	1.6159e-07
702	PC-5p-205560_28	ACGTTGGTCACTGACATGTGGGC	down	33.561	0	-inf	-inf	3.7477e-10	3.67873e-12
703	PC-3p-268675_21	GAATTTAGGTTGAATTCTCTCT	down	13.9837	0	-inf	-inf	5.2668e-05	1.95815e-05
704	PC-3p-215078_27	AGAAAGACTTATATTTGGGA	down	19.5772	0	-inf	-inf	1.7158e-06	1.87948e-07
705	PC-3p-208149_28	CTCCTGTAGAAATAGGCATC	down	27.9675	0	-inf	-inf	1.0755e-08	3.83314e-10
706	PC-5p-42120_111	TGTCTCGGAAATGAATGTATC	up	0	12.5009	inf	inf	0.0010758	0.000366474
707	PC-3p-69881_74	GCCACTTGTCGCAACCTGGGAGTT	up	0	10.1198	inf	inf	0.0032604	0.00250277
708	PC-3p-56803_88	TCATTTAGAGGAAGGAGAA	down	19.5772	0	-inf	-inf	1.7158e-06	1.87948e-07
709	PC-3p-445063_11	GGCTTGAACCGGGACCAAAGGGT	down	16.7805	0	-inf	-inf	9.4496e-06	1.91845e-06
710	PC-5p-341729_15	CCGCGACTAAAGGTCCTCCGCCC	down	16.7805	0	-inf	-inf	9.4496e-06	1.91845e-06
711	PC-3p-156933_37	TATGGATATGGCATATACTTGATC	down	16.7805	0	-inf	-inf	9.4496e-06	1.91845e-06
712	PC-3p-297145_18	CAAATGTAAGACAAAAATTTT	down	16.7805	0	-inf	-inf	9.4496e-06	1.91845e-06
713	PC-3p-17275_217	TATCCTATCTAGGACTCCGTTCCA	up	0	70.8385	inf	inf	7.0111e-15	9.19312e-20
714	PC-5p-220753_26	CACAAATATAAGATGTTCTG	down	25.1707	0	-inf	-inf	5.7982e-08	3.91279e-09
715	PC-3p-57963_86	AGACGGCAAAGAGAGCTCTTTACC	up	0	19.049	inf	inf	5.4256e-05	8.35071e-06
716	PC-3p-418962_12	TATGGATATGGCATATACTTGAT	down	16.7805	0	-inf	-inf	9.4496e-06	1.91845e-06
717	PC-5p-404795_12	TAGGATAATTCGCTTTTTGGTAC	down	19.5772	0	-inf	-inf	1.7158e-06	1.87948e-07
718	PC-5p-75130_70	TGACCGTAAATTTAACTACC	down	53.1382	0	-inf	-inf	3.2123e-15	1.49813e-18
719	PC-3p-70457_74	GCACGAACCGGTACTAAAGGCTC	down	237.724	0	-inf	-inf	2.0189e-62	8.76624e-81
720	PC-5p-8970_352	AATGGAGTCCCGGATAGGATAATC	up	0	113.699	inf	inf	6.0694e-23	3.08178e-31
721	PC-3p-470048_10	ATCCGGGACTCCATTCCAGAACA	down	27.9675	0	-inf	-inf	1.0755e-08	3.83314e-10
722	PC-3p-9008_350	CATCTGCCGATGACTTCTCGT	up	0	77.9819	inf	inf	3.1516e-16	1.88945e-21
723	PC-3p-89389_61	GGGAAAAGAAGGAGTAACGAA	up	0	16.6679	inf	inf	0.0001595	2.92614e-05
724	PC-5p-409978_12	ACTATTATTGTAATAAGAGCATC	down	33.561	0	-inf	-inf	3.7477e-10	3.67873e-12
725	PC-3p-43615_108	ACCTGACTTATAAGTCACCTGACC	up	0	18.4537	inf	inf	7.0996e-05	1.56215e-05
726	PC-5p-361869_14	GGTTGGTGCCACGAACCGGGACC	down	22.374	0	-inf	-inf	3.1432e-07	3.99403e-08
727	PC-5p-393312_13	TGTACCGGTTCTAGGCATGAATC	down	13.9837	0	-inf	-inf	5.2668e-05	1.95815e-05
728	PC-3p-256919_22	TTGTTATTTTTGGTGAGAGC	down	22.374	0	-inf	-inf	3.1432e-07	3.99403e-08
729	PC-3p-63895_80	AGTGACTTATTTTGCCAAACAGAC	up	0	19.049	inf	inf	5.4256e-05	8.35071e-06
730	PC-5p-19726_197	TCCGTCTGATAATATAAGATC	up	0	26.7877	inf	inf	1.6953e-06	8.3649e-08
731	PC-5p-16703_223	TAAACCGGATTTTTCTGAAGCACC	up	0	27.9782	inf	inf	9.9847e-07	4.34204e-08
732	PC-5p-225370_25	AGAACCGCGACTAAAGGCCCGTC	down	16.7805	0	-inf	-inf	9.4496e-06	1.91845e-06
733	PC-3p-31920_138	AGACACTTATTTTAGGACAGA	up	0	15.4773	inf	inf	0.0002743	0.000103148
734	PC-3p-344325_15	CCGGGCAGTTATGTAGAGCCATA	down	22.374	0	-inf	-inf	3.1432e-07	3.99403e-08
735	PC-5p-60811_83	CTTAAGAACCGCGACTAAAGGCC	down	41.9512	0	-inf	-inf	2.4944e-12	7.50111e-15
736	PC-5p-82507_65	AAGTTTGGACATTCGAGAAGC	up	0	17.8584	inf	inf	9.2941e-05	1.56218e-05
737	PC-3p-426187_11	GATATGGCATATACTTGATCACT	down	16.7805	0	-inf	-inf	9.4496e-06	1.91845e-06
738	PC-5p-103766_53	AAACCCGAGCGGTAAAAGAGAAT	down	44.748	0	-inf	-inf	4.7133e-13	7.34836e-16
739	PC-3p-271654_21	AATGGGGCTCAAAGATTTTGGGAGA	down	67.1219	0	-inf	-inf	8.0658e-19	2.93004e-23
740	PC-3p-22655_178	TCCGGACAGCTGTGGTAGTGTTA	down	232.13	0	-inf	-inf	5.3859e-61	9.14931e-79
741	PC-3p-165000_35	CTATTTCGAAAGACTTGAAGCGAA	down	33.561	0	-inf	-inf	3.7477e-10	3.67873e-12
742	PC-3p-64111_80	AGTGACCCAACTGCACCCTGC	up	0	10.7151	inf	inf	0.002467	0.00131516
743	PC-5p-34970_128	GCACCTGAGCAGCTCTTGGCA	up	0	35.1216	inf	inf	4.2291e-08	4.73896e-10
744	PC-3p-649929_6	GGCACCGGTGCTTAAGAAAAGTCT	down	33.561	0	-inf	-inf	3.7477e-10	3.67873e-12
745	PC-3p-70704_74	TTTTTTGCTGAGAGCTACTCA	up	0	6.5481	inf	inf	0.017953	0.0176404
746	PC-3p-72848_72	TTTTTATATTACGAGACAGAT	up	0	15.4773	inf	inf	0.0002743	0.000103148
747	PC-3p-470100_10	AAGGCGAATTATTCTATCCGGGA	down	27.9675	0	-inf	-inf	1.0755e-08	3.83314e-10
748	PC-3p-23191_175	TTAAATTTCTTCTATAAGCGCATC	down	195.772	0	-inf	-inf	1.0091e-51	1.18426e-66
749	PC-5p-139195_41	AATATGGCAGAAGAGCAAACAATT	down	16.7805	0	-inf	-inf	9.4496e-06	1.91845e-06
750	PC-5p-10734_307	AACATCCGAGGAGCTCTCACT	up	0	48.2178	inf	inf	1.3436e-10	2.45558e-13
751	PC-3p-161007_36	ATTCCTCAAGGCTTGAAGCGAACC	down	19.5772	0	-inf	-inf	1.7158e-06	1.87948e-07
752	PC-3p-81108_66	TTTTCATAACTCACATCTCAT	up	0	16.0726	inf	inf	0.00020911	5.48913e-05
753	PC-3p-443003_11	TGCTGAACTGACACTAAAGGGCCT	down	16.7805	0	-inf	-inf	9.4496e-06	1.91845e-06
754	PC-3p-44242_107	ATTAGACTGATCAAATTGACGACC	up	0	52.3848	inf	inf	2.1726e-11	1.70993e-14
755	PC-3p-30517_142	ATTTCCGAGACAAGTAATTTC	up	0	52.9801	inf	inf	1.6752e-11	8.84888e-15
756	PC-3p-46130_104	AGTGACCCAACTGCGCCCTGC	up	0	5.95282	inf	inf	0.024043	0.0341175
757	PC-5p-197729_29	GGTCCCGGTTGGTGACTTGAACC	down	19.5772	0	-inf	-inf	1.7158e-06	1.87948e-07
758	PC-5p-171923_34	AGCTCTCGGCAAAAAAGACAAAT	down	53.1382	0	-inf	-inf	3.2123e-15	1.49813e-18
759	PC-3p-70568_74	ATGTAGAAGCACCAGGGTAAG	up	0	24.4065	inf	inf	4.9001e-06	6.07953e-07
760	PC-5p-164132_35	AGGATTGATACTAATGGCGCACC	down	16.7805	0	-inf	-inf	9.4496e-06	1.91845e-06
761	PC-3p-361008_14	CTTTAGTCGCGGTTGGCCAGGCC	down	25.1707	0	-inf	-inf	5.7982e-08	3.91279e-09
762	PC-3p-267503_21	ACGTTCCCCTAGTAGATTGACAAC	down	36.3577	0	-inf	-inf	7.0314e-11	7.81701e-13
763	PC-5p-174945_33	AGAACCGCGACTAAAGGTCCTCC	down	22.374	0	-inf	-inf	3.1432e-07	3.99403e-08
764	PC-5p-312676_17	ATTATATCATTGGGTGAAAGAACC	down	16.7805	0	-inf	-inf	9.4496e-06	1.91845e-06
765	PC-5p-148875_39	CCTTTGGTCCCGATTGGTGGCATC	down	39.1545	0	-inf	-inf	1.3228e-11	7.65749e-14
766	PC-5p-47927_100	GTGATCGAGATATATTTGAC	down	83.9024	0	-inf	-inf	3.9638e-23	5.61062e-29
767	PC-3p-52561_93	CTTTCATAGCAAAACTCTGCC	up	0	30.9546	inf	inf	2.6669e-07	6.17207e-09
768	PC-5p-210447_27	ATGCCCTTATACAGAAAATTTGACC	down	36.3577	0	-inf	-inf	7.0314e-11	7.81701e-13
769	PC-3p-62415_82	TTAGACAAATCTAAGACAAGAATT	up	0	14.882	inf	inf	0.00036002	0.00010315
770	PC-3p-131910_43	CTTTGGTCCCGGTTGATGGCACC	down	19.5772	0	-inf	-inf	1.7158e-06	1.87948e-07
771	PC-5p-315359_17	AGCTTTAAGCCTTGAGGAATAGG	down	25.1707	0	-inf	-inf	5.7982e-08	3.91279e-09
772	PC-3p-4192_606	GTCACGAACCGGCACTAAAGCCC	down	377.561	0	-inf	-inf	0	6.78793e-128
773	PC-5p-205281_28	CTAAAGTGTCGTAGAAAAAACT	down	30.7642	0	-inf	-inf	2.0039e-09	3.75525e-11
774	PC-3p-12670_273	TTGTTAGTTAAATCTTTGGTC	up	0	27.9782	inf	inf	9.9847e-07	4.34204e-08
775	PC-3p-135568_42	TACACCTGACCGCTTCTCTCTC	down	33.561	0	-inf	-inf	3.7477e-10	3.67873e-12
776	PC-5p-287233_19	TGCCCTTATACAGGAAATTTGAC	down	27.9675	0	-inf	-inf	1.0755e-08	3.83314e-10
777	PC-5p-17507_215	TTTACGCGTCATGGTTTTAGT	up	0	27.9782	inf	inf	9.9847e-07	4.34204e-08
778	PC-3p-17102_219	CCAACTAAAATTGACATCCTC	up	0	24.4065	inf	inf	4.9001e-06	6.07953e-07
779	PC-3p-72151_72	CAAGTTTTTTCGGATGGAGGAAGT	up	0	7.14338	inf	inf	0.013443	0.0176403
780	PC-3p-17541_215	ATTTCCGATACAAGTAATTCC	down	22.374	0	-inf	-inf	3.1432e-07	3.99403e-08
781	PC-5p-8478_366	TGAGACGAGATCTCCCCATAC	down	332.813	0	-inf	-inf	1.1804e-86	9.45918e-113
782	PC-5p-82777_65	TAGGGTTTAGGATTCAGGCC	down	41.9512	0	-inf	-inf	2.4944e-12	7.50111e-15
783	PC-3p-73614_71	TTGTAGAACCGGCACTAAAGGCC	down	50.3415	0	-inf	-inf	1.6917e-14	1.52944e-17
784	PC-5p-112701_50	TTTCAAATCATTTGGACATCTGAG	down	27.9675	0	-inf	-inf	1.0755e-08	3.83314e-10
785	PC-3p-89808_60	CTTATAAAAGTGAACAGAGGGAGT	up	0	7.73866	inf	inf	0.010089	0.00916286
786	PC-3p-267012_21	TGAATTTATGTTGAATTTTCTCT	down	33.561	0	-inf	-inf	3.7477e-10	3.67873e-12
787	PC-3p-179808_32	TTAGTACCTGTTGGTGGCACAAAC	down	25.1707	0	-inf	-inf	5.7982e-08	3.91279e-09
788	PC-5p-27543_154	TGGACAACTGAGTAGCTCTTGGCA	down	86.6992	0	-inf	-inf	7.6018e-24	5.49562e-30
789	PC-5p-14277_250	CATTTGGACTTATGTGCAGCT	up	0	35.7169	inf	inf	3.2527e-08	2.50793e-10
790	PC-5p-17673_213	TGGATGACACGTGACATTTAC	up	0	20.8349	inf	inf	2.4271e-05	4.52143e-06
791	PC-5p-267947_21	GGTTCTGCAACCGGCACTAAAGG	down	16.7805	0	-inf	-inf	9.4496e-06	1.91845e-06
792	PC-3p-253832_22	GAATTTAGGTTGAATTCTCTCTA	down	33.561	0	-inf	-inf	3.7477e-10	3.67873e-12
793	PC-3p-233752_24	TTGAATTTCCTCTATAAGCGTATC	down	16.7805	0	-inf	-inf	9.4496e-06	1.91845e-06
794	PC-3p-229887_25	CATCTTGTGGAAATATTCTGT	down	33.561	0	-inf	-inf	3.7477e-10	3.67873e-12
795	PC-5p-429448_11	TGGACTTCTGTGCAGCTCTCAGC	down	30.7642	0	-inf	-inf	2.0039e-09	3.75525e-11
796	PC-5p-289508_19	CTGGGCCGTACGGGCCTGCATCC	down	25.1707	0	-inf	-inf	5.7982e-08	3.91279e-09
797	PC-5p-37926_121	TCATTTGGACATTTGAGCAGC	up	0	15.4773	inf	inf	0.0002743	0.000103148
798	PC-3p-42878_110	TTTTTTGTCCAGGACACATAC	up	0	13.6915	inf	inf	0.00062141	0.000194212
799	PC-3p-264353_21	ACTGGAACCAGGACTAAAGGCCC	down	19.5772	0	-inf	-inf	1.7158e-06	1.87948e-07
800	PC-3p-73204_72	AGTAGTATACTTTTGACATGCACC	up	0	8.33394	inf	inf	0.007588	0.00916282
801	PC-5p-411582_12	ATAAATCTGGTTTTCTGAAGCACC	down	30.7642	0	-inf	-inf	2.0039e-09	3.75525e-11
802	PC-3p-80565_66	TTATGAATTTAGGTTGAATTTTCT	down	22.374	0	-inf	-inf	3.1432e-07	3.99403e-08
803	PC-3p-6474_445	ATTCCTGAAGGCTTGAAGCTA	up	0	57.7423	inf	inf	2.0963e-12	3.42384e-16
804	PC-3p-344853_15	CCTTTAGTGCCGGTTGCAGAACC	down	19.5772	0	-inf	-inf	1.7158e-06	1.87948e-07
805	PC-5p-111195_50	TTAAGAACCGCGACTAACGGCCC	down	41.9512	0	-inf	-inf	2.4944e-12	7.50111e-15
806	PC-3p-157996_36	TTGAATTTCCTCTATAAGCGCA	down	39.1545	0	-inf	-inf	1.3228e-11	7.65749e-14
807	PC-5p-378966_13	AGCTTCAATCCTTGAGGATTAGGG	down	16.7805	0	-inf	-inf	9.4496e-06	1.91845e-06
808	PC-5p-3045_767	ATGGATAAAAGAAGATGTATC	up	0	70.8385	inf	inf	7.0111e-15	9.19312e-20
809	PC-3p-146148_39	CTGTCAGTGACCCAACTGCACCCT	up	0	19.6443	inf	inf	4.1479e-05	4.46917e-06
810	PC-5p-6951_424	TTTGGACATCCGAGCAGCTCT	up	0	71.4338	inf	inf	5.413e-15	9.19243e-20
811	PC-5p-418627_12	CTGCAGTGCGCCATTAGAATGCC	down	16.7805	0	-inf	-inf	9.4496e-06	1.91845e-06
812	PC-5p-32051_137	TTATTTGGACATCTGAGTAGC	up	0	18.4537	inf	inf	7.0996e-05	1.56215e-05
813	PC-5p-215996_27	TTTCAACTTATTTGGACTCTGAG	down	13.9837	0	-inf	-inf	5.2668e-05	1.95815e-05
814	PC-5p-254229_22	CTTTGGTCCTGGTTGGTGGCACC	down	36.3577	0	-inf	-inf	7.0314e-11	7.81701e-13
815	PC-3p-46886_102	TTCTAGATAGAAAACTTTGTC	up	0	26.7877	inf	inf	1.6953e-06	8.3649e-08
816	PC-3p-49030_99	ACCTGTCAGTGACCCAACTGCACC	up	0	29.7641	inf	inf	4.5197e-07	1.17955e-08
817	PC-5p-13755_257	TGTTTGAACATTTGAGGAGCT	up	0	36.3122	inf	inf	2.502e-08	2.50786e-10
818	PC-5p-176042_33	TTCAAATCATTTGGACATCTGAG	down	22.374	0	-inf	-inf	3.1432e-07	3.99403e-08
819	PC-3p-74557_71	CCACGACCAGCTGTAGGATGAGT	down	117.463	0	-inf	-inf	1.0079e-31	4.45709e-40
820	PC-5p-93299_58	GAAATAGGTAGTAATAATGTCATG	down	47.5447	0	-inf	-inf	8.9224e-14	7.19812e-17
821	PC-5p-431149_11	TGCACCTATAGAGGAAATTGGAC	down	30.7642	0	-inf	-inf	2.0039e-09	3.75525e-11
822	PC-5p-5007_538	CTTAGTCTTGGCACTATAAATTT	down	536.975	0	-inf	-inf	0	2.04129e-181
823	PC-3p-16214_229	ATTCGGTTTATTTCTCTAAGCACC	up	0	33.9311	inf	inf	7.1523e-08	8.97276e-10
824	PC-3p-160375_36	CTTTAGTCGCGGTTCTTCTGGCC	down	30.7642	0	-inf	-inf	2.0039e-09	3.75525e-11
825	PC-3p-63593_80	CGATGTAACTTACACCTGACC	down	16.7805	0	-inf	-inf	9.4496e-06	1.91845e-06
826	PC-3p-210505_27	GTGGCCCAACTGCACCCTGC	down	22.374	0	-inf	-inf	3.1432e-07	3.99403e-08
827	PC-5p-211947_27	GCCCTTATATAGGAAAATTAGCC	down	30.7642	0	-inf	-inf	2.0039e-09	3.75525e-11
828	PC-3p-15424_237	AACCACGACGAGTAAATCAGA	up	0	36.9075	inf	inf	1.9247e-08	1.3296e-10
829	PC-3p-342602_15	GGATATGGCATATACTTGATCAC	down	27.9675	0	-inf	-inf	1.0755e-08	3.83314e-10
830	PC-3p-293717_19	TTCCTCAAGGCTTGAAGCGAACC	down	27.9675	0	-inf	-inf	1.0755e-08	3.83314e-10
831	PC-3p-47847_101	TGTGATAATGGTAGCACCGAT	up	0	8.92922	inf	inf	0.0057171	0.00477955
832	PC-3p-42669_110	ATGAATTTAGGTTGAATTTTCTCT	down	128.65	0	-inf	-inf	1.3892e-34	4.09829e-44
833	PC-5p-100218_55	AGACGACAAAAAGCATACTTTGCC	up	0	19.049	inf	inf	5.4256e-05	8.35071e-06
834	PC-5p-14319_250	TTTAGTCCCGGTTGGTGGCACCA	down	111.87	0	-inf	-inf	2.7188e-30	2.14246e-38
835	PC-3p-31666_138	AAACCACGACGAGTAAATCGGAAC	up	0	26.1924	inf	inf	2.2097e-06	1.6159e-07
836	PC-3p-12467_276	TCGAGATCCAACGGCTGAGGT	up	0	21.4301	inf	inf	1.8576e-05	4.52143e-06
837	PC-3p-45304_105	AAGATTCTGGGAGAAGCTGGGTGG	down	33.561	0	-inf	-inf	3.7477e-10	3.67873e-12
838	PC-3p-59399_85	ATATTACAGACAGCAAAGTGAACT	up	0	63.6951	inf	inf	1.5671e-13	7.45876e-18
839	PC-5p-165709_35	TGGGTCGTACGGGCCTGCATCCT	down	16.7805	0	-inf	-inf	9.4496e-06	1.91845e-06
840	PC-3p-180953_32	ATCTGTCAGTGACCCAACTGCGCC	up	0	15.4773	inf	inf	0.0002743	0.000103148
841	PC-3p-324550_16	GAATTTAGGTTGAATTTTT	down	36.3577	0	-inf	-inf	7.0314e-11	7.81701e-13
842	PC-3p-46084_104	AATCCCGGGATCAAAATAACTATT	up	0	16.6679	inf	inf	0.0001595	2.92614e-05
843	PC-5p-450137_11	TGCTTACAAAAATAAACCGGATT	down	16.7805	0	-inf	-inf	9.4496e-06	1.91845e-06
844	PC-3p-46323_103	AAGCAGACTTGGCACATCATC	up	0	8.33394	inf	inf	0.007588	0.00916282
845	PC-5p-47836_101	TTTGGTACAAAGTTCAGCAAGAGCC	down	64.3252	0	-inf	-inf	4.2251e-18	2.99149e-22
846	PC-3p-204397_28	AGTGGCAATTCTGAGAAAATCTGG	up	0	16.0726	inf	inf	0.00020911	5.48913e-05
847	PC-5p-52548_93	GCCCTTATACAGGAAATTTGACC	down	103.48	0	-inf	-inf	3.8177e-28	2.28149e-35
848	PC-3p-350075_15	TAAAACTTGCTAGCCTCACCCAT	down	22.374	0	-inf	-inf	3.1432e-07	3.99403e-08
849	PC-5p-430565_11	TTGGTCCCGGTTGGTGATATCAAC	down	33.561	0	-inf	-inf	3.7477e-10	3.67873e-12
850	PC-5p-54952_90	TCTGTAAATAAATATAAGACC	down	19.5772	0	-inf	-inf	1.7158e-06	1.87948e-07
851	PC-3p-69441_75	CTCTCCTGTAGAAATAGGCACCGG	up	0	9.52451	inf	inf	0.0043143	0.00250279
852	PC-5p-48245_100	TACATGTACCGTCGGTGTCGGACA	down	50.3415	0	-inf	-inf	1.6917e-14	1.52944e-17
853	PC-3p-2190_965	GCTCCCCCTTCGAGCGTGGCC	down	123.057	0	-inf	-inf	3.7401e-33	4.27361e-42
854	PC-3p-44525_107	CTCCTGTAGAAATAGGCACC	down	47.5447	0	-inf	-inf	8.9224e-14	7.19812e-17
855	PC-3p-96490_57	TGAATTTAGGTTGAATTCTCTCT	down	30.7642	0	-inf	-inf	2.0039e-09	3.75525e-11
856	PC-3p-40154_116	ACACAGACCACAAAGATCTTTGCC	up	0	22.6207	inf	inf	1.0891e-05	1.18387e-06
857	PC-5p-14748_244	ACACTACGAGATGTGAGCTAT	up	0	33.3358	inf	inf	9.3032e-08	1.70252e-09
858	PC-3p-42484_110	TTCCCAAGATATGTTTCGAAT	up	0	16.6679	inf	inf	0.0001595	2.92614e-05
859	PC-3p-8924_353	TTGCACGATGATACTTCTAGC	up	0	58.3376	inf	inf	1.6171e-12	3.42371e-16
860	PC-5p-60447_84	AAGGTAGTAACTTAGACTAGTGTC	up	0	9.52451	inf	inf	0.0043143	0.00250279
861	PC-3p-39587_117	GCCACCAACCGGGACCAAAGGCC	down	44.748	0	-inf	-inf	4.7133e-13	7.34836e-16
862	PC-5p-36215_125	CTTGTCGCAGATATGAATGTATC	down	123.057	0	-inf	-inf	3.7401e-33	4.27361e-42
863	PC-3p-65190_79	TGTTATTTTTTGGTGAGAGCTCCT	down	106.276	0	-inf	-inf	7.3426e-29	2.23421e-36
864	PC-3p-31631_138	TTAAATTTCCTCTATAAGCGCATC	down	55.9349	0	-inf	-inf	6.1073e-16	1.46743e-19
865	PC-5p-305902_18	AATAAACCGAGTTTTTCTGA	down	22.374	0	-inf	-inf	3.1432e-07	3.99403e-08
866	PC-3p-267954_21	GTGGCTTGTGGCTAAAACTAGTT	down	13.9837	0	-inf	-inf	5.2668e-05	1.95815e-05
867	PC-3p-191533_30	CTTACGAACCGGGACGAAAGGCC	down	25.1707	0	-inf	-inf	5.7982e-08	3.91279e-09
868	PC-5p-287927_19	GTTGAGAGGAGCTCGAGAGGGTG	down	16.7805	0	-inf	-inf	9.4496e-06	1.91845e-06
869	PC-5p-1742_1147	TGATGGATGACACGTGACATT	up	0	319.666	inf	inf	1.9246e-61	1.30224e-86
870	PC-3p-79464_67	TTCCAAAATGCTTGAAGCGAAT	down	44.748	0	-inf	-inf	4.7133e-13	7.34836e-16
871	PC-3p-177406_33	ACCAATTATTCCAGTAGGCTTGCC	up	0	11.9056	inf	inf	0.0014173	0.000693258
872	PC-5p-5638_492	ATTGCTCGAGATACAAAAATG	up	0	26.7877	inf	inf	1.6953e-06	8.3649e-08
873	PC-3p-71961_73	CCGAGGACATCTTTAGAAGAAGT	down	50.3415	0	-inf	-inf	1.6917e-14	1.52944e-17
874	PC-5p-36160_125	AGTGTATTGTGACGGTGAACCCAC	up	0	40.4792	inf	inf	3.9989e-09	2.00057e-11
875	PC-5p-192633_30	AATTTAATCAACGAGACCGAATGC	up	0	16.6679	inf	inf	0.0001595	2.92614e-05
876	PC-5p-83944_64	TCTGTAAAGTAATATAAGACC	up	0	14.2868	inf	inf	0.00047283	0.000194209
877	PC-3p-355780_15	GGTGAGGGCTCCTCGAGTGT	down	13.9837	0	-inf	-inf	5.2668e-05	1.95815e-05
878	PC-5p-227772_25	ACTGCTATGTACGACACTTCCTGT	up	0	14.2868	inf	inf	0.00047283	0.000194209
879	PC-3p-117089_48	TGAATTTCCTCTATAAGCGCATTT	down	75.5122	0	-inf	-inf	5.6378e-21	2.75327e-26
880	PC-3p-265206_21	GACACAAACCGGGACTATAGGTT	down	22.374	0	-inf	-inf	3.1432e-07	3.99403e-08
881	PC-3p-72318_72	AGGATTGTAAAAAACATATGGAGT	up	0	19.6443	inf	inf	4.1479e-05	4.46917e-06
882	PC-5p-3508_687	GATAAGGTAGTAATAATGTCATA	down	962.081	0	-inf	-inf	0	0
883	PC-5p-54735_91	ACGACACAAGCAGCAACTCTC	up	0	13.6915	inf	inf	0.00062141	0.000194212
884	PC-3p-123543_46	GACCCACAGGGCAGTGCGCC	down	27.9675	0	-inf	-inf	1.0755e-08	3.83314e-10
885	PC-3p-147712_39	AGTATCAGTTTGTGCCATGAACC	down	27.9675	0	-inf	-inf	1.0755e-08	3.83314e-10
886	PC-3p-52269_94	TTGAATTTCCTCTATAAGCGCATT	down	111.87	0	-inf	-inf	2.7188e-30	2.14246e-38
887	PC-3p-199826_29	TTGAATTTCCTTTATAAGCGCATC	down	39.1545	0	-inf	-inf	1.3228e-11	7.65749e-14
888	PC-3p-676360_6	TTCGAGAGATGAGTGAGAATAAT	down	16.7805	0	-inf	-inf	9.4496e-06	1.91845e-06
889	PC-5p-29165_147	ACTTGTCTTGGAAATGGATGTATC	up	0	17.2632	inf	inf	0.00012173	2.92609e-05
890	PC-3p-129261_44	TCTGAACGACTTATCCTAGAT	up	0	13.0962	inf	inf	0.00081729	0.00036647
891	PC-3p-8915_353	TGATTTTCCTCTATAAGCGCATC	down	304.845	0	-inf	-inf	1.5764e-79	2.5021e-103
892	PC-5p-156665_37	GATGACTCAACTTTGTACTAACT	down	19.5772	0	-inf	-inf	1.7158e-06	1.87948e-07
893	PC-3p-173820_33	AAGATTCTTGGAGAAGCTGGGTGG	down	27.9675	0	-inf	-inf	1.0755e-08	3.83314e-10
894	PC-5p-120064_47	ATCGGACGGCCTATATTGCATGAT	up	0	17.8584	inf	inf	9.2941e-05	1.56218e-05
895	PC-5p-46446_103	TTGGTACAAAGTTCAGCAAGAGC	down	151.024	0	-inf	-inf	2.666e-40	1.62903e-51
896	PC-3p-154547_37	ATATTGGGTATTTCTGTCTTTAA	up	0	21.4301	inf	inf	1.8576e-05	4.52143e-06
897	PC-5p-447070_11	AGGCCTTTAGTACCGGTTGGAGC	down	16.7805	0	-inf	-inf	9.4496e-06	1.91845e-06
898	PC-5p-104701_53	CGGTTGGTTGCTTGAACCGGGACC	down	44.748	0	-inf	-inf	4.7133e-13	7.34836e-16
899	PC-3p-5497_502	TTTGCCGTAGGCATAGCCCTG	up	0	47.0272	inf	inf	2.2626e-10	4.81532e-13
900	PC-3p-39924_116	TGAATTTCCTCTATAAGTGCATC	down	234.927	0	-inf	-inf	1.0427e-61	8.95407e-80
901	PC-3p-96649_57	TTGAATTTCCTCTATAAGC	down	19.5772	0	-inf	-inf	1.7158e-06	1.87948e-07
902	PC-3p-434129_11	GAATTTAGGTCTAATTTTCTC	down	16.7805	0	-inf	-inf	9.4496e-06	1.91845e-06
903	PC-3p-39416_117	CCTGTCAGTGACCCAACTGCACCC	up	0	21.4301	inf	inf	1.8576e-05	4.52143e-06
904	PC-3p-105700_52	ATGGCATGTTGCTCTGAAGAAACT	up	0	22.6207	inf	inf	1.0891e-05	1.18387e-06
905	PC-5p-101365_54	GGTTGGTGGCTTGAACCGGGACC	down	64.3252	0	-inf	-inf	4.2251e-18	2.99149e-22
906	PC-3p-88156_61	TGAATTTCCTCTATAAGCGCATT	down	69.9187	0	-inf	-inf	1.5411e-19	2.86981e-24
907	PC-5p-22883_176	AACATTTGGACTTATGTGCAGC	up	0	45.2414	inf	inf	4.9472e-10	8.72538e-13
908	PC-3p-67750_76	AATCCAAGACAAGTAATTTAGAAC	up	0	17.8584	inf	inf	9.2941e-05	1.56218e-05
909	PC-3p-145916_39	CACTTTAGTGCCAGTTGCAGAACC	down	13.9837	0	-inf	-inf	5.2668e-05	1.95815e-05
910	PC-3p-175031_33	CATTAGTACCGGTTGGTGGCACCA	down	22.374	0	-inf	-inf	3.1432e-07	3.99403e-08
911	PC-3p-174553_33	CCCTTTAGTGCCGGTTGCAGAACC	down	16.7805	0	-inf	-inf	9.4496e-06	1.91845e-06
912	PC-5p-269755_21	ACCGCAAAGGTGATGACGGAGAGGT	down	16.7805	0	-inf	-inf	9.4496e-06	1.91845e-06
913	PC-5p-32084_137	AACGAGACCGACTGCGGTGGAAGC	up	0	24.4065	inf	inf	4.9001e-06	6.07953e-07
914	PC-3p-18953_203	TTCATTTGGTTGAATTAGGGA	up	0	70.2432	inf	inf	9.0812e-15	1.71731e-19
915	PC-5p-66845_77	TCATTGACCCCCTTTTGTTTT	up	0	8.92922	inf	inf	0.0057171	0.00477955
916	PC-5p-116817_48	AAACGACGTTTTTTGTGGCTTGT	down	50.3415	0	-inf	-inf	1.6917e-14	1.52944e-17
917	PC-5p-32462_136	TCTGTAAACTAACATAAGAGC	up	0	13.0962	inf	inf	0.00081729	0.00036647
918	PC-3p-53936_92	CAGGCCCGTACGGCCCAGTAGGCC	down	50.3415	0	-inf	-inf	1.6917e-14	1.52944e-17
919	PC-5p-24727_166	CGGTTCGGCAACCGGCACTAAAGA	down	75.5122	0	-inf	-inf	5.6378e-21	2.75327e-26
920	PC-5p-68143_76	CCGTAAATTAATATAAGAGC	down	44.748	0	-inf	-inf	4.7133e-13	7.34836e-16
921	PC-3p-170647_34	TGGAGTGATGATTCTGGGAGA	down	19.5772	0	-inf	-inf	1.7158e-06	1.87948e-07
922	PC-5p-398507_13	TTAGCGCCGGTTCGTGACGAAGC	down	13.9837	0	-inf	-inf	5.2668e-05	1.95815e-05
923	PC-5p-52658_93	TGAAACACTGTCTGAGAGAAG	up	0	13.6915	inf	inf	0.00062141	0.000194212
924	PC-5p-16524_225	AAATAAACCGAGTTTTTCTGA	up	0	39.8839	inf	inf	5.1947e-09	2.00065e-11
925	PC-5p-233747_24	CTGTAAACTAATGTAAGAGC	down	22.374	0	-inf	-inf	3.1432e-07	3.99403e-08
926	PC-3p-113807_49	TACCATGTGGCAGTATATACT	up	0	17.8584	inf	inf	9.2941e-05	1.56218e-05
927	PC-3p-40136_116	TTTGTCTTTTTTGCCGAGAGC	up	0	26.7877	inf	inf	1.6953e-06	8.3649e-08
928	PC-3p-182823_32	AGGACTAATGTGAATATTGCCCC	down	30.7642	0	-inf	-inf	2.0039e-09	3.75525e-11
929	PC-3p-96942_57	ACCCGGCATTTGGGTAAAGTCACA	down	19.5772	0	-inf	-inf	1.7158e-06	1.87948e-07
930	PC-3p-44122_107	TTCCAAAATGCTTGAAGCAAAT	down	100.683	0	-inf	-inf	1.9856e-27	1.07403e-34
931	PC-3p-13408_261	TTGCCGTAGGCATAGCCCTGC	up	0	69.648	inf	inf	1.1763e-14	1.71743e-19
932	PC-5p-221580_26	AATCTAAAGTGTCGTAGAAAAAACT	down	19.5772	0	-inf	-inf	1.7158e-06	1.87948e-07
933	PC-5p-8937_352	AAGACCGATTGTGGCGGGAGC	up	0	42.8603	inf	inf	1.4055e-09	3.04557e-12
934	PC-5p-407775_12	TAGAGATTTCAATGTGGATT	down	16.7805	0	-inf	-inf	9.4496e-06	1.91845e-06
935	PC-3p-469484_10	TCCGGGCAGCTGCGGTAGTGCTG	down	50.3415	0	-inf	-inf	1.6917e-14	1.52944e-17
936	PC-5p-102212_54	TCTGTTAACTAATATAAGAGC	up	0	8.92922	inf	inf	0.0057171	0.00477955
937	PC-5p-32563_135	TGCCCTTATACAGGAAATTTGACC	down	78.3089	0	-inf	-inf	1.0794e-21	5.84929e-27
938	PC-5p-52607_93	GCATTTGGACATCCGAGCAGCTCT	up	0	51.7895	inf	inf	2.818e-11	1.70995e-14
939	PC-5p-45537_105	AGCATCTGAGAAGCTCTCGGC	up	0	8.92922	inf	inf	0.0057171	0.00477955
940	PC-5p-257847_22	GGTCCCGGTTGGTGGCATGAACC	down	16.7805	0	-inf	-inf	9.4496e-06	1.91845e-06
941	PC-5p-61389_83	TTTTGGTACGAATTTCAGCAA	up	0	28.5735	inf	inf	7.665e-07	2.26009e-08
942	PC-3p-213375_27	CTAGATAGGATTGTAAAACA	down	25.1707	0	-inf	-inf	5.7982e-08	3.91279e-09
943	PC-5p-2383_914	TTTTGCTGTTTGTCATCTAACC	down	22.374	0	-inf	-inf	3.1432e-07	3.99403e-08
944	PC-3p-337426_16	CTATAAAGACCTATATTCGGGAAC	down	16.7805	0	-inf	-inf	9.4496e-06	1.91845e-06
945	PC-3p-292158_19	TGTGGTCTATAGTGGAATCT	down	25.1707	0	-inf	-inf	5.7982e-08	3.91279e-09
946	PC-5p-378653_13	CATAGTGGTCAGTAACTTAGACT	down	16.7805	0	-inf	-inf	9.4496e-06	1.91845e-06
947	PC-5p-64104_80	ATCGGTCCTAAAATAAGTGTC	up	0	10.1198	inf	inf	0.0032604	0.00250277
948	PC-5p-300272_18	AACCGCGACTAAAGGTCCTCCGC	down	13.9837	0	-inf	-inf	5.2668e-05	1.95815e-05
949	PC-3p-71516_73	ATAAGACAAGAATTTAGGGATGGA	up	0	9.52451	inf	inf	0.0043143	0.00250279
950	PC-5p-286734_19	GATTCTAGGCACGAACCGGGACC	down	27.9675	0	-inf	-inf	1.0755e-08	3.83314e-10
951	PC-3p-3098_759	TTTTTGGATGTGCTCCTCTAG	up	0	80.363	inf	inf	1.1216e-16	5.03758e-22
952	PC-5p-96373_57	GCGCTGCCCTGTGAGCCTGC	down	30.7642	0	-inf	-inf	2.0039e-09	3.75525e-11
953	PC-3p-9205_345	AATGGGGCTCAAAGATTTTGGGAG	down	128.65	0	-inf	-inf	1.3892e-34	4.09829e-44
954	PC-5p-108384_51	CCATCCTAACATAAGTGTCTC	up	0	16.0726	inf	inf	0.00020911	5.48913e-05
955	PC-3p-385521_13	TCCAGAACCGGGACAGATGGGCC	down	19.5772	0	-inf	-inf	1.7158e-06	1.87948e-07
956	PC-5p-48680_99	ATTACTTGTCGTAGAAATGGA	up	0	9.52451	inf	inf	0.0043143	0.00250279
957	PC-3p-297465_18	TCTAATGGCGCACTGCAGGCTATA	down	16.7805	0	-inf	-inf	9.4496e-06	1.91845e-06
958	PC-5p-4561_571	TAGGATAATTTGCCTTTTGGTACG	up	0	244.661	inf	inf	1.921e-47	2.90919e-66
959	PC-3p-139369_41	CAATGTGTATTTGGAATTTGGACC	down	44.748	0	-inf	-inf	4.7133e-13	7.34836e-16
960	PC-3p-88584_61	AGGTTGAATTCTCTCTATAGGCGC	down	25.1707	0	-inf	-inf	5.7982e-08	3.91279e-09
961	PC-3p-394181_13	ACGAACCGGCGCTAAAGTGCAAA	down	13.9837	0	-inf	-inf	5.2668e-05	1.95815e-05
962	tae-MIR1138-p5_2ss1AG23AG	GGGTCTGTCTAGGACACATCTAGA	up	25.1707	51.1942	2.03388	1.02423	0.021245	0.0214016
963	tae-MIR9783-p3_2ss5AG18AC_2	AATAGGCACCGGTGCTTCAGA	up	47.5447	97.0309	2.04084	1.02916	0.0014328	0.00195022
964	tae-MIR9783-p3_2ss5AG18AC_1	AATAGGCACCGGTGCTTCAG	up	47.5447	97.0309	2.04084	1.02916	0.0014328	0.00195022
965	tae-miR5062-5p	TGAACCTTAGGGAACAGCCGCAT	up	1795.51	3707.41	2.06482	1.04602	0	2.60006e-92
966	tae-MIR9674a-p3_2ss19GA20CA	TGGCTGGTGCTATGGATAAAT	up	22.374	46.432	2.07527	1.0533	0.023795	0.0278752
967	ata-miR9674b-3p	TGAATTTGTCCATAGCATCAG	up	1504.65	3140.71	2.08733	1.06166	6.6562e-79	5.09383e-81
968	tae-MIR1137b-p3_2ss7TC17AG	TTGGGTCATCTATTTTGGAAC	up	440.488	928.937	2.10888	1.07648	3.9842e-25	7.41791e-26
969	tae-MIR1136-p5	CCGTTCCGAATTACTTGTCGC	up	267.089	570.081	2.13442	1.09385	1.6471e-16	6.97731e-17
970	bdi-MIR7757-p3_1ss6AG	TTTATGAGCTCATTGAAGTAACT	up	178.992	383.957	2.14511	1.10105	9.645e-12	5.35855e-12
971	PC-5p-27427_154	TGGTCCCGGTTGGTGGCTTGAACC	up	16.7805	36.9075	2.19943	1.13713	0.029095	0.0396498
972	bdi-MIR7757-p3_1ss4AG	TAGGAGCATGATTCAACCAAT	up	606.894	1335.81	2.20106	1.1382	1.5283e-39	1.01953e-40
973	ata-miR167b-5p	TGAAGCTGCCAGCATGATCTGA	up	5317.55	11874	2.23298	1.15897	0	0
974	osa-miR5071_1ss15GA	TCAAGCATCATATCATGGACA	up	234.927	536.349	2.28305	1.19096	2.809e-18	1.13638e-18
975	tae-miR1847-5p	ACCTGCAGTTGGGCCAATGAC	up	64.3252	149.416	2.32282	1.21588	2.6655e-06	2.43021e-06
976	bdi-MIR7757-p3_2	TAAATAGAAGCATGATTCAAC	up	41.9512	97.6262	2.32714	1.21856	0.00014289	0.000122017
977	bdi-MIR7757-p3_1	AAATAGAAGCATGATTCAAC	up	41.9512	97.6262	2.32714	1.21856	0.00014289	0.000122017
978	tae-MIR9674a-p5_1	ATAGCATCATCCATCCTACCA	up	799.87	1923.95	2.40533	1.26623	5.4897e-69	1.98445e-71
979	tae-MIR9674a-p5_2	GTAGGATGGCTGGTGCTATGG	up	799.87	1923.95	2.40533	1.26623	5.4897e-69	1.98445e-71
980	osa-miR444b.1	TGTTGTCTCAAGCTTGCTGCC	up	215.35	522.657	2.42702	1.27919	2.8007e-20	5.30057e-21
981	osa-miR168a-3p_L-3	CCCGCCTTGCACCAAGTGAAT	up	3361.69	8211.31	2.44262	1.28843	0	0
982	tae-miR7757-5p_1ss2TC	ACAAAACCTTCAGCTATCCATC	up	16201.6	40547	2.50266	1.32346	0	0
983	ata-miR5062a-3p_2ss2TC18AG	GCGGATTTTTCACCAAGGTTCAAG	up	293.658	735.768	2.50552	1.32511	1.0466e-29	8.63712e-31
984	tae-MIR1121-p3_1ss6AG	TCTAAGCGCTCTTATATTTCT	up	33.561	85.1253	2.53644	1.3428	9.7907e-05	0.000101862
985	bdi-miR5064_L-2R+2	AATTTGTCCATAGCATCAGCC	up	61.5284	160.131	2.60255	1.37993	4.2701e-08	3.55999e-08
986	tae-MIR1121-p5_2ss16TA21TC	TCTGTAAAGAAATATAAGAGC	up	92.2927	240.494	2.60577	1.38171	1.7759e-11	7.51654e-12
987	tae-miR9675-3p	TTTATGATCACTCTCGTTTTG	up	25.1707	66.0763	2.62512	1.39239	0.00038766	0.000316155
988	tae-MIR1120a-p5_1ss20AG	TCCGTCCCATAATATAAGAGC	up	19.5772	52.9801	2.70621	1.43627	0.001086	0.00138017
989	tae-MIR9672b-p5	TGAAGGCGATGCTTAATGACA	up	866.992	2412.08	2.78213	1.47619	0	5.03402e-119
990	bdi-miR5062a_1ss22CA	TGAACCTTGGGGAAAAGCCGCAT	up	366.374	1024.48	2.79627	1.4835	1.5264e-49	6.8061e-52
991	PC-3p-6893_426	CATTTCCGTGACAAGTAATTC	up	13.9837	39.8839	2.85216	1.51206	0.0030203	0.00372562
992	tae-miR1120b-3p_L-1R+1	TCTTATATTGTGGGACAGAGG	up	83.9024	246.843	2.94203	1.55681	3.8494e-14	1.11034e-14
993	bdi-miR159a-5p_R+1	AGCTCCCTTCGATCCAATCC	up	22.374	66.0763	2.95326	1.56231	8.6526e-05	6.09622e-05
994	tae-MIR9672a-p3_1ss3GA	TAAGACACCACGACTGTCATT	up	348.195	1033.41	2.9679	1.56944	7.476e-55	8.52142e-58
995	tae-miR1127b-3p_L-1R+4_1ss12TC	CAAGTATTTCCGGACGGAGGGAGT	up	271.284	818.512	3.01717	1.5932	7.1258e-45	2.07739e-47
996	tae-miR9676-5p	TGGATGTCATCGTGGCCGTACA	up	67.1219	203.586	3.03308	1.60078	2.0111e-12	4.53766e-13
997	tae-MIR1125-p5	AATTTAACCAACGAGACCAACTGC	up	109.073	344.668	3.15997	1.65991	4.075e-21	2.46742e-22
998	PC-3p-57311_87	ATTGGGTATTTCTGTCTTTAAA	up	27.9675	88.697	3.17143	1.66513	1.6254e-06	9.67522e-07
999	PC-3p-9540_336	AACAAATGGGGCTCAAAGATT	up	22.374	71.4338	3.19272	1.67479	1.5361e-05	9.47218e-06
1000	PC-5p-9935_326	ATAATAGACAAGTCTTTTGA	up	13.9837	44.6461	3.19272	1.67479	0.00063107	0.000569118
1001	PC-5p-2731_834	AGTTGAAGATGAGATATTGAA	up	75.5122	256.566	3.39768	1.76455	1.3157e-17	1.47216e-18
1002	tae-MIR9672b-p3_1ss3GA	TAAGATACCACGACTGTCATT	up	1880.81	6647.51	3.53438	1.82146	0	0
1003	PC-5p-430_4174	TGTTGCATGACAAGTTGAGCAC	up	590.114	2115.63	3.58512	1.84202	0	9.80606e-153
1004	PC-5p-5336_513	TGCCTTTAAGGCACCTGCCTTT	up	19.5772	71.4338	3.64882	1.86743	2.5217e-06	2.44832e-06
1005	osa-MIR444b-p5_1	AAGTTGTGCAGTTGTTGTCTC	up	16.7805	63.0999	3.76031	1.91085	6.8116e-06	4.94882e-06
1006	osa-MIR444b-p5_2	TTTTCTTGCAAGTTGTGCAGT	up	16.7805	63.0999	3.76031	1.91085	6.8116e-06	4.94882e-06
1007	PC-5p-33600_132	ATTCACAAACTTTGGCAGTCCATC	up	33.561	127.39	3.79579	1.9244	1.303e-10	5.91593e-11
1008	tae-miR167c-5p	TGAAGCTGCCAGCATGATCTGC	up	2179.6	8379.38	3.84446	1.94278	0	0
1009	ata-miR167f-5p	TGAAGCTGCCAGCATGATCTGC	up	2179.6	8379.38	3.84446	1.94278	0	0
1010	tae-MIR1122a-p5	CAAGAATTTTGGGACGGAGGGAGT	up	151.024	589.726	3.90484	1.96526	8.1202e-45	3.20484e-48
1011	PC-5p-11908_286	TTTGCGCAGAAGGGAGAAATC	up	47.5447	186.323	3.9189	1.97045	2.6252e-15	4.46866e-16
1012	tae-MIR5048-p3_1ss17TG	ATATATTTGCAGGTTTGAGGT	up	156.618	615.521	3.93008	1.97456	5.2252e-47	1.46924e-50
1013	ata-miR393-3p_L+1R-1_1ss15TC	TCAGTGCAATCCCTCTGGAAT	up	497.821	1960.86	3.93888	1.97779	0	2.53788e-158
1014	tae-MIR1127a-p3_1ss11CG	CAAGTAATTCGGAACGGAGGGAGT	up	364.976	1450.11	3.97316	1.99029	0	1.52515e-118
1015	tae-MIR1135-p3_1ss11CG	CAAGTAATTCGGAACGGAGGGAGT	up	364.976	1450.11	3.97316	1.99029	0	1.52515e-118
1016	tae-MIR167c-p3	AGATCATGCTGCAGCTTCATT	up	88.0975	353.597	4.0137	2.00493	2.7122e-28	1.35433e-30
1017	ata-miR167f-3p_L-1R+1	AGATCATGCTGCAGCTTCATT	up	88.0975	353.597	4.0137	2.00493	2.7122e-28	1.35433e-30
1018	osa-miR399d	TGCCAAAGGAGAGTTGCCCTG	up	19.5772	79.1725	4.04411	2.01582	1.619e-07	1.40342e-07
1019	tae-MIR5175-p3_1ss19GA	GACGAGTAATTTGGAACGAAG	up	95.0894	389.612	4.09732	2.03468	1.2697e-31	2.96685e-34
1020	tae-MIR1133-p5	AAATGGATGTATCTAGCACTAACT	up	39.1545	172.334	4.40139	2.13796	8.3173e-16	5.27605e-17
1021	tae-MIR1122a-p3_2ss21AG24TC	AGTGTAGATTCACTCATTTTGCTC	up	302.049	1380.76	4.5713	2.19261	0	1.44496e-130
1022	PC-5p-421_4262	TCTGTAAACTAATATAAGAGC	up	120.26	567.303	4.7173	2.23796	3.111e-51	2.88209e-56
1023	ata-miR393-5p	TTCCAAAGGGATCGCATTGAT	up	651.642	3092.49	4.74568	2.24662	0	7e-301
1024	PC-5p-15541_235	GCGAAGGATTTGCAGATACTC	up	13.9837	67.8621	4.85293	2.27886	1.3921e-07	4.48263e-08
1025	ata-miR9772a-3p	AGGGGGCAATCTCACCTCAAC	up	23.7724	116.378	4.8955	2.29146	4.4878e-12	7.61311e-13
1026	ata-miR167b-3p	AGGTCATGCTGGAGTTTCATC	up	427.902	2126.94	4.97062	2.31343	0	3.25757e-216
1027	tae-MIR1136-p3_1ss13AG	ATTTTAGTTCTAGATACATCCATT	up	57.3333	301.808	5.26409	2.39618	2.0909e-30	1.38429e-33
1028	bdi-miR5169a_2ss19AG20CA	TTTGACCAAGTTTGTAGAGAA	up	53.1382	280.973	5.28759	2.40261	1.6532e-28	1.91481e-31
1029	tae-miR159a	TTTGGATTGAAGGGAGCTCTG	up	363.577	1945.38	5.35067	2.41972	0	4.07454e-210
1030	tae-MIR1135-p5_1ss16TA	ATTACTTGTCTCGGAAATGGA	up	227.935	1240.96	5.44438	2.44477	0	1.10478e-136
1031	lus-miR159b_R+1_1ss21CT	TTTGGATTGAAGGGAGCTCTTT	up	27.9675	152.69	5.45955	2.44878	1.4899e-16	4.59228e-18
1032	ata-miR164a-5p	TGGAGAAGCAGGGCACGTGCT	up	16.7805	92.8639	5.53404	2.46833	9.8247e-11	1.60971e-11
1033	bdi-miR159a-3p	CTTGGATTGAAGGGAGCTCT	up	44.748	248.232	5.54735	2.4718	3.4011e-26	8.85647e-29
1034	ata-miR5168-3p	TCGGACCAGGCTTCAATCCCT	up	1334.75	8069.49	6.0457	2.59591	0	0
1035	osa-MIR5339-p3_1ss3GA	TGAGAATATTCTTTATCTGTT	up	511.805	3126.42	6.10862	2.61085	0	0
1036	sbi-miR1432	CTCAGGAGAGATGACACCGAC	up	30.7642	192.276	6.24999	2.64385	3.6332e-22	1.61657e-24
1037	hvu-miR1120_L-3	TTCTTATATTATGGGACGGAG	up	16.7805	105.762	6.30266	2.65596	6.1381e-13	4.7208e-14
1038	PC-5p-1003_1811	TTGGTGGCTTGAACCGGGACC	up	19.5772	126.795	6.47666	2.69525	1.9638e-15	6.15797e-17
1039	tae-miR1118_L-1R+2_1ss10AG	ACTACATTGTGGAATGGAGGGAGT	up	30.7642	201.205	6.54023	2.70934	1.068e-23	3.15349e-26
1040	PC-3p-880_2028	ATTGAACTAAGGAGGGGTGGA	up	53.1382	351.216	6.60949	2.72454	2.331e-40	1.9125e-45
1041	tae-MIR1138-p3_1ss5AG	TTGTGGGAGCTTAGATGTGACATC	up	13.9837	93.4592	6.68342	2.74059	5.9668e-12	3.81819e-13
1042	PC-3p-5688_488	AGTCTCTGCCAATTCTTCGTG	up	13.9837	111.318	7.96051	2.99286	4.2625e-15	5.526e-17
1043	ata-miR9674c-5p_L+1R-1_1ss9TG	TTGAATTTGTCCATAGCATCA	up	22.374	179.18	8.0084	3.00151	2.0702e-23	7.40343e-27
1044	osa-miR444a-3p.2_1ss12CT	TGCAGTTGCTGTCTCAAGCTT	up	16.7805	150.011	8.93961	3.16021	9.7727e-21	1.4519e-23
1045	tae-miR9661-5p_1ss14GA	TGAAGTAGAGCAGAGACCTCA	up	44.748	419.078	9.36531	3.22733	6.3876e-56	4.69189e-65
1046	ata-miR172b-3p	AGAATCTTGATGATGCTGCAT	up	272.683	2566.26	9.41115	3.23437	0	0
1047	tae-MIR1127a-p5_1ss16AG	ACTCGTCCAAGAAATGAATGTATC	up	5.59349	54.8651	9.80874	3.29407	9.0232e-09	1.29909e-09
1048	ata-miR5062a-3p_1ss2TC	GCGGATTTTTCACCAAGATTCAAG	up	30.7642	308.356	10.0232	3.32527	1.2865e-42	1.1317e-49
1049	osa-miR1432-5p_L-1R+1	TCAGGAGAGATGACACCGACA	up	36.3577	399.434	10.9862	3.45762	2.3645e-56	5.39734e-67
1050	hvu-MIR5050-p5	TTTTGCCGGTTGAACGACCTCA	up	83.9024	1106.03	13.1824	3.72054	0	2.48159e-195
1051	ata-miR1432-5p_L+1R-1	ATCAGGAGAGATGACACCGAC	up	299.252	4075.3	13.6183	3.76747	0	0
1052	zma-miR156a-5p_1ss9GT	TGACAGAATAGAGTGAGCAC	up	121.814	1721.88	14.1354	3.82124	0	0
1053	osa-miR156a_1ss9GT	TGACAGAATAGAGTGAGCAC	up	121.814	1721.88	14.1354	3.82124	0	0
1054	sbi-miR156a_1ss9GT	TGACAGAATAGAGTGAGCAC	up	121.814	1721.88	14.1354	3.82124	0	0
1055	bdi-miR156b-5p_1ss9GT	TGACAGAATAGAGTGAGCAC	up	121.814	1721.88	14.1354	3.82124	0	0
1056	ata-miR156a-5p_1ss9GT	TGACAGAATAGAGTGAGCAC	up	121.814	1721.88	14.1354	3.82124	0	0
1057	PC-3p-179_10233	AAGCATCATCTTCACTTCAAA	up	117.463	1736.44	14.7828	3.88585	0	0
1058	tae-miR397-5p	TCACCGGCGCTGCACACAATG	up	41.9512	626.832	14.9419	3.90129	0	3.3723e-116
1059	osa-miR398a	TGTGTTCTCAGGTCACCCCTT	up	13.9837	239.898	17.1555	4.1006	1.6384e-38	3.39365e-47
1060	zma-miR156d-3p_1ss8TC	GCTCACTCCTCTTTCTGTCAGC	up	153.821	2682.93	17.4419	4.12449	0	0
1061	osa-miR827	TTAGATGACCATCAGCAAACA	up	187.382	3602.05	19.223	4.26476	0	0
1062	osa-miR530-5p_R+1	TGCATTTGCACCTGCACCTAC	up	44.748	988.168	22.083	4.46486	0	6.47487e-202
1063	tae-MIR1123-p3_1ss23AC	GATGCTTTGTGATTTGTGAATGCC	up	44.748	1013.17	22.6417	4.50091	0	3.51428e-208
1064	tae-MIR397-p5	TTGAGTGCAGCGTTGATGAAC	up	500.618	13605.2	27.1767	4.7643	0	0
1065	bdi-miR156b-5p_L+1	TTGACAGAAGAGAGTGAGCAC	up	341.009	9906.71	29.0512	4.86052	0	0
1066	tae-MIR530-p5	TGCATTTGCACCTGCACCTAG	up	355.187	10927	30.7641	4.94317	0	0
1067	osa-miR398a_L+1R-1	TTGTGTTCTCAGGTCACCCCT	up	19.5772	678.026	34.6334	5.11409	0	4.62703e-151
1068	ata-miR528-5p	TGGAAGGGGCATGCAGAGGAG	up	30.7642	1339.98	43.5564	5.44481	0	6e-308
1069	PC-3p-106_20165	GGGAAAAGAAGGAGTAACGAC	up	67.1219	3126.42	46.5782	5.54158	0	0
1070	mtr-miR398a-5p_1ss7AC	GGAGTGCCACTGAGAACACAAG	up	30.7642	1944.19	63.1965	5.98177	0	0
[truncated: 4 more rows]
