# Supplementary material for: Small RNAs and their targets are associated with the transgenerational effects of water-deficit stress in durum wheat
Source: Sci Rep. 2021 Feb 11;11:3613. doi: 10.1038/s41598-021-83074-7 (PMC7878867; doi:10.1038/s41598-021-83074-7)
Supplement: Supplementary file 14 — Supplementary Table 9. [file 41598_2021_83074_MOESM14_ESM.xlsx]

## Sheet: Table S9
Small RNAs and their targets are associated with the transgenerational effects of water-deficit stress in durum wheat
Haipei Liu1*, Amanda J. Able1, Jason A. Able1
1 School of Agriculture, Food & Wine, Waite Research Institute, The University of Adelaide, Urrbrae, SA, Australia
Table S9. List of genes and transcripts identified in the eight transcriptome libraries.
Gene ID	Transcript ID	Chromosome	Description	FPKM.AtCC_G	FPKM.AtCC_L	FPKM.AtCW_G	FPKM.AtCW_L	FPKM.AtWC_G	FPKM.AtWC_L	FPKM.AtWW_G	FPKM.AtWW_L
TRITD1Av1G000090	TRITD1Av1G000090.1	chr1A	vacuolar amino acid transporter 1-like [Aegilops tauschii subsp. tauschii]	0.0001	0.0001	0.0001	0.0001	0.0001	0.079682	0.0001	0.0001
TRITD1Av1G000270	TRITD1Av1G000270.1;TRITD1Av1G000270.2	chr1A	polyphenol oxidase [Triticum aestivum];Polyphenol oxidase A1, chloroplastic [Triticum urartu]	0.509065	0.0001	0.512624	0.0001	0.0001	0.0001	0.0944799	0.0001
TRITD1Av1G000280	TRITD1Av1G000280.1	chr1A	Histone H3.3 [Triticum urartu]	0.0001	0.0001	0.0001	0.0001	0.0001	0.0001	0.0001	0.0001
TRITD1Av1G000360	TRITD1Av1G000360.1;TRITD1Av1G000360.2	chr1A	uncharacterized protein LOC109734585 [Aegilops tauschii subsp. tauschii]	0.0001	0.0001	0.0001	0.0001	0.0001	0.400223	0.111413	0.0658665
TRITD1Av1G000380	TRITD1Av1G000380.1	chr1A	unnamed protein product [Triticum aestivum]	0.0001	0.0001	0.0001	0.0001	0.0001	0.0001	0.0001	0.0001
TRITD1Av1G000400	TRITD1Av1G000400.1	chr1A	unnamed protein product [Triticum aestivum]	0.0001	0.0001	0.0001	0.0001	0.0001	0.0001	0.0001	0.0001
TRITD1Av1G000450	TRITD1Av1G000450.1;TRITD1Av1G000450.2;TRITD1Av1G000450.3;TRITD1Av1G000450.4;TRITD1Av1G000450.5;TRITD1Av1G000450.6;TRITD1Av1G000450.7;TRITD1Av1G000450.8;TRITD1Av1G000450.9;TRITD1Av1G000450.10;TRITD1Av1G000450.11;TRITD1Av1G000450.12;TRITD1Av1G000450.13;TRITD1Av1G000450.14;TRITD1Av1G000450.15;TRITD1Av1G000450.16;TRITD1Av1G000450.17	chr1A	paired amphipathic helix protein Sin3-like 4 [Aegilops tauschii subsp. tauschii];Paired amphipathic helix protein Sin3-like 3 [Triticum urartu]	19.2837	15.0099	19.9362	18.2848	24.4149	18.0749	21.1787	16.3735
TRITD1Av1G000460	TRITD1Av1G000460.1	chr1A	hypothetical protein TRIUR3_00707 [Triticum urartu]	0.0001	0.0001	0.0001	0.0001	0.0001	0.0001	0.0001	0.0001
TRITD1Av1G000480	TRITD1Av1G000480.1;TRITD1Av1G000480.2;TRITD1Av1G000480.3;TRITD1Av1G000480.4	chr1A	putative phospholipid-transporting ATPase 9 [Aegilops tauschii subsp. tauschii];Phospholipid-transporting ATPase 10 [Triticum urartu]	5.27405	3.46006	6.1706	3.88597	7.92203	5.06179	5.33619	3.91217
TRITD1Av1G000490	TRITD1Av1G000490.1;TRITD1Av1G000490.2;TRITD1Av1G000490.3;TRITD1Av1G000490.4;TRITD1Av1G000490.5	chr1A	cytochrome P450 72A15-like [Aegilops tauschii subsp. tauschii];Secologanin synthase [Triticum urartu]	0.0001	0.0001	0.0448531	0.0001	0.461739	8.06114	0.720794	9.12552
TRITD1Av1G000500	TRITD1Av1G000500.1;TRITD1Av1G000500.2;TRITD1Av1G000500.3	chr1A	uncharacterized protein At4g37920, chloroplastic [Aegilops tauschii subsp. tauschii];hypothetical protein TRIUR3_00703 [Triticum urartu]	2.26212	22.9387	2.16182	24.5102	2.34935	21.8847	2.82281	22.0972
TRITD1Av1G000530	TRITD1Av1G000530.1	chr1A	Proline-rich receptor-like protein kinase PERK8 [Triticum urartu]	3.7875	1.94174	3.83464	2.62794	3.90674	3.03371	3.77718	2.14924
TRITD1Av1G000550	TRITD1Av1G000550.1	chr1A	hypothetical protein TRIUR3_00701 [Triticum urartu]	138.798	36.3501	141.857	33.9454	117.86	27.9993	118.842	24.3753
TRITD1Av1G000570	TRITD1Av1G000570.1;TRITD1Av1G000570.2;TRITD1Av1G000570.3;TRITD1Av1G000570.4;TRITD1Av1G000570.5;TRITD1Av1G000570.6;TRITD1Av1G000570.7;TRITD1Av1G000570.8	chr1A	hypothetical protein TRIUR3_00700 [Triticum urartu];uncharacterized protein LOC109734571 isoform X2 [Aegilops tauschii subsp. tauschii]	7.47198	8.43313	7.5637	7.8531	7.24196	6.46505	6.84142	7.57145
TRITD1Av1G000580	TRITD1Av1G000580.1;TRITD1Av1G000580.2;TRITD1Av1G000580.3;TRITD1Av1G000580.4;TRITD1Av1G000580.5;TRITD1Av1G000580.6;TRITD1Av1G000580.7;TRITD1Av1G000580.10;TRITD1Av1G000580.11;TRITD1Av1G000580.12;TRITD1Av1G000580.13;TRITD1Av1G000580.14;TRITD1Av1G000580.15;TRITD1Av1G000580.16;TRITD1Av1G000580.17;TRITD1Av1G000580.18;TRITD1Av1G000580.19;TRITD1Av1G000580.8;TRITD1Av1G000580.9;TRITD1Av1G000580.20	chr1A	E3 ubiquitin-protein ligase SIS3 [Aegilops tauschii subsp. tauschii];hypothetical protein TRIUR3_00699 [Triticum urartu];predicted protein [Hordeum vulgare subsp. vulgare]	15.0301	17.3374	13.6279	15.648	12.9383	15.4107	13.1111	13.8341
TRITD1Av1G000590	TRITD1Av1G000590.1	chr1A	50S ribosomal protein L28, chloroplastic [Triticum urartu]	31.4249	101.917	37.8465	133.231	38.5717	137.238	35.0698	141.842
TRITD1Av1G000850	TRITD1Av1G000850.1	chr1A	hypothetical protein [Zea mays]	21.641	0.176693	28.8506	2.84995	74.3609	0.397183	18.9773	0.449692
TRITD1Av1G000900	TRITD1Av1G000900.1;TRITD1Av1G000900.2	chr1A	hypothetical protein MTR_0021s0160 [Medicago truncatula]	1.36524	0.0323493	1.82945	0.356482	4.0875	0.0649884	0.982235	0.0314008
TRITD1Av1G000910	TRITD1Av1G000910.1	chr1A	hypothetical protein MTR_0021s0160 [Medicago truncatula]	3.49914	0.069016	4.3865	1.33602	9.36832	0.062662	1.42078	0.0001
TRITD1Av1G000950	TRITD1Av1G000950.1	chr1A	hypothetical protein [Zea mays]	6.67257	0.128075	9.83216	1.71635	25.7958	0.157612	4.64493	0.370808
TRITD1Av1G000960	TRITD1Av1G000960.1;TRITD1Av1G000960.2	chr1A	hypothetical protein MTR_0021s0160 [Medicago truncatula]	3.28946	0.0001	3.33808	1.15937	6.08424	0.0412003	1.54659	0.0201374
TRITD1Av1G000970	TRITD1Av1G000970.1	chr1A	hypothetical protein TanjilG_03599 [Lupinus angustifolius]	0.061971	0.0001	0.350758	0.043763	0.53926	0.0001	0.032619	0.0001
TRITD1Av1G000990	TRITD1Av1G000990.1	chr1A	Protein TAR1 [Capsicum baccatum]	5.97051	0.139961	9.71977	1.88044	32.853	0.292543	6.0797	0.332786
TRITD1Av1G001010	TRITD1Av1G001010.1	chr1A	hypothetical protein [Zea mays]	11.5305	0.044627	13.4817	1.22457	45.8032	0.005954	7.66885	0.280205
TRITD1Av1G001030	TRITD1Av1G001030.1	chr1A	hypothetical protein [Zea mays]	3.23735	0.045715	4.41161	1.16312	20.9145	0.048685	3.09876	0.200446
TRITD1Av1G001060	TRITD1Av1G001060.1	chr1A	hypothetical protein MTR_0021s0160 [Medicago truncatula]	8.8287	0.203827	11.8283	2.90017	19.4816	0.051599	3.44509	0.179344
TRITD1Av1G001070	TRITD1Av1G001070.1;TRITD1Av1G001070.2	chr1A	uncharacterized protein LOC104585233 [Brachypodium distachyon];hypothetical protein MTR_0021s0160 [Medicago truncatula]	9.44544	0.349243	18.3833	5.95403	25.2231	0.255444	3.92382	0.233881
TRITD1Av1G001090	TRITD1Av1G001090.1	chr1A	hypothetical protein MTR_0021s0160 [Medicago truncatula]	0.736457	0.0001	0.979156	0.365728	3.62084	0.0001	0.526705	0.0001
TRITD1Av1G001100	TRITD1Av1G001100.1	chr1A	hypothetical protein TanjilG_03599 [Lupinus angustifolius]	0.0001	0.0001	0.182487	0.0001	0.228614	0.0001	0.0001	0.0001
TRITD1Av1G001120	TRITD1Av1G001120.1	chr1A	hypothetical protein [Zea mays]	16.8019	0.163994	26.3022	2.80114	60.7475	0.316684	14.7471	0.585597
TRITD1Av1G001140	TRITD1Av1G001140.1	chr1A	hypothetical protein [Zea mays]	2.91092	0.024005	4.64399	1.16705	11.2201	0.128758	1.69643	0.203066
TRITD1Av1G001160	TRITD1Av1G001160.1	chr1A	Protein TAR1 [Capsicum baccatum]	14.4797	0.771229	17.7504	2.81518	45.4321	0.512547	9.4236	0.37737
TRITD1Av1G001350	TRITD1Av1G001350.1	chr1A	3'-N-debenzoyl-2'-deoxytaxol N-benzoyltransferase [Triticum urartu]	0.0001	0.0001	0.0001	0.0001	0.0001	0.0001	0.0001	0.0001
TRITD1Av1G001370	TRITD1Av1G001370.1	chr1A	keratin-associated protein 5-3-like [Aegilops tauschii subsp. tauschii]	0.0001	0.0001	0.0001	0.0001	0.0001	0.0001	0.0001	0.0001
TRITD1Av1G001380	TRITD1Av1G001380.1;TRITD1Av1G001380.2;TRITD1Av1G001380.3;TRITD1Av1G001380.4;TRITD1Av1G001380.5;TRITD1Av1G001380.6;TRITD1Av1G001380.7	chr1A	Disease resistance protein RPM1 [Triticum urartu];putative disease resistance protein At1g50180 [Aegilops tauschii subsp. tauschii]	0.0001	0.0001	0.0001	0.0001	0.0001	0.0001	0.0001	0.0001
TRITD1Av1G001390	TRITD1Av1G001390.1	chr1A	wall-associated receptor kinase 5-like [Aegilops tauschii subsp. tauschii]	0.0001	0.0001	0.0001	0.0001	0.0001	0.0001	0.0001	0.0001
TRITD1Av1G001420	TRITD1Av1G001420.1;TRITD1Av1G001420.2	chr1A	uncharacterized protein At2g27730, mitochondrial-like [Aegilops tauschii subsp. tauschii]	0.0001	0.0001	0.0001	0.0001	0.0001	0.0001	0.0001	0.0001
TRITD1Av1G001440	TRITD1Av1G001440.1	chr1A	AAA-ATPase ASD, mitochondrial-like [Aegilops tauschii subsp. tauschii]	0.0001	0.0001	0.0001	0.0001	0.0001	0.0001	0.0001	0.0001
TRITD1Av1G001460	TRITD1Av1G001460.1	chr1A	MDIS1-interacting receptor like kinase 2-like isoform X1 [Aegilops tauschii subsp. tauschii]	0.0001	0.0001	0.0001	0.0001	0.0001	0.0001	0.0001	0.0001
TRITD1Av1G001470	TRITD1Av1G001470.1	chr1A	hypothetical protein TRIUR3_14842 [Triticum urartu]	0.0001	0.0001	0.0001	0.0001	0.0001	0.0001	0.0001	0.0001
TRITD1Av1G001480	TRITD1Av1G001480.1	chr1A	hypothetical protein TRIUR3_14842 [Triticum urartu]	0.058452	0.0001	0.243041	0.0001	0.0001	0.0001	0.495808	0.0001
TRITD1Av1G001520	TRITD1Av1G001520.1	chr1A	Wall-associated receptor kinase 3 [Triticum urartu]	0.0001	0.0001	0.0001	0.0001	0.0001	0.0001	0.0001	0.0001
TRITD1Av1G001530	TRITD1Av1G001530.1;TRITD1Av1G001530.2;TRITD1Av1G001530.3;TRITD1Av1G001530.4;TRITD1Av1G001530.5;TRITD1Av1G001530.6;TRITD1Av1G001530.7;TRITD1Av1G001530.8	chr1A	F-box/LRR-repeat protein 14-like [Aegilops tauschii subsp. tauschii];F-box/LRR-repeat protein 14 [Triticum urartu]	0.441335	1.75769	2.13355	0.341967	0.950477	0.501489	1.87421	1.76736
TRITD1Av1G001540	TRITD1Av1G001540.1	chr1A	F-box/LRR-repeat protein 14-like [Aegilops tauschii subsp. tauschii]	2.00246	1.74947	2.21759	0.644739	2.3033	1.13923	2.91588	1.21049
TRITD1Av1G001550	TRITD1Av1G001550.1;TRITD1Av1G001550.2;TRITD1Av1G001550.3;TRITD1Av1G001550.4;TRITD1Av1G001550.5;TRITD1Av1G001550.6;TRITD1Av1G001550.7;TRITD1Av1G001550.8;TRITD1Av1G001550.10;TRITD1Av1G001550.11;TRITD1Av1G001550.9;TRITD1Av1G001550.12;TRITD1Av1G001550.13;TRITD1Av1G001550.14;TRITD1Av1G001550.15;TRITD1Av1G001550.16;TRITD1Av1G001550.17;TRITD1Av1G001550.18;TRITD1Av1G001550.19;TRITD1Av1G001550.20;TRITD1Av…	chr1A	MDIS1-interacting receptor like kinase 2-like isoform X1 [Aegilops tauschii subsp. tauschii];MDIS1-interacting receptor like kinase 2-like [Aegilops tauschii subsp. tauschii];uncharacterized protein LOC109766829 [Aegilops tauschii subsp. tauschii];probable leucine-rich repeat receptor-like protein kinase At1g35710 isoform X3 [Aegilops tauschii subsp. tauschii]	0.0468756	4.71426	0.0277271	2.51431	0.089088	5.0437	0.029232	3.66715
TRITD1Av1G001560	TRITD1Av1G001560.1	chr1A	MDIS1-interacting receptor like kinase 2-like isoform X1 [Aegilops tauschii subsp. tauschii]	0.0001	0.596471	0.0001	0.235946	0.03875	0.474454	0.0001	0.764339
TRITD1Av1G001600	TRITD1Av1G001600.1;TRITD1Av1G001600.2;TRITD1Av1G001600.3	chr1A	Charged multivesicular body protein 5 [Triticum urartu]	0.709743	3.62657	0.606189	1.712	1.16957	1.98546	0.39077	0.763066
TRITD1Av1G001650	TRITD1Av1G001650.1;TRITD1Av1G001650.2	chr1A	uncharacterized protein LOC109750484 [Aegilops tauschii subsp. tauschii];hypothetical protein TRIUR3_14554 [Triticum urartu]	12.421	2.77691	11.6054	3.82747	12.6018	6.47081	10.1745	4.92935
TRITD1Av1G001700	TRITD1Av1G001700.1;TRITD1Av1G001700.2;TRITD1Av1G001700.3;TRITD1Av1G001700.4;TRITD1Av1G001700.5;TRITD1Av1G001700.6;TRITD1Av1G001700.7;TRITD1Av1G001700.8	chr1A	transcription initiation factor TFIID subunit 6 [Aegilops tauschii subsp. tauschii];Transcription initiation factor TFIID subunit 6 [Triticum urartu]	12.9587	8.44722	13.5843	8.96997	12.3219	8.37529	13.3956	8.4067
TRITD1Av1G001740	TRITD1Av1G001740.1;TRITD1Av1G001740.2;TRITD1Av1G001740.3	chr1A	E3 ubiquitin-protein ligase ORTHRUS 2-like [Aegilops tauschii subsp. tauschii]	64.6658	0.875354	73.8789	0.9047	80.0641	0.966556	65.1165	0.845433
TRITD1Av1G001750	TRITD1Av1G001750.1;TRITD1Av1G001750.2;TRITD1Av1G001750.3;TRITD1Av1G001750.4;TRITD1Av1G001750.5;TRITD1Av1G001750.6;TRITD1Av1G001750.7;TRITD1Av1G001750.8;TRITD1Av1G001750.9;TRITD1Av1G001750.10;TRITD1Av1G001750.11;TRITD1Av1G001750.12	chr1A	protein MEI2-like 3 [Aegilops tauschii subsp. tauschii]	22.9086	7.80536	24.968	10.4319	27.1745	13.7249	24.173	8.51562
TRITD1Av1G001850	TRITD1Av1G001850.1;TRITD1Av1G001850.2;TRITD1Av1G001850.3;TRITD1Av1G001850.4;TRITD1Av1G001850.5	chr1A	predicted protein [Hordeum vulgare subsp. vulgare];charged multivesicular body protein 5-like [Aegilops tauschii subsp. tauschii];Charged multivesicular body protein 5 [Triticum urartu]	17.8672	28.883	17.0331	28.0124	18.4052	30.6769	15.5517	23.0843
TRITD1Av1G001860	TRITD1Av1G001860.1;TRITD1Av1G001860.2;TRITD1Av1G001860.3;TRITD1Av1G001860.4;TRITD1Av1G001860.5;TRITD1Av1G001860.6	chr1A	MDIS1-interacting receptor like kinase 2-like [Aegilops tauschii subsp. tauschii];MDIS1-interacting receptor like kinase 2-like isoform X1 [Aegilops tauschii subsp. tauschii]	0.133026	1.95383	0.135441	1.23012	0.190028	4.39711	0.0865018	2.89548
TRITD1Av1G001920	TRITD1Av1G001920.1;TRITD1Av1G001920.2;TRITD1Av1G001920.3;TRITD1Av1G001920.4;TRITD1Av1G001920.5;TRITD1Av1G001920.6;TRITD1Av1G001920.7	chr1A	protein SUPPRESSOR OF GENE SILENCING 3 homolog isoform X1 [Aegilops tauschii subsp. tauschii];hypothetical protein TRIUR3_00587 [Triticum urartu]	0.436756	0.0105272	0.371125	0.0001	3.41312	8.71685	3.94143	9.04056
TRITD1Av1G001960	TRITD1Av1G001960.1	chr1A		0.0001	0.0001	0.0001	0.0001	0.0001	0.0001	0.0001	0.0001
TRITD1Av1G001970	TRITD1Av1G001970.1;TRITD1Av1G001970.2;TRITD1Av1G001970.3;TRITD1Av1G001970.4;TRITD1Av1G001970.5;TRITD1Av1G001970.6;TRITD1Av1G001970.7;TRITD1Av1G001970.8;TRITD1Av1G001970.9;TRITD1Av1G001970.10;TRITD1Av1G001970.11;TRITD1Av1G001970.12;TRITD1Av1G001970.13;TRITD1Av1G001970.14;TRITD1Av1G001970.15;TRITD1Av1G001970.16;TRITD1Av1G001970.17;TRITD1Av1G001970.18;TRITD1Av1G001970.19;TRITD1Av1G001970.20;TRITD1Av…	chr1A	MDIS1-interacting receptor like kinase 2-like isoform X1 [Aegilops tauschii subsp. tauschii];MDIS1-interacting receptor like kinase 2-like isoform X2 [Aegilops tauschii subsp. tauschii];uncharacterized protein LOC109766829 [Aegilops tauschii subsp. tauschii];MDIS1-interacting receptor like kinase 2-like [Aegilops tauschii subsp. tauschii];probable leucine-rich repeat receptor-like protein kinase …	0.0795402	1.37745	0.0788159	1.0066	0.117096	1.13431	0.0795158	1.097
TRITD1Av1G002000	TRITD1Av1G002000.1	chr1A	receptor-like protein 2 [Sorghum bicolor]	0.016021	0.0001	0.0001	0.0001	0.0001	0.0001	0.030932	0.0001
TRITD1Av1G002010	TRITD1Av1G002010.1	chr1A	tankyrase-1 [Brachypodium distachyon]	0.0001	0.0001	0.029841	0.0001	0.0001	0.0001	0.055236	0.0001
TRITD1Av1G002030	TRITD1Av1G002030.1;TRITD1Av1G002030.2	chr1A	hypothetical protein TRIUR3_00592 [Triticum urartu];F-box/LRR-repeat protein 14-like [Aegilops tauschii subsp. tauschii]	4.92841	2.70642	5.97415	2.33657	6.2332	2.54192	5.71575	2.39674
TRITD1Av1G002040	TRITD1Av1G002040.1;TRITD1Av1G002040.2	chr1A	uncharacterized protein LOC109750462 [Aegilops tauschii subsp. tauschii];hypothetical protein TRIUR3_00483 [Triticum urartu]	12.9157	0.0001	15.7923	0.0001	14.7474	0.0001	17.182	0.0001
TRITD1Av1G002070	TRITD1Av1G002070.1;TRITD1Av1G002070.2	chr1A	gamma-gliadin [Triticum monococcum]	40.4068	0.0001	43.8911	0.0001	32.4411	0.0001	41.8341	0.0001
TRITD1Av1G002120	TRITD1Av1G002120.1;TRITD1Av1G002120.2;TRITD1Av1G002120.3;TRITD1Av1G002120.4;TRITD1Av1G002120.5;TRITD1Av1G002120.6	chr1A	gamma-gliadin [Triticum aestivum];gamma prolamin [Taeniatherum caput-medusae]	1387.29	0.114588	1495.87	0.700399	1736.93	0.0442247	1878.63	0.595718
TRITD1Av1G002200	TRITD1Av1G002200.1;TRITD1Av1G002200.10;TRITD1Av1G002200.11;TRITD1Av1G002200.2;TRITD1Av1G002200.3;TRITD1Av1G002200.4;TRITD1Av1G002200.5;TRITD1Av1G002200.6;TRITD1Av1G002200.7;TRITD1Av1G002200.8;TRITD1Av1G002200.9	chr1A	gamma-gliadin [Triticum aestivum];gamma-gliadin [Triticum turgidum];gamma gliadin [Triticum monococcum]	810.448	0.0826795	824.253	0.250143	873.155	0.0086372	1347.14	0.593394
TRITD1Av1G002210	TRITD1Av1G002210.1;TRITD1Av1G002210.2	chr1A	peptidylprolyl isomerase [Triticum aestivum]	146.636	208.266	139.667	239.725	131.39	243.502	138.307	258.525
TRITD1Av1G002220	TRITD1Av1G002220.1	chr1A	hypothetical protein TRIUR3_03665 [Triticum urartu]	0.0001	0.0001	0.189041	0.0001	0.051896	0.488158	0.116748	0.0001
TRITD1Av1G002230	TRITD1Av1G002230.1	chr1A	Avenin-3 [Triticum urartu]	2642.33	0.136171	2692.5	0.805375	2008.48	0.0001	3376.67	0.484676
TRITD1Av1G002240	TRITD1Av1G002240.1	chr1A	hypothetical protein TRIUR3_03662 [Triticum urartu]	8.63743	101.397	7.54953	84.6474	8.40261	84.525	8.79993	81.4413
TRITD1Av1G002260	TRITD1Av1G002260.1	chr1A	uncharacterized protein LOC104582784 [Brachypodium distachyon]	31.4036	19.0027	23.9824	15.0032	19.4165	12.2327	32.0649	16.073
TRITD1Av1G002300	TRITD1Av1G002300.1	chr1A		2.05181	2.78256	2.11895	3.04809	0.182054	0.6318	0.166277	0.351493
TRITD1Av1G002310	TRITD1Av1G002310.1	chr1A	low-molecular-weight glutenin subunit, partial [Triticum urartu]	147.341	0.0001	163.28	0.0001	128.675	0.0001	118.034	0.090511
TRITD1Av1G002360	TRITD1Av1G002360.1;TRITD1Av1G002360.10;TRITD1Av1G002360.2;TRITD1Av1G002360.3;TRITD1Av1G002360.4;TRITD1Av1G002360.5;TRITD1Av1G002360.6;TRITD1Av1G002360.7;TRITD1Av1G002360.8;TRITD1Av1G002360.9	chr1A	LMW-GS [Triticum aestivum];LMW-glutenin [Triticum turgidum subsp. durum];low molecular weight glutenin subunit [Aegilops speltoides]	2074.79	0.0001	2334.44	0.752067	892.455	0.0001	2442.26	0.444622
TRITD1Av1G002410	TRITD1Av1G002410.1;TRITD1Av1G002410.2;TRITD1Av1G002410.3;TRITD1Av1G002410.4;TRITD1Av1G002410.5;TRITD1Av1G002410.6;TRITD1Av1G002410.7;TRITD1Av1G002410.8;TRITD1Av1G002410.9;TRITD1Av1G002410.10;TRITD1Av1G002410.11;TRITD1Av1G002410.12;TRITD1Av1G002410.13;TRITD1Av1G002410.14	chr1A	Pm3b-like disease resistance protein 2Q9 [Triticum aestivum];Pm3b-like disease resistance protein 2Q8 [Triticum aestivum];Putative disease resistance protein RGA4 [Triticum urartu];putative disease resistance protein RGA4 [Aegilops tauschii subsp. tauschii];Pm3b-like disease resistance protein 2Q2 [Triticum aestivum];Pm3b-like disease resistance protein 15Q1 [Triticum aestivum]	0.469092	0.644455	0.523223	0.755163	0.591367	0.627108	0.461903	0.731971
TRITD1Av1G002420	TRITD1Av1G002420.1	chr1A	hypothetical protein TRIUR3_19719 [Triticum urartu]	0.0001	0.0001	0.079362	0.0001	0.0001	0.0001	0.0001	0.055299
TRITD1Av1G002490	TRITD1Av1G002490.1	chr1A	hypothetical protein TRIUR3_27742 [Triticum urartu]	0.0001	0.0001	0.040749	0.0001	0.0001	0.0001	0.036643	0.0001
TRITD1Av1G002500	TRITD1Av1G002500.1	chr1A	hypothetical protein TRIUR3_27742 [Triticum urartu]	0.0001	0.0001	0.040749	0.0001	0.0001	0.0001	0.036643	0.0001
TRITD1Av1G002510	TRITD1Av1G002510.1	chr1A	hypothetical protein TRIUR3_13661 [Triticum urartu]	0.0001	0.0001	0.0001	0.0001	0.0001	0.0001	0.0001	0.0001
TRITD1Av1G002540	TRITD1Av1G002540.1	chr1A	uncharacterized protein LOC109752909 [Aegilops tauschii subsp. tauschii]	0.0001	0.0001	0.0001	0.0001	0.0001	0.0001	0.0001	0.0001
TRITD1Av1G002550	TRITD1Av1G002550.1;TRITD1Av1G002550.2	chr1A	hypothetical protein TRIUR3_13663 [Triticum urartu]	0.0001	0.0001	0.0001	0.0001	0.0001	0.0001	0.0001	0.0001
TRITD1Av1G002590	TRITD1Av1G002590.1;TRITD1Av1G002590.2;TRITD1Av1G002590.3	chr1A	(+)-delta-cadinene synthase isozyme XC14 [Triticum urartu]	2.17953	3.14833	1.60102	1.52044	0.768553	4.60264	0.644023	5.35769
TRITD1Av1G002630	TRITD1Av1G002630.1	chr1A	hypothetical protein TRIUR3_14423 [Triticum urartu]	0.0001	0.0001	0.0001	0.0001	0.0001	0.0001	0.0001	0.0001
TRITD1Av1G002640	TRITD1Av1G002640.1	chr1A	unnamed protein product [Triticum aestivum]	0.0001	0.0001	0.0001	0.0001	0.0001	0.0001	0.0001	0.0001
TRITD1Av1G002650	TRITD1Av1G002650.1	chr1A	hypothetical protein TRIUR3_14424 [Triticum urartu]	0.0001	0.0001	0.0001	0.0001	0.0001	0.0001	0.0001	0.0001
TRITD1Av1G002660	TRITD1Av1G002660.1	chr1A	hypothetical protein TRIUR3_14423 [Triticum urartu]	0.0001	0.0001	0.0001	0.0001	0.0001	0.0001	0.0001	0.0001
TRITD1Av1G002690	TRITD1Av1G002690.1	chr1A	RING-H2 finger protein ATL70-like [Aegilops tauschii subsp. tauschii]	0.0001	0.0001	0.009624	0.0001	0.0001	0.0001	0.0001	0.0001
TRITD1Av1G002700	TRITD1Av1G002700.1;TRITD1Av1G002700.2;TRITD1Av1G002700.3	chr1A	hypothetical protein TRIUR3_15614 [Triticum urartu];hypothetical protein TRIUR3_13515 [Triticum urartu]	10.1534	4.96428	9.36718	4.31977	7.89172	4.91559	11.2371	4.0794
TRITD1Av1G002710	TRITD1Av1G002710.1	chr1A	uncharacterized protein LOC100831231 isoform X1 [Brachypodium distachyon]	0.0001	0.0001	0.0001	0.0001	0.0001	0.0001	0.036372	0.0001
TRITD1Av1G002720	TRITD1Av1G002720.1	chr1A	hypothetical protein TRIUR3_08601 [Triticum urartu]	24.3852	0.0001	22.7118	0.0001	12.0689	0.0001	14.0171	0.0001
TRITD1Av1G002750	TRITD1Av1G002750.1;TRITD1Av1G002750.2;TRITD1Av1G002750.3;TRITD1Av1G002750.4;TRITD1Av1G002750.5	chr1A	hypothetical protein TRIUR3_08602 [Triticum urartu];serine/threonine-protein kinase 19 isoform X2 [Aegilops tauschii subsp. tauschii];predicted protein [Hordeum vulgare subsp. vulgare];serine/threonine-protein kinase 19 isoform X1 [Aegilops tauschii subsp. tauschii]	4.20344	2.99109	4.84724	3.45327	3.24497	4.36725	4.50523	3.50391
TRITD1Av1G002790	TRITD1Av1G002790.1;TRITD1Av1G002790.2;TRITD1Av1G002790.3;TRITD1Av1G002790.4	chr1A	low molecular weight glutenin subunit, partial [Triticum turgidum subsp. durum];low molecular weight glutenin subunit [Triticum monococcum subsp. monococcum]	2004.76	0.0001	1935.36	0.219486	1503.91	0.030656	1993.47	0.359394
TRITD1Av1G002800	TRITD1Av1G002800.1	chr1A	dirigent protein 15-like [Aegilops tauschii subsp. tauschii]	0.0001	0.0001	0.0001	0.054329	0.0001	0.0001	0.0001	0.0001
TRITD1Av1G002810	TRITD1Av1G002810.1;TRITD1Av1G002810.2;TRITD1Av1G002810.3	chr1A	cellulose synthase-like protein [Triticum aestivum]	0.0973732	0.0001	0.0256564	0.0001	0.164739	0.0001	0.240863	0.0001
TRITD1Av1G002840	TRITD1Av1G002840.1;TRITD1Av1G002840.2;TRITD1Av1G002840.3;TRITD1Av1G002840.4;TRITD1Av1G002840.5;TRITD1Av1G002840.6;TRITD1Av1G002840.7;TRITD1Av1G002840.8;TRITD1Av1G002840.9;TRITD1Av1G002840.10;TRITD1Av1G002840.11;TRITD1Av1G002840.12;TRITD1Av1G002840.13;TRITD1Av1G002840.14	chr1A	Putative disease resistance protein RGA4 [Triticum urartu];predicted protein [Hordeum vulgare subsp. vulgare];powdery mildew resistance protein PM3 variant [Triticum aestivum];putative disease resistance protein RGA4 [Aegilops tauschii subsp. tauschii]	0.820201	0.735636	0.701222	0.982684	0.756165	0.794046	0.679283	0.624803
TRITD1Av1G002850	TRITD1Av1G002850.1;TRITD1Av1G002850.2;TRITD1Av1G002850.3;TRITD1Av1G002850.4	chr1A	predicted protein [Hordeum vulgare subsp. vulgare];uncharacterized protein LOC109745970 [Aegilops tauschii subsp. tauschii]	18.7618	5.79608	16.1337	7.19819	16.3049	6.84642	19.1367	7.45082
TRITD1Av1G002860	TRITD1Av1G002860.1	chr1A	2'-deoxymugineic-acid 2'-dioxygenase-like [Aegilops tauschii subsp. tauschii]	0.0001	3.32712	0.0001	1.30722	0.0001	2.00004	0.0001	1.6829
TRITD1Av1G002870	TRITD1Av1G002870.1	chr1A	hypothetical protein GQ55_6G010900 [Panicum hallii var. hallii]	0.051594	0.132756	0.0001	0.047202	0.026165	0.079487	0.0001	0.164722
TRITD1Av1G002880	TRITD1Av1G002880.1	chr1A	4-hydroxyphenylpyruvate dioxygenase [Zea mays]	0.064086	0.0001	0.226482	0.0001	0.0001	0.0001	0.023606	0.041121
TRITD1Av1G002910	TRITD1Av1G002910.1	chr1A	putative disease resistance protein RGA4 [Aegilops tauschii subsp. tauschii]	0.0001	0.0001	0.0001	0.0001	0.0001	0.0001	0.0001	0.0001
TRITD1Av1G002960	TRITD1Av1G002960.1;TRITD1Av1G002960.2;TRITD1Av1G002960.3	chr1A	disease resistance protein RGA5-like isoform X1 [Oryza sativa Japonica Group];Os02g0272900, partial [Oryza sativa Japonica Group]	1.00664	0.491081	0.936764	0.3418	0.763789	0.290615	0.786091	0.301378
TRITD1Av1G002970	TRITD1Av1G002970.1;TRITD1Av1G002970.2;TRITD1Av1G002970.3;TRITD1Av1G002970.4;TRITD1Av1G002970.5	chr1A	unknown [Zea mays];inversin-B [Aegilops tauschii subsp. tauschii]	17.3924	8.99544	17.9538	9.58529	18.3974	12.3404	15.4088	7.72592
TRITD1Av1G002990	TRITD1Av1G002990.1	chr1A	hypothetical protein TRIUR3_14424 [Triticum urartu]	0.0001	0.0001	0.052443	0.0001	0.0001	0.0001	0.0001	0.0001
TRITD1Av1G003010	TRITD1Av1G003010.1;TRITD1Av1G003010.2;TRITD1Av1G003010.3;TRITD1Av1G003010.4	chr1A	Wall-associated receptor kinase 3 [Triticum urartu]	0.0326	6.93402	0.024426	7.17363	0.05359	4.57557	0.015011	6.77439
TRITD1Av1G003020	TRITD1Av1G003020.1;TRITD1Av1G003020.2	chr1A	Wall-associated receptor kinase 2 [Triticum urartu]	0.315402	0.925997	0.180369	1.38498	0.134514	0.892191	0.156479	0.406622
TRITD1Av1G003030	TRITD1Av1G003030.1	chr1A	Wall-associated receptor kinase-like 9 [Triticum urartu]	0.0001	0.114376	0.189564	0.037634	0.0001	0.039009	0.0001	0.061394
TRITD1Av1G003150	TRITD1Av1G003150.1	chr1A	putative F-box protein At1g50870 [Brachypodium distachyon]	3.85821	1.5911	3.72603	1.32049	3.86199	1.2887	3.30305	1.3595
TRITD1Av1G003170	TRITD1Av1G003170.1;TRITD1Av1G003170.2;TRITD1Av1G003170.3;TRITD1Av1G003170.4;TRITD1Av1G003170.5;TRITD1Av1G003170.6;TRITD1Av1G003170.7;TRITD1Av1G003170.8;TRITD1Av1G003170.9;TRITD1Av1G003170.10;TRITD1Av1G003170.11;TRITD1Av1G003170.12;TRITD1Av1G003170.13;TRITD1Av1G003170.14;TRITD1Av1G003170.15;TRITD1Av1G003170.16	chr1A	transforming growth factor-beta receptor-associated protein 1 [Aegilops tauschii subsp. tauschii]	5.95951	5.38713	6.34414	6.36841	7.83298	6.97205	6.68205	5.25208
TRITD1Av1G003180	TRITD1Av1G003180.1	chr1A	Polygalacturonase inhibitor [Triticum urartu]	0.036131	0.0001	0.0001	0.148046	0.0001	0.039305	0.0001	0.299562
TRITD1Av1G003210	TRITD1Av1G003210.1	chr1A	hypothetical protein TRIUR3_01891 [Triticum urartu]	0.352745	0.166659	0.176491	0.0001	0.0001	0.390237	0.033865	0.393866
TRITD1Av1G003230	TRITD1Av1G003230.1	chr1A	PREDICTED: uncharacterized protein LOC102703528 [Oryza brachyantha]	0.103628	0.0001	0.034809	0.0001	0.137727	0.0001	0.008798	0.0001
TRITD1Av1G003250	TRITD1Av1G003250.1;TRITD1Av1G003250.2;TRITD1Av1G003250.3;TRITD1Av1G003250.4;TRITD1Av1G003250.5	chr1A	hypothetical protein TRIUR3_01894 [Triticum urartu];Disease resistance protein RPM1 [Triticum urartu]	0.163833	0.159899	0.101208	0.0601796	0.20258	0.210275	0.205614	0.0580221
TRITD1Av1G003280	TRITD1Av1G003280.1	chr1A	agamous-like MADS-box protein AGL61 [Aegilops tauschii subsp. tauschii]	0.0001	0.0001	0.0001	0.0001	0.0001	0.0001	0.0001	0.0001
TRITD1Av1G003290	TRITD1Av1G003290.1;TRITD1Av1G003290.2;TRITD1Av1G003290.3	chr1A	protein ACCELERATED CELL DEATH 6-like [Aegilops tauschii subsp. tauschii]	0.0001	0.0001	0.0001	0.0001	0.0001	0.0001	0.0001	0.0001
TRITD1Av1G003340	TRITD1Av1G003340.1	chr1A	hypothetical protein TRIUR3_14699 [Triticum urartu]	0.0001	0.0001	0.0001	0.0001	0.0001	0.0001	0.0001	0.0001
TRITD1Av1G003350	TRITD1Av1G003350.1	chr1A	hypothetical protein TRIUR3_14701 [Triticum urartu]	0.0001	0.0001	0.198747	0.0001	0.0001	0.0001	0.0001	0.0001
TRITD1Av1G003410	TRITD1Av1G003410.1	chr1A	defensin [Triticum aestivum]	5.65636	0.0001	5.96764	0.0001	2.31148	0.0001	2.40105	0.0001
TRITD1Av1G003470	TRITD1Av1G003470.1;TRITD1Av1G003470.2;TRITD1Av1G003470.3	chr1A	E3 ubiquitin-protein ligase CHIP [Triticum urartu];E3 ubiquitin-protein ligase CHIP-like isoform X2 [Aegilops tauschii subsp. tauschii];E3 ubiquitin-protein ligase CHIP-like isoform X1 [Aegilops tauschii subsp. tauschii]	6.73634	3.48897	4.91974	3.44202	5.44932	4.30716	5.57309	2.57016
TRITD1Av1G003480	TRITD1Av1G003480.1;TRITD1Av1G003480.2;TRITD1Av1G003480.3;TRITD1Av1G003480.4;TRITD1Av1G003480.5;TRITD1Av1G003480.6;TRITD1Av1G003480.7;TRITD1Av1G003480.8;TRITD1Av1G003480.9;TRITD1Av1G003480.10;TRITD1Av1G003480.11;TRITD1Av1G003480.12;TRITD1Av1G003480.13;TRITD1Av1G003480.14	chr1A	methionine S-methyltransferase isoform X2 [Aegilops tauschii subsp. tauschii];Methionine S-methyltransferase [Triticum urartu];methionine S-methyltransferase isoform X1 [Aegilops tauschii subsp. tauschii];hypothetical protein TRIUR3_01074 [Triticum urartu]	2.76389	73.9545	3.2759	77.7868	3.45094	89.8758	2.55054	64.4935
TRITD1Av1G003490	TRITD1Av1G003490.1;TRITD1Av1G003490.2	chr1A	Glutathione S-transferase 1 [Triticum urartu]	0.0001	0.0001	0.0001	0.0001	0.0001	0.0391652	0.0001	0.0391167
TRITD1Av1G003550	TRITD1Av1G003550.1;TRITD1Av1G003550.2	chr1A	putative F-box protein At1g50870 [Brachypodium distachyon];F-box protein At2g23160-like [Aegilops tauschii subsp. tauschii]	0.0001	0.0001	0.0001	0.0001	0.0001	0.0001	0.0197717	0.0001
TRITD1Av1G003590	TRITD1Av1G003590.1;TRITD1Av1G003590.2;TRITD1Av1G003590.3;TRITD1Av1G003590.4	chr1A	FT-interacting protein 1-like [Aegilops tauschii subsp. tauschii]	0.019721	0.0543967	0.0541016	0.0535561	0.0001	0.0470107	0.0001	0.0001
TRITD1Av1G003700	TRITD1Av1G003700.1	chr1A	protein EMBRYO SAC DEVELOPMENT ARREST 3, chloroplastic [Aegilops tauschii subsp. tauschii]	8.10945	142.287	6.06464	163.298	4.9595	190.733	4.83592	160
TRITD1Av1G003710	TRITD1Av1G003710.1;TRITD1Av1G003710.2;TRITD1Av1G003710.3;TRITD1Av1G003710.4	chr1A	Tubulin-specific chaperone E [Triticum urartu];tubulin-folding cofactor E isoform X2 [Aegilops tauschii subsp. tauschii];tubulin-folding cofactor E isoform X1 [Aegilops tauschii subsp. tauschii]	12.0971	1.72071	12.3089	2.16576	11.0714	1.4137	11.4784	1.66766
TRITD1Av1G003720	TRITD1Av1G003720.1;TRITD1Av1G003720.2	chr1A	ras-related protein RABD1-like [Aegilops tauschii subsp. tauschii]	56.1778	30.0729	53.813	30.008	57.3879	32.1887	60.7133	21.1145
TRITD1Av1G003750	TRITD1Av1G003750.1	chr1A	ras-related protein RABA2a-like [Aegilops tauschii subsp. tauschii]	17.1435	1.35422	17.798	0.992077	15.9713	0.732508	20.0111	0.36694
TRITD1Av1G003760	TRITD1Av1G003760.1	chr1A	12-oxophytodienoic acid reductase 1-A1du [Triticum turgidum subsp. durum]	0.0001	0.0001	0.0001	0.0001	0.0001	0.0001	0.0001	0.0001
TRITD1Av1G003770	TRITD1Av1G003770.1;TRITD1Av1G003770.2;TRITD1Av1G003770.3;TRITD1Av1G003770.4	chr1A	12-oxophytodienoic acid reductase 1-A4du [Triticum turgidum subsp. durum]	0.0001	0.112916	0.0001	0.0516003	0.0001	0.0001	0.0001	0.108872
TRITD1Av1G003780	TRITD1Av1G003780.1;TRITD1Av1G003780.2	chr1A	12-oxophytodienoic acid reductase 1-A2du [Triticum turgidum subsp. durum]	0.0001	0.0001	0.0001	0.0001	0.0001	0.0001	0.0001	0.0001
TRITD1Av1G003790	TRITD1Av1G003790.1	chr1A	12-oxophytodienoic acid reductase 1-A3a, partial [Triticum turgidum subsp. durum]	0.0001	0.0001	0.0001	0.0001	0.0001	0.0001	0.0001	0.0001
TRITD1Av1G003820	TRITD1Av1G003820.1;TRITD1Av1G003820.2;TRITD1Av1G003820.3;TRITD1Av1G003820.4;TRITD1Av1G003820.5	chr1A	stress-induced receptor-like kinase A1du [Triticum turgidum subsp. durum];G-type lectin S-receptor-like serine/threonine-protein kinase At2g19130 [Aegilops tauschii subsp. tauschii]	0.35779	1.63757	0.309257	1.44315	0.252345	3.15858	0.266272	1.41501
TRITD1Av1G003850	TRITD1Av1G003850.1	chr1A	G-type lectin S-receptor-like serine/threonine-protein kinase At2g19130 [Aegilops tauschii subsp. tauschii]	0.0001	0.455083	0.013963	0.26037	0.0001	1.05074	0.0001	0.263677
TRITD1Av1G003880	TRITD1Av1G003880.1	chr1A	hypothetical protein TRIUR3_31475 [Triticum urartu]	0.0001	0.0001	0.0001	0.0001	0.0001	0.0001	0.0001	0.0001
TRITD1Av1G003930	TRITD1Av1G003930.1;TRITD1Av1G003930.2;TRITD1Av1G003930.3	chr1A	disease resistance protein RPM1-like [Aegilops tauschii subsp. tauschii]	2.85324	1.03699	2.37153	1.49126	2.78894	1.29657	2.49303	1.07415
TRITD1Av1G003970	TRITD1Av1G003970.1;TRITD1Av1G003970.2	chr1A	disease resistance protein RPM1-like [Aegilops tauschii subsp. tauschii]	2.21924	0.986519	2.65691	1.23627	3.17268	1.71789	2.9077	1.05977
TRITD1Av1G003980	TRITD1Av1G003980.1;TRITD1Av1G003980.2;TRITD1Av1G003980.3	chr1A	Wall-associated receptor kinase 2 [Triticum urartu];wall-associated receptor kinase 2-like [Aegilops tauschii subsp. tauschii]	0.0001	0.0001	0.0001	0.0001	0.0838648	0.0001	0.0156604	0.0001
TRITD1Av1G004000	TRITD1Av1G004000.1;TRITD1Av1G004000.2	chr1A	disease resistance protein RPM1-like [Aegilops tauschii subsp. tauschii]	0.0001	0.0001	0.0001	0.0001	0.0001	0.0001	0.0001	0.0001
TRITD1Av1G004010	TRITD1Av1G004010.1	chr1A	hypothetical protein TRIUR3_33778 [Triticum urartu]	0.0001	0.0001	0.0001	0.0001	0.0001	0.0001	0.0001	0.0001
TRITD1Av1G004030	TRITD1Av1G004030.1	chr1A	wall-associated receptor kinase 2-like [Aegilops tauschii subsp. tauschii]	0.0001	0.0001	0.0001	0.0001	0.0001	0.0001	0.0001	0.0001
TRITD1Av1G004040	TRITD1Av1G004040.1	chr1A	probable glutathione S-transferase GSTU6 [Aegilops tauschii subsp. tauschii]	0.026851	0.645483	0.0001	0.839048	0.084455	0.745286	0.0001	0.515682
TRITD1Av1G004050	TRITD1Av1G004050.1;TRITD1Av1G004050.2;TRITD1Av1G004050.3;TRITD1Av1G004050.4;TRITD1Av1G004050.5;TRITD1Av1G004050.6;TRITD1Av1G004050.7;TRITD1Av1G004050.8	chr1A	predicted protein [Hordeum vulgare subsp. vulgare];phosphatidate cytidylyltransferase 1-like [Aegilops tauschii subsp. tauschii];Phosphatidate cytidylyltransferase [Triticum urartu]	14.984	9.79413	12.7916	7.52616	14.7359	10.2223	17.4356	9.24877
TRITD1Av1G004060	TRITD1Av1G004060.1;TRITD1Av1G004060.2;TRITD1Av1G004060.3	chr1A	RNA-binding protein with serine-rich domain 1-A [Triticum urartu]	6.36793	3.27464	7.72443	3.48922	7.4191	3.18631	6.9447	3.13896
TRITD1Av1G004070	TRITD1Av1G004070.1	chr1A	G-type lectin S-receptor-like serine/threonine-protein kinase SD2-5 [Aegilops tauschii subsp. tauschii]	0.0001	0.0001	0.0001	0.0001	0.0001	0.0001	0.0001	0.0001
TRITD1Av1G004080	TRITD1Av1G004080.1	chr1A	G-type lectin S-receptor-like serine/threonine-protein kinase SD2-5 [Aegilops tauschii subsp. tauschii]	0.046757	0.0001	0.044217	0.0001	0.0001	0.0001	0.0001	0.0001
TRITD1Av1G004090	TRITD1Av1G004090.1;TRITD1Av1G004090.2;TRITD1Av1G004090.3	chr1A	putative glutathione S-transferase GSTU6 [Triticum urartu]	0.0001	0.192681	0.0001	0.0299193	0.0001	0.0363505	0.0001	0.10866
TRITD1Av1G004100	TRITD1Av1G004100.1	chr1A	uncharacterized protein LOC109780916 [Aegilops tauschii subsp. tauschii]	0.0001	0.0001	0.0001	0.0001	0.0001	0.0001	0.0001	0.0001
TRITD1Av1G004110	TRITD1Av1G004110.1;TRITD1Av1G004110.2	chr1A	Wall-associated receptor kinase 2 [Triticum urartu]	0.0001	0.0001	0.0001	0.0001	0.029478	0.0001	0.0001	0.0001
TRITD1Av1G004190	TRITD1Av1G004190.1;TRITD1Av1G004190.2;TRITD1Av1G004190.3;TRITD1Av1G004190.4	chr1A	LRR19 [Triticum aestivum]	0.0001	0.0991051	0.0001	0.17848	0.0001	0.197205	0.012346	0.152802
TRITD1Av1G004210	TRITD1Av1G004210.1;TRITD1Av1G004210.2;TRITD1Av1G004210.3;TRITD1Av1G004210.4;TRITD1Av1G004210.5;TRITD1Av1G004210.6;TRITD1Av1G004210.7	chr1A	LEAF RUST 10 DISEASE-RESISTANCE LOCUS RECEPTOR-LIKE PROTEIN KINASE-like 2.3 [Aegilops tauschii subsp. tauschii]	0.632911	22.4802	0.623464	16.4186	0.75936	35.637	0.422433	25.6656
TRITD1Av1G004220	TRITD1Av1G004220.1;TRITD1Av1G004220.2;TRITD1Av1G004220.3	chr1A	resistance-related receptor-like kinase [Triticum aestivum]	1.03326	49.1055	0.991137	32.3685	0.484516	40.7273	0.554636	31.6759
TRITD1Av1G004250	TRITD1Av1G004250.1;TRITD1Av1G004250.2	chr1A	hypothetical protein TRIUR3_01524 [Triticum urartu]	0.087134	0.061052	0.168584	0.042068	0.146124	0.04331	0.049612	0.095892
TRITD1Av1G004260	TRITD1Av1G004260.1;TRITD1Av1G004260.2;TRITD1Av1G004260.3;TRITD1Av1G004260.4;TRITD1Av1G004260.5;TRITD1Av1G004260.6	chr1A	predicted protein [Hordeum vulgare subsp. vulgare];uncharacterized zinc finger protein At4g06634-like [Aegilops tauschii subsp. tauschii];V-type proton ATPase 16 kDa proteolipid subunit [Oryza sativa Japonica Group]	16.7093	9.87203	15.063	11.4383	16.6166	12.3601	17.3872	13.6284
TRITD1Av1G004300	TRITD1Av1G004300.1;TRITD1Av1G004300.2;TRITD1Av1G004300.3	chr1A	Nuclear inhibitor of protein phosphatase 1 [Triticum urartu]	10.035	8.10962	11.6052	7.32771	11.0009	13.4666	15.0708	9.59687
TRITD1Av1G004310	TRITD1Av1G004310.1	chr1A	putative disease resistance protein [Triticum aestivum]	1.96114	5.06631	2.43883	7.11582	1.49848	6.71011	1.66421	5.13168
TRITD1Av1G004320	TRITD1Av1G004320.1	chr1A	putative protein phosphatase 2C 21 [Triticum urartu]	9.84283	6.72823	10.0144	5.68894	11.7584	5.93779	11.0905	5.80092
TRITD1Av1G004380	TRITD1Av1G004380.1;TRITD1Av1G004380.2;TRITD1Av1G004380.3	chr1A	anthocyanidin 3-O-glucosyltransferase-like [Aegilops tauschii subsp. tauschii];Anthocyanidin 3-O-glucosyltransferase [Triticum urartu]	0.0001	0.0001	0.0001	0.0001	0.0001	0.0001	0.0001	0.0001
TRITD1Av1G004400	TRITD1Av1G004400.1;TRITD1Av1G004400.2	chr1A	anthocyanidin 3-O-glucosyltransferase-like [Aegilops tauschii subsp. tauschii]	0.0001	0.0001	0.0001	0.0001	0.0001	0.0001	0.0001	0.0001
TRITD1Av1G004410	TRITD1Av1G004410.1;TRITD1Av1G004410.2	chr1A	nodulin-like protein [Triticum aestivum];Auxin-induced protein 5NG4 [Triticum urartu]	0.0001	0.0001	0.0001	0.0001	0.0001	0.0001	0.0001	0.0001
TRITD1Av1G004470	TRITD1Av1G004470.1	chr1A	hypothetical protein TRIUR3_07287 [Triticum urartu]	0.861983	1.31775	0.974293	1.36039	1.35982	1.209	0.59407	1.11173
TRITD1Av1G004480	TRITD1Av1G004480.1;TRITD1Av1G004480.2	chr1A	nodulin-like protein [Triticum aestivum]	0.0001	0.0001	0.0001	0.0001	0.0001	0.0001	0.0001	0.0001
TRITD1Av1G004500	TRITD1Av1G004500.1	chr1A	cytochrome P450 84A1-like [Aegilops tauschii subsp. tauschii]	0.0001	0.0001	0.0001	0.0001	0.0001	0.0001	0.0001	0.0001
TRITD1Av1G004560	TRITD1Av1G004560.1	chr1A	resistance protein RGA2 [Triticum turgidum subsp. durum]	5.61585	7.5342	5.7134	7.8495	5.2119	6.86276	5.28252	6.36196
TRITD1Av1G004570	TRITD1Av1G004570.1	chr1A	resistance protein RGA2 [Triticum turgidum subsp. durum]	2.25834	0.724676	2.59631	0.429866	2.52062	1.02625	2.1758	0.702202
TRITD1Av1G004600	TRITD1Av1G004600.1;TRITD1Av1G004600.2;TRITD1Av1G004600.3;TRITD1Av1G004600.4;TRITD1Av1G004600.5;TRITD1Av1G004600.6;TRITD1Av1G004600.7	chr1A	putative E3 ubiquitin-protein ligase HERC2 [Triticum urartu];putative chromosome condensation factor [Triticum monococcum]	3.91641	1.99689	4.65646	2.67448	4.60523	2.16586	4.75671	2.43782
TRITD1Av1G004620	TRITD1Av1G004620.1;TRITD1Av1G004620.2;TRITD1Av1G004620.3;TRITD1Av1G004620.4;TRITD1Av1G004620.5;TRITD1Av1G004620.6;TRITD1Av1G004620.7;TRITD1Av1G004620.8;TRITD1Av1G004620.9;TRITD1Av1G004620.10;TRITD1Av1G004620.11;TRITD1Av1G004620.12;TRITD1Av1G004620.13;TRITD1Av1G004620.14;TRITD1Av1G004620.15;TRITD1Av1G004620.16;TRITD1Av1G004620.17;TRITD1Av1G004620.18	chr1A	actin, partial [Triticum monococcum];actin-97 [Brachypodium distachyon];Os01g0964400 [Oryza sativa Japonica Group];actin, partial [Deschampsia antarctica];actin-97 [Oryza sativa Japonica Group]	137.732	72.2299	140.992	75.4951	140.053	66.4771	131.318	60.3979
TRITD1Av1G004630	TRITD1Av1G004630.1	chr1A	uncharacterized protein LOC109765606 [Aegilops tauschii subsp. tauschii]	8.39064	6.81317	6.80954	6.07326	6.45561	6.64064	8.77066	4.74776
TRITD1Av1G004640	TRITD1Av1G004640.1;TRITD1Av1G004640.2;TRITD1Av1G004640.3;TRITD1Av1G004640.4;TRITD1Av1G004640.5;TRITD1Av1G004640.6	chr1A	Phosphatidylinositide phosphatase SAC1 [Triticum urartu]	1.02983	0.848654	0.888536	1.21583	0.912335	1.07878	0.914081	0.604691
TRITD1Av1G004650	TRITD1Av1G004650.1	chr1A	premnaspirodiene oxygenase-like [Aegilops tauschii subsp. tauschii]	0.0001	0.0001	0.0001	0.0001	0.0001	0.0001	0.021951	0.0001
TRITD1Av1G004660	TRITD1Av1G004660.1	chr1A	hypothetical protein TRIUR3_15018 [Triticum urartu]	0.0001	5.25417	0.0001	3.70809	0.153128	3.75	0.030477	3.29934
TRITD1Av1G004680	TRITD1Av1G004680.1	chr1A	Bowman-Birk type trypsin inhibitor [Triticum urartu]	4.07315	2.46205	2.82003	0.772928	1.04022	3.84773	3.44737	2.36268
TRITD1Av1G004700	TRITD1Av1G004700.1	chr1A	malonyl-coenzyme A:anthocyanin 3-O-glucoside-6''-O-malonyltransferase-like [Aegilops tauschii subsp. tauschii]	3.38893	4.17091	2.60926	4.88703	3.24508	5.89266	2.12346	7.29095
TRITD1Av1G004710	TRITD1Av1G004710.1;TRITD1Av1G004710.2	chr1A	mechanosensitive ion channel protein 5-like [Aegilops tauschii subsp. tauschii]	3.17716	2.37862	3.13709	2.72042	2.07039	2.59969	2.21749	1.93578
TRITD1Av1G004730	TRITD1Av1G004730.1	chr1A	hypothetical protein TRIUR3_05133 [Triticum urartu]	1.82565	0.0001	1.6958	0.0001	2.81112	0.0001	2.77662	0.0001
TRITD1Av1G004760	TRITD1Av1G004760.1	chr1A	Bowman-Birk type trypsin inhibitor [Triticum urartu]	3.80305	5.3723	4.43738	1.66919	2.9724	12.5692	2.88275	5.79933
TRITD1Av1G004870	TRITD1Av1G004870.1;TRITD1Av1G004870.2;TRITD1Av1G004870.3;TRITD1Av1G004870.4;TRITD1Av1G004870.5	chr1A	probable LRR receptor-like serine/threonine-protein kinase At3g47570 [Aegilops tauschii subsp. tauschii]	0.6096	0.895677	0.639919	1.19032	0.607598	1.51475	0.311814	0.775207
TRITD1Av1G004950	TRITD1Av1G004950.1;TRITD1Av1G004950.2;TRITD1Av1G004950.3	chr1A	transcription initiation factor IIA subunit 2 [Aegilops tauschii subsp. tauschii];Transcription initiation factor IIA subunit 2 [Triticum urartu]	17.2102	16.4866	15.4246	16.2603	13.694	16.1348	16.8856	18.8858
TRITD1Av1G004990	TRITD1Av1G004990.1;TRITD1Av1G004990.2	chr1A	protein DEHYDRATION-INDUCED 19 homolog 6-like [Aegilops tauschii subsp. tauschii];hypothetical protein TRIUR3_11606 [Triticum urartu]	0.969204	7.8929	0.734374	3.30552	0.291269	1.89343	1.27802	5.40713
TRITD1Av1G005000	TRITD1Av1G005000.1	chr1A	uncharacterized protein LOC109741991 [Aegilops tauschii subsp. tauschii]	6.34399	20.1407	7.83625	22.9876	7.2537	25.609	7.38663	25.029
TRITD1Av1G005010	TRITD1Av1G005010.1	chr1A	hypothetical protein BRADI_1g46410v3 [Brachypodium distachyon]	0.0001	0.0001	0.0001	0.0001	0.0001	0.0001	0.0001	0.0001
TRITD1Av1G005050	TRITD1Av1G005050.1	chr1A	hypothetical protein PAHAL_1G019100 [Panicum hallii]	0.0001	0.0001	0.0001	0.0001	0.0001	0.0001	0.0001	0.0001
TRITD1Av1G005060	TRITD1Av1G005060.1;TRITD1Av1G005060.2	chr1A	50S ribosomal protein L22 [Triticum urartu]	18.8151	8.97755	17.1003	10.8037	18.0885	10.8489	17.4563	11.7126
TRITD1Av1G005090	TRITD1Av1G005090.1;TRITD1Av1G005090.2;TRITD1Av1G005090.3;TRITD1Av1G005090.4;TRITD1Av1G005090.5;TRITD1Av1G005090.6	chr1A	hypothetical protein TRIUR3_21403 [Triticum urartu];uncharacterized protein LOC109741986 [Aegilops tauschii subsp. tauschii];uncharacterized protein LOC101781300 [Setaria italica]	12.1562	12.3377	11.8207	15.1356	9.54896	18.9394	10.6527	21.9049
TRITD1Av1G005100	TRITD1Av1G005100.1	chr1A	hypothetical protein BRADI_1g46410v3 [Brachypodium distachyon]	0.0001	0.0001	0.0001	0.0001	0.0001	0.0001	0.0001	0.0001
TRITD1Av1G005130	TRITD1Av1G005130.1	chr1A	Inactive rhomboid protein 1 [Triticum urartu]	0.0001	0.0001	0.0001	0.0001	0.0001	0.0001	0.0001	0.0001
TRITD1Av1G005140	TRITD1Av1G005140.1	chr1A	DEAD-box ATP-dependent RNA helicase 41 isoform X1 [Aegilops tauschii subsp. tauschii]	0.0001	0.0001	0.0001	0.0001	0.0001	0.0001	0.0001	0.0001
TRITD1Av1G005160	TRITD1Av1G005160.1	chr1A	putative disease resistance protein [Triticum aestivum]	0.023638	6.1788	0.039031	5.20533	0.10987	10.9348	0.130734	9.43958
TRITD1Av1G005170	TRITD1Av1G005170.1	chr1A	putative disease resistance protein [Triticum aestivum]	0.219717	8.24142	0.15112	6.70161	0.045402	14.1764	0.052144	11.1506
TRITD1Av1G005330	TRITD1Av1G005330.1	chr1A	uncharacterized protein LOC109779189 [Aegilops tauschii subsp. tauschii]	0.0001	0.0001	0.0001	0.0001	0.0001	0.0001	0.0001	0.0001
TRITD1Av1G005360	TRITD1Av1G005360.1	chr1A	unnamed protein product [Triticum aestivum]	0.0001	0.0001	0.0001	0.0001	0.0001	0.0001	0.0001	0.0001
TRITD1Av1G005370	TRITD1Av1G005370.1	chr1A	RNA polymerase II transcription factor B subunit 5-like [Aegilops tauschii subsp. tauschii]	15.9672	6.58129	16.3875	5.77234	10.5247	5.46883	13.3889	5.79575
TRITD1Av1G005380	TRITD1Av1G005380.1;TRITD1Av1G005380.2;TRITD1Av1G005380.3	chr1A	cysteine protease XCP1-like [Aegilops tauschii subsp. tauschii];Xylem cysteine proteinase 2 [Triticum urartu]	0.0447566	0.0252276	0.0786199	0.0581703	0.0001	0.0001	0.0292767	0.0001
TRITD1Av1G005400	TRITD1Av1G005400.1;TRITD1Av1G005400.2	chr1A	hypothetical protein TRIUR3_10793 [Triticum urartu]	2.2266	0.377151	2.17209	0.352822	1.93644	0.352526	2.08243	0.48958
TRITD1Av1G005420	TRITD1Av1G005420.1;TRITD1Av1G005420.2	chr1A	putative translation elongation factor family protein [Zea mays]	6.0767	0.826894	7.05079	1.43295	6.84127	1.49763	6.08916	1.24173
TRITD1Av1G005470	TRITD1Av1G005470.1;TRITD1Av1G005470.2;TRITD1Av1G005470.3;TRITD1Av1G005470.4	chr1A	hypothetical protein TRIUR3_10792 [Triticum urartu];hypothetical protein TRIUR3_10793 [Triticum urartu]	6.28691	0.820759	5.51879	0.62297	4.21459	0.897528	5.91335	1.23354
TRITD1Av1G005490	TRITD1Av1G005490.1;TRITD1Av1G005490.2	chr1A	hypothetical protein TRIUR3_10793 [Triticum urartu]	0.637194	0.10694	0.466354	0.0001	0.671501	0.104995	0.340518	0.0001
TRITD1Av1G005500	TRITD1Av1G005500.1;TRITD1Av1G005500.2	chr1A	uncharacterized protein LOC109742463 isoform X2 [Aegilops tauschii subsp. tauschii]	0.460542	0.0001	0.37159	0.0001	0.462113	0.0001	0.678214	0.0001
TRITD1Av1G005570	TRITD1Av1G005570.1	chr1A	hypothetical protein TRIUR3_00721 [Triticum urartu]	1.99495	14.4356	2.06646	11.09	2.4452	13.8049	1.48048	14.5448
TRITD1Av1G005590	TRITD1Av1G005590.1;TRITD1Av1G005590.2;TRITD1Av1G005590.3;TRITD1Av1G005590.4;TRITD1Av1G005590.5	chr1A	kinetochore protein spc25-like [Aegilops tauschii subsp. tauschii];hypothetical protein TRIUR3_00723 [Triticum urartu]	12.7531	2.13379	11.2822	2.3817	9.80813	2.00602	11.0442	1.44513
TRITD1Av1G005620	TRITD1Av1G005620.1	chr1A	scarecrow-like protein 34 [Aegilops tauschii subsp. tauschii]	0.068057	0.135319	0.0001	0.07709	0.055445	0.027087	0.06515	0.198007
TRITD1Av1G005630	TRITD1Av1G005630.1	chr1A	scarecrow-like protein 30 [Aegilops tauschii subsp. tauschii]	0.180521	0.221272	0.101032	0.247998	0.217212	0.082459	0.20186	0.105604
TRITD1Av1G005640	TRITD1Av1G005640.1;TRITD1Av1G005640.2	chr1A	putative caffeine synthase 2 [Triticum urartu]	0.0001	0.183662	0.0001	0.03103	0.0001	0.0001	0.0001	0.0001
TRITD1Av1G005650	TRITD1Av1G005650.1	chr1A	scarecrow-like protein 34 [Aegilops tauschii subsp. tauschii]	0.267979	0.160821	0.110268	0.350195	0.329017	0.094151	0.243002	0.186832
TRITD1Av1G005660	TRITD1Av1G005660.1	chr1A	scarecrow-like protein 34 [Aegilops tauschii subsp. tauschii]	0.117931	0.028502	0.179493	0.063025	0.312724	0.096569	0.213995	0.123049
TRITD1Av1G005670	TRITD1Av1G005670.1;TRITD1Av1G005670.2;TRITD1Av1G005670.3	chr1A	scarecrow-like protein 9 [Aegilops tauschii subsp. tauschii];scarecrow-like protein 34 [Aegilops tauschii subsp. tauschii];scarecrow-like protein 30 [Aegilops tauschii subsp. tauschii]	0.0903066	0.0332058	0.0914972	0.0682737	0.117509	0.0135524	0.0543936	0.013368
TRITD1Av1G005690	TRITD1Av1G005690.1;TRITD1Av1G005690.2;TRITD1Av1G005690.3;TRITD1Av1G005690.4	chr1A	uncharacterized protein At5g02240-like [Aegilops tauschii subsp. tauschii]	14.9677	36.9302	15.7482	47.2963	15.7029	39.5507	13.9111	41.7931
TRITD1Av1G005720	TRITD1Av1G005720.1;TRITD1Av1G005720.2	chr1A	uncharacterized protein LOC109764668 [Aegilops tauschii subsp. tauschii]	7.8781	7.82313	8.91096	24.8481	8.06552	20.1548	4.16522	36.3257
TRITD1Av1G005730	TRITD1Av1G005730.1	chr1A	protein DETOXIFICATION 40-like [Aegilops tauschii subsp. tauschii]	0.031082	0.0001	0.0001	0.0001	0.0001	0.0001	0.141643	0.0001
TRITD1Av1G005790	TRITD1Av1G005790.1	chr1A	double-stranded RNA-binding protein 4-like [Aegilops tauschii subsp. tauschii]	0.0001	0.0001	0.0001	0.0001	0.0001	0.0001	0.0001	0.0001
TRITD1Av1G005820	TRITD1Av1G005820.1	chr1A	Disease resistance protein RPM1 [Triticum urartu]	0.218655	0.081034	0.0001	0.013589	0.0001	0.05437	0.0001	0.091152
TRITD1Av1G005830	TRITD1Av1G005830.1	chr1A	uncharacterized acetyltransferase At3g50280-like [Aegilops tauschii subsp. tauschii]	0.0001	0.0001	0.0001	0.0001	0.0001	0.0001	0.0001	0.0001
TRITD1Av1G005870	TRITD1Av1G005870.1;TRITD1Av1G005870.2;TRITD1Av1G005870.3;TRITD1Av1G005870.4;TRITD1Av1G005870.5;TRITD1Av1G005870.6;TRITD1Av1G005870.7;TRITD1Av1G005870.8;TRITD1Av1G005870.9;TRITD1Av1G005870.10;TRITD1Av1G005870.11;TRITD1Av1G005870.12;TRITD1Av1G005870.13;TRITD1Av1G005870.14;TRITD1Av1G005870.15	chr1A	CSC1-like protein At3g21620 [Aegilops tauschii subsp. tauschii]	5.80286	51.1208	6.0772	17.1681	6.14995	31.4699	5.44882	57.7284
TRITD1Av1G005910	TRITD1Av1G005910.1;TRITD1Av1G005910.2;TRITD1Av1G005910.3;TRITD1Av1G005910.4;TRITD1Av1G005910.5;TRITD1Av1G005910.6;TRITD1Av1G005910.7	chr1A	pumilio homolog 1-like [Aegilops tauschii subsp. tauschii];Pumilio-like protein 3 [Triticum urartu];BPM [Hordeum vulgare subsp. vulgare];Pumilio homolog 3 [Zea mays];Pumilio 2 [Zea mays]	5.61331	1.21263	5.99579	1.38059	6.0621	0.764038	6.22994	1.65376
TRITD1Av1G005920	TRITD1Av1G005920.1;TRITD1Av1G005920.2;TRITD1Av1G005920.3;TRITD1Av1G005920.4;TRITD1Av1G005920.5;TRITD1Av1G005920.6;TRITD1Av1G005920.7;TRITD1Av1G005920.8;TRITD1Av1G005920.10;TRITD1Av1G005920.9;TRITD1Av1G005920.11;TRITD1Av1G005920.12;TRITD1Av1G005920.13;TRITD1Av1G005920.14;TRITD1Av1G005920.15;TRITD1Av1G005920.16;TRITD1Av1G005920.17;TRITD1Av1G005920.18;TRITD1Av1G005920.19;TRITD1Av1G005920.20;TRITD1Av…	chr1A	RGA1-F [Secale cereale];Disease resistance protein RPP13 [Triticum urartu];Mla1 [Triticum monococcum];RGA1-D [Secale cereale];hypothetical protein TRIUR3_07791 [Triticum urartu];putative disease resistance RPP13-like protein 3 [Aegilops tauschii subsp. tauschii];RGA1e [Aegilops tauschii];RGA1-A [Secale cereale];RGA1d [Aegilops tauschii];RGA1e-like protein [Triticum aestivum];RGA1-G [Secale cereal…	0.130133	0.104917	0.120822	0.115552	0.106204	0.0795255	0.0681513	0.0179751
TRITD1Av1G005950	TRITD1Av1G005950.1	chr1A	unnamed protein product [Triticum aestivum]	0.0001	0.0001	0.0001	0.0001	0.0001	0.0001	0.0001	0.0001
TRITD1Av1G006000	TRITD1Av1G006000.1	chr1A	hypothetical protein TRIUR3_09375 [Triticum urartu]	0.0001	0.0001	0.0001	0.0001	0.0001	0.0001	0.0001	0.0001
TRITD1Av1G006060	TRITD1Av1G006060.1	chr1A	hypothetical protein TRIUR3_28587 [Triticum urartu]	0.0001	0.0001	0.0001	0.0001	0.0001	0.0001	0.0001	0.0001
TRITD1Av1G006070	TRITD1Av1G006070.1;TRITD1Av1G006070.2	chr1A	ervatamin-B-like [Aegilops tauschii subsp. tauschii];Caricain [Triticum urartu]	0.0001	0.0001	0.0001	0.0001	0.0001	0.0001	0.0001	0.0001
TRITD1Av1G006120	TRITD1Av1G006120.1;TRITD1Av1G006120.2;TRITD1Av1G006120.3;TRITD1Av1G006120.4	chr1A	probable serine/threonine-protein kinase PBL11 [Aegilops tauschii subsp. tauschii];putative serine/threonine-protein kinase NAK [Triticum urartu]	11.1183	9.18412	11.3053	9.73249	11.9178	11.5016	12.3062	10.4853
TRITD1Av1G006130	TRITD1Av1G006130.1;TRITD1Av1G006130.2;TRITD1Av1G006130.3	chr1A	protein NRT1/ PTR FAMILY 6.2 [Aegilops tauschii subsp. tauschii];Nitrate transporter 1.4 [Triticum urartu]	0.020886	0.860457	0.042776	0.79472	0.0001	0.55414	0.057699	0.883682
TRITD1Av1G006150	TRITD1Av1G006150.1;TRITD1Av1G006150.2;TRITD1Av1G006150.3;TRITD1Av1G006150.4;TRITD1Av1G006150.5	chr1A	putative L-type lectin-domain containing receptor kinase S.7 [Triticum urartu]	0.0001	0.0001	0.0001	0.0649539	0.0001	0.0431535	0.0001	0.0001
TRITD1Av1G006200	TRITD1Av1G006200.1	chr1A	Protein Rf1, mitochondrial [Zea mays]	0.0001	0.0001	0.0001	0.0001	0.0001	0.0001	0.0001	0.0001
TRITD1Av1G006240	TRITD1Av1G006240.1;TRITD1Av1G006240.2;TRITD1Av1G006240.3;TRITD1Av1G006240.4;TRITD1Av1G006240.5;TRITD1Av1G006240.6	chr1A	protein Rf1, mitochondrial-like [Aegilops tauschii subsp. tauschii]	0.211065	0.0201559	0.133583	0.0346311	0.0975029	0.0001	0.0893257	0.00705225
TRITD1Av1G006260	TRITD1Av1G006260.1;TRITD1Av1G006260.2;TRITD1Av1G006260.3;TRITD1Av1G006260.4	chr1A	probable LRR receptor-like serine/threonine-protein kinase At1g51880 isoform X1 [Aegilops tauschii subsp. tauschii];probable LRR receptor-like serine/threonine-protein kinase At1g05700 [Aegilops tauschii subsp. tauschii]	0.0001	0.0001	0.0001	0.0001	0.00280662	0.0001	0.0001	0.0001
TRITD1Av1G006270	TRITD1Av1G006270.1;TRITD1Av1G006270.2	chr1A	probable LRR receptor-like serine/threonine-protein kinase At1g05700 [Aegilops tauschii subsp. tauschii]	0.0001	0.0001	0.0001	0.0001	0.0001	0.0001	0.0001	0.0001
TRITD1Av1G006350	TRITD1Av1G006350.1;TRITD1Av1G006350.2	chr1A	Eugenol O-methyltransferase [Triticum urartu]	0.0001	0.0001	0.0001	0.0001	0.0001	0.0001	0.0001	0.0001
TRITD1Av1G006360	TRITD1Av1G006360.1	chr1A	chalcone synthase 2-like [Aegilops tauschii subsp. tauschii]	0.0001	0.0001	0.0001	0.0001	0.0001	0.0001	0.0001	0.0001
TRITD1Av1G006370	TRITD1Av1G006370.1	chr1A	5-pentadecatrienyl resorcinol O-methyltransferase [Triticum urartu]	0.0001	0.08425	0.161048	0.307568	0.0001	0.257464	0.0001	0.254277
TRITD1Av1G006380	TRITD1Av1G006380.1	chr1A	flavonoid O-methyltransferase-like protein Os11g0303600 [Aegilops tauschii subsp. tauschii]	0.0001	0.0001	0.0001	0.0001	0.0001	0.0001	0.0001	0.0001
TRITD1Av1G006410	TRITD1Av1G006410.1;TRITD1Av1G006410.2;TRITD1Av1G006410.3;TRITD1Av1G006410.4;TRITD1Av1G006410.5	chr1A	uncharacterized protein LOC109739309 [Aegilops tauschii subsp. tauschii];hypothetical protein TRIUR3_06163 [Triticum urartu]	0.513479	0.0001	0.413911	0.0001	0.564981	0.0556632	0.47209	0.0001
TRITD1Av1G006420	TRITD1Av1G006420.1	chr1A	replication protein A 70 kDa DNA-binding subunit C-like [Aegilops tauschii subsp. tauschii]	1.81655	0.034327	1.84271	0.027866	2.10832	0.059083	1.61595	0.078681
TRITD1Av1G006430	TRITD1Av1G006430.1	chr1A	hypothetical protein TRIUR3_01524 [Triticum urartu]	0.0001	0.0001	0.0001	0.0001	0.0001	0.0001	0.0001	0.0001
TRITD1Av1G006440	TRITD1Av1G006440.1;TRITD1Av1G006440.2	chr1A	Cytochrome P450 71C1 [Triticum urartu];indole-2-monooxygenase-like [Aegilops tauschii subsp. tauschii]	0.024304	0.0001	0.0001	0.0001	0.0001	0.0001	0.0001	0.0001
TRITD1Av1G006450	TRITD1Av1G006450.1;TRITD1Av1G006450.2	chr1A	tyrosine decarboxylase 1-like [Aegilops tauschii subsp. tauschii];Tyrosine/DOPA decarboxylase 5 [Triticum urartu]	0.0001	0.0001	0.0001	0.0001	0.0001	0.0001	0.0001	0.0001
TRITD1Av1G006460	TRITD1Av1G006460.1;TRITD1Av1G006460.2;TRITD1Av1G006460.3;TRITD1Av1G006460.4	chr1A	protein DETOXIFICATION 19-like isoform X1 [Aegilops tauschii subsp. tauschii];MATE efflux family protein ALF5 [Triticum urartu]	0.0001	0.364775	0.0001	0.569093	0.0001	0.212747	0.0001	0.244866
TRITD1Av1G006470	TRITD1Av1G006470.1;TRITD1Av1G006470.2	chr1A	hypothetical protein TRIUR3_13725 [Triticum urartu];putative F-box/LRR-repeat protein 23 [Aegilops tauschii subsp. tauschii]	21.3807	11.3606	18.354	12.0377	17.8167	11.7235	18.6834	12.7534
TRITD1Av1G006480	TRITD1Av1G006480.1;TRITD1Av1G006480.2;TRITD1Av1G006480.3	chr1A	protein RAE1-like [Aegilops tauschii subsp. tauschii]	13.7272	12.0984	15.3474	11.5772	13.0915	11.7557	13.6766	9.7373
TRITD1Av1G006490	TRITD1Av1G006490.1	chr1A	uncharacterized protein LOC109761965 [Aegilops tauschii subsp. tauschii]	0.0001	0.0001	0.0001	0.0001	0.0001	0.0001	0.0001	0.0001
TRITD1Av1G006510	TRITD1Av1G006510.1;TRITD1Av1G006510.2	chr1A	EGF domain-specific O-linked N-acetylglucosamine transferase-like [Aegilops tauschii subsp. tauschii]	2.09247	4.17379	3.26363	6.8136	2.06111	1.95851	2.21658	15.6134
TRITD1Av1G006590	TRITD1Av1G006590.1	chr1A	mitochondrial import inner membrane translocase subunit Tim9-like [Aegilops tauschii subsp. tauschii]	3.87577	0.608914	3.5508	0.517291	1.79337	0.596074	2.37928	0.268151
TRITD1Av1G006630	TRITD1Av1G006630.1	chr1A	outer envelope pore protein 16, chloroplastic-like [Aegilops tauschii subsp. tauschii]	46.0829	5.49698	41.1722	8.85164	42.3111	10.6015	54.6541	13.4976
TRITD1Av1G006670	TRITD1Av1G006670.1;TRITD1Av1G006670.2	chr1A	hypothetical protein TRIUR3_09068 [Triticum urartu];outer envelope pore protein 16, chloroplastic-like [Aegilops tauschii subsp. tauschii]	156.521	33.2721	147.825	48.8756	103.13	55.4705	193.704	56.4153
TRITD1Av1G006720	TRITD1Av1G006720.1;TRITD1Av1G006720.2	chr1A	putative protein phosphatase 2C 46 [Aegilops tauschii subsp. tauschii]	0.513559	0.0457665	0.695148	0.0001	0.372897	0.0001	0.433076	0.0001
TRITD1Av1G006730	TRITD1Av1G006730.1;TRITD1Av1G006730.2;TRITD1Av1G006730.3;TRITD1Av1G006730.4	chr1A	pectin acetylesterase 5-like [Aegilops tauschii subsp. tauschii]	5.8096	2.64722	5.03397	2.16098	4.60912	1.21116	3.84091	1.07449
TRITD1Av1G006740	TRITD1Av1G006740.1;TRITD1Av1G006740.2;TRITD1Av1G006740.3;TRITD1Av1G006740.4;TRITD1Av1G006740.5;TRITD1Av1G006740.6	chr1A	Putative disease resistance protein RGA3 [Triticum urartu]	1.47124	1.8717	1.28626	2.11288	1.1652	3.73487	1.17236	2.18508
TRITD1Av1G006790	TRITD1Av1G006790.1;TRITD1Av1G006790.2;TRITD1Av1G006790.3;TRITD1Av1G006790.4;TRITD1Av1G006790.5;TRITD1Av1G006790.6	chr1A	Transmembrane protein 63B [Triticum urartu];calcium permeable stress-gated cation channel 1-like [Aegilops tauschii subsp. tauschii];predicted protein [Hordeum vulgare subsp. vulgare]	0.0001	0.0001	0.0001	0.0001	0.0995116	0.0001	0.0001	0.0001
TRITD1Av1G006800	TRITD1Av1G006800.1;TRITD1Av1G006800.2;TRITD1Av1G006800.3	chr1A	putative E3 ubiquitin-protein ligase [Triticum monococcum]	8.6254	4.7589	8.60769	6.01418	5.76886	5.9129	6.98855	5.72579
TRITD1Av1G006830	TRITD1Av1G006830.1;TRITD1Av1G006830.2;TRITD1Av1G006830.3;TRITD1Av1G006830.4;TRITD1Av1G006830.5;TRITD1Av1G006830.6	chr1A	phospholipase D alpha 2-like [Aegilops tauschii subsp. tauschii];Phospholipase D alpha 2 [Triticum urartu]	0.0001	0.0001	0.0001	0.0001	0.0001	0.0001	0.0001	0.0001
TRITD1Av1G006920	TRITD1Av1G006920.1	chr1A	hypothetical protein TRIUR3_34290 [Triticum urartu]	0.647516	0.0001	0.704321	0.0001	1.46688	0.0001	0.765728	0.086811
TRITD1Av1G006990	TRITD1Av1G006990.1	chr1A	obtusifoliol 14-alpha demethylase-like [Aegilops tauschii subsp. tauschii]	0.869288	4.56194	0.890547	6.00887	0.603878	5.11249	0.335981	3.30395
TRITD1Av1G007060	TRITD1Av1G007060.1;TRITD1Av1G007060.2	chr1A	nuclear pore complex protein NUP43 [Aegilops tauschii subsp. tauschii]	4.09752	1.73975	4.57195	2.5878	3.61138	1.87393	3.9868	2.27643
TRITD1Av1G007070	TRITD1Av1G007070.1	chr1A	probable clathrin assembly protein At4g32285 [Aegilops tauschii subsp. tauschii]	0.246584	1.32936	0.240298	2.29604	0.27749	2.31536	0.144916	2.63892
TRITD1Av1G007150	TRITD1Av1G007150.1;TRITD1Av1G007150.2	chr1A	dof zinc finger protein DOF3.6-like isoform X1 [Aegilops tauschii subsp. tauschii];dof zinc finger protein DOF3.6-like isoform X2 [Aegilops tauschii subsp. tauschii]	0.191655	0.098466	0.290971	0.0869162	0.241678	0.102701	0.101734	0.102518
TRITD1Av1G007160	TRITD1Av1G007160.1	chr1A	uncharacterized protein LOC109752868 [Aegilops tauschii subsp. tauschii]	3.78595	1.4984	3.05421	2.15287	3.29644	2.41521	3.82235	1.72176
TRITD1Av1G007170	TRITD1Av1G007170.1	chr1A	cysteine-rich repeat secretory protein 55-like [Aegilops tauschii subsp. tauschii]	0.138866	0.919819	0.475693	0.160179	0.364509	0.509324	0.442626	0.57682
TRITD1Av1G007190	TRITD1Av1G007190.1;TRITD1Av1G007190.2	chr1A	predicted protein [Hordeum vulgare subsp. vulgare]	0.0001	0.0001	0.0001	0.0001	0.0001	0.0001	0.0001	0.0001
TRITD1Av1G007460	TRITD1Av1G007460.1	chr1A	Homeobox-leucine zipper protein ROC4 [Triticum urartu]	0.189458	0.0001	0.0001	0.0001	0.0001	0.0001	0.0001	0.0001
TRITD1Av1G007490	TRITD1Av1G007490.1;TRITD1Av1G007490.2	chr1A	Homeobox-leucine zipper protein ROC4 [Triticum urartu]	0.092999	0.0001	0.0001	0.0001	0.28186	0.0001	0.0001	0.0001
TRITD1Av1G007500	TRITD1Av1G007500.1	chr1A	Homeobox-leucine zipper protein ROC4 [Triticum urartu]	0.17916	0.0001	0.093485	0.0001	0.0001	0.0001	0.099414	0.0001
TRITD1Av1G007510	TRITD1Av1G007510.1	chr1A	Homeobox-leucine zipper protein ROC4 [Triticum urartu]	0.255077	0.0001	0.0001	0.0001	0.0001	0.0001	0.259376	0.0001
TRITD1Av1G007520	TRITD1Av1G007520.1	chr1A	Homeobox-leucine zipper protein ROC4 [Triticum urartu]	0.0001	0.0001	0.034727	0.0001	0.091396	0.0001	0.0001	0.0001
TRITD1Av1G007530	TRITD1Av1G007530.1	chr1A	Homeobox-leucine zipper protein ROC4 [Triticum urartu]	0.170541	0.0001	0.109574	0.0001	0.0001	0.0001	0.264699	0.0001
TRITD1Av1G007540	TRITD1Av1G007540.1;TRITD1Av1G007540.2	chr1A	hypothetical protein TRIUR3_15677 [Triticum urartu];unnamed protein product [Triticum aestivum]	0.0001	0.0001	0.0001	0.0001	0.0001	0.0001	0.0001	0.0001
TRITD1Av1G007560	TRITD1Av1G007560.1;TRITD1Av1G007560.2;TRITD1Av1G007560.3;TRITD1Av1G007560.4;TRITD1Av1G007560.5	chr1A	Wall-associated receptor kinase 3 [Triticum urartu];wall-associated receptor kinase 3-like [Aegilops tauschii subsp. tauschii]	0.0001	0.0693885	0.015652	0.0001	0.0001	0.0966249	0.041925	0.0001
TRITD1Av1G007600	TRITD1Av1G007600.1;TRITD1Av1G007600.2	chr1A	disease resistance protein RPP13-like [Aegilops tauschii subsp. tauschii]	0.0001	0.0001	0.0001	0.0001	0.0001	0.0001	0.0001	0.0001
TRITD1Av1G007620	TRITD1Av1G007620.1	chr1A	WAT1-related protein At3g30340-like [Aegilops tauschii subsp. tauschii]	0.63316	0.0001	0.807702	0.0001	0.898652	0.0001	1.2552	0.0001
TRITD1Av1G007690	TRITD1Av1G007690.1;TRITD1Av1G007690.2;TRITD1Av1G007690.3;TRITD1Av1G007690.4	chr1A	ACT domain-containing protein ACR9 isoform X2 [Aegilops tauschii subsp. tauschii];ACT domain-containing protein ACR9 isoform X1 [Aegilops tauschii subsp. tauschii];hypothetical protein TRIUR3_30023 [Triticum urartu]	6.2087	34.7258	6.38114	17.9618	6.10341	15.408	6.71408	25.1059
TRITD1Av1G007700	TRITD1Av1G007700.1;TRITD1Av1G007700.2	chr1A	fatty-acid-binding protein 3, chloroplastic-like [Aegilops tauschii subsp. tauschii];Chalcone--flavonone isomerase 1B-1 [Triticum urartu]	11.8723	99.0967	11.2392	103.082	7.1276	111.891	7.55479	108.562
TRITD1Av1G007710	TRITD1Av1G007710.1;TRITD1Av1G007710.2;TRITD1Av1G007710.3	chr1A	hydroxyproline O-galactosyltransferase GALT6-like [Aegilops tauschii subsp. tauschii];putative beta-1,3-galactosyltransferase 18 [Triticum urartu]	1.40625	0.178824	1.73087	0.261649	2.00555	0.175721	1.48442	0.618486
TRITD1Av1G007780	TRITD1Av1G007780.1	chr1A	momilactone A synthase-like [Aegilops tauschii subsp. tauschii]	3.50661	0.0001	4.12211	0.0001	3.13996	0.0001	4.08171	0.0001
TRITD1Av1G007910	TRITD1Av1G007910.1	chr1A	LOW QUALITY PROTEIN: NAC domain-containing protein 90-like [Aegilops tauschii subsp. tauschii]	4.68822	0.0001	2.80815	0.0001	1.23889	0.0001	2.87906	0.0001
TRITD1Av1G007970	TRITD1Av1G007970.1	chr1A	predicted protein [Hordeum vulgare subsp. vulgare]	0.0001	0.0001	0.0001	0.0001	0.0001	0.0001	0.0001	0.0001
TRITD1Av1G007980	TRITD1Av1G007980.1	chr1A	uncharacterized protein LOC109758798 [Aegilops tauschii subsp. tauschii]	0.0001	0.0001	0.209473	0.0001	0.0001	0.0001	0.0001	0.0001
TRITD1Av1G007990	TRITD1Av1G007990.1;TRITD1Av1G007990.2	chr1A	thaumatin-like protein 1b [Aegilops tauschii subsp. tauschii];hypothetical protein TRIUR3_18424 [Triticum urartu]	0.12904	0.0001	0.139907	0.0001	0.155501	0.0001	0.094397	0.0001
TRITD1Av1G008010	TRITD1Av1G008010.1;TRITD1Av1G008010.2	chr1A	3-ketoacyl-CoA synthase 5 [Triticum urartu];3-ketoacyl-CoA synthase 5-like [Aegilops tauschii subsp. tauschii]	0.0177236	0.0525977	0.081611	0.0810743	0.029135	0.0001	0.00816068	0.0001
TRITD1Av1G008040	TRITD1Av1G008040.1;TRITD1Av1G008040.2;TRITD1Av1G008040.3;TRITD1Av1G008040.4;TRITD1Av1G008040.5;TRITD1Av1G008040.6;TRITD1Av1G008040.7;TRITD1Av1G008040.8;TRITD1Av1G008040.9;TRITD1Av1G008040.10;TRITD1Av1G008040.11;TRITD1Av1G008040.12;TRITD1Av1G008040.13;TRITD1Av1G008040.14;TRITD1Av1G008040.15;TRITD1Av1G008040.16;TRITD1Av1G008040.17;TRITD1Av1G008040.18;TRITD1Av1G008040.19;TRITD1Av1G008040.20;TRITD1Av…	chr1A	Phenylalanine ammonia-lyase [Triticum urartu];phenylalanine ammonia-lyase-like [Aegilops tauschii subsp. tauschii]	0.626331	0.157409	0.534432	0.110816	0.509047	0.563646	0.393178	0.145494
TRITD1Av1G008060	TRITD1Av1G008060.1	chr1A	zinc finger MYM-type protein 1-like [Aegilops tauschii subsp. tauschii]	0.0001	0.0001	0.0001	0.0001	0.0001	0.0001	0.0001	0.0001
TRITD1Av1G008070	TRITD1Av1G008070.1;TRITD1Av1G008070.2;TRITD1Av1G008070.3;TRITD1Av1G008070.4;TRITD1Av1G008070.5;TRITD1Av1G008070.6	chr1A	Phenylalanine ammonia-lyase [Triticum urartu];phenylalanine ammonia-lyase-like [Aegilops tauschii subsp. tauschii]	0.246836	0.0001	0.11612	0.0001	0.133142	0.0840617	0.303695	0.0429659
TRITD1Av1G008190	TRITD1Av1G008190.1	chr1A	hypothetical protein TRIUR3_29748 [Triticum urartu]	1.3033	2.13619	1.06282	2.5674	1.44307	1.63099	1.2375	1.46432
TRITD1Av1G008330	TRITD1Av1G008330.1	chr1A	hypothetical protein TRIUR3_07712 [Triticum urartu]	0.151799	0.440444	0.211005	0.248534	0.179814	0.141241	0.169291	0.220457
TRITD1Av1G008370	TRITD1Av1G008370.1;TRITD1Av1G008370.2;TRITD1Av1G008370.3	chr1A	hypothetical protein TRIUR3_07714 [Triticum urartu]	33.81	69.537	30.1946	62.5909	26.4146	83.9741	27.4528	62.3416
TRITD1Av1G008410	TRITD1Av1G008410.1	chr1A	Histone H2A.2.2 [Triticum urartu]	201.512	0.0001	180.078	0.0001	183.991	0.0001	168.962	0.0001
TRITD1Av1G008420	TRITD1Av1G008420.1;TRITD1Av1G008420.2;TRITD1Av1G008420.3	chr1A	soluble inorganic pyrophosphatase 4-like [Aegilops tauschii subsp. tauschii];Soluble inorganic pyrophosphatase [Triticum urartu]	42.5392	8.10875	35.3461	7.82577	32.0289	8.09673	30.1759	3.85312
TRITD1Av1G008430	TRITD1Av1G008430.1;TRITD1Av1G008430.2;TRITD1Av1G008430.3;TRITD1Av1G008430.4;TRITD1Av1G008430.5;TRITD1Av1G008430.6;TRITD1Av1G008430.7	chr1A	poly [ADP-ribose] polymerase 1 isoform X1 [Aegilops tauschii subsp. tauschii];poly [ADP-ribose] polymerase 1 isoform X2 [Aegilops tauschii subsp. tauschii]	12.6412	3.14536	12.6104	3.5223	10.1654	2.15226	9.28966	2.38258
TRITD1Av1G008490	TRITD1Av1G008490.1	chr1A	unnamed protein product [Triticum aestivum]	0.0001	0.0001	0.0001	0.0001	0.0001	0.0001	0.0001	0.0001
TRITD1Av1G008530	TRITD1Av1G008530.1;TRITD1Av1G008530.2;TRITD1Av1G008530.3;TRITD1Av1G008530.4;TRITD1Av1G008530.5;TRITD1Av1G008530.6;TRITD1Av1G008530.7;TRITD1Av1G008530.8;TRITD1Av1G008530.9;TRITD1Av1G008530.10;TRITD1Av1G008530.11;TRITD1Av1G008530.12	chr1A	uncharacterized protein LOC109787361 [Aegilops tauschii subsp. tauschii]	6.37954	2.73246	7.79696	2.9756	7.54072	2.48693	7.52264	1.47544
TRITD1Av1G008600	TRITD1Av1G008600.1;TRITD1Av1G008600.2;TRITD1Av1G008600.3;TRITD1Av1G008600.4;TRITD1Av1G008600.5;TRITD1Av1G008600.6;TRITD1Av1G008600.7;TRITD1Av1G008600.8;TRITD1Av1G008600.9	chr1A	MORC family CW-type zinc finger protein 4 [Triticum urartu];protein MICRORCHIDIA 2-like isoform X1 [Aegilops tauschii subsp. tauschii];protein MICRORCHIDIA 2-like isoform X2 [Aegilops tauschii subsp. tauschii]	8.68446	6.55617	8.47235	7.81799	9.04956	6.26853	6.99839	6.53705
TRITD1Av1G008610	TRITD1Av1G008610.1;TRITD1Av1G008610.2	chr1A	protoheme IX farnesyltransferase, mitochondrial-like [Aegilops tauschii subsp. tauschii]	0.0001	0.0001	0.196788	0.0001	0.0001	0.0001	0.0001	0.0001
TRITD1Av1G008630	TRITD1Av1G008630.1	chr1A	signal recognition particle 14 kDa protein [Aegilops tauschii subsp. tauschii]	0.0001	0.0001	0.0001	0.0001	0.0001	0.0001	0.0001	0.0001
TRITD1Av1G008690	TRITD1Av1G008690.1;TRITD1Av1G008690.2;TRITD1Av1G008690.3;TRITD1Av1G008690.4	chr1A	type I inositol polyphosphate 5-phosphatase 8-like isoform X1 [Aegilops tauschii subsp. tauschii]	0.0001	0.0001	0.0001	0.0001	0.0001	0.0558585	0.0001	0.0493148
TRITD1Av1G008820	TRITD1Av1G008820.1	chr1A	pentatricopeptide repeat-containing protein At3g09040, mitochondrial-like [Aegilops tauschii subsp. tauschii]	0.0001	0.009647	0.0001	0.0001	0.0001	0.009313	0.0001	0.0001
TRITD1Av1G008830	TRITD1Av1G008830.1;TRITD1Av1G008830.2;TRITD1Av1G008830.3;TRITD1Av1G008830.4;TRITD1Av1G008830.5;TRITD1Av1G008830.6;TRITD1Av1G008830.7;TRITD1Av1G008830.8	chr1A	protein HGH1 homolog [Brachypodium distachyon];protein HGH1 homolog isoform X1 [Aegilops tauschii subsp. tauschii]	16.5309	7.76277	17.3386	7.55778	16.0102	7.56053	16.9382	9.19046
TRITD1Av1G008840	TRITD1Av1G008840.1	chr1A	hypothetical protein TRIUR3_04150 [Triticum urartu]	0.0001	0.0001	0.0001	0.0001	0.0001	0.017529	0.0001	0.0001
TRITD1Av1G008850	TRITD1Av1G008850.1	chr1A	cytosolic sulfotransferase 5-like [Panicum miliaceum]	0.0001	0.0001	0.0001	0.0001	0.0001	0.0001	0.0001	0.0001
TRITD1Av1G008870	TRITD1Av1G008870.1;TRITD1Av1G008870.2	chr1A	3-ketoacyl-CoA synthase 12-like [Aegilops tauschii subsp. tauschii];3-ketoacyl-CoA synthase 21 [Triticum urartu]	2.8252	2.93465	1.79744	4.06448	1.94348	4.58016	1.45234	0.87737
TRITD1Av1G008880	TRITD1Av1G008880.1;TRITD1Av1G008880.2	chr1A	hypothetical protein TRIUR3_11897 [Triticum urartu];uncharacterized protein LOC109787346 [Aegilops tauschii subsp. tauschii]	0.0001	0.0001	0.0001	0.0001	0.0001	0.0001	0.0001	0.0001
TRITD1Av1G009020	TRITD1Av1G009020.1	chr1A	zinc finger protein ZAT12-like [Aegilops tauschii subsp. tauschii]	0.0001	0.0001	0.0001	0.0001	0.0001	0.0001	0.0001	0.0001
TRITD1Av1G009040	TRITD1Av1G009040.1	chr1A	hypothetical protein TRIUR3_04728 [Triticum urartu]	0.27725	0.0001	0.572721	0.0001	0.313423	0.0001	0.109659	0.0001
TRITD1Av1G009050	TRITD1Av1G009050.1	chr1A	protein gar2-like [Aegilops tauschii subsp. tauschii]	8.97649	5.16582	10.7468	5.88033	9.71948	6.02778	9.28279	5.44751
TRITD1Av1G009060	TRITD1Av1G009060.1	chr1A	uncharacterized protein LOC109787357 [Aegilops tauschii subsp. tauschii]	23.7206	2.54944	25.8332	2.28844	15.7221	2.45533	20.4588	3.88141
TRITD1Av1G009070	TRITD1Av1G009070.1;TRITD1Av1G009070.2;TRITD1Av1G009070.3;TRITD1Av1G009070.4	chr1A	Glucose-6-phosphate isomerase, cytosolic [Triticum urartu]	60.9314	104.825	62.89	99.7922	63.507	123.653	69.1652	113.801
TRITD1Av1G009120	TRITD1Av1G009120.1;TRITD1Av1G009120.2	chr1A	disease resistance protein RPM1-like [Aegilops tauschii subsp. tauschii]	1.11419	2.30531	1.00508	2.63477	1.1947	2.82289	1.30305	3.18037
TRITD1Av1G009180	TRITD1Av1G009180.1;TRITD1Av1G009180.2	chr1A	3-ketoacyl-CoA synthase 5 [Triticum urartu];3-ketoacyl-CoA synthase 5-like [Aegilops tauschii subsp. tauschii]	0.0001	0.0001	0.0001	0.0001	0.041787	0.0001	0.0001	0.0001
TRITD1Av1G009210	TRITD1Av1G009210.1;TRITD1Av1G009210.2;TRITD1Av1G009210.3;TRITD1Av1G009210.4;TRITD1Av1G009210.5	chr1A	uncharacterized protein LOC109787334 [Aegilops tauschii subsp. tauschii];Protein STIP1-like protein [Triticum urartu]	1.02158	0.0835815	0.950278	0.0913241	0.730428	0.0949915	0.701248	0.0794255
TRITD1Av1G009220	TRITD1Av1G009220.1	chr1A	hypothetical protein TRIUR3_33514 [Triticum urartu]	0.0001	0.0001	0.0001	0.0001	0.0001	0.0001	0.0001	0.0001
TRITD1Av1G009300	TRITD1Av1G009300.1	chr1A	hypothetical protein TRIUR3_33514 [Triticum urartu]	0.0001	0.0001	0.0001	0.0001	0.0001	0.0001	0.0001	0.0001
TRITD1Av1G009360	TRITD1Av1G009360.1;TRITD1Av1G009360.2;TRITD1Av1G009360.3;TRITD1Av1G009360.4	chr1A	protein SAAL1-like [Aegilops tauschii subsp. tauschii]	0.240039	0.0001	0.181993	0.0001	0.0741148	0.0001	0.0804755	0.0001
TRITD1Av1G009400	TRITD1Av1G009400.1	chr1A	putative germin-like protein 9-2 [Aegilops tauschii subsp. tauschii]	0.028994	0.0001	0.150165	0.0001	0.0001	0.0001	0.0001	0.0001
TRITD1Av1G009410	TRITD1Av1G009410.1;TRITD1Av1G009410.2	chr1A	Curved DNA-binding protein [Triticum urartu]	2.73207	0.126305	2.63278	0.136716	2.4018	0.090195	2.23628	0.117185
TRITD1Av1G009480	TRITD1Av1G009480.1;TRITD1Av1G009480.2;TRITD1Av1G009480.3;TRITD1Av1G009480.4	chr1A	uncharacterized protein LOC109783165 [Aegilops tauschii subsp. tauschii];hypothetical protein TRIUR3_30035 [Triticum urartu]	15.447	4.04948	15.0317	4.90237	11.3453	4.07864	11.6478	3.32164
TRITD1Av1G009490	TRITD1Av1G009490.1;TRITD1Av1G009490.2;TRITD1Av1G009490.3;TRITD1Av1G009490.4;TRITD1Av1G009490.5	chr1A	hypothetical protein TRIUR3_30035 [Triticum urartu]	11.8313	5.59912	11.8156	5.08732	11.3312	5.82648	11.0709	4.52465
TRITD1Av1G009570	TRITD1Av1G009570.1	chr1A	myb-related protein MYBAS2-like [Aegilops tauschii subsp. tauschii]	5.50163	16.8998	5.31437	20.7887	5.73185	20.2326	4.77656	23.4944
TRITD1Av1G009610	TRITD1Av1G009610.1;TRITD1Av1G009610.2	chr1A	uncharacterized protein LOC109741536 isoform X1 [Aegilops tauschii subsp. tauschii];uncharacterized protein LOC109741536 isoform X2 [Aegilops tauschii subsp. tauschii]	0.152036	0.0001	0.0664806	0.0392237	0.288872	0.0001	0.0001	0.0365834
TRITD1Av1G009680	TRITD1Av1G009680.1	chr1A	histone-lysine N-methyltransferase family member SUVH9-like [Aegilops tauschii subsp. tauschii]	0.69801	0.195274	0.694838	0.353476	0.723851	0.18592	0.68241	0.064884
TRITD1Av1G009750	TRITD1Av1G009750.1	chr1A	AT-hook motif nuclear-localized protein 23-like [Aegilops tauschii subsp. tauschii]	0.074931	0.0001	0.037414	0.0001	0.060058	0.0001	0.070471	0.0001
TRITD1Av1G009900	TRITD1Av1G009900.1;TRITD1Av1G009900.2;TRITD1Av1G009900.3	chr1A	coiled-coil domain-containing protein 130 [Aegilops tauschii subsp. tauschii];hypothetical protein TRIUR3_30742 [Triticum urartu]	19.5295	29.4212	16.4188	29.4928	19.5431	26.9417	18.412	25.9211
TRITD1Av1G009930	TRITD1Av1G009930.1	chr1A	fibronectin type 3 and ankyrin repeat domains protein 1-like isoform X1 [Aegilops tauschii subsp. tauschii]	1.19694	0.967956	2.2279	1.14428	1.13284	0.936216	1.72734	1.85853
TRITD1Av1G009980	TRITD1Av1G009980.1;TRITD1Av1G009980.2	chr1A	uncharacterized protein LOC109741531 [Aegilops tauschii subsp. tauschii]	2.7283	0.0001	4.08456	0.0001	2.7671	0.0001	2.96642	0.0001
TRITD1Av1G010050	TRITD1Av1G010050.1;TRITD1Av1G010050.2	chr1A	uncharacterized protein LOC109741532 [Aegilops tauschii subsp. tauschii];Transcription elongation factor B polypeptide 3 [Triticum urartu]	18.7173	15.8265	19.144	17.005	17.9208	19.8652	21.4387	14.9643
TRITD1Av1G010060	TRITD1Av1G010060.1;TRITD1Av1G010060.2	chr1A	citrate-binding protein-like [Aegilops tauschii subsp. tauschii];hypothetical protein TRIUR3_10749 [Triticum urartu]	0.0001	0.0001	0.0001	0.0001	0.0001	0.0001	0.0001	0.0001
TRITD1Av1G010070	TRITD1Av1G010070.1	chr1A	uncharacterized protein LOC109731930 [Aegilops tauschii subsp. tauschii]	0.0001	0.0001	0.0001	0.0001	0.0001	0.0001	0.0001	0.0001
TRITD1Av1G010080	TRITD1Av1G010080.1	chr1A	laccase-25-like isoform X2 [Aegilops tauschii subsp. tauschii]	0.0001	0.724286	0.0001	0.345611	0.0001	0.435602	0.0001	0.404894
TRITD1Av1G010150	TRITD1Av1G010150.1;TRITD1Av1G010150.2	chr1A	uncharacterized protein LOC109741530 [Aegilops tauschii subsp. tauschii]	10.3671	5.07208	11.1884	6.08458	12.1002	6.01578	8.64792	4.48092
TRITD1Av1G010180	TRITD1Av1G010180.1	chr1A		0.520702	0.0001	0.337045	0.0001	0.534344	0.0001	0.337877	0.0001
TRITD1Av1G010190	TRITD1Av1G010190.1;TRITD1Av1G010190.2;TRITD1Av1G010190.3	chr1A	uncharacterized protein LOC109741530 [Aegilops tauschii subsp. tauschii]	26.0335	12.3432	24.0002	15.5266	26.6453	12.2006	23.9491	11.9546
TRITD1Av1G010200	TRITD1Av1G010200.1	chr1A	uncharacterized protein LOC109741530 [Aegilops tauschii subsp. tauschii]	4.3661	2.11948	4.42816	0.891453	4.3087	1.41509	2.75879	1.19729
TRITD1Av1G010300	TRITD1Av1G010300.1	chr1A	uncharacterized protein LOC109741530 [Aegilops tauschii subsp. tauschii]	0.097166	0.0001	0.080955	0.018292	0.222723	0.0001	0.094837	0.0001
TRITD1Av1G010310	TRITD1Av1G010310.1;TRITD1Av1G010310.2;TRITD1Av1G010310.3	chr1A	protein transport protein SEC13 homolog B-like [Aegilops tauschii subsp. tauschii]	22.4334	11.2599	23.7403	12.2382	23.0598	12.0264	22.6899	8.17629
TRITD1Av1G010430	TRITD1Av1G010430.1	chr1A	PX domain-containing protein EREL1-like [Aegilops tauschii subsp. tauschii]	0.0001	0.0001	0.0001	0.0001	0.0001	0.0001	0.0001	0.0001
TRITD1Av1G010440	TRITD1Av1G010440.1	chr1A	hypothetical protein TRIUR3_22729 [Triticum urartu]	0.0001	0.0001	0.0001	0.0001	0.0001	0.0001	0.0001	0.0001
TRITD1Av1G010510	TRITD1Av1G010510.1	chr1A	protein ACCELERATED CELL DEATH 6-like [Aegilops tauschii subsp. tauschii]	0.0001	0.0001	0.0001	0.0001	0.0001	0.0001	0.0001	0.0001
TRITD1Av1G010520	TRITD1Av1G010520.1;TRITD1Av1G010520.2;TRITD1Av1G010520.3;TRITD1Av1G010520.4;TRITD1Av1G010520.5;TRITD1Av1G010520.6;TRITD1Av1G010520.7;TRITD1Av1G010520.8	chr1A	predicted protein [Hordeum vulgare subsp. vulgare];uncharacterized protein LOC109741174 isoform X1 [Aegilops tauschii subsp. tauschii];uncharacterized protein LOC109741174 isoform X2 [Aegilops tauschii subsp. tauschii];YTH domain family protein 1 [Triticum urartu]	18.4049	17.7148	18.8685	18.6211	19.3924	17.2001	19.5993	13.3115
TRITD1Av1G010530	TRITD1Av1G010530.1;TRITD1Av1G010530.2;TRITD1Av1G010530.3;TRITD1Av1G010530.4;TRITD1Av1G010530.5	chr1A	dihydroneopterin aldolase 2-like [Aegilops tauschii subsp. tauschii];YTH domain family protein 1 [Triticum urartu]	16.6124	13.2045	11.9594	15.1828	9.44381	16.3815	13.3792	16.8023
TRITD1Av1G010580	TRITD1Av1G010580.1	chr1A	uncharacterized protein LOC109750513 [Aegilops tauschii subsp. tauschii]	0.0001	0.0001	0.0001	0.0001	0.0001	0.0001	0.0001	0.0001
TRITD1Av1G010600	TRITD1Av1G010600.1;TRITD1Av1G010600.2;TRITD1Av1G010600.3;TRITD1Av1G010600.4;TRITD1Av1G010600.5;TRITD1Av1G010600.6	chr1A	Adenosine 3'-phospho 5'-phosphosulfate transporter 1 [Triticum urartu];UDP-galactose/UDP-glucose transporter 5-like [Aegilops tauschii subsp. tauschii]	6.5019	4.13674	7.43947	3.51806	8.15127	3.79544	7.19937	3.19248
TRITD1Av1G010610	TRITD1Av1G010610.1	chr1A	MADS-box transcription factor 23-like isoform X2 [Aegilops tauschii subsp. tauschii]	0.0001	0.0001	0.0001	0.0001	0.0001	0.0001	0.0001	0.0001
TRITD1Av1G010690	TRITD1Av1G010690.1;TRITD1Av1G010690.2;TRITD1Av1G010690.3	chr1A	MADS-box transcription factor 23-like [Aegilops tauschii subsp. tauschii];MADS-box transcription factor 27 [Triticum urartu]	0.0001	0.0001	0.0001	0.0001	0.0001	0.0001	0.0001	0.0001
TRITD1Av1G010700	TRITD1Av1G010700.1	chr1A	putative F-box/FBD/LRR-repeat protein At5g22610 [Aegilops tauschii subsp. tauschii]	0.0001	0.0001	0.0001	0.0001	0.0001	0.0001	0.0001	0.0001
TRITD1Av1G010870	TRITD1Av1G010870.1	chr1A	hypothetical protein TRIUR3_33778 [Triticum urartu]	0.0001	0.0001	0.0001	0.0001	0.0001	0.0001	0.0001	0.0001
TRITD1Av1G011220	TRITD1Av1G011220.1;TRITD1Av1G011220.2;TRITD1Av1G011220.3	chr1A	MAP kinase phosphatase [Triticum turgidum subsp. durum]	9.60605	9.98203	10.1745	11.8093	10.9491	20.2199	9.39185	9.78951
TRITD1Av1G011250	TRITD1Av1G011250.1;TRITD1Av1G011250.2;TRITD1Av1G011250.3;TRITD1Av1G011250.4;TRITD1Av1G011250.5	chr1A	beta-hexosaminidase 1 [Aegilops tauschii subsp. tauschii]	18.27	19.8448	18.307	19.8172	21.0011	21.3199	18.1641	16.6947
TRITD1Av1G011320	TRITD1Av1G011320.1	chr1A	hypothetical protein TRIUR3_33484 [Triticum urartu]	18.3992	0.0001	13.4456	0.0001	9.89939	0.0001	12.471	0.0001
TRITD1Av1G011350	TRITD1Av1G011350.1	chr1A	MDIS1-interacting receptor like kinase 2-like isoform X1 [Aegilops tauschii subsp. tauschii]	0.0001	0.124534	0.0001	0.016252	0.0001	0.028582	0.0001	0.042846
TRITD1Av1G011400	TRITD1Av1G011400.1	chr1A	PREDICTED: V-type proton ATPase catalytic subunit A-like [Tarenaya hassleriana]	0.0001	0.0001	0.0001	0.0001	0.0001	0.0001	0.0001	0.0001
TRITD1Av1G011410	TRITD1Av1G011410.1;TRITD1Av1G011410.2	chr1A	glutathione S-transferase DHAR2-like [Aegilops tauschii subsp. tauschii];Glutathione S-transferase DHAR2 [Triticum urartu]	235.481	91.2557	226.385	82.5071	222.223	82.0093	248.392	70.6671
TRITD1Av1G011450	TRITD1Av1G011450.1	chr1A	hypothetical protein TRIUR3_07026 [Triticum urartu]	0.050524	0.0001	0.0001	0.0001	0.0001	0.0001	0.0001	0.0001
TRITD1Av1G011510	TRITD1Av1G011510.1;TRITD1Av1G011510.2;TRITD1Av1G011510.3	chr1A	hypothetical protein TRIUR3_07024 [Triticum urartu]	1.01955	0.58329	1.15651	0.80126	1.87859	0.994876	1.00632	0.738143
TRITD1Av1G011530	TRITD1Av1G011530.1	chr1A	uncharacterized protein LOC100821223 [Brachypodium distachyon]	0.0001	0.0001	0.0001	0.0001	0.0001	0.0001	0.0001	0.0001
TRITD1Av1G011570	TRITD1Av1G011570.1	chr1A	hypothetical protein TRIUR3_07022 [Triticum urartu]	1.57167	3.45209	2.8305	4.89198	1.46769	7.45405	1.88553	5.29368
TRITD1Av1G011590	TRITD1Av1G011590.1;TRITD1Av1G011590.2	chr1A	nudix hydrolase 9 [Aegilops tauschii subsp. tauschii]	2.01362	1.63806	1.23532	1.86175	1.98642	2.14989	1.8711	1.60877
TRITD1Av1G011820	TRITD1Av1G011820.1;TRITD1Av1G011820.2;TRITD1Av1G011820.3;TRITD1Av1G011820.4	chr1A	hypothetical protein TRIUR3_30641 [Triticum urartu];protein trichome birefringence-like 10 isoform X1 [Aegilops tauschii subsp. tauschii];protein trichome birefringence-like 11 isoform X2 [Aegilops tauschii subsp. tauschii]	0.248026	17.5466	0.161953	8.81692	0.13412	16.1319	0.252113	13.0335
TRITD1Av1G011930	TRITD1Av1G011930.1;TRITD1Av1G011930.2;TRITD1Av1G011930.3;TRITD1Av1G011930.4;TRITD1Av1G011930.5;TRITD1Av1G011930.6;TRITD1Av1G011930.7;TRITD1Av1G011930.8;TRITD1Av1G011930.9;TRITD1Av1G011930.10;TRITD1Av1G011930.11;TRITD1Av1G011930.12;TRITD1Av1G011930.13;TRITD1Av1G011930.14;TRITD1Av1G011930.15;TRITD1Av1G011930.16;TRITD1Av1G011930.17;TRITD1Av1G011930.18;TRITD1Av1G011930.19;TRITD1Av1G011930.20;TRITD1Av…	chr1A	hypothetical protein TRIUR3_17287 [Triticum urartu];E3 UFM1-protein ligase 1 homolog [Aegilops tauschii subsp. tauschii];hypothetical protein TRIUR3_17286 [Triticum urartu];predicted protein [Hordeum vulgare subsp. vulgare]	24.0143	21.354	26.2721	20.1599	26.0287	20.0653	23.477	17.6596
TRITD1Av1G011960	TRITD1Av1G011960.1	chr1A	UPF0769 protein C21orf59 homolog [Aegilops tauschii subsp. tauschii]	5.13983	7.30964	4.79139	7.68503	3.92791	12.5218	4.97349	5.53494
TRITD1Av1G012000	TRITD1Av1G012000.1	chr1A	probable membrane-associated kinase regulator 3 [Aegilops tauschii subsp. tauschii]	1.01021	0.096396	0.886733	0.017795	0.557845	0.037555	0.692342	0.0001
TRITD1Av1G012020	TRITD1Av1G012020.1;TRITD1Av1G012020.2;TRITD1Av1G012020.3;TRITD1Av1G012020.4;TRITD1Av1G012020.5;TRITD1Av1G012020.6;TRITD1Av1G012020.7	chr1A	Calcium-transporting ATPase 4, endoplasmic reticulum-type [Triticum urartu];calcium-transporting ATPase 4, endoplasmic reticulum-type-like [Aegilops tauschii subsp. tauschii]	13.9508	9.16796	13.7821	11.1261	16.9126	10.1576	12.7998	9.60174
TRITD1Av1G012040	TRITD1Av1G012040.1;TRITD1Av1G012040.2	chr1A	unnamed protein product [Triticum aestivum];classical arabinogalactan protein 9-like [Aegilops tauschii subsp. tauschii]	0.0001	0.0001	0.0001	0.0001	0.0001	0.0001	0.0001	0.0001
TRITD1Av1G012130	TRITD1Av1G012130.1	chr1A	uncharacterized protein LOC109758200 [Aegilops tauschii subsp. tauschii]	0.0001	0.0001	0.0001	0.0001	0.0001	0.0001	0.0001	0.0001
TRITD1Av1G012140	TRITD1Av1G012140.1;TRITD1Av1G012140.2;TRITD1Av1G012140.3;TRITD1Av1G012140.4;TRITD1Av1G012140.5;TRITD1Av1G012140.6;TRITD1Av1G012140.7;TRITD1Av1G012140.10;TRITD1Av1G012140.8;TRITD1Av1G012140.9;TRITD1Av1G012140.11;TRITD1Av1G012140.12;TRITD1Av1G012140.13;TRITD1Av1G012140.14	chr1A	putative potassium transporter 12 isoform X1 [Aegilops tauschii subsp. tauschii]	3.33223	0.409236	4.0097	0.243794	4.01766	0.273348	4.61981	0.362987
TRITD1Av1G012150	TRITD1Av1G012150.1;TRITD1Av1G012150.2	chr1A	geraniol 8-hydroxylase-like [Aegilops tauschii subsp. tauschii]	0.0698205	5.00179	0.0241181	4.9834	0.0951407	4.36854	0.154819	2.8835
TRITD1Av1G012200	TRITD1Av1G012200.1	chr1A	uncharacterized protein LOC109758202 [Aegilops tauschii subsp. tauschii]	0.621005	0.0001	0.0001	0.0001	0.079901	0.0001	0.235532	0.0001
TRITD1Av1G012360	TRITD1Av1G012360.1;TRITD1Av1G012360.2;TRITD1Av1G012360.3;TRITD1Av1G012360.4	chr1A	uncharacterized protein LOC109744923 isoform X1 [Aegilops tauschii subsp. tauschii];hypothetical protein TRIUR3_21210 [Triticum urartu];hypothetical protein TRIUR3_21211 [Triticum urartu]	14.2542	8.83909	14.8921	9.53296	11.149	7.93955	12.7441	6.70392
TRITD1Av1G012390	TRITD1Av1G012390.1	chr1A	UDP-glycosyltransferase 83A1-like [Aegilops tauschii subsp. tauschii]	0.0001	0.0001	0.0001	0.0001	0.0001	0.0001	0.0001	0.0001
TRITD1Av1G012430	TRITD1Av1G012430.1	chr1A	L-type lectin-domain containing receptor kinase IV.1 [Triticum urartu]	0.051904	1.22017	0.243688	0.582954	0.399623	1.91305	0.184048	0.730073
TRITD1Av1G012500	TRITD1Av1G012500.1	chr1A	hypothetical protein TRIUR3_30953 [Triticum urartu]	0.737325	0.03425	0.51593	0.095036	0.505342	0.101303	0.489576	0.095821
TRITD1Av1G012510	TRITD1Av1G012510.1	chr1A	hypothetical protein TRIUR3_30953 [Triticum urartu]	0.5541	0.0001	0.295798	0.0001	0.542679	0.0001	0.678163	0.0001
TRITD1Av1G012590	TRITD1Av1G012590.1;TRITD1Av1G012590.2	chr1A	uncharacterized protein LOC8071895 [Sorghum bicolor]	0.0001	0.11222	0.0001	0.131563	0.0001	0.0001	0.149266	0.197014
TRITD1Av1G012620	TRITD1Av1G012620.1	chr1A	hypothetical protein TRIUR3_28258 [Triticum urartu]	1.11642	0.0001	1.09221	0.0001	1.15915	0.0001	1.05098	0.0001
TRITD1Av1G012750	TRITD1Av1G012750.1;TRITD1Av1G012750.2	chr1A	LOW QUALITY PROTEIN: hypothetical protein BRADI_2g62580v3 [Brachypodium distachyon]	0.012104	0.0001	0.0001	0.0001	0.0001	0.008651	0.073832	0.018865
TRITD1Av1G012760	TRITD1Av1G012760.1;TRITD1Av1G012760.2;TRITD1Av1G012760.3	chr1A	Ankyrin-3 [Triticum urartu];ankyrin-3-like [Aegilops tauschii subsp. tauschii]	2.45891	1.31433	2.78948	1.38679	2.26247	1.36278	1.78949	1.23257
TRITD1Av1G012770	TRITD1Av1G012770.1;TRITD1Av1G012770.2;TRITD1Av1G012770.3;TRITD1Av1G012770.4;TRITD1Av1G012770.5;TRITD1Av1G012770.6;TRITD1Av1G012770.7	chr1A	protein GLE1-like isoform X1 [Aegilops tauschii subsp. tauschii];Nucleoporin GLE1 [Triticum urartu]	1.43944	1.66372	1.46728	1.62092	2.08621	1.93444	1.76142	1.97768
TRITD1Av1G012780	TRITD1Av1G012780.1	chr1A	predicted protein [Hordeum vulgare subsp. vulgare]	0.383572	0.0001	0.465438	0.100471	0.616802	0.195455	0.194392	0.0001
TRITD1Av1G012850	TRITD1Av1G012850.1	chr1A	uncharacterized protein LOC109766056 [Aegilops tauschii subsp. tauschii]	0.0001	0.0001	0.0001	0.0001	0.0001	0.0001	0.0001	0.0001
TRITD1Av1G012990	TRITD1Av1G012990.1	chr1A	probable leucine-rich repeat receptor-like protein kinase At1g35710 isoform X2 [Aegilops tauschii subsp. tauschii]	0.0001	0.050062	0.0001	0.050631	0.0001	0.0001	0.0001	0.015149
TRITD1Av1G013040	TRITD1Av1G013040.1	chr1A	hypothetical protein TRIUR3_33836 [Triticum urartu]	2.94849	0.263238	1.73965	0.533499	1.58323	0.156217	2.94053	0.115057
TRITD1Av1G013080	TRITD1Av1G013080.1	chr1A	hypothetical protein TRIUR3_17599 [Triticum urartu]	0.0001	0.0001	0.0001	0.0001	0.391419	0.0001	0.605805	0.0001
TRITD1Av1G013100	TRITD1Av1G013100.1	chr1A	orf173 (mitochondrion) [Triticum aestivum]	0.217433	0.0001	0.556655	0.0001	1.10586	0.0001	0.40046	0.0001
TRITD1Av1G013120	TRITD1Av1G013120.1	chr1A	NADH-ubiquinone oxidoreductase chain 2 [Triticum urartu]	0.219381	0.0001	0.084637	0.0001	0.481789	0.0001	0.032834	0.045651
TRITD1Av1G013130	TRITD1Av1G013130.1;TRITD1Av1G013130.2;TRITD1Av1G013130.3;TRITD1Av1G013130.4;TRITD1Av1G013130.5;TRITD1Av1G013130.6	chr1A	nuclear pore complex protein NUP107 [Aegilops tauschii subsp. tauschii]	12.9545	6.49647	13.2938	7.30117	14.1399	6.0765	11.9658	5.61582
TRITD1Av1G013190	TRITD1Av1G013190.1	chr1A	predicted protein [Hordeum vulgare subsp. vulgare]	0.0001	0.0001	0.0001	0.0001	0.0001	0.0001	0.0001	0.0001
TRITD1Av1G013390	TRITD1Av1G013390.1;TRITD1Av1G013390.10;TRITD1Av1G013390.11;TRITD1Av1G013390.2;TRITD1Av1G013390.3;TRITD1Av1G013390.4;TRITD1Av1G013390.5;TRITD1Av1G013390.6;TRITD1Av1G013390.7;TRITD1Av1G013390.8;TRITD1Av1G013390.9	chr1A	ABC transporter G family member 5-like [Aegilops tauschii subsp. tauschii];ABC transporter G family member 16 [Triticum urartu]	0.636834	0.426213	0.64729	0.893196	1.34787	0.894418	0.741695	1.93534
TRITD1Av1G013470	TRITD1Av1G013470.1	chr1A	probable alkaline/neutral invertase F [Aegilops tauschii subsp. tauschii]	0.0001	0.0001	0.0001	0.0001	0.0001	0.0001	0.0001	0.0001
TRITD1Av1G013500	TRITD1Av1G013500.1;TRITD1Av1G013500.2;TRITD1Av1G013500.3	chr1A	alternative splicing regulator [Triticum aestivum];Serine/arginine-rich splicing factor 4 [Triticum urartu];serine/arginine-rich splicing factor RS2Z33-like isoform X3 [Aegilops tauschii subsp. tauschii]	69.1732	39.6402	70.2496	48.7617	68.4107	35.0241	60.3593	25.5671
TRITD1Av1G013580	TRITD1Av1G013580.1;TRITD1Av1G013580.2	chr1A	glucan endo-1,3-beta-glucosidase 11-like isoform X1 [Aegilops tauschii subsp. tauschii];glucan endo-1,3-beta-glucosidase 11-like isoform X2 [Aegilops tauschii subsp. tauschii]	2.086	0.0001	1.72996	0.0001	3.3916	0.0001	3.38993	0.0001
TRITD1Av1G013670	TRITD1Av1G013670.1;TRITD1Av1G013670.2;TRITD1Av1G013670.3;TRITD1Av1G013670.4;TRITD1Av1G013670.5;TRITD1Av1G013670.6	chr1A	Alcohol dehydrogenase-like 3 [Triticum urartu];alcohol dehydrogenase-like 4 [Aegilops tauschii subsp. tauschii]	9.79178	15.5118	8.90972	11.892	11.3096	12.6456	11.4741	10.8772
TRITD1Av1G013680	TRITD1Av1G013680.1	chr1A	hypothetical protein TRIUR3_16113 [Triticum urartu]	0.0001	0.0001	0.0001	0.0001	0.0001	0.117328	0.041359	0.095416
TRITD1Av1G013690	TRITD1Av1G013690.1;TRITD1Av1G013690.2;TRITD1Av1G013690.3;TRITD1Av1G013690.4;TRITD1Av1G013690.5;TRITD1Av1G013690.6	chr1A	aromatic-L-amino-acid decarboxylase-like [Aegilops tauschii subsp. tauschii];Aromatic-L-amino-acid decarboxylase [Triticum urartu]	0.0001	0.059351	0.0001	0.0001	0.039093	0.119533	0.0001	0.019075
TRITD1Av1G013760	TRITD1Av1G013760.1	chr1A	putative F-box/FBD/LRR-repeat protein At1g78760 [Aegilops tauschii subsp. tauschii]	0.154552	0.0001	0.24025	0.0001	0.225728	0.0001	0.288744	0.0001
TRITD1Av1G013800	TRITD1Av1G013800.1	chr1A	bidirectional sugar transporter SWEET14-like [Aegilops tauschii subsp. tauschii]	0.88119	0.0001	0.49644	0.0001	0.050348	0.0001	1.08872	0.0001
TRITD1Av1G013870	TRITD1Av1G013870.1	chr1A	defensin [Triticum aestivum]	67.4481	0.0001	59.1951	0.0001	49.4322	0.0001	34.8744	0.0001
TRITD1Av1G013880	TRITD1Av1G013880.1	chr1A	defensin precursor [Triticum turgidum subsp. durum]	36.2742	0.0001	32.4668	0.0001	40.1432	0.0001	38.6556	0.0001
TRITD1Av1G013900	TRITD1Av1G013900.1;TRITD1Av1G013900.2	chr1A	defensin precursor [Triticum turgidum subsp. durum];hypothetical protein TRIUR3_12505 [Triticum urartu]	58.9196	0.0001	53.2148	0.0001	50.9098	0.0001	46.2322	0.0001
TRITD1Av1G013910	TRITD1Av1G013910.1	chr1A	defensin [Triticum aestivum]	74.8285	0.0001	69.5074	0.0001	30.8489	0.0001	22.1618	0.0001
TRITD1Av1G013930	TRITD1Av1G013930.1;TRITD1Av1G013930.2	chr1A	hypothetical protein TRIUR3_12507 [Triticum urartu]	0.689667	0.484211	0.856052	0.231153	0.551902	0.225335	0.559506	0.315799
TRITD1Av1G013960	TRITD1Av1G013960.1	chr1A	hypothetical protein TRIUR3_13723 [Triticum urartu]	0.208705	1.59629	0.333749	1.70584	1.08007	3.09918	0.584115	3.76102
TRITD1Av1G013970	TRITD1Av1G013970.1	chr1A	hypothetical protein TRIUR3_13722 [Triticum urartu]	0.200599	0.0001	0.128982	0.0001	0.136664	0.0001	0.0001	0.0001
TRITD1Av1G013990	TRITD1Av1G013990.1	chr1A	hypothetical protein TRIUR3_13721 [Triticum urartu]	0.0001	0.0001	0.0001	0.0001	0.0001	0.0001	0.0001	0.0001
TRITD1Av1G014080	TRITD1Av1G014080.1;TRITD1Av1G014080.2;TRITD1Av1G014080.3;TRITD1Av1G014080.4;TRITD1Av1G014080.5;TRITD1Av1G014080.6;TRITD1Av1G014080.7;TRITD1Av1G014080.8;TRITD1Av1G014080.9	chr1A	WEB family protein At5g16730, chloroplastic-like [Aegilops tauschii subsp. tauschii]	9.52448	0.441104	17.2859	0.512551	18.9623	0.264296	15.4582	0.364723
TRITD1Av1G014100	TRITD1Av1G014100.1;TRITD1Av1G014100.2;TRITD1Av1G014100.3	chr1A	hypothetical protein TRIUR3_13537 [Triticum urartu]	0.226971	0.196361	0.153675	0.410285	0.154695	0.258186	0.143029	0.153339
TRITD1Av1G014160	TRITD1Av1G014160.1;TRITD1Av1G014160.2	chr1A	uncharacterized protein OsI_027940-like [Aegilops tauschii subsp. tauschii]	75.1373	83.6978	60.4742	82.4851	67.6304	80.4674	59.3755	58.6677
TRITD1Av1G014190	TRITD1Av1G014190.1	chr1A	uncharacterized protein LOC109735897 [Aegilops tauschii subsp. tauschii]	0.0001	0.0001	0.0001	0.0001	0.0001	0.0001	0.0001	0.0001
TRITD1Av1G014330	TRITD1Av1G014330.1;TRITD1Av1G014330.2	chr1A	hypothetical protein TRIUR3_20716 [Triticum urartu]	0.0001	0.0001	0.0001	0.0001	0.0001	0.0001	0.0001	0.0001
TRITD1Av1G014380	TRITD1Av1G014380.1;TRITD1Av1G014380.2	chr1A	hypothetical protein TRIUR3_16980 [Triticum urartu];UPF0014 membrane protein STAR2 [Aegilops tauschii subsp. tauschii]	4.01944	1.35089	5.10934	1.35857	4.8513	1.36185	5.41226	1.21962
TRITD1Av1G014400	TRITD1Av1G014400.1	chr1A	WUSCHEL-Like-B1 [Triticum aestivum]	0.0001	0.0001	0.0001	0.0001	0.0001	0.0001	0.0001	0.0001
TRITD1Av1G014550	TRITD1Av1G014550.1	chr1A	PREDICTED: uncharacterized protein LOC102717669 [Oryza brachyantha]	0.041448	0.370566	0.18964	0.216604	0.49185	0.138121	0.124588	0.476613
TRITD1Av1G014580	TRITD1Av1G014580.1;TRITD1Av1G014580.2;TRITD1Av1G014580.3;TRITD1Av1G014580.4;TRITD1Av1G014580.5;TRITD1Av1G014580.6;TRITD1Av1G014580.7;TRITD1Av1G014580.8;TRITD1Av1G014580.9;TRITD1Av1G014580.10;TRITD1Av1G014580.11;TRITD1Av1G014580.12;TRITD1Av1G014580.13;TRITD1Av1G014580.14;TRITD1Av1G014580.15;TRITD1Av1G014580.16;TRITD1Av1G014580.17;TRITD1Av1G014580.18;TRITD1Av1G014580.19;TRITD1Av1G014580.20;TRITD1Av…	chr1A	uncharacterized protein LOC109765977 [Aegilops tauschii subsp. tauschii];hypothetical protein TRIUR3_20845 [Triticum urartu]	17.878	13.6284	18.7286	14.5419	18.5153	12.5426	15.2457	11.4754
TRITD1Av1G014660	TRITD1Av1G014660.1;TRITD1Av1G014660.2;TRITD1Av1G014660.3;TRITD1Av1G014660.4	chr1A	GDSL esterase/lipase LIP-4-like [Aegilops tauschii subsp. tauschii];GDSL esterase/lipase LIP-4 [Triticum urartu]	12.2157	0.748973	11.8362	0.59776	13.9193	0.653361	14.0645	0.773441
TRITD1Av1G014690	TRITD1Av1G014690.1	chr1A	CASP-like protein 4D1 [Aegilops tauschii subsp. tauschii]	0.0001	0.0001	0.0001	0.0001	0.0001	0.0001	0.0001	0.0001
TRITD1Av1G014770	TRITD1Av1G014770.1	chr1A	putative germin-like protein 2-1 [Aegilops tauschii subsp. tauschii]	0.0001	0.0001	0.0001	0.0001	0.0001	0.0001	0.0001	0.0001
TRITD1Av1G014840	TRITD1Av1G014840.1	chr1A	putative germin-like protein 2-1 [Aegilops tauschii subsp. tauschii]	0.0001	0.0001	0.0001	0.0001	0.0001	0.0001	0.0001	0.0001
TRITD1Av1G014850	TRITD1Av1G014850.1	chr1A	Putative germin-like protein 2-1 [Triticum urartu]	0.0001	0.0001	0.0001	0.0001	0.0001	0.0001	0.0001	0.0001
TRITD1Av1G014870	TRITD1Av1G014870.1	chr1A	Putative germin-like protein 2-1 [Triticum urartu]	0.0001	0.0001	0.0001	0.0001	0.0001	0.0001	0.0001	0.0001
TRITD1Av1G014920	TRITD1Av1G014920.1	chr1A	putative germin-like protein 2-1 [Aegilops tauschii subsp. tauschii]	0.0001	0.0001	0.0001	0.0001	0.0001	0.0001	0.0001	0.0001
TRITD1Av1G014950	TRITD1Av1G014950.1	chr1A		3.30314	7.83895	2.88685	7.42891	2.54732	8.09904	3.06322	5.27953
TRITD1Av1G015180	TRITD1Av1G015180.1	chr1A	hypothetical protein TRIUR3_34108 [Triticum urartu]	0.0001	0.0001	0.0001	0.0001	0.0001	0.0001	0.0001	0.0001
TRITD1Av1G015310	TRITD1Av1G015310.1	chr1A	uncharacterized protein LOC109773959 [Aegilops tauschii subsp. tauschii]	0.0001	0.0001	0.0001	0.0001	0.0001	0.0001	0.0001	0.0001
TRITD1Av1G015320	TRITD1Av1G015320.1	chr1A	uncharacterized protein LOC109773961 [Aegilops tauschii subsp. tauschii]	0.099392	0.0001	0.0001	0.0001	0.200379	0.017828	0.104094	0.044107
TRITD1Av1G015390	TRITD1Av1G015390.1	chr1A	unnamed protein product [Triticum aestivum]	0.0001	0.0001	0.0001	0.0001	0.0001	0.0001	0.0001	0.0001
TRITD1Av1G015400	TRITD1Av1G015400.1	chr1A	unnamed protein product [Triticum aestivum]	0.0001	0.0001	0.0001	0.0001	0.0001	0.0001	0.0001	0.0001
TRITD1Av1G015410	TRITD1Av1G015410.1;TRITD1Av1G015410.2;TRITD1Av1G015410.3	chr1A	protein NRT1/ PTR FAMILY 5.2-like [Aegilops tauschii subsp. tauschii]	0.0001	0.0001	0.0001	0.0001	0.0001	0.0001	0.0001	0.0001
TRITD1Av1G015440	TRITD1Av1G015440.1;TRITD1Av1G015440.2;TRITD1Av1G015440.3	chr1A	protein Rf1, mitochondrial-like, partial [Aegilops tauschii subsp. tauschii]	2.19503	0.501701	1.68796	0.806865	0.264289	0.0848683	0.273741	0.0678917
TRITD1Av1G015470	TRITD1Av1G015470.1;TRITD1Av1G015470.2	chr1A	unnamed protein product [Triticum aestivum]	0.0963045	0.0001	0.0929946	0.0001	0.0678397	0.0001	0.0001	0.0001
TRITD1Av1G015480	TRITD1Av1G015480.1	chr1A	predicted protein [Hordeum vulgare subsp. vulgare]	0.053877	0.0001	0.041086	0.0001	0.0001	0.0001	0.0001	0.0001
TRITD1Av1G015540	TRITD1Av1G015540.1	chr1A	predicted protein [Hordeum vulgare subsp. vulgare]	35.4376	1.72166	32.4998	1.61039	4.73218	0.915791	1.34374	0.513313
TRITD1Av1G015610	TRITD1Av1G015610.1;TRITD1Av1G015610.2	chr1A	glycerol-3-phosphate 2-O-acyltransferase 6-like [Aegilops tauschii subsp. tauschii]	0.117885	0.529451	0.345832	0.604991	0.0001	0.088941	0.0001	0.060425
TRITD1Av1G015620	TRITD1Av1G015620.1	chr1A	indole-2-monooxygenase-like [Aegilops tauschii subsp. tauschii]	0.0001	0.116107	0.102942	0.259234	0.0001	0.016434	0.0001	0.0001
TRITD1Av1G015830	TRITD1Av1G015830.1;TRITD1Av1G015830.2	chr1A	putative protein phosphatase 2C 21 [Triticum urartu]	4.34805	5.734	6.05834	7.80411	1.41477	1.19865	0.655799	0.734424
TRITD1Av1G015840	TRITD1Av1G015840.1	chr1A	putative protein phosphatase 2C 21 [Triticum urartu]	9.28127	8.48152	6.82841	8.56642	1.46251	2.23831	0.788913	0.861205
TRITD1Av1G015910	TRITD1Av1G015910.1;TRITD1Av1G015910.2	chr1A	uncharacterized protein LOC109767595 [Aegilops tauschii subsp. tauschii];probable histidine kinase 3 [Aegilops tauschii subsp. tauschii]	0.0001	0.0001	0.0001	0.0001	0.0001	0.0001	0.0001	0.0001
TRITD1Av1G015930	TRITD1Av1G015930.1;TRITD1Av1G015930.2	chr1A	ubiquitin-activating enzyme E1 3-like [Aegilops tauschii subsp. tauschii]	0.0001	0.0001	0.0001	0.0001	1.25776	1.39991	0.691466	0.992035
TRITD1Av1G015940	TRITD1Av1G015940.1	chr1A	uncharacterized protein LOC109773959 [Aegilops tauschii subsp. tauschii]	1.7705	0.0001	1.88502	0.0001	0.114872	0.0001	0.241289	0.0001
TRITD1Av1G015950	TRITD1Av1G015950.1;TRITD1Av1G015950.2;TRITD1Av1G015950.3	chr1A	hypothetical protein TRIUR3_17095 [Triticum urartu]	0.645986	0.0001	0.164989	0.0001	1.04535	1.18571	0.973255	0.534192
TRITD1Av1G015970	TRITD1Av1G015970.1	chr1A	uncharacterized protein LOC109773959 [Aegilops tauschii subsp. tauschii]	0.629873	0.0001	0.346557	0.0001	1.61226	0.0001	1.43213	0.0001
TRITD1Av1G015980	TRITD1Av1G015980.1	chr1A	hypothetical protein TRIUR3_17094 [Triticum urartu]	0.162722	0.405427	0.470174	0.569104	0.414378	0.435669	0.35672	0.56723
TRITD1Av1G016000	TRITD1Av1G016000.1	chr1A	protein SENSITIVITY TO RED LIGHT REDUCED 1 [Aegilops tauschii subsp. tauschii]	0.884567	0.584602	0.983894	0.596968	0.982343	0.72864	1.30687	0.914215
TRITD1Av1G016210	TRITD1Av1G016210.1;TRITD1Av1G016210.2;TRITD1Av1G016210.3;TRITD1Av1G016210.4;TRITD1Av1G016210.5;TRITD1Av1G016210.6	chr1A	uncharacterized protein LOC109734518 isoform X1 [Aegilops tauschii subsp. tauschii];uncharacterized protein LOC109734518 isoform X2 [Aegilops tauschii subsp. tauschii];hypothetical protein TRIUR3_26459 [Triticum urartu]	8.95752	8.01464	8.98985	10.9702	10.0498	13.5162	8.47848	12.1739
TRITD1Av1G016220	TRITD1Av1G016220.1;TRITD1Av1G016220.2;TRITD1Av1G016220.3;TRITD1Av1G016220.4;TRITD1Av1G016220.10;TRITD1Av1G016220.5;TRITD1Av1G016220.6;TRITD1Av1G016220.7;TRITD1Av1G016220.8;TRITD1Av1G016220.9;TRITD1Av1G016220.11;TRITD1Av1G016220.12;TRITD1Av1G016220.13;TRITD1Av1G016220.14;TRITD1Av1G016220.15;TRITD1Av1G016220.16;TRITD1Av1G016220.17;TRITD1Av1G016220.18;TRITD1Av1G016220.19;TRITD1Av1G016220.20;TRITD1Av…	chr1A	kinesin-like protein KIN-5A [Aegilops tauschii subsp. tauschii]	7.82962	2.60059	7.61922	3.09916	8.12063	1.74927	5.9009	1.85603
TRITD1Av1G016350	TRITD1Av1G016350.1;TRITD1Av1G016350.2;TRITD1Av1G016350.3	chr1A	Protein Rf1, mitochondrial [Triticum urartu]	0.0739254	0.0206092	0.0180143	0.0115916	0.0361453	0.043187	0.0216494	0.127553
TRITD1Av1G016370	TRITD1Av1G016370.1	chr1A	protein Rf1, mitochondrial-like [Aegilops tauschii subsp. tauschii]	0.0001	0.0001	0.0001	0.0001	0.0001	0.0001	0.005733	0.107848
TRITD1Av1G016380	TRITD1Av1G016380.1	chr1A	hypothetical protein TRIUR3_07371 [Triticum urartu]	0.0001	0.0001	0.0001	0.0001	0.0001	0.0001	0.0001	0.0001
TRITD1Av1G016390	TRITD1Av1G016390.1;TRITD1Av1G016390.2;TRITD1Av1G016390.3	chr1A	Protein Rf1, mitochondrial [Triticum urartu]	0.326307	0.204889	0.264662	0.210436	0.710507	1.33759	0.562374	2.48794
TRITD1Av1G016410	TRITD1Av1G016410.1	chr1A	probable F-box protein At2g36090 [Aegilops tauschii subsp. tauschii]	0.0001	0.0001	0.0001	0.0001	0.0001	0.0001	0.0001	0.0001
TRITD1Av1G016420	TRITD1Av1G016420.1;TRITD1Av1G016420.2	chr1A	Transcription factor IIIA [Triticum urartu];transcription factor IIIA isoform X1 [Brachypodium distachyon]	6.60904	9.49231	7.7591	12.8674	6.81093	10.7611	7.29169	10.5874
TRITD1Av1G016430	TRITD1Av1G016430.1	chr1A	thylakoid membrane protein TERC, chloroplastic [Aegilops tauschii subsp. tauschii]	2.64696	19.0525	2.54347	19.1591	2.44236	20.1753	1.52531	22.4629
TRITD1Av1G016440	TRITD1Av1G016440.1	chr1A	thylakoid membrane protein TERC, chloroplastic [Aegilops tauschii subsp. tauschii]	0.0001	0.0001	0.0001	0.0001	0.0001	0.0001	0.0001	0.0001
TRITD1Av1G016450	TRITD1Av1G016450.1;TRITD1Av1G016450.2	chr1A	hypothetical protein TRIUR3_16970 [Triticum urartu]	11.8042	27.5415	11.9008	26.8	7.26408	27.2312	7.92559	19.3446
TRITD1Av1G016600	TRITD1Av1G016600.1;TRITD1Av1G016600.2	chr1A	clathrin interactor EPSIN 1-like [Aegilops tauschii subsp. tauschii];hypothetical protein TRIUR3_25977 [Triticum urartu]	0.0001	0.0001	0.0001	0.0001	0.0001	0.0001	0.0001	0.0001
TRITD1Av1G016610	TRITD1Av1G016610.1;TRITD1Av1G016610.2;TRITD1Av1G016610.3;TRITD1Av1G016610.4;TRITD1Av1G016610.5;TRITD1Av1G016610.6	chr1A	ribonuclease II, chloroplastic/mitochondrial [Aegilops tauschii subsp. tauschii]	5.04294	29.0221	4.74377	34.4039	4.47642	26.1207	4.30244	28.8846
TRITD1Av1G016670	TRITD1Av1G016670.1;TRITD1Av1G016670.2;TRITD1Av1G016670.3;TRITD1Av1G016670.4;TRITD1Av1G016670.5;TRITD1Av1G016670.6;TRITD1Av1G016670.7;TRITD1Av1G016670.8;TRITD1Av1G016670.9;TRITD1Av1G016670.10	chr1A	Protein Rf1, mitochondrial [Triticum urartu];hypothetical protein TRIUR3_07371 [Triticum urartu];protein Rf1, mitochondrial-like [Aegilops tauschii subsp. tauschii];hypothetical protein TRIUR3_01811 [Triticum urartu]	0.424639	0.318554	0.554696	0.541049	0.648485	0.325584	0.429748	0.333051
TRITD1Av1G016680	TRITD1Av1G016680.1	chr1A	hypothetical protein TRIUR3_07371 [Triticum urartu]	0.0001	0.0001	0.0001	0.0001	0.0001	0.0001	0.0001	0.0001
TRITD1Av1G016720	TRITD1Av1G016720.1;TRITD1Av1G016720.2	chr1A	Protein Rf1, mitochondrial [Triticum urartu]	0.514181	0.387559	0.538494	0.250409	0.358927	0.188442	0.500393	0.336833
TRITD1Av1G016730	TRITD1Av1G016730.1	chr1A	hypothetical protein TRIUR3_07371 [Triticum urartu]	0.0001	0.0001	0.0001	0.0001	0.0001	0.0001	0.0001	0.0001
TRITD1Av1G016850	TRITD1Av1G016850.1;TRITD1Av1G016850.2	chr1A	protein Rf1, mitochondrial-like [Aegilops tauschii subsp. tauschii]	1.48893	1.11732	0.930907	1.37702	0.998386	0.857577	1.08684	1.05854
TRITD1Av1G016870	TRITD1Av1G016870.1;TRITD1Av1G016870.2;TRITD1Av1G016870.3;TRITD1Av1G016870.4;TRITD1Av1G016870.5;TRITD1Av1G016870.6	chr1A	hypothetical protein TRIUR3_01529 [Triticum urartu];putative protein ABIL2 isoform X1 [Aegilops tauschii subsp. tauschii];putative protein ABIL2 isoform X2 [Aegilops tauschii subsp. tauschii]	1.00423	0.60516	0.399896	0.818777	0.820228	0.712392	0.33622	0.599
TRITD1Av1G016890	TRITD1Av1G016890.1	chr1A	hypothetical protein TRIUR3_01530 [Triticum urartu]	2.53629	98.3392	1.33844	61.6634	1.1399	53.7686	1.27954	59.4999
TRITD1Av1G016900	TRITD1Av1G016900.1	chr1A	hypothetical protein TRIUR3_01531 [Triticum urartu]	0.200011	0.845036	0.573143	0.351947	0.11671	0.471082	0.156413	0.322645
TRITD1Av1G016910	TRITD1Av1G016910.1	chr1A	hypothetical protein TRIUR3_01532 [Triticum urartu]	5.92555	0.0001	6.33817	0.0001	2.33894	0.0001	2.75787	0.07197
TRITD1Av1G016920	TRITD1Av1G016920.1;TRITD1Av1G016920.2;TRITD1Av1G016920.3;TRITD1Av1G016920.4	chr1A	F-box protein SKIP1 isoform X1 [Brachypodium distachyon];hypothetical protein TRIUR3_01533 [Triticum urartu]	5.34148	8.69945	5.40547	6.47091	3.37006	3.568	3.84403	3.52699
TRITD1Av1G016940	TRITD1Av1G016940.1;TRITD1Av1G016940.2;TRITD1Av1G016940.3	chr1A	probable uridine nucleosidase 2 isoform X1 [Aegilops tauschii subsp. tauschii];hypothetical protein TRIUR3_01534 [Triticum urartu]	1.85233	2.44078	1.65277	0.37501	3.64186	3.92099	3.44428	2.17733
TRITD1Av1G017040	TRITD1Av1G017040.1	chr1A	heavy metal-associated isoprenylated plant protein 47-like [Aegilops tauschii subsp. tauschii]	0.0001	0.141165	0.716123	0.220715	0.546976	0.336504	0.458793	0.739866
TRITD1Av1G017070	TRITD1Av1G017070.1	chr1A	hypothetical protein TRIUR3_01536 [Triticum urartu]	0.812608	11.6871	1.40537	5.24028	0.0001	4.77495	0.378276	7.64339
TRITD1Av1G017210	TRITD1Av1G017210.1	chr1A	uncharacterized protein LOC109757062 [Aegilops tauschii subsp. tauschii]	3.55633	3.63222	4.16401	2.72355	3.22579	3.07263	2.40555	2.26201
TRITD1Av1G017220	TRITD1Av1G017220.1;TRITD1Av1G017220.2	chr1A	glutamyl-tRNA reductase 2 isoform X2 [Aegilops tauschii subsp. tauschii];Glutamyl-tRNA reductase 1, chloroplastic [Triticum urartu]	8.63928	19.0181	10.5999	31.3864	8.45424	29.5602	10.0452	43.972
TRITD1Av1G017230	TRITD1Av1G017230.1;TRITD1Av1G017230.2;TRITD1Av1G017230.3;TRITD1Av1G017230.4	chr1A	Protein Rf1, mitochondrial [Triticum urartu];hypothetical protein TRIUR3_07371 [Triticum urartu]	0.699125	1.28809	0.747908	1.04535	0.912612	0.666871	0.659946	0.997438
TRITD1Av1G017260	TRITD1Av1G017260.1	chr1A	protein Rf1, mitochondrial-like [Aegilops tauschii subsp. tauschii]	0.459862	0.238763	0.797526	0.226956	0.35097	0.312207	0.620092	0.326455
TRITD1Av1G017270	TRITD1Av1G017270.1	chr1A	hypothetical protein TRIUR3_07371 [Triticum urartu]	0.0001	0.0001	0.0001	0.0001	0.0001	0.0001	0.0001	0.0001
TRITD1Av1G017280	TRITD1Av1G017280.1	chr1A	protein Rf1, mitochondrial-like [Aegilops tauschii subsp. tauschii]	0.396226	0.404514	0.607381	0.32847	0.188824	0.156091	0.619656	0.265236
TRITD1Av1G017300	TRITD1Av1G017300.1;TRITD1Av1G017300.2	chr1A	hypothetical protein TRIUR3_16766 [Triticum urartu]	0.24234	0.0001	0.070374	0.0001	0.0001	0.0001	0.0001	0.0001
TRITD1Av1G017470	TRITD1Av1G017470.1;TRITD1Av1G017470.2	chr1A	remorin-like isoform X2 [Aegilops tauschii subsp. tauschii]	0.292065	0.0001	0.156051	0.0299625	0.0001	0.0001	0.343674	0.0001
TRITD1Av1G017520	TRITD1Av1G017520.1	chr1A	hypothetical protein TRIUR3_27171 [Triticum urartu]	0.0001	0.0001	0.0001	0.0001	0.214565	0.0001	0.0001	0.0001
TRITD1Av1G017590	TRITD1Av1G017590.1;TRITD1Av1G017590.2;TRITD1Av1G017590.3;TRITD1Av1G017590.4	chr1A	wall-associated receptor kinase 2-like [Aegilops tauschii subsp. tauschii]	0.0001	0.00740084	0.0170756	0.00813909	0.0438729	0.0001	0.0163849	0.0001
TRITD1Av1G017600	TRITD1Av1G017600.1	chr1A	50S ribosomal protein L10, chloroplastic-like [Aegilops tauschii subsp. tauschii]	1.49773	0.132256	1.8961	0.321083	1.66598	0.371819	1.13047	0.413098
TRITD1Av1G017620	TRITD1Av1G017620.1;TRITD1Av1G017620.2;TRITD1Av1G017620.3;TRITD1Av1G017620.4;TRITD1Av1G017620.5;TRITD1Av1G017620.6;TRITD1Av1G017620.7;TRITD1Av1G017620.8	chr1A	Floral homeotic protein APETALA 2 [Triticum urartu];target of EAT1-B1 [Triticum aestivum];starch negative regulator RSR1 [Triticum aestivum];floral homeotic protein APETALA 2-like isoform X1 [Aegilops tauschii subsp. tauschii];hypothetical protein SETIT_3G044600v2 [Setaria italica]	1.88235	14.7255	2.56886	28.8801	2.69369	29.5401	2.87825	12.9162
TRITD1Av1G017830	TRITD1Av1G017830.1;TRITD1Av1G017830.2;TRITD1Av1G017830.3	chr1A	DNA repair protein RAD51 homolog 2 [Aegilops tauschii subsp. tauschii];DNA repair protein RAD51-like protein 2 [Triticum urartu]	0.0517179	0.077409	0.351384	0.0001	0.348745	0.0660829	0.418346	0.0001
TRITD1Av1G017850	TRITD1Av1G017850.1;TRITD1Av1G017850.2;TRITD1Av1G017850.3	chr1A	hypothetical protein TRIUR3_21415 [Triticum urartu]	8.69065	4.50807	9.1785	4.85544	7.69287	0.846444	5.90874	0.439859
TRITD1Av1G017860	TRITD1Av1G017860.1	chr1A	probable sugar phosphate/phosphate translocator At3g11320 [Aegilops tauschii subsp. tauschii]	0.661612	0.0001	0.520654	0.0001	0.101996	0.0001	0.135367	0.0001
TRITD1Av1G017940	TRITD1Av1G017940.1;TRITD1Av1G017940.2	chr1A	lysine histidine transporter 2-like [Aegilops tauschii subsp. tauschii]	0.0001	0.0001	0.0001	0.0001	0.0001	0.0001	0.0001	0.0001
TRITD1Av1G017960	TRITD1Av1G017960.1;TRITD1Av1G017960.2;TRITD1Av1G017960.3;TRITD1Av1G017960.4;TRITD1Av1G017960.5;TRITD1Av1G017960.6	chr1A	Xylulose kinase [Triticum urartu]	2.46554	20.4541	2.16644	19.4477	2.65828	21.0711	2.2039	27.5389
TRITD1Av1G018050	TRITD1Av1G018050.1	chr1A	patatin-like protein 2 [Aegilops tauschii subsp. tauschii]	3.71154	1.59438	4.33332	1.93617	3.84191	1.17548	2.05742	1.55522
TRITD1Av1G018080	TRITD1Av1G018080.1;TRITD1Av1G018080.2	chr1A	adenine/guanine permease AZG1 [Aegilops tauschii subsp. tauschii]	0.553497	0.134202	0.439726	0.0715126	0.261941	0.1937	0.226845	0.112256
TRITD1Av1G018200	TRITD1Av1G018200.1	chr1A	uncharacterized protein LOC109744418 [Aegilops tauschii subsp. tauschii]	39.25	0.0001	44.2188	0.0001	23.2315	0.0001	20.9334	0.063212
TRITD1Av1G018240	TRITD1Av1G018240.1	chr1A	hypothetical protein TRIUR3_29208 [Triticum urartu]	0.0001	0.0001	0.0001	0.0001	0.0001	0.0001	0.0001	0.0001
TRITD1Av1G018380	TRITD1Av1G018380.1;TRITD1Av1G018380.2	chr1A	E3 ubiquitin-protein ligase UPL4-like [Aegilops tauschii subsp. tauschii]	0.041466	0.026196	0.0931003	0.019206	0.0001	0.0001	0.009666	0.0001
TRITD1Av1G018390	TRITD1Av1G018390.1	chr1A	hypothetical protein BRADI_2g37881v3 [Brachypodium distachyon]	2.0765	0.0001	2.33234	0.0001	1.73196	0.0001	1.9212	0.0001
TRITD1Av1G018400	TRITD1Av1G018400.1	chr1A	hypothetical protein BRADI_2g37881v3 [Brachypodium distachyon]	0.077041	0.0001	0.148284	0.0001	0.146775	0.017942	0.102871	0.0001
TRITD1Av1G018420	TRITD1Av1G018420.1	chr1A	hypothetical protein TRIUR3_30006 [Triticum urartu]	0.0001	0.0001	0.0001	0.0001	0.0001	0.0001	0.344004	0.0001
TRITD1Av1G018530	TRITD1Av1G018530.1;TRITD1Av1G018530.2	chr1A	hypothetical protein TRIUR3_02338 [Triticum urartu]	0.0001	0.0001	0.0001	0.0001	0.0001	0.0001	0.0001	0.0001
TRITD1Av1G018550	TRITD1Av1G018550.1;TRITD1Av1G018550.2	chr1A	uncharacterized protein LOC109755684 [Aegilops tauschii subsp. tauschii];hypothetical protein TRIUR3_29297 [Triticum urartu]	0.0001	0.0001	0.0001	0.0001	0.0001	0.0001	0.0001	0.0001
TRITD1Av1G018560	TRITD1Av1G018560.1;TRITD1Av1G018560.2;TRITD1Av1G018560.3	chr1A	GPI-anchor transamidase [Triticum urartu];putative GPI-anchor transamidase [Aegilops tauschii subsp. tauschii]	9.1991	1.18581	8.18446	0.946065	11.0261	1.03562	9.54109	0.960415
TRITD1Av1G018570	TRITD1Av1G018570.1;TRITD1Av1G018570.2	chr1A	Zinc finger protein STOP1-like protein [Triticum urartu]	0.0001	0.0001	0.0001	0.0001	0.0001	0.0001	0.0001	0.0001
TRITD1Av1G018580	TRITD1Av1G018580.1	chr1A	hypothetical protein TRIUR3_12141 [Triticum urartu]	0.0001	0.0001	0.0001	0.0001	0.0001	0.0001	0.0001	0.0001
TRITD1Av1G018600	TRITD1Av1G018600.1	chr1A	hypothetical protein TRIUR3_02338 [Triticum urartu]	0.0001	0.0001	0.0001	0.0001	0.0001	0.0001	0.0001	0.0001
TRITD1Av1G018720	TRITD1Av1G018720.1;TRITD1Av1G018720.2	chr1A	interactor of constitutive active ROPs 2, chloroplastic isoform X2 [Aegilops tauschii subsp. tauschii];interactor of constitutive active ROPs 2, chloroplastic isoform X1 [Aegilops tauschii subsp. tauschii]	4.2616	0.0001	3.96133	0.0001	4.6123	0.0001	3.02325	0.0001
TRITD1Av1G018740	TRITD1Av1G018740.1;TRITD1Av1G018740.2	chr1A	putative E3 ubiquitin-protein ligase SINA-like 6 [Aegilops tauschii subsp. tauschii]	0.0001	0.0001	0.0001	0.0001	0.0001	0.0001	0.0001	0.0001
TRITD1Av1G018820	TRITD1Av1G018820.1	chr1A	uncharacterized protein LOC109755671 [Aegilops tauschii subsp. tauschii]	2.18831	0.0001	1.40145	0.0001	0.688133	0.0001	1.58089	0.0001
TRITD1Av1G018830	TRITD1Av1G018830.1	chr1A	predicted protein [Hordeum vulgare subsp. vulgare]	0.0001	0.0001	0.0001	0.0001	0.0001	0.0001	0.0001	0.0001
TRITD1Av1G018850	TRITD1Av1G018850.1	chr1A	hypothetical protein TRIUR3_07256 [Triticum urartu]	0.0001	0.0001	0.0001	0.0001	0.0001	0.0001	0.0001	0.0001
TRITD1Av1G018860	TRITD1Av1G018860.1;TRITD1Av1G018860.2	chr1A	hypothetical protein TRIUR3_07255 [Triticum urartu]	0.457718	0.0001	0.565491	0.0001	0.364739	0.0001	0.0001	0.0001
TRITD1Av1G018870	TRITD1Av1G018870.1	chr1A	uncharacterized protein LOC109776252 [Aegilops tauschii subsp. tauschii]	4.21429	0.0001	3.42142	0.0001	15.9638	0.0001	26.1449	0.0001
TRITD1Av1G018880	TRITD1Av1G018880.1	chr1A	uncharacterized protein LOC109773550 [Aegilops tauschii subsp. tauschii]	0.398922	0.0001	0.0001	0.0001	0.531392	0.0001	0.298038	0.0001
TRITD1Av1G018890	TRITD1Av1G018890.1	chr1A	hypothetical protein TRIUR3_07252 [Triticum urartu]	47.6637	0.0001	43.5969	0.0001	44.2367	0.0001	54.8772	0.0001
TRITD1Av1G018980	TRITD1Av1G018980.1;TRITD1Av1G018980.2;TRITD1Av1G018980.3;TRITD1Av1G018980.4	chr1A	putative wall-associated receptor kinase-like 11 [Aegilops tauschii subsp. tauschii];wheat tandem kinase 1 [Triticum dicoccoides]	0.0873058	0.0001	0.0688376	0.0001	0.0001	0.0001	0.0001	0.0001
TRITD1Av1G019070	TRITD1Av1G019070.1	chr1A	predicted protein [Hordeum vulgare subsp. vulgare]	0.0001	0.0001	0.0001	0.0001	0.0001	0.0001	0.0001	0.0001
TRITD1Av1G019080	TRITD1Av1G019080.1;TRITD1Av1G019080.2;TRITD1Av1G019080.3;TRITD1Av1G019080.4;TRITD1Av1G019080.5;TRITD1Av1G019080.6	chr1A	UDP-glycosyltransferase 86A1 isoform X1 [Aegilops tauschii subsp. tauschii];UDP-glycosyltransferase 86A1 [Triticum urartu];predicted protein [Hordeum vulgare subsp. vulgare]	8.1908	2.83036	6.20676	1.77594	3.97333	1.32189	3.0436	1.51111
TRITD1Av1G019110	TRITD1Av1G019110.1	chr1A	uncharacterized protein LOC109752257 [Aegilops tauschii subsp. tauschii]	0.330493	0.330968	0.156214	0.518953	0.26188	0.481049	0.259341	0.553371
TRITD1Av1G019210	TRITD1Av1G019210.1;TRITD1Av1G019210.2	chr1A	tetraspanin-3 [Aegilops tauschii subsp. tauschii]	31.2319	26.1455	31.8794	32.5395	27.2481	30.6577	29.8182	26.7919
TRITD1Av1G019250	TRITD1Av1G019250.1	chr1A	LOB domain-containing protein 1-like [Aegilops tauschii subsp. tauschii]	0.0001	0.0001	0.0001	0.0001	0.0001	0.0001	0.0001	0.0001
TRITD1Av1G019260	TRITD1Av1G019260.1;TRITD1Av1G019260.2;TRITD1Av1G019260.3;TRITD1Av1G019260.4;TRITD1Av1G019260.5;TRITD1Av1G019260.6	chr1A	uncharacterized protein LOC109760192 isoform X1 [Aegilops tauschii subsp. tauschii];uncharacterized protein LOC109760192 isoform X2 [Aegilops tauschii subsp. tauschii]	3.09819	1.79127	2.54913	2.29393	1.90646	2.07037	2.74443	2.86275
TRITD1Av1G019270	TRITD1Av1G019270.1	chr1A	hypothetical protein TRIUR3_15065 [Triticum urartu]	2847.24	0.0001	3220.31	0.159103	946.976	0.0001	873.852	0.992465
TRITD1Av1G019280	TRITD1Av1G019280.1	chr1A	hypothetical protein TRIUR3_15065 [Triticum urartu]	4.28911	0.0001	3.30788	0.0001	95.2009	0.0001	130.978	0.0001
TRITD1Av1G019290	TRITD1Av1G019290.1	chr1A	hypothetical protein TRIUR3_15065 [Triticum urartu]	101.493	0.0001	97.7504	0.0001	641.46	0.0001	842.482	0.072513
TRITD1Av1G019390	TRITD1Av1G019390.1	chr1A	hypothetical protein TRIUR3_28340 [Triticum urartu]	0.0001	0.0001	0.0001	0.0001	0.0001	0.0001	0.0001	0.0001
TRITD1Av1G019530	TRITD1Av1G019530.1;TRITD1Av1G019530.2	chr1A	hypothetical protein TRIUR3_21455 [Triticum urartu];endosperm transfer cell specific PR60 precursor [Triticum aestivum]	731.731	0.0001	835.38	0.109446	898.752	0.0001	1012.48	0.0547025
TRITD1Av1G019850	TRITD1Av1G019850.1;TRITD1Av1G019850.2	chr1A	uncharacterized protein LOC109762699 [Aegilops tauschii subsp. tauschii];putative F-box/FBD/LRR-repeat protein At5g22610 [Aegilops tauschii subsp. tauschii]	0.117035	0.0001	0.0746046	0.0216984	2.35048	1.7433	2.08804	1.77393
TRITD1Av1G019970	TRITD1Av1G019970.1;TRITD1Av1G019970.2;TRITD1Av1G019970.3;TRITD1Av1G019970.4;TRITD1Av1G019970.5	chr1A	uncharacterized protein LOC109762700 isoform X1 [Aegilops tauschii subsp. tauschii];uncharacterized protein LOC109762700 isoform X2 [Aegilops tauschii subsp. tauschii]	4.54039	1.37908	4.89613	1.73583	4.44631	1.09702	3.84621	1.15468
TRITD1Av1G020240	TRITD1Av1G020240.1	chr1A	uncharacterized protein LOC109749052, partial [Aegilops tauschii subsp. tauschii]	0.0001	0.0001	0.0001	0.0001	0.0001	0.0001	0.0001	0.0001
TRITD1Av1G020310	TRITD1Av1G020310.1;TRITD1Av1G020310.2;TRITD1Av1G020310.3;TRITD1Av1G020310.4;TRITD1Av1G020310.5;TRITD1Av1G020310.6;TRITD1Av1G020310.7;TRITD1Av1G020310.8;TRITD1Av1G020310.9;TRITD1Av1G020310.10	chr1A	probable glucuronosyltransferase Os05g0123100 [Aegilops tauschii subsp. tauschii];beta3-glucuronyltransferase, partial [Triticum aestivum]	19.8446	4.82657	17.0145	2.31234	19.5669	1.2318	18.482	2.0361
TRITD1Av1G020520	TRITD1Av1G020520.1;TRITD1Av1G020520.2;TRITD1Av1G020520.3;TRITD1Av1G020520.4	chr1A	Protein IQ-DOMAIN 1 [Triticum urartu]	18.1322	7.29128	16.6978	7.91538	16.3439	2.84181	13.4845	2.44669
TRITD1Av1G020590	TRITD1Av1G020590.1	chr1A	uncharacterized protein LOC109760313 [Aegilops tauschii subsp. tauschii]	0.0001	0.0001	0.031847	0.0001	0.0001	0.0001	0.0001	0.0001
TRITD1Av1G020690	TRITD1Av1G020690.1;TRITD1Av1G020690.2;TRITD1Av1G020690.3;TRITD1Av1G020690.4;TRITD1Av1G020690.5;TRITD1Av1G020690.6	chr1A	uncharacterized protein LOC109760317 [Aegilops tauschii subsp. tauschii];hypothetical protein TRIUR3_29969 [Triticum urartu]	6.63535	0.0001	7.40355	0.0001	7.3715	0.0001	6.66123	0.0001
TRITD1Av1G020720	TRITD1Av1G020720.1;TRITD1Av1G020720.2	chr1A	uncharacterized protein LOC109760317 [Aegilops tauschii subsp. tauschii]	0.14065	0.0001	0.114316	0.0001	0.0001	0.0001	0.0001	0.0001
TRITD1Av1G020950	TRITD1Av1G020950.1;TRITD1Av1G020950.2	chr1A	Alpha,alpha-trehalose-phosphate synthase [UDP-forming] 1 [Triticum urartu]	1.36573	0.13983	1.59648	0.280041	1.18778	0.149801	0.794625	0.127667
TRITD1Av1G020960	TRITD1Av1G020960.1;TRITD1Av1G020960.2;TRITD1Av1G020960.3;TRITD1Av1G020960.4;TRITD1Av1G020960.5	chr1A	sugar transport protein 5-like [Aegilops tauschii subsp. tauschii]	0.892127	0.437543	0.78223	0.0954466	0.608494	0.444303	0.591008	0.382568
TRITD1Av1G020980	TRITD1Av1G020980.1;TRITD1Av1G020980.2	chr1A	Importin subunit beta-1 [Triticum urartu]	0.540982	0.424555	1.04812	0.628185	1.14213	0.477434	0.582011	0.260421
TRITD1Av1G021000	TRITD1Av1G021000.1	chr1A	uncharacterized protein LOC109766190 [Aegilops tauschii subsp. tauschii]	8.303	1.39356	8.27693	1.53458	7.87433	1.29	8.16066	0.724873
TRITD1Av1G021250	TRITD1Av1G021250.1;TRITD1Av1G021250.2;TRITD1Av1G021250.3;TRITD1Av1G021250.4;TRITD1Av1G021250.5;TRITD1Av1G021250.6;TRITD1Av1G021250.7;TRITD1Av1G021250.8;TRITD1Av1G021250.9	chr1A	LEC14B protein-like isoform X1 [Aegilops tauschii subsp. tauschii];LEC14B protein-like isoform X2 [Aegilops tauschii subsp. tauschii];LEC14B protein [Triticum urartu]	3.66709	2.45877	3.50794	2.79118	3.63919	1.61004	3.09993	2.06013
TRITD1Av1G021360	TRITD1Av1G021360.1	chr1A	nuclear pore complex protein NUP98A-like isoform X2 [Aegilops tauschii subsp. tauschii]	4.35801	1.07329	4.35112	0.329465	4.12122	0.650543	3.49479	0.559884
TRITD1Av1G021370	TRITD1Av1G021370.1	chr1A	hypothetical protein TRIUR3_05561 [Triticum urartu]	18.3453	6.41725	15.1008	8.62049	11.2855	8.22799	9.33351	8.33668
TRITD1Av1G021430	TRITD1Av1G021430.1;TRITD1Av1G021430.2;TRITD1Av1G021430.3;TRITD1Av1G021430.4;TRITD1Av1G021430.5	chr1A	Importin subunit beta-1 [Triticum urartu]	1.32072	2.33604	1.44681	2.25073	1.40223	2.07792	1.4978	2.22763
TRITD1Av1G021570	TRITD1Av1G021570.1;TRITD1Av1G021570.2;TRITD1Av1G021570.3;TRITD1Av1G021570.4;TRITD1Av1G021570.5;TRITD1Av1G021570.6;TRITD1Av1G021570.7;TRITD1Av1G021570.8;TRITD1Av1G021570.9;TRITD1Av1G021570.10;TRITD1Av1G021570.11;TRITD1Av1G021570.12;TRITD1Av1G021570.13;TRITD1Av1G021570.14;TRITD1Av1G021570.15;TRITD1Av1G021570.16;TRITD1Av1G021570.17;TRITD1Av1G021570.18;TRITD1Av1G021570.19;TRITD1Av1G021570.20;TRITD1Av…	chr1A	E3 SUMO-protein ligase SIZ1 isoform X1 [Aegilops tauschii subsp. tauschii];E3 SUMO-protein ligase SIZ1 isoform X2 [Aegilops tauschii subsp. tauschii];E3 SUMO-protein ligase SIZ1 [Triticum urartu];predicted protein [Hordeum vulgare subsp. vulgare]	8.6553	9.50769	8.55698	10.3661	11.0074	10.9638	9.26057	6.02173
TRITD1Av1G021580	TRITD1Av1G021580.1	chr1A	serine/arginine repetitive matrix protein 1-like [Aegilops tauschii subsp. tauschii]	3.7614	0.011352	4.22665	0.078818	1.61542	0.118581	2.65862	0.0001
TRITD1Av1G021590	TRITD1Av1G021590.1	chr1A	hypothetical protein TRIUR3_26009 [Triticum urartu]	0.959297	0.0001	0.086688	0.0001	0.234414	0.0001	0.294553	0.0001
TRITD1Av1G021600	TRITD1Av1G021600.1;TRITD1Av1G021600.2;TRITD1Av1G021600.3;TRITD1Av1G021600.4;TRITD1Av1G021600.5	chr1A	Condensin-2 complex subunit G2 [Triticum urartu];uncharacterized protein LOC109732878 isoform X2 [Aegilops tauschii subsp. tauschii];uncharacterized protein LOC109732878 isoform X1 [Aegilops tauschii subsp. tauschii]	1.09755	0.0707892	0.880824	0.140564	1.29291	0.111766	0.938634	0.132145
TRITD1Av1G021620	TRITD1Av1G021620.1;TRITD1Av1G021620.2	chr1A	12S seed storage globulin 1 [Triticum urartu]	265.287	0.0526894	304.781	0.058221	378.923	0.0001	755.404	0.0510431
TRITD1Av1G021720	TRITD1Av1G021720.1;TRITD1Av1G021720.2;TRITD1Av1G021720.3;TRITD1Av1G021720.4;TRITD1Av1G021720.5;TRITD1Av1G021720.6;TRITD1Av1G021720.7	chr1A	predicted protein [Hordeum vulgare subsp. vulgare];hydroxyproline O-galactosyltransferase GALT3 [Aegilops tauschii subsp. tauschii]	4.70027	2.11588	5.19493	2.75964	5.4181	1.92741	4.20787	2.09951
TRITD1Av1G021750	TRITD1Av1G021750.1	chr1A	hypothetical protein TRIUR3_09375 [Triticum urartu]	0.0001	0.0001	0.0001	0.0001	0.0001	0.0001	0.0001	0.0001
TRITD1Av1G021850	TRITD1Av1G021850.1;TRITD1Av1G021850.2	chr1A	probable serine/threonine-protein kinase PBL25 [Aegilops tauschii subsp. tauschii]	1.94847	6.88323	2.41618	5.04854	3.18796	5.56801	1.61655	2.146
TRITD1Av1G021870	TRITD1Av1G021870.1;TRITD1Av1G021870.2;TRITD1Av1G021870.3;TRITD1Av1G021870.4;TRITD1Av1G021870.5	chr1A	isovaleryl-CoA dehydrogenase, mitochondrial [Aegilops tauschii subsp. tauschii]	30.6334	61.0839	32.8339	50.2835	28.6948	46.6137	30.0252	31.2211
TRITD1Av1G021930	TRITD1Av1G021930.1;TRITD1Av1G021930.2;TRITD1Av1G021930.3;TRITD1Av1G021930.4;TRITD1Av1G021930.5	chr1A	uncharacterized protein ycf45 [Aegilops tauschii subsp. tauschii];Uncharacterized protein ycf45 [Triticum urartu]	4.59273	146.393	5.25814	71.9254	5.59607	73.9333	5.07906	84.4702
TRITD1Av1G022030	TRITD1Av1G022030.1	chr1A	Protein Rf1, mitochondrial [Triticum urartu]	0.168302	0.0199	0.297007	0.260917	0.201917	0.065194	0.185139	0.034428
TRITD1Av1G022040	TRITD1Av1G022040.1	chr1A	hypothetical protein TRIUR3_09375 [Triticum urartu]	0.484895	0.268622	0.562744	0.53013	0.138908	0.382379	0.387131	0.11845
TRITD1Av1G022050	TRITD1Av1G022050.1	chr1A	hypothetical protein TRIUR3_09375 [Triticum urartu]	0.0001	0.0001	0.0001	0.0001	0.0001	0.0001	0.0001	0.0001
TRITD1Av1G022060	TRITD1Av1G022060.1	chr1A	transcription termination factor MTEF18, mitochondrial-like [Aegilops tauschii subsp. tauschii]	7.51858	8.16351	7.45433	9.11556	6.75807	9.86433	7.2978	8.44454
TRITD1Av1G022070	TRITD1Av1G022070.1;TRITD1Av1G022070.2;TRITD1Av1G022070.3;TRITD1Av1G022070.4;TRITD1Av1G022070.5;TRITD1Av1G022070.6;TRITD1Av1G022070.7;TRITD1Av1G022070.8;TRITD1Av1G022070.9	chr1A	rRNA biogenesis protein RRP5 isoform X1 [Aegilops tauschii subsp. tauschii];rRNA biogenesis protein RRP5 isoform X2 [Aegilops tauschii subsp. tauschii];rRNA biogenesis protein rrp5 [Triticum urartu]	6.18552	3.17741	7.23627	4.02178	8.23976	3.15365	6.52233	3.98182
TRITD1Av1G022080	TRITD1Av1G022080.1;TRITD1Av1G022080.2;TRITD1Av1G022080.3;TRITD1Av1G022080.4;TRITD1Av1G022080.5;TRITD1Av1G022080.6	chr1A	protein Rf1, mitochondrial-like [Aegilops tauschii subsp. tauschii];hypothetical protein TRIUR3_09375 [Triticum urartu];hypothetical protein SETIT_7G058100v2 [Setaria italica]	0.146663	0.0926842	0.175359	0.109677	0.286681	0.136836	0.176034	0.191489
TRITD1Av1G022090	TRITD1Av1G022090.1;TRITD1Av1G022090.2;TRITD1Av1G022090.3	chr1A	protein Rf1, mitochondrial-like [Aegilops tauschii subsp. tauschii]	0.347338	0.196188	0.259113	0.178926	0.361887	0.170507	0.309013	0.167354
TRITD1Av1G022100	TRITD1Av1G022100.1;TRITD1Av1G022100.2;TRITD1Av1G022100.3;TRITD1Av1G022100.4	chr1A	tetraspanin-6 isoform X1 [Aegilops tauschii subsp. tauschii];tetraspanin-6 isoform X2 [Aegilops tauschii subsp. tauschii]	1.85331	4.2163	1.94207	6.14414	1.82691	4.84557	1.72843	3.80457
TRITD1Av1G022120	TRITD1Av1G022120.1;TRITD1Av1G022120.2	chr1A	uncharacterized protein LOC109734122 [Aegilops tauschii subsp. tauschii]	34.9697	11.7466	32.939	12.351	28.8012	9.92739	33.0694	11.2799
TRITD1Av1G022180	TRITD1Av1G022180.1	chr1A	uncharacterized protein LOC109734121 [Aegilops tauschii subsp. tauschii]	0.059676	3.42427	0.045591	1.92752	0.0001	1.54128	0.020499	4.02295
TRITD1Av1G022200	TRITD1Av1G022200.1	chr1A	uncharacterized protein LOC109734120 [Aegilops tauschii subsp. tauschii]	0.241833	0.0001	0.173165	0.0001	0.156838	0.0001	0.114553	0.0001
TRITD1Av1G022380	TRITD1Av1G022380.1	chr1A	uncharacterized protein At4g08330, chloroplastic-like [Aegilops tauschii subsp. tauschii]	0.66083	0.645702	0.699865	0.974595	0.331045	0.694306	0.332075	0.771916
TRITD1Av1G022430	TRITD1Av1G022430.1;TRITD1Av1G022430.2	chr1A	uncharacterized protein At4g08330, chloroplastic-like [Aegilops tauschii subsp. tauschii]	0.328541	0.364523	0.208302	0.74275	0.21127	0.216581	0.0449652	0.343344
TRITD1Av1G022440	TRITD1Av1G022440.1	chr1A	uncharacterized protein LOC101783638 [Setaria italica]	0.409912	0.0001	0.065824	0.0001	0.316001	0.0001	0.386988	0.0001
TRITD1Av1G022450	TRITD1Av1G022450.1	chr1A	hypothetical protein TRIUR3_22703 [Triticum urartu]	0.0001	0.0001	0.0001	0.0001	0.0001	0.0001	0.0001	0.0001
TRITD1Av1G022500	TRITD1Av1G022500.1	chr1A	Deoxyuridine 5'-triphosphate nucleotidohydrolase [Triticum urartu]	0.0001	0.0001	0.0001	0.0001	0.0001	0.0001	0.0001	0.0001
TRITD1Av1G022540	TRITD1Av1G022540.1	chr1A	hypothetical protein Zm00014a_018451 [Zea mays]	0.0001	0.0001	0.0001	0.0001	0.0001	0.0001	0.0001	0.0001
TRITD1Av1G022640	TRITD1Av1G022640.1	chr1A	hypothetical protein TRIUR3_30953 [Triticum urartu]	0.40419	0.103398	0.385535	0.05957	0.247543	0.0001	0.271951	0.156042
TRITD1Av1G022650	TRITD1Av1G022650.1	chr1A	hypothetical protein TRIUR3_30953 [Triticum urartu]	0.0001	0.0001	0.138922	0.0001	0.0001	0.0001	0.0001	0.0001
TRITD1Av1G022710	TRITD1Av1G022710.1	chr1A	protein FAR1-RELATED SEQUENCE 5-like [Aegilops tauschii subsp. tauschii]	0.0001	0.0001	0.0001	0.0001	0.0001	0.0001	0.0001	0.0001
TRITD1Av1G022990	TRITD1Av1G022990.1;TRITD1Av1G022990.2;TRITD1Av1G022990.3;TRITD1Av1G022990.4;TRITD1Av1G022990.5;TRITD1Av1G022990.6;TRITD1Av1G022990.7;TRITD1Av1G022990.8;TRITD1Av1G022990.9	chr1A	phosphoinositide phospholipase C 2-like [Aegilops tauschii subsp. tauschii];Phosphoinositide phospholipase C 7 [Triticum urartu]	60.5379	0.688809	57.5058	0.527625	64.8775	0.82583	58.1786	0.544439
TRITD1Av1G023200	TRITD1Av1G023200.1;TRITD1Av1G023200.2;TRITD1Av1G023200.3;TRITD1Av1G023200.4	chr1A	ADP-ribosylation factor-like protein 1 [Aegilops tauschii subsp. tauschii]	41.9735	24.8199	37.9366	27.0309	38.5125	27.685	39.5756	19.0723
TRITD1Av1G023330	TRITD1Av1G023330.1;TRITD1Av1G023330.2;TRITD1Av1G023330.3	chr1A	zinc finger CCCH domain-containing protein 33-like [Aegilops tauschii subsp. tauschii]	2.5241	9.59075	2.54079	9.97836	1.61876	8.4592	1.11479	16.0136
TRITD1Av1G023430	TRITD1Av1G023430.1;TRITD1Av1G023430.2;TRITD1Av1G023430.3	chr1A	RRP15-like protein isoform X2 [Aegilops tauschii subsp. tauschii];RRP15-like protein isoform X1 [Aegilops tauschii subsp. tauschii]	9.38357	3.65497	11.0807	3.07122	10.9381	3.23187	10.1852	4.32464
TRITD1Av1G023480	TRITD1Av1G023480.1	chr1A	predicted protein [Hordeum vulgare subsp. vulgare]	0.0001	0.0001	0.0001	0.0001	0.0001	0.0001	0.0001	0.0001
TRITD1Av1G023490	TRITD1Av1G023490.1	chr1A	uncharacterized protein LOC109763764 [Aegilops tauschii subsp. tauschii]	6.25999	12.9335	2.94465	15.4517	2.95334	18.297	3.90379	19.6517
TRITD1Av1G023500	TRITD1Av1G023500.1;TRITD1Av1G023500.2	chr1A	E3 ubiquitin-protein ligase Siah2-like [Aegilops tauschii subsp. tauschii]	0.03229	0.0001	0.125702	0.0001	0.079777	0.0001	0.0001	0.0001
TRITD1Av1G023760	TRITD1Av1G023760.1;TRITD1Av1G023760.2;TRITD1Av1G023760.3;TRITD1Av1G023760.4	chr1A	DnaJ homolog subfamily B member 13 [Triticum urartu];dnaJ homolog subfamily B member 13-like [Aegilops tauschii subsp. tauschii];hypothetical protein BRADI_2g38210v3 [Brachypodium distachyon]	12.8816	5.27608	13.1621	6.70252	10.7091	5.00476	11.1932	5.19093
TRITD1Av1G023780	TRITD1Av1G023780.1;TRITD1Av1G023780.2;TRITD1Av1G023780.3;TRITD1Av1G023780.4;TRITD1Av1G023780.5;TRITD1Av1G023780.6;TRITD1Av1G023780.7;TRITD1Av1G023780.8;TRITD1Av1G023780.9	chr1A	WRKY transcription factor [Triticum aestivum];putative WRKY transcription factor 33 [Triticum urartu]	2.73334	9.59783	5.23315	13.5855	3.22274	26.1303	2.15793	8.2504
TRITD1Av1G023810	TRITD1Av1G023810.1;TRITD1Av1G023810.2;TRITD1Av1G023810.3;TRITD1Av1G023810.4	chr1A	nicotianamine aminotransferase A-like [Aegilops tauschii subsp. tauschii];Nicotianamine aminotransferase A [Triticum urartu]	0.0702091	0.0795381	0.248278	0.138794	0.0001	0.132653	0.159784	0.0001
TRITD1Av1G023830	TRITD1Av1G023830.1;TRITD1Av1G023830.2	chr1A	putative serine/threonine-protein kinase-like protein CCR3 [Aegilops tauschii subsp. tauschii]	0.785936	0.18943	1.08175	0.289142	0.729796	0.144362	0.592132	0.361358
TRITD1Av1G023840	TRITD1Av1G023840.1	chr1A	BTB/POZ and MATH domain-containing protein 1-like [Aegilops tauschii subsp. tauschii]	5.56964	0.302944	6.34192	0.0001	4.98834	0.136984	5.87189	0.095524
TRITD1Av1G023900	TRITD1Av1G023900.1	chr1A	BTB/POZ and MATH domain-containing protein 2-like [Aegilops tauschii subsp. tauschii]	0.0001	0.0001	0.0001	0.031647	0.170589	0.016057	0.031855	0.040535
TRITD1Av1G023990	TRITD1Av1G023990.1	chr1A	LOW QUALITY PROTEIN: BTB/POZ and MATH domain-containing protein 2 [Brachypodium distachyon]	0.0001	0.0001	0.0001	0.0001	0.0001	0.0001	0.0001	0.0001
TRITD1Av1G024000	TRITD1Av1G024000.1;TRITD1Av1G024000.2;TRITD1Av1G024000.3;TRITD1Av1G024000.4;TRITD1Av1G024000.5;TRITD1Av1G024000.6;TRITD1Av1G024000.7	chr1A	hypothetical protein TRIUR3_16869 [Triticum urartu]	0.543644	0.0773	0.594989	0.0001	0.179789	0.124264	0.503042	0.0899581
TRITD1Av1G024010	TRITD1Av1G024010.1	chr1A	BTB/POZ and MATH domain-containing protein 1-like [Aegilops tauschii subsp. tauschii]	0.0001	0.0001	0.0001	0.0001	0.0001	0.0001	0.0001	0.0001
TRITD1Av1G024080	TRITD1Av1G024080.1;TRITD1Av1G024080.2;TRITD1Av1G024080.3	chr1A	uncharacterized protein LOC109736609 [Aegilops tauschii subsp. tauschii]	6.47278	1.90771	6.95166	2.22474	6.5862	1.94933	6.9182	1.86926
TRITD1Av1G024090	TRITD1Av1G024090.1;TRITD1Av1G024090.2	chr1A	protein RCC2-like [Aegilops tauschii subsp. tauschii];hypothetical protein TRIUR3_07885 [Triticum urartu]	0.419681	0.0001	0.379143	0.0285754	0.127532	0.128816	0.36939	0.0868187
TRITD1Av1G024140	TRITD1Av1G024140.1;TRITD1Av1G024140.2;TRITD1Av1G024140.3;TRITD1Av1G024140.4;TRITD1Av1G024140.5	chr1A	calmodulin-interacting protein 111-like [Aegilops tauschii subsp. tauschii]	0.515401	0.991761	1.22564	0.950705	1.13096	1.09401	1.13963	1.09404
TRITD1Av1G024250	TRITD1Av1G024250.1;TRITD1Av1G024250.2	chr1A	7-deoxyloganetin glucosyltransferase-like [Aegilops tauschii subsp. tauschii]	1.19394	10.4885	1.3488	12.9093	1.38581	21.7882	1.35741	10.8542
TRITD1Av1G024260	TRITD1Av1G024260.1;TRITD1Av1G024260.2	chr1A	hypothetical protein TRIUR3_16557 [Triticum urartu]	1.18025	8.49211	1.35286	5.03682	0.983829	11.8001	1.06105	7.50366
TRITD1Av1G024300	TRITD1Av1G024300.1	chr1A	wall-associated receptor kinase 3 isoform X2 [Brachypodium distachyon]	0.0001	0.0001	0.0001	0.0001	0.0001	0.0001	0.0001	0.0001
TRITD1Av1G024310	TRITD1Av1G024310.1;TRITD1Av1G024310.2;TRITD1Av1G024310.3;TRITD1Av1G024310.4;TRITD1Av1G024310.5;TRITD1Av1G024310.6;TRITD1Av1G024310.7	chr1A	prolycopene isomerase, chloroplastic [Aegilops tauschii subsp. tauschii]	2.57596	19.7303	2.45897	21.2969	2.52893	19.3584	2.71462	19.0463
TRITD1Av1G024340	TRITD1Av1G024340.1	chr1A	metal tolerance protein 1-like [Aegilops tauschii subsp. tauschii]	19.4126	8.53758	19.0439	9.92995	20.6651	9.13266	19.0805	6.96917
TRITD1Av1G024580	TRITD1Av1G024580.1;TRITD1Av1G024580.2;TRITD1Av1G024580.3;TRITD1Av1G024580.4;TRITD1Av1G024580.5	chr1A	glutamate--cysteine ligase B, chloroplastic [Aegilops tauschii subsp. tauschii];Glutamate--cysteine ligase B, chloroplastic [Triticum urartu]	36.7344	15.9498	34.0691	18.4125	37.4287	20.1271	33.8684	23.9797
TRITD1Av1G024610	TRITD1Av1G024610.1	chr1A	Endoglucanase 14 [Triticum urartu]	7.16456	0.312388	7.66364	0.415257	6.24531	0.497068	5.50428	0.38436
TRITD1Av1G024630	TRITD1Av1G024630.1;TRITD1Av1G024630.2;TRITD1Av1G024630.3;TRITD1Av1G024630.4	chr1A	Acetylornithine aminotransferase, mitochondrial [Triticum urartu];predicted protein [Hordeum vulgare subsp. vulgare];acetylornithine aminotransferase, mitochondrial-like [Aegilops tauschii subsp. tauschii]	21.6422	8.08862	9.82508	25.1985	15.5217	16.3018	16.1293	7.74486
TRITD1Av1G025030	TRITD1Av1G025030.1	chr1A	endoglucanase 14-like [Aegilops tauschii subsp. tauschii]	0.460834	0.0001	0.555726	0.0001	0.613003	0.0001	0.468929	0.0001
TRITD1Av1G025050	TRITD1Av1G025050.1	chr1A	endoglucanase 14-like [Aegilops tauschii subsp. tauschii]	0.121222	0.0001	0.357989	0.0001	0.0001	0.0001	0.405062	0.0001
TRITD1Av1G025130	TRITD1Av1G025130.1	chr1A	BTB/POZ and MATH domain-containing protein 3-like [Aegilops tauschii subsp. tauschii]	0.0001	0.0001	0.0001	0.0001	0.0001	0.0001	0.0001	0.0001
TRITD1Av1G025160	TRITD1Av1G025160.1	chr1A	bZIP transcription factor [Triticum aestivum]	19.1413	5.82984	22.7502	14.1086	17.5879	10.4798	12.1701	14.5544
TRITD1Av1G025170	TRITD1Av1G025170.1;TRITD1Av1G025170.2;TRITD1Av1G025170.3;TRITD1Av1G025170.4	chr1A	homeobox protein knotted-1-like 10 [Aegilops tauschii subsp. tauschii]	0.236457	0.0001	0.547331	0.0001	0.242371	0.0001	0.395617	0.0001
TRITD1Av1G025310	TRITD1Av1G025310.1;TRITD1Av1G025310.2;TRITD1Av1G025310.3	chr1A	homeobox protein knotted-1-like 10 [Aegilops tauschii subsp. tauschii];predicted protein [Hordeum vulgare subsp. vulgare]	1.33619	0.0001	1.01897	0.0001	1.65259	0.0001	2.21701	0.0200622
TRITD1Av1G025470	TRITD1Av1G025470.1	chr1A	protein Rf1, mitochondrial-like [Aegilops tauschii subsp. tauschii]	0.205445	0.0001	0.232751	0.149939	0.112954	0.165357	0.320661	0.16925
TRITD1Av1G025480	TRITD1Av1G025480.1;TRITD1Av1G025480.2;TRITD1Av1G025480.3;TRITD1Av1G025480.4;TRITD1Av1G025480.5;TRITD1Av1G025480.6;TRITD1Av1G025480.7;TRITD1Av1G025480.8	chr1A	hypothetical protein TRIUR3_05963 [Triticum urartu];beta-carotene isomerase D27, chloroplastic isoform X3 [Aegilops tauschii subsp. tauschii];beta-carotene isomerase D27, chloroplastic isoform X4 [Aegilops tauschii subsp. tauschii]	1.70822	17.2866	1.65242	15.9946	1.14187	14.4024	1.19321	16.324
TRITD1Av1G025490	TRITD1Av1G025490.1	chr1A	uncharacterized protein LOC109763864 [Aegilops tauschii subsp. tauschii]	0.134007	0.103631	0.175701	0.22645	0.111078	0.029581	0.042233	0.079569
TRITD1Av1G025500	TRITD1Av1G025500.1;TRITD1Av1G025500.2;TRITD1Av1G025500.3	chr1A	probable leucine-rich repeat receptor-like protein kinase At1g35710 [Aegilops tauschii subsp. tauschii]	0.0703384	2.64998	0.0593064	2.66586	0.0936807	3.13466	0.036405	2.91836
TRITD1Av1G025510	TRITD1Av1G025510.1;TRITD1Av1G025510.2	chr1A	cysteine-rich receptor-like protein kinase 2 [Aegilops tauschii subsp. tauschii]	0.671179	2.26982	0.880341	3.27495	0.48993	3.64401	0.426702	4.19705
TRITD1Av1G025590	TRITD1Av1G025590.1;TRITD1Av1G025590.2	chr1A	RNA polymerase II-associated protein 3 [Aegilops tauschii subsp. tauschii]	11.3093	5.21835	12.2855	5.51616	12.0343	5.21728	10.5559	4.64806
TRITD1Av1G025630	TRITD1Av1G025630.1;TRITD1Av1G025630.2;TRITD1Av1G025630.3;TRITD1Av1G025630.4;TRITD1Av1G025630.5;TRITD1Av1G025630.6;TRITD1Av1G025630.7;TRITD1Av1G025630.8;TRITD1Av1G025630.9;TRITD1Av1G025630.10;TRITD1Av1G025630.11	chr1A	uncharacterized protein LOC109763864 [Aegilops tauschii subsp. tauschii];hypothetical protein TRIUR3_05963 [Triticum urartu];beta-carotene isomerase D27, chloroplastic isoform X4 [Aegilops tauschii subsp. tauschii];beta-carotene isomerase D27, chloroplastic isoform X3 [Aegilops tauschii subsp. tauschii]	0.519524	4.70993	0.746517	4.0735	0.501206	4.01564	0.386389	3.29584
TRITD1Av1G025640	TRITD1Av1G025640.1;TRITD1Av1G025640.2;TRITD1Av1G025640.3	chr1A	hypothetical protein TRIUR3_05964 [Triticum urartu];protein Rf1, mitochondrial-like isoform X2 [Aegilops tauschii subsp. tauschii];protein Rf1, mitochondrial-like, partial [Aegilops tauschii subsp. tauschii]	0.11389	0.23677	0.169861	0.181499	0.0774304	0.0952429	0.222592	0.0445268
TRITD1Av1G025650	TRITD1Av1G025650.1;TRITD1Av1G025650.2	chr1A	hypothetical protein TRIUR3_09375 [Triticum urartu]	0.027673	0.105145	0.080494	0.103783	0.0001	0.044447	0.023676	0.04817
TRITD1Av1G025750	TRITD1Av1G025750.1;TRITD1Av1G025750.2	chr1A	annexin [Triticum aestivum]	0.297114	0.166901	0.269202	0.383838	0.0935507	0.168539	0.0870517	0.24141
TRITD1Av1G025760	TRITD1Av1G025760.1;TRITD1Av1G025760.2;TRITD1Av1G025760.3	chr1A	hypothetical protein TRIUR3_22190 [Triticum urartu]	0.238355	0.243105	0.333618	0.355923	0.230687	0.31319	0.148264	0.296991
TRITD1Av1G025880	TRITD1Av1G025880.1	chr1A	F-box protein At5g07610-like [Aegilops tauschii subsp. tauschii]	0.0001	0.0001	0.0001	0.0001	0.0001	0.0001	0.0001	0.0001
TRITD1Av1G025890	TRITD1Av1G025890.1	chr1A	F-box protein At5g07610 [Sorghum bicolor]	0.0001	0.0001	0.0001	0.0001	0.0001	0.0001	0.0001	0.0001
TRITD1Av1G025900	TRITD1Av1G025900.1;TRITD1Av1G025900.2;TRITD1Av1G025900.3;TRITD1Av1G025900.4;TRITD1Av1G025900.5;TRITD1Av1G025900.6;TRITD1Av1G025900.7;TRITD1Av1G025900.8;TRITD1Av1G025900.9;TRITD1Av1G025900.10	chr1A	uncharacterized protein LOC109774798 [Aegilops tauschii subsp. tauschii]	9.38269	11.7706	9.33361	8.83314	10.339	9.65216	9.10111	11.4585
TRITD1Av1G026000	TRITD1Av1G026000.1	chr1A	hypothetical protein TRIUR3_09198 [Triticum urartu]	0.047274	0.331986	0.150489	0.932117	0.0001	0.165123	0.0001	0.057287
TRITD1Av1G026010	TRITD1Av1G026010.1;TRITD1Av1G026010.2	chr1A	hypothetical protein TRIUR3_10238 [Triticum urartu];hypothetical protein TRIUR3_09198 [Triticum urartu]	0.0001	0.0001	0.0001	0.0001	0.0001	0.0001	0.0001	0.0001
TRITD1Av1G026100	TRITD1Av1G026100.1;TRITD1Av1G026100.2	chr1A	uncharacterized protein LOC109774794 [Aegilops tauschii subsp. tauschii]	17.227	12.2573	14.4473	9.35336	16.3341	3.89415	14.3792	6.3871
TRITD1Av1G026180	TRITD1Av1G026180.1	chr1A	pentatricopeptide repeat-containing protein At3g48810-like [Aegilops tauschii subsp. tauschii]	0.236804	0.299345	0.356782	0.476008	0.200696	0.332616	0.154249	0.389801
TRITD1Av1G026200	TRITD1Av1G026200.1;TRITD1Av1G026200.2;TRITD1Av1G026200.3;TRITD1Av1G026200.4;TRITD1Av1G026200.5;TRITD1Av1G026200.6	chr1A	long chain acyl-CoA synthetase 1 [Aegilops tauschii subsp. tauschii];Long chain acyl-CoA synthetase 1 [Triticum urartu]	48.2299	3.03903	49.1963	2.64682	43.4549	3.76116	41.1119	2.33371
TRITD1Av1G026240	TRITD1Av1G026240.1;TRITD1Av1G026240.2;TRITD1Av1G026240.3;TRITD1Av1G026240.4;TRITD1Av1G026240.5;TRITD1Av1G026240.6	chr1A	hypothetical protein TRIUR3_15613 [Triticum urartu];DUF724 domain-containing protein 3-like isoform X2 [Aegilops tauschii subsp. tauschii];DUF724 domain-containing protein 3-like isoform X1 [Aegilops tauschii subsp. tauschii]	10.9785	3.03597	11.2355	2.30809	10.9396	2.13741	8.95534	2.30986
TRITD1Av1G026360	TRITD1Av1G026360.1;TRITD1Av1G026360.2;TRITD1Av1G026360.3;TRITD1Av1G026360.4	chr1A	interleukin-1 receptor-associated kinase 1 isoform X2 [Brachypodium distachyon];interleukin-1 receptor-associated kinase 1 isoform X1 [Brachypodium distachyon];hypothetical protein TRIUR3_34037 [Triticum urartu]	0.218545	0.631857	0.302182	0.6041	0.084705	0.361665	0.344325	0.485619
TRITD1Av1G026390	TRITD1Av1G026390.1;TRITD1Av1G026390.2	chr1A	RNA polymerase III subunit RPC82 domain containing protein, expressed [Triticum aestivum];DNA-directed RNA polymerase III subunit RPC3 [Aegilops tauschii subsp. tauschii]	0.0001	0.0001	0.0001	0.0001	0.0001	0.0001	0.0001	0.0001
TRITD1Av1G026430	TRITD1Av1G026430.1	chr1A	predicted protein [Hordeum vulgare subsp. vulgare]	0.341125	0.062386	0.015044	0.010395	0.074714	0.0001	0.004484	0.020311
TRITD1Av1G026530	TRITD1Av1G026530.1	chr1A	predicted protein [Hordeum vulgare subsp. vulgare]	1.62998	0.932141	1.5573	1.42164	1.99672	1.13488	1.07926	0.907203
TRITD1Av1G026640	TRITD1Av1G026640.1;TRITD1Av1G026640.2;TRITD1Av1G026640.3;TRITD1Av1G026640.4;TRITD1Av1G026640.5;TRITD1Av1G026640.6;TRITD1Av1G026640.7;TRITD1Av1G026640.8;TRITD1Av1G026640.9	chr1A	Formin-like protein 6 [Triticum urartu];formin-like protein 6 isoform X1 [Aegilops tauschii subsp. tauschii]	2.91023	0.116341	3.91124	0.0701829	4.37958	0.0349391	3.4003	0.0447372
TRITD1Av1G026730	TRITD1Av1G026730.1;TRITD1Av1G026730.2;TRITD1Av1G026730.3;TRITD1Av1G026730.4;TRITD1Av1G026730.5;TRITD1Av1G026730.6;TRITD1Av1G026730.7;TRITD1Av1G026730.8	chr1A	triose phosphate/phosphate translocator, chloroplastic-like isoform X2 [Aegilops tauschii subsp. tauschii];triose phosphate/phosphate translocator, chloroplastic-like isoform X1 [Aegilops tauschii subsp. tauschii];Triose phosphate/phosphate translocator TPT, chloroplastic [Triticum urartu]	5.87866	19.2927	5.7255	22.2046	7.02592	17.3943	6.57202	18.4836
TRITD1Av1G026740	TRITD1Av1G026740.1;TRITD1Av1G026740.2;TRITD1Av1G026740.3;TRITD1Av1G026740.4;TRITD1Av1G026740.5	chr1A	B3 domain-containing protein Os01g0234100-like isoform X1 [Aegilops tauschii subsp. tauschii];B3 domain-containing protein Os01g0234100-like isoform X2 [Aegilops tauschii subsp. tauschii];B3 domain-containing protein Os01g0234100-like isoform X3 [Aegilops tauschii subsp. tauschii]	7.93264	2.5411	8.79091	2.39898	7.81556	2.02896	7.01517	2.42745
TRITD1Av1G026750	TRITD1Av1G026750.1	chr1A	transmembrane protein 234 homolog [Aegilops tauschii subsp. tauschii]	0.059642	0.0001	0.236988	0.0001	0.117445	0.0001	0.0001	0.0001
TRITD1Av1G026770	TRITD1Av1G026770.1;TRITD1Av1G026770.2;TRITD1Av1G026770.3;TRITD1Av1G026770.4;TRITD1Av1G026770.5;TRITD1Av1G026770.6	chr1A	hypothetical protein TRIUR3_13475 [Triticum urartu];predicted protein [Hordeum vulgare subsp. vulgare];uncharacterized protein At1g04910 [Aegilops tauschii subsp. tauschii]	10.6398	1.90384	10.0587	2.30028	9.85852	1.5071	10.5478	1.75375
TRITD1Av1G026810	TRITD1Av1G026810.1;TRITD1Av1G026810.2;TRITD1Av1G026810.3;TRITD1Av1G026810.4;TRITD1Av1G026810.5	chr1A	Nitrogen regulatory protein P-II-like protein [Triticum urartu];nitrogen regulatory protein P-II homolog [Aegilops tauschii subsp. tauschii]	9.96884	13.4513	10.9914	12.016	6.92512	11.7879	8.34785	11.6328
TRITD1Av1G026820	TRITD1Av1G026820.1;TRITD1Av1G026820.2;TRITD1Av1G026820.3	chr1A	transcription factor MYB30-like [Aegilops tauschii subsp. tauschii];R2R3 Myb-like protein [Triticum aestivum]	0.107394	0.0001	0.0734918	0.0328277	0.00669335	0.0001	0.0137094	0.0001
TRITD1Av1G026900	TRITD1Av1G026900.1	chr1A	hypothetical protein TRIUR3_23492 [Triticum urartu]	0.0001	0.0001	0.0662	0.0001	0.0001	0.0001	0.0001	0.0001
TRITD1Av1G026910	TRITD1Av1G026910.1;TRITD1Av1G026910.2;TRITD1Av1G026910.3;TRITD1Av1G026910.4;TRITD1Av1G026910.5;TRITD1Av1G026910.6	chr1A	ultraviolet-B receptor UVR8 [Aegilops tauschii subsp. tauschii]	4.57601	10.8045	5.21287	9.00012	4.19863	8.19954	3.76577	8.39451
TRITD1Av1G026960	TRITD1Av1G026960.1	chr1A	putative disease resistance protein At1g58400 [Aegilops tauschii subsp. tauschii]	0.178501	0.491895	0.065099	0.378524	0.080492	1.49585	0.360736	1.15268
TRITD1Av1G026980	TRITD1Av1G026980.1	chr1A	putative disease resistance protein At1g58400 [Aegilops tauschii subsp. tauschii]	0.0001	0.046082	0.0001	0.106656	0.0001	0.373472	0.0001	0.173392
TRITD1Av1G026990	TRITD1Av1G026990.1	chr1A	putative disease resistance protein At1g58400 [Aegilops tauschii subsp. tauschii]	0.0001	0.048092	0.0001	0.0001	0.0001	0.140358	0.05365	0.0001
TRITD1Av1G027040	TRITD1Av1G027040.1	chr1A	cytochrome P450 76C3-like [Aegilops tauschii subsp. tauschii]	47.4241	13.7766	40.0573	3.13811	40.8561	0.769854	32.993	0.508531
TRITD1Av1G027050	TRITD1Av1G027050.1	chr1A	hypothetical protein TRIUR3_22661 [Triticum urartu]	0.0001	0.326341	0.0001	0.780986	0.0001	0.227894	0.0001	0.230238
TRITD1Av1G027140	TRITD1Av1G027140.1;TRITD1Av1G027140.2	chr1A	hypothetical protein TRIUR3_30853 [Triticum urartu]	5.37267	41.0444	3.40831	6.86343	3.93431	10.2512	5.87323	36.6659
TRITD1Av1G027190	TRITD1Av1G027190.1	chr1A	GDSL esterase/lipase At1g09390-like [Aegilops tauschii subsp. tauschii]	0.189704	0.0001	0.0001	0.0001	0.081365	0.0001	0.142853	0.0001
TRITD1Av1G027220	TRITD1Av1G027220.1;TRITD1Av1G027220.2;TRITD1Av1G027220.3;TRITD1Av1G027220.4	chr1A	GSK-like kinase [Triticum aestivum];Glycogen synthase kinase-3-like protein MsK-3 [Triticum urartu];GSK-like kinase 1A [Triticum aestivum]	27.9213	23.1232	31.1101	29.7824	31.4659	31.1377	29.2302	21.4659
TRITD1Av1G027250	TRITD1Av1G027250.1	chr1A	uncharacterized protein LOC100824808 [Brachypodium distachyon]	1.16489	1.40428	1.18464	1.61919	1.58982	1.22501	1.24773	1.28801
TRITD1Av1G027260	TRITD1Av1G027260.1;TRITD1Av1G027260.2	chr1A	uncharacterized protein LOC109752419 [Aegilops tauschii subsp. tauschii]	0.0001	0.0001	0.017712	0.0001	0.0001	0.0001	0.0001	0.0001
TRITD1Av1G027370	TRITD1Av1G027370.1	chr1A	uncharacterized protein LOC109752420 [Aegilops tauschii subsp. tauschii]	0.402608	0.273762	0.549497	0.075268	0.467111	0.0001	0.870543	0.0001
TRITD1Av1G027420	TRITD1Av1G027420.1;TRITD1Av1G027420.2;TRITD1Av1G027420.3	chr1A	probable protein phosphatase 2C 47 [Aegilops tauschii subsp. tauschii];putative protein phosphatase 2C 47 [Triticum urartu]	7.48737	13.7328	8.57403	11.0272	8.09509	13.5228	8.44242	13.45
TRITD1Av1G027440	TRITD1Av1G027440.1;TRITD1Av1G027440.2	chr1A	putative RNA polymerase II subunit B1 CTD phosphatase RPAP2 homolog [Aegilops tauschii subsp. tauschii]	0.251052	0.550322	0.409296	1.04019	0.460057	0.797176	0.336333	0.966106
TRITD1Av1G027510	TRITD1Av1G027510.1;TRITD1Av1G027510.2;TRITD1Av1G027510.3	chr1A	peroxidase 2-like [Aegilops tauschii subsp. tauschii]	7.91458	2.6129	7.07452	1.89274	4.39604	1.46725	5.81367	1.39251
TRITD1Av1G027640	TRITD1Av1G027640.1	chr1A	auxin transporter-like protein 3 [Aegilops tauschii subsp. tauschii]	0.073777	0.0001	0.0001	0.0001	0.0001	0.0001	0.031321	0.0001
TRITD1Av1G027710	TRITD1Av1G027710.1	chr1A	Peroxidase 2 [Triticum urartu]	0.020067	0.0001	0.0001	0.0001	0.0001	0.0001	0.0001	0.0001
TRITD1Av1G027720	TRITD1Av1G027720.1;TRITD1Av1G027720.2	chr1A	Peroxidase 2 [Triticum urartu]	0.0001	0.0001	0.0001	0.0001	0.0001	0.0001	0.0001	0.0001
TRITD1Av1G027760	TRITD1Av1G027760.1	chr1A	Peroxidase 2 [Triticum urartu]	0.0001	0.0001	0.0001	0.0001	0.0001	0.0001	0.0001	0.0001
TRITD1Av1G027770	TRITD1Av1G027770.1	chr1A	Peroxidase 2 [Triticum urartu]	0.0001	0.0001	0.0001	0.0001	0.0001	0.0001	0.0001	0.0001
TRITD1Av1G027780	TRITD1Av1G027780.1;TRITD1Av1G027780.2;TRITD1Av1G027780.3;TRITD1Av1G027780.4	chr1A	Peroxidase 2 [Triticum urartu];peroxidase 5-like [Aegilops tauschii subsp. tauschii]	1.41767	0.0001	2.06597	0.0001	1.43421	0.056775	0.824558	0.0001
TRITD1Av1G027810	TRITD1Av1G027810.1	chr1A	peroxidase 5-like [Aegilops tauschii subsp. tauschii]	0.0001	0.0001	0.0001	0.0001	0.0001	0.0001	0.0001	0.0001
TRITD1Av1G027820	TRITD1Av1G027820.1	chr1A	hypothetical protein TRIUR3_18277 [Triticum urartu]	0.362845	0.067748	0.283509	0.138694	0.20618	0.250347	0.157034	0.151934
TRITD1Av1G027830	TRITD1Av1G027830.1	chr1A		0.398692	0.47502	1.07958	0.537373	0.454105	0.780116	0.552833	0.536067
TRITD1Av1G027840	TRITD1Av1G027840.1;TRITD1Av1G027840.2;TRITD1Av1G027840.3	chr1A	peroxidase 5-like [Aegilops tauschii subsp. tauschii];Peroxidase 5 [Triticum urartu]	0.0001	0.0001	0.0001	0.0001	0.0001	0.034239	0.0001	0.0001
TRITD1Av1G027910	TRITD1Av1G027910.1	chr1A	Peroxidase 5 [Triticum urartu]	0.0001	0.0001	0.0001	0.0001	0.0001	0.0001	0.0001	0.0001
TRITD1Av1G027940	TRITD1Av1G027940.1;TRITD1Av1G027940.2;TRITD1Av1G027940.3;TRITD1Av1G027940.4;TRITD1Av1G027940.5	chr1A	hypothetical protein TRIUR3_18980 [Triticum urartu];uncharacterized protein LOC109773049 [Aegilops tauschii subsp. tauschii]	3.69879	7.64797	3.78904	8.73607	4.48161	9.30422	4.15637	10.7327
TRITD1Av1G028050	TRITD1Av1G028050.1;TRITD1Av1G028050.2;TRITD1Av1G028050.3;TRITD1Av1G028050.4	chr1A	putative glutathione S-transferase GSTF1 [Triticum urartu]	129.605	35.713	107.87	22.266	114.924	21.9823	138.434	39.3067
TRITD1Av1G028060	TRITD1Av1G028060.1	chr1A	putative glutathione S-transferase GSTF1 [Triticum urartu]	13.3563	0.156248	15.9837	0.0001	8.89224	0.044447	13.8639	0.149548
TRITD1Av1G028070	TRITD1Av1G028070.1	chr1A	Lecithin-cholesterol acyltransferase-like 1 [Triticum urartu]	0.0001	0.0001	0.0001	0.0001	0.068368	0.0001	0.035961	0.0001
TRITD1Av1G028240	TRITD1Av1G028240.1	chr1A	Lecithin-cholesterol acyltransferase-like 1 [Triticum urartu]	0.0001	0.0001	0.0001	0.0001	0.0001	0.0001	0.0001	0.0001
TRITD1Av1G028250	TRITD1Av1G028250.1	chr1A	Lecithin-cholesterol acyltransferase-like 1 [Triticum urartu]	0.0001	0.0001	0.0001	0.0001	0.0001	0.0001	0.0001	0.0001
TRITD1Av1G028270	TRITD1Av1G028270.1	chr1A	peroxidase 5-like [Aegilops tauschii subsp. tauschii]	1.48174	0.27618	1.05167	0.0001	0.47126	0.0001	0.418817	0.0001
TRITD1Av1G028410	TRITD1Av1G028410.1;TRITD1Av1G028410.2	chr1A	Peroxidase 5 [Triticum urartu];peroxidase 5-like [Aegilops tauschii subsp. tauschii]	0.0001	0.0001	0.0001	0.0001	0.0001	0.0568447	0.0001	0.0001
TRITD1Av1G028470	TRITD1Av1G028470.1	chr1A	protein ROOT PRIMORDIUM DEFECTIVE 1-like [Aegilops tauschii subsp. tauschii]	0.416212	0.066878	0.249675	0.199027	0.294259	0.107217	0.313418	0.322494
TRITD1Av1G028550	TRITD1Av1G028550.1;TRITD1Av1G028550.2;TRITD1Av1G028550.3;TRITD1Av1G028550.4;TRITD1Av1G028550.5;TRITD1Av1G028550.6	chr1A	Pto-interacting protein 1 [Triticum urartu]	46.105	28.6969	46.6895	31.5829	45.8491	35.9139	46.2396	33.3172
TRITD1Av1G028560	TRITD1Av1G028560.1	chr1A	tropomyosin-like [Aegilops tauschii subsp. tauschii]	5.03976	21.0033	4.33859	12.9113	4.13754	16.5694	4.22075	17.8712
TRITD1Av1G028650	TRITD1Av1G028650.1;TRITD1Av1G028650.2;TRITD1Av1G028650.3;TRITD1Av1G028650.4	chr1A	LOW QUALITY PROTEIN: hypothetical protein SETIT_3G212100v2 [Setaria italica];unnamed protein product, partial [Vitis vinifera];Histone H4 [Triticum urartu];hypothetical protein BRADI_5g19358v3, partial [Brachypodium distachyon]	9.98021	0.136127	7.62194	0.413642	7.15656	0.541101	4.93036	0.327791
TRITD1Av1G028760	TRITD1Av1G028760.1	chr1A	Germin-like protein 5-1 [Triticum urartu]	0.083144	0.0001	0.194492	0.0001	0.0001	0.0001	0.118403	0.0001
TRITD1Av1G028820	TRITD1Av1G028820.1;TRITD1Av1G028820.2	chr1A	actin cytoskeleton-regulatory complex protein pan1-like [Aegilops tauschii subsp. tauschii]	1.85837	0.860529	2.09328	0.830037	1.99959	0.902365	2.08209	1.3045
TRITD1Av1G028830	TRITD1Av1G028830.1;TRITD1Av1G028830.2;TRITD1Av1G028830.3;TRITD1Av1G028830.4;TRITD1Av1G028830.5;TRITD1Av1G028830.6;TRITD1Av1G028830.7;TRITD1Av1G028830.8	chr1A	hypothetical protein TRIUR3_12822 [Triticum urartu];uncharacterized protein LOC109739427 [Aegilops tauschii subsp. tauschii]	4.86608	3.36865	5.23534	3.17686	4.191	3.60543	4.42446	4.37393
TRITD1Av1G028840	TRITD1Av1G028840.1;TRITD1Av1G028840.2	chr1A	uncharacterized protein LOC109772577 isoform X1 [Aegilops tauschii subsp. tauschii];uncharacterized protein LOC109772577 isoform X2 [Aegilops tauschii subsp. tauschii]	4.69047	3.98121	4.27185	4.04471	4.88529	3.49402	5.40326	3.56769
TRITD1Av1G028860	TRITD1Av1G028860.1	chr1A	BTB/POZ and MATH domain-containing protein 1-like [Aegilops tauschii subsp. tauschii]	0.0001	0.022969	0.0001	0.0001	0.0001	0.0001	0.0001	0.0001
TRITD1Av1G028970	TRITD1Av1G028970.1;TRITD1Av1G028970.2;TRITD1Av1G028970.3;TRITD1Av1G028970.4;TRITD1Av1G028970.5;TRITD1Av1G028970.6;TRITD1Av1G028970.7;TRITD1Av1G028970.8;TRITD1Av1G028970.9	chr1A	CBL-interacting protein kinase 17 [Triticum urartu];CBL-interacting protein kinase 17 [Triticum aestivum];CBL-interacting protein kinase 17-like [Aegilops tauschii subsp. tauschii]	3.077	14.0294	2.69042	21.1364	2.41234	21.3222	2.93475	13.6634
TRITD1Av1G029130	TRITD1Av1G029130.1;TRITD1Av1G029130.2	chr1A	CBL-interacting protein kinase 17 [Hordeum vulgare subsp. spontaneum]	17.2946	49.0145	13.8366	44.8781	18.5568	54.8245	19.856	45.7959
TRITD1Av1G029170	TRITD1Av1G029170.1	chr1A	unnamed protein product [Triticum aestivum]	0.046008	0.272691	0.140447	0.224882	0.0001	0.18697	0.019361	0.055511
TRITD1Av1G029260	TRITD1Av1G029260.1	chr1A	hypothetical protein TRIUR3_20521 [Triticum urartu]	0.0001	0.0001	0.0001	0.0001	0.0001	0.0001	0.0001	0.0001
TRITD1Av1G029350	TRITD1Av1G029350.1;TRITD1Av1G029350.2;TRITD1Av1G029350.3;TRITD1Av1G029350.4;TRITD1Av1G029350.5;TRITD1Av1G029350.6;TRITD1Av1G029350.7;TRITD1Av1G029350.8;TRITD1Av1G029350.9	chr1A	acyl transferase 4-like [Aegilops tauschii subsp. tauschii];predicted protein, partial [Hordeum vulgare subsp. vulgare]	0.692527	0.353319	0.373681	0.923388	0.185101	0.816473	0.273916	0.7666
TRITD1Av1G029450	TRITD1Av1G029450.1;TRITD1Av1G029450.2;TRITD1Av1G029450.3;TRITD1Av1G029450.4;TRITD1Av1G029450.5;TRITD1Av1G029450.6;TRITD1Av1G029450.7;TRITD1Av1G029450.10;TRITD1Av1G029450.8;TRITD1Av1G029450.9;TRITD1Av1G029450.11;TRITD1Av1G029450.12;TRITD1Av1G029450.13;TRITD1Av1G029450.14;TRITD1Av1G029450.15;TRITD1Av1G029450.16;TRITD1Av1G029450.17;TRITD1Av1G029450.18;TRITD1Av1G029450.19;TRITD1Av1G029450.20;TRITD1Av…	chr1A	ABCB1, partial [Triticum polonicum];ABC transporter B family member 11 [Triticum urartu]	16.5314	31.8563	19.1044	38.1247	15.2712	50.686	14.1422	29.1605
TRITD1Av1G029490	TRITD1Av1G029490.1;TRITD1Av1G029490.2	chr1A	hypothetical protein TRIUR3_25925 [Triticum urartu]	26.0464	105.836	20.5307	93.3124	24.2021	89.0426	20.4305	74.3565
TRITD1Av1G029530	TRITD1Av1G029530.1;TRITD1Av1G029530.2;TRITD1Av1G029530.3	chr1A	Reticulon-like protein B1 [Triticum urartu]	0.189013	0.0001	0.300047	0.0001	0.231792	0.0001	0.0001	0.0001
TRITD1Av1G029550	TRITD1Av1G029550.1	chr1A	hypothetical protein TRIUR3_08372 [Triticum urartu]	2.95384	0.0001	3.3106	0.0001	4.06483	0.0001	2.86163	0.0001
TRITD1Av1G029560	TRITD1Av1G029560.1	chr1A	uncharacterized protein LOC109777429 [Aegilops tauschii subsp. tauschii]	4.11249	0.0001	2.7892	0.0001	2.22154	0.0001	1.48986	0.0001
TRITD1Av1G029580	TRITD1Av1G029580.1	chr1A	hypothetical protein TRIUR3_08373 [Triticum urartu]	2.83688	0.0001	3.15013	0.002188	4.73936	0.0001	3.91344	0.0001
TRITD1Av1G029590	TRITD1Av1G029590.1	chr1A	BTB/POZ domain-containing protein At5g66560-like [Aegilops tauschii subsp. tauschii]	0.0001	0.0001	0.0001	0.0001	0.0001	0.0001	0.0001	0.0001
TRITD1Av1G029720	TRITD1Av1G029720.1	chr1A	LRR receptor-like serine/threonine-protein kinase EFR [Triticum urartu]	0.0001	0.0001	0.0001	0.055463	0.083883	0.0001	0.103823	0.0001
TRITD1Av1G029730	TRITD1Av1G029730.1	chr1A	unnamed protein product [Triticum aestivum]	0.0001	0.0001	0.0001	0.0001	0.0001	0.0001	0.0001	0.0001
TRITD1Av1G029760	TRITD1Av1G029760.1;TRITD1Av1G029760.2	chr1A	auxin-responsive protein IAA8-like [Aegilops tauschii subsp. tauschii]	0.623958	7.17184	0.780824	10.626	0.58261	10.3441	1.02764	10.8137
TRITD1Av1G029770	TRITD1Av1G029770.1;TRITD1Av1G029770.2	chr1A	Chromatin structure-remodeling complex protein BSH [Triticum urartu]	14.7847	8.30609	15.4573	7.38457	15.8711	8.92813	13.673	6.51918
TRITD1Av1G029850	TRITD1Av1G029850.1	chr1A	Chitinase 10 [Triticum urartu]	0.057952	0.0001	0.0001	0.0001	0.058811	0.0001	0.270995	0.0001
TRITD1Av1G029860	TRITD1Av1G029860.1	chr1A	hypothetical protein TRIUR3_26192 [Triticum urartu]	0.323632	0.0001	0.27709	0.0001	0.135196	0.0001	0.021964	0.0001
TRITD1Av1G029870	TRITD1Av1G029870.1;TRITD1Av1G029870.2	chr1A	predicted protein [Hordeum vulgare subsp. vulgare]	3.57601	2.56444	4.25675	3.53486	3.17847	3.63325	1.51829	2.40403
TRITD1Av1G029890	TRITD1Av1G029890.1;TRITD1Av1G029890.2;TRITD1Av1G029890.3;TRITD1Av1G029890.4;TRITD1Av1G029890.5;TRITD1Av1G029890.6;TRITD1Av1G029890.7	chr1A	Aspartic proteinase [Triticum urartu]	21.8244	135.349	22.9362	108.785	18.7624	114.393	20.4693	104.079
TRITD1Av1G030060	TRITD1Av1G030060.1	chr1A	predicted protein [Hordeum vulgare subsp. vulgare]	4.9131	2.04399	5.26995	1.56539	4.27886	0.506742	4.03283	2.71344
TRITD1Av1G030230	TRITD1Av1G030230.1;TRITD1Av1G030230.2;TRITD1Av1G030230.3	chr1A	transcription factor LAF1-like [Aegilops tauschii subsp. tauschii]	2.23303	0.0234111	1.75162	0.0001	2.44751	0.0001	2.555	0.0001
TRITD1Av1G030400	TRITD1Av1G030400.1;TRITD1Av1G030400.2;TRITD1Av1G030400.3;TRITD1Av1G030400.4	chr1A	uncharacterized protein LOC109774415 [Aegilops tauschii subsp. tauschii];hypothetical protein TRIUR3_24239 [Triticum urartu]	0.0372743	1.04284	0.104089	1.65837	0.183818	1.24563	0.24904	3.35564
TRITD1Av1G030500	TRITD1Av1G030500.1;TRITD1Av1G030500.2;TRITD1Av1G030500.3	chr1A	RNA-binding protein 8A [Aegilops tauschii subsp. tauschii]	50.5968	13.7879	47.1369	14.0712	37.4149	15.2506	40.5493	10.8024
TRITD1Av1G030510	TRITD1Av1G030510.1;TRITD1Av1G030510.2;TRITD1Av1G030510.3	chr1A	uncharacterized protein LOC109774413 isoform X1 [Aegilops tauschii subsp. tauschii]	3.95996	15.329	3.97685	17.0567	2.51527	17.3884	3.67793	12.0708
TRITD1Av1G030670	TRITD1Av1G030670.1	chr1A	hypothetical protein TRIUR3_33181 [Triticum urartu]	0.0001	0.0001	0.0001	0.0001	0.0001	0.0001	0.0001	0.0001
TRITD1Av1G030750	TRITD1Av1G030750.1	chr1A	uncharacterized protein LOC112270745 [Brachypodium distachyon]	0.0001	0.0001	0.0001	0.0001	0.0001	0.0001	0.0001	0.0001
TRITD1Av1G030770	TRITD1Av1G030770.1	chr1A	benzyl alcohol O-benzoyltransferase-like [Aegilops tauschii subsp. tauschii]	0.0001	0.0001	0.0001	0.0001	0.0001	0.0001	0.0001	0.0001
TRITD1Av1G031110	TRITD1Av1G031110.1	chr1A	benzyl alcohol O-benzoyltransferase-like [Aegilops tauschii subsp. tauschii]	0.0001	0.0001	0.0001	0.0001	0.0001	0.0001	0.0001	0.07876
TRITD1Av1G031120	TRITD1Av1G031120.1;TRITD1Av1G031120.2;TRITD1Av1G031120.3	chr1A	uncharacterized protein LOC109774409 [Aegilops tauschii subsp. tauschii];hypothetical protein TRIUR3_16249 [Triticum urartu]	6.24816	2.0214	7.13349	3.19538	4.70499	2.66217	6.14016	2.65458
TRITD1Av1G031150	TRITD1Av1G031150.1;TRITD1Av1G031150.2;TRITD1Av1G031150.3	chr1A	putative E3 ubiquitin-protein ligase RF298 [Aegilops tauschii subsp. tauschii]	15.5846	12.8058	17.2948	13.1862	17.4591	11.1611	16.6929	11.4271
TRITD1Av1G031300	TRITD1Av1G031300.1	chr1A	transcription termination factor MTEF1, chloroplastic-like [Aegilops tauschii subsp. tauschii]	1.1166	5.13119	0.712097	5.20188	0.696034	4.31507	0.777568	5.75046
TRITD1Av1G031490	TRITD1Av1G031490.1;TRITD1Av1G031490.2;TRITD1Av1G031490.3	chr1A	phosphoglycerate mutase-like protein AT74H [Aegilops tauschii subsp. tauschii];hypothetical protein TRIUR3_28745 [Triticum urartu]	3.31167	2.21811	3.23266	2.07364	1.88269	1.99184	2.4773	2.61993
TRITD1Av1G031540	TRITD1Av1G031540.1	chr1A	hypothetical protein BRADI_2g36612v3 [Brachypodium distachyon]	0.090204	4.26442	0.04553	6.1514	0.0001	4.12079	0.0001	3.16386
TRITD1Av1G031570	TRITD1Av1G031570.1;TRITD1Av1G031570.2;TRITD1Av1G031570.3;TRITD1Av1G031570.4;TRITD1Av1G031570.5;TRITD1Av1G031570.6	chr1A	unnamed protein product [Triticum aestivum]	0.0001	0.0001	0.0001	0.0001	0.0001	0.0001	0.0001	0.0001
TRITD1Av1G031600	TRITD1Av1G031600.1	chr1A	hypothetical protein TRIUR3_11356 [Triticum urartu]	0.120557	4.23312	0.222396	4.79464	0.352781	12.0359	0.299987	5.8031
TRITD1Av1G031610	TRITD1Av1G031610.1	chr1A	uncharacterized protein LOC109733060 [Aegilops tauschii subsp. tauschii]	0.302733	3.26178	0.352739	3.63732	0.709779	4.85776	0.163069	5.50299
TRITD1Av1G031620	TRITD1Av1G031620.1;TRITD1Av1G031620.2;TRITD1Av1G031620.3;TRITD1Av1G031620.4	chr1A	replication protein A 70 kDa DNA-binding subunit C-like [Aegilops tauschii subsp. tauschii]	0.0688295	0.0370012	0.0821426	0.0941971	1.46345	0.437199	2.04424	0.504959
TRITD1Av1G031780	TRITD1Av1G031780.1;TRITD1Av1G031780.2;TRITD1Av1G031780.3;TRITD1Av1G031780.4	chr1A	hypothetical protein TRIUR3_22371 [Triticum urartu];uncharacterized protein LOC109733070 [Aegilops tauschii subsp. tauschii]	3.22113	11.8956	3.45005	11.3608	2.96973	8.2981	2.42244	9.97242
TRITD1Av1G031790	TRITD1Av1G031790.1;TRITD1Av1G031790.2;TRITD1Av1G031790.3;TRITD1Av1G031790.4;TRITD1Av1G031790.5	chr1A	alanine aminotransferase 2 isoform X2 [Aegilops tauschii subsp. tauschii];alanine aminotransferase 2 isoform X1 [Aegilops tauschii subsp. tauschii]	319.603	69.7419	326.421	95.1531	293.441	90.5493	301.268	85.8233
TRITD1Av1G031850	TRITD1Av1G031850.1	chr1A	FBD-associated F-box protein At5g60610-like, partial [Aegilops tauschii subsp. tauschii]	0.553973	1.72197	0.926725	2.18834	1.02925	1.72901	0.721619	2.4884
TRITD1Av1G031920	TRITD1Av1G031920.1;TRITD1Av1G031920.2	chr1A	1-aminocyclopropane-1-carboxylate oxidase-like protein 3 [Triticum urartu];DIBOA-glucoside dioxygenase BX6-like [Aegilops tauschii subsp. tauschii]	0.886925	0.193433	1.02906	0.192223	0.603894	0.193742	1.04153	0.260214
TRITD1Av1G031930	TRITD1Av1G031930.1	chr1A	hypothetical protein TRIUR3_14801 [Triticum urartu]	1.79573	1.22039	1.59463	1.72367	2.3674	1.5028	1.99657	0.916221
TRITD1Av1G031960	TRITD1Av1G031960.1	chr1A	uncharacterized protein LOC109745781 [Aegilops tauschii subsp. tauschii]	0.0001	0.0001	0.0001	0.0001	0.0001	0.0001	0.0001	0.0001
TRITD1Av1G032310	TRITD1Av1G032310.1;TRITD1Av1G032310.2	chr1A	putative uncharacterized protein DDB_G0277003 [Aegilops tauschii subsp. tauschii];hypothetical protein TRIUR3_12594 [Triticum urartu]	2.11031	0.87835	1.98131	0.899432	2.17792	0.448308	2.83446	0.863058
TRITD1Av1G032320	TRITD1Av1G032320.1;TRITD1Av1G032320.2;TRITD1Av1G032320.3;TRITD1Av1G032320.4	chr1A	serine carboxypeptidase 2 [Aegilops tauschii subsp. tauschii];Serine carboxypeptidase 2 [Triticum urartu]	3.63733	5.6557	1.01638	5.76032	1.79786	5.65721	5.2569	6.41653
TRITD1Av1G032340	TRITD1Av1G032340.1;TRITD1Av1G032340.2;TRITD1Av1G032340.3;TRITD1Av1G032340.4;TRITD1Av1G032340.5	chr1A	uncharacterized protein LOC109746720 [Aegilops tauschii subsp. tauschii]	12.5028	350.178	12.509	330.967	13.4586	345.023	10.4628	314.585
TRITD1Av1G032420	TRITD1Av1G032420.1	chr1A	predicted protein [Hordeum vulgare subsp. vulgare]	0.0001	0.0001	0.017813	0.0001	0.0001	0.0001	0.0001	0.0001
TRITD1Av1G032550	TRITD1Av1G032550.1;TRITD1Av1G032550.2;TRITD1Av1G032550.3;TRITD1Av1G032550.4;TRITD1Av1G032550.5;TRITD1Av1G032550.6;TRITD1Av1G032550.7;TRITD1Av1G032550.8;TRITD1Av1G032550.9	chr1A	Os05g0143500 [Oryza sativa Japonica Group];mitogen-activated protein kinase 2 [Triticum aestivum];mitogen-activated protein kinase 14 [Aegilops tauschii subsp. tauschii];Mitogen-activated protein kinase 14 [Triticum urartu]	22.0511	20.741	21.7088	18.6571	21.1523	22.5687	22.563	18.8238
TRITD1Av1G032560	TRITD1Av1G032560.1;TRITD1Av1G032560.2;TRITD1Av1G032560.3;TRITD1Av1G032560.4	chr1A	hypothetical protein TRIUR3_00872 [Triticum urartu]	32.3341	19.8468	34.1508	19.4041	34.8338	20.0032	34.3531	21.5336
TRITD1Av1G032580	TRITD1Av1G032580.1	chr1A	Subtilisin-chymotrypsin inhibitor-2A [Triticum urartu]	0.0001	0.0001	0.107463	0.0001	0.0001	0.0001	0.0001	0.0001
TRITD1Av1G032590	TRITD1Av1G032590.1;TRITD1Av1G032590.2;TRITD1Av1G032590.3;TRITD1Av1G032590.4;TRITD1Av1G032590.5	chr1A	LEC14B homolog [Aegilops tauschii subsp. tauschii];LEC14B protein [Triticum urartu]	11.5781	21.7058	10.299	16.9242	8.9492	15.0342	10.9223	18.874
TRITD1Av1G032600	TRITD1Av1G032600.1;TRITD1Av1G032600.2;TRITD1Av1G032600.3;TRITD1Av1G032600.4;TRITD1Av1G032600.5;TRITD1Av1G032600.6;TRITD1Av1G032600.7;TRITD1Av1G032600.8;TRITD1Av1G032600.9;TRITD1Av1G032600.10;TRITD1Av1G032600.11;TRITD1Av1G032600.12	chr1A	putative membrane-bound O-acyltransferase C24H6.01c [Aegilops tauschii subsp. tauschii];hypothetical protein TRIUR3_00876 [Triticum urartu]	8.49664	3.99309	8.52094	3.43588	7.58254	3.04966	7.01896	3.13565
TRITD1Av1G032630	TRITD1Av1G032630.1;TRITD1Av1G032630.2	chr1A	hypothetical protein TRIUR3_00878 [Triticum urartu]	0.148175	0.0001	0.155749	0.0001	0.203386	0.0001	0.0338325	0.0001
TRITD1Av1G032640	TRITD1Av1G032640.1	chr1A	non-specific lipid-transfer protein-like protein At2g13820 [Aegilops tauschii subsp. tauschii]	0.0001	0.0001	0.0001	0.0001	0.0001	0.0001	0.0001	0.0001
TRITD1Av1G032650	TRITD1Av1G032650.1;TRITD1Av1G032650.2;TRITD1Av1G032650.3	chr1A	predicted protein [Hordeum vulgare subsp. vulgare];hypothetical protein TRIUR3_00879 [Triticum urartu]	1.16263	0.523789	0.458945	1.02503	0.675201	0.674874	0.832372	1.18654
TRITD1Av1G032800	TRITD1Av1G032800.1;TRITD1Av1G032800.2;TRITD1Av1G032800.3;TRITD1Av1G032800.4	chr1A	Zinc finger CCCH domain-containing protein 4 [Triticum urartu];zinc finger CCCH domain-containing protein 4-like [Aegilops tauschii subsp. tauschii]	0.340456	0.0001	0.254408	0.0092725	0.194796	0.0001	0.274512	0.0001
TRITD1Av1G032930	TRITD1Av1G032930.1;TRITD1Av1G032930.2	chr1A	zinc finger CCCH domain-containing protein 4-like [Aegilops tauschii subsp. tauschii]	1.70905	0.0508306	1.63116	0.0243561	1.61969	0.100142	1.40942	0.0190514
TRITD1Av1G032960	TRITD1Av1G032960.1	chr1A	uncharacterized protein LOC109738195 [Aegilops tauschii subsp. tauschii]	0.890357	0.758961	0.731971	1.14307	0.474825	1.2509	0.839194	0.92453
TRITD1Av1G033000	TRITD1Av1G033000.1	chr1A	hypothetical protein TRIUR3_11241 [Triticum urartu]	0.0001	0.0001	0.0001	0.0001	0.0001	0.02148	0.0001	0.0001
TRITD1Av1G033050	TRITD1Av1G033050.1;TRITD1Av1G033050.2;TRITD1Av1G033050.3;TRITD1Av1G033050.4;TRITD1Av1G033050.5;TRITD1Av1G033050.6;TRITD1Av1G033050.7;TRITD1Av1G033050.8;TRITD1Av1G033050.9;TRITD1Av1G033050.10;TRITD1Av1G033050.11;TRITD1Av1G033050.12;TRITD1Av1G033050.13;TRITD1Av1G033050.14;TRITD1Av1G033050.15;TRITD1Av1G033050.16;TRITD1Av1G033050.17	chr1A	Lysosomal alpha-mannosidase [Triticum urartu];alpha-mannosidase-like [Aegilops tauschii subsp. tauschii]	3.75391	4.19706	4.15347	4.04931	4.86481	4.5992	4.35925	3.11374
TRITD1Av1G033280	TRITD1Av1G033280.1	chr1A	hypothetical protein TRIUR3_19066 [Triticum urartu]	0.495656	1.07418	0.617363	1.375	0.503553	0.783149	0.578187	1.14819
TRITD1Av1G033470	TRITD1Av1G033470.1	chr1A	unnamed protein product [Triticum aestivum]	0.0001	0.0001	0.0001	0.0001	0.0001	0.0001	0.0001	0.0001
TRITD1Av1G033600	TRITD1Av1G033600.1	chr1A	uncharacterized protein LOC109753938 [Aegilops tauschii subsp. tauschii]	0.0001	0.0001	0.0001	0.0001	0.0001	0.0001	0.0001	0.0001
TRITD1Av1G033610	TRITD1Av1G033610.1;TRITD1Av1G033610.2;TRITD1Av1G033610.3;TRITD1Av1G033610.4;TRITD1Av1G033610.5;TRITD1Av1G033610.6;TRITD1Av1G033610.7;TRITD1Av1G033610.8	chr1A	Transcription regulatory protein SNF2 [Triticum urartu];probable ATP-dependent DNA helicase CHR12 [Aegilops tauschii subsp. tauschii]	6.42644	11.0944	7.24405	11.93	7.283	10.8771	6.6639	9.65726
TRITD1Av1G033730	TRITD1Av1G033730.1;TRITD1Av1G033730.2;TRITD1Av1G033730.3;TRITD1Av1G033730.4;TRITD1Av1G033730.5;TRITD1Av1G033730.6;TRITD1Av1G033730.7;TRITD1Av1G033730.8;TRITD1Av1G033730.9;TRITD1Av1G033730.10;TRITD1Av1G033730.11	chr1A	Serine/threonine-protein phosphatase BSL1-like protein [Triticum urartu];serine/threonine-protein phosphatase BSL1 homolog isoform X1 [Aegilops tauschii subsp. tauschii];serine/threonine-protein phosphatase BSL1 homolog isoform X2 [Aegilops tauschii subsp. tauschii]	7.07823	8.81536	8.77334	9.55289	7.44509	8.96859	8.39224	6.11826
TRITD1Av1G033850	TRITD1Av1G033850.1;TRITD1Av1G033850.2;TRITD1Av1G033850.3;TRITD1Av1G033850.4	chr1A	probable E3 ubiquitin-protein ligase XBOS34 [Aegilops tauschii subsp. tauschii]	27.4417	33.6819	29.1575	32.6108	33.2393	35.8765	30.277	33.9209
TRITD1Av1G033870	TRITD1Av1G033870.1;TRITD1Av1G033870.2;TRITD1Av1G033870.3;TRITD1Av1G033870.4;TRITD1Av1G033870.5	chr1A	DNA repair helicase UVH6 [Triticum urartu];DNA repair helicase XPD [Aegilops tauschii subsp. tauschii]	5.24707	2.78104	5.60596	2.99756	5.83441	2.31138	5.27366	2.5205
TRITD1Av1G033930	TRITD1Av1G033930.1	chr1A	Agmatine coumaroyltransferase-1 [Triticum urartu]	0.231971	0.0001	0.049816	0.0001	0.051072	0.017958	0.0001	0.0001
TRITD1Av1G034060	TRITD1Av1G034060.1;TRITD1Av1G034060.2;TRITD1Av1G034060.3;TRITD1Av1G034060.4	chr1A	Agmatine coumaroyltransferase-1 [Triticum urartu]	0.0001	0.0001	0.0001	0.0001	0.0001	0.0001	0.0001	0.0001
TRITD1Av1G034220	TRITD1Av1G034220.1;TRITD1Av1G034220.2;TRITD1Av1G034220.3;TRITD1Av1G034220.4;TRITD1Av1G034220.5	chr1A	probable sucrose-phosphatase 3 isoform X1 [Aegilops tauschii subsp. tauschii];probable sucrose-phosphatase 3 isoform X3 [Aegilops tauschii subsp. tauschii];probable sucrose-phosphatase 3 isoform X2 [Aegilops tauschii subsp. tauschii];putative sucrose-phosphatase 3 [Triticum urartu]	0.611592	3.32399	0.835573	5.62665	0.346089	5.69693	0.436286	4.7278
TRITD1Av1G034230	TRITD1Av1G034230.1	chr1A	endoglucanase 20-like [Aegilops tauschii subsp. tauschii]	0.128204	0.0001	0.0001	0.0001	0.0001	0.038573	0.022116	0.160387
TRITD1Av1G034270	TRITD1Av1G034270.1	chr1A	syntaxin-132-like [Aegilops tauschii subsp. tauschii]	0.534703	0.809991	0.707623	0.649106	0.942588	0.862867	0.716407	0.639762
TRITD1Av1G034280	TRITD1Av1G034280.1;TRITD1Av1G034280.2;TRITD1Av1G034280.3;TRITD1Av1G034280.4;TRITD1Av1G034280.5	chr1A	hypothetical protein TRIUR3_09023 [Triticum urartu];uncharacterized protein LOC109762597 isoform X2 [Aegilops tauschii subsp. tauschii]	19.4304	27.371	20.0107	31.8517	15.8148	29.0451	16.7362	24.9777
TRITD1Av1G034390	TRITD1Av1G034390.1	chr1A	uncharacterized protein LOC109738629 [Aegilops tauschii subsp. tauschii]	0.0001	0.0001	0.0001	0.0001	0.0001	0.0001	0.0001	0.0001
TRITD1Av1G034400	TRITD1Av1G034400.1	chr1A	hypothetical protein BRADI_3g08512v3, partial [Brachypodium distachyon]	0.0438	0.0001	0.044853	0.0001	0.0001	0.0001	0.0001	0.0001
TRITD1Av1G034680	TRITD1Av1G034680.1	chr1A	hypothetical protein TRIUR3_10488 [Triticum urartu]	0.0001	0.0001	0.0001	0.0001	0.0001	0.0001	0.0001	0.0001
TRITD1Av1G034810	TRITD1Av1G034810.1;TRITD1Av1G034810.2;TRITD1Av1G034810.3	chr1A	60S ribosomal protein L5-1 [Triticum urartu];uncharacterized protein LOC109749280 isoform X1 [Aegilops tauschii subsp. tauschii]	1.05412	0.969533	0.739774	0.706225	0.452637	0.93172	0.921957	0.866608
TRITD1Av1G034980	TRITD1Av1G034980.1;TRITD1Av1G034980.2;TRITD1Av1G034980.3;TRITD1Av1G034980.4;TRITD1Av1G034980.5;TRITD1Av1G034980.6;TRITD1Av1G034980.7	chr1A	hypothetical protein TRIUR3_18497 [Triticum urartu];predicted protein, partial [Hordeum vulgare subsp. vulgare];uncharacterized protein LOC109761235 [Aegilops tauschii subsp. tauschii];hypothetical protein TRIUR3_18498 [Triticum urartu]	4.82786	2.97249	5.46751	3.09074	6.28751	4.06316	4.03395	3.21694
TRITD1Av1G034990	TRITD1Av1G034990.1	chr1A	hypothetical protein TRIUR3_18499 [Triticum urartu]	0.992866	0.0001	0.683675	0.0001	0.575538	0.0001	0.431331	0.0001
TRITD1Av1G035040	TRITD1Av1G035040.1;TRITD1Av1G035040.2;TRITD1Av1G035040.3	chr1A	hypothetical protein TRIUR3_31406 [Triticum urartu];uncharacterized protein LOC109768733 [Aegilops tauschii subsp. tauschii];uncharacterized protein LOC109768729 [Aegilops tauschii subsp. tauschii]	3.73433	1.87479	2.86829	2.61	2.74468	0.993599	2.95611	1.02251
TRITD1Av1G035100	TRITD1Av1G035100.1;TRITD1Av1G035100.2;TRITD1Av1G035100.3	chr1A	hypothetical protein TRIUR3_19024 [Triticum urartu]	2.2433	3.87217	2.75346	3.87645	1.57973	3.64373	1.97575	2.75931
TRITD1Av1G035120	TRITD1Av1G035120.1;TRITD1Av1G035120.2;TRITD1Av1G035120.3;TRITD1Av1G035120.4;TRITD1Av1G035120.5;TRITD1Av1G035120.6	chr1A	1-aminocyclopropane-1-carboxylate oxidase-like [Aegilops tauschii subsp. tauschii];hypothetical protein TRIUR3_19025 [Triticum urartu]	3.21481	105.823	3.37384	134.896	2.73595	203.107	2.80632	126.893
TRITD1Av1G035170	TRITD1Av1G035170.1;TRITD1Av1G035170.2	chr1A	predicted protein [Hordeum vulgare subsp. vulgare]	2.8071	57.4686	4.02819	87.391	1.81151	156.258	1.82631	94.6001
TRITD1Av1G035200	TRITD1Av1G035200.1;TRITD1Av1G035200.2;TRITD1Av1G035200.3	chr1A	hypothetical protein TRIUR3_27200 [Triticum urartu];protein O-glucosyltransferase 1 [Aegilops tauschii subsp. tauschii]	0.276818	1.42952	0.312194	1.79598	0.304378	1.49211	0.239345	2.13575
TRITD1Av1G035420	TRITD1Av1G035420.1;TRITD1Av1G035420.2;TRITD1Av1G035420.3;TRITD1Av1G035420.4;TRITD1Av1G035420.5;TRITD1Av1G035420.6;TRITD1Av1G035420.7;TRITD1Av1G035420.8;TRITD1Av1G035420.9	chr1A	Cullin-1 [Triticum urartu];cullin-1 isoform X1 [Aegilops tauschii subsp. tauschii]	66.7138	44.6562	69.6759	48.6449	73.2951	50.9409	67.2793	42.9014
TRITD1Av1G035440	TRITD1Av1G035440.1;TRITD1Av1G035440.2;TRITD1Av1G035440.3;TRITD1Av1G035440.4;TRITD1Av1G035440.5;TRITD1Av1G035440.6;TRITD1Av1G035440.7;TRITD1Av1G035440.8;TRITD1Av1G035440.9;TRITD1Av1G035440.10;TRITD1Av1G035440.11;TRITD1Av1G035440.12	chr1A	cullin-1 isoform X2 [Aegilops tauschii subsp. tauschii];Cullin-1 [Triticum urartu]	24.1233	32.5311	24.7191	31.0926	25.0142	31.3197	23.9761	28.4754
TRITD1Av1G035610	TRITD1Av1G035610.1;TRITD1Av1G035610.2;TRITD1Av1G035610.3;TRITD1Av1G035610.4	chr1A	probable serine/threonine-protein phosphatase 2A regulatory subunit B'' subunit TON2 isoform X2 [Brachypodium distachyon];Serine/threonine-protein phosphatase 2A regulatory subunit B'' subunit gamma [Triticum urartu];probable serine/threonine-protein phosphatase 2A regulatory subunit B'' subunit TON2 [Aegilops tauschii subsp. tauschii]	24.2586	11.1726	23.2907	10.611	22.8246	9.60243	24.4376	8.29262
TRITD1Av1G035670	TRITD1Av1G035670.1;TRITD1Av1G035670.2;TRITD1Av1G035670.3;TRITD1Av1G035670.4;TRITD1Av1G035670.5;TRITD1Av1G035670.6	chr1A	anaphase-promoting complex subunit 7 [Aegilops tauschii subsp. tauschii];Anaphase-promoting complex subunit 7 [Triticum urartu]	5.72889	2.4368	5.9473	2.33752	5.81076	1.88757	5.18025	2.10957
TRITD1Av1G035840	TRITD1Av1G035840.1;TRITD1Av1G035840.2;TRITD1Av1G035840.3	chr1A	uncharacterized protein LOC109770799 [Aegilops tauschii subsp. tauschii]	0.291357	0.0001	0.0001	0.0001	0.11832	0.0001	0.0001	0.0001
TRITD1Av1G035850	TRITD1Av1G035850.1	chr1A	Deoxyuridine 5'-triphosphate nucleotidohydrolase [Triticum urartu]	0.0001	0.0001	0.0001	0.0001	0.0001	0.0001	0.0001	0.0001
TRITD1Av1G035880	TRITD1Av1G035880.1	chr1A	proline synthase co-transcribed bacterial homolog protein-like [Aegilops tauschii subsp. tauschii]	35.3412	82.1125	31.3723	71.0272	27.5721	75.513	32.5547	68.586
TRITD1Av1G035890	TRITD1Av1G035890.1	chr1A	UPF0481 protein At3g47200 isoform X1 [Brachypodium distachyon]	0.028306	0.0001	0.046182	0.0001	0.074132	0.0001	0.124588	0.0001
TRITD1Av1G036160	TRITD1Av1G036160.1	chr1A	hypothetical protein TRIUR3_26282 [Triticum urartu]	51.8053	0.0001	81.1384	0.121083	45.9975	0.0001	23.849	0.0001
TRITD1Av1G036170	TRITD1Av1G036170.1	chr1A	PREDICTED: UPF0481 protein At3g47200-like [Oryza brachyantha]	0.022888	0.0001	0.022358	0.0001	0.0001	0.0001	0.063231	0.0001
TRITD1Av1G036210	TRITD1Av1G036210.1	chr1A	hypothetical protein TRIUR3_20614 [Triticum urartu]	5.49044	4.87869	5.29843	4.61683	6.03277	5.61341	5.56918	5.62548
TRITD1Av1G036230	TRITD1Av1G036230.1	chr1A	E3 ubiquitin-protein ligase RING1-like protein [Triticum urartu]	1.08051	0.540831	1.93942	0.904698	1.17027	0.824299	0.889312	0.331116
TRITD1Av1G036360	TRITD1Av1G036360.1;TRITD1Av1G036360.2;TRITD1Av1G036360.3;TRITD1Av1G036360.4;TRITD1Av1G036360.5;TRITD1Av1G036360.6;TRITD1Av1G036360.7;TRITD1Av1G036360.8;TRITD1Av1G036360.9;TRITD1Av1G036360.10;TRITD1Av1G036360.11;TRITD1Av1G036360.12;TRITD1Av1G036360.13;TRITD1Av1G036360.14;TRITD1Av1G036360.15;TRITD1Av1G036360.16;TRITD1Av1G036360.17;TRITD1Av1G036360.18;TRITD1Av1G036360.19;TRITD1Av1G036360.20;TRITD1Av…	chr1A	putative chromatin-remodeling complex ATPase chain [Triticum urartu];probable chromatin-remodeling complex ATPase chain [Aegilops tauschii subsp. tauschii]	22.2962	18.1088	23.9544	18.9352	24.5134	17.1746	20.6593	15.9907
TRITD1Av1G036370	TRITD1Av1G036370.1;TRITD1Av1G036370.2;TRITD1Av1G036370.3	chr1A	Double-stranded RNA-binding protein 2 [Triticum urartu]	15.0902	5.94319	15.1079	7.89432	14.1421	6.62365	13.3432	4.90598
TRITD1Av1G036510	TRITD1Av1G036510.1	chr1A	hypothetical protein TRIUR3_02955 [Triticum urartu]	2.32638	0.116494	1.62227	0.397158	0.713615	0.110839	0.718403	0.104264
TRITD1Av1G036620	TRITD1Av1G036620.1;TRITD1Av1G036620.2;TRITD1Av1G036620.3;TRITD1Av1G036620.4;TRITD1Av1G036620.5;TRITD1Av1G036620.6;TRITD1Av1G036620.7	chr1A	transport inhibitor response 1-like protein Os05g0150500 [Aegilops tauschii subsp. tauschii];hypothetical protein TRIUR3_32567 [Triticum urartu]	23.5672	6.41404	22.6578	6.46294	22.5509	7.16367	23.3565	6.30904
TRITD1Av1G036670	TRITD1Av1G036670.1;TRITD1Av1G036670.2;TRITD1Av1G036670.3;TRITD1Av1G036670.4;TRITD1Av1G036670.5;TRITD1Av1G036670.6;TRITD1Av1G036670.7;TRITD1Av1G036670.8;TRITD1Av1G036670.9;TRITD1Av1G036670.10;TRITD1Av1G036670.11	chr1A	ATP-dependent DNA helicase Q-like SIM isoform X1 [Aegilops tauschii subsp. tauschii];ATP-dependent DNA helicase Q-like SIM isoform X2 [Aegilops tauschii subsp. tauschii];ATP-dependent DNA helicase Q-like SIM [Triticum urartu]	1.22398	1.4951	1.52231	1.99083	1.76333	2.00702	1.20015	2.10021
TRITD1Av1G036690	TRITD1Av1G036690.1;TRITD1Av1G036690.2;TRITD1Av1G036690.3;TRITD1Av1G036690.4;TRITD1Av1G036690.5;TRITD1Av1G036690.6;TRITD1Av1G036690.7;TRITD1Av1G036690.8;TRITD1Av1G036690.9;TRITD1Av1G036690.10;TRITD1Av1G036690.11	chr1A	starch synthase III [Aegilops tauschii];Soluble starch synthase 3, chloroplastic/amyloplastic [Triticum urartu]	13.5202	0.0905248	13.8666	0.0517827	19.2766	0.0458142	16.6563	0.0205559
TRITD1Av1G036700	TRITD1Av1G036700.1	chr1A	hypothetical protein TRIUR3_16001 [Triticum urartu]	0.566404	0.310525	0.183737	0.164246	0.10167	0.131659	0.140512	0.125997
TRITD1Av1G036720	TRITD1Av1G036720.1;TRITD1Av1G036720.2;TRITD1Av1G036720.3	chr1A	DNA damage-binding protein cmr1-like isoform X1 [Aegilops tauschii subsp. tauschii];DNA damage-binding protein cmr1-like isoform X2 [Aegilops tauschii subsp. tauschii]	0.126609	0.0001	0.101556	0.0001	0.0001	0.0001	0.140802	0.0208873
TRITD1Av1G036770	TRITD1Av1G036770.1;TRITD1Av1G036770.2	chr1A	Putative cyclin-dependent kinase F-2 [Triticum urartu]	0.0001	0.0001	0.225776	0.0001	0.0001	0.0001	0.030951	0.023023
TRITD1Av1G036790	TRITD1Av1G036790.1	chr1A	Putative cyclin-dependent kinase F-2 [Triticum urartu]	0.0001	0.0001	0.008152	0.0001	0.0001	0.0001	0.030581	0.023217
TRITD1Av1G036850	TRITD1Av1G036850.1	chr1A	indole-2-monooxygenase-like [Aegilops tauschii subsp. tauschii]	0.135684	0.383906	0.047142	0.355819	0.0001	0.178238	0.0001	0.036923
TRITD1Av1G036860	TRITD1Av1G036860.1;TRITD1Av1G036860.2;TRITD1Av1G036860.3	chr1A	thaumatin-like protein [Aegilops tauschii subsp. tauschii];hypothetical protein TRIUR3_05853 [Triticum urartu]	0.0001	0.0001	0.0001	0.0001	0.0001	0.0001	0.0001	0.0001
TRITD1Av1G036870	TRITD1Av1G036870.1	chr1A	putative cyclin-dependent kinase F-2 [Aegilops tauschii subsp. tauschii]	0.064156	0.0001	0.039211	0.03503	0.0001	0.030749	0.087568	0.061423
TRITD1Av1G036950	TRITD1Av1G036950.1;TRITD1Av1G036950.2;TRITD1Av1G036950.3	chr1A	putative cyclin-dependent kinase F-2 [Aegilops tauschii subsp. tauschii]	0.026681	0.0001	0.038933	0.0001	0.0001	0.030749	0.0546	0.030711
TRITD1Av1G036960	TRITD1Av1G036960.1	chr1A	serpin-ZXA-like [Aegilops tauschii subsp. tauschii]	0.0001	0.0001	0.0001	0.0001	0.0001	0.0001	0.0001	0.0001
TRITD1Av1G036970	TRITD1Av1G036970.1	chr1A	putative serpin-Z5 [Aegilops tauschii subsp. tauschii]	0.0001	0.0001	0.0001	0.0001	0.0001	0.0001	0.0001	0.0001
TRITD1Av1G036990	TRITD1Av1G036990.1;TRITD1Av1G036990.2;TRITD1Av1G036990.3	chr1A	Histidyl-tRNA synthetase [Triticum urartu];predicted protein [Hordeum vulgare subsp. vulgare]	18.2972	6.7305	18.1812	7.89353	21.7149	5.5442	17.7544	7.82497
TRITD1Av1G037190	TRITD1Av1G037190.1	chr1A	desiccation-related protein PCC13-62-like [Aegilops tauschii subsp. tauschii]	0.0001	0.0001	0.0001	0.0001	0.0001	0.0001	0.035835	0.0001
TRITD1Av1G037210	TRITD1Av1G037210.1;TRITD1Av1G037210.2;TRITD1Av1G037210.3	chr1A	40S ribosomal protein S4 [Aegilops tauschii subsp. tauschii]	1164.94	175.356	1120	175.101	1025.59	161.752	1154.21	193.595
TRITD1Av1G037220	TRITD1Av1G037220.1	chr1A	40S ribosomal protein S4 [Aegilops tauschii subsp. tauschii]	2.60762	0.353312	3.55317	1.20935	2.13971	1.23189	3.71052	0.770973
TRITD1Av1G037410	TRITD1Av1G037410.1	chr1A	translocator protein homolog [Aegilops tauschii subsp. tauschii]	0.0001	0.0001	0.0001	0.015239	0.0001	0.0001	0.0001	0.023733
TRITD1Av1G037420	TRITD1Av1G037420.1	chr1A	BTB/POZ and MATH domain-containing protein 2-like [Aegilops tauschii subsp. tauschii]	0.0001	0.0001	0.0001	0.0001	0.0001	0.0001	0.0001	0.0001
TRITD1Av1G037480	TRITD1Av1G037480.1;TRITD1Av1G037480.2	chr1A	pre-rRNA-processing protein TSR2-like [Aegilops tauschii subsp. tauschii]	0.882875	0.0001	0.75565	0.238719	0.216044	0.156231	0.387535	0.0001
TRITD1Av1G037520	TRITD1Av1G037520.1;TRITD1Av1G037520.2;TRITD1Av1G037520.3;TRITD1Av1G037520.4;TRITD1Av1G037520.5;TRITD1Av1G037520.6;TRITD1Av1G037520.7;TRITD1Av1G037520.8	chr1A	putative glucan 1,3-beta-glucosidase A [Triticum urartu]	0.372316	1.0236	0.137144	0.413893	0.28649	3.67662	0.122547	0.562974
TRITD1Av1G037590	TRITD1Av1G037590.1	chr1A	hypothetical protein TRIUR3_34727 [Triticum urartu]	0.390233	0.528484	0.636775	0.962853	0.507097	0.861841	0.494084	1.17879
TRITD1Av1G037660	TRITD1Av1G037660.1	chr1A	predicted protein [Hordeum vulgare subsp. vulgare]	0.0001	0.399197	0.052756	0.0001	0.0001	0.577177	0.0001	0.16687
TRITD1Av1G037720	TRITD1Av1G037720.1;TRITD1Av1G037720.2	chr1A	BTB/POZ and MATH domain-containing protein 2-like [Aegilops tauschii subsp. tauschii]	1.67197	0.016615	2.15132	0.0001	0.921384	0.064614	1.7801	0.064535
TRITD1Av1G037730	TRITD1Av1G037730.1;TRITD1Av1G037730.2;TRITD1Av1G037730.3;TRITD1Av1G037730.4;TRITD1Av1G037730.5	chr1A	hypothetical protein TRIUR3_26221 [Triticum urartu]	65.0699	221.168	60.3916	92.0041	73.17	130.633	62.1135	130.644
TRITD1Av1G037740	TRITD1Av1G037740.1;TRITD1Av1G037740.2;TRITD1Av1G037740.3;TRITD1Av1G037740.4;TRITD1Av1G037740.5;TRITD1Av1G037740.6;TRITD1Av1G037740.7;TRITD1Av1G037740.8;TRITD1Av1G037740.10;TRITD1Av1G037740.11;TRITD1Av1G037740.12;TRITD1Av1G037740.13;TRITD1Av1G037740.14;TRITD1Av1G037740.15;TRITD1Av1G037740.9;TRITD1Av1G037740.16;TRITD1Av1G037740.17;TRITD1Av1G037740.18	chr1A	translocase of chloroplast 159, chloroplastic isoform X1 [Aegilops tauschii subsp. tauschii];translocase of chloroplast 159, chloroplastic isoform X2 [Aegilops tauschii subsp. tauschii];predicted protein [Hordeum vulgare subsp. vulgare]	31.4477	63.166	34.7613	89.5855	46.0072	89.3614	34.9747	84.4392
TRITD1Av1G037870	TRITD1Av1G037870.1;TRITD1Av1G037870.2;TRITD1Av1G037870.3	chr1A	beta-glucuronosyltransferase GlcAT14B-like [Aegilops tauschii subsp. tauschii];hypothetical protein TRIUR3_19448 [Triticum urartu]	17.8957	4.46392	18.2419	4.65845	17.8402	3.26895	17.4037	3.37424
TRITD1Av1G037880	TRITD1Av1G037880.1;TRITD1Av1G037880.2	chr1A	hypothetical protein TRIUR3_19449 [Triticum urartu];uncharacterized protein LOC109755340 [Aegilops tauschii subsp. tauschii]	1.59485	0.14064	1.7886	0.077526	1.72807	0.107236	2.02839	0.063832
TRITD1Av1G038200	TRITD1Av1G038200.1;TRITD1Av1G038200.2;TRITD1Av1G038200.3;TRITD1Av1G038200.4;TRITD1Av1G038200.5;TRITD1Av1G038200.10;TRITD1Av1G038200.6;TRITD1Av1G038200.7;TRITD1Av1G038200.8;TRITD1Av1G038200.9;TRITD1Av1G038200.11;TRITD1Av1G038200.12;TRITD1Av1G038200.13	chr1A	Villin-1 [Triticum urartu];villin-1-like [Aegilops tauschii subsp. tauschii]	2.35054	0.0127202	2.41406	0.0107615	2.24027	0.0487072	2.08105	0.0154155
TRITD1Av1G038350	TRITD1Av1G038350.1	chr1A	Transcription factor MYB98 [Triticum urartu]	0.138806	0.0001	0.059271	0.0001	0.170287	0.0001	0.080092	0.0001
TRITD1Av1G038420	TRITD1Av1G038420.1	chr1A	hypothetical protein TRIUR3_24866 [Triticum urartu]	0.0001	0.0001	0.0001	0.0001	0.0001	0.0001	0.0001	0.0001
TRITD1Av1G038490	TRITD1Av1G038490.1;TRITD1Av1G038490.2;TRITD1Av1G038490.3;TRITD1Av1G038490.4	chr1A	factor of DNA methylation 1-like [Aegilops tauschii subsp. tauschii];hypothetical protein TRIUR3_13658 [Triticum urartu]	9.6489	0.0001	8.84396	0.0001	9.3152	0.0001	9.45541	0.0001
TRITD1Av1G038510	TRITD1Av1G038510.1	chr1A	hypothetical protein TRIUR3_13659 [Triticum urartu]	0.0001	0.0001	0.0001	0.0001	0.0001	0.0001	0.0001	0.0001
TRITD1Av1G038640	TRITD1Av1G038640.1;TRITD1Av1G038640.2;TRITD1Av1G038640.3;TRITD1Av1G038640.4;TRITD1Av1G038640.5;TRITD1Av1G038640.6;TRITD1Av1G038640.7;TRITD1Av1G038640.8	chr1A	hypothetical protein TRIUR3_35361 [Triticum urartu];uncharacterized protein LOC109761708 [Aegilops tauschii subsp. tauschii]	228.981	0.0001	198.425	0.0001	177.768	0.0001	145.439	0.0001
TRITD1Av1G038650	TRITD1Av1G038650.1;TRITD1Av1G038650.2	chr1A	putative pentatricopeptide repeat-containing protein At3g23330 [Aegilops tauschii subsp. tauschii]	1.64313	0.67996	2.17719	0.866595	1.69264	0.604619	1.62942	0.454195
TRITD1Av1G038660	TRITD1Av1G038660.1;TRITD1Av1G038660.2	chr1A	predicted protein [Hordeum vulgare subsp. vulgare]	0.979751	0.236337	1.73064	0.0001	0.734467	0.0001	0.492511	0.0001
TRITD1Av1G038670	TRITD1Av1G038670.1;TRITD1Av1G038670.2	chr1A	phenylalanine ammonia-lyase, partial [Hordeum vulgare subsp. vulgare];phenylalanine ammonia-lyase 5 [Triticum aestivum]	0.408712	0.124457	1.23429	0.221498	0.443363	0.197903	0.33977	0.11861
TRITD1Av1G038700	TRITD1Av1G038700.1;TRITD1Av1G038700.2;TRITD1Av1G038700.3;TRITD1Av1G038700.4;TRITD1Av1G038700.5;TRITD1Av1G038700.6;TRITD1Av1G038700.7;TRITD1Av1G038700.8;TRITD1Av1G038700.9;TRITD1Av1G038700.10;TRITD1Av1G038700.11;TRITD1Av1G038700.12	chr1A	Kinesin-like protein KIF2C [Triticum urartu];kinesin-like protein KIN-13A [Aegilops tauschii subsp. tauschii]	35.8693	11.5317	38.6408	12.4959	45.9424	9.76005	39.2547	8.85112
TRITD1Av1G038860	TRITD1Av1G038860.1	chr1A	uncharacterized protein LOC109765694 [Aegilops tauschii subsp. tauschii]	43.1802	70.9454	42.21	61.7389	45.167	67.5874	44.5266	60.8921
TRITD1Av1G038870	TRITD1Av1G038870.1;TRITD1Av1G038870.2	chr1A	gamma-tubulin complex component 4 [Aegilops tauschii subsp. tauschii]	5.14728	2.07925	4.80021	1.551	5.5458	1.63776	5.36323	1.3752
TRITD1Av1G038880	TRITD1Av1G038880.1	chr1A	protein LURP-one-related 5-like [Aegilops tauschii subsp. tauschii]	0.027728	0.0001	0.112334	0.0001	0.0001	0.0001	0.0001	0.0001
TRITD1Av1G038900	TRITD1Av1G038900.1	chr1A	uncharacterized protein LOC109733775 [Aegilops tauschii subsp. tauschii]	0.273857	0.014761	0.476388	0.170996	0.453092	0.082412	0.281875	0.128566
TRITD1Av1G038910	TRITD1Av1G038910.1	chr1A	hypothetical protein EUTSA_v10024929mg [Eutrema salsugineum]	1.8681	1.58209	1.9024	0.47542	1.33001	0.537292	1.85877	0.85046
TRITD1Av1G038920	TRITD1Av1G038920.1;TRITD1Av1G038920.2;TRITD1Av1G038920.3;TRITD1Av1G038920.4;TRITD1Av1G038920.5;TRITD1Av1G038920.6	chr1A	serine/threonine-protein phosphatase PP1-like [Aegilops tauschii subsp. tauschii];hypothetical protein TRIUR3_21453 [Triticum urartu]	11.5744	15.6118	12.2326	16.1768	11.4753	21.6926	11.8051	16.9432
TRITD1Av1G038980	TRITD1Av1G038980.1;TRITD1Av1G038980.2;TRITD1Av1G038980.3	chr1A	WAT1-related protein At5g64700-like [Aegilops tauschii subsp. tauschii];Auxin-induced protein 5NG4 [Triticum urartu]	0.728102	2.54844	0.81331	3.03809	0.455104	2.66195	0.317684	4.40352
TRITD1Av1G039050	TRITD1Av1G039050.1	chr1A	Peroxidase 12 [Triticum urartu]	0.694875	0.0001	1.17243	0.0001	1.00868	0.0001	1.11432	0.0001
TRITD1Av1G039110	TRITD1Av1G039110.1	chr1A	mediator of RNA polymerase II transcription subunit 28 [Panicum miliaceum]	23.441	6.09061	22.4629	6.81589	16.619	6.84176	21.9908	5.24475
TRITD1Av1G039120	TRITD1Av1G039120.1;TRITD1Av1G039120.2;TRITD1Av1G039120.3;TRITD1Av1G039120.4;TRITD1Av1G039120.5;TRITD1Av1G039120.6;TRITD1Av1G039120.7;TRITD1Av1G039120.8	chr1A	glyoxysomal fatty acid beta-oxidation multifunctional protein MFP-a-like isoform X1 [Aegilops tauschii subsp. tauschii];glyoxysomal fatty acid beta-oxidation multifunctional protein MFP-a-like isoform X2 [Aegilops tauschii subsp. tauschii];Glyoxysomal fatty acid beta-oxidation multifunctional protein MFP-a [Triticum urartu]	6.80918	3.71594	7.29136	4.20003	5.46157	4.22832	4.2455	4.32313
TRITD1Av1G039140	TRITD1Av1G039140.1;TRITD1Av1G039140.2;TRITD1Av1G039140.3	chr1A	Transcription factor HBP-1b(c1) [Triticum urartu]	1.24761	0.0001	1.56666	0.0001	0.678287	0.0001	0.697365	0.0001
TRITD1Av1G039170	TRITD1Av1G039170.1;TRITD1Av1G039170.2;TRITD1Av1G039170.3	chr1A	uncharacterized protein LOC109747013 [Aegilops tauschii subsp. tauschii]	0.144064	0.0001	0.285781	0.0001	0.28784	0.0001	0.249867	0.0001
TRITD1Av1G039450	TRITD1Av1G039450.1	chr1A	60S ribosomal protein L18-2-like [Aegilops tauschii subsp. tauschii]	350.652	56.9551	434.231	65.5003	296.235	69.2125	387.181	77.5882
TRITD1Av1G039460	TRITD1Av1G039460.1;TRITD1Av1G039460.2;TRITD1Av1G039460.3;TRITD1Av1G039460.4;TRITD1Av1G039460.5;TRITD1Av1G039460.6;TRITD1Av1G039460.7;TRITD1Av1G039460.8;TRITD1Av1G039460.9	chr1A	Ethylene receptor 1 [Triticum urartu];probable ethylene response sensor 2 [Aegilops tauschii subsp. tauschii]	6.18301	4.48018	6.44051	4.07147	7.06511	7.82255	5.30502	3.57413
TRITD1Av1G039510	TRITD1Av1G039510.1;TRITD1Av1G039510.2	chr1A	Transcription factor MYB98 [Triticum urartu]	2.22727	0.0001	2.17346	0.0001	1.23636	0.0001	1.94064	0.0001
TRITD1Av1G039580	TRITD1Av1G039580.1	chr1A	hypothetical protein TRIUR3_05335 [Triticum urartu]	0.0001	0.0001	0.0001	0.0001	0.0001	0.0001	0.0001	0.0001
TRITD1Av1G039640	TRITD1Av1G039640.1;TRITD1Av1G039640.2	chr1A	NAD(P)H-quinone oxidoreductase subunit S, chloroplastic [Aegilops tauschii subsp. tauschii]	5.36084	103.507	5.42891	88.7151	4.29643	71.0533	2.77539	97.7344
TRITD1Av1G039670	TRITD1Av1G039670.1;TRITD1Av1G039670.2;TRITD1Av1G039670.3;TRITD1Av1G039670.4	chr1A	hypothetical protein TRIUR3_08966 [Triticum urartu];DNA-directed RNA polymerase III subunit RPC4 [Aegilops tauschii subsp. tauschii]	7.19156	2.5097	8.61952	2.50245	7.28591	1.48036	7.1628	1.40853
TRITD1Av1G039680	TRITD1Av1G039680.1	chr1A	nifU-like protein 4, mitochondrial [Aegilops tauschii subsp. tauschii]	34.2881	25.874	33.8605	27.8866	25.8267	23.1449	32.2829	25.4786
TRITD1Av1G039700	TRITD1Av1G039700.1	chr1A	GATA transcription factor 23 [Triticum urartu]	5.83369	4.98895	5.68934	4.50735	7.68348	4.37339	6.53965	4.55495
TRITD1Av1G039750	TRITD1Av1G039750.1;TRITD1Av1G039750.2;TRITD1Av1G039750.3;TRITD1Av1G039750.4;TRITD1Av1G039750.5;TRITD1Av1G039750.6;TRITD1Av1G039750.7;TRITD1Av1G039750.8;TRITD1Av1G039750.9;TRITD1Av1G039750.10	chr1A	Importin subunit alpha [Zea mays];importin subunit alpha-1b [Aegilops tauschii subsp. tauschii]	86.9235	49.6619	87.8129	51.9502	83.6615	46.6618	77.1386	39.4496
TRITD1Av1G039920	TRITD1Av1G039920.1;TRITD1Av1G039920.2;TRITD1Av1G039920.3;TRITD1Av1G039920.4;TRITD1Av1G039920.5;TRITD1Av1G039920.6;TRITD1Av1G039920.7;TRITD1Av1G039920.8;TRITD1Av1G039920.9;TRITD1Av1G039920.10;TRITD1Av1G039920.11	chr1A	predicted protein [Hordeum vulgare subsp. vulgare];hypothetical protein TRIUR3_17797 [Triticum urartu]	3.30347	3.5699	2.78966	3.19181	3.12832	3.04985	2.85249	2.59329
TRITD1Av1G039930	TRITD1Av1G039930.1	chr1A	uncharacterized protein LOC109774971 isoform X1 [Aegilops tauschii subsp. tauschii]	13.8245	4.79846	14.6677	7.04373	11.4708	5.10381	13.8365	4.96424
TRITD1Av1G039990	TRITD1Av1G039990.1;TRITD1Av1G039990.2;TRITD1Av1G039990.3;TRITD1Av1G039990.4	chr1A	putative PDI-like protein [Triticum aestivum];Protein disulfide isomerase-like 2-1 [Triticum urartu]	489.811	164.327	479.844	132.137	415.14	118.978	477.734	126.955
TRITD1Av1G040080	TRITD1Av1G040080.1	chr1A	unnamed protein product [Brassica rapa]	0.314933	0.0001	0.179218	0.268025	2.00088	0.0001	0.190604	0.005113
TRITD1Av1G040100	TRITD1Av1G040100.1	chr1A	Transposon Ty3-G Gag-Pol polyprotein [Cajanus cajan]	0.0001	0.0001	0.0001	0.0001	0.0001	0.0001	0.0001	0.0001
TRITD1Av1G040110	TRITD1Av1G040110.1;TRITD1Av1G040110.2;TRITD1Av1G040110.3;TRITD1Av1G040110.4	chr1A	NADH dehydrogenase subunit 5 (mitochondrion) [Bambusa oldhamii];NADH dehydrogenase subunit 5 (mitochondrion) [Oryza sativa Japonica Group];hypothetical protein LOC_Os12g14939 [Oryza sativa Japonica Group]	0.129146	0.0001	0.182549	0.0478077	0.228389	0.0001	0.0963844	0.0001
TRITD1Av1G040120	TRITD1Av1G040120.1	chr1A	hypothetical protein GW17_00031707, partial [Ensete ventricosum]	0.0001	0.0001	0.017517	0.009217	0.051095	0.0001	0.023755	0.002775
TRITD1Av1G040130	TRITD1Av1G040130.1	chr1A	hypothetical protein SETIT_J006500v2 [Setaria italica]	0.0001	0.0001	0.0001	0.0001	0.0001	0.0001	0.0001	0.0001
TRITD1Av1G040150	TRITD1Av1G040150.1;TRITD1Av1G040150.2	chr1A	hypothetical protein SETIT_J008300v2 [Setaria italica];rps4-1 (mitochondrion) [Triticum aestivum]	0.0001	0.0001	0.0001	0.0001	0.018108	0.0001	0.00933	0.009093
TRITD1Av1G040210	TRITD1Av1G040210.1	chr1A	hypothetical protein SETIT_J006500v2 [Setaria italica]	0.0001	0.0001	0.0001	0.0001	0.0001	0.0001	0.0001	0.0001
TRITD1Av1G040220	TRITD1Av1G040220.1	chr1A	hypothetical protein GW17_00031707, partial [Ensete ventricosum]	0.0001	0.0001	0.0001	0.0001	0.0001	0.0001	0.0001	0.0001
TRITD1Av1G040240	TRITD1Av1G040240.1	chr1A	hypothetical protein LOC_Os12g14939 [Oryza sativa Japonica Group]	0.0001	0.0001	0.0001	0.0001	0.0001	0.0001	0.0001	0.0001
TRITD1Av1G040250	TRITD1Av1G040250.1	chr1A	uncharacterized protein K02A2.6-like [Arachis ipaensis]	0.0001	0.0001	0.0001	0.0001	0.0001	0.0001	0.0001	0.0001
TRITD1Av1G040310	TRITD1Av1G040310.1;TRITD1Av1G040310.2	chr1A	unnamed protein product [Triticum aestivum];hypothetical protein SETIT_J008300v2 [Setaria italica]	0.016818	0.0001	0.0001	0.0001	0.095487	0.0001	0.0001	0.0001
TRITD1Av1G040320	TRITD1Av1G040320.1	chr1A	cytochrome c oxidase subunit 3 (mitochondrion) [Oryza rufipogon]	0.048474	0.0001	0.121423	0.097151	0.616953	0.017229	0.203988	0.015151
TRITD1Av1G040350	TRITD1Av1G040350.1;TRITD1Av1G040350.2	chr1A	cytochrome c biogenesis B (mitochondrion) [Lolium perenne]	0.0001	0.0001	0.0001	0.0001	0.0001	0.0001	0.0001	0.0001
TRITD1Av1G040360	TRITD1Av1G040360.1;TRITD1Av1G040360.2;TRITD1Av1G040360.3;TRITD1Av1G040360.4	chr1A	unnamed protein product [Brassica oleracea];unnamed protein product [Triticum aestivum]	0.0001	0.0001	0.0001	0.0001	0.0001	0.0001	0.0001	0.0001
TRITD1Av1G040370	TRITD1Av1G040370.1	chr1A	cytochrome c biogenesis C (mitochondrion) [Oryza sativa Indica Group]	0.000537	0.0001	0.0001	0.0001	0.026977	0.0001	0.0001	0.0001
TRITD1Av1G040400	TRITD1Av1G040400.1	chr1A	Transposon Ty3-G Gag-Pol polyprotein [Cajanus cajan]	0.0001	0.0001	0.009285	0.0001	0.032532	0.0001	0.0001	0.0001
TRITD1Av1G040410	TRITD1Av1G040410.1	chr1A		0.0001	0.0001	0.0001	0.0001	0.0001	0.0001	0.0001	0.0001
TRITD1Av1G040520	TRITD1Av1G040520.1	chr1A	uncharacterized protein LOC109755224 [Aegilops tauschii subsp. tauschii]	2.88095	6.25712	2.73748	3.09335	1.49257	9.25154	1.77912	2.7213
TRITD1Av1G040530	TRITD1Av1G040530.1	chr1A	hypothetical protein OsI_06880 [Oryza sativa Indica Group]	0.0001	0.829215	0.042702	0.683578	0.0001	1.1166	0.0001	0.516303
TRITD1Av1G040630	TRITD1Av1G040630.1;TRITD1Av1G040630.2	chr1A	predicted protein [Hordeum vulgare subsp. vulgare]	20.5137	323.222	18.9216	133.64	18.4525	226.423	18.7985	189.495
TRITD1Av1G040730	TRITD1Av1G040730.1;TRITD1Av1G040730.2;TRITD1Av1G040730.3	chr1A	probable mixed-linked glucan synthase 8 [Aegilops tauschii subsp. tauschii]	2.07174	0.0001	5.4036	0.0001	5.10611	0.0001	2.78882	0.0001
TRITD1Av1G040800	TRITD1Av1G040800.1	chr1A	uncharacterized protein LOC109755224 [Aegilops tauschii subsp. tauschii]	2.86932	0.664866	2.74105	0.086652	1.54275	3.54995	1.77912	1.86413
TRITD1Av1G040850	TRITD1Av1G040850.1;TRITD1Av1G040850.2;TRITD1Av1G040850.3;TRITD1Av1G040850.4;TRITD1Av1G040850.5;TRITD1Av1G040850.6;TRITD1Av1G040850.7	chr1A	DnaJ homolog subfamily B member 2 [Triticum urartu];predicted protein [Hordeum vulgare subsp. vulgare];DnaJ homolog subfamily B member 11 [Triticum urartu]	37.8881	29.6758	36.1738	20.7106	34.7595	41.0607	32.3497	20.8923
TRITD1Av1G040890	TRITD1Av1G040890.1;TRITD1Av1G040890.2;TRITD1Av1G040890.3;TRITD1Av1G040890.4;TRITD1Av1G040890.5;TRITD1Av1G040890.6	chr1A	tubulin gamma-2 chain [Aegilops tauschii subsp. tauschii];Tubulin gamma-2 chain [Triticum urartu]	14.8406	2.20836	14.08	2.07633	16.3982	1.76936	14.6889	2.21927
TRITD1Av1G040900	TRITD1Av1G040900.1;TRITD1Av1G040900.2;TRITD1Av1G040900.3;TRITD1Av1G040900.4;TRITD1Av1G040900.5;TRITD1Av1G040900.6;TRITD1Av1G040900.7;TRITD1Av1G040900.8	chr1A	predicted protein [Hordeum vulgare subsp. vulgare];Dihydrolipoyl dehydrogenase [Triticum urartu]	52.161	24.3222	50.3935	28.4619	54.7313	21.5562	54.7922	23.8543
TRITD1Av1G041010	TRITD1Av1G041010.1	chr1A	unnamed protein product [Triticum aestivum]	2.07192	0.0001	1.65829	0.082516	0.371714	0.0001	1.35574	0.0001
TRITD1Av1G041020	TRITD1Av1G041020.1;TRITD1Av1G041020.2	chr1A	hypothetical protein TRIUR3_23409 [Triticum urartu];pentatricopeptide repeat-containing protein At3g46790, chloroplastic-like [Aegilops tauschii subsp. tauschii]	0.530111	0.133762	0.506307	0.57846	0.513763	0.198671	0.422945	0.333948
TRITD1Av1G041030	TRITD1Av1G041030.1	chr1A	pentatricopeptide repeat-containing protein At1g11900 [Aegilops tauschii subsp. tauschii]	1.01794	1.50939	1.71318	1.54946	1.67119	1.29759	1.49108	1.20529
TRITD1Av1G041050	TRITD1Av1G041050.1	chr1A	hypothetical protein TRIUR3_21400 [Triticum urartu]	0.0001	0.0001	0.0001	0.0001	0.0001	0.0001	0.0001	0.0001
TRITD1Av1G041080	TRITD1Av1G041080.1;TRITD1Av1G041080.2	chr1A	predicted protein [Hordeum vulgare subsp. vulgare];uncharacterized protein LOC109770689 [Aegilops tauschii subsp. tauschii]	1.02783	0.287168	1.06986	0.227653	1.25181	0.510661	1.01035	0.607667
TRITD1Av1G041090	TRITD1Av1G041090.1;TRITD1Av1G041090.2	chr1A	hypothetical protein TRIUR3_02434 [Triticum urartu]	0.972141	0.442328	0.908199	0.286487	0.568099	0.221783	1.08492	0.113782
TRITD1Av1G041100	TRITD1Av1G041100.1;TRITD1Av1G041100.2;TRITD1Av1G041100.3;TRITD1Av1G041100.4	chr1A	endo-1,3;1,4-beta-D-glucanase-like [Aegilops tauschii subsp. tauschii]	0.576182	0.0550497	0.277039	0.0403611	0.0001	0.0436705	0.223102	0.158354
TRITD1Av1G041110	TRITD1Av1G041110.1;TRITD1Av1G041110.2;TRITD1Av1G041110.3;TRITD1Av1G041110.4;TRITD1Av1G041110.5;TRITD1Av1G041110.6	chr1A	uncharacterized protein LOC109770685 [Aegilops tauschii subsp. tauschii];hypothetical protein TRIUR3_02436 [Triticum urartu]	4.80942	1.73189	5.39826	1.64713	4.51867	2.73735	4.73424	2.32468
TRITD1Av1G041130	TRITD1Av1G041130.1;TRITD1Av1G041130.2;TRITD1Av1G041130.3;TRITD1Av1G041130.4;TRITD1Av1G041130.5;TRITD1Av1G041130.6;TRITD1Av1G041130.7;TRITD1Av1G041130.8;TRITD1Av1G041130.9	chr1A	receptor-like serine/threonine-protein kinase SD1-7 [Aegilops tauschii subsp. tauschii];predicted protein [Hordeum vulgare subsp. vulgare];Receptor-like serine/threonine-protein kinase SD1-8 [Triticum urartu]	1.77436	5.33773	1.68501	6.75333	1.91101	6.13556	1.45603	6.4063
TRITD1Av1G041150	TRITD1Av1G041150.1	chr1A	pentatricopeptide repeat-containing protein At3g05340 [Brachypodium distachyon]	0.183977	0.162995	0.312435	0.487385	0.284597	0.356295	0.293957	0.211306
TRITD1Av1G041160	TRITD1Av1G041160.1;TRITD1Av1G041160.2;TRITD1Av1G041160.3;TRITD1Av1G041160.4;TRITD1Av1G041160.5	chr1A	protease Do-like 2, chloroplastic [Aegilops tauschii subsp. tauschii];Protease Do-like 2, chloroplastic [Triticum urartu]	7.41289	46.4839	6.85844	56.0413	8.7627	59.0747	7.63272	56.429
TRITD1Av1G041320	TRITD1Av1G041320.1	chr1A	hypothetical protein TRIUR3_29828 [Triticum urartu]	0.078557	0.0001	0.0001	0.0001	0.0001	0.0001	0.0001	0.0001
TRITD1Av1G041460	TRITD1Av1G041460.1	chr1A	hypothetical protein TRIUR3_33937 [Triticum urartu]	2.75574	0.751314	2.12977	1.69398	2.29497	1.26518	1.48266	0.955175
TRITD1Av1G041520	TRITD1Av1G041520.1	chr1A	zinc finger MYM-type protein 1-like [Aegilops tauschii subsp. tauschii]	0.0001	0.0001	0.0001	0.0001	0.0001	0.0001	0.0001	0.0001
TRITD1Av1G041650	TRITD1Av1G041650.1;TRITD1Av1G041650.2;TRITD1Av1G041650.3;TRITD1Av1G041650.4	chr1A	Tubulin beta-1 chain [Triticum urartu]	0.0001	0.0001	0.0001	0.0001	0.0001	0.0001	0.0001	0.0001
TRITD1Av1G041740	TRITD1Av1G041740.1	chr1A	BTB/POZ and MATH domain-containing protein 1-like [Aegilops tauschii subsp. tauschii]	2.45683	0.780752	2.15103	1.19831	1.33333	1.25604	2.08266	0.603531
TRITD1Av1G041760	TRITD1Av1G041760.1;TRITD1Av1G041760.2;TRITD1Av1G041760.3;TRITD1Av1G041760.4;TRITD1Av1G041760.5	chr1A	NBS-LRR disease resistance protein homologue [Hordeum vulgare]	1.45746	1.485	1.84268	1.92652	2.01425	1.69651	1.09083	1.53654
TRITD1Av1G041770	TRITD1Av1G041770.1;TRITD1Av1G041770.2;TRITD1Av1G041770.3	chr1A	NBS-LRR disease resistance protein homologue [Hordeum vulgare]	10.0823	3.25138	9.96524	4.5876	10.9166	4.5503	7.53051	4.82637
TRITD1Av1G041880	TRITD1Av1G041880.1	chr1A	hypothetical protein TRIUR3_11288 [Triticum urartu]	0.0001	0.059695	0.112242	0.120631	0.0001	0.092068	0.106585	0.0001
TRITD1Av1G041930	TRITD1Av1G041930.1	chr1A	uncharacterized protein LOC109770699 [Aegilops tauschii subsp. tauschii]	16.8138	2.68795	13.3025	1.48228	13.5365	1.67016	15.2557	1.3053
TRITD1Av1G041940	TRITD1Av1G041940.1	chr1A	hypothetical protein [Oryza sativa Japonica Group]	0.0001	0.0001	0.0001	0.0001	0.0001	0.0001	0.0001	0.0001
TRITD1Av1G041990	TRITD1Av1G041990.1;TRITD1Av1G041990.2;TRITD1Av1G041990.3	chr1A	coiled-coil domain-containing protein SCD2-like [Aegilops tauschii subsp. tauschii];coiled-coil domain-containing protein SCD2 [Brachypodium distachyon]	0.0265524	0.0534558	0.186322	0.0001	0.197076	0.0001	0.176348	0.0001
TRITD1Av1G042000	TRITD1Av1G042000.1;TRITD1Av1G042000.2;TRITD1Av1G042000.3;TRITD1Av1G042000.4;TRITD1Av1G042000.5	chr1A	Na+/H+ antiporter [Triticum aestivum];Sodium/hydrogen exchanger 1 [Triticum urartu]	7.10593	20.9417	6.82258	17.3505	6.87255	11.0342	5.93637	13.4734
TRITD1Av1G042090	TRITD1Av1G042090.1;TRITD1Av1G042090.2	chr1A	basic helix-loop-helix protein A [Aegilops tauschii subsp. tauschii]	3.06833	0.0001	3.88214	0.0001	3.30081	0.0001	3.67773	0.0001
TRITD1Av1G042100	TRITD1Av1G042100.1	chr1A	uncharacterized protein LOC109741201 [Aegilops tauschii subsp. tauschii]	0.0001	0.0001	0.0001	0.0001	0.0001	0.0001	0.044135	0.0001
TRITD1Av1G042200	TRITD1Av1G042200.1;TRITD1Av1G042200.2;TRITD1Av1G042200.3;TRITD1Av1G042200.4;TRITD1Av1G042200.5	chr1A	probable 4-hydroxy-tetrahydrodipicolinate reductase 1, chloroplastic [Aegilops tauschii subsp. tauschii];putative dihydrodipicolinate reductase 1, chloroplastic [Triticum urartu]	33.3737	8.71935	30.9239	9.2874	27.6081	9.79056	29.0053	10.5565
TRITD1Av1G042210	TRITD1Av1G042210.1	chr1A	asparagine--tRNA ligase, cytoplasmic 1-like [Aegilops tauschii subsp. tauschii]	35.8976	30.9893	34.8161	32.7872	33.9674	26.5426	30.5718	29.4256
TRITD1Av1G042220	TRITD1Av1G042220.1	chr1A	glutathione S-transferase 4-like [Aegilops tauschii subsp. tauschii]	0.912848	0.037695	0.20372	0.0001	0.233474	0.051195	0.894333	0.074098
TRITD1Av1G042230	TRITD1Av1G042230.1;TRITD1Av1G042230.2	chr1A	glutathione S-transferase 4-like [Aegilops tauschii subsp. tauschii];Glutathione S-transferase 4 [Triticum urartu]	3.20998	0.0001	2.11727	0.0001	1.27446	0.440043	0.828192	0.0001
TRITD1Av1G042240	TRITD1Av1G042240.1	chr1A	predicted protein [Hordeum vulgare subsp. vulgare]	0.891073	0.618489	0.795716	0.141725	0.378164	0.211663	0.601957	0.550798
TRITD1Av1G042270	TRITD1Av1G042270.1;TRITD1Av1G042270.2	chr1A	probable glutathione S-transferase GSTF1 [Aegilops tauschii subsp. tauschii];Glutathione S-transferase 4 [Triticum urartu]	3.38571	0.0001	2.81415	0.097716	2.80332	0.287435	2.75509	0.113418
TRITD1Av1G042280	TRITD1Av1G042280.1;TRITD1Av1G042280.2;TRITD1Av1G042280.3;TRITD1Av1G042280.4	chr1A	glutathione S-transferase 4-like [Aegilops tauschii subsp. tauschii];Glutathione S-transferase 4 [Triticum urartu]	0.0478307	0.154202	0.0489809	0.261993	0.0001	0.205173	0.0001	0.601146
TRITD1Av1G042320	TRITD1Av1G042320.1	chr1A	MATH domain and coiled-coil domain-containing protein At2g42480-like [Aegilops tauschii subsp. tauschii]	0.0001	0.0001	0.0001	0.0001	0.0001	0.0001	0.0001	0.0001
TRITD1Av1G042350	TRITD1Av1G042350.1	chr1A	predicted protein [Hordeum vulgare subsp. vulgare]	0.250434	0.812091	0.0001	0.783121	0.0001	0.397982	0.067109	0.465301
TRITD1Av1G042450	TRITD1Av1G042450.1	chr1A	hypothetical protein TRIUR3_22264 [Triticum urartu]	0.0001	0.0001	0.0001	0.0001	0.0001	0.0001	0.0001	0.0001
TRITD1Av1G042550	TRITD1Av1G042550.1;TRITD1Av1G042550.2;TRITD1Av1G042550.3	chr1A	F-box protein At5g07610-like isoform X1 [Aegilops tauschii subsp. tauschii]	9.9629	0.804713	12.2849	1.00093	11.0982	0.750794	9.46718	0.888596
TRITD1Av1G042620	TRITD1Av1G042620.1	chr1A	peroxidase N-like [Aegilops tauschii subsp. tauschii]	0.0001	0.0001	0.0001	0.0001	0.0001	0.0001	0.0001	0.0001
TRITD1Av1G042660	TRITD1Av1G042660.1;TRITD1Av1G042660.2;TRITD1Av1G042660.3;TRITD1Av1G042660.4	chr1A	peroxidase N-like [Aegilops tauschii subsp. tauschii]	0.0001	0.194274	0.0309466	0.283154	0.0001	0.0622744	0.0336053	0.131913
TRITD1Av1G042680	TRITD1Av1G042680.1	chr1A	peroxidase A2-like [Aegilops tauschii subsp. tauschii]	0.0001	0.0001	0.0001	0.0001	0.036573	0.0001	0.0001	0.0001
TRITD1Av1G042780	TRITD1Av1G042780.1;TRITD1Av1G042780.2	chr1A	hypothetical protein TRIUR3_17161 [Triticum urartu];replication protein A 70 kDa DNA-binding subunit C-like [Aegilops tauschii subsp. tauschii]	4.42456	0.01171	5.02917	0.0001	4.08722	0.0001	4.50679	0.01125
TRITD1Av1G042790	TRITD1Av1G042790.1;TRITD1Av1G042790.2	chr1A	hypothetical protein TRIUR3_17160 [Triticum urartu]	0.061651	0.088188	0.250357	0.021068	0.184053	0.0001	0.051554	0.0001
TRITD1Av1G042800	TRITD1Av1G042800.1;TRITD1Av1G042800.2	chr1A	putative elongator complex protein 2 [Triticum urartu]	8.01681	4.34063	8.23266	5.36402	9.08065	3.23433	8.74141	4.27205
TRITD1Av1G042860	TRITD1Av1G042860.1;TRITD1Av1G042860.2;TRITD1Av1G042860.3	chr1A	predicted protein [Hordeum vulgare subsp. vulgare];uncharacterized protein LOC109732211 [Aegilops tauschii subsp. tauschii]	0.619986	1.0068	0.566833	0.943863	0.811005	1.048	0.664271	2.11336
TRITD1Av1G042920	TRITD1Av1G042920.1	chr1A	protein SRC2-like [Aegilops tauschii subsp. tauschii]	0.046298	0.0001	0.0001	0.0001	0.0001	0.0001	0.0001	0.0001
TRITD1Av1G042930	TRITD1Av1G042930.1	chr1A	hypothetical protein TRIUR3_22295 [Triticum urartu]	0.172713	0.0001	0.023098	0.0001	0.597485	0.0001	0.0001	0.0001
TRITD1Av1G043220	TRITD1Av1G043220.1;TRITD1Av1G043220.2;TRITD1Av1G043220.3	chr1A	probable GTP diphosphokinase CRSH1, chloroplastic [Aegilops tauschii subsp. tauschii];GTP pyrophosphokinase [Triticum urartu]	1.72157	17.8333	1.63625	17.3017	1.67593	14.4142	1.4024	16.5087
TRITD1Av1G043240	TRITD1Av1G043240.1	chr1A	ubiquitin-40S ribosomal protein S27a-2 [Setaria italica]	229.097	39.8693	225.045	41.2779	208.038	40.3538	236.511	49.2174
TRITD1Av1G043290	TRITD1Av1G043290.1;TRITD1Av1G043290.2;TRITD1Av1G043290.3;TRITD1Av1G043290.4	chr1A	Macrophage erythroblast attacher [Triticum urartu];macrophage erythroblast attacher [Aegilops tauschii subsp. tauschii]	24.89	11.9448	21.9535	11.936	21.5925	10.4801	24.0034	8.21507
TRITD1Av1G043470	TRITD1Av1G043470.1;TRITD1Av1G043470.2;TRITD1Av1G043470.3;TRITD1Av1G043470.4	chr1A	leghemoglobin reductase-like [Aegilops tauschii subsp. tauschii]	87.5624	25.9582	86.4306	18.258	85.3555	22.7124	86.5351	25.6601
TRITD1Av1G043630	TRITD1Av1G043630.1;TRITD1Av1G043630.2	chr1A	uncharacterized protein LOC109779760 [Aegilops tauschii subsp. tauschii];hypothetical protein TRIUR3_29992 [Triticum urartu]	7.67785	3.31642	8.23564	3.02598	8.28214	2.67024	7.54192	3.03327
TRITD1Av1G043710	TRITD1Av1G043710.1;TRITD1Av1G043710.2;TRITD1Av1G043710.3;TRITD1Av1G043710.4;TRITD1Av1G043710.5;TRITD1Av1G043710.6;TRITD1Av1G043710.7;TRITD1Av1G043710.8	chr1A	GDSL esterase/lipase At1g09390-like [Aegilops tauschii subsp. tauschii]	48.462	1.97992	45.6932	2.30757	43.0035	1.54555	40.5939	0.693527
TRITD1Av1G043730	TRITD1Av1G043730.1;TRITD1Av1G043730.2;TRITD1Av1G043730.3;TRITD1Av1G043730.4;TRITD1Av1G043730.5;TRITD1Av1G043730.6	chr1A	predicted protein [Hordeum vulgare subsp. vulgare];GDSL esterase/lipase LIP-4 [Triticum urartu]	15.5647	7.86696	15.9715	9.72753	11.7592	13.094	13.1603	10.2994
TRITD1Av1G043870	TRITD1Av1G043870.1;TRITD1Av1G043870.2;TRITD1Av1G043870.3;TRITD1Av1G043870.4;TRITD1Av1G043870.5;TRITD1Av1G043870.6;TRITD1Av1G043870.7;TRITD1Av1G043870.8;TRITD1Av1G043870.9;TRITD1Av1G043870.10	chr1A	E3 ubiquitin-protein ligase UPL6 isoform X2 [Aegilops tauschii subsp. tauschii];E3 ubiquitin-protein ligase UPL6 isoform X1 [Aegilops tauschii subsp. tauschii]	15.631	17.684	14.6429	16.6447	16.7167	15.1807	15.2432	13.2428
TRITD1Av1G043950	TRITD1Av1G043950.1;TRITD1Av1G043950.2	chr1A	GA2ox-A1 [Triticum aestivum]	0.100639	0.213407	0.106365	0.253837	0.290685	0.10154	0.182191	0.156827
TRITD1Av1G044060	TRITD1Av1G044060.1	chr1A	DNA-directed RNA polymerase II subunit RPB7 [Triticum urartu]	0.187924	0.0001	0.435634	0.0001	0.329079	0.0001	0.191129	0.0001
TRITD1Av1G044070	TRITD1Av1G044070.1	chr1A	predicted protein [Hordeum vulgare subsp. vulgare]	2.97609	0.974019	3.2899	1.13128	3.97778	1.42092	4.85647	1.25873
TRITD1Av1G044200	TRITD1Av1G044200.1;TRITD1Av1G044200.2;TRITD1Av1G044200.3;TRITD1Av1G044200.4;TRITD1Av1G044200.5;TRITD1Av1G044200.6	chr1A	predicted protein, partial [Hordeum vulgare subsp. vulgare];uncharacterized protein LOC100835715 isoform X2 [Brachypodium distachyon];hypothetical protein TRIUR3_10625 [Triticum urartu]	4.46033	22.1715	4.6214	24.2348	4.71637	23.853	3.73658	21.909
TRITD1Av1G044210	TRITD1Av1G044210.1	chr1A	uncharacterized protein LOC109751039 [Aegilops tauschii subsp. tauschii]	0.136048	0.0001	0.0001	0.0001	0.0001	0.0001	0.0001	0.0001
TRITD1Av1G044220	TRITD1Av1G044220.1;TRITD1Av1G044220.2;TRITD1Av1G044220.3;TRITD1Av1G044220.4;TRITD1Av1G044220.5;TRITD1Av1G044220.6;TRITD1Av1G044220.7;TRITD1Av1G044220.8;TRITD1Av1G044220.9;TRITD1Av1G044220.10;TRITD1Av1G044220.11;TRITD1Av1G044220.12;TRITD1Av1G044220.13;TRITD1Av1G044220.14	chr1A	DNA-directed RNA polymerase D subunit 1 [Triticum urartu];DNA-directed RNA polymerase IV subunit 1 isoform X1 [Aegilops tauschii subsp. tauschii]	2.74051	1.21023	2.9724	1.86353	3.29907	1.30743	2.67224	1.48726
TRITD1Av1G044400	TRITD1Av1G044400.1;TRITD1Av1G044400.2;TRITD1Av1G044400.3;TRITD1Av1G044400.4;TRITD1Av1G044400.5;TRITD1Av1G044400.6	chr1A	putative flavin-containing monooxygenase 1 [Triticum urartu];probable flavin-containing monooxygenase 1 [Aegilops tauschii subsp. tauschii]	0.0001	0.0001	0.0001	0.0001	0.028651	0.0001	0.0001	0.0001
TRITD1Av1G044420	TRITD1Av1G044420.1;TRITD1Av1G044420.2	chr1A	lysine-specific demethylase JMJ25-like [Aegilops tauschii subsp. tauschii]	0.658662	0.0001	0.774922	0.0001	1.02106	0.0001	0.578059	0.0001
TRITD1Av1G044600	TRITD1Av1G044600.1	chr1A	uncharacterized protein LOC109751044 [Aegilops tauschii subsp. tauschii]	2.17686	0.0001	1.92646	0.0001	1.66155	0.0001	2.55528	0.0001
TRITD1Av1G044620	TRITD1Av1G044620.1;TRITD1Av1G044620.2;TRITD1Av1G044620.10;TRITD1Av1G044620.3;TRITD1Av1G044620.4;TRITD1Av1G044620.5;TRITD1Av1G044620.6;TRITD1Av1G044620.7;TRITD1Av1G044620.8;TRITD1Av1G044620.9;TRITD1Av1G044620.11;TRITD1Av1G044620.12;TRITD1Av1G044620.13	chr1A	type I inorganic proton-pumping pyrophosphatase 3-A [Triticum aestivum];pyrophosphate-energized vacuolar membrane proton pump 1-like [Aegilops tauschii subsp. tauschii];predicted protein [Hordeum vulgare subsp. vulgare]	67.9684	0.0001	67.7433	0.0001	68.2969	0.0001	62.3075	0.00588559
TRITD1Av1G044640	TRITD1Av1G044640.1;TRITD1Av1G044640.2;TRITD1Av1G044640.3;TRITD1Av1G044640.4;TRITD1Av1G044640.5;TRITD1Av1G044640.6;TRITD1Av1G044640.7;TRITD1Av1G044640.8;TRITD1Av1G044640.9;TRITD1Av1G044640.10;TRITD1Av1G044640.11	chr1A	serine/threonine-protein phosphatase 4 regulatory subunit 3-like [Aegilops tauschii subsp. tauschii]	12.181	12.6576	12.8507	15.7915	13.4714	10.9392	11.6066	12.3493
TRITD1Av1G044970	TRITD1Av1G044970.1;TRITD1Av1G044970.2;TRITD1Av1G044970.3;TRITD1Av1G044970.4;TRITD1Av1G044970.5;TRITD1Av1G044970.6;TRITD1Av1G044970.7	chr1A	probable E3 ubiquitin-protein ligase RHG1A isoform X2 [Aegilops tauschii subsp. tauschii];probable E3 ubiquitin-protein ligase RHG1A isoform X1 [Aegilops tauschii subsp. tauschii]	12.3667	11.8042	12.2818	12.1786	14.053	15.5991	13.135	9.14216
TRITD1Av1G045080	TRITD1Av1G045080.1;TRITD1Av1G045080.2	chr1A	Transcription factor ASG4 [Triticum urartu]	0.127087	0.0001	0.602179	0.0001	0.0001	0.0001	0.0514818	0.0001
TRITD1Av1G045090	TRITD1Av1G045090.1;TRITD1Av1G045090.2;TRITD1Av1G045090.3;TRITD1Av1G045090.4;TRITD1Av1G045090.5;TRITD1Av1G045090.6;TRITD1Av1G045090.7;TRITD1Av1G045090.8;TRITD1Av1G045090.9;TRITD1Av1G045090.10;TRITD1Av1G045090.11;TRITD1Av1G045090.12;TRITD1Av1G045090.13;TRITD1Av1G045090.14;TRITD1Av1G045090.15	chr1A	arginine--tRNA ligase, cytoplasmic-like isoform X1 [Aegilops tauschii subsp. tauschii];arginine--tRNA ligase, cytoplasmic-like isoform X2 [Aegilops tauschii subsp. tauschii];Arginyl-tRNA synthetase, cytoplasmic [Triticum urartu]	29.902	32.5629	28.0017	37.5225	29.4228	38.7324	27.1549	36.9272
TRITD1Av1G045420	TRITD1Av1G045420.1;TRITD1Av1G045420.2	chr1A	transcription initiation factor TFIID subunit 13-like [Aegilops tauschii subsp. tauschii];Transcription initiation factor TFIID subunit 13 [Triticum urartu]	21.3625	6.92792	21.3544	5.89322	14.941	6.28798	24.7486	5.04096
TRITD1Av1G045440	TRITD1Av1G045440.1;TRITD1Av1G045440.2;TRITD1Av1G045440.3;TRITD1Av1G045440.4;TRITD1Av1G045440.5;TRITD1Av1G045440.6	chr1A	Serine/arginine-rich splicing factor 4 [Triticum urartu];serine/arginine-rich splicing factor RS2Z32-like [Aegilops tauschii subsp. tauschii]	10.5216	0.0541688	10.8659	0.10321	9.26603	0.0001	8.85053	0.0785822
TRITD1Av1G045460	TRITD1Av1G045460.1;TRITD1Av1G045460.2	chr1A	Receptor-like protein kinase HERK 1 [Triticum urartu]	14.6521	2.82518	13.39	3.90397	16.1755	3.20743	15.4169	3.69182
TRITD1Av1G045490	TRITD1Av1G045490.1	chr1A	myb domain protein 3r-3 [Zea mays]	0.677711	1.72607	0.658923	1.72865	0.0001	2.29117	0.275005	2.08319
TRITD1Av1G045590	TRITD1Av1G045590.1;TRITD1Av1G045590.2;TRITD1Av1G045590.3;TRITD1Av1G045590.4;TRITD1Av1G045590.5;TRITD1Av1G045590.6	chr1A	uncharacterized protein LOC109736676 [Aegilops tauschii subsp. tauschii]	13.67	14.832	14.6737	14.7571	14.8264	18.232	15.6127	12.8749
TRITD1Av1G045600	TRITD1Av1G045600.1	chr1A	hypothetical protein BRADI_2g34717v3 [Brachypodium distachyon]	0.0001	0.916383	0.0001	0.603634	0.0001	0.945673	0.0001	0.448022
TRITD1Av1G045680	TRITD1Av1G045680.1	chr1A	uncharacterized protein LOC109785735 [Aegilops tauschii subsp. tauschii]	6.41526	0.0001	5.77126	0.0001	7.21668	0.0001	6.81343	0.0001
TRITD1Av1G045710	TRITD1Av1G045710.1	chr1A	Putative protease Do-like 14 [Triticum urartu]	1.36427	0.648657	1.42655	0.965249	1.14372	0.746661	1.11599	0.822341
TRITD1Av1G045900	TRITD1Av1G045900.1	chr1A	PH01B001I13.11 [Phyllostachys edulis]	0.128752	0.2406	0.197192	0.270884	0.345725	0.17666	0.210008	0.350239
TRITD1Av1G046060	TRITD1Av1G046060.1	chr1A	CRM-domain containing factor CFM3, chloroplastic/mitochondrial [Aegilops tauschii subsp. tauschii]	3.74467	1.22842	3.97522	1.4065	4.25617	0.352174	3.13059	1.34872
TRITD1Av1G046070	TRITD1Av1G046070.1;TRITD1Av1G046070.2;TRITD1Av1G046070.3;TRITD1Av1G046070.4	chr1A	VIL3 protein [Triticum monococcum subsp. aegilopoides]	13.08	5.59703	12.6669	4.87125	12.1987	7.25355	11.874	5.45491
TRITD1Av1G046080	TRITD1Av1G046080.1	chr1A	GDSL esterase/lipase At1g28600-like [Aegilops tauschii subsp. tauschii]	0.0001	0.198934	0.053979	0.0001	0.0001	0.136252	0.094801	0.844502
TRITD1Av1G046190	TRITD1Av1G046190.1;TRITD1Av1G046190.2;TRITD1Av1G046190.3;TRITD1Av1G046190.4;TRITD1Av1G046190.5;TRITD1Av1G046190.6;TRITD1Av1G046190.7;TRITD1Av1G046190.8;TRITD1Av1G046190.9	chr1A	Disease resistance RPP13-like protein 4 [Triticum urartu];putative disease resistance RPP13-like protein 3 [Aegilops tauschii subsp. tauschii]	1.46135	2.49635	2.17164	2.79133	1.75223	3.13021	1.64336	2.12225
TRITD1Av1G046310	TRITD1Av1G046310.1	chr1A	GDSL esterase/lipase At1g28600-like [Aegilops tauschii subsp. tauschii]	1.07289	7.12241	0.542562	6.45307	0.184477	5.15758	0.352544	7.61498
TRITD1Av1G046420	TRITD1Av1G046420.1	chr1A	hypothetical protein TRIUR3_18907 [Triticum urartu]	14.5716	10.8788	15.2747	8.87187	15.8143	11.3545	16.2386	8.33978
TRITD1Av1G046430	TRITD1Av1G046430.1;TRITD1Av1G046430.2;TRITD1Av1G046430.3	chr1A	hypothetical protein TRIUR3_18906 [Triticum urartu];pentatricopeptide repeat-containing protein At4g35850, mitochondrial [Aegilops tauschii subsp. tauschii]	26.9124	4.75687	25.1662	4.69857	18.8644	3.50577	19.1699	3.07817
TRITD1Av1G046470	TRITD1Av1G046470.1;TRITD1Av1G046470.2;TRITD1Av1G046470.3;TRITD1Av1G046470.4;TRITD1Av1G046470.5;TRITD1Av1G046470.6;TRITD1Av1G046470.7;TRITD1Av1G046470.8;TRITD1Av1G046470.9;TRITD1Av1G046470.10;TRITD1Av1G046470.11;TRITD1Av1G046470.12;TRITD1Av1G046470.13;TRITD1Av1G046470.14	chr1A	PAX-interacting protein 1 [Triticum urartu];mediator of DNA damage checkpoint protein 1 isoform X1 [Aegilops tauschii subsp. tauschii]	2.02036	0.117798	1.956	0.198966	2.92644	0.0222349	2.47235	0.101274
TRITD1Av1G046480	TRITD1Av1G046480.1;TRITD1Av1G046480.2;TRITD1Av1G046480.3	chr1A	nucleolar MIF4G domain-containing protein 1 [Aegilops tauschii subsp. tauschii];Nucleolar MIF4G domain-containing protein 1 [Triticum urartu]	5.89192	4.23833	6.38335	4.9939	6.74104	3.55519	5.97189	4.78469
TRITD1Av1G046490	TRITD1Av1G046490.1	chr1A	putative calcium-binding protein CML22 [Triticum urartu]	0.463455	2.56539	0.431349	3.02137	0.427492	3.3005	0.224435	2.64219
TRITD1Av1G046510	TRITD1Av1G046510.1	chr1A	pentatricopeptide repeat-containing protein At2g34400 [Aegilops tauschii subsp. tauschii]	0.448217	0.408587	0.477466	0.645421	0.39596	0.417758	0.34984	0.237273
TRITD1Av1G046590	TRITD1Av1G046590.1;TRITD1Av1G046590.2	chr1A	serine/threonine-protein kinase RIPK-like [Aegilops tauschii subsp. tauschii]	0.122993	0.482108	0.339124	2.38011	0.0001	2.37028	0.0761771	2.11563
TRITD1Av1G046800	TRITD1Av1G046800.1	chr1A	hypothetical protein TRIUR3_26978 [Triticum urartu]	5.71096	6.0529	6.14123	7.20248	9.04028	6.44566	4.03146	6.49784
TRITD1Av1G046860	TRITD1Av1G046860.1	chr1A	PHD finger protein ALFIN-LIKE 1 [Aegilops tauschii subsp. tauschii]	24.1297	3.52328	22.6323	4.12502	19.1719	3.69335	14.4163	3.99073
TRITD1Av1G046870	TRITD1Av1G046870.1	chr1A	PHD finger protein ALFIN-LIKE 1 [Aegilops tauschii subsp. tauschii]	71.2759	19.194	59.671	20.8159	60.8854	17.5493	70.3348	14.6069
TRITD1Av1G046980	TRITD1Av1G046980.1;TRITD1Av1G046980.2;TRITD1Av1G046980.3;TRITD1Av1G046980.4;TRITD1Av1G046980.5;TRITD1Av1G046980.6	chr1A	Acyl-coenzyme A oxidase 4, peroxisomal [Triticum urartu]	73.1065	53.6008	66.5279	49.7607	65.6356	53.5627	69.2593	46.5796
TRITD1Av1G047020	TRITD1Av1G047020.1	chr1A	Transcription factor bHLH51 [Triticum urartu]	0.956207	0.0001	0.854646	0.0001	0.598147	0.0001	0.588403	0.0001
TRITD1Av1G047280	TRITD1Av1G047280.1;TRITD1Av1G047280.2;TRITD1Av1G047280.3;TRITD1Av1G047280.4;TRITD1Av1G047280.5;TRITD1Av1G047280.6;TRITD1Av1G047280.7;TRITD1Av1G047280.8;TRITD1Av1G047280.9;TRITD1Av1G047280.10	chr1A	6-phosphofructo-2-kinase/fructose-2,6-bisphosphatase-like isoform X1 [Aegilops tauschii subsp. tauschii];6-phosphofructo-2-kinase/fructose-2,6-bisphosphatase-like isoform X3 [Aegilops tauschii subsp. tauschii];6-phosphofructo-2-kinase/fructose-2,6-biphosphatase 1 [Triticum urartu];6-phosphofructo-2-kinase/fructose-2,6-bisphosphatase-like isoform X2 [Aegilops tauschii subsp. tauschii]	10.1034	297.964	10.9263	282.65	11.6185	345.692	10.5355	335.552
TRITD1Av1G047300	TRITD1Av1G047300.1;TRITD1Av1G047300.2;TRITD1Av1G047300.3;TRITD1Av1G047300.4	chr1A	zinc transporter 6 [Aegilops tauschii subsp. tauschii]	11.3298	11.8847	10.4749	10.9749	10.7797	12.6829	9.64234	12.3644
TRITD1Av1G047310	TRITD1Av1G047310.1	chr1A	unnamed protein product [Triticum aestivum]	0.0001	0.0001	0.0001	0.0001	0.0001	0.0001	0.0001	0.0001
TRITD1Av1G047320	TRITD1Av1G047320.1	chr1A	unnamed protein product [Triticum aestivum]	0.0001	0.0001	0.0001	0.0001	0.0001	0.0001	0.0001	0.0001
TRITD1Av1G047410	TRITD1Av1G047410.1;TRITD1Av1G047410.2	chr1A	Aspartate--tRNA ligase 2, cytoplasmic [Dichanthelium oligosanthes]	5.76781	8.79524	5.41524	11.0402	6.16719	11.3833	5.07452	10.7707
TRITD1Av1G047670	TRITD1Av1G047670.1;TRITD1Av1G047670.2;TRITD1Av1G047670.3	chr1A	hypothetical protein TRIUR3_04371 [Triticum urartu];armadillo repeat-containing protein 8 [Setaria italica]	0.0001	0.0001	0.0001	0.0001	0.310692	0.103305	0.121095	0.0160113
TRITD1Av1G047680	TRITD1Av1G047680.1	chr1A	unnamed protein product [Triticum aestivum]	0.0001	0.0001	0.0001	0.0001	0.0001	0.0001	0.0001	0.0001
TRITD1Av1G047720	TRITD1Av1G047720.1	chr1A	hypothetical protein BRADI_3g11353v3 [Brachypodium distachyon]	0.0001	0.0001	0.093772	0.0001	0.071781	0.0001	0.167901	0.0001
TRITD1Av1G047740	TRITD1Av1G047740.1;TRITD1Av1G047740.2	chr1A	Kelch-like protein 5 [Triticum urartu]	22.1466	1.6767	22.3926	1.71133	25.3573	1.69513	25.333	1.47387
TRITD1Av1G047970	TRITD1Av1G047970.1	chr1A	chlorophyll a-binding protein CP47 (chloroplast) [Triticum aestivum]	0.094897	0.057234	0.0001	0.332514	0.097497	0.0001	0.061609	0.062414
TRITD1Av1G048030	TRITD1Av1G048030.1;TRITD1Av1G048030.2	chr1A	uncharacterized protein LOC109753038 [Aegilops tauschii subsp. tauschii];hypothetical protein TRIUR3_18326 [Triticum urartu]	7.0522	0.0001	7.86538	0.0001	3.69209	0.10301	3.60393	0.087491
TRITD1Av1G048040	TRITD1Av1G048040.1;TRITD1Av1G048040.2;TRITD1Av1G048040.3;TRITD1Av1G048040.4;TRITD1Av1G048040.5	chr1A	uncharacterized protein LOC109753040 isoform X1 [Aegilops tauschii subsp. tauschii];predicted protein, partial [Hordeum vulgare subsp. vulgare]	1.56215	1.24464	1.92709	1.11942	2.63039	1.31557	2.59461	1.92073
TRITD1Av1G048050	TRITD1Av1G048050.1	chr1A	LOB domain-containing protein 15-like [Aegilops tauschii subsp. tauschii]	0.0001	0.0001	0.0001	0.0001	0.0001	0.0001	0.0001	0.0001
TRITD1Av1G048170	TRITD1Av1G048170.1;TRITD1Av1G048170.2	chr1A	hypothetical protein TRIUR3_33954 [Triticum urartu];uncharacterized protein LOC109753037 [Aegilops tauschii subsp. tauschii]	5.45959	0.468917	5.92098	0.072691	4.33289	0.609894	3.50233	0.411157
TRITD1Av1G048260	TRITD1Av1G048260.1;TRITD1Av1G048260.2	chr1A	uncharacterized protein LOC109753034 [Aegilops tauschii subsp. tauschii];hypothetical protein TRIUR3_31456 [Triticum urartu]	12.3766	170.387	11.9824	183.838	11.0158	175.803	10.1371	150.601
TRITD1Av1G048350	TRITD1Av1G048350.1;TRITD1Av1G048350.2	chr1A	uncharacterized protein LOC109780902 isoform X2 [Aegilops tauschii subsp. tauschii]	20.6924	6.50848	22.327	6.58575	19.7791	6.01751	21.8249	5.25387
TRITD1Av1G048360	TRITD1Av1G048360.1;TRITD1Av1G048360.2;TRITD1Av1G048360.3;TRITD1Av1G048360.4	chr1A	uncharacterized membrane protein At1g06890-like [Aegilops tauschii subsp. tauschii]	15.6902	3.68125	14.7721	3.20066	13.9313	1.69538	14.6572	2.33851
TRITD1Av1G048410	TRITD1Av1G048410.1	chr1A	unnamed protein product [Triticum aestivum]	0.0001	0.0001	0.0001	0.0001	0.0001	0.0001	0.0001	0.0001
TRITD1Av1G048640	TRITD1Av1G048640.1;TRITD1Av1G048640.2;TRITD1Av1G048640.3;TRITD1Av1G048640.4	chr1A	60S ribosomal protein L10-2 [Triticum urartu];60S ribosomal protein L10-2 [Aegilops tauschii subsp. tauschii]	660.078	261.62	672.683	236.601	653.799	253.287	691.819	266.349
TRITD1Av1G048650	TRITD1Av1G048650.1;TRITD1Av1G048650.2	chr1A	RING finger and transmembrane domain-containing protein 2-like [Aegilops tauschii subsp. tauschii];predicted protein, partial [Hordeum vulgare subsp. vulgare]	13.5153	8.30116	13.1399	9.34632	12.6194	11.5298	15.7505	12.3634
TRITD1Av1G048860	TRITD1Av1G048860.1;TRITD1Av1G048860.2	chr1A	autophagy-related protein 18d [Triticum aestivum]	2.53258	11.9932	2.53623	9.33994	2.23078	12.0948	2.53322	8.9383
TRITD1Av1G048870	TRITD1Av1G048870.1	chr1A	unnamed protein product [Triticum aestivum]	17.9534	11.8412	15.0996	13.6737	15.602	8.52544	13.0119	6.18541
TRITD1Av1G049070	TRITD1Av1G049070.1	chr1A	cob (mitochondrion) [Triticum aestivum]	0.0001	0.0001	0.0001	0.0001	0.0001	0.0001	0.031497	0.0001
TRITD1Av1G049120	TRITD1Av1G049120.1;TRITD1Av1G049120.2	chr1A	predicted protein [Hordeum vulgare subsp. vulgare]	0.0310447	0.233035	0.0288586	0.0317052	0.037879	0.216363	0.0480983	0.0179298
TRITD1Av1G049140	TRITD1Av1G049140.1;TRITD1Av1G049140.2;TRITD1Av1G049140.3;TRITD1Av1G049140.4;TRITD1Av1G049140.5;TRITD1Av1G049140.6;TRITD1Av1G049140.7;TRITD1Av1G049140.8	chr1A	Glycerophosphoryl diester phosphodiesterase [Triticum urartu];predicted protein [Hordeum vulgare subsp. vulgare]	3.75166	16.5975	3.21971	11.445	2.55828	19.4635	2.6316	11.6747
TRITD1Av1G049300	TRITD1Av1G049300.1;TRITD1Av1G049300.2	chr1A	Tryptophan aminotransferase 1 [Triticum urartu];tryptophan aminotransferase related 2 [Triticum aestivum]	0.464252	0.0001	0.30395	0.0001	0.570703	0.0001	0.597003	0.0001
TRITD1Av1G049490	TRITD1Av1G049490.1;TRITD1Av1G049490.2;TRITD1Av1G049490.3	chr1A	uncharacterized protein LOC109760955 [Aegilops tauschii subsp. tauschii]	0.580245	0.17062	0.519835	0.563568	0.396711	0.167791	0.542637	0.215525
TRITD1Av1G049500	TRITD1Av1G049500.1;TRITD1Av1G049500.2;TRITD1Av1G049500.3	chr1A	Tryptophan aminotransferase 1 [Triticum urartu];pollen-specific leucine-rich repeat extensin-like protein 2 [Aegilops tauschii subsp. tauschii]	8.5074	1.56221	7.70168	2.00582	8.39519	1.68516	6.97371	1.44243
TRITD1Av1G049520	TRITD1Av1G049520.1;TRITD1Av1G049520.2	chr1A	probable LRR receptor-like serine/threonine-protein kinase At4g26540 [Aegilops tauschii subsp. tauschii]	0.039359	0.0001	0.040353	0.0001	0.021592	0.0001	0.071889	0.0001
TRITD1Av1G049650	TRITD1Av1G049650.1	chr1A	hypothetical protein TRIUR3_03146 [Triticum urartu]	0.0001	0.0001	0.0001	0.0001	0.0001	0.0001	0.0001	0.0001
TRITD1Av1G049720	TRITD1Av1G049720.1;TRITD1Av1G049720.2;TRITD1Av1G049720.3;TRITD1Av1G049720.4;TRITD1Av1G049720.5	chr1A	uncharacterized protein LOC109781852 [Aegilops tauschii subsp. tauschii]	0.0184673	0.0001	0.137554	0.0001	0.175065	0.0001	0.34213	0.0001
TRITD1Av1G049740	TRITD1Av1G049740.1;TRITD1Av1G049740.2;TRITD1Av1G049740.3;TRITD1Av1G049740.4;TRITD1Av1G049740.5	chr1A	uncharacterized protein LOC109781853 [Aegilops tauschii subsp. tauschii];hypothetical protein BRADI_2g34350v3 [Brachypodium distachyon]	3.43204	0.714159	2.96538	0.556869	2.84063	0.153559	2.74268	0.30892
TRITD1Av1G049940	TRITD1Av1G049940.1	chr1A	hypothetical protein TRIUR3_35191 [Triticum urartu]	0.0001	0.121025	0.0001	0.771896	0.0001	0.185305	0.0001	0.0001
TRITD1Av1G050070	TRITD1Av1G050070.1;TRITD1Av1G050070.2	chr1A	uncharacterized protein LOC109744605 [Aegilops tauschii subsp. tauschii]	23.7702	21.086	23.7775	23.7057	19.6309	27.2519	21.8019	18.8952
TRITD1Av1G050140	TRITD1Av1G050140.1	chr1A	DNA-directed RNA polymerase III subunit 1 [Brachypodium distachyon]	0.067017	0.034204	0.084989	0.0001	0.01949	0.0001	0.01268	0.0001
TRITD1Av1G050170	TRITD1Av1G050170.1;TRITD1Av1G050170.2;TRITD1Av1G050170.3	chr1A	LRR receptor-like serine/threonine-protein kinase GSO1 [Triticum urartu];LRR receptor-like serine/threonine-protein kinase GSO1 [Aegilops tauschii subsp. tauschii]	0.37495	0.0205547	0.433794	0.0178595	0.422573	0.047593	0.351118	0.0158542
TRITD1Av1G050200	TRITD1Av1G050200.1	chr1A	hypothetical protein BAE44_0005807 [Dichanthelium oligosanthes]	0.593041	0.0001	0.303199	0.0001	0.411382	0.0001	0.226806	0.093648
TRITD1Av1G050310	TRITD1Av1G050310.1;TRITD1Av1G050310.2;TRITD1Av1G050310.3	chr1A	protein NSP-INTERACTING KINASE 3-like [Aegilops tauschii subsp. tauschii]	11.9371	0.0001	12.6327	0.0001	13.4048	0.0001	14.2261	0.0001
TRITD1Av1G050350	TRITD1Av1G050350.1;TRITD1Av1G050350.2	chr1A	uncharacterized protein LOC109734685 [Aegilops tauschii subsp. tauschii];Protein ApaG [Triticum urartu]	14.2368	174.376	13.2872	174.146	9.9782	202.746	11.5858	196.054
TRITD1Av1G050440	TRITD1Av1G050440.1;TRITD1Av1G050440.2;TRITD1Av1G050440.3;TRITD1Av1G050440.4;TRITD1Av1G050440.5;TRITD1Av1G050440.6	chr1A	mRNA cap guanine-N7 methyltransferase 1 [Aegilops tauschii subsp. tauschii];predicted protein [Hordeum vulgare subsp. vulgare]	12.7892	12.6942	13.2341	12.7587	11.8831	13.9231	13.5617	11.4079
TRITD1Av1G050610	TRITD1Av1G050610.1;TRITD1Av1G050610.2;TRITD1Av1G050610.3	chr1A	predicted protein [Hordeum vulgare subsp. vulgare];Phosphoenolpyruvate/phosphate translocator 3, chloroplastic [Triticum urartu]	4.29019	59.2948	4.65929	62.5599	4.82528	64.1935	4.45049	54.2293
TRITD1Av1G050630	TRITD1Av1G050630.1	chr1A	phospholipase D alpha 1-like [Aegilops tauschii subsp. tauschii]	0.193667	0.253263	0.193473	0.737934	0.26982	0.409988	0.109102	0.374313
TRITD1Av1G050670	TRITD1Av1G050670.1;TRITD1Av1G050670.2;TRITD1Av1G050670.3	chr1A	predicted protein, partial [Hordeum vulgare subsp. vulgare]	1.27308	0.011215	1.09966	0.141629	0.766304	0.151407	0.526871	0.169935
TRITD1Av1G050900	TRITD1Av1G050900.1;TRITD1Av1G050900.2	chr1A	uncharacterized protein At2g34160 [Brachypodium distachyon]	0.0709421	0.18792	0.0001	0.65665	0.672515	0.383442	0.209869	0.0001
TRITD1Av1G050960	TRITD1Av1G050960.1;TRITD1Av1G050960.2	chr1A	methylmalonyl-CoA epimerase, mitochondrial-like [Aegilops tauschii subsp. tauschii]	16.6176	42.9362	26.3216	26.2648	21.1404	40.2048	15.1014	9.75081
TRITD1Av1G050970	TRITD1Av1G050970.1	chr1A	predicted protein [Hordeum vulgare subsp. vulgare]	0.0001	0.093001	0.017278	0.015768	0.0001	0.039856	0.0001	0.0001
TRITD1Av1G051160	TRITD1Av1G051160.1	chr1A	metallothionein-like protein 1 [Aegilops tauschii subsp. tauschii]	310.338	1217.95	300.148	1236.08	162.155	1131.89	146.547	1268.48
TRITD1Av1G051170	TRITD1Av1G051170.1;TRITD1Av1G051170.2;TRITD1Av1G051170.3;TRITD1Av1G051170.4;TRITD1Av1G051170.5;TRITD1Av1G051170.6	chr1A	GTPase obg [Triticum urartu]	28.6503	20.9307	29.6177	21.9819	30.5944	19.3078	28.3539	19.7507
TRITD1Av1G051320	TRITD1Av1G051320.1	chr1A	uncharacterized protein LOC109771898 [Aegilops tauschii subsp. tauschii]	1.23911	0.0001	0.601561	0.0001	0.0001	0.0001	0.1092	0.0001
TRITD1Av1G051430	TRITD1Av1G051430.1;TRITD1Av1G051430.2;TRITD1Av1G051430.3;TRITD1Av1G051430.4;TRITD1Av1G051430.5;TRITD1Av1G051430.6;TRITD1Av1G051430.7;TRITD1Av1G051430.8;TRITD1Av1G051430.9;TRITD1Av1G051430.10;TRITD1Av1G051430.11;TRITD1Av1G051430.12;TRITD1Av1G051430.13;TRITD1Av1G051430.14;TRITD1Av1G051430.15;TRITD1Av1G051430.16;TRITD1Av1G051430.17;TRITD1Av1G051430.18;TRITD1Av1G051430.19;TRITD1Av1G051430.20;TRITD1Av…	chr1A	putative cellulose synthase catalytic subunit [Hordeum vulgare];probable cellulose synthase A catalytic subunit 1 [UDP-forming] [Aegilops tauschii subsp. tauschii];predicted protein [Hordeum vulgare subsp. vulgare]	50.4366	1.12142	51.4019	1.40325	53.6897	1.10853	49.8308	1.31293
TRITD1Av1G051530	TRITD1Av1G051530.1	chr1A	hypothetical protein TRIUR3_08747 [Triticum urartu]	0.649092	0.266516	0.546335	0.518352	0.43835	0.536361	0.263944	0.947516
TRITD1Av1G051640	TRITD1Av1G051640.1	chr1A	uncharacterized protein At1g15400 [Brachypodium distachyon]	0.0001	0.0001	0.085224	0.0001	0.0001	0.0001	0.0001	0.0001
TRITD1Av1G051840	TRITD1Av1G051840.1;TRITD1Av1G051840.2;TRITD1Av1G051840.3;TRITD1Av1G051840.4;TRITD1Av1G051840.5	chr1A	mitochondrial ATPase complex subunit ATP10 [Aegilops tauschii subsp. tauschii];hypothetical protein TRIUR3_22535 [Triticum urartu]	13.1121	2.93224	11.2412	3.06472	9.64804	1.89545	11.0751	2.71612
TRITD1Av1G051850	TRITD1Av1G051850.1	chr1A	unknown protein [Oryza sativa Japonica Group]	26.152	1.432	28.8388	2.89318	23.5903	2.22712	31.1605	1.7896
TRITD1Av1G052060	TRITD1Av1G052060.1	chr1A	hypothetical protein TRIUR3_15934 [Triticum urartu]	0.793725	0.526225	0.903178	1.11297	0.290893	0.280808	0.124501	0.015707
TRITD1Av1G052070	TRITD1Av1G052070.1	chr1A	hypothetical protein TRIUR3_21397 [Triticum urartu]	0.65209	0.702492	0.385823	0.993034	0.46922	1.47031	0.450951	1.00618
TRITD1Av1G052120	TRITD1Av1G052120.1	chr1A	uncharacterized protein LOC109771888 [Aegilops tauschii subsp. tauschii]	17.2524	4.56046	13.2708	4.32024	10.5034	4.33696	11.9084	3.10999
TRITD1Av1G052130	TRITD1Av1G052130.1	chr1A	uncharacterized protein LOC109771887 [Aegilops tauschii subsp. tauschii]	10.1472	0.237465	8.52783	0.311848	9.36457	0.282351	6.27198	0.113502
TRITD1Av1G052140	TRITD1Av1G052140.1	chr1A	hypothetical protein TRIUR3_10337 [Triticum urartu]	0.0001	0.0001	0.0001	0.0001	0.0001	0.0001	0.0001	0.0001
TRITD1Av1G052260	TRITD1Av1G052260.1	chr1A	Histone-lysine N-methyltransferase, H3 lysine-9 specific SUVH5 [Triticum urartu]	3.76999	0.0001	3.79554	0.020459	3.75509	0.008852	3.00923	0.023234
TRITD1Av1G052350	TRITD1Av1G052350.1	chr1A	hypothetical protein [Triticum aestivum]	18.7992	2.6536	13.6788	1.91343	12.108	1.91654	11.4609	1.26559
TRITD1Av1G052410	TRITD1Av1G052410.1;TRITD1Av1G052410.2;TRITD1Av1G052410.3;TRITD1Av1G052410.4;TRITD1Av1G052410.5;TRITD1Av1G052410.6;TRITD1Av1G052410.7;TRITD1Av1G052410.8;TRITD1Av1G052410.9;TRITD1Av1G052410.10	chr1A	Boron transporter 4 [Triticum urartu];boron transporter 4-like [Aegilops tauschii subsp. tauschii]	23.2065	0.0537288	34.3966	0.0250047	17.4857	0.0381768	14.063	0.0319312
TRITD1Av1G052420	TRITD1Av1G052420.1	chr1A	pentatricopeptide repeat-containing protein At1g09900-like [Aegilops tauschii subsp. tauschii]	1.15115	0.352713	1.45672	0.426898	1.13625	0.28245	1.37771	0.481521
TRITD1Av1G052510	TRITD1Av1G052510.1	chr1A	UDP-glycosyltransferase 73E1-like [Aegilops tauschii subsp. tauschii]	1.33658	0.748819	1.34562	0.313467	1.38122	0.135034	1.39774	0.235918
TRITD1Av1G052540	TRITD1Av1G052540.1	chr1A	mitogen-activated protein kinase kinase kinase 3-like [Aegilops tauschii subsp. tauschii]	0.0001	0.0001	0.0001	0.0001	0.0001	0.005051	0.0001	0.0001
TRITD1Av1G052550	TRITD1Av1G052550.1	chr1A	UDP-glycosyltransferase 73E1-like [Aegilops tauschii subsp. tauschii]	0.0001	0.092401	0.0001	0.0001	0.0001	0.139636	0.0001	0.143123
TRITD1Av1G052560	TRITD1Av1G052560.1	chr1A	uncharacterized protein LOC100825523 [Brachypodium distachyon]	0.0001	0.0001	0.0001	0.0001	0.0001	0.0001	0.0001	0.0001
TRITD1Av1G053050	TRITD1Av1G053050.1;TRITD1Av1G053050.2;TRITD1Av1G053050.3;TRITD1Av1G053050.4	chr1A	coleoptile phototropism protein 1-like [Aegilops tauschii subsp. tauschii]	0.0001	0.0001	0.0459572	0.0001	0.0001	0.0001	0.0001	0.0001
TRITD1Av1G053070	TRITD1Av1G053070.1	chr1A		4.40841	5.76033	3.98862	6.04664	2.28286	5.47332	4.38441	3.94316
TRITD1Av1G053170	TRITD1Av1G053170.1;TRITD1Av1G053170.2;TRITD1Av1G053170.3;TRITD1Av1G053170.4	chr1A	Serine/threonine protein phosphatase 2A 57 kDa regulatory subunit B' iota isoform [Triticum urartu]	8.13422	3.97018	6.85996	3.45406	6.35557	2.02348	6.67093	3.17394
TRITD1Av1G053230	TRITD1Av1G053230.1;TRITD1Av1G053230.2;TRITD1Av1G053230.3;TRITD1Av1G053230.4;TRITD1Av1G053230.5	chr1A	auxin-responsive protein IAA15-like [Aegilops tauschii subsp. tauschii];Auxin-responsive protein IAA15 [Triticum urartu]	11.6038	14.0018	9.68011	8.29879	11.0693	10.136	9.68628	10.6496
TRITD1Av1G053240	TRITD1Av1G053240.1	chr1A	hypothetical protein TRIUR3_32661 [Triticum urartu]	0.0001	0.0001	0.0001	0.0001	0.0001	0.0001	0.0001	0.0001
TRITD1Av1G053260	TRITD1Av1G053260.1	chr1A	protein FAR1-RELATED SEQUENCE 5-like [Aegilops tauschii subsp. tauschii]	0.095903	0.0001	0.138515	0.0001	0.11033	0.0001	0.201807	0.0001
TRITD1Av1G053280	TRITD1Av1G053280.1	chr1A	uncharacterized protein LOC109753372 [Aegilops tauschii subsp. tauschii]	0.0001	0.0001	0.0001	0.0001	0.0001	0.0001	0.0001	0.0001
TRITD1Av1G053320	TRITD1Av1G053320.1;TRITD1Av1G053320.2;TRITD1Av1G053320.3;TRITD1Av1G053320.4	chr1A	hypothetical protein TRIUR3_33303 [Triticum urartu];pre-mRNA splicing factor SR-like 1 isoform X2 [Aegilops tauschii subsp. tauschii];pre-mRNA splicing factor SR-like 1 isoform X1 [Aegilops tauschii subsp. tauschii]	10.0356	18.5773	9.59511	18.9607	11.7405	20.3188	9.63191	18.0715
TRITD1Av1G053400	TRITD1Av1G053400.1;TRITD1Av1G053400.2	chr1A	E3 ubiquitin-protein ligase At1g12760-like [Aegilops tauschii subsp. tauschii]	7.30227	10.1438	5.98321	8.46479	8.52802	7.6379	7.10595	9.60924
TRITD1Av1G053500	TRITD1Av1G053500.1;TRITD1Av1G053500.2	chr1A	hypothetical protein TRIUR3_33403 [Triticum urartu];TPD1 protein homolog 1A-like [Aegilops tauschii subsp. tauschii]	0.0746028	0.0001	0.188364	0.0537642	0.240557	0.0001	0.172881	0.0001
TRITD1Av1G053710	TRITD1Av1G053710.1;TRITD1Av1G053710.2	chr1A	uncharacterized protein LOC109745852 [Aegilops tauschii subsp. tauschii]	0.0938548	0.123889	0.0949201	0.208984	0.121768	0.398032	0.210715	0.152734
TRITD1Av1G053780	TRITD1Av1G053780.1;TRITD1Av1G053780.2	chr1A	acyl transferase 7-like [Aegilops tauschii subsp. tauschii]	4.15618	0.165088	3.52028	0.025491	2.45458	0.108309	2.52712	0.022348
TRITD1Av1G053930	TRITD1Av1G053930.1	chr1A	protein indeterminate-domain 2-like [Aegilops tauschii subsp. tauschii]	0.0001	0.0001	0.0001	0.0001	0.0001	0.0001	0.0001	0.0001
TRITD1Av1G053960	TRITD1Av1G053960.1;TRITD1Av1G053960.2	chr1A	crocetin glucosyltransferase, chloroplastic-like [Aegilops tauschii subsp. tauschii];UDP-glycosyltransferase 75D1 [Triticum urartu]	2.85671	1.34041	2.40059	2.09628	1.81824	1.40907	1.5631	1.49461
TRITD1Av1G054020	TRITD1Av1G054020.1;TRITD1Av1G054020.2	chr1A	probable strigolactone esterase DAD2 [Aegilops tauschii subsp. tauschii];hypothetical protein TRIUR3_31182 [Triticum urartu]	1.84234	0.0001	2.57803	0.0001	2.63952	0.0001	2.54211	0.0001
TRITD1Av1G054200	TRITD1Av1G054200.1	chr1A	hypothetical protein TRIUR3_26789 [Triticum urartu]	7.14058	35.5488	8.66916	26.6166	6.28681	43.5799	8.18212	28.1855
TRITD1Av1G054520	TRITD1Av1G054520.1;TRITD1Av1G054520.2;TRITD1Av1G054520.3	chr1A	Leucine-rich repeat extensin-like protein 4 [Triticum urartu];leucine-rich repeat extensin-like protein 4 [Aegilops tauschii subsp. tauschii]	15.1545	1.40288	14.6886	2.27213	16.3336	1.01394	11.4798	1.70631
TRITD1Av1G054690	TRITD1Av1G054690.1;TRITD1Av1G054690.2;TRITD1Av1G054690.3;TRITD1Av1G054690.4	chr1A	MAR-binding filament-like protein 1 [Aegilops tauschii subsp. tauschii];hypothetical protein TRIUR3_29935 [Triticum urartu]	14.1477	8.24348	4.80801	9.28276	12.5345	7.27838	13.3725	8.39357
TRITD1Av1G054750	TRITD1Av1G054750.1;TRITD1Av1G054750.2	chr1A	uncharacterized protein LOC109742496 isoform X1 [Aegilops tauschii subsp. tauschii];uncharacterized protein LOC109742496 isoform X2 [Aegilops tauschii subsp. tauschii]	10.0772	6.96791	11.9901	9.59042	13.6417	12.8611	14.9618	9.21602
TRITD1Av1G054770	TRITD1Av1G054770.1;TRITD1Av1G054770.2;TRITD1Av1G054770.3;TRITD1Av1G054770.4;TRITD1Av1G054770.5	chr1A	ent-copalyl diphosphate synthase 1, chloroplastic-like [Aegilops tauschii subsp. tauschii];Ent-copalyl diphosphate synthase 1, chloroplastic [Triticum urartu]	0.235668	0.0113011	0.267369	0.0001	0.173164	0.0109089	0.217862	0.0001
TRITD1Av1G054820	TRITD1Av1G054820.1;TRITD1Av1G054820.2;TRITD1Av1G054820.3;TRITD1Av1G054820.4;TRITD1Av1G054820.5;TRITD1Av1G054820.6;TRITD1Av1G054820.7;TRITD1Av1G054820.8;TRITD1Av1G054820.9;TRITD1Av1G054820.10;TRITD1Av1G054820.11;TRITD1Av1G054820.12;TRITD1Av1G054820.13;TRITD1Av1G054820.14;TRITD1Av1G054820.15;TRITD1Av1G054820.16;TRITD1Av1G054820.17;TRITD1Av1G054820.18;TRITD1Av1G054820.19;TRITD1Av1G054820.20;TRITD1Av…	chr1A	Heat shock 70 kDa protein 4L [Triticum urartu];heat shock 70 kDa protein 15-like [Aegilops tauschii subsp. tauschii]	26.0651	11.5992	25.8797	17.4283	37.6429	19.8133	25.1498	7.35037
TRITD1Av1G054830	TRITD1Av1G054830.1;TRITD1Av1G054830.2;TRITD1Av1G054830.3;TRITD1Av1G054830.4;TRITD1Av1G054830.5;TRITD1Av1G054830.6;TRITD1Av1G054830.7;TRITD1Av1G054830.8;TRITD1Av1G054830.10;TRITD1Av1G054830.9;TRITD1Av1G054830.11;TRITD1Av1G054830.12;TRITD1Av1G054830.13;TRITD1Av1G054830.14;TRITD1Av1G054830.15;TRITD1Av1G054830.16;TRITD1Av1G054830.17;TRITD1Av1G054830.18;TRITD1Av1G054830.19;TRITD1Av1G054830.20;TRITD1Av…	chr1A	Heat shock 70 kDa protein 4L [Triticum urartu];heat shock 70 kDa protein 14-like [Aegilops tauschii subsp. tauschii]	59.5531	49.0455	58.5863	58.363	79.1825	64.0391	60.8462	46.1715
TRITD1Av1G054840	TRITD1Av1G054840.1	chr1A	Cytochrome P450 86B1 [Triticum urartu]	0.046652	0.055943	0.047774	0.034583	0.0001	0.0001	0.062004	0.0001
TRITD1Av1G054850	TRITD1Av1G054850.1	chr1A	60S ribosomal protein L18a-like protein [Aegilops tauschii subsp. tauschii]	5.5603	0.986862	5.47911	1.00764	4.28739	1.20627	4.39792	0.922886
TRITD1Av1G054970	TRITD1Av1G054970.1	chr1A	LEA-like protein 2 [Triticum aestivum]	18.8617	10.5508	21.2133	11.2429	16.4731	9.50415	21.0492	9.87115
TRITD1Av1G055020	TRITD1Av1G055020.1	chr1A	hypothetical protein TRIUR3_10580 [Triticum urartu]	0.0001	0.0001	0.0001	0.118981	0.0001	0.0001	0.0001	0.0001
TRITD1Av1G055030	TRITD1Av1G055030.1;TRITD1Av1G055030.2;TRITD1Av1G055030.3	chr1A	predicted protein, partial [Hordeum vulgare subsp. vulgare]	3.26962	23.3866	2.58703	24.1029	3.50081	32.3065	3.34032	38.2402
TRITD1Av1G055160	TRITD1Av1G055160.1;TRITD1Av1G055160.2;TRITD1Av1G055160.3;TRITD1Av1G055160.4	chr1A	FACT complex subunit SSRP1-B [Aegilops tauschii subsp. tauschii]	40.3827	52.0655	40.6085	52.7475	46.424	52.8341	45.9905	43.0175
TRITD1Av1G055190	TRITD1Av1G055190.1	chr1A	hypothetical protein TRIUR3_35391 [Triticum urartu]	0.0001	0.0001	0.0001	0.0001	0.0001	0.0001	0.0001	0.0001
TRITD1Av1G055400	TRITD1Av1G055400.1;TRITD1Av1G055400.2	chr1A	Werner syndrome ATP-dependent helicase homolog [Aegilops tauschii subsp. tauschii];unnamed protein product [Triticum aestivum]	0.0001	0.0001	0.0001	0.0001	0.0001	0.0001	0.0001	0.0001
TRITD1Av1G055430	TRITD1Av1G055430.1	chr1A	pentatricopeptide repeat-containing protein At5g65560-like [Aegilops tauschii subsp. tauschii]	5.16607	1.57706	5.39172	2.24887	6.47219	1.22091	4.86503	1.21645
TRITD1Av1G055690	TRITD1Av1G055690.1	chr1A	reverse transcriptase, partial [Triticum aestivum]	0.0001	0.0001	0.0001	0.0001	0.0001	0.0001	0.0001	0.0001
TRITD1Av1G055820	TRITD1Av1G055820.1;TRITD1Av1G055820.2;TRITD1Av1G055820.3;TRITD1Av1G055820.4;TRITD1Av1G055820.5	chr1A	hypothetical protein TRIUR3_15059 [Triticum urartu];uncharacterized protein LOC109755164 [Aegilops tauschii subsp. tauschii]	89.3259	66.3888	84.6745	68.1933	75.9595	79.8575	88.5418	73.6662
TRITD1Av1G055830	TRITD1Av1G055830.1;TRITD1Av1G055830.2	chr1A	hypothetical protein TRIUR3_15060 [Triticum urartu];uncharacterized protein LOC109755162 isoform X2 [Aegilops tauschii subsp. tauschii]	12.0972	15.6258	13.4775	18.1102	14.7873	18.3554	13.0153	17.0539
TRITD1Av1G056010	TRITD1Av1G056010.1	chr1A	hypothetical protein TRIUR3_26402 [Triticum urartu]	0.0001	0.0001	0.0001	0.0001	0.0001	0.0001	0.0001	0.0001
TRITD1Av1G056020	TRITD1Av1G056020.1;TRITD1Av1G056020.2;TRITD1Av1G056020.3;TRITD1Av1G056020.4;TRITD1Av1G056020.5;TRITD1Av1G056020.6;TRITD1Av1G056020.7;TRITD1Av1G056020.8;TRITD1Av1G056020.9;TRITD1Av1G056020.10;TRITD1Av1G056020.11	chr1A	serine/threonine-protein kinase 38-like isoform X1 [Aegilops tauschii subsp. tauschii]	11.596	9.25942	11.0941	9.86177	12.3247	11.6323	10.5596	7.57215
TRITD1Av1G056150	TRITD1Av1G056150.1	chr1A	protein ALP1-like [Aegilops tauschii subsp. tauschii]	2.42808	0.674439	5.561	1.87124	1.49231	0.156217	1.51166	2.01871
TRITD1Av1G056430	TRITD1Av1G056430.1;TRITD1Av1G056430.2;TRITD1Av1G056430.3;TRITD1Av1G056430.4;TRITD1Av1G056430.5;TRITD1Av1G056430.6;TRITD1Av1G056430.7;TRITD1Av1G056430.8;TRITD1Av1G056430.9	chr1A	uncharacterized protein LOC109755623 [Aegilops tauschii subsp. tauschii];hypothetical protein TRIUR3_24958 [Triticum urartu]	2.73453	3.59075	2.3519	3.82683	2.50531	3.15414	2.19871	3.13043
TRITD1Av1G056490	TRITD1Av1G056490.1;TRITD1Av1G056490.2	chr1A	hypothetical protein TRIUR3_34010 [Triticum urartu]	1.74012	3.81341	1.23471	3.15301	1.73873	4.28887	1.71454	3.16552
TRITD1Av1G056550	TRITD1Av1G056550.1;TRITD1Av1G056550.2;TRITD1Av1G056550.3	chr1A	pseudo histidine-containing phosphotransfer protein 2 [Aegilops tauschii subsp. tauschii]	2.95892	2.21357	1.92509	2.42968	1.72999	2.07408	2.04391	1.64377
TRITD1Av1G056560	TRITD1Av1G056560.1	chr1A	hypothetical protein TRIUR3_22887 [Triticum urartu]	0.409738	0.384246	0.332166	0.695431	0.354041	0.426946	0.106758	0.281772
TRITD1Av1G056950	TRITD1Av1G056950.1;TRITD1Av1G056950.2;TRITD1Av1G056950.3;TRITD1Av1G056950.4;TRITD1Av1G056950.5;TRITD1Av1G056950.6;TRITD1Av1G056950.7;TRITD1Av1G056950.8	chr1A	NADP-dependent malic enzyme, chloroplastic [Triticum urartu];NADP-dependent malic enzyme, chloroplastic-like isoform X2 [Aegilops tauschii subsp. tauschii];NADP-dependent malic enzyme, chloroplastic-like isoform X1 [Aegilops tauschii subsp. tauschii]	17.2145	7.91694	17.6937	10.5411	15.9582	16.4354	14.2647	16.1687
TRITD1Av1G057260	TRITD1Av1G057260.1	chr1A	unnamed protein product [Triticum aestivum]	0.0001	0.0001	0.089529	0.0001	0.0001	0.0001	0.0001	0.0001
TRITD1Av1G057320	TRITD1Av1G057320.1;TRITD1Av1G057320.2;TRITD1Av1G057320.3;TRITD1Av1G057320.4;TRITD1Av1G057320.5	chr1A	predicted protein [Hordeum vulgare subsp. vulgare];Auxin-responsive protein IAA16 [Triticum urartu]	0.248993	1.14366	0.591535	1.48853	0.5405	1.07846	0.61445	1.61618
TRITD1Av1G057330	TRITD1Av1G057330.1;TRITD1Av1G057330.2;TRITD1Av1G057330.3	chr1A	proteasome subunit beta type-7-B-like [Aegilops tauschii subsp. tauschii];Proteasome subunit beta type-7-A [Triticum urartu]	180.142	68.6646	173.271	68.7828	175.602	53.2487	173.282	52.4795
TRITD1Av1G057370	TRITD1Av1G057370.1;TRITD1Av1G057370.2;TRITD1Av1G057370.3	chr1A	hexokinase-7 [Aegilops tauschii subsp. tauschii]	1.64866	17.4919	2.10477	30.899	1.21374	37.6268	0.980361	21.9756
TRITD1Av1G057710	TRITD1Av1G057710.1;TRITD1Av1G057710.2;TRITD1Av1G057710.3	chr1A	protein IQ-DOMAIN 14-like isoform X2 [Aegilops tauschii subsp. tauschii];protein IQ-DOMAIN 14-like isoform X1 [Aegilops tauschii subsp. tauschii]	0.419177	0.0001	0.327584	0.0001	0.307435	0.0001	0.0912799	0.0001
TRITD1Av1G057770	TRITD1Av1G057770.1	chr1A	derlin-1 [Aegilops tauschii subsp. tauschii]	60.6818	34.0204	59.3692	29.1521	58.579	28.4035	63.696	25.9323
TRITD1Av1G057960	TRITD1Av1G057960.1	chr1A	predicted protein [Hordeum vulgare subsp. vulgare]	393.3	6.87269	353.376	2.30782	298.112	3.02012	431.593	2.92665
TRITD1Av1G058060	TRITD1Av1G058060.1;TRITD1Av1G058060.2	chr1A	leucine-rich repeat extensin-like protein 6 [Aegilops tauschii subsp. tauschii];Pollen-specific leucine-rich repeat extensin-like protein 1 [Triticum urartu]	1.86028	0.0298408	1.74633	0.0151563	1.86464	0.0351648	1.43043	0.0001
TRITD1Av1G058260	TRITD1Av1G058260.1	chr1A	hypothetical protein TRIUR3_10300 [Triticum urartu]	0.03145	0.24243	0.051211	0.421697	0.191744	0.508053	0.246535	0.455475
TRITD1Av1G058320	TRITD1Av1G058320.1	chr1A	hypothetical protein TRIUR3_00914 [Triticum urartu]	0.0001	0.0001	0.0001	0.0001	0.0001	0.0001	0.0001	0.0001
TRITD1Av1G058330	TRITD1Av1G058330.1	chr1A	hypothetical protein TRIUR3_03520 [Triticum urartu]	0.0001	0.0001	0.0001	0.0001	0.0001	0.0001	0.0001	0.0001
TRITD1Av1G058470	TRITD1Av1G058470.1	chr1A	probable tRNA N6-adenosine threonylcarbamoyltransferase [Aegilops tauschii subsp. tauschii]	2.40159	2.15042	1.96949	1.82501	2.43269	1.92141	2.46206	2.09025
TRITD1Av1G058680	TRITD1Av1G058680.1	chr1A	hypothetical protein TRIUR3_14389 [Triticum urartu]	0.349517	0.302855	0.172212	0.52882	0.206209	0.178118	0.0001	0.259923
TRITD1Av1G058980	TRITD1Av1G058980.1;TRITD1Av1G058980.2;TRITD1Av1G058980.3;TRITD1Av1G058980.4;TRITD1Av1G058980.5;TRITD1Av1G058980.6;TRITD1Av1G058980.7;TRITD1Av1G058980.8;TRITD1Av1G058980.9;TRITD1Av1G058980.10;TRITD1Av1G058980.11;TRITD1Av1G058980.12;TRITD1Av1G058980.13;TRITD1Av1G058980.14;TRITD1Av1G058980.15	chr1A	Casein kinase I-like protein 2 [Triticum urartu];casein kinase 1-like protein HD16 [Aegilops tauschii subsp. tauschii]	4.41301	7.53644	3.95117	8.49289	5.30095	7.7666	3.70913	5.46558
TRITD1Av1G059080	TRITD1Av1G059080.1	chr1A		0.0001	0.0001	0.0001	0.0001	0.0001	0.0001	0.0001	0.0001
TRITD1Av1G059110	TRITD1Av1G059110.1	chr1A	PRA1 family protein F3-like [Aegilops tauschii subsp. tauschii]	0.198575	0.561984	0.099718	0.31643	0.860976	0.833456	0.025266	0.723125
TRITD1Av1G059260	TRITD1Av1G059260.1;TRITD1Av1G059260.2;TRITD1Av1G059260.3;TRITD1Av1G059260.4;TRITD1Av1G059260.5	chr1A	Peroxidase 12 [Triticum urartu];peroxidase 42-like [Aegilops tauschii subsp. tauschii]	4.56368	0.232	4.39631	0.352789	2.78609	0.224141	2.75415	0.184824
TRITD1Av1G059380	TRITD1Av1G059380.1;TRITD1Av1G059380.2;TRITD1Av1G059380.3	chr1A	Polygalacturonase [Triticum urartu]	0.470252	0.171901	0.57413	0.158848	0.715469	0.14595	0.538691	0.398474
TRITD1Av1G059400	TRITD1Av1G059400.1;TRITD1Av1G059400.2;TRITD1Av1G059400.3;TRITD1Av1G059400.4;TRITD1Av1G059400.5;TRITD1Av1G059400.6	chr1A	thioredoxin-like 2, chloroplastic [Aegilops tauschii subsp. tauschii]	9.37457	23.4525	7.90293	20.4719	6.4967	16.7184	7.96954	31.3904
TRITD1Av1G059410	TRITD1Av1G059410.1	chr1A	uncharacterized protein LOC109740084 [Aegilops tauschii subsp. tauschii]	0.057571	0.0001	0.08806	0.0001	0.117099	0.08003	0.047312	0.0001
TRITD1Av1G059470	TRITD1Av1G059470.1;TRITD1Av1G059470.2	chr1A	hypothetical protein TRIUR3_26951 [Triticum urartu];patatin-like protein 2 [Aegilops tauschii subsp. tauschii]	1.96946	1.33988	1.41807	1.37131	1.4996	1.83357	1.47293	1.53805
TRITD1Av1G059480	TRITD1Av1G059480.1;TRITD1Av1G059480.2;TRITD1Av1G059480.3;TRITD1Av1G059480.4;TRITD1Av1G059480.5;TRITD1Av1G059480.6;TRITD1Av1G059480.7;TRITD1Av1G059480.8;TRITD1Av1G059480.9	chr1A	hypothetical protein TRIUR3_24084 [Triticum urartu];mitochondrial dicarboxylate/tricarboxylate transporter DTC-like [Aegilops tauschii subsp. tauschii]	196.297	24.87	185.351	25.2767	188.545	24.0615	196.475	22.5123
TRITD1Av1G059510	TRITD1Av1G059510.1;TRITD1Av1G059510.2	chr1A	Receptor-like protein kinase THESEUS 1 [Triticum urartu]	0.368148	0.036489	0.299181	0.0001	0.370604	0.0001	0.250058	0.0387551
TRITD1Av1G059520	TRITD1Av1G059520.1	chr1A	Receptor-like serine/threonine-protein kinase ALE2 [Triticum urartu]	1.11535	0.0001	1.77436	0.0001	1.13916	0.0001	1.65298	0.0001
TRITD1Av1G059540	TRITD1Av1G059540.1	chr1A	uncharacterized protein LOC109781215 [Aegilops tauschii subsp. tauschii]	0.370218	0.136769	0.584412	0.055998	0.705099	0.151178	0.450345	0.089371
TRITD1Av1G059550	TRITD1Av1G059550.1	chr1A	putative lipoxygenase 4 [Triticum urartu]	0.0001	0.0001	0.0001	0.0001	0.0001	0.0001	0.0001	0.0001
TRITD1Av1G059580	TRITD1Av1G059580.1;TRITD1Av1G059580.2;TRITD1Av1G059580.3;TRITD1Av1G059580.4;TRITD1Av1G059580.5;TRITD1Av1G059580.6;TRITD1Av1G059580.7;TRITD1Av1G059580.8	chr1A	SHAGGY-like kinase [Triticum aestivum];Shaggy-related protein kinase iota [Triticum urartu]	33.2375	14.2577	32.8445	14.671	33.5055	13.626	35.4596	12.9139
TRITD1Av1G059740	TRITD1Av1G059740.1;TRITD1Av1G059740.2;TRITD1Av1G059740.3	chr1A	60S ribosomal protein L11 [Triticum urartu]	308.015	70.3685	312.553	66.5258	267.889	70.6531	331.131	82.0718
TRITD1Av1G059780	TRITD1Av1G059780.1;TRITD1Av1G059780.2	chr1A	hypothetical protein TRIUR3_21218 [Triticum urartu]	3.592	0.0001	2.02499	0.0001	0.528763	0.0001	0.566891	0.0001
TRITD1Av1G059820	TRITD1Av1G059820.1;TRITD1Av1G059820.2;TRITD1Av1G059820.3;TRITD1Av1G059820.4;TRITD1Av1G059820.5;TRITD1Av1G059820.6	chr1A	hypothetical protein TRIUR3_35139 [Triticum urartu];diacylglycerol O-acyltransferase 1-like isoform X1 [Aegilops tauschii subsp. tauschii];diacylglycerol O-acyltransferase 1-like isoform X2 [Aegilops tauschii subsp. tauschii]	2.63989	10.6256	2.80559	8.86981	3.46695	9.05556	2.75455	9.64481
TRITD1Av1G059870	TRITD1Av1G059870.1;TRITD1Av1G059870.2	chr1A	hypothetical protein TRIUR3_31101 [Triticum urartu];IQ domain-containing protein IQM1-like isoform X3 [Aegilops tauschii subsp. tauschii]	1.00863	0.649771	0.828525	0.379946	0.579165	0.911159	1.08352	0.577413
TRITD1Av1G059880	TRITD1Av1G059880.1;TRITD1Av1G059880.2	chr1A	zinc transporter 7-like [Aegilops tauschii subsp. tauschii]	5.49183	16.2398	6.04344	19.8485	5.52587	23.4512	7.02756	26.2045
TRITD1Av1G059890	TRITD1Av1G059890.1;TRITD1Av1G059890.2;TRITD1Av1G059890.3;TRITD1Av1G059890.4	chr1A	putative beta-1,3-galactosyltransferase 12 [Triticum urartu];probable beta-1,3-galactosyltransferase 12 [Aegilops tauschii subsp. tauschii]	3.93939	2.44371	4.51649	2.27489	4.37067	1.56798	4.44339	1.83169
TRITD1Av1G059910	TRITD1Av1G059910.1	chr1A	NDR1/HIN1-like protein 13 [Aegilops tauschii subsp. tauschii]	17.6915	1.99459	16.1245	3.63086	16.972	2.81171	14.4751	2.30162
TRITD1Av1G060010	TRITD1Av1G060010.1;TRITD1Av1G060010.2;TRITD1Av1G060010.3	chr1A	MIKC-type MADS-box transcription factor WM2 [Triticum aestivum];MADS-box transcription factor 58-like isoform X1 [Aegilops tauschii subsp. tauschii]	203.9	3.45308	184.755	6.03065	171.057	0.151943	174.856	1.07515
TRITD1Av1G060130	TRITD1Av1G060130.1	chr1A	uncharacterized protein LOC109761641 [Aegilops tauschii subsp. tauschii]	2.27881	1.287	1.86084	2.42705	1.15529	1.46456	1.33326	0.755057
TRITD1Av1G060140	TRITD1Av1G060140.1;TRITD1Av1G060140.2;TRITD1Av1G060140.3;TRITD1Av1G060140.4	chr1A	N-alpha-acetyltransferase MAK3 [Aegilops tauschii subsp. tauschii]	7.06306	3.05644	7.13058	3.78228	4.77117	2.97985	6.35703	3.72598
TRITD1Av1G060370	TRITD1Av1G060370.1;TRITD1Av1G060370.2;TRITD1Av1G060370.3;TRITD1Av1G060370.4;TRITD1Av1G060370.5	chr1A	mannosyl-oligosaccharide 1,2-alpha-mannosidase MNS3 [Aegilops tauschii subsp. tauschii];Mannosyl-oligosaccharide 1,2-alpha-mannosidase MNS3 [Triticum urartu];putative alpha-mannosidase [Oryza sativa Japonica Group]	23.0598	11.4745	21.0011	11.9078	21.0902	9.83749	23.4567	7.85234
TRITD1Av1G060440	TRITD1Av1G060440.1;TRITD1Av1G060440.2;TRITD1Av1G060440.3;TRITD1Av1G060440.4	chr1A	Gibberellin 2-beta-dioxygenase [Triticum urartu];GA2ox-A10 [Triticum aestivum]	0.470356	0.0540224	0.617623	0.0001	0.131356	0.0001	0.103407	0.0001
TRITD1Av1G060490	TRITD1Av1G060490.1	chr1A	uncharacterized protein LOC109781565 isoform X2 [Aegilops tauschii subsp. tauschii]	0.070383	0.0001	0.072076	0.0001	0.052515	0.0001	0.0001	0.0001
TRITD1Av1G060740	TRITD1Av1G060740.1	chr1A	hypothetical protein TRIUR3_27616 [Triticum urartu]	0.0001	0.0001	0.0001	0.0001	0.0001	0.0001	0.0001	0.0001
TRITD1Av1G060900	TRITD1Av1G060900.1;TRITD1Av1G060900.2;TRITD1Av1G060900.3;TRITD1Av1G060900.4	chr1A	abscisic acid receptor PYL9-like [Aegilops tauschii subsp. tauschii]	13.446	51.1228	12.6243	57.4798	9.32855	62.5311	10.8809	43.0088
TRITD1Av1G061050	TRITD1Av1G061050.1;TRITD1Av1G061050.2;TRITD1Av1G061050.3;TRITD1Av1G061050.4;TRITD1Av1G061050.5;TRITD1Av1G061050.6;TRITD1Av1G061050.7	chr1A	ABC transporter G family member 15 [Triticum urartu];ABC transporter G family member 12-like [Aegilops tauschii subsp. tauschii];ABCG12, partial [Triticum polonicum]	6.66911	9.91008	6.14915	9.90871	7.89754	7.61184	6.22157	8.96821
TRITD1Av1G061110	TRITD1Av1G061110.1;TRITD1Av1G061110.2	chr1A	coiled-coil domain-containing protein 25 [Aegilops tauschii subsp. tauschii]	118.321	45.5098	121.43	35.8892	115.436	37.6	120.951	34.6575
TRITD1Av1G061280	TRITD1Av1G061280.1	chr1A	unnamed protein product [Triticum aestivum]	0.0001	0.0001	0.0001	0.0001	0.0001	0.0001	0.0001	0.0001
TRITD1Av1G061300	TRITD1Av1G061300.1;TRITD1Av1G061300.2	chr1A	predicted protein [Hordeum vulgare subsp. vulgare];Rhomboid protease AarA [Triticum urartu]	7.34493	11.5343	7.0116	11.9974	6.0948	10.2321	6.34136	9.93849
TRITD1Av1G061350	TRITD1Av1G061350.1;TRITD1Av1G061350.2;TRITD1Av1G061350.3;TRITD1Av1G061350.4	chr1A	S-type anion channel SLAH3 [Triticum urartu]	0.801892	0.366589	0.915547	0.27398	1.24985	0.273309	1.09357	0.453784
TRITD1Av1G061510	TRITD1Av1G061510.1;TRITD1Av1G061510.2;TRITD1Av1G061510.3;TRITD1Av1G061510.4;TRITD1Av1G061510.5;TRITD1Av1G061510.6;TRITD1Av1G061510.7	chr1A	ATP-dependent DNA helicase DDX11-like [Aegilops tauschii subsp. tauschii];ATP-dependent RNA helicase chl1 [Triticum urartu];ATP-dependent DNA helicase DDX11 [Aegilops tauschii subsp. tauschii]	0.143051	0.0001	0.169712	0.0001	0.170003	0.0001	0.261894	0.0001
TRITD1Av1G061550	TRITD1Av1G061550.1	chr1A	unnamed protein product [Triticum aestivum]	10.5788	14.5701	11.2905	14.2504	11.1178	11.9599	10.1578	13.5138
TRITD1Av1G061820	TRITD1Av1G061820.1	chr1A	hypothetical protein TRIUR3_26040 [Triticum urartu]	0.0001	0.0001	0.0001	0.0001	0.0001	0.0001	0.0001	0.0001
TRITD1Av1G061830	TRITD1Av1G061830.1;TRITD1Av1G061830.2	chr1A	predicted protein [Hordeum vulgare subsp. vulgare];uncharacterized protein LOC109735028 [Aegilops tauschii subsp. tauschii]	6.38972	13.6505	5.41482	17.0982	4.9871	17.8062	5.48787	18.4413
TRITD1Av1G061970	TRITD1Av1G061970.1	chr1A	hypothetical protein TRIUR3_28988 [Triticum urartu]	0.0001	0.0001	0.0001	0.0001	0.0001	0.0001	0.0001	0.0001
TRITD1Av1G062180	TRITD1Av1G062180.1;TRITD1Av1G062180.2;TRITD1Av1G062180.3;TRITD1Av1G062180.4;TRITD1Av1G062180.5	chr1A	uncharacterized protein LOC109755951 [Aegilops tauschii subsp. tauschii]	6.04784	6.7964	5.08504	8.52414	5.9344	10.1005	5.02366	7.58154
TRITD1Av1G062210	TRITD1Av1G062210.1	chr1A	protein FAR1-RELATED SEQUENCE 6-like [Brachypodium distachyon]	1.19139	0.0001	1.08371	0.0001	0.698356	0.0001	0.866975	0.0001
TRITD1Av1G062330	TRITD1Av1G062330.1	chr1A	hypothetical protein TRIUR3_21600 [Triticum urartu]	0.427073	0.13937	0.391266	0.326038	0.318742	0.357474	0.399964	0.10586
TRITD1Av1G062550	TRITD1Av1G062550.1;TRITD1Av1G062550.2;TRITD1Av1G062550.3;TRITD1Av1G062550.4;TRITD1Av1G062550.5;TRITD1Av1G062550.6;TRITD1Av1G062550.7	chr1A	predicted protein [Hordeum vulgare subsp. vulgare];U1 small nuclear ribonucleoprotein 70 kDa-like [Aegilops tauschii subsp. tauschii]	30.24	21.2871	29.7039	24.9478	36.2127	23.1324	31.1017	21.9578
TRITD1Av1G062580	TRITD1Av1G062580.1	chr1A	hypothetical protein TRIUR3_33704 [Triticum urartu]	0.0001	0.0001	0.0001	0.0001	0.0001	0.0001	0.0001	0.0001
TRITD1Av1G062820	TRITD1Av1G062820.1;TRITD1Av1G062820.2;TRITD1Av1G062820.3;TRITD1Av1G062820.4;TRITD1Av1G062820.5;TRITD1Av1G062820.6;TRITD1Av1G062820.7;TRITD1Av1G062820.10;TRITD1Av1G062820.8;TRITD1Av1G062820.9;TRITD1Av1G062820.11;TRITD1Av1G062820.12;TRITD1Av1G062820.13	chr1A	hypothetical protein TRIUR3_20955 [Triticum urartu];transcription factor bHLH68-like isoform X3 [Aegilops tauschii subsp. tauschii];transcription factor bHLH68-like isoform X2 [Aegilops tauschii subsp. tauschii];predicted protein [Hordeum vulgare subsp. vulgare]	0.530642	1.87514	0.478592	2.53535	0.488525	2.15943	0.571546	1.85312
TRITD1Av1G063170	TRITD1Av1G063170.1	chr1A	hypothetical protein TRIUR3_31061 [Triticum urartu]	1.16866	0.0001	0.895507	0.0001	0.0001	0.0001	0.0001	0.0001
TRITD1Av1G063430	TRITD1Av1G063430.1	chr1A	hypothetical protein TRIUR3_31602 [Triticum urartu]	0.0001	0.0001	0.0001	0.0001	0.0001	0.0001	0.0001	0.0001
TRITD1Av1G063510	TRITD1Av1G063510.1;TRITD1Av1G063510.2	chr1A	40S ribosomal protein S7 [Aegilops tauschii subsp. tauschii];40S ribosomal protein S7 [Triticum urartu]	186.857	39.9359	178.317	42.0619	172.51	35.9796	191.504	42.2774
TRITD1Av1G063530	TRITD1Av1G063530.1;TRITD1Av1G063530.2;TRITD1Av1G063530.3;TRITD1Av1G063530.4	chr1A	Zinc finger protein-like 1-like protein [Triticum urartu];uncharacterized protein LOC109767166 [Aegilops tauschii subsp. tauschii]	23.8888	10.5136	22.2146	9.72324	25.2772	8.11349	23.137	7.11885
TRITD1Av1G063740	TRITD1Av1G063740.1	chr1A	unnamed protein product [Triticum aestivum]	0.0001	0.0001	0.0001	0.0001	0.0001	0.0001	0.0001	0.0001
TRITD1Av1G063980	TRITD1Av1G063980.1;TRITD1Av1G063980.2;TRITD1Av1G063980.3	chr1A	R1R2R3-MYB protein [Triticum aestivum]	4.41842	0.693016	4.50952	0.751404	3.5239	0.0194138	2.56485	0.0448238
TRITD1Av1G064200	TRITD1Av1G064200.1;TRITD1Av1G064200.2;TRITD1Av1G064200.3;TRITD1Av1G064200.4	chr1A	DNA replication licensing factor MCM6 [Aegilops tauschii subsp. tauschii]	56.7742	0.162368	55.9403	0.0534176	66.4085	0.112963	58.0582	0.0640211
TRITD1Av1G064310	TRITD1Av1G064310.1	chr1A		0.0001	0.0001	0.0001	0.0001	0.0001	0.0001	0.0001	0.0001
TRITD1Av1G064510	TRITD1Av1G064510.1;TRITD1Av1G064510.2;TRITD1Av1G064510.3;TRITD1Av1G064510.4	chr1A	putative ubiquitin-conjugating enzyme E2 26 [Triticum urartu]	24.8172	10.7161	26.9349	10.0694	23.9545	11.9932	23.5128	10.4123
TRITD1Av1G064850	TRITD1Av1G064850.1;TRITD1Av1G064850.2;TRITD1Av1G064850.3	chr1A	bidirectional sugar transporter SWEET3a [Aegilops tauschii subsp. tauschii]	0.772812	9.068	0.578048	4.86845	0.257216	9.82504	1.18009	12.3949
TRITD1Av1G065060	TRITD1Av1G065060.1;TRITD1Av1G065060.2	chr1A	hypothetical protein TRIUR3_23331 [Triticum urartu]	0.066215	0.078451	0.206791	0.043177	0.0001	0.113234	0.108652	0.066747
TRITD1Av1G065070	TRITD1Av1G065070.1;TRITD1Av1G065070.2	chr1A	predicted protein, partial [Hordeum vulgare subsp. vulgare]	7.78455	3.85219	8.09129	5.93035	7.06066	4.68121	7.72729	5.19647
TRITD1Av1G065240	TRITD1Av1G065240.1	chr1A	hypothetical protein TRIUR3_35121 [Triticum urartu]	0.0001	0.0001	0.0001	0.0001	0.0001	0.0001	0.0001	0.0001
TRITD1Av1G065300	TRITD1Av1G065300.1;TRITD1Av1G065300.2;TRITD1Av1G065300.3	chr1A	DNA-directed RNA polymerase subunit alpha [Triticum urartu];RNA polymerase alpha subunit (chloroplast) [Aegilops geniculata];RNA polymerase alpha subunit (chloroplast) [Elymus gmelinii]	0.0001	0.0001	0.0001	0.0001	0.0001	0.0001	0.0001	0.0152717
TRITD1Av1G065310	TRITD1Av1G065310.1	chr1A	PREDICTED: uncharacterized protein LOC109235942 [Nicotiana attenuata]	0.0001	0.0001	0.0001	0.0001	0.0001	0.0001	0.0001	0.0001
TRITD1Av1G065320	TRITD1Av1G065320.1	chr1A	hypothetical protein GQ55_4G159700 [Panicum hallii var. hallii]	0.0001	0.0001	0.0001	0.0001	0.0001	0.0001	0.0001	0.0001
TRITD1Av1G065330	TRITD1Av1G065330.1	chr1A	NADH-plastoquinone oxidoreductase subunit 1 (chloroplast) [Hordeum vulgare subsp. vulgare]	0.0001	0.0001	0.0001	0.0001	0.25792	0.0001	0.0001	0.0001
TRITD1Av1G065420	TRITD1Av1G065420.1;TRITD1Av1G065420.2;TRITD1Av1G065420.3;TRITD1Av1G065420.4;TRITD1Av1G065420.5;TRITD1Av1G065420.6;TRITD1Av1G065420.7	chr1A	DNA polymerase epsilon catalytic subunit A-like [Aegilops tauschii subsp. tauschii];DNA polymerase epsilon catalytic subunit A [Triticum urartu]	4.22068	0.258881	5.25099	0.722227	6.08747	0.333967	5.18171	0.343443
TRITD1Av1G065600	TRITD1Av1G065600.1	chr1A		2.562	3.26632	2.86497	3.96835	1.82538	4.34657	2.7361	3.87818
TRITD1Av1G065930	TRITD1Av1G065930.1;TRITD1Av1G065930.2;TRITD1Av1G065930.3;TRITD1Av1G065930.4	chr1A	RNA-binding protein 39-like [Aegilops tauschii subsp. tauschii];predicted protein [Hordeum vulgare subsp. vulgare]	13.6469	15.1391	14.7585	14.8504	18.9638	17.1896	16.3836	18.4587
TRITD1Av1G066300	TRITD1Av1G066300.1;TRITD1Av1G066300.2;TRITD1Av1G066300.3;TRITD1Av1G066300.4;TRITD1Av1G066300.5;TRITD1Av1G066300.6;TRITD1Av1G066300.7;TRITD1Av1G066300.8;TRITD1Av1G066300.9;TRITD1Av1G066300.10	chr1A	hypothetical protein TRIUR3_17389 [Triticum urartu];uncharacterized protein LOC109783093 [Aegilops tauschii subsp. tauschii];hypothetical protein TRIUR3_17388 [Triticum urartu];hypothetical protein TRIUR3_17387 [Triticum urartu]	3.06437	11.8969	3.27942	11.8148	2.85956	10.3049	2.99845	10.322
TRITD1Av1G066890	TRITD1Av1G066890.1;TRITD1Av1G066890.2;TRITD1Av1G066890.3;TRITD1Av1G066890.4;TRITD1Av1G066890.5;TRITD1Av1G066890.6;TRITD1Av1G066890.10;TRITD1Av1G066890.7;TRITD1Av1G066890.8;TRITD1Av1G066890.9;TRITD1Av1G066890.11;TRITD1Av1G066890.12;TRITD1Av1G066890.13;TRITD1Av1G066890.14;TRITD1Av1G066890.15;TRITD1Av1G066890.16;TRITD1Av1G066890.17;TRITD1Av1G066890.18	chr1A	phospholipid-transporting ATPase 3 isoform X1 [Aegilops tauschii subsp. tauschii];phospholipid-transporting ATPase 3 isoform X3 [Aegilops tauschii subsp. tauschii];Phospholipid-transporting ATPase 3 [Triticum urartu]	9.67073	13.7417	10.5804	16.9264	12.3302	16.0186	10.381	14.7501
TRITD1Av1G066930	TRITD1Av1G066930.1;TRITD1Av1G066930.2;TRITD1Av1G066930.3	chr1A	probable metal-nicotianamine transporter YSL3 [Aegilops tauschii subsp. tauschii];putative metal-nicotianamine transporter YSL3 [Triticum urartu]	0.0164321	0.0001	0.0001	0.0001	0.0001	0.0001	0.0001	0.0001
TRITD1Av1G067280	TRITD1Av1G067280.1	chr1A	serine/threonine-protein kinase RHS3-like isoform X2 [Aegilops tauschii subsp. tauschii]	0.153575	0.0001	0.0337	0.0001	0.0001	0.0001	0.0001	0.0001
TRITD1Av1G067410	TRITD1Av1G067410.1	chr1A		1.59462	1.4541	1.03413	2.16002	1.4526	1.47188	1.59528	1.80654
TRITD1Av1G067490	TRITD1Av1G067490.1;TRITD1Av1G067490.2;TRITD1Av1G067490.3;TRITD1Av1G067490.4;TRITD1Av1G067490.5;TRITD1Av1G067490.6;TRITD1Av1G067490.7;TRITD1Av1G067490.8;TRITD1Av1G067490.9;TRITD1Av1G067490.10;TRITD1Av1G067490.11	chr1A	heat shock 70 kDa protein 6, chloroplastic-like [Aegilops tauschii subsp. tauschii];Stromal 70 kDa heat shock-related protein, chloroplastic [Triticum urartu]	68.6785	190.41	60.2255	223.981	67.3818	254.615	49.8378	194.272
TRITD1Av1G067540	TRITD1Av1G067540.1;TRITD1Av1G067540.2	chr1A	hypothetical protein TRIUR3_20267 [Triticum urartu];uncharacterized protein LOC109787240 [Aegilops tauschii subsp. tauschii]	0.0001	0.0163392	0.0001	0.0995262	0.0001	0.0001	0.0001	0.0206598
TRITD1Av1G067690	TRITD1Av1G067690.1	chr1A	PREDICTED: uncharacterized protein LOC104903051 [Beta vulgaris subsp. vulgaris]	0.0001	0.0001	0.0001	0.0001	0.0001	0.0001	0.0001	0.0001
TRITD1Av1G068120	TRITD1Av1G068120.1;TRITD1Av1G068120.2;TRITD1Av1G068120.3;TRITD1Av1G068120.4;TRITD1Av1G068120.5;TRITD1Av1G068120.6;TRITD1Av1G068120.7;TRITD1Av1G068120.8	chr1A	putative zinc transporter At3g08650 [Aegilops tauschii subsp. tauschii];hypothetical protein TRIUR3_31071 [Triticum urartu]	19.3952	15.2378	17.1764	16.6139	19.7021	14.8067	17.0448	13.7262
TRITD1Av1G068360	TRITD1Av1G068360.1;TRITD1Av1G068360.2;TRITD1Av1G068360.3;TRITD1Av1G068360.4;TRITD1Av1G068360.5;TRITD1Av1G068360.6;TRITD1Av1G068360.7;TRITD1Av1G068360.8;TRITD1Av1G068360.9;TRITD1Av1G068360.10;TRITD1Av1G068360.11;TRITD1Av1G068360.12;TRITD1Av1G068360.13;TRITD1Av1G068360.14;TRITD1Av1G068360.15;TRITD1Av1G068360.16;TRITD1Av1G068360.17;TRITD1Av1G068360.18;TRITD1Av1G068360.19;TRITD1Av1G068360.20;TRITD1Av…	chr1A	pentatricopeptide repeat-containing protein MRL1, chloroplastic isoform X2 [Aegilops tauschii subsp. tauschii];pentatricopeptide repeat-containing protein MRL1, chloroplastic isoform X1 [Aegilops tauschii subsp. tauschii];hypothetical protein TRIUR3_27440 [Triticum urartu];Pentatricopeptide repeat-containing protein MRL1, chloroplastic [Zea mays]	5.17014	53.0977	5.88602	64.4626	6.62827	64.5651	5.43409	69.0612
TRITD1Av1G068370	TRITD1Av1G068370.1	chr1A	hypothetical protein TRIUR3_19472 [Triticum urartu]	0.0001	0.0001	0.0001	0.007462	0.0001	0.0001	0.0001	0.313997
TRITD1Av1G068400	TRITD1Av1G068400.1	chr1A	putative lactoylglutathione lyase, chloroplast [Triticum urartu]	84.1835	105.985	77.0494	98.2478	76.8023	97.0407	92.4865	94.6736
TRITD1Av1G068790	TRITD1Av1G068790.1;TRITD1Av1G068790.2;TRITD1Av1G068790.3;TRITD1Av1G068790.4;TRITD1Av1G068790.5;TRITD1Av1G068790.6;TRITD1Av1G068790.7;TRITD1Av1G068790.8;TRITD1Av1G068790.9;TRITD1Av1G068790.10;TRITD1Av1G068790.11;TRITD1Av1G068790.12;TRITD1Av1G068790.13	chr1A	hypothetical protein TRIUR3_31633 [Triticum urartu];ER membrane protein complex subunit 1 [Aegilops tauschii subsp. tauschii]	34.5217	21.9473	35.0934	22.2629	36.6098	17.5684	32.7507	18.4204
TRITD1Av1G068870	TRITD1Av1G068870.1;TRITD1Av1G068870.2;TRITD1Av1G068870.10;TRITD1Av1G068870.3;TRITD1Av1G068870.4;TRITD1Av1G068870.5;TRITD1Av1G068870.6;TRITD1Av1G068870.7;TRITD1Av1G068870.8;TRITD1Av1G068870.9;TRITD1Av1G068870.11;TRITD1Av1G068870.12	chr1A	Lysine-specific demethylase 5A [Triticum urartu]	4.95723	3.60045	5.50781	3.60961	5.64003	3.81602	5.57773	2.42701
TRITD1Av1G069390	TRITD1Av1G069390.1	chr1A	probable histone H2A variant 2 [Aegilops tauschii subsp. tauschii]	157.241	0.0001	144.807	0.079569	116.31	0.167429	173.886	0.0001
TRITD1Av1G069760	TRITD1Av1G069760.1;TRITD1Av1G069760.2;TRITD1Av1G069760.3;TRITD1Av1G069760.4;TRITD1Av1G069760.5;TRITD1Av1G069760.6;TRITD1Av1G069760.7;TRITD1Av1G069760.8;TRITD1Av1G069760.10;TRITD1Av1G069760.9;TRITD1Av1G069760.11;TRITD1Av1G069760.12;TRITD1Av1G069760.13;TRITD1Av1G069760.14	chr1A	uncharacterized protein LOC109762302 [Aegilops tauschii subsp. tauschii];hypothetical protein TRIUR3_19770 [Triticum urartu]	27.1353	17.5498	25.1066	16.0635	25.7951	14.0903	25.5912	12.7818
TRITD1Av1G070310	TRITD1Av1G070310.1	chr1A	hypothetical protein TRIUR3_27713 [Triticum urartu]	7.47878	30.9197	6.41937	29.9815	6.83227	31.2386	7.11743	26.7191
TRITD1Av1G070320	TRITD1Av1G070320.1	chr1A	hypothetical protein TRIUR3_31925 [Triticum urartu]	0.0001	0.0001	0.0001	0.0001	0.0001	0.0001	0.0001	0.0001
TRITD1Av1G070570	TRITD1Av1G070570.1;TRITD1Av1G070570.2;TRITD1Av1G070570.3;TRITD1Av1G070570.4;TRITD1Av1G070570.5;TRITD1Av1G070570.6;TRITD1Av1G070570.7;TRITD1Av1G070570.8;TRITD1Av1G070570.9;TRITD1Av1G070570.10;TRITD1Av1G070570.11	chr1A	Serine/threonine-protein kinase CTR1 [Triticum urartu];EDR1 [Triticum aestivum];hypothetical protein TRIUR3_18072 [Triticum urartu]	4.28164	4.52592	3.93483	5.39636	4.50149	4.70163	4.1137	4.10392
TRITD1Av1G070600	TRITD1Av1G070600.1	chr1A	hypothetical protein TRIUR3_29218 [Triticum urartu]	11.3687	16.0519	12.637	16.9823	13.3827	20.477	10.4692	18.1851
TRITD1Av1G070990	TRITD1Av1G070990.1	chr1A	Ras-related protein Rab11C [Triticum urartu]	43.109	11.6006	38.1369	15.0488	39.2432	13.6136	41.0336	14.9666
TRITD1Av1G071000	TRITD1Av1G071000.1	chr1A	Ras-related protein Rab11D [Triticum urartu]	43.1332	10.1048	40.5994	10.3204	30.7803	9.78248	39.5535	9.21524
TRITD1Av1G071130	TRITD1Av1G071130.1	chr1A	hypothetical protein TRIUR3_32301 [Triticum urartu]	0.0001	0.0001	0.0001	0.0001	0.0001	0.0001	0.0001	0.0001
TRITD1Av1G071250	TRITD1Av1G071250.1;TRITD1Av1G071250.2;TRITD1Av1G071250.3;TRITD1Av1G071250.4;TRITD1Av1G071250.5;TRITD1Av1G071250.6;TRITD1Av1G071250.7	chr1A	uncharacterized calcium-binding protein At1g02270 [Aegilops tauschii subsp. tauschii];predicted protein [Hordeum vulgare subsp. vulgare]	6.12526	17.319	5.90383	12.3981	7.50466	11.7022	5.63029	16.662
TRITD1Av1G071620	TRITD1Av1G071620.1	chr1A	uncharacterized protein LOC109782173 [Aegilops tauschii subsp. tauschii]	0.0001	0.0001	0.0001	0.0001	0.0001	0.0001	0.0001	0.0001
TRITD1Av1G071780	TRITD1Av1G071780.1;TRITD1Av1G071780.2	chr1A	Transcription initiation factor IIA subunit 1 [Triticum urartu]	28.611	25.8528	28.4275	24.9985	29.9751	22.455	28.85	30.4699
TRITD1Av1G071860	TRITD1Av1G071860.1	chr1A	hypothetical protein TRIUR3_33407 [Triticum urartu]	0.0001	0.020766	0.09396	0.0001	0.0001	0.0001	0.262802	0.0001
TRITD1Av1G071980	TRITD1Av1G071980.1;TRITD1Av1G071980.2;TRITD1Av1G071980.3;TRITD1Av1G071980.4;TRITD1Av1G071980.5;TRITD1Av1G071980.10;TRITD1Av1G071980.11;TRITD1Av1G071980.6;TRITD1Av1G071980.7;TRITD1Av1G071980.8;TRITD1Av1G071980.9;TRITD1Av1G071980.12;TRITD1Av1G071980.13;TRITD1Av1G071980.14;TRITD1Av1G071980.15;TRITD1Av1G071980.16;TRITD1Av1G071980.17;TRITD1Av1G071980.18	chr1A	uncharacterized protein LOC109768506 isoform X1 [Aegilops tauschii subsp. tauschii];uncharacterized protein LOC109768506 isoform X2 [Aegilops tauschii subsp. tauschii]	10.1269	12.6959	11.1823	13.2587	12.3067	13.3909	9.27903	11.779
TRITD1Av1G072230	TRITD1Av1G072230.1	chr1A	protein trichome birefringence-like 25 [Aegilops tauschii subsp. tauschii]	11.8061	9.13009	12.2527	14.715	11.9849	16.645	12.2638	12.3288
TRITD1Av1G072420	TRITD1Av1G072420.1	chr1A	putative calcium-binding protein CML18 [Triticum urartu]	23.2544	15.7192	21.9279	23.0502	16.4462	10.5031	15.3829	31.26
TRITD1Av1G073530	TRITD1Av1G073530.1	chr1A	sucrose transport protein SUT3-like [Aegilops tauschii subsp. tauschii]	0.0001	3.53438	0.069682	2.23527	0.0001	2.36906	0.05544	1.43608
TRITD1Av1G074670	TRITD1Av1G074670.1	chr1A	Calcium-dependent protein kinase 13 [Triticum urartu]	3.73881	3.60335	4.72926	4.92287	2.80128	2.77933	2.81981	2.98466
TRITD1Av1G075020	TRITD1Av1G075020.1	chr1A	zinc finger AN1 domain-containing stress-associated protein 15-like [Aegilops tauschii subsp. tauschii]	18.9042	15.4158	15.3654	14.7993	21.1063	16.2066	16.319	15.9379
TRITD1Av1G075030	TRITD1Av1G075030.1	chr1A	hypothetical protein TRIUR3_29021 [Triticum urartu]	0.0001	0.0001	0.0001	0.0001	0.0001	0.0001	0.0001	0.0001
TRITD1Av1G075040	TRITD1Av1G075040.1;TRITD1Av1G075040.2;TRITD1Av1G075040.3;TRITD1Av1G075040.4;TRITD1Av1G075040.5	chr1A	tRNA pseudouridine synthase A 1 [Triticum urartu];uncharacterized protein LOC109744368 [Aegilops tauschii subsp. tauschii]	5.77619	11.5	6.12499	14.4926	4.3611	12.9998	5.30643	10.7359
TRITD1Av1G075090	TRITD1Av1G075090.1;TRITD1Av1G075090.2;TRITD1Av1G075090.3;TRITD1Av1G075090.4;TRITD1Av1G075090.5;TRITD1Av1G075090.6;TRITD1Av1G075090.7;TRITD1Av1G075090.8;TRITD1Av1G075090.10;TRITD1Av1G075090.9;TRITD1Av1G075090.11	chr1A	vacuolar-sorting receptor 1-like [Aegilops tauschii subsp. tauschii];hypothetical protein TRIUR3_18779 [Triticum urartu]	7.51499	6.7931	7.02719	6.69212	8.31282	7.35528	7.53439	6.52324
TRITD1Av1G075580	TRITD1Av1G075580.1;TRITD1Av1G075580.2	chr1A	uncharacterized protein LOC109787242 [Aegilops tauschii subsp. tauschii];hypothetical protein TRIUR3_30736 [Triticum urartu]	1.12469	3.27472	2.06978	3.14336	2.84421	4.41348	1.95076	3.28949
TRITD1Av1G075690	TRITD1Av1G075690.1	chr1A	hypothetical protein TRIUR3_31140 [Triticum urartu]	0.0001	0.0001	0.0001	0.0001	0.0001	0.0001	0.0001	0.0001
TRITD1Av1G075820	TRITD1Av1G075820.1	chr1A	uncharacterized protein LOC109787243 [Aegilops tauschii subsp. tauschii]	4.23044	2.73741	5.53953	3.5585	5.49825	4.85473	4.55275	3.24208
TRITD1Av1G076240	TRITD1Av1G076240.1	chr1A	hypothetical protein TRIUR3_31238 [Triticum urartu]	0.0001	0.031498	0.0001	0.0001	0.0001	0.0001	0.0001	0.0001
TRITD1Av1G076320	TRITD1Av1G076320.1;TRITD1Av1G076320.2;TRITD1Av1G076320.3;TRITD1Av1G076320.4;TRITD1Av1G076320.5;TRITD1Av1G076320.6	chr1A	DNA mismatch repair protein MSH2 [Triticum urartu];DNA mismatch repair protein MSH2 [Aegilops tauschii subsp. tauschii]	2.99478	0.547391	3.18492	0.463452	4.14852	0.753166	3.47769	0.49754
TRITD1Av1G076460	TRITD1Av1G076460.1	chr1A	ATP-dependent DNA helicase PIF1-like [Aegilops tauschii subsp. tauschii]	0.0001	0.0001	0.0001	0.0001	0.0001	0.0001	0.0001	0.0001
TRITD1Av1G076610	TRITD1Av1G076610.1;TRITD1Av1G076610.2;TRITD1Av1G076610.3;TRITD1Av1G076610.4;TRITD1Av1G076610.5;TRITD1Av1G076610.6;TRITD1Av1G076610.7;TRITD1Av1G076610.8;TRITD1Av1G076610.9	chr1A	hypothetical protein TRIUR3_28642 [Triticum urartu];uncharacterized ATP-dependent helicase C29A10.10c-like [Aegilops tauschii subsp. tauschii]	15.5965	17.3796	16.5638	18.7856	20.0682	19.2225	16.4572	21.4042
TRITD1Av1G076690	TRITD1Av1G076690.1;TRITD1Av1G076690.2;TRITD1Av1G076690.3	chr1A	hypothetical protein TRIUR3_15689 [Triticum urartu]	0.318081	1.36518	0.384949	2.35758	0.253836	0.940971	0.235039	0.794377
TRITD1Av1G076820	TRITD1Av1G076820.1;TRITD1Av1G076820.2;TRITD1Av1G076820.3;TRITD1Av1G076820.4;TRITD1Av1G076820.5;TRITD1Av1G076820.6;TRITD1Av1G076820.7;TRITD1Av1G076820.8;TRITD1Av1G076820.9;TRITD1Av1G076820.10;TRITD1Av1G076820.11;TRITD1Av1G076820.12	chr1A	putative ion channel POLLUX-like 2 isoform X2 [Aegilops tauschii subsp. tauschii];putative ion channel POLLUX-like 2 isoform X1 [Aegilops tauschii subsp. tauschii];hypothetical protein TRIUR3_28047 [Triticum urartu]	2.50857	13.9755	2.39322	13.9494	3.17648	15.2074	2.84362	18.081
TRITD1Av1G076990	TRITD1Av1G076990.1;TRITD1Av1G076990.2;TRITD1Av1G076990.3;TRITD1Av1G076990.4;TRITD1Av1G076990.5;TRITD1Av1G076990.6;TRITD1Av1G076990.7;TRITD1Av1G076990.8	chr1A	ferrochelatase-2, chloroplastic [Aegilops tauschii subsp. tauschii];predicted protein [Hordeum vulgare subsp. vulgare]	11.5733	98.1927	11.5746	125.074	10.4898	92.2423	10.831	95.8475
TRITD1Av1G077980	TRITD1Av1G077980.1;TRITD1Av1G077980.2	chr1A	probable NAD(P)H dehydrogenase (quinone) FQR1-like 1 [Aegilops tauschii subsp. tauschii];hypothetical protein TRIUR3_19664 [Triticum urartu]	7.6857	5.21239	6.21798	6.00916	6.5153	5.73952	6.55031	4.48065
TRITD1Av1G078540	TRITD1Av1G078540.1;TRITD1Av1G078540.2;TRITD1Av1G078540.3;TRITD1Av1G078540.4;TRITD1Av1G078540.5;TRITD1Av1G078540.6	chr1A	E3 ubiquitin-protein ligase SINAT3 [Triticum urartu];E3 ubiquitin-protein ligase SINAT5-like [Aegilops tauschii subsp. tauschii]	5.80867	8.28954	7.57231	7.77134	6.97304	8.37571	6.70022	6.82027
TRITD1Av1G079040	TRITD1Av1G079040.1;TRITD1Av1G079040.2;TRITD1Av1G079040.3;TRITD1Av1G079040.4;TRITD1Av1G079040.5;TRITD1Av1G079040.6;TRITD1Av1G079040.7	chr1A	uncharacterized aarF domain-containing protein kinase At1g79600, chloroplastic [Aegilops tauschii subsp. tauschii]	8.17536	71.701	7.92725	68.7137	6.04789	60.22	7.92317	61.9362
TRITD1Av1G079220	TRITD1Av1G079220.1;TRITD1Av1G079220.2	chr1A	RNA-binding KH domain-containing protein PEPPER-like [Aegilops tauschii subsp. tauschii]	1.62087	0.0479321	1.6671	0.0556053	1.23981	0.0404156	1.85982	0.0001
TRITD1Av1G079250	TRITD1Av1G079250.1	chr1A	hypothetical protein TRIUR3_29565 [Triticum urartu]	0.131642	0.0001	0.0001	0.0001	0.090381	0.0001	0.190928	0.0001
TRITD1Av1G079320	TRITD1Av1G079320.1;TRITD1Av1G079320.2;TRITD1Av1G079320.3;TRITD1Av1G079320.4;TRITD1Av1G079320.5;TRITD1Av1G079320.6	chr1A	hypothetical protein TRIUR3_28717 [Triticum urartu];uncharacterized protein LOC109739781 isoform X2 [Aegilops tauschii subsp. tauschii];predicted protein [Hordeum vulgare subsp. vulgare];uncharacterized protein LOC109739781 isoform X1 [Aegilops tauschii subsp. tauschii]	4.03937	14.143	4.19541	15.9609	4.94363	19.0404	3.75307	15.6658
TRITD1Av1G079600	TRITD1Av1G079600.1;TRITD1Av1G079600.2;TRITD1Av1G079600.3;TRITD1Av1G079600.4	chr1A	beta-glucuronosyltransferase GlcAT14A-like [Aegilops tauschii subsp. tauschii]	1.11911	2.85187	0.649475	2.10926	0.818516	2.08211	0.69646	1.2997
TRITD1Av1G079790	TRITD1Av1G079790.1;TRITD1Av1G079790.2;TRITD1Av1G079790.3;TRITD1Av1G079790.4;TRITD1Av1G079790.5;TRITD1Av1G079790.6;TRITD1Av1G079790.7;TRITD1Av1G079790.8	chr1A	protein RRP6-like 2 [Aegilops tauschii subsp. tauschii];Exosome component 10 [Triticum urartu]	15.1639	4.86922	15.81	5.37971	20.7734	3.75302	17.1486	5.04431
TRITD1Av1G080190	TRITD1Av1G080190.1;TRITD1Av1G080190.2;TRITD1Av1G080190.3;TRITD1Av1G080190.4;TRITD1Av1G080190.5;TRITD1Av1G080190.6;TRITD1Av1G080190.7;TRITD1Av1G080190.8;TRITD1Av1G080190.9;TRITD1Av1G080190.10	chr1A	soluble starch synthase 2-1, chloroplastic/amyloplastic-like isoform X4 [Aegilops tauschii subsp. tauschii];soluble starch synthase 2-1, chloroplastic/amyloplastic-like isoform X3 [Aegilops tauschii subsp. tauschii];soluble starch synthase 2-1, chloroplastic/amyloplastic-like isoform X2 [Aegilops tauschii subsp. tauschii];starch synthase IIc precursor [Triticum aestivum]	3.79203	7.93254	4.47784	8.05898	4.6644	5.02641	3.95169	7.27907
TRITD1Av1G080320	TRITD1Av1G080320.1;TRITD1Av1G080320.2;TRITD1Av1G080320.3;TRITD1Av1G080320.4;TRITD1Av1G080320.5	chr1A	RING finger and transmembrane domain-containing protein 1-like [Aegilops tauschii subsp. tauschii];hypothetical protein TRIUR3_16730 [Triticum urartu]	4.81445	4.42761	4.67539	5.27408	4.65512	5.54567	4.65622	4.0674
TRITD1Av1G080670	TRITD1Av1G080670.1;TRITD1Av1G080670.2	chr1A	mediator of RNA polymerase II transcription subunit 32 [Aegilops tauschii subsp. tauschii]	10.5708	5.2809	9.0153	4.7981	6.40375	5.08801	10.5915	5.3963
TRITD1Av1G080880	TRITD1Av1G080880.1;TRITD1Av1G080880.2;TRITD1Av1G080880.3;TRITD1Av1G080880.4	chr1A	hypothetical protein TRIUR3_29725 [Triticum urartu];predicted protein [Hordeum vulgare subsp. vulgare]	47.2961	34.445	42.4043	31.1389	37.6774	29.4584	44.3676	31.8121
TRITD1Av1G081170	TRITD1Av1G081170.1;TRITD1Av1G081170.2;TRITD1Av1G081170.3;TRITD1Av1G081170.4;TRITD1Av1G081170.5;TRITD1Av1G081170.6;TRITD1Av1G081170.7;TRITD1Av1G081170.8;TRITD1Av1G081170.9;TRITD1Av1G081170.10;TRITD1Av1G081170.11;TRITD1Av1G081170.12;TRITD1Av1G081170.13;TRITD1Av1G081170.14;TRITD1Av1G081170.15;TRITD1Av1G081170.16;TRITD1Av1G081170.17;TRITD1Av1G081170.18	chr1A	ubiquitin carboxyl-terminal hydrolase 9-like [Aegilops tauschii subsp. tauschii];Ubiquitin carboxyl-terminal hydrolase 10 [Triticum urartu];Putative ubiquitin carboxyl-terminal hydrolase 11 [Triticum urartu];Ubiquitin carboxyl-terminal hydrolase 9 [Triticum urartu]	11.557	10.4797	11.4625	13.2541	12.2102	11.7728	11.9082	11.0245
TRITD1Av1G081270	TRITD1Av1G081270.1	chr1A	uncharacterized protein LOC109752182 [Aegilops tauschii subsp. tauschii]	0.0001	0.0001	0.0001	0.0001	0.108781	0.0001	0.037385	0.0001
TRITD1Av1G081430	TRITD1Av1G081430.1;TRITD1Av1G081430.2;TRITD1Av1G081430.3;TRITD1Av1G081430.4;TRITD1Av1G081430.5	chr1A	carbon catabolite repressor protein 4 homolog 1-like [Aegilops tauschii subsp. tauschii]	29.9124	20.3698	29.7451	19.0831	31.2946	16.3768	29.6142	15.9468
TRITD1Av1G081790	TRITD1Av1G081790.1;TRITD1Av1G081790.2;TRITD1Av1G081790.3;TRITD1Av1G081790.4;TRITD1Av1G081790.5;TRITD1Av1G081790.6;TRITD1Av1G081790.7;TRITD1Av1G081790.8	chr1A	hypothetical protein TRIUR3_29894 [Triticum urartu];uncharacterized protein LOC109786157 [Aegilops tauschii subsp. tauschii];uncharacterized protein LOC100277740 isoform X3 [Zea mays];Os05g0279600 [Oryza sativa Japonica Group]	3.93605	4.47512	3.90174	4.59576	3.15808	2.75982	4.13631	3.54175
TRITD1Av1G082040	TRITD1Av1G082040.1	chr1A	unnamed protein product [Triticum aestivum]	0.082843	0.025584	0.0001	0.0001	0.0001	0.0001	0.0001	0.0001
TRITD1Av1G082160	TRITD1Av1G082160.1;TRITD1Av1G082160.2;TRITD1Av1G082160.3	chr1A	probable serine/threonine-protein kinase PBL16 [Aegilops tauschii subsp. tauschii]	0.945062	3.80128	0.854046	1.88045	0.692771	0.859403	0.468231	1.68112
TRITD1Av1G082500	TRITD1Av1G082500.1;TRITD1Av1G082500.2;TRITD1Av1G082500.3;TRITD1Av1G082500.4;TRITD1Av1G082500.5	chr1A	Histone acetyltransferase GCN5 [Triticum urartu];putative histone acetyltransferase GCN5 [Hordeum vulgare];histone acetyltransferase GCN5 [Aegilops tauschii subsp. tauschii]	8.78988	5.84538	8.21605	6.09816	9.35271	6.63795	8.32131	5.53222
TRITD1Av1G082720	TRITD1Av1G082720.1;TRITD1Av1G082720.2;TRITD1Av1G082720.3;TRITD1Av1G082720.4	chr1A	cyclin-A1-4-like isoform X2 [Aegilops tauschii subsp. tauschii];cyclin-A1-4-like isoform X1 [Aegilops tauschii subsp. tauschii]	1.00411	0.0001	1.3779	0.0001	1.32543	0.0001	1.34831	0.0001
TRITD1Av1G083160	TRITD1Av1G083160.1;TRITD1Av1G083160.2;TRITD1Av1G083160.3;TRITD1Av1G083160.4;TRITD1Av1G083160.5;TRITD1Av1G083160.6	chr1A	hypothetical protein TRIUR3_09113 [Triticum urartu]	16.8004	6.56797	17.616	7.23469	18.6376	4.87233	14.8528	5.11911
TRITD1Av1G083170	TRITD1Av1G083170.1;TRITD1Av1G083170.2;TRITD1Av1G083170.3;TRITD1Av1G083170.4;TRITD1Av1G083170.5	chr1A	predicted protein [Hordeum vulgare subsp. vulgare]	10.73	10.2445	11.7623	9.55847	12.8611	9.04908	10.5812	9.14107
TRITD1Av1G083260	TRITD1Av1G083260.1;TRITD1Av1G083260.2	chr1A	heme oxygenase 1 [Triticum aestivum]	1.40885	6.26446	2.96967	8.16041	2.97026	7.90962	3.54185	7.72427
TRITD1Av1G083270	TRITD1Av1G083270.1;TRITD1Av1G083270.3;TRITD1Av1G083270.2;TRITD1Av1G083270.4;TRITD1Av1G083270.5;TRITD1Av1G083270.6;TRITD1Av1G083270.7;TRITD1Av1G083270.8;TRITD1Av1G083270.10;TRITD1Av1G083270.11;TRITD1Av1G083270.12;TRITD1Av1G083270.9;TRITD1Av1G083270.13;TRITD1Av1G083270.14;TRITD1Av1G083270.15;TRITD1Av1G083270.16	chr1A	transcription initiation factor IIF subunit alpha isoform X3 [Aegilops tauschii subsp. tauschii];Transcription initiation factor IIF subunit alpha [Triticum urartu];transcription initiation factor IIF subunit alpha isoform X2 [Aegilops tauschii subsp. tauschii];transcription initiation factor IIF subunit alpha isoform X4 [Aegilops tauschii subsp. tauschii];hypothetical protein C2845_PM02G16240 [P…	38.6895	35.9326	38.6269	32.7358	23.4229	30.9752	35.6142	17.4432
TRITD1Av1G083330	TRITD1Av1G083330.1	chr1A	MOB kinase activator-like 1A [Brachypodium distachyon]	0.0001	0.0001	0.288848	0.0001	0.0001	0.0001	0.0001	0.0001
TRITD1Av1G083790	TRITD1Av1G083790.1;TRITD1Av1G083790.2;TRITD1Av1G083790.3;TRITD1Av1G083790.4;TRITD1Av1G083790.5;TRITD1Av1G083790.6;TRITD1Av1G083790.7	chr1A	predicted protein [Hordeum vulgare subsp. vulgare]	341.481	105.262	320.928	83.0476	279.422	89.0762	360.267	83.4828
TRITD1Av1G083860	TRITD1Av1G083860.1	chr1A	hypothetical protein TRIUR3_07631 [Triticum urartu]	0.0001	0.0001	0.0001	0.0001	0.0001	0.0001	0.0001	0.0001
TRITD1Av1G083880	TRITD1Av1G083880.1	chr1A	hypothetical protein TRIUR3_07630 [Triticum urartu]	0.0001	0.0001	0.0001	0.0001	0.0001	0.0001	0.0001	0.0001
TRITD1Av1G083920	TRITD1Av1G083920.1;TRITD1Av1G083920.2;TRITD1Av1G083920.3;TRITD1Av1G083920.4;TRITD1Av1G083920.5	chr1A	maspardin isoform X2 [Aegilops tauschii subsp. tauschii];maspardin isoform X1 [Aegilops tauschii subsp. tauschii]	18.957	19.3323	18.0133	20.3327	17.0858	21.5605	19.596	20.3441
TRITD1Av1G084110	TRITD1Av1G084110.1	chr1A		2.62096	1.48351	2.67066	3.0197	2.68227	2.23058	2.68073	1.49709
TRITD1Av1G084150	TRITD1Av1G084150.1;TRITD1Av1G084150.2;TRITD1Av1G084150.3;TRITD1Av1G084150.4	chr1A	glycerol-3-phosphate 2-O-acyltransferase 6-like [Aegilops tauschii subsp. tauschii]	0.0987204	0.0001	0.0738946	0.0001	0.0243024	0.0001	0.143571	0.0001
TRITD1Av1G084160	TRITD1Av1G084160.1;TRITD1Av1G084160.2;TRITD1Av1G084160.3	chr1A	Prolyl 4-hydroxylase subunit alpha-2 [Triticum urartu];probable prolyl 4-hydroxylase 7 [Aegilops tauschii subsp. tauschii]	34.3537	24.3873	34.4291	21.1794	30.9518	20.0849	34.5238	21.7237
TRITD1Av1G084420	TRITD1Av1G084420.1;TRITD1Av1G084420.2;TRITD1Av1G084420.3;TRITD1Av1G084420.4;TRITD1Av1G084420.5;TRITD1Av1G084420.6;TRITD1Av1G084420.7;TRITD1Av1G084420.10;TRITD1Av1G084420.8;TRITD1Av1G084420.9;TRITD1Av1G084420.11;TRITD1Av1G084420.12	chr1A	hypothetical protein TRIUR3_34620 [Triticum urartu];uncharacterized protein LOC109758129 [Aegilops tauschii subsp. tauschii]	14.2976	4.38105	14.2225	5.36717	14.9349	3.45993	13.453	3.7631
TRITD1Av1G084790	TRITD1Av1G084790.1;TRITD1Av1G084790.2;TRITD1Av1G084790.3;TRITD1Av1G084790.4;TRITD1Av1G084790.5;TRITD1Av1G084790.6;TRITD1Av1G084790.7;TRITD1Av1G084790.8	chr1A	E3 ubiquitin-protein ligase hel2-like isoform X1 [Aegilops tauschii subsp. tauschii];hypothetical protein TRIUR3_18733 [Triticum urartu];zinc finger protein 598-like isoform X2 [Aegilops tauschii subsp. tauschii]	10.8591	9.19225	12.8082	12.5093	12.137	11.4395	11.1966	8.83731
TRITD1Av1G084910	TRITD1Av1G084910.1	chr1A	hypothetical protein TRIUR3_26898 [Triticum urartu]	5.18972	0.214231	5.31766	0.172658	4.92483	0.198036	3.89004	0.575191
TRITD1Av1G084980	TRITD1Av1G084980.2;TRITD1Av1G084980.1	chr1A	TATA-box-binding protein 1 [Triticum urartu]	24.5012	16.7702	23.1435	13.5902	27.1767	18.7168	26.089	13.8522
TRITD1Av1G085070	TRITD1Av1G085070.1;TRITD1Av1G085070.2	chr1A	Transcription factor-like protein DPB [Triticum urartu];transcription factor-like protein DPB [Aegilops tauschii subsp. tauschii]	7.20456	3.96018	6.5753	3.6215	6.80072	4.60772	6.82435	3.97045
TRITD1Av1G085120	TRITD1Av1G085120.1;TRITD1Av1G085120.2	chr1A	hypothetical protein TRIUR3_27281 [Triticum urartu]	22.8957	217.453	25.208	208.817	23.1752	271.594	18.046	186.471
TRITD1Av1G085460	TRITD1Av1G085460.1	chr1A		1.41546	12.4682	1.40528	11.5993	1.18468	13.71	1.08767	14.1418
TRITD1Av1G085470	TRITD1Av1G085470.1	chr1A	ras-related protein RABF1-like [Aegilops tauschii subsp. tauschii]	4.12258	49.0343	4.99029	52.4805	5.92771	57.1092	5.8645	52.9728
TRITD1Av1G085480	TRITD1Av1G085480.1;TRITD1Av1G085480.2	chr1A	L-type lectin-domain containing receptor kinase IV.1-like [Panicum miliaceum]	0.031382	0.242176	0.0001	0.251267	0.072441	0.418241	0.0001	0.111929
TRITD1Av1G085490	TRITD1Av1G085490.1	chr1A	hypothetical protein BRADI_3g27580v3 [Brachypodium distachyon]	0.0001	0.053879	0.0001	0.333458	0.0001	0.049061	0.0001	0.044027
TRITD1Av1G085530	TRITD1Av1G085530.1;TRITD1Av1G085530.2;TRITD1Av1G085530.3;TRITD1Av1G085530.4;TRITD1Av1G085530.5;TRITD1Av1G085530.6;TRITD1Av1G085530.7;TRITD1Av1G085530.8	chr1A	uncharacterized protein LOC109779783 isoform X2 [Aegilops tauschii subsp. tauschii]	4.17044	4.84128	4.27439	4.8209	6.17847	4.14039	4.41326	5.05688
TRITD1Av1G085540	TRITD1Av1G085540.1	chr1A	unnamed protein product [Triticum aestivum]	0.270996	0.0001	0.376685	0.030625	0.332776	0.0001	0.56929	0.0001
TRITD1Av1G085630	TRITD1Av1G085630.1;TRITD1Av1G085630.2;TRITD1Av1G085630.3;TRITD1Av1G085630.4;TRITD1Av1G085630.5	chr1A	uncharacterized protein LOC109733168 [Aegilops tauschii subsp. tauschii]	1.30899	0.0001	1.07681	0.0385337	0.727199	0.174277	0.399001	0.0001
TRITD1Av1G085680	TRITD1Av1G085680.1	chr1A	predicted protein [Hordeum vulgare subsp. vulgare]	0.369327	0.137436	0.434037	0.215547	0.439489	0.232075	0.261064	0.074791
TRITD1Av1G085690	TRITD1Av1G085690.1;TRITD1Av1G085690.2;TRITD1Av1G085690.3;TRITD1Av1G085690.4	chr1A	probable serine/threonine-protein kinase PBL1 isoform X1 [Aegilops tauschii subsp. tauschii]	1.67505	1.07871	1.76994	1.06259	1.59175	1.54965	1.268	1.12012
TRITD1Av1G085840	TRITD1Av1G085840.1;TRITD1Av1G085840.2;TRITD1Av1G085840.3;TRITD1Av1G085840.4;TRITD1Av1G085840.5;TRITD1Av1G085840.6;TRITD1Av1G085840.7;TRITD1Av1G085840.8;TRITD1Av1G085840.9;TRITD1Av1G085840.10;TRITD1Av1G085840.11;TRITD1Av1G085840.12;TRITD1Av1G085840.13;TRITD1Av1G085840.14;TRITD1Av1G085840.15;TRITD1Av1G085840.16;TRITD1Av1G085840.17	chr1A	ABC transporter G family member 28-like isoform X1 [Aegilops tauschii subsp. tauschii];ABC transporter G family member 28-like isoform X2 [Aegilops tauschii subsp. tauschii];Putative white-brown complex-like protein 30 [Triticum urartu]	2.43095	3.81288	2.59782	3.94021	3.12128	3.56011	2.62225	3.35346
TRITD1Av1G085860	TRITD1Av1G085860.1;TRITD1Av1G085860.2	chr1A	chitinase 2-like [Aegilops tauschii subsp. tauschii];Chitinase 1 [Triticum urartu]	0.195879	0.0569	0.11005	0.0001	0.252366	0.18229	0.171671	0.19339
TRITD1Av1G085980	TRITD1Av1G085980.1	chr1A	translin [Aegilops tauschii subsp. tauschii]	0.360482	0.0001	0.082033	0.279634	0.349286	0.091249	0.0001	0.218045
TRITD1Av1G085990	TRITD1Av1G085990.1	chr1A	translin [Aegilops tauschii subsp. tauschii]	0.975266	2.36773	1.81384	1.54832	2.99959	1.48498	2.19988	1.61773
TRITD1Av1G086200	TRITD1Av1G086200.1;TRITD1Av1G086200.2;TRITD1Av1G086200.3;TRITD1Av1G086200.4;TRITD1Av1G086200.5	chr1A	uncharacterized protein LOC109778885 [Aegilops tauschii subsp. tauschii]	6.98132	1.08862	6.88453	1.07058	6.08126	1.04094	6.76129	0.791046
TRITD1Av1G086240	TRITD1Av1G086240.1;TRITD1Av1G086240.2;TRITD1Av1G086240.3;TRITD1Av1G086240.4;TRITD1Av1G086240.5;TRITD1Av1G086240.6;TRITD1Av1G086240.7;TRITD1Av1G086240.8	chr1A	protein GDAP2 homolog isoform X2 [Aegilops tauschii subsp. tauschii];protein GDAP2 homolog isoform X1 [Aegilops tauschii subsp. tauschii]	12.5262	1.51797	11.7591	1.43353	13.1349	0.968559	14.2374	1.09204
TRITD1Av1G086410	TRITD1Av1G086410.1;TRITD1Av1G086410.2;TRITD1Av1G086410.3	chr1A	uncharacterized protein LOC109763373 [Aegilops tauschii subsp. tauschii]	5.64085	15.8304	6.03717	16.9692	6.66628	18.5782	7.31267	12.0165
TRITD1Av1G086480	TRITD1Av1G086480.1;TRITD1Av1G086480.2;TRITD1Av1G086480.3	chr1A	hypothetical protein TRIUR3_26439 [Triticum urartu];rubisco accumulation factor 1, chloroplastic-like [Aegilops tauschii subsp. tauschii]	4.97142	14.7104	4.69101	22.6879	4.41276	18.088	3.25201	25.3441
TRITD1Av1G086490	TRITD1Av1G086490.1	chr1A	uncharacterized protein LOC109741663 [Aegilops tauschii subsp. tauschii]	0.095909	0.175004	0.044918	0.030229	0.0001	0.113463	0.0001	0.043213
TRITD1Av1G086500	TRITD1Av1G086500.1;TRITD1Av1G086500.2;TRITD1Av1G086500.3;TRITD1Av1G086500.4;TRITD1Av1G086500.5;TRITD1Av1G086500.6;TRITD1Av1G086500.7;TRITD1Av1G086500.8;TRITD1Av1G086500.9;TRITD1Av1G086500.10;TRITD1Av1G086500.11;TRITD1Av1G086500.12;TRITD1Av1G086500.13;TRITD1Av1G086500.14	chr1A	uncharacterized protein LOC109763369 isoform X1 [Aegilops tauschii subsp. tauschii];uncharacterized protein LOC109763369 isoform X2 [Aegilops tauschii subsp. tauschii];hypothetical protein TRIUR3_26438 [Triticum urartu]	5.15977	6.60862	4.85418	8.2748	5.6023	6.33202	4.26642	5.44333
TRITD1Av1G086780	TRITD1Av1G086780.1	chr1A	hypothetical protein TRIUR3_17760 [Triticum urartu]	4.69188	1.58517	6.97395	2.14929	4.9597	2.56958	5.28662	2.89594
TRITD1Av1G086820	TRITD1Av1G086820.1	chr1A	hypothetical protein TRIUR3_17761 [Triticum urartu]	6.65641	2.59145	4.632	2.74462	6.06486	2.63495	7.23865	3.40386
TRITD1Av1G086930	TRITD1Av1G086930.1;TRITD1Av1G086930.2;TRITD1Av1G086930.3;TRITD1Av1G086930.4;TRITD1Av1G086930.5	chr1A	putative transporter arsB [Aegilops tauschii subsp. tauschii]	9.45734	6.44461	8.02752	2.74749	7.53613	3.99837	7.81392	3.6996
TRITD1Av1G087110	TRITD1Av1G087110.1;TRITD1Av1G087110.2;TRITD1Av1G087110.3;TRITD1Av1G087110.4;TRITD1Av1G087110.5	chr1A	predicted protein [Hordeum vulgare subsp. vulgare];plant intracellular Ras-group-related LRR protein 8 [Aegilops tauschii subsp. tauschii]	15.8839	15.5558	16.0649	12.8153	16.0116	9.61415	16.4215	12.2089
TRITD1Av1G087180	TRITD1Av1G087180.1;TRITD1Av1G087180.2;TRITD1Av1G087180.3;TRITD1Av1G087180.4	chr1A	ubiquitin-conjugating enzyme E2 5-like isoform X1 [Aegilops tauschii subsp. tauschii];ubiquitin-conjugating enzyme E2 4-like isoform X2 [Aegilops tauschii subsp. tauschii]	55.4295	63.6698	51.5407	66.4821	47.1212	63.3483	51.5695	46.0317
TRITD1Av1G087460	TRITD1Av1G087460.1;TRITD1Av1G087460.2;TRITD1Av1G087460.3;TRITD1Av1G087460.4	chr1A	Tubulin beta-1 chain [Triticum urartu]	0.401226	1.03901	0.452908	1.02025	0.406733	1.47292	0.23144	1.93806
TRITD1Av1G087470	TRITD1Av1G087470.1	chr1A	uncharacterized protein LOC109781091 isoform X4 [Aegilops tauschii subsp. tauschii]	0.0001	0.0001	0.084924	0.0001	0.0001	0.017668	0.0001	0.0001
TRITD1Av1G087480	TRITD1Av1G087480.1	chr1A	unnamed protein product [Triticum aestivum]	2.17352	2.52508	1.78102	1.72706	2.20971	2.75375	2.4746	2.08709
TRITD1Av1G087490	TRITD1Av1G087490.1	chr1A		0.0001	0.0001	0.0001	0.0001	0.0001	0.0001	0.0001	0.0001
TRITD1Av1G087730	TRITD1Av1G087730.1;TRITD1Av1G087730.2;TRITD1Av1G087730.3;TRITD1Av1G087730.4;TRITD1Av1G087730.5;TRITD1Av1G087730.6	chr1A	protein fluG [Aegilops tauschii subsp. tauschii];Protein fluG [Triticum urartu]	34.7117	13.0671	37.4964	11.8372	39.8422	15.5221	34.2338	11.382
TRITD1Av1G087750	TRITD1Av1G087750.1;TRITD1Av1G087750.2	chr1A	ras-related protein RABC2a-like [Aegilops tauschii subsp. tauschii]	3.93677	5.88998	2.02091	5.64692	2.9676	6.98856	2.70621	7.17415
TRITD1Av1G087900	TRITD1Av1G087900.1;TRITD1Av1G087900.2;TRITD1Av1G087900.3;TRITD1Av1G087900.4	chr1A	unnamed protein product [Triticum aestivum];uncharacterized protein LOC109784316 isoform X1 [Aegilops tauschii subsp. tauschii];hypothetical protein TRIUR3_25181 [Triticum urartu]	0.0527293	0.0383807	0.0492885	0.0707984	0.110334	0.104789	0.0814469	0.103659
TRITD1Av1G087990	TRITD1Av1G087990.1;TRITD1Av1G087990.2;TRITD1Av1G087990.3;TRITD1Av1G087990.4;TRITD1Av1G087990.5;TRITD1Av1G087990.6;TRITD1Av1G087990.7	chr1A	CHY zinc finger family protein, expressed [Oryza sativa Japonica Group];RING finger and CHY zinc finger domain-containing protein 1 [Triticum urartu];E3 ubiquitin-protein ligase MIEL1-like [Aegilops tauschii subsp. tauschii];CHY-type zinc finger protein [Triticum aestivum]	14.2673	30.5075	14.6417	31.9853	14.6752	56.4589	14.0601	30.0391
TRITD1Av1G088150	TRITD1Av1G088150.1;TRITD1Av1G088150.2;TRITD1Av1G088150.3;TRITD1Av1G088150.4;TRITD1Av1G088150.5;TRITD1Av1G088150.6;TRITD1Av1G088150.7;TRITD1Av1G088150.8;TRITD1Av1G088150.9;TRITD1Av1G088150.10;TRITD1Av1G088150.11;TRITD1Av1G088150.12;TRITD1Av1G088150.13;TRITD1Av1G088150.14;TRITD1Av1G088150.15	chr1A	midasin isoform X2 [Aegilops tauschii subsp. tauschii];Midasin [Triticum urartu];midasin isoform X1 [Aegilops tauschii subsp. tauschii]	2.68054	2.25158	3.43267	4.35401	4.51416	2.81554	2.74524	3.47343
TRITD1Av1G088420	TRITD1Av1G088420.1;TRITD1Av1G088420.2	chr1A	splicing factor 3B subunit 4 [Aegilops tauschii subsp. tauschii]	23.6493	12.3135	25.9363	12.6579	28.0962	11.4736	25.6914	9.84777
TRITD1Av1G088430	TRITD1Av1G088430.1;TRITD1Av1G088430.2	chr1A	probable pectate lyase 5 [Aegilops tauschii subsp. tauschii]	0.330305	0.0001	0.223727	0.0001	0.40765	0.0001	0.0623691	0.0001
TRITD1Av1G088510	TRITD1Av1G088510.1;TRITD1Av1G088510.2;TRITD1Av1G088510.3	chr1A	SHUGOSHIN 2-like [Aegilops tauschii subsp. tauschii];Shugoshin-1 [Triticum urartu]	6.4207	0.0228073	6.02801	0.0228082	6.98553	0.0001	6.15083	0.0286135
TRITD1Av1G088520	TRITD1Av1G088520.1	chr1A	putative inosine triphosphate pyrophosphatase [Triticum urartu]	22.6854	10.3959	19.829	11.6199	11.701	13.9162	15.6127	14.2052
TRITD1Av1G088550	TRITD1Av1G088550.1;TRITD1Av1G088550.2;TRITD1Av1G088550.3;TRITD1Av1G088550.4;TRITD1Av1G088550.5;TRITD1Av1G088550.6	chr1A	3-ketoacyl-CoA thiolase 2, peroxisomal-like isoform X1 [Aegilops tauschii subsp. tauschii];3-ketoacyl-CoA thiolase 2, peroxisomal [Triticum urartu]	57.714	13.5109	54.3444	10.9729	50.6949	9.89414	56.2619	11.1869
TRITD1Av1G088560	TRITD1Av1G088560.1;TRITD1Av1G088560.2;TRITD1Av1G088560.3;TRITD1Av1G088560.4;TRITD1Av1G088560.5;TRITD1Av1G088560.6;TRITD1Av1G088560.7;TRITD1Av1G088560.8;TRITD1Av1G088560.9	chr1A	Transcriptional regulator ATRX [Triticum urartu];protein CHROMATIN REMODELING 20 [Aegilops tauschii subsp. tauschii]	3.82939	3.02796	4.31246	3.46359	5.00374	2.87541	4.24655	2.68828
TRITD1Av1G088570	TRITD1Av1G088570.1	chr1A	GDSL esterase/lipase At5g03610-like [Aegilops tauschii subsp. tauschii]	0.0001	0.0001	0.0001	0.0001	0.0001	0.0001	0.0001	0.0001
TRITD1Av1G088600	TRITD1Av1G088600.1	chr1A	hypothetical protein TRIUR3_24222 [Triticum urartu]	0.0001	0.0001	0.0001	0.0001	0.0001	0.0001	0.0001	0.0001
TRITD1Av1G088680	TRITD1Av1G088680.1	chr1A		0.0001	0.0001	0.0001	0.0001	0.0001	0.0001	0.0001	0.0001
TRITD1Av1G088770	TRITD1Av1G088770.1;TRITD1Av1G088770.2	chr1A	probable LRR receptor-like serine/threonine-protein kinase At3g47570 [Brachypodium distachyon]	0.0001	0.121912	0.0001	0.134983	0.0001	0.158014	0.0001	0.0535945
TRITD1Av1G088870	TRITD1Av1G088870.1;TRITD1Av1G088870.2;TRITD1Av1G088870.3;TRITD1Av1G088870.4;TRITD1Av1G088870.5;TRITD1Av1G088870.6;TRITD1Av1G088870.7	chr1A	uncharacterized protein LOC109741811 [Aegilops tauschii subsp. tauschii];predicted protein [Hordeum vulgare subsp. vulgare]	18.7817	4.42285	19.9972	4.35459	18.0972	2.74486	17.8937	3.31833
TRITD1Av1G088880	TRITD1Av1G088880.1	chr1A	GATA transcription factor 12 [Triticum urartu]	0.463457	0.0001	0.526468	0.0001	0.340884	0.0001	0.128229	0.0001
TRITD1Av1G088920	TRITD1Av1G088920.1	chr1A	Xyloglucan galactosyltransferase KATAMARI1-like protein [Triticum urartu]	1.72053	0.0001	1.2998	0.0001	1.13859	0.0001	1.07485	0.017773
TRITD1Av1G088950	TRITD1Av1G088950.1;TRITD1Av1G088950.2	chr1A	Xyloglucan galactosyltransferase KATAMARI1-like protein [Triticum urartu]	0.0001	0.0001	0.0001	0.0001	0.0001	0.017588	0.0001	0.0001
TRITD1Av1G088970	TRITD1Av1G088970.1;TRITD1Av1G088970.2;TRITD1Av1G088970.3	chr1A	hypothetical protein TRIUR3_27291 [Triticum urartu];uncharacterized protein LOC109750848 [Aegilops tauschii subsp. tauschii]	0.971262	1.95666	1.30142	1.83715	0.804664	1.48096	1.22341	1.82124
TRITD1Av1G089150	TRITD1Av1G089150.1;TRITD1Av1G089150.2;TRITD1Av1G089150.3;TRITD1Av1G089150.4;TRITD1Av1G089150.5;TRITD1Av1G089150.6;TRITD1Av1G089150.7;TRITD1Av1G089150.8;TRITD1Av1G089150.9	chr1A	uncharacterized protein LOC109750839 [Aegilops tauschii subsp. tauschii]	1.18467	13.8268	1.41398	21.4195	1.39882	22.0471	1.21067	23.1481
TRITD1Av1G089240	TRITD1Av1G089240.1	chr1A	hypothetical protein BRADI_3g26741v3 [Brachypodium distachyon]	0.090868	0.0001	0.138589	0.0001	0.0001	0.0001	0.0001	0.0001
TRITD1Av1G089270	TRITD1Av1G089270.1;TRITD1Av1G089270.2;TRITD1Av1G089270.3;TRITD1Av1G089270.4;TRITD1Av1G089270.5;TRITD1Av1G089270.6	chr1A	Chaperonin CPN60-2, mitochondrial [Triticum urartu];chaperonin CPN60-1, mitochondrial [Aegilops tauschii subsp. tauschii]	68.7814	9.63673	58.0532	9.73204	70.5052	5.97173	57.2285	7.61033
TRITD1Av1G089280	TRITD1Av1G089280.1;TRITD1Av1G089280.2	chr1A	Cysteinyl-tRNA synthetase [Triticum urartu]	0.238024	0.188009	0.172435	0.278378	0.242479	0.272057	0.321739	0.060511
TRITD1Av1G089290	TRITD1Av1G089290.1;TRITD1Av1G089290.2;TRITD1Av1G089290.3	chr1A	GDSL esterase/lipase LTL1-like [Aegilops tauschii subsp. tauschii]	155.763	0.0001	140.932	0.0001	165.136	0.0001	132.225	0.0001
TRITD1Av1G089330	TRITD1Av1G089330.1	chr1A	cytochrome c biogenesis protein ccmFC, partial (mitochondrion) [Aegilops speltoides]	0.0001	0.0001	0.0001	0.0001	0.0001	0.0001	0.043407	0.0001
TRITD1Av1G089370	TRITD1Av1G089370.1;TRITD1Av1G089370.2;TRITD1Av1G089370.3	chr1A	hypothetical protein TRIUR3_09898 [Triticum urartu]	3.82271	3.3973	3.22212	3.70525	3.70372	3.1267	3.12171	2.81422
TRITD1Av1G089420	TRITD1Av1G089420.1	chr1A	hypothetical protein TRIUR3_09896 [Triticum urartu]	1.40651	0.764706	1.04834	0.586391	0.846596	0.43092	1.15834	0.487126
TRITD1Av1G089530	TRITD1Av1G089530.1	chr1A	uncharacterized protein LOC109750846 [Aegilops tauschii subsp. tauschii]	0.0001	0.0001	0.320764	0.0001	0.0001	0.0001	0.0001	0.063203
TRITD1Av1G089780	TRITD1Av1G089780.1;TRITD1Av1G089780.2;TRITD1Av1G089780.3	chr1A	uncharacterized protein LOC109737618 [Aegilops tauschii subsp. tauschii]	27.5714	37.0568	26.3728	24.1583	24.6741	24.5318	24.0956	19.3166
TRITD1Av1G089830	TRITD1Av1G089830.1	chr1A	hypothetical protein TRIUR3_22885 [Triticum urartu]	2.56859	0.607751	3.19456	0.616551	2.42688	0.828309	2.09753	1.02511
TRITD1Av1G089840	TRITD1Av1G089840.1	chr1A	Hypersensitive-induced response protein 1 [Triticum urartu]	0.25643	1.4393	0.366516	0.550344	0.365848	1.55942	0.300379	2.05171
TRITD1Av1G089920	TRITD1Av1G089920.1;TRITD1Av1G089920.2;TRITD1Av1G089920.3;TRITD1Av1G089920.4;TRITD1Av1G089920.5;TRITD1Av1G089920.6;TRITD1Av1G089920.7;TRITD1Av1G089920.8	chr1A	WD repeat-containing protein 70 [Triticum urartu];WD repeat-containing protein 70 [Aegilops tauschii subsp. tauschii];predicted protein [Hordeum vulgare subsp. vulgare];hypothetical protein TRIUR3_25388 [Triticum urartu]	9.89825	12.8705	9.59856	13.1806	8.49512	12.1613	7.90266	12.1425
TRITD1Av1G089950	TRITD1Av1G089950.1	chr1A	hypothetical protein TRIUR3_32523 [Triticum urartu]	0.806822	0.445228	0.743882	0.561094	0.645242	0.523081	0.6514	0.597355
TRITD1Av1G090030	TRITD1Av1G090030.1	chr1A	uncharacterized protein LOC109734356 [Aegilops tauschii subsp. tauschii]	0.0001	0.0001	0.0001	0.0001	0.0001	0.0001	0.0001	0.0001
TRITD1Av1G090070	TRITD1Av1G090070.1;TRITD1Av1G090070.2;TRITD1Av1G090070.3;TRITD1Av1G090070.4	chr1A	bifunctional riboflavin kinase/FMN phosphatase [Aegilops tauschii subsp. tauschii];Riboflavin kinase [Triticum urartu]	12.739	40.4472	10.6441	50.7637	10.487	57.7425	12.8338	51.2716
TRITD1Av1G090340	TRITD1Av1G090340.1	chr1A	hypothetical protein TRIUR3_21257 [Triticum urartu]	1.88365	0.577359	2.13144	0.799023	2.58908	0.52544	2.33263	0.73357
TRITD1Av1G090350	TRITD1Av1G090350.1;TRITD1Av1G090350.2;TRITD1Av1G090350.3;TRITD1Av1G090350.4;TRITD1Av1G090350.5;TRITD1Av1G090350.6;TRITD1Av1G090350.7;TRITD1Av1G090350.8;TRITD1Av1G090350.9	chr1A	WD repeat-containing protein 26 [Triticum urartu];WD repeat-containing protein 26 isoform X1 [Aegilops tauschii subsp. tauschii];WD repeat-containing protein 26 isoform X2 [Aegilops tauschii subsp. tauschii]	2.79987	14.7046	2.60535	17.8991	2.33445	17.5358	2.32567	13.4025
TRITD1Av1G090460	TRITD1Av1G090460.1	chr1A	60S ribosomal protein L21-1 [Aegilops tauschii subsp. tauschii]	594.067	66.8931	588.623	60.603	460.796	65.9262	612.935	76.9224
TRITD1Av1G090630	TRITD1Av1G090630.1;TRITD1Av1G090630.2	chr1A	myosin-binding protein 7-like [Aegilops tauschii subsp. tauschii];hypothetical protein TRIUR3_08235 [Triticum urartu]	0.114843	0.0001	0.208331	0.0001	0.077132	0.0001	0.0001	0.0001
TRITD1Av1G090680	TRITD1Av1G090680.1;TRITD1Av1G090680.2;TRITD1Av1G090680.3	chr1A	predicted protein, partial [Hordeum vulgare subsp. vulgare];Beta-amylase 1, chloroplastic [Triticum urartu]	0.107606	0.0001	0.163557	0.0001	0.062748	0.0001	0.058619	0.0001
TRITD1Av1G090690	TRITD1Av1G090690.1;TRITD1Av1G090690.2;TRITD1Av1G090690.3;TRITD1Av1G090690.4;TRITD1Av1G090690.5;TRITD1Av1G090690.6	chr1A	ketohexokinase-like isoform X2 [Aegilops tauschii subsp. tauschii];ketohexokinase-like isoform X1 [Aegilops tauschii subsp. tauschii];hypothetical protein TRIUR3_08233 [Triticum urartu]	6.05208	3.56191	5.89946	3.44309	6.70266	2.45371	6.36247	3.0189
TRITD1Av1G090740	TRITD1Av1G090740.1;TRITD1Av1G090740.2;TRITD1Av1G090740.3;TRITD1Av1G090740.4;TRITD1Av1G090740.5	chr1A	hypothetical protein TRIUR3_08232 [Triticum urartu]	13.4867	13.8671	11.0902	13.2596	14.4084	17.6344	11.189	12.4356
TRITD1Av1G091000	TRITD1Av1G091000.1;TRITD1Av1G091000.2	chr1A	uncharacterized protein LOC109751530 [Aegilops tauschii subsp. tauschii];hypothetical protein TRIUR3_13038 [Triticum urartu]	1.19356	2.27422	1.28528	2.04344	0.98527	1.66864	1.01485	1.70673
TRITD1Av1G091140	TRITD1Av1G091140.1	chr1A	hypothetical protein TRIUR3_17782 [Triticum urartu]	0.0001	0.0001	0.0001	0.0001	0.0001	0.0001	0.0001	0.0001
TRITD1Av1G091210	TRITD1Av1G091210.1	chr1A	hypothetical protein TRIUR3_15617 [Triticum urartu]	0.0001	0.0001	0.0001	0.0001	0.0001	0.0001	0.0001	0.0001
TRITD1Av1G091240	TRITD1Av1G091240.1;TRITD1Av1G091240.2;TRITD1Av1G091240.3;TRITD1Av1G091240.4;TRITD1Av1G091240.5;TRITD1Av1G091240.6;TRITD1Av1G091240.7;TRITD1Av1G091240.8;TRITD1Av1G091240.9;TRITD1Av1G091240.10;TRITD1Av1G091240.11	chr1A	pre-mRNA-processing factor 19 isoform X2 [Aegilops tauschii subsp. tauschii];U-box domain-containing protein 72 [Triticum urartu];pre-mRNA-processing factor 19 isoform X1 [Aegilops tauschii subsp. tauschii]	42.7337	24.2111	43.0114	24.4387	43.4647	23.9537	45.0648	24.5106
TRITD1Av1G091440	TRITD1Av1G091440.1	chr1A	uncharacterized protein LOC109771915 isoform X3 [Aegilops tauschii subsp. tauschii]	1.5439	0.140807	1.30979	0.16444	1.15303	0.126815	1.02427	0.122834
TRITD1Av1G091450	TRITD1Av1G091450.1	chr1A	ribosomal Pr 117, partial [Triticum aestivum]	231.561	55.0343	229.751	45.29	193.224	45.2993	261.844	53.224
TRITD1Av1G091590	TRITD1Av1G091590.1	chr1A	cytochrome b559 alpha chain (chloroplast) [Oryza sativa Indica Group]	0.462111	0.883225	0.361412	13.3353	4.27783	1.20577	0.557142	2.15997
TRITD1Av1G091650	TRITD1Av1G091650.1	chr1A	hypothetical protein TRIUR3_32003 [Triticum urartu]	0.0001	0.23258	0.041358	0.116469	0.0001	0.141604	0.02929	0.345219
TRITD1Av1G091670	TRITD1Av1G091670.1	chr1A	Nucleobase-ascorbate transporter 7 [Triticum urartu]	0.866481	0.309296	0.739341	0.50105	1.0523	0.492922	0.467546	0.876571
TRITD1Av1G091710	TRITD1Av1G091710.1	chr1A	uncharacterized protein LOC109736275 [Aegilops tauschii subsp. tauschii]	0.0001	0.0001	0.0001	0.0001	0.0001	0.0001	0.0001	0.0001
TRITD1Av1G091730	TRITD1Av1G091730.1;TRITD1Av1G091730.2;TRITD1Av1G091730.3	chr1A	Peroxisome biogenesis protein 12 [Triticum urartu]	6.65366	7.72227	5.74489	6.60381	6.21377	5.93335	6.30475	6.40622
TRITD1Av1G091740	TRITD1Av1G091740.1;TRITD1Av1G091740.2	chr1A	initiation factor (iso)4F p28 subunit [Triticum aestivum]	84.0047	25.7741	82.8444	28.4957	87.9957	26.4955	87.5891	24.4321
TRITD1Av1G091750	TRITD1Av1G091750.1;TRITD1Av1G091750.2;TRITD1Av1G091750.3;TRITD1Av1G091750.4;TRITD1Av1G091750.5;TRITD1Av1G091750.6;TRITD1Av1G091750.7;TRITD1Av1G091750.8;TRITD1Av1G091750.9;TRITD1Av1G091750.10	chr1A	cellulose synthase A catalytic subunit 7 [UDP-forming] [Aegilops tauschii subsp. tauschii];cellulose synthase [Hordeum vulgare subsp. vulgare]	1.76739	0.516501	1.28042	0.265611	1.38208	0.0625739	0.637578	0.105982
TRITD1Av1G091770	TRITD1Av1G091770.1;TRITD1Av1G091770.2	chr1A	MDIS1-interacting receptor like kinase 2-like [Aegilops tauschii subsp. tauschii]	0.0001	0.0001	0.0001	0.0001	0.0001	0.00878037	0.0001	0.0001
TRITD1Av1G091780	TRITD1Av1G091780.1	chr1A	probable leucine-rich repeat receptor-like protein kinase At1g35710 [Aegilops tauschii subsp. tauschii]	0.077345	0.064341	0.056615	0.344336	0.036262	0.238664	0.0001	0.250312
TRITD1Av1G091790	TRITD1Av1G091790.1;TRITD1Av1G091790.2	chr1A	hypothetical protein TRIUR3_33313 [Triticum urartu]	0.314825	0.0001	0.365695	0.0001	0.186905	0.0669742	0.136607	0.0001
TRITD1Av1G091950	TRITD1Av1G091950.1;TRITD1Av1G091950.2;TRITD1Av1G091950.3;TRITD1Av1G091950.4;TRITD1Av1G091950.5;TRITD1Av1G091950.6;TRITD1Av1G091950.7;TRITD1Av1G091950.8	chr1A	probable leucine-rich repeat receptor-like protein kinase At1g35710 [Aegilops tauschii subsp. tauschii]	1.60077	0.210022	1.77961	0.0968293	1.97698	0.367756	1.6795	0.0674065
TRITD1Av1G092030	TRITD1Av1G092030.1	chr1A	acyltransferase-like protein At1g54570, chloroplastic [Aegilops tauschii subsp. tauschii]	0.773752	42.0212	0.995455	37.2604	0.597523	28.4686	0.451362	22.9566
TRITD1Av1G092060	TRITD1Av1G092060.1;TRITD1Av1G092060.2	chr1A	Receptor-like protein 12 [Triticum urartu]	2.43829	11.5269	4.48273	11.033	1.83752	20.5064	2.16873	12.7883
TRITD1Av1G092170	TRITD1Av1G092170.1;TRITD1Av1G092170.2;TRITD1Av1G092170.3;TRITD1Av1G092170.4	chr1A	protein NRT1/ PTR FAMILY 5.2-like [Aegilops tauschii subsp. tauschii]	0.721412	0.162006	0.626765	0.07631	0.68931	0.0877688	0.968529	0.147836
TRITD1Av1G092200	TRITD1Av1G092200.1	chr1A	CASP-like protein 4A2 [Aegilops tauschii subsp. tauschii]	0.0001	0.0001	0.0001	0.0001	1.40637	0.037436	2.87412	0.38034
TRITD1Av1G092270	TRITD1Av1G092270.1;TRITD1Av1G092270.2;TRITD1Av1G092270.3	chr1A	protein NRT1/ PTR FAMILY 5.2-like [Aegilops tauschii subsp. tauschii];Peptide transporter PTR3-A [Triticum urartu]	0.673148	15.8236	0.358625	12.2916	0.0590432	12.645	0.201359	8.03127
TRITD1Av1G092280	TRITD1Av1G092280.1;TRITD1Av1G092280.2	chr1A	hypothetical protein TRIUR3_22912 [Triticum urartu];uncharacterized protein LOC109759785 [Aegilops tauschii subsp. tauschii]	3.03361	1.04693	2.95752	0.68435	2.29827	0.600117	3.07589	0.668043
TRITD1Av1G092520	TRITD1Av1G092520.1;TRITD1Av1G092520.2;TRITD1Av1G092520.3;TRITD1Av1G092520.4;TRITD1Av1G092520.5	chr1A	Protein WAX2 [Triticum urartu]	1.49379	0.105137	0.925787	0.142214	0.760274	0.0001	0.539718	0.233808
TRITD1Av1G092530	TRITD1Av1G092530.1;TRITD1Av1G092530.2;TRITD1Av1G092530.3;TRITD1Av1G092530.4;TRITD1Av1G092530.5;TRITD1Av1G092530.6;TRITD1Av1G092530.7;TRITD1Av1G092530.8;TRITD1Av1G092530.9;TRITD1Av1G092530.10;TRITD1Av1G092530.11;TRITD1Av1G092530.12	chr1A	hypothetical protein TRIUR3_05201 [Triticum urartu];protein ECERIFERUM 1-like [Aegilops tauschii subsp. tauschii];Protein WAX2 [Triticum urartu]	43.2758	16.3813	39.7937	15.856	32.3203	18.6241	25.1758	15.7302
TRITD1Av1G092620	TRITD1Av1G092620.1;TRITD1Av1G092620.2;TRITD1Av1G092620.3	chr1A	Cyanate hydratase [Triticum urartu];cyanate hydratase-like [Aegilops tauschii subsp. tauschii]	9.38436	10.7484	8.52608	9.70966	8.20671	12.9136	11.4498	12.1839
TRITD1Av1G092630	TRITD1Av1G092630.1;TRITD1Av1G092630.2;TRITD1Av1G092630.3;TRITD1Av1G092630.4;TRITD1Av1G092630.5;TRITD1Av1G092630.6;TRITD1Av1G092630.7;TRITD1Av1G092630.8;TRITD1Av1G092630.9	chr1A	DExH-box ATP-dependent RNA helicase DExH1 isoform X3 [Aegilops tauschii subsp. tauschii];DExH-box ATP-dependent RNA helicase DExH1 isoform X2 [Aegilops tauschii subsp. tauschii];putative ATP-dependent RNA helicase DHX36 [Triticum urartu];DExH-box ATP-dependent RNA helicase DExH1 isoform X1 [Aegilops tauschii subsp. tauschii]	6.22174	9.6536	6.08148	9.64007	7.45151	8.72549	5.91278	8.23276
TRITD1Av1G092640	TRITD1Av1G092640.1;TRITD1Av1G092640.2;TRITD1Av1G092640.3;TRITD1Av1G092640.4;TRITD1Av1G092640.5;TRITD1Av1G092640.6;TRITD1Av1G092640.7	chr1A	protein NPGR2 [Aegilops tauschii subsp. tauschii];Putative ATP-dependent RNA helicase DHX57 [Triticum urartu]	10.0877	2.45935	9.60525	2.98303	8.69456	1.95202	8.29583	1.45934
TRITD1Av1G093090	TRITD1Av1G093090.1;TRITD1Av1G093090.2	chr1A	predicted protein [Hordeum vulgare subsp. vulgare]	2.88461	5.43869	3.26902	5.92998	3.02317	5.08987	3.0739	4.91527
TRITD1Av1G093320	TRITD1Av1G093320.1;TRITD1Av1G093320.2	chr1A	Tyrosyl-tRNA synthetase [Triticum urartu];tyrosine--tRNA ligase, chloroplastic/mitochondrial [Aegilops tauschii subsp. tauschii]	4.38951	5.72873	4.64544	7.56093	4.44713	6.43928	3.62818	7.40681
TRITD1Av1G093330	TRITD1Av1G093330.1	chr1A	uncharacterized protein KIAA0754-like [Aegilops tauschii subsp. tauschii]	6.69619	1.39146	5.44696	0.614198	5.91738	0.407869	5.95074	0.350069
TRITD1Av1G093340	TRITD1Av1G093340.1	chr1A	uncharacterized protein LOC109758730 [Aegilops tauschii subsp. tauschii]	0.523537	0.283825	0.542048	0.565729	0.081751	0.29102	0.212301	0.308905
TRITD1Av1G093400	TRITD1Av1G093400.1;TRITD1Av1G093400.2;TRITD1Av1G093400.3;TRITD1Av1G093400.4;TRITD1Av1G093400.5;TRITD1Av1G093400.6;TRITD1Av1G093400.7;TRITD1Av1G093400.8;TRITD1Av1G093400.9;TRITD1Av1G093400.10;TRITD1Av1G093400.11;TRITD1Av1G093400.12;TRITD1Av1G093400.13	chr1A	WD repeat-containing protein 91 homolog isoform X1 [Aegilops tauschii subsp. tauschii];WD repeat-containing protein 91 homolog isoform X2 [Aegilops tauschii subsp. tauschii]	3.93037	3.041	4.02782	3.03932	3.35123	2.94893	3.4587	2.67441
TRITD1Av1G093450	TRITD1Av1G093450.1	chr1A	3-ketoacyl-CoA synthase 12 [Triticum urartu]	5.40715	0.0001	4.3449	0.040248	3.73215	0.084071	3.66946	0.063069
TRITD1Av1G093530	TRITD1Av1G093530.1	chr1A	putative methyltransferase PMT12 [Triticum urartu]	3.15789	4.82828	3.04007	5.32353	3.81677	5.68596	2.63465	5.31081
TRITD1Av1G093540	TRITD1Av1G093540.1	chr1A	uncharacterized protein LOC109770729 [Aegilops tauschii subsp. tauschii]	1.90609	2.24681	1.72386	3.94047	3.18267	2.94684	1.47037	3.91565
TRITD1Av1G093680	TRITD1Av1G093680.1;TRITD1Av1G093680.2;TRITD1Av1G093680.3;TRITD1Av1G093680.4;TRITD1Av1G093680.5;TRITD1Av1G093680.6;TRITD1Av1G093680.7;TRITD1Av1G093680.8;TRITD1Av1G093680.9;TRITD1Av1G093680.10;TRITD1Av1G093680.11;TRITD1Av1G093680.12;TRITD1Av1G093680.13;TRITD1Av1G093680.14	chr1A	non-lysosomal glucosylceramidase-like [Aegilops tauschii subsp. tauschii];Os10g0473400 [Oryza sativa Japonica Group]	12.4929	14.6093	11.9494	18.8587	11.7484	16.3123	9.96231	13.7714
TRITD1Av1G093770	TRITD1Av1G093770.1	chr1A	putative disease resistance protein RGA3 isoform X1 [Aegilops tauschii subsp. tauschii]	0.061541	0.068415	0.062254	0.036108	0.115614	0.093534	0.084433	0.064763
TRITD1Av1G093780	TRITD1Av1G093780.1;TRITD1Av1G093780.2;TRITD1Av1G093780.3;TRITD1Av1G093780.4;TRITD1Av1G093780.5;TRITD1Av1G093780.6;TRITD1Av1G093780.7;TRITD1Av1G093780.8;TRITD1Av1G093780.9;TRITD1Av1G093780.10;TRITD1Av1G093780.11;TRITD1Av1G093780.12;TRITD1Av1G093780.13;TRITD1Av1G093780.14	chr1A	UDP-glucose:glycoprotein glucosyltransferase isoform X3 [Aegilops tauschii subsp. tauschii];UDP-glucose:glycoprotein glucosyltransferase isoform X2 [Aegilops tauschii subsp. tauschii];UDP-glucose:glycoprotein glucosyltransferase isoform X1 [Aegilops tauschii subsp. tauschii];UDP-glucose:glycoprotein glucosyltransferase 1 [Triticum urartu]	25.1904	22.7053	26.4537	21.4718	28.0511	20.2441	24.0541	20.1316
TRITD1Av1G094040	TRITD1Av1G094040.1	chr1A		2.59256	0.883115	1.88797	1.1803	2.08773	1.22168	2.2253	1.24855
TRITD1Av1G094060	TRITD1Av1G094060.1;TRITD1Av1G094060.2	chr1A	hypothetical protein TRIUR3_31073 [Triticum urartu];ubiquitin-like-specific protease ESD4 [Aegilops tauschii subsp. tauschii]	0.0001	0.0001	0.0001	0.107456	0.064359	0.031441	0.004219	0.0001
TRITD1Av1G094190	TRITD1Av1G094190.1;TRITD1Av1G094190.2	chr1A	Ribonuclease 1 [Triticum urartu]	9.79125	4.38834	12.5854	9.36228	4.49168	3.70313	5.25079	9.99064
TRITD1Av1G094410	TRITD1Av1G094410.1	chr1A	hypothetical protein TRIUR3_28641 [Triticum urartu]	0.0001	0.0001	0.0001	0.0001	0.0001	0.0001	0.0001	0.0001
TRITD1Av1G094800	TRITD1Av1G094800.1	chr1A	probable phosphoribosylformylglycinamidine synthase, chloroplastic/mitochondrial [Aegilops tauschii subsp. tauschii]	3.66309	5.57272	3.93366	6.17601	2.28369	4.3544	2.55306	4.22285
TRITD1Av1G094810	TRITD1Av1G094810.1	chr1A	putative phosphoribosylformylglycinamidine synthase, chloroplastic/mitochondrial [Triticum urartu]	2.39724	4.40073	2.50823	3.69964	1.65505	2.88296	1.49474	3.18743
TRITD1Av1G094820	TRITD1Av1G094820.1;TRITD1Av1G094820.2;TRITD1Av1G094820.3	chr1A	Long-chain-alcohol oxidase FAO1 [Triticum urartu];long-chain-alcohol oxidase FAO1-like [Aegilops tauschii subsp. tauschii]	0.261478	0.728171	0.200066	0.785429	0.119598	0.623407	0.0881839	0.962342
TRITD1Av1G095070	TRITD1Av1G095070.1;TRITD1Av1G095070.2;TRITD1Av1G095070.3;TRITD1Av1G095070.4;TRITD1Av1G095070.5;TRITD1Av1G095070.6	chr1A	Long-chain-alcohol oxidase FAO2 [Triticum urartu];long-chain-alcohol oxidase FAO1-like [Aegilops tauschii subsp. tauschii]	3.74109	0.869822	8.46816	1.0442	10.0003	0.542748	2.88916	1.08017
TRITD1Av1G095350	TRITD1Av1G095350.1	chr1A	unnamed protein product [Triticum aestivum]	0.0001	0.0001	0.0001	0.0001	0.0001	0.0001	0.0001	0.0001
TRITD1Av1G095420	TRITD1Av1G095420.1;TRITD1Av1G095420.2	chr1A	uncharacterized protein At1g03900 [Aegilops tauschii subsp. tauschii]	39.3088	14.7913	37.2563	15.6747	35.944	12.0807	31.5507	9.95098
TRITD1Av1G095430	TRITD1Av1G095430.1;TRITD1Av1G095430.2;TRITD1Av1G095430.3;TRITD1Av1G095430.4;TRITD1Av1G095430.5	chr1A	serine/threonine-protein kinase tricorner-like [Aegilops tauschii subsp. tauschii];Serine/threonine-protein kinase tricorner [Triticum urartu]	0.156497	0.0587659	0.191636	0.0858931	0.0001	0.059182	0.0519111	0.0001
TRITD1Av1G095440	TRITD1Av1G095440.1	chr1A	hypothetical protein TRIUR3_10605 [Triticum urartu]	0.0001	0.023051	0.0001	0.0001	0.0001	0.0001	0.015815	0.0001
TRITD1Av1G095450	TRITD1Av1G095450.1	chr1A	vacuolar protein sorting-associated protein 2 homolog 3 [Aegilops tauschii subsp. tauschii]	26.974	38.9909	24.5795	32.7834	25.2718	44.7694	26.2221	35.662
TRITD1Av1G095530	TRITD1Av1G095530.1	chr1A	hypothetical protein TRIUR3_20711 [Triticum urartu]	1.09096	2.49452	1.37544	1.98837	0.856995	1.65704	1.02058	2.79792
TRITD1Av1G095540	TRITD1Av1G095540.1;TRITD1Av1G095540.2;TRITD1Av1G095540.3;TRITD1Av1G095540.4	chr1A	uncharacterized protein LOC109785869 [Aegilops tauschii subsp. tauschii];hypothetical protein TRIUR3_20710 [Triticum urartu]	0.25356	0.0001	0.220057	0.0001	0.275019	0.0001	0.0950948	0.0224989
TRITD1Av1G095730	TRITD1Av1G095730.1;TRITD1Av1G095730.2;TRITD1Av1G095730.3;TRITD1Av1G095730.4;TRITD1Av1G095730.5;TRITD1Av1G095730.6;TRITD1Av1G095730.7;TRITD1Av1G095730.8	chr1A	TaPP2AbB''-alpha [Triticum aestivum];probable serine/threonine protein phosphatase 2A regulatory subunit B''delta [Aegilops tauschii subsp. tauschii];Serine/threonine-protein phosphatase 2A regulatory subunit B'' subunit alpha [Triticum urartu]	16.4285	18.2718	17.0354	20.9958	17.9639	20.1443	17.8589	17.7005
TRITD1Av1G095800	TRITD1Av1G095800.1	chr1A		0.076782	0.0001	0.0001	0.0001	0.0001	0.0001	0.0001	0.0001
TRITD1Av1G095900	TRITD1Av1G095900.1;TRITD1Av1G095900.2	chr1A	pentatricopeptide repeat-containing protein At1g08610-like [Aegilops tauschii subsp. tauschii]	2.27742	2.08062	2.93563	2.13273	2.85523	1.20046	2.33406	1.32063
TRITD1Av1G096030	TRITD1Av1G096030.1;TRITD1Av1G096030.2	chr1A	hypothetical protein TRIUR3_33902 [Triticum urartu]	2.21926	3.07013	1.93053	3.07545	2.55504	2.87441	2.0914	2.69398
TRITD1Av1G096190	TRITD1Av1G096190.1;TRITD1Av1G096190.2;TRITD1Av1G096190.3;TRITD1Av1G096190.4;TRITD1Av1G096190.5;TRITD1Av1G096190.6;TRITD1Av1G096190.7;TRITD1Av1G096190.8;TRITD1Av1G096190.9;TRITD1Av1G096190.10	chr1A	exportin-4 isoform X2 [Aegilops tauschii subsp. tauschii];exportin-4 isoform X1 [Aegilops tauschii subsp. tauschii]	7.35697	6.45805	7.52412	7.90525	7.85677	5.54844	7.76801	6.14646
TRITD1Av1G096200	TRITD1Av1G096200.1;TRITD1Av1G096200.2;TRITD1Av1G096200.3;TRITD1Av1G096200.4;TRITD1Av1G096200.5;TRITD1Av1G096200.6	chr1A	putative methyltransferase PMT8 [Triticum urartu];predicted protein [Hordeum vulgare subsp. vulgare]	36.8075	11.8815	37.5505	12.7858	37.8255	11.0172	37.7242	11.1924
TRITD1Av1G096390	TRITD1Av1G096390.1;TRITD1Av1G096390.2;TRITD1Av1G096390.3;TRITD1Av1G096390.4;TRITD1Av1G096390.5	chr1A	uncharacterized protein LOC109771320 isoform X3 [Aegilops tauschii subsp. tauschii]	2.07341	1.36179	1.92483	1.33212	1.33324	1.08988	1.63371	1.39097
TRITD1Av1G096410	TRITD1Av1G096410.1	chr1A	pentatricopeptide repeat-containing protein At5g04780-like [Aegilops tauschii subsp. tauschii]	1.82857	3.45987	2.60965	4.38051	2.14048	3.96151	2.10062	4.51747
TRITD1Av1G096550	TRITD1Av1G096550.1;TRITD1Av1G096550.2;TRITD1Av1G096550.3;TRITD1Av1G096550.4;TRITD1Av1G096550.5;TRITD1Av1G096550.6;TRITD1Av1G096550.7;TRITD1Av1G096550.8;TRITD1Av1G096550.9	chr1A	transportin MOS14 [Aegilops tauschii subsp. tauschii];Transportin-3 [Triticum urartu]	10.2799	9.77206	10.8248	9.9907	11.4338	7.91083	10.1147	8.26163
TRITD1Av1G096770	TRITD1Av1G096770.1	chr1A	Heat shock protein 81-3 [Triticum urartu]	0.0001	0.0001	0.0001	0.0001	0.0001	0.0001	0.0001	0.0001
TRITD1Av1G096950	TRITD1Av1G096950.1	chr1A	hypothetical protein TRIUR3_33566 [Triticum urartu]	0.0001	0.0001	0.090467	0.0001	0.08271	0.0001	0.0001	0.0001
TRITD1Av1G097060	TRITD1Av1G097060.1;TRITD1Av1G097060.2;TRITD1Av1G097060.3;TRITD1Av1G097060.4;TRITD1Av1G097060.5;TRITD1Av1G097060.6	chr1A	uncharacterized protein LOC109771335 isoform X1 [Aegilops tauschii subsp. tauschii];uncharacterized protein LOC109771335 isoform X3 [Aegilops tauschii subsp. tauschii]	3.41675	0.163055	3.28248	0.677999	3.16006	0.324666	3.54893	0.433319
TRITD1Av1G097180	TRITD1Av1G097180.1	chr1A	uncharacterized protein LOC100821223 [Brachypodium distachyon]	0.0001	0.396766	0.255035	0.436053	0.0001	0.24747	0.100246	0.111731
TRITD1Av1G097200	TRITD1Av1G097200.1	chr1A	uncharacterized protein LOC109774528 isoform X4 [Aegilops tauschii subsp. tauschii]	9.14112	5.52889	8.79873	6.86491	10.0019	5.1023	7.61443	5.67838
TRITD1Av1G097410	TRITD1Av1G097410.1;TRITD1Av1G097410.2;TRITD1Av1G097410.3;TRITD1Av1G097410.4	chr1A	cytosolic malate dehydrogenase [Triticum aestivum]	1019.02	375.453	1029.14	340.365	939.289	347.982	1045.94	343.883
TRITD1Av1G097550	TRITD1Av1G097550.1;TRITD1Av1G097550.2	chr1A	R2R3-MYB protein [Triticum urartu];Myb-related protein Myb4 [Triticum urartu]	1.927	0.0001	1.80903	0.0001	1.35853	0.0001	0.922953	0.0001
TRITD1Av1G097720	TRITD1Av1G097720.1	chr1A	zinc finger protein ZAT3-like [Aegilops tauschii subsp. tauschii]	0.0001	0.0001	0.0001	0.0001	0.0001	0.0001	0.0001	0.0001
TRITD1Av1G097830	TRITD1Av1G097830.1;TRITD1Av1G097830.2	chr1A	uncharacterized protein LOC109771327 [Aegilops tauschii subsp. tauschii]	2.8181	2.5328	2.20846	2.00856	2.33426	1.60843	2.18045	1.01471
TRITD1Av1G098150	TRITD1Av1G098150.1	chr1A	Putative retroelement, partial [Oryza sativa Japonica Group]	0.0001	0.0001	0.0001	0.0001	0.0001	0.0001	0.0001	0.0001
TRITD1Av1G098300	TRITD1Av1G098300.1	chr1A	hypothetical protein TRIUR3_30285 [Triticum urartu]	0.124248	0.0001	0.0001	0.0001	0.554786	0.0001	0.0001	0.0001
TRITD1Av1G098530	TRITD1Av1G098530.1	chr1A	hypothetical protein TRIUR3_19827 [Triticum urartu]	0.0001	0.0001	0.0001	0.0001	0.0001	0.0001	0.0001	0.0001
TRITD1Av1G098550	TRITD1Av1G098550.1	chr1A	hypothetical protein TRIUR3_31631 [Triticum urartu]	0.0001	0.0001	0.0001	0.0001	0.0001	0.0001	0.0001	0.0001
TRITD1Av1G098710	TRITD1Av1G098710.1;TRITD1Av1G098710.2;TRITD1Av1G098710.3;TRITD1Av1G098710.4;TRITD1Av1G098710.5	chr1A	putative pentatricopeptide repeat-containing protein At1g13630 [Aegilops tauschii subsp. tauschii]	0.603079	0.764604	0.50307	0.783886	0.332965	0.409693	0.440898	0.745456
TRITD1Av1G098830	TRITD1Av1G098830.1;TRITD1Av1G098830.2;TRITD1Av1G098830.3;TRITD1Av1G098830.4;TRITD1Av1G098830.5	chr1A	hypothetical protein TRIUR3_18970 [Triticum urartu];probable cytokinin riboside 5'-monophosphate phosphoribohydrolase LOGL10 isoform X1 [Aegilops tauschii subsp. tauschii]	1.02987	0.534502	1.35721	1.44165	0.577018	1.7588	0.537386	0.942459
TRITD1Av1G098850	TRITD1Av1G098850.1	chr1A	hypothetical protein TRIUR3_30362 [Triticum urartu]	1.15422	2.06722	1.7236	2.02691	1.2681	2.2533	1.31237	3.35205
TRITD1Av1G098900	TRITD1Av1G098900.1	chr1A	Mitochondrial import inner membrane translocase subunit tim16 [Triticum urartu]	11.2561	26.9531	10.7752	30.5567	9.71912	27.9488	10.0819	22.7599
TRITD1Av1G098950	TRITD1Av1G098950.1;TRITD1Av1G098950.2;TRITD1Av1G098950.3;TRITD1Av1G098950.4	chr1A	uncharacterized membrane protein At1g06890-like [Aegilops tauschii subsp. tauschii];hypothetical protein TRIUR3_33221 [Triticum urartu]	3.32341	1.62367	3.40331	0.799814	3.18174	0.802879	2.52161	0.715741
TRITD1Av1G099260	TRITD1Av1G099260.1;TRITD1Av1G099260.2;TRITD1Av1G099260.3;TRITD1Av1G099260.4;TRITD1Av1G099260.5;TRITD1Av1G099260.6;TRITD1Av1G099260.7;TRITD1Av1G099260.8;TRITD1Av1G099260.9;TRITD1Av1G099260.10;TRITD1Av1G099260.11;TRITD1Av1G099260.12;TRITD1Av1G099260.13;TRITD1Av1G099260.14	chr1A	protein ENHANCED DISEASE RESISTANCE 2-like [Aegilops tauschii subsp. tauschii]	6.73258	10.3874	5.34206	7.67938	6.37154	5.69223	6.5107	5.62973
TRITD1Av1G099460	TRITD1Av1G099460.1;TRITD1Av1G099460.2;TRITD1Av1G099460.3;TRITD1Av1G099460.4;TRITD1Av1G099460.5;TRITD1Av1G099460.6;TRITD1Av1G099460.7;TRITD1Av1G099460.8;TRITD1Av1G099460.9	chr1A	predicted protein, partial [Hordeum vulgare subsp. vulgare];auxin response factor 22-like [Aegilops tauschii subsp. tauschii]	35.3665	6.22142	36.7994	5.85033	37.4555	5.14125	37.39	4.48095
TRITD1Av1G099650	TRITD1Av1G099650.1	chr1A	hypothetical protein TRIUR3_14398 [Triticum urartu]	0.0001	0.0001	0.0001	0.0001	0.0001	0.0001	0.0001	0.0001
TRITD1Av1G099680	TRITD1Av1G099680.1	chr1A	NADH dehydrogenase subunit 7 (mitochondrion) [Hordeum vulgare subsp. vulgare]	0.311093	0.0001	1.05835	0.178142	3.27636	0.031095	0.347169	0.031504
TRITD1Av1G099690	TRITD1Av1G099690.1	chr1A	hypothetical protein GQ55_9G272500 [Panicum hallii var. hallii]	0.0001	0.023572	0.107087	0.0001	0.056006	0.011919	0.0001	0.0001
TRITD1Av1G099700	TRITD1Av1G099700.1;TRITD1Av1G099700.2;TRITD1Av1G099700.3;TRITD1Av1G099700.4;TRITD1Av1G099700.5;TRITD1Av1G099700.6;TRITD1Av1G099700.7;TRITD1Av1G099700.8;TRITD1Av1G099700.9;TRITD1Av1G099700.10;TRITD1Av1G099700.11	chr1A	uncharacterized protein LOC112938704 [Oryza sativa Japonica Group];ribosomal protein S7 (plastid) [Danthonia californica];NADPH-quinone oxidoreductase subunit 2 [Cinnamomum micranthum f. kanehirae];NADH-plastoquinone oxidoreductase subunit 2 (chloroplast) [Triticum turgidum subsp. durum];NAD(P)H-quinone oxidoreductase subunit 2 B, chloroplastic [Triticum urartu];NADH-plastoquinone oxidoreductase …	0.451383	2.22584	1.459	5.32086	4.85105	2.09375	0.777609	2.32731
TRITD1Av1G099720	TRITD1Av1G099720.1	chr1A	NADH dehydrogenase subunit 4L (mitochondrion) [Ferrocalamus rimosivaginus]	0.0995	0.0001	0.298583	0.030603	0.428987	0.0001	0.0001	0.125208
TRITD1Av1G100030	TRITD1Av1G100030.1;TRITD1Av1G100030.2;TRITD1Av1G100030.3;TRITD1Av1G100030.4;TRITD1Av1G100030.5;TRITD1Av1G100030.6;TRITD1Av1G100030.7;TRITD1Av1G100030.8;TRITD1Av1G100030.9;TRITD1Av1G100030.10;TRITD1Av1G100030.11;TRITD1Av1G100030.12;TRITD1Av1G100030.13;TRITD1Av1G100030.14;TRITD1Av1G100030.15;TRITD1Av1G100030.16	chr1A	predicted protein [Hordeum vulgare subsp. vulgare];Homeobox-leucine zipper protein HOX9 [Triticum urartu];homeobox-leucine zipper protein HOX9 [Aegilops tauschii subsp. tauschii]	11.7603	8.66019	11.8208	8.2132	14.0015	6.47031	12.8197	8.24872
TRITD1Av1G100080	TRITD1Av1G100080.1	chr1A	hypothetical protein TRIUR3_33181 [Triticum urartu]	0.0001	0.0001	0.0001	0.0001	0.0001	0.0001	0.0001	0.0001
TRITD1Av1G100090	TRITD1Av1G100090.1	chr1A	uncharacterized protein LOC104584570 [Brachypodium distachyon]	5.98543	5.35714	6.86684	6.01544	6.74028	3.21706	4.48341	3.03322
TRITD1Av1G100120	TRITD1Av1G100120.1	chr1A	uncharacterized protein LOC109736826 [Aegilops tauschii subsp. tauschii]	3.53042	4.1686	3.17475	6.8396	2.18914	5.0595	1.43125	2.21824
TRITD1Av1G100150	TRITD1Av1G100150.1;TRITD1Av1G100150.2;TRITD1Av1G100150.3;TRITD1Av1G100150.4	chr1A	Double-stranded RNA-binding protein 6 [Triticum urartu];double-stranded RNA-binding protein 6-like [Aegilops tauschii subsp. tauschii]	14.9688	2.15768	13.3464	1.88993	18.2385	1.87405	16.3706	1.75423
TRITD1Av1G100470	TRITD1Av1G100470.1;TRITD1Av1G100470.2	chr1A	uncharacterized protein LOC109787057 [Aegilops tauschii subsp. tauschii]	2.65025	0.08664	2.48682	0.688902	1.6711	0.286352	1.30756	1.08691
TRITD1Av1G100640	TRITD1Av1G100640.1	chr1A		1.73928	2.06114	1.44568	3.4262	0.800164	2.42668	1.94927	1.87933
TRITD1Av1G100650	TRITD1Av1G100650.1	chr1A	hypothetical protein TRIUR3_19636 [Triticum urartu]	0.0001	0.0001	0.0001	0.102518	0.0001	0.116408	0.0001	0.0001
TRITD1Av1G100770	TRITD1Av1G100770.1;TRITD1Av1G100770.2	chr1A	hypothetical protein TRIUR3_31884 [Triticum urartu];uncharacterized protein LOC109784917 [Aegilops tauschii subsp. tauschii]	0.0001	0.0001	0.0001	0.0001	0.0001	0.0001	0.0001	0.0001
TRITD1Av1G100780	TRITD1Av1G100780.1;TRITD1Av1G100780.2	chr1A	uncharacterized protein LOC109784918 [Aegilops tauschii subsp. tauschii]	99.5733	33.986	101.15	34.6766	87.3208	32.0662	109.997	27.5185
TRITD1Av1G100950	TRITD1Av1G100950.1;TRITD1Av1G100950.2;TRITD1Av1G100950.3	chr1A	E3 ubiquitin-protein ligase MARCH11-like isoform X3 [Aegilops tauschii subsp. tauschii];uncharacterized protein LOC109772408 isoform X1 [Aegilops tauschii subsp. tauschii];hypothetical protein TRIUR3_34552 [Triticum urartu]	7.21171	27.3811	8.06162	31.4482	6.76543	41.1355	9.28262	21.9699
TRITD1Av1G101110	TRITD1Av1G101110.1	chr1A	zinc finger BED domain-containing protein RICESLEEPER 2 isoform X2 [Zea mays]	0.0001	0.0001	0.0001	0.0001	0.0001	0.0001	0.0001	0.0001
TRITD1Av1G101140	TRITD1Av1G101140.1;TRITD1Av1G101140.2;TRITD1Av1G101140.3	chr1A	hypothetical protein TRIUR3_18664 [Triticum urartu];uncharacterized protein LOC109772405 [Aegilops tauschii subsp. tauschii]	24.1823	8.60858	24.1411	9.57712	22.7409	6.1092	25.0168	6.22019
TRITD1Av1G101150	TRITD1Av1G101150.1;TRITD1Av1G101150.2;TRITD1Av1G101150.3;TRITD1Av1G101150.4	chr1A	uncharacterized protein LOC109772407 [Aegilops tauschii subsp. tauschii];hypothetical protein TRIUR3_18665 [Triticum urartu]	16.6022	124.722	14.1383	76.8609	14.1584	118.764	17.8263	42.0123
TRITD1Av1G101210	TRITD1Av1G101210.1;TRITD1Av1G101210.2;TRITD1Av1G101210.3;TRITD1Av1G101210.4	chr1A	Coatomer subunit gamma-2 [Triticum urartu];coatomer subunit gamma-2 [Aegilops tauschii subsp. tauschii]	70.6696	32.92	69.2884	25.9468	65.8112	22.1275	59.4333	20.3394
TRITD1Av1G101600	TRITD1Av1G101600.1;TRITD1Av1G101600.2;TRITD1Av1G101600.3;TRITD1Av1G101600.4;TRITD1Av1G101600.5;TRITD1Av1G101600.6;TRITD1Av1G101600.7;TRITD1Av1G101600.8;TRITD1Av1G101600.9;TRITD1Av1G101600.10;TRITD1Av1G101600.11	chr1A	Xaa-Pro aminopeptidase 1 [Triticum urartu];probable Xaa-Pro aminopeptidase P [Aegilops tauschii subsp. tauschii]	4.18726	17.326	4.80867	18.2613	5.21028	19.8113	5.10508	19.25
TRITD1Av1G101700	TRITD1Av1G101700.1;TRITD1Av1G101700.2;TRITD1Av1G101700.3;TRITD1Av1G101700.4;TRITD1Av1G101700.5;TRITD1Av1G101700.6;TRITD1Av1G101700.7	chr1A	hypothetical protein TRIUR3_27645 [Triticum urartu];uncharacterized protein LOC109744270 [Aegilops tauschii subsp. tauschii]	6.46239	10.4671	6.18129	9.94004	5.88602	10.2773	5.95764	8.68977
TRITD1Av1G101850	TRITD1Av1G101850.1;TRITD1Av1G101850.2	chr1A	40S ribosomal protein S17-4 [Triticum urartu]	339.047	44.8537	358.601	49.8672	325.259	39.865	341.002	62.9627
TRITD1Av1G102170	TRITD1Av1G102170.1	chr1A	hypothetical protein TRIUR3_23092 [Triticum urartu]	0.814002	1.96527	1.37364	2.67728	0.940408	4.06377	0.734775	1.82468
TRITD1Av1G102180	TRITD1Av1G102180.1	chr1A		0.0001	0.0001	0.056546	0.0001	0.192459	0.370085	0.0001	0.124209
TRITD1Av1G102210	TRITD1Av1G102210.1;TRITD1Av1G102210.2;TRITD1Av1G102210.3	chr1A	basic transcription factor 3-like [Aegilops tauschii subsp. tauschii];hypothetical protein TRIUR3_23093 [Triticum urartu]	135.898	79.7127	130.327	94.3009	125.354	99.4378	134.255	93.1627
TRITD1Av1G102340	TRITD1Av1G102340.1;TRITD1Av1G102340.2	chr1A	hypothetical protein TRIUR3_20030 [Triticum urartu]	9.30216	6.49639	7.74277	6.56183	6.84172	8.69436	6.846	6.29442
TRITD1Av1G102490	TRITD1Av1G102490.1;TRITD1Av1G102490.2;TRITD1Av1G102490.3;TRITD1Av1G102490.4	chr1A	putative receptor-like protein kinase At4g00960 isoform X1 [Aegilops tauschii subsp. tauschii]	1.67546	1.88798	1.81331	2.63627	1.5723	1.47714	1.46507	1.70721
TRITD1Av1G102510	TRITD1Av1G102510.1;TRITD1Av1G102510.2;TRITD1Av1G102510.3;TRITD1Av1G102510.4	chr1A	Cytokinin dehydrogenase 3 [Triticum urartu]	0.728969	0.192581	0.821935	0.0930912	0.418964	0.133647	0.637049	0.0892579
TRITD1Av1G102680	TRITD1Av1G102680.1	chr1A	uncharacterized protein LOC109746019 [Aegilops tauschii subsp. tauschii]	44.643	13.2906	47.5253	16.5387	57.8473	13.641	42.4597	14.9319
TRITD1Av1G102690	TRITD1Av1G102690.1	chr1A	hypothetical protein TRIUR3_23105 [Triticum urartu]	0.91485	0.357296	0.946541	0.63542	1.68336	0.944345	0.597195	0.346974
TRITD1Av1G102760	TRITD1Av1G102760.1	chr1A	hypothetical protein TRIUR3_18800 [Triticum urartu]	0.0001	0.0001	0.0001	0.0001	0.0001	0.0001	0.0001	0.0001
TRITD1Av1G102880	TRITD1Av1G102880.1;TRITD1Av1G102880.2;TRITD1Av1G102880.3;TRITD1Av1G102880.4	chr1A	PREDICTED: pentatricopeptide repeat-containing protein At1g09820-like [Oryza brachyantha];pentatricopeptide repeat-containing protein At1g09820-like [Aegilops tauschii subsp. tauschii];pentatricopeptide repeat-containing protein [Panicum miliaceum]	0.640704	0.515996	0.711111	0.480556	0.955567	0.511924	1.12203	0.484816
TRITD1Av1G102970	TRITD1Av1G102970.1;TRITD1Av1G102970.2	chr1A	uncharacterized protein LOC109741841 [Aegilops tauschii subsp. tauschii]	2.89175	1.86735	2.22195	2.18862	2.00523	1.61397	2.4239	2.04425
TRITD1Av1G103040	TRITD1Av1G103040.1;TRITD1Av1G103040.2;TRITD1Av1G103040.3;TRITD1Av1G103040.4;TRITD1Av1G103040.5;TRITD1Av1G103040.6;TRITD1Av1G103040.7	chr1A	Aminotransferase YbdL [Triticum urartu];uncharacterized protein LOC109741839 [Aegilops tauschii subsp. tauschii]	0.594854	3.31386	1.21831	4.87699	0.99246	8.06313	1.31233	5.04632
TRITD1Av1G103060	TRITD1Av1G103060.1;TRITD1Av1G103060.2	chr1A	pentatricopeptide repeat-containing protein At1g61870, mitochondrial-like [Aegilops tauschii subsp. tauschii]	5.4488	1.86419	6.319	2.28623	7.66339	2.51047	6.07632	2.63112
TRITD1Av1G103070	TRITD1Av1G103070.1;TRITD1Av1G103070.2;TRITD1Av1G103070.3;TRITD1Av1G103070.4;TRITD1Av1G103070.5;TRITD1Av1G103070.6	chr1A	Transcription elongation regulator 1 [Triticum urartu];pre-mRNA-processing protein 40C isoform X2 [Aegilops tauschii subsp. tauschii];pre-mRNA-processing protein 40C isoform X1 [Aegilops tauschii subsp. tauschii]	4.47471	4.19625	4.93773	4.88744	5.76305	4.75717	4.79505	5.10369
TRITD1Av1G103270	TRITD1Av1G103270.1;TRITD1Av1G103270.2;TRITD1Av1G103270.3;TRITD1Av1G103270.4;TRITD1Av1G103270.5;TRITD1Av1G103270.6;TRITD1Av1G103270.7;TRITD1Av1G103270.8;TRITD1Av1G103270.9;TRITD1Av1G103270.10;TRITD1Av1G103270.11	chr1A	hypothetical protein TRIUR3_14832 [Triticum urartu];uncharacterized protein LOC109771617 isoform X1 [Aegilops tauschii subsp. tauschii];uncharacterized protein LOC109771617 isoform X2 [Aegilops tauschii subsp. tauschii];hypothetical protein TRIUR3_14833 [Triticum urartu]	6.79748	5.44784	7.8293	6.04164	5.54603	3.83857	7.97133	5.18599
TRITD1Av1G103350	TRITD1Av1G103350.1;TRITD1Av1G103350.2;TRITD1Av1G103350.3;TRITD1Av1G103350.4;TRITD1Av1G103350.5;TRITD1Av1G103350.6;TRITD1Av1G103350.7;TRITD1Av1G103350.8;TRITD1Av1G103350.9;TRITD1Av1G103350.10;TRITD1Av1G103350.11;TRITD1Av1G103350.12	chr1A	protein EXECUTER 1, chloroplastic [Aegilops tauschii subsp. tauschii];hypothetical protein TRIUR3_15831 [Triticum urartu]	5.87893	19.0911	7.5455	21.4718	7.62222	25.3878	5.20961	20.6684
TRITD1Av1G103640	TRITD1Av1G103640.1	chr1A	uncharacterized protein LOC109761469 [Aegilops tauschii subsp. tauschii]	3.71647	3.03797	4.09818	2.79969	4.20514	3.25642	3.84659	2.67953
TRITD1Av1G103650	TRITD1Av1G103650.1;TRITD1Av1G103650.2;TRITD1Av1G103650.3;TRITD1Av1G103650.4;TRITD1Av1G103650.5;TRITD1Av1G103650.6;TRITD1Av1G103650.7;TRITD1Av1G103650.8;TRITD1Av1G103650.9	chr1A	endoribonuclease Dicer homolog 3b-like [Aegilops tauschii subsp. tauschii]	0.0581783	0.0001	0.0748634	0.0001	0.0959416	0.00436761	0.0794409	0.0001
TRITD1Av1G103750	TRITD1Av1G103750.1	chr1A	putative calcium-transporting ATPase 13, plasma membrane-type [Aegilops tauschii subsp. tauschii]	0.042596	0.0001	0.127287	0.0001	0.0001	0.0001	0.060393	0.0001
TRITD1Av1G103840	TRITD1Av1G103840.1;TRITD1Av1G103840.2;TRITD1Av1G103840.3	chr1A	uncharacterized protein LOC109744037 isoform X2 [Aegilops tauschii subsp. tauschii];uncharacterized protein LOC109744037 isoform X1 [Aegilops tauschii subsp. tauschii]	69.7385	17.1689	65.0121	17.4345	63.0601	12.5563	66.0067	15.5303
TRITD1Av1G103860	TRITD1Av1G103860.1	chr1A	uncharacterized protein LOC109751961 [Aegilops tauschii subsp. tauschii]	32.2323	20.4668	27.8767	23.0867	21.4728	25.0583	27.2239	29.5431
TRITD1Av1G103880	TRITD1Av1G103880.1	chr1A	cytochrome P450 86B1-like [Aegilops tauschii subsp. tauschii]	0.921398	0.0001	0.900541	0.0001	0.801754	0.0001	0.352338	0.0001
TRITD1Av1G103910	TRITD1Av1G103910.1	chr1A	uncharacterized protein LOC100835856 [Brachypodium distachyon]	0.860975	0.0001	0.778556	0.0001	0.875321	0.0001	0.629051	0.0001
TRITD1Av1G104110	TRITD1Av1G104110.1	chr1A	Thioredoxin-like protein 4A [Triticum urartu]	105.216	39.7739	88.6981	30.5225	66.4737	30.0971	67.2554	11.5313
TRITD1Av1G104120	TRITD1Av1G104120.1	chr1A	uncharacterized protein LOC109783432 [Aegilops tauschii subsp. tauschii]	0.0001	0.0001	0.0001	0.0001	0.0001	0.0001	0.145909	0.0001
TRITD1Av1G104300	TRITD1Av1G104300.1	chr1A	uncharacterized protein LOC109772946 [Aegilops tauschii subsp. tauschii]	0.0001	0.0001	0.0001	0.212725	0.0001	0.025783	0.0001	0.0001
TRITD1Av1G104420	TRITD1Av1G104420.1;TRITD1Av1G104420.2;TRITD1Av1G104420.3;TRITD1Av1G104420.4	chr1A	NBS1 [Triticum turgidum]	5.81566	2.82883	4.8967	2.81763	6.29379	2.61089	6.9375	4.28339
TRITD1Av1G104430	TRITD1Av1G104430.1;TRITD1Av1G104430.2;TRITD1Av1G104430.3;TRITD1Av1G104430.4;TRITD1Av1G104430.5;TRITD1Av1G104430.6;TRITD1Av1G104430.7;TRITD1Av1G104430.8;TRITD1Av1G104430.9;TRITD1Av1G104430.10	chr1A	uncharacterized protein LOC109772933 isoform X1 [Aegilops tauschii subsp. tauschii];uncharacterized protein LOC109772933 isoform X2 [Aegilops tauschii subsp. tauschii];putative sugar kinase yeiI [Triticum urartu]	2.31578	2.64269	2.4571	2.86079	2.57191	3.17986	2.1763	3.51078
TRITD1Av1G104550	TRITD1Av1G104550.1	chr1A	E3 ubiquitin-protein ligase RING1-like [Aegilops tauschii subsp. tauschii]	11.445	4.03499	11.0081	5.65644	11.7978	5.03909	9.99999	3.54624
TRITD1Av1G104610	TRITD1Av1G104610.1;TRITD1Av1G104610.2	chr1A	hypothetical protein TRIUR3_20004 [Triticum urartu]	0.127714	0.0001	0.552673	0.0001	1.04601	0.232362	0.386347	0.133192
TRITD1Av1G104640	TRITD1Av1G104640.1;TRITD1Av1G104640.2;TRITD1Av1G104640.3	chr1A	putative pentatricopeptide repeat-containing protein At5g52630 [Aegilops tauschii subsp. tauschii]	1.3232	0.479547	1.28072	0.742655	1.24897	0.50158	0.00706127	0.563645
TRITD1Av1G104710	TRITD1Av1G104710.1	chr1A	putative lipid-transfer protein DIR1 [Aegilops tauschii subsp. tauschii]	0.0001	0.0001	0.0001	0.0001	0.0001	0.0001	0.0001	0.0001
TRITD1Av1G104720	TRITD1Av1G104720.1;TRITD1Av1G104720.2;TRITD1Av1G104720.3;TRITD1Av1G104720.4;TRITD1Av1G104720.5;TRITD1Av1G104720.10;TRITD1Av1G104720.11;TRITD1Av1G104720.6;TRITD1Av1G104720.7;TRITD1Av1G104720.8;TRITD1Av1G104720.9;TRITD1Av1G104720.12;TRITD1Av1G104720.13;TRITD1Av1G104720.14;TRITD1Av1G104720.15;TRITD1Av1G104720.16;TRITD1Av1G104720.17;TRITD1Av1G104720.18;TRITD1Av1G104720.19	chr1A	myosin-1-like [Aegilops tauschii subsp. tauschii];myosin1 [Zea mays]	8.73287	25.0957	8.35698	14.5521	9.01352	15.5135	6.02506	32.3529
TRITD1Av1G104880	TRITD1Av1G104880.1	chr1A	uncharacterized protein LOC109743854 [Aegilops tauschii subsp. tauschii]	2.52114	2.07433	3.56952	1.85698	4.03598	1.96026	2.8264	0.97197
TRITD1Av1G104890	TRITD1Av1G104890.1;TRITD1Av1G104890.2;TRITD1Av1G104890.3;TRITD1Av1G104890.4;TRITD1Av1G104890.5;TRITD1Av1G104890.6;TRITD1Av1G104890.10;TRITD1Av1G104890.11;TRITD1Av1G104890.7;TRITD1Av1G104890.8;TRITD1Av1G104890.9;TRITD1Av1G104890.12;TRITD1Av1G104890.13	chr1A	uncharacterized protein LOC109753192 [Aegilops tauschii subsp. tauschii];unnamed protein product [Triticum aestivum]	5.37913	5.2882	6.29063	6.477	8.59319	4.20789	6.45969	1.82327
TRITD1Av1G104930	TRITD1Av1G104930.1	chr1A	hypothetical protein TRIUR3_32700 [Triticum urartu]	0.0001	0.0001	0.0001	0.0001	0.0001	0.0001	0.0001	0.0001
TRITD1Av1G105030	TRITD1Av1G105030.1	chr1A	uncharacterized protein LOC109772947 [Aegilops tauschii subsp. tauschii]	0.907305	0.060526	0.514089	0.151853	0.740198	0.057303	0.378901	0.148985
TRITD1Av1G105090	TRITD1Av1G105090.1;TRITD1Av1G105090.2;TRITD1Av1G105090.3;TRITD1Av1G105090.4;TRITD1Av1G105090.5;TRITD1Av1G105090.6;TRITD1Av1G105090.7;TRITD1Av1G105090.8;TRITD1Av1G105090.9;TRITD1Av1G105090.10;TRITD1Av1G105090.11;TRITD1Av1G105090.12;TRITD1Av1G105090.13;TRITD1Av1G105090.14;TRITD1Av1G105090.15;TRITD1Av1G105090.16;TRITD1Av1G105090.17;TRITD1Av1G105090.18;TRITD1Av1G105090.19;TRITD1Av1G105090.20;TRITD1Av…	chr1A	hypothetical protein TRIUR3_21719 [Triticum urartu];vacuolar protein sorting-associated protein 52 A-like isoform X5 [Aegilops tauschii subsp. tauschii];vacuolar protein sorting-associated protein 52 A-like isoform X3 [Aegilops tauschii subsp. tauschii];vacuolar protein sorting-associated protein 52 A-like isoform X2 [Aegilops tauschii subsp. tauschii];vacuolar protein sorting-associated protein …	0.924445	0.365674	0.734778	0.465497	0.449893	0.301373	0.738704	0.360291
TRITD1Av1G105310	TRITD1Av1G105310.1	chr1A	hypothetical protein TRIUR3_26902 [Triticum urartu]	0.0001	0.0001	0.0001	0.0001	0.0001	0.0001	0.0001	0.0001
TRITD1Av1G105410	TRITD1Av1G105410.1;TRITD1Av1G105410.2;TRITD1Av1G105410.3;TRITD1Av1G105410.4;TRITD1Av1G105410.5;TRITD1Av1G105410.6;TRITD1Av1G105410.7;TRITD1Av1G105410.8;TRITD1Av1G105410.9;TRITD1Av1G105410.10;TRITD1Av1G105410.11	chr1A	DNA-directed RNA polymerase I subunit 2 isoform X1 [Aegilops tauschii subsp. tauschii];putative DNA-directed RNA polymerase I subunit RPA2 [Triticum urartu]	7.21462	4.42121	8.02632	5.96893	9.26938	4.38766	7.98828	5.79032
TRITD1Av1G105460	TRITD1Av1G105460.1;TRITD1Av1G105460.2;TRITD1Av1G105460.3;TRITD1Av1G105460.4;TRITD1Av1G105460.5	chr1A	uncharacterized protein LOC109740951 [Aegilops tauschii subsp. tauschii]	186.038	21.3748	155.684	21.2558	147.791	11.2643	177.271	13.7063
TRITD1Av1G105580	TRITD1Av1G105580.1;TRITD1Av1G105580.2;TRITD1Av1G105580.3;TRITD1Av1G105580.4	chr1A	uncharacterized protein LOC109779637 [Aegilops tauschii subsp. tauschii]	22.6251	0.0001	20.5844	0.0001	15.9741	0.0001	16.0489	0.0001
TRITD1Av1G105610	TRITD1Av1G105610.1	chr1A	uncharacterized protein LOC109779636 [Aegilops tauschii subsp. tauschii]	0.0001	0.0001	0.0001	0.0001	0.0001	0.0001	0.0001	0.0001
TRITD1Av1G105720	TRITD1Av1G105720.1	chr1A	hypothetical protein TRIUR3_29778 [Triticum urartu]	0.0001	0.0001	0.0001	0.0001	0.0001	0.0001	0.0001	0.0001
TRITD1Av1G105790	TRITD1Av1G105790.1	chr1A	vacuolar protein-sorting protein bro1-like [Aegilops tauschii subsp. tauschii]	0.0001	0.023946	0.0001	0.0001	0.0001	0.0001	0.0001	0.0001
TRITD1Av1G105800	TRITD1Av1G105800.1;TRITD1Av1G105800.2;TRITD1Av1G105800.3	chr1A	nucleolar complex protein 2 homolog [Aegilops tauschii subsp. tauschii]	11.5967	8.98392	12.2052	9.37561	13.7619	8.60649	11.7804	10.3089
TRITD1Av1G105880	TRITD1Av1G105880.1;TRITD1Av1G105880.2;TRITD1Av1G105880.3;TRITD1Av1G105880.4;TRITD1Av1G105880.5;TRITD1Av1G105880.6;TRITD1Av1G105880.7	chr1A	predicted protein [Hordeum vulgare subsp. vulgare];ALG-2 interacting protein X-like [Aegilops tauschii subsp. tauschii]	19.3449	14.3695	20.2748	14.3488	25.3609	13.5659	20.2743	12.386
TRITD1Av1G105920	TRITD1Av1G105920.1;TRITD1Av1G105920.2;TRITD1Av1G105920.3;TRITD1Av1G105920.4;TRITD1Av1G105920.5;TRITD1Av1G105920.6;TRITD1Av1G105920.7;TRITD1Av1G105920.8;TRITD1Av1G105920.9;TRITD1Av1G105920.10;TRITD1Av1G105920.11;TRITD1Av1G105920.12;TRITD1Av1G105920.13;TRITD1Av1G105920.14;TRITD1Av1G105920.15;TRITD1Av1G105920.16;TRITD1Av1G105920.17;TRITD1Av1G105920.18;TRITD1Av1G105920.19;TRITD1Av1G105920.20;TRITD1Av…	chr1A	KH domain-containing protein At4g18375-like isoform X2 [Aegilops tauschii subsp. tauschii];KH domain-containing protein At4g18375-like isoform X1 [Aegilops tauschii subsp. tauschii]	13.7439	11.6048	14.4315	13.9951	16.9888	14.1482	12.7028	11.4061
TRITD1Av1G106020	TRITD1Av1G106020.1;TRITD1Av1G106020.2;TRITD1Av1G106020.3;TRITD1Av1G106020.4;TRITD1Av1G106020.5;TRITD1Av1G106020.6;TRITD1Av1G106020.7;TRITD1Av1G106020.8	chr1A	katanin p80 WD40 repeat-containing subunit B1 homolog isoform X2 [Aegilops tauschii subsp. tauschii];katanin p80 WD40 repeat-containing subunit B1 homolog isoform X1 [Aegilops tauschii subsp. tauschii]	1.04316	4.18473	0.825613	5.10401	1.26905	4.20836	1.25391	4.84617
TRITD1Av1G106030	TRITD1Av1G106030.1;TRITD1Av1G106030.2	chr1A	E3 ubiquitin-protein ligase ZNF645-like [Aegilops tauschii subsp. tauschii]	17.5577	10.0036	19.3726	9.36863	17.4588	9.48629	19.2529	8.92918
TRITD1Av1G106040	TRITD1Av1G106040.1;TRITD1Av1G106040.2	chr1A	ABC transporter G family member 11-like [Aegilops tauschii subsp. tauschii]	0.0167869	0.0139647	0.0001	0.0001	0.0275953	0.0001	0.0001	0.0531898
TRITD1Av1G106250	TRITD1Av1G106250.1;TRITD1Av1G106250.2;TRITD1Av1G106250.3;TRITD1Av1G106250.4	chr1A	uncharacterized protein LOC109740955 isoform X1 [Aegilops tauschii subsp. tauschii]	1.61489	2.85226	1.28391	2.84504	1.12268	2.19475	0.935447	2.61934
TRITD1Av1G106470	TRITD1Av1G106470.1;TRITD1Av1G106470.2	chr1A	uncharacterized protein LOC109740946 [Aegilops tauschii subsp. tauschii]	7.00309	6.22884	8.14915	8.41398	9.20669	12.2915	7.40704	8.27595
TRITD1Av1G106530	TRITD1Av1G106530.1	chr1A	hypothetical protein TRIUR3_14122 [Triticum urartu]	0.0001	0.0001	0.0001	0.0001	0.0001	0.0001	0.0001	0.0001
TRITD1Av1G106550	TRITD1Av1G106550.1	chr1A	WAT1-related protein At3g02690, chloroplastic [Aegilops tauschii subsp. tauschii]	4.89635	19.2016	4.79357	19.5161	4.90033	16.742	5.04438	20.1403
TRITD1Av1G106590	TRITD1Av1G106590.1;TRITD1Av1G106590.2;TRITD1Av1G106590.3;TRITD1Av1G106590.4;TRITD1Av1G106590.5	chr1A	Alpha-galactosidase [Triticum urartu];alpha-galactosidase-like [Aegilops tauschii subsp. tauschii]	88.4062	21.312	92.8022	24.1036	100.558	16.0405	103.465	16.1013
TRITD1Av1G106600	TRITD1Av1G106600.1;TRITD1Av1G106600.2;TRITD1Av1G106600.3;TRITD1Av1G106600.4	chr1A	alpha-galactosidase-like [Aegilops tauschii subsp. tauschii];Alpha-galactosidase [Triticum urartu]	1.26154	16.1152	1.32251	11.8526	1.04561	19.6781	1.22989	18.5825
TRITD1Av1G106610	TRITD1Av1G106610.1	chr1A	cytochrome b559 alpha chain (chloroplast) [Oryza sativa Indica Group]	0.137759	0.0001	0.0001	0.42653	0.0001	0.0001	0.0001	0.0001
TRITD1Av1G106670	TRITD1Av1G106670.1;TRITD1Av1G106670.2;TRITD1Av1G106670.3;TRITD1Av1G106670.4	chr1A	uncharacterized protein LOC109775842 [Aegilops tauschii subsp. tauschii]	10.0348	8.52886	9.12925	14.6748	8.55568	11.2205	8.53669	10.0183
TRITD1Av1G106730	TRITD1Av1G106730.1	chr1A	probable aquaporin TIP3-1 [Aegilops tauschii subsp. tauschii]	1.48344	0.0001	1.78608	0.0001	0.649058	0.0001	1.34754	0.0001
TRITD1Av1G106790	TRITD1Av1G106790.1;TRITD1Av1G106790.2;TRITD1Av1G106790.3;TRITD1Av1G106790.4	chr1A	probable inactive receptor kinase At5g16590 [Aegilops tauschii subsp. tauschii]	0.313705	0.21849	0.330539	0.336617	0.331702	0.233576	0.308339	0.281253
TRITD1Av1G107020	TRITD1Av1G107020.1;TRITD1Av1G107020.2;TRITD1Av1G107020.3;TRITD1Av1G107020.4;TRITD1Av1G107020.5;TRITD1Av1G107020.6	chr1A	predicted protein [Hordeum vulgare subsp. vulgare];hypothetical protein TRIUR3_05353 [Triticum urartu]	9.59138	236.783	8.63699	182.025	4.60834	191.627	4.94599	193.725
TRITD1Av1G107030	TRITD1Av1G107030.1;TRITD1Av1G107030.2;TRITD1Av1G107030.3;TRITD1Av1G107030.4;TRITD1Av1G107030.5;TRITD1Av1G107030.6	chr1A	hypothetical protein TRIUR3_05354 [Triticum urartu];protein TIC110, chloroplastic [Aegilops tauschii subsp. tauschii]	21.8706	35.9023	23.0952	55.3609	25.4465	52.1848	22.6536	57.2036
TRITD1Av1G107040	TRITD1Av1G107040.1;TRITD1Av1G107040.2	chr1A	G patch domain-containing protein 11-like isoform X2 [Aegilops tauschii subsp. tauschii];G patch domain-containing protein 11-like isoform X1 [Aegilops tauschii subsp. tauschii]	23.891	18.7281	21.798	14.6152	15.9098	15.9776	18.1113	13.5264
TRITD1Av1G107050	TRITD1Av1G107050.1;TRITD1Av1G107050.2	chr1A	unknown [Triticum aestivum]	9.4533	155.798	9.90252	87.7724	6.76672	167.525	6.51749	124.19
TRITD1Av1G107070	TRITD1Av1G107070.1	chr1A	hypothetical protein [Hordeum vulgare]	1.25589	9.22889	0.647239	3.19389	0.435963	8.19055	0.460862	6.91059
TRITD1Av1G107100	TRITD1Av1G107100.1	chr1A	uncharacterized protein LOC101768140 [Setaria italica]	0.0001	0.0001	0.0001	0.0001	0.0001	0.0001	0.0001	0.0001
TRITD1Av1G107460	TRITD1Av1G107460.1	chr1A	uncharacterized protein LOC109746693 [Aegilops tauschii subsp. tauschii]	2.64228	5.34321	3.01817	10.9863	1.61679	13.5201	1.57183	11.2413
TRITD1Av1G107530	TRITD1Av1G107530.1	chr1A	uncharacterized protein LOC109734109 [Aegilops tauschii subsp. tauschii]	0.0001	0.0001	0.0001	0.0001	0.0001	0.0001	0.0001	0.0001
TRITD1Av1G107570	TRITD1Av1G107570.1;TRITD1Av1G107570.2;TRITD1Av1G107570.3;TRITD1Av1G107570.4;TRITD1Av1G107570.5;TRITD1Av1G107570.6;TRITD1Av1G107570.7;TRITD1Av1G107570.8;TRITD1Av1G107570.9;TRITD1Av1G107570.10;TRITD1Av1G107570.11;TRITD1Av1G107570.12;TRITD1Av1G107570.13;TRITD1Av1G107570.14;TRITD1Av1G107570.15;TRITD1Av1G107570.16;TRITD1Av1G107570.17;TRITD1Av1G107570.18;TRITD1Av1G107570.19;TRITD1Av1G107570.20;TRITD1Av…	chr1A	Myosin-J heavy chain [Triticum urartu];myosin-8-like isoform X1 [Aegilops tauschii subsp. tauschii];hypothetical protein TRIUR3_14855 [Triticum urartu]	3.67619	4.29321	4.13662	2.67988	4.77541	2.17403	3.60682	2.35221
TRITD1Av1G107620	TRITD1Av1G107620.1	chr1A	uncharacterized protein LOC109746692 [Aegilops tauschii subsp. tauschii]	0.0001	0.0001	0.0001	0.0001	0.0001	0.0001	0.0001	0.0001
TRITD1Av1G107630	TRITD1Av1G107630.1	chr1A	uncharacterized protein LOC109746692 [Aegilops tauschii subsp. tauschii]	0.0001	0.0001	0.0001	0.0001	0.0001	0.0001	0.0001	0.0001
TRITD1Av1G107750	TRITD1Av1G107750.1	chr1A	hypothetical protein TRIUR3_10211 [Triticum urartu]	79.2742	16.5119	74.351	16.4246	52.7641	16.5882	70.6749	16.7182
TRITD1Av1G107760	TRITD1Av1G107760.1	chr1A	UPF0415 protein C7orf25 homolog [Aegilops tauschii subsp. tauschii]	2.5492	1.89803	3.13815	2.4735	3.33428	3.73302	3.4223	2.70005
TRITD1Av1G107770	TRITD1Av1G107770.1;TRITD1Av1G107770.2;TRITD1Av1G107770.3	chr1A	hypothetical protein TRIUR3_10209 [Triticum urartu];CDT1-like protein a, chloroplastic [Aegilops tauschii subsp. tauschii]	11.6324	2.48546	12.551	3.05057	12.0499	2.03284	12.3552	2.30545
TRITD1Av1G107790	TRITD1Av1G107790.1	chr1A	putative ripening-related protein 5 [Aegilops tauschii subsp. tauschii]	0.0001	0.0001	0.0001	0.0001	0.0001	0.0001	0.0001	0.0001
TRITD1Av1G107950	TRITD1Av1G107950.1;TRITD1Av1G107950.2	chr1A	uncharacterized protein At5g01610-like [Aegilops tauschii subsp. tauschii]	4.80877	1.51443	3.8144	2.28574	1.92009	2.44209	2.81717	0.904931
TRITD1Av1G108030	TRITD1Av1G108030.1;TRITD1Av1G108030.2	chr1A	ripening-related protein 3-like [Aegilops tauschii subsp. tauschii];hypothetical protein TRIUR3_10386 [Triticum urartu]	0.0001	0.0001	0.0001	0.0001	0.0001	0.0001	0.112416	0.0001
TRITD1Av1G108040	TRITD1Av1G108040.1;TRITD1Av1G108040.2;TRITD1Av1G108040.3;TRITD1Av1G108040.4;TRITD1Av1G108040.5	chr1A	putative ripening-related protein 6 [Aegilops tauschii subsp. tauschii];hypothetical protein TRIUR3_28866 [Triticum urartu];hypothetical protein TRIUR3_10385 [Triticum urartu]	0.222515	0.1249	0.0639381	0.0297391	0.470631	0.135546	0.462459	0.0262692
TRITD1Av1G108050	TRITD1Av1G108050.1;TRITD1Av1G108050.2	chr1A	hypothetical protein TRIUR3_10384 [Triticum urartu]	0.0001	0.0001	0.0001	0.0001	0.0001	0.0001	0.0001	0.0001
TRITD1Av1G108090	TRITD1Av1G108090.1	chr1A	hypothetical protein TRIUR3_23999 [Triticum urartu]	0.0001	0.0001	0.0001	0.0001	0.0001	0.0001	0.0001	0.0001
TRITD1Av1G108100	TRITD1Av1G108100.1;TRITD1Av1G108100.2;TRITD1Av1G108100.3;TRITD1Av1G108100.4;TRITD1Av1G108100.5	chr1A	Serine carboxypeptidase-like 51 [Triticum urartu];serine carboxypeptidase-like 51 [Aegilops tauschii subsp. tauschii]	1.78427	19.0202	1.45548	13.346	1.96666	22.3793	1.7288	20.4422
TRITD1Av1G108160	TRITD1Av1G108160.1	chr1A	putative ripening-related protein 6 [Aegilops tauschii subsp. tauschii]	0.0001	0.0001	0.0001	0.0001	0.0001	0.0001	0.0001	0.0001
TRITD1Av1G108170	TRITD1Av1G108170.1	chr1A		0.732086	0.163416	0.307923	0.400361	0.486614	0.300514	0.651954	0.288288
TRITD1Av1G108180	TRITD1Av1G108180.1	chr1A	putative ripening-related protein 6 [Aegilops tauschii subsp. tauschii]	0.050623	0.22274	0.0001	0.417044	0.104427	0.115981	0.0001	0.47211
TRITD1Av1G108230	TRITD1Av1G108230.1;TRITD1Av1G108230.2;TRITD1Av1G108230.3;TRITD1Av1G108230.4;TRITD1Av1G108230.5;TRITD1Av1G108230.6;TRITD1Av1G108230.7	chr1A	predicted protein [Hordeum vulgare subsp. vulgare];hypothetical protein BRADI_3g30127v3 [Brachypodium distachyon];uncharacterized protein LOC109773674 [Aegilops tauschii subsp. tauschii]	2.00533	21.245	2.92533	24.5023	2.54915	20.6357	2.09611	23.0157
TRITD1Av1G108240	TRITD1Av1G108240.1;TRITD1Av1G108240.2	chr1A	very-long-chain 3-oxoacyl-CoA reductase-like protein At1g24470 [Aegilops tauschii subsp. tauschii]	0.057519	0.0001	0.0001	0.0001	0.0001	0.0001	0.033195	0.0001
TRITD1Av1G108260	TRITD1Av1G108260.1;TRITD1Av1G108260.2;TRITD1Av1G108260.3;TRITD1Av1G108260.4	chr1A	hypothetical protein TRIUR3_02519 [Triticum urartu];calcium uniporter protein 2, mitochondrial-like [Aegilops tauschii subsp. tauschii]	9.33715	10.6354	9.60998	7.48928	8.91738	5.36268	8.45255	4.40683
TRITD1Av1G108300	TRITD1Av1G108300.1;TRITD1Av1G108300.2;TRITD1Av1G108300.3;TRITD1Av1G108300.4	chr1A	pentatricopeptide repeat-containing protein At2g20710, mitochondrial-like [Aegilops tauschii subsp. tauschii]	4.18475	1.89621	4.6499	1.60123	2.19175	0.68975	2.49739	1.0042
TRITD1Av1G108380	TRITD1Av1G108380.1	chr1A	pentatricopeptide repeat-containing protein At4g21705, mitochondrial-like [Aegilops tauschii subsp. tauschii]	4.59385	1.58177	4.239	2.42476	3.64829	1.40791	4.09129	1.77212
TRITD1Av1G108390	TRITD1Av1G108390.1;TRITD1Av1G108390.2;TRITD1Av1G108390.3;TRITD1Av1G108390.4;TRITD1Av1G108390.5;TRITD1Av1G108390.6;TRITD1Av1G108390.7;TRITD1Av1G108390.8;TRITD1Av1G108390.9;TRITD1Av1G108390.10	chr1A	predicted protein [Hordeum vulgare subsp. vulgare];Monothiol glutaredoxin-S11 [Triticum urartu];uncharacterized protein LOC109773678 [Aegilops tauschii subsp. tauschii]	33.3117	20.4706	30.8077	21.9856	31.4292	25.4267	32.2847	20.3287
TRITD1Av1G108430	TRITD1Av1G108430.1;TRITD1Av1G108430.2;TRITD1Av1G108430.3;TRITD1Av1G108430.4	chr1A	30S ribosomal protein S18 [Triticum urartu];uncharacterized protein LOC109773679 [Aegilops tauschii subsp. tauschii];hypothetical protein TRIUR3_21594 [Triticum urartu]	62.2689	13.1409	60.2025	16.3791	46.558	12.9016	65.2928	14.5036
TRITD1Av1G108450	TRITD1Av1G108450.1;TRITD1Av1G108450.2	chr1A	Putative ribosomal-protein-alanine acetyltransferase [Triticum urartu]	0.242929	0.0915201	0.681727	0.0858364	0.819853	0.0500524	1.81839	0.345523
TRITD1Av1G108460	TRITD1Av1G108460.1;TRITD1Av1G108460.2	chr1A	E3 ubiquitin-protein ligase rnf8-A-like [Aegilops tauschii subsp. tauschii]	26.7392	8.95134	24.9298	5.2712	29.0597	6.68517	29.1111	8.14149
TRITD1Av1G108550	TRITD1Av1G108550.1	chr1A	uncharacterized protein LOC109743040 isoform X2 [Aegilops tauschii subsp. tauschii]	0.523662	0.0001	0.342924	0.0001	0.294477	0.0001	0.349388	0.0001
TRITD1Av1G108690	TRITD1Av1G108690.1	chr1A	protein NEOXANTHIN-DEFICIENT 1 [Aegilops tauschii subsp. tauschii]	1.33506	6.70877	1.09857	3.98693	1.08222	4.25827	1.67088	9.15044
TRITD1Av1G108910	TRITD1Av1G108910.1;TRITD1Av1G108910.2;TRITD1Av1G108910.3;TRITD1Av1G108910.4	chr1A	maf-like protein DDB_G0281937 [Aegilops tauschii subsp. tauschii]	4.71171	7.43748	3.58416	8.41987	2.87843	8.70779	4.23247	9.52056
TRITD1Av1G109070	TRITD1Av1G109070.1	chr1A	probable LRR receptor-like serine/threonine-protein kinase At3g47570 [Brachypodium distachyon]	0.0001	0.0001	0.0001	0.0001	0.0001	0.0001	0.0001	0.0001
TRITD1Av1G109080	TRITD1Av1G109080.1	chr1A	Os10g0375200 [Oryza sativa Japonica Group]	0.0001	0.0001	0.0001	0.0001	0.0001	0.0001	0.0001	0.0001
TRITD1Av1G109350	TRITD1Av1G109350.1	chr1A	uncharacterized protein LOC109733782 [Aegilops tauschii subsp. tauschii]	0.0001	0.0001	0.0001	0.0001	0.0001	0.0001	0.0001	0.0001
TRITD1Av1G109450	TRITD1Av1G109450.1	chr1A	CBS domain-containing protein CBSX5-like [Aegilops tauschii subsp. tauschii]	6.03948	2.37421	6.7143	2.90151	5.02121	2.76619	4.05902	3.17721
TRITD1Av1G109510	TRITD1Av1G109510.1;TRITD1Av1G109510.2;TRITD1Av1G109510.3	chr1A	microtubule-associated protein RP/EB family member 1C [Aegilops tauschii subsp. tauschii]	29.7877	0.542008	29.9134	0.182215	31.8775	0.164292	31.9421	0.166759
TRITD1Av1G109520	TRITD1Av1G109520.1;TRITD1Av1G109520.2	chr1A	uncharacterized protein LOC109765810 [Aegilops tauschii subsp. tauschii]	15.9688	12.9563	15.1184	10.445	17.854	7.84018	19.3319	9.13568
TRITD1Av1G109580	TRITD1Av1G109580.1;TRITD1Av1G109580.2;TRITD1Av1G109580.3;TRITD1Av1G109580.4;TRITD1Av1G109580.5;TRITD1Av1G109580.6;TRITD1Av1G109580.7;TRITD1Av1G109580.8;TRITD1Av1G109580.9;TRITD1Av1G109580.10;TRITD1Av1G109580.11;TRITD1Av1G109580.12;TRITD1Av1G109580.13;TRITD1Av1G109580.14;TRITD1Av1G109580.15;TRITD1Av1G109580.16;TRITD1Av1G109580.17;TRITD1Av1G109580.18	chr1A	hypothetical protein TRIUR3_28510 [Triticum urartu];trafficking protein particle complex subunit 13 [Aegilops tauschii subsp. tauschii];mediator of RNA polymerase II transcription subunit 16 isoform X2 [Aegilops tauschii subsp. tauschii];mediator of RNA polymerase II transcription subunit 16 isoform X1 [Aegilops tauschii subsp. tauschii]	11.8019	12.6233	12.0962	13.6133	13.405	12.6631	11.6025	11.215
TRITD1Av1G109870	TRITD1Av1G109870.1;TRITD1Av1G109870.2;TRITD1Av1G109870.3;TRITD1Av1G109870.4;TRITD1Av1G109870.5;TRITD1Av1G109870.6	chr1A	protein STABILIZED1-like [Aegilops tauschii subsp. tauschii];Pre-mRNA-processing factor 6 [Triticum urartu]	8.49091	0.254649	9.22033	0.165271	0.196754	12.2018	0.133307	0.142181
TRITD1Av1G109900	TRITD1Av1G109900.1;TRITD1Av1G109900.2;TRITD1Av1G109900.3;TRITD1Av1G109900.4;TRITD1Av1G109900.5;TRITD1Av1G109900.6	chr1A	AB hydrolase superfamily protein yfhM [Triticum urartu];uncharacterized protein LOC109744361 [Aegilops tauschii subsp. tauschii]	18.2259	60.099	18.4405	54.9021	15.6648	68.367	16.631	59.624
TRITD1Av1G109990	TRITD1Av1G109990.1;TRITD1Av1G109990.2	chr1A	predicted protein, partial [Hordeum vulgare subsp. vulgare];bifunctional epoxide hydrolase 2-like [Aegilops tauschii subsp. tauschii]	0.0001	8.95602	0.0001	5.43896	0.0001	3.80702	0.0001	8.84439
TRITD1Av1G110000	TRITD1Av1G110000.1	chr1A	LanC-like protein 2 [Triticum urartu]	1.6694	0.184887	1.75004	0.345071	1.68808	0.232232	1.7261	0.397119
TRITD1Av1G110040	TRITD1Av1G110040.1	chr1A	Prolyl 4-hydroxylase subunit alpha-2 [Triticum urartu]	16.33	3.77896	15.436	3.77379	14.7476	7.25733	17.6977	4.84171
TRITD1Av1G110120	TRITD1Av1G110120.1;TRITD1Av1G110120.2;TRITD1Av1G110120.3;TRITD1Av1G110120.4	chr1A	Protochlorophyllide reductase B, chloroplastic [Triticum urartu];RecName: Full=Protochlorophyllide reductase B, chloroplastic; Short=PCR B; AltName: Full=NADPH-protochlorophyllide oxidoreductase B; Short=POR B; Flags: Precursor	22.8987	62.1512	21.0418	76.5411	24.9719	61.7543	21.5753	81.8925
TRITD1Av1G110220	TRITD1Av1G110220.1;TRITD1Av1G110220.2;TRITD1Av1G110220.3;TRITD1Av1G110220.10;TRITD1Av1G110220.4;TRITD1Av1G110220.5;TRITD1Av1G110220.6;TRITD1Av1G110220.7;TRITD1Av1G110220.8;TRITD1Av1G110220.9;TRITD1Av1G110220.11;TRITD1Av1G110220.12;TRITD1Av1G110220.13;TRITD1Av1G110220.14;TRITD1Av1G110220.15;TRITD1Av1G110220.16;TRITD1Av1G110220.17;TRITD1Av1G110220.18;TRITD1Av1G110220.19;TRITD1Av1G110220.20	chr1A	uncharacterized protein LOC109732554 isoform X1 [Aegilops tauschii subsp. tauschii];uncharacterized protein LOC109732554 isoform X4 [Aegilops tauschii subsp. tauschii];uncharacterized protein LOC109732554 isoform X2 [Aegilops tauschii subsp. tauschii];uncharacterized protein LOC109732554 isoform X3 [Aegilops tauschii subsp. tauschii];hypothetical protein TRIUR3_18010 [Triticum urartu]	7.22641	5.01472	7.22697	6.02144	8.00531	8.47895	6.97329	5.88839
TRITD1Av1G110230	TRITD1Av1G110230.1;TRITD1Av1G110230.2;TRITD1Av1G110230.3;TRITD1Av1G110230.4	chr1A	1-acyl-sn-glycerol-3-phosphate acyltransferase 1, chloroplastic [Aegilops tauschii subsp. tauschii]	3.28632	3.29153	3.31651	3.19642	2.71671	4.70795	3.05773	6.07063
TRITD1Av1G110240	TRITD1Av1G110240.1	chr1A	dof zinc finger protein 13 [Hordeum vulgare subsp. vulgare]	0.03701	0.085568	0.048143	0.0001	0.077281	0.01794	0.0001	0.0001
TRITD1Av1G110330	TRITD1Av1G110330.1;TRITD1Av1G110330.2;TRITD1Av1G110330.3;TRITD1Av1G110330.4	chr1A	hypothetical protein TRIUR3_33229 [Triticum urartu];uncharacterized protein LOC109770889 [Aegilops tauschii subsp. tauschii]	4.30108	0.876785	5.66926	1.26711	2.86274	1.01869	3.88417	0.789245
TRITD1Av1G110350	TRITD1Av1G110350.1;TRITD1Av1G110350.2;TRITD1Av1G110350.3;TRITD1Av1G110350.4;TRITD1Av1G110350.5	chr1A	RNA-binding protein 40 [Triticum urartu];U11/U12 small nuclear ribonucleoprotein 65 kDa protein-like isoform X1 [Aegilops tauschii subsp. tauschii];U11/U12 small nuclear ribonucleoprotein 65 kDa protein-like isoform X2 [Aegilops tauschii subsp. tauschii]	0.716078	1.61832	0.975222	2.03801	1.13534	1.98273	1.03377	1.44046
TRITD1Av1G110390	TRITD1Av1G110390.1	chr1A	predicted protein [Hordeum vulgare subsp. vulgare]	1.52642	3.1069	1.3818	2.63081	1.09689	2.18629	0.740213	1.84907
TRITD1Av1G110520	TRITD1Av1G110520.1	chr1A	putative protein arginine N-methyltransferase 6.2 [Triticum urartu]	6.08328	3.38632	6.46516	4.52197	4.86379	3.79296	6.17848	3.72787
TRITD1Av1G110530	TRITD1Av1G110530.1	chr1A	predicted protein [Hordeum vulgare subsp. vulgare]	7.27229	4.73394	6.53315	1.75325	8.03703	2.71674	5.29652	3.52013
TRITD1Av1G110540	TRITD1Av1G110540.1	chr1A	hypothetical protein BRADI_3g29516v3 [Brachypodium distachyon]	0.06469	0.0001	0.110621	0.0001	0.071741	0.035048	0.120569	0.035004
TRITD1Av1G110770	TRITD1Av1G110770.1;TRITD1Av1G110770.2;TRITD1Av1G110770.3;TRITD1Av1G110770.4;TRITD1Av1G110770.5;TRITD1Av1G110770.6;TRITD1Av1G110770.7	chr1A	DNA ligase 1 isoform X2 [Aegilops tauschii subsp. tauschii];DNA ligase 1 [Triticum urartu]	8.6824	3.06585	11.6229	2.96056	11.2164	2.28577	9.54217	2.2329
TRITD1Av1G111010	TRITD1Av1G111010.1;TRITD1Av1G111010.2;TRITD1Av1G111010.3;TRITD1Av1G111010.4	chr1A	small GTPase LIP1-like [Aegilops tauschii subsp. tauschii]	9.53085	6.33059	8.45098	6.31662	10.1435	3.96336	8.63532	4.9502
TRITD1Av1G111140	TRITD1Av1G111140.1	chr1A	hypothetical protein TRIUR3_19959 [Triticum urartu]	4.73674	8.07106	4.41221	8.47627	5.13778	4.62896	3.28666	5.90672
TRITD1Av1G111160	TRITD1Av1G111160.1	chr1A	cytochrome P450 71A1-like [Aegilops tauschii subsp. tauschii]	0.0001	0.0001	0.0001	0.0001	0.0001	0.0001	0.0001	0.0001
TRITD1Av1G111250	TRITD1Av1G111250.1;TRITD1Av1G111250.2	chr1A	UDP-glucose 6-dehydrogenase 4 [Brachypodium distachyon];UDP-glucose 6-dehydrogenase 4-like [Aegilops tauschii subsp. tauschii]	0.0001	0.190984	0.0595659	0.250067	18.0975	53.7632	12.6447	62.9853
TRITD1Av1G111270	TRITD1Av1G111270.1	chr1A	uncharacterized protein LOC109773671 [Aegilops tauschii subsp. tauschii]	22.0412	0.0001	23.0065	0.032289	15.6334	0.056686	22.3108	0.016575
TRITD1Av1G111280	TRITD1Av1G111280.1;TRITD1Av1G111280.2	chr1A	thylakoid lumenal 17.4 kDa protein, chloroplastic-like [Aegilops tauschii subsp. tauschii]	8.25254	55.9003	9.45059	69.1158	6.74431	78.1462	8.12234	93.5261
TRITD1Av1G111350	TRITD1Av1G111350.1	chr1A	hypothetical protein TRIUR3_15646 [Triticum urartu]	0.241822	2.00698	0.623554	3.82544	0.757366	5.52982	0.298667	5.26014
TRITD1Av1G111360	TRITD1Av1G111360.1	chr1A		0.477501	4.47008	1.13338	7.60302	1.52863	7.96497	0.69642	6.10008
TRITD1Av1G111390	TRITD1Av1G111390.1	chr1A	hypothetical protein TRIUR3_15645 [Triticum urartu]	0.942594	0.0001	0.78766	0.111657	0.655203	0.0001	0.86781	0.0001
TRITD1Av1G111400	TRITD1Av1G111400.1;TRITD1Av1G111400.2;TRITD1Av1G111400.3;TRITD1Av1G111400.4;TRITD1Av1G111400.5	chr1A	Glutamyl-tRNA reductase 1, chloroplastic [Triticum urartu];glutamyl tRNA reductase [Triticum aestivum];glutamyl-tRNA reductase 2 isoform X2 [Aegilops tauschii subsp. tauschii];glutamyl-tRNA reductase 1, chloroplastic [Aegilops tauschii subsp. tauschii]	16.1874	26.9035	19.6551	27.1251	18.5273	21.0866	17.1757	28.2519
TRITD1Av1G111450	TRITD1Av1G111450.1;TRITD1Av1G111450.2;TRITD1Av1G111450.3;TRITD1Av1G111450.4;TRITD1Av1G111450.5	chr1A	Membrane steroid-binding protein 1 [Triticum urartu];membrane steroid-binding protein 1-like [Aegilops tauschii subsp. tauschii]	63.6844	20.7927	56.3593	7.89583	45.7497	13.3022	58.6962	10.4219
TRITD1Av1G111660	TRITD1Av1G111660.1;TRITD1Av1G111660.2;TRITD1Av1G111660.3;TRITD1Av1G111660.4;TRITD1Av1G111660.5;TRITD1Av1G111660.6;TRITD1Av1G111660.7;TRITD1Av1G111660.8	chr1A	putative steroid membrane binding protein [Triticum aestivum];Membrane steroid-binding protein 2 [Triticum urartu];predicted protein [Hordeum vulgare subsp. vulgare]	176.713	130.397	171.323	135.175	148.862	135.009	147.039	103.272
TRITD1Av1G111700	TRITD1Av1G111700.1;TRITD1Av1G111700.2;TRITD1Av1G111700.3;TRITD1Av1G111700.4	chr1A	F-box/LRR-repeat protein At3g48880 isoform X2 [Aegilops tauschii subsp. tauschii];F-box/LRR-repeat protein At3g48880 isoform X1 [Aegilops tauschii subsp. tauschii]	13.2795	7.47728	13.5623	6.51656	13.9045	9.15713	14.1535	5.29561
TRITD1Av1G111890	TRITD1Av1G111890.1	chr1A	Pollen-specific protein SF3 [Triticum urartu]	1.96649	0.315511	1.81488	0.388832	0.31874	0.275211	0.239096	0.706996
TRITD1Av1G111900	TRITD1Av1G111900.1;TRITD1Av1G111900.2;TRITD1Av1G111900.3;TRITD1Av1G111900.4;TRITD1Av1G111900.5;TRITD1Av1G111900.6;TRITD1Av1G111900.7;TRITD1Av1G111900.8	chr1A	folylpolyglutamate synthase-like isoform X1 [Aegilops tauschii subsp. tauschii]	0.65444	13.4716	1.12862	14.692	1.24499	16.52	1.03421	16.4025
TRITD1Av1G111950	TRITD1Av1G111950.1;TRITD1Av1G111950.2	chr1A	benzyl alcohol O-benzoyltransferase-like [Aegilops tauschii subsp. tauschii]	0.0777761	1.60312	0.00980822	1.74403	0.0629127	1.94548	0.112344	1.98507
TRITD1Av1G112110	TRITD1Av1G112110.1;TRITD1Av1G112110.2;TRITD1Av1G112110.3;TRITD1Av1G112110.4;TRITD1Av1G112110.5;TRITD1Av1G112110.6;TRITD1Av1G112110.7;TRITD1Av1G112110.8;TRITD1Av1G112110.9;TRITD1Av1G112110.10;TRITD1Av1G112110.11;TRITD1Av1G112110.12;TRITD1Av1G112110.13;TRITD1Av1G112110.14	chr1A	NAD-dependent malic enzyme 59 kDa isoform, mitochondrial [Aegilops tauschii subsp. tauschii];NAD-dependent malic enzyme 59 kDa isoform, mitochondrial [Triticum urartu]	18.0894	26.6737	17.4627	23.5101	20.2549	29.8851	17.3644	25.0162
TRITD1Av1G112120	TRITD1Av1G112120.1	chr1A	hypothetical protein TRIUR3_25845 [Triticum urartu]	0.186277	0.33473	0.219814	0.185241	0.107036	0.0001	0.185356	0.0001
TRITD1Av1G112230	TRITD1Av1G112230.1;TRITD1Av1G112230.2	chr1A	hypothetical protein TRIUR3_25845 [Triticum urartu];hypothetical protein C2845_PM09G04880 [Panicum miliaceum]	0.684196	0.630941	0.758273	0.544903	0.397029	0.0720373	0.300451	0.0748691
TRITD1Av1G112380	TRITD1Av1G112380.1;TRITD1Av1G112380.2;TRITD1Av1G112380.3	chr1A	uncharacterized protein LOC109736749 [Aegilops tauschii subsp. tauschii];hypothetical protein TRIUR3_34962 [Triticum urartu]	0.0001	0.00605346	0.0001	0.0218834	0.0001	0.00869288	0.0001	0.0158244
TRITD1Av1G112490	TRITD1Av1G112490.1	chr1A	hypothetical protein TRIUR3_28372 [Triticum urartu]	0.394702	0.142443	0.538025	0.313907	0.548589	0.232929	0.536484	0.32993
TRITD1Av1G112500	TRITD1Av1G112500.1;TRITD1Av1G112500.2;TRITD1Av1G112500.3	chr1A	predicted protein [Hordeum vulgare subsp. vulgare];tetraspanin-10 [Aegilops tauschii subsp. tauschii]	22.0243	2.11115	19.3931	3.11649	13.2083	2.49007	15.8005	3.07731
TRITD1Av1G112530	TRITD1Av1G112530.1;TRITD1Av1G112530.2;TRITD1Av1G112530.3;TRITD1Av1G112530.4;TRITD1Av1G112530.5;TRITD1Av1G112530.6;TRITD1Av1G112530.7;TRITD1Av1G112530.8;TRITD1Av1G112530.9;TRITD1Av1G112530.10	chr1A	DEAD-box ATP-dependent RNA helicase 12 [Aegilops tauschii subsp. tauschii];DEAD-box ATP-dependent RNA helicase 12 [Triticum urartu]	27.2937	14.8213	27.8128	14.4415	27.776	13.6616	30.0005	14.6184
TRITD1Av1G112620	TRITD1Av1G112620.1	chr1A	remorin-like [Aegilops tauschii subsp. tauschii]	69.1469	191.863	66.9298	146.439	37.9482	69.0406	40.6119	100.342
TRITD1Av1G112830	TRITD1Av1G112830.1	chr1A	hypothetical protein TRIUR3_25596 [Triticum urartu]	6.2205	0.092927	8.0344	0.0001	11.8036	0.154713	5.53885	0.077317
TRITD1Av1G112840	TRITD1Av1G112840.1;TRITD1Av1G112840.2	chr1A	predicted protein [Hordeum vulgare subsp. vulgare]	3.611	2.96823	3.5676	2.89998	2.97578	3.17669	4.91828	2.07818
TRITD1Av1G112900	TRITD1Av1G112900.1;TRITD1Av1G112900.2;TRITD1Av1G112900.3;TRITD1Av1G112900.4;TRITD1Av1G112900.5;TRITD1Av1G112900.6;TRITD1Av1G112900.7;TRITD1Av1G112900.8;TRITD1Av1G112900.10;TRITD1Av1G112900.11;TRITD1Av1G112900.12;TRITD1Av1G112900.13;TRITD1Av1G112900.9;TRITD1Av1G112900.14;TRITD1Av1G112900.15;TRITD1Av1G112900.16;TRITD1Av1G112900.17;TRITD1Av1G112900.18;TRITD1Av1G112900.19;TRITD1Av1G112900.20	chr1A	putative leucine-rich repeat-containing protein DDB_G0290503 isoform X1 [Aegilops tauschii subsp. tauschii];hypothetical protein TRIUR3_32347 [Triticum urartu]	12.1634	3.33018	12.263	2.57146	15.644	1.9341	13.7797	1.0957
TRITD1Av1G112980	TRITD1Av1G112980.1	chr1A	Non-specific lipid-transfer protein 2 [Triticum urartu]	19.768	0.0001	17.2058	0.0001	29.268	0.0001	44.8209	0.0001
TRITD1Av1G113130	TRITD1Av1G113130.1	chr1A	uncharacterized protein LOC8079158 [Sorghum bicolor]	5.29094	4.49714	6.95725	4.6865	1.2318	0.480833	0.655388	0.584309
TRITD1Av1G113220	TRITD1Av1G113220.1	chr1A	hypothetical protein TRIUR3_25680 [Triticum urartu]	0.0001	0.0001	0.0001	0.0001	0.0001	0.0001	0.0001	0.0001
TRITD1Av1G113230	TRITD1Av1G113230.1;TRITD1Av1G113230.2;TRITD1Av1G113230.3	chr1A	low-temperature-induced 65 kDa protein-like isoform X1 [Aegilops tauschii subsp. tauschii]	0.172177	0.309263	0.140413	0.438099	0.454844	0.398018	0.48977	0.915765
TRITD1Av1G113270	TRITD1Av1G113270.1	chr1A	hypothetical protein TRIUR3_21392 [Triticum urartu]	1.88343	0.338041	1.70371	0.340264	1.19083	0.37367	1.67754	0.680544
TRITD1Av1G113280	TRITD1Av1G113280.1	chr1A	hypothetical protein TRIUR3_21393 [Triticum urartu]	6.90337	3.97105	7.44949	4.4348	5.45067	4.00167	4.81477	5.99571
TRITD1Av1G113360	TRITD1Av1G113360.1;TRITD1Av1G113360.2;TRITD1Av1G113360.3;TRITD1Av1G113360.4;TRITD1Av1G113360.5;TRITD1Av1G113360.6;TRITD1Av1G113360.7;TRITD1Av1G113360.8;TRITD1Av1G113360.9;TRITD1Av1G113360.10	chr1A	Valyl-tRNA synthetase [Triticum urartu];predicted protein [Hordeum vulgare subsp. vulgare]	0.453816	2.18362	0.530237	2.67552	2.63536	6.72877	2.00263	7.04467
TRITD1Av1G113370	TRITD1Av1G113370.1;TRITD1Av1G113370.2;TRITD1Av1G113370.3;TRITD1Av1G113370.4;TRITD1Av1G113370.5;TRITD1Av1G113370.6;TRITD1Av1G113370.7;TRITD1Av1G113370.8;TRITD1Av1G113370.9;TRITD1Av1G113370.10;TRITD1Av1G113370.11;TRITD1Av1G113370.12;TRITD1Av1G113370.13	chr1A	SET and MYND domain-containing protein 4 isoform X2 [Aegilops tauschii subsp. tauschii];SET and MYND domain-containing protein 4 isoform X1 [Aegilops tauschii subsp. tauschii];RNA polymerase II-associated protein 3 [Triticum urartu];Vesicle-associated protein 1-1 [Triticum urartu]	4.0963	5.99148	4.13452	5.5163	3.43645	5.08801	3.03257	4.53823
TRITD1Av1G113380	TRITD1Av1G113380.1;TRITD1Av1G113380.2;TRITD1Av1G113380.3	chr1A	uncharacterized protein LOC109747692 isoform X1 [Aegilops tauschii subsp. tauschii]	7.06098	6.62753	1.05257	1.07647	6.42872	3.60986	2.99476	2.88036
TRITD1Av1G113470	TRITD1Av1G113470.1;TRITD1Av1G113470.2;TRITD1Av1G113470.3;TRITD1Av1G113470.4;TRITD1Av1G113470.5;TRITD1Av1G113470.6	chr1A	chaperone protein dnaJ 13 [Aegilops tauschii subsp. tauschii];Chaperone protein dnaJ 13 [Triticum urartu]	11.7914	9.21871	13.7396	8.86714	12.4636	6.87595	12.1647	6.40571
TRITD1Av1G113630	TRITD1Av1G113630.1;TRITD1Av1G113630.2;TRITD1Av1G113630.3;TRITD1Av1G113630.4	chr1A	Monocopper oxidase-like protein SKU5 [Triticum urartu]	0.516972	0.0001	0.892231	0.0001	0.743929	0.0001	0.205542	0.0001
TRITD1Av1G113740	TRITD1Av1G113740.1;TRITD1Av1G113740.2	chr1A	uncharacterized protein LOC109764528 [Aegilops tauschii subsp. tauschii]	4.83127	1.33348	4.32055	0.806548	4.32287	1.69775	4.2738	0.792843
TRITD1Av1G113800	TRITD1Av1G113800.1	chr1A	protein YABBY 3-like [Aegilops tauschii subsp. tauschii]	4.57646	0.207708	3.57865	0.060932	1.97547	0.0001	3.0518	0.125977
TRITD1Av1G113900	TRITD1Av1G113900.1	chr1A	hypothetical protein TRIUR3_32395 [Triticum urartu]	1.76639	7.0826	2.6751	9.50433	0.958201	1.0229	0.339785	0.948839
TRITD1Av1G114210	TRITD1Av1G114210.1;TRITD1Av1G114210.2;TRITD1Av1G114210.3;TRITD1Av1G114210.4;TRITD1Av1G114210.5;TRITD1Av1G114210.6;TRITD1Av1G114210.7;TRITD1Av1G114210.8	chr1A	U1 small nuclear ribonucleoprotein 70 kDa-like [Aegilops tauschii subsp. tauschii];U1 small nuclear ribonucleoprotein 70 kDa [Triticum urartu]	30.0955	37.7923	32.8134	43.6949	41.8365	45.0927	31.6453	43.7175
TRITD1Av1G114700	TRITD1Av1G114700.1;TRITD1Av1G114700.2;TRITD1Av1G114700.3;TRITD1Av1G114700.4;TRITD1Av1G114700.5;TRITD1Av1G114700.6;TRITD1Av1G114700.7;TRITD1Av1G114700.8;TRITD1Av1G114700.9	chr1A	trihelix transcription factor GTL1-like isoform X2 [Aegilops tauschii subsp. tauschii];trihelix transcription factor GTL1-like isoform X1 [Aegilops tauschii subsp. tauschii]	14.4795	0.0290998	15.0743	0.150509	22.4562	0.174969	11.4542	0.0773425
TRITD1Av1G114810	TRITD1Av1G114810.1	chr1A	hypothetical protein TRIUR3_28644 [Triticum urartu]	0.0001	0.0001	0.0001	0.0001	0.0001	0.0001	0.0001	0.0001
TRITD1Av1G114960	TRITD1Av1G114960.1	chr1A	protein CDI-like [Aegilops tauschii subsp. tauschii]	9.7221	0.440497	9.62181	0.456491	10.04	0.199547	9.26915	0.49714
TRITD1Av1G114970	TRITD1Av1G114970.1;TRITD1Av1G114970.2;TRITD1Av1G114970.3;TRITD1Av1G114970.4	chr1A	electron transfer flavoprotein-ubiquinone oxidoreductase, mitochondrial isoform X1 [Aegilops tauschii subsp. tauschii];Electron transfer flavoprotein-ubiquinone oxidoreductase, mitochondrial [Triticum urartu]	5.29894	10.4093	6.19938	8.92039	9.08333	28.5504	7.61081	15.9343
TRITD1Av1G115360	TRITD1Av1G115360.1;TRITD1Av1G115360.2;TRITD1Av1G115360.3;TRITD1Av1G115360.4;TRITD1Av1G115360.5	chr1A	cytochrome P450 89A2-like [Aegilops tauschii subsp. tauschii];Cytochrome P450 89A2 [Triticum urartu]	1.37986	2.1405	1.34575	1.10015	1.07832	1.80021	0.923874	1.75751
TRITD1Av1G115460	TRITD1Av1G115460.1	chr1A	unnamed protein product [Triticum aestivum]	0.0001	0.0001	0.0001	0.0001	0.0001	0.0001	0.0001	0.0001
TRITD1Av1G115550	TRITD1Av1G115550.1;TRITD1Av1G115550.2	chr1A	cytochrome P450 89A2-like [Aegilops tauschii subsp. tauschii]	0.524112	0.0001	0.455036	0.0001	0.057069	0.0001	0.317867	0.028145
TRITD1Av1G115590	TRITD1Av1G115590.1	chr1A	hypothetical protein TRIUR3_23386 [Triticum urartu]	10.5477	6.0273	10.1846	6.3922	10.3428	6.39513	10.9471	6.04428
TRITD1Av1G115600	TRITD1Av1G115600.1	chr1A	unnamed protein product [Triticum aestivum]	0.0001	0.0001	0.0001	0.0001	0.0001	0.0001	0.0001	0.0001
TRITD1Av1G115640	TRITD1Av1G115640.1	chr1A	aquaporin NIP3-1 [Aegilops tauschii subsp. tauschii]	2.43233	0.130361	3.02626	0.097598	1.89905	0.097458	0.940413	0.159466
TRITD1Av1G115730	TRITD1Av1G115730.1;TRITD1Av1G115730.2;TRITD1Av1G115730.3;TRITD1Av1G115730.4;TRITD1Av1G115730.5;TRITD1Av1G115730.6;TRITD1Av1G115730.7;TRITD1Av1G115730.8;TRITD1Av1G115730.9;TRITD1Av1G115730.10;TRITD1Av1G115730.11;TRITD1Av1G115730.12;TRITD1Av1G115730.13	chr1A	kinesin-like protein KIN-7K, chloroplastic [Aegilops tauschii subsp. tauschii];Centromere-associated protein E [Triticum urartu]	15.5813	3.71942	15.6729	2.38309	18.0361	1.90195	16.9233	3.06644
TRITD1Av1G115850	TRITD1Av1G115850.1	chr1A	SH3 domain-containing protein 2-like [Aegilops tauschii subsp. tauschii]	32.9579	9.91662	32.708	10.1332	29.601	6.97603	33.2457	6.539
TRITD1Av1G115860	TRITD1Av1G115860.1	chr1A	uncharacterized protein LOC109746193 [Aegilops tauschii subsp. tauschii]	6.68227	61.6949	7.25082	69.7738	8.41814	81.4311	7.21195	72.6522
TRITD1Av1G116000	TRITD1Av1G116000.1;TRITD1Av1G116000.2;TRITD1Av1G116000.3;TRITD1Av1G116000.4;TRITD1Av1G116000.5	chr1A	cytochrome P450 84A1-like [Aegilops tauschii subsp. tauschii];Cytochrome P450 84A1 [Triticum urartu]	2.93818	1.71822	2.36488	1.73183	1.90043	1.49395	1.79406	1.25734
TRITD1Av1G116160	TRITD1Av1G116160.1;TRITD1Av1G116160.2	chr1A	transmembrane and coiled-coil domain-containing protein 4-like [Aegilops tauschii subsp. tauschii]	0.0188915	0.0001	0.0622339	0.0163541	0.0001	0.0001	0.0001	0.0001
TRITD1Av1G116170	TRITD1Av1G116170.1;TRITD1Av1G116170.2;TRITD1Av1G116170.3;TRITD1Av1G116170.4;TRITD1Av1G116170.5;TRITD1Av1G116170.6	chr1A	zinc finger CCCH domain-containing protein 19-like [Aegilops tauschii subsp. tauschii];zinc finger CCCH domain-containing protein 19-like, partial [Aegilops tauschii subsp. tauschii];Zinc finger CCCH domain-containing protein 44 [Triticum urartu]	4.16011	2.6523	4.84036	2.27493	5.83742	2.43572	4.25156	2.83053
TRITD1Av1G116390	TRITD1Av1G116390.1;TRITD1Av1G116390.2;TRITD1Av1G116390.3;TRITD1Av1G116390.4;TRITD1Av1G116390.5;TRITD1Av1G116390.6;TRITD1Av1G116390.7;TRITD1Av1G116390.8;TRITD1Av1G116390.9;TRITD1Av1G116390.10;TRITD1Av1G116390.11	chr1A	probable serine protease EDA2 [Aegilops tauschii subsp. tauschii];putative serine protease EDA2 [Triticum urartu]	8.45662	9.0627	8.13742	10.8845	9.39234	9.67718	8.81764	9.7403
TRITD1Av1G116400	TRITD1Av1G116400.1;TRITD1Av1G116400.2;TRITD1Av1G116400.3;TRITD1Av1G116400.4;TRITD1Av1G116400.5;TRITD1Av1G116400.6	chr1A	probable serine protease EDA2 [Aegilops tauschii subsp. tauschii];putative serine protease EDA2 [Triticum urartu]	32.0242	28.3281	33.2978	29.1434	25.0731	31.6746	29.2295	29.9414
TRITD1Av1G116630	TRITD1Av1G116630.1;TRITD1Av1G116630.2;TRITD1Av1G116630.3;TRITD1Av1G116630.4;TRITD1Av1G116630.5	chr1A	CDPK-related kinase 3-like [Aegilops tauschii subsp. tauschii];CDPK-related protein kinase [Triticum urartu]	5.03071	0.671957	5.62094	0.401955	4.37414	0.465486	4.35746	0.677049
TRITD1Av1G116810	TRITD1Av1G116810.1	chr1A	uncharacterized protein LOC109732819 [Aegilops tauschii subsp. tauschii]	0.227663	0.244312	0.149462	0.111519	0.279572	0.597638	0.241439	0.102148
TRITD1Av1G116830	TRITD1Av1G116830.1	chr1A	auxin-responsive protein SAUR32-like [Aegilops tauschii subsp. tauschii]	4.16777	8.92796	4.75183	4.73995	3.97069	2.67563	2.49947	10.8611
TRITD1Av1G116840	TRITD1Av1G116840.1	chr1A	uncharacterized protein LOC109732816 [Aegilops tauschii subsp. tauschii]	0.116052	0.0001	0.0001	0.0001	0.0001	0.0001	0.02099	0.0001
TRITD1Av1G116940	TRITD1Av1G116940.1	chr1A		0.0001	0.0001	0.0001	0.0001	0.0001	0.0001	0.0001	0.0001
TRITD1Av1G117040	TRITD1Av1G117040.1;TRITD1Av1G117040.2;TRITD1Av1G117040.3;TRITD1Av1G117040.4;TRITD1Av1G117040.5;TRITD1Av1G117040.6;TRITD1Av1G117040.7;TRITD1Av1G117040.8;TRITD1Av1G117040.9;TRITD1Av1G117040.10	chr1A	actin [Alopecurus aequalis];Actin-7 [Dichanthelium oligosanthes];actin-2 [Aegilops tauschii subsp. tauschii];actin-2 [Sorghum bicolor];hypothetical protein SETIT_9G195200v2 [Setaria italica]	62.0374	27.1408	56.8966	22.6579	66.0497	18.8498	59.524	27.4377
TRITD1Av1G117150	TRITD1Av1G117150.1	chr1A	hypothetical protein TRIUR3_25220 [Triticum urartu]	0.0001	0.0001	0.0001	0.0001	0.182965	0.0001	0.178046	0.0001
TRITD1Av1G117160	TRITD1Av1G117160.1	chr1A	hypothetical protein TRIUR3_25221 [Triticum urartu]	0.0001	0.0001	0.241259	0.0001	0.0001	0.0001	0.0001	0.0001
TRITD1Av1G117240	TRITD1Av1G117240.1	chr1A	hypothetical protein TRIUR3_28908 [Triticum urartu]	2.63955	0.0001	1.3993	0.0001	1.80671	0.053238	2.10217	0.0001
TRITD1Av1G117440	TRITD1Av1G117440.1	chr1A	protein RESPONSE TO LOW SULFUR 3-like [Aegilops tauschii subsp. tauschii]	4.98502	2.56269	4.71374	5.16758	2.27197	5.79934	3.41227	5.15118
TRITD1Av1G117450	TRITD1Av1G117450.1;TRITD1Av1G117450.2;TRITD1Av1G117450.3	chr1A	predicted protein [Hordeum vulgare subsp. vulgare]	2.31252	21.1591	2.46806	19.7475	1.80693	19.3965	2.5199	21.1381
TRITD1Av1G117460	TRITD1Av1G117460.1	chr1A	uncharacterized protein LOC109732825 isoform X1 [Aegilops tauschii subsp. tauschii]	15.8019	85.8579	14.925	132.481	14.0162	259.777	11.6528	141.23
TRITD1Av1G117540	TRITD1Av1G117540.1;TRITD1Av1G117540.2;TRITD1Av1G117540.3;TRITD1Av1G117540.4;TRITD1Av1G117540.5;TRITD1Av1G117540.6;TRITD1Av1G117540.7;TRITD1Av1G117540.8;TRITD1Av1G117540.9;TRITD1Av1G117540.10;TRITD1Av1G117540.11;TRITD1Av1G117540.12;TRITD1Av1G117540.13;TRITD1Av1G117540.14;TRITD1Av1G117540.15;TRITD1Av1G117540.16;TRITD1Av1G117540.17;TRITD1Av1G117540.18	chr1A	uncharacterized protein LOC109764159 isoform X1 [Aegilops tauschii subsp. tauschii];MutS2 protein [Triticum urartu];DNA mismatch repair protein MutS type 2 [Zea mays]	1.25516	17.7693	1.61985	18.6413	1.84042	19.6493	1.47019	20.245
TRITD1Av1G117550	TRITD1Av1G117550.1	chr1A	hypothetical protein TRIUR3_22628 [Triticum urartu]	0.182013	0.0001	0.017318	0.0001	0.121845	0.0001	0.020212	0.0001
TRITD1Av1G117600	TRITD1Av1G117600.1;TRITD1Av1G117600.2	chr1A	hypothetical protein TRIUR3_33414 [Triticum urartu]	0.575082	0.0001	0.50161	0.0001	0.296868	0.0001	0.335185	0.0001
TRITD1Av1G117620	TRITD1Av1G117620.1	chr1A	21 kDa protein-like [Aegilops tauschii subsp. tauschii]	0.0001	1.3916	0.0001	0.527218	0.0001	1.51916	0.0001	0.96284
TRITD1Av1G117660	TRITD1Av1G117660.1;TRITD1Av1G117660.2;TRITD1Av1G117660.3;TRITD1Av1G117660.4;TRITD1Av1G117660.5;TRITD1Av1G117660.6;TRITD1Av1G117660.7;TRITD1Av1G117660.8;TRITD1Av1G117660.9	chr1A	tubulin-folding cofactor D [Aegilops tauschii subsp. tauschii];Tubulin-specific chaperone D [Triticum urartu]	5.29498	2.20413	5.64262	2.30911	5.4829	1.34847	5.23849	2.32776
TRITD1Av1G117680	TRITD1Av1G117680.1;TRITD1Av1G117680.2;TRITD1Av1G117680.3;TRITD1Av1G117680.4;TRITD1Av1G117680.5;TRITD1Av1G117680.6;TRITD1Av1G117680.7;TRITD1Av1G117680.8	chr1A	methionine aminopeptidase 1A [Aegilops tauschii subsp. tauschii];Methionine aminopeptidase 1A [Triticum urartu]	38.374	21.1306	42.6318	21.6392	36.72	21.0029	38.7733	22.0704
TRITD1Av1G117940	TRITD1Av1G117940.1;TRITD1Av1G117940.2;TRITD1Av1G117940.3;TRITD1Av1G117940.4	chr1A	uncharacterized protein LOC109759491 [Aegilops tauschii subsp. tauschii];hypothetical protein TRIUR3_26790 [Triticum urartu]	1.47608	1.49717	1.53398	1.33454	1.3856	0.747353	1.26426	1.4689
TRITD1Av1G118110	TRITD1Av1G118110.1;TRITD1Av1G118110.2;TRITD1Av1G118110.3;TRITD1Av1G118110.4;TRITD1Av1G118110.5;TRITD1Av1G118110.6;TRITD1Av1G118110.7;TRITD1Av1G118110.8;TRITD1Av1G118110.9;TRITD1Av1G118110.10;TRITD1Av1G118110.11;TRITD1Av1G118110.12	chr1A	sphingoid long-chain bases kinase 1-like isoform X1 [Aegilops tauschii subsp. tauschii];Sphingoid long-chain bases kinase 1 [Triticum urartu]	6.03954	11.3713	6.83096	11.2067	7.09924	12.4539	6.79213	10.7218
TRITD1Av1G118120	TRITD1Av1G118120.1	chr1A	hypothetical protein TRIUR3_15267 [Triticum urartu]	0.0001	0.0001	0.0001	0.0001	0.0001	0.0001	0.0001	0.0001
TRITD1Av1G118130	TRITD1Av1G118130.1	chr1A	hypothetical protein TRIUR3_15266 [Triticum urartu]	0.0001	0.0001	0.0001	0.0001	0.0001	0.0001	0.0001	0.0001
TRITD1Av1G118410	TRITD1Av1G118410.1;TRITD1Av1G118410.2	chr1A	pyridoxal reductase, chloroplastic [Aegilops tauschii subsp. tauschii]	2.22268	17.4985	2.10909	18.349	2.34791	18.8892	3.51994	19.5645
TRITD1Av1G118430	TRITD1Av1G118430.1	chr1A	pyridoxal reductase, chloroplastic [Aegilops tauschii subsp. tauschii]	3.61154	20.0997	3.52123	19.4158	2.45874	20.2905	2.23484	17.7781
TRITD1Av1G118440	TRITD1Av1G118440.1	chr1A	hypothetical protein TRIUR3_23128 [Triticum urartu]	0.240444	0.185745	0.0001	0.084809	0.199458	0.112894	0.0001	0.54683
TRITD1Av1G118450	TRITD1Av1G118450.1	chr1A	methionine gamma-lyase [Aegilops tauschii subsp. tauschii]	3.76232	0.035824	4.47873	0.11161	3.5355	0.105725	2.21581	0.102469
TRITD1Av1G118490	TRITD1Av1G118490.1	chr1A	hypothetical protein TRIUR3_27239 [Triticum urartu]	0.0001	0.0001	0.029192	0.0001	0.0001	0.0001	0.0001	0.0001
TRITD1Av1G118520	TRITD1Av1G118520.1;TRITD1Av1G118520.2;TRITD1Av1G118520.3	chr1A	hypothetical protein TRIUR3_29795 [Triticum urartu]	189.606	1.28199	173.214	2.1913	135.31	0.809706	189.48	1.25263
TRITD1Av1G118650	TRITD1Av1G118650.1;TRITD1Av1G118650.2;TRITD1Av1G118650.3;TRITD1Av1G118650.4;TRITD1Av1G118650.5;TRITD1Av1G118650.6;TRITD1Av1G118650.7;TRITD1Av1G118650.8;TRITD1Av1G118650.9	chr1A	GTPase-activating protein GYP7 [Triticum urartu]	24.4187	12.1569	21.6643	13.1713	18.6646	12.1364	21.8679	11.0353
TRITD1Av1G118670	TRITD1Av1G118670.1;TRITD1Av1G118670.2;TRITD1Av1G118670.3;TRITD1Av1G118670.4;TRITD1Av1G118670.5;TRITD1Av1G118670.6;TRITD1Av1G118670.7	chr1A	uncharacterized protein LOC109778028 [Aegilops tauschii subsp. tauschii];hypothetical protein TRIUR3_17845 [Triticum urartu]	1.51492	7.62013	1.8077	5.88565	1.58877	5.46778	1.95196	5.17942
TRITD1Av1G118730	TRITD1Av1G118730.1	chr1A	wiskott-Aldrich syndrome protein family member 1-like [Aegilops tauschii subsp. tauschii]	0.0001	0.0001	0.0001	0.0001	0.0001	0.0001	0.0001	0.0001
TRITD1Av1G118820	TRITD1Av1G118820.1	chr1A	unnamed protein product [Triticum aestivum]	0.0001	0.0001	0.0001	0.0001	0.0001	0.0001	0.0001	0.0001
TRITD1Av1G118880	TRITD1Av1G118880.1	chr1A	hypothetical protein TRIUR3_35247 [Triticum urartu]	0.0001	0.0001	0.0001	0.0001	0.0001	0.0001	0.0001	0.0001
TRITD1Av1G118910	TRITD1Av1G118910.1;TRITD1Av1G118910.2;TRITD1Av1G118910.3;TRITD1Av1G118910.4;TRITD1Av1G118910.5;TRITD1Av1G118910.6;TRITD1Av1G118910.7;TRITD1Av1G118910.8;TRITD1Av1G118910.10;TRITD1Av1G118910.9;TRITD1Av1G118910.11;TRITD1Av1G118910.12;TRITD1Av1G118910.13;TRITD1Av1G118910.14;TRITD1Av1G118910.15;TRITD1Av1G118910.16;TRITD1Av1G118910.17	chr1A	serine/threonine-protein kinase sid1-like isoform X2 [Aegilops tauschii subsp. tauschii];STE20/SPS1-related proline-alanine-rich protein kinase-like isoform X3 [Aegilops tauschii subsp. tauschii];Serine/threonine-protein kinase fray2 [Triticum urartu]	14.0808	18.8422	14.339	17.69	15.0038	20.3863	14.5389	16.3976
TRITD1Av1G119000	TRITD1Av1G119000.1;TRITD1Av1G119000.2;TRITD1Av1G119000.3	chr1A	pectinesterase 31 [Aegilops tauschii subsp. tauschii];Pectinesterase 31 [Triticum urartu]	9.80114	7.35205	8.94584	7.30295	8.93492	6.74466	8.57261	4.93685
TRITD1Av1G119060	TRITD1Av1G119060.1;TRITD1Av1G119060.2	chr1A	hypothetical protein TRIUR3_27019 [Triticum urartu];protein PHYTOCHROME KINASE SUBSTRATE 1-like [Aegilops tauschii subsp. tauschii]	0.461561	0.803768	0.334292	0.316103	0.0697543	0.0561967	0.528818	0.469026
TRITD1Av1G119500	TRITD1Av1G119500.1;TRITD1Av1G119500.3;TRITD1Av1G119500.2;TRITD1Av1G119500.4;TRITD1Av1G119500.5;TRITD1Av1G119500.6;TRITD1Av1G119500.7;TRITD1Av1G119500.8;TRITD1Av1G119500.9;TRITD1Av1G119500.10	chr1A	hypothetical protein TRIUR3_28243 [Triticum urartu];molybdate-anion transporter [Aegilops tauschii subsp. tauschii]	57.0626	5.7985	59.4285	8.07384	58.4581	4.8697	55.3067	6.26621
TRITD1Av1G119540	TRITD1Av1G119540.1	chr1A	uncharacterized protein LOC109734420 [Aegilops tauschii subsp. tauschii]	0.313016	0.507499	0.61064	0.43366	0.0974	0.62406	0.155372	0.659189
TRITD1Av1G119590	TRITD1Av1G119590.1	chr1A	hypothetical protein TRIUR3_02338 [Triticum urartu]	0.2931	0.0001	0.194103	0.0001	0.0001	0.0001	0.127036	0.0001
TRITD1Av1G119620	TRITD1Av1G119620.1;TRITD1Av1G119620.2;TRITD1Av1G119620.3;TRITD1Av1G119620.4;TRITD1Av1G119620.5;TRITD1Av1G119620.6	chr1A	plant UBX domain-containing protein 10 [Aegilops tauschii subsp. tauschii];hypothetical protein TRIUR3_23016 [Triticum urartu]	15.5596	11.1333	14.2975	10.2383	14.7676	11.7796	13.5373	10.4616
TRITD1Av1G119650	TRITD1Av1G119650.1;TRITD1Av1G119650.2	chr1A	hypothetical protein TRIUR3_30861 [Triticum urartu]	4.73346	3.51297	4.35273	4.2211	4.17714	4.60998	3.53367	3.19138
TRITD1Av1G119670	TRITD1Av1G119670.1;TRITD1Av1G119670.2;TRITD1Av1G119670.3;TRITD1Av1G119670.4	chr1A	Rsm22-cox11 tandem protein 2, mitochondrial [Triticum urartu];37S ribosomal protein S22, mitochondrial [Aegilops tauschii subsp. tauschii]	6.52327	12.9958	5.90805	13.2001	4.08714	11.3197	5.22748	11.7466
TRITD1Av1G119750	TRITD1Av1G119750.1;TRITD1Av1G119750.2;TRITD1Av1G119750.3;TRITD1Av1G119750.4;TRITD1Av1G119750.5	chr1A	Trehalase [Triticum urartu];probable trehalase [Aegilops tauschii subsp. tauschii]	3.03621	1.62368	4.8199	1.52586	4.17592	0.916412	3.74818	1.11573
TRITD1Av1G119850	TRITD1Av1G119850.1	chr1A	actin-depolymerizing factor 10 isoform X2 [Aegilops tauschii subsp. tauschii]	0.915931	0.0001	1.58301	0.0001	1.08257	0.0001	1.21769	0.0001
TRITD1Av1G120000	TRITD1Av1G120000.1	chr1A	hypothetical protein TRIUR3_27180 [Triticum urartu]	1.18231	1.00075	0.797388	0.946664	1.29181	0.772293	0.639093	0.92599
TRITD1Av1G120070	TRITD1Av1G120070.1	chr1A	uncharacterized protein LOC109746337 [Aegilops tauschii subsp. tauschii]	0.0001	0.0001	0.0001	0.0001	0.0001	0.0001	0.014575	0.0001
TRITD1Av1G120320	TRITD1Av1G120320.1;TRITD1Av1G120320.2;TRITD1Av1G120320.3	chr1A	predicted protein [Hordeum vulgare subsp. vulgare];homeobox protein BEL1 homolog [Aegilops tauschii subsp. tauschii]	1.10592	5.0871	1.10098	4.61687	0.711225	3.45917	0.900755	4.20388
TRITD1Av1G120420	TRITD1Av1G120420.1	chr1A	hypothetical protein TRIUR3_15654 [Triticum urartu]	0.0001	0.0001	0.0001	0.0001	0.0001	0.0001	0.0001	0.0001
TRITD1Av1G120510	TRITD1Av1G120510.1;TRITD1Av1G120510.2;TRITD1Av1G120510.3;TRITD1Av1G120510.4;TRITD1Av1G120510.5;TRITD1Av1G120510.6;TRITD1Av1G120510.7;TRITD1Av1G120510.8;TRITD1Av1G120510.9;TRITD1Av1G120510.10;TRITD1Av1G120510.11;TRITD1Av1G120510.12;TRITD1Av1G120510.13;TRITD1Av1G120510.14;TRITD1Av1G120510.15;TRITD1Av1G120510.16;TRITD1Av1G120510.17;TRITD1Av1G120510.18;TRITD1Av1G120510.19;TRITD1Av1G120510.20;TRITD1Av…	chr1A	Xanthine dehydrogenase [Triticum urartu];xanthine dehydrogenase [Aegilops tauschii subsp. tauschii]	12.214	22.378	11.2955	28.9077	12.8003	17.7125	8.55829	15.7102
TRITD1Av1G120570	TRITD1Av1G120570.1;TRITD1Av1G120570.2;TRITD1Av1G120570.3;TRITD1Av1G120570.4;TRITD1Av1G120570.5;TRITD1Av1G120570.6;TRITD1Av1G120570.7;TRITD1Av1G120570.8;TRITD1Av1G120570.9;TRITD1Av1G120570.10;TRITD1Av1G120570.11;TRITD1Av1G120570.12	chr1A	hypothetical protein TRIUR3_19872 [Triticum urartu];non-lysosomal glucosylceramidase-like [Aegilops tauschii subsp. tauschii]	0.472548	8.55728	0.740434	8.94249	0.510729	11.8288	0.446781	9.26067
TRITD1Av1G120600	TRITD1Av1G120600.1	chr1A	unnamed protein product [Triticum aestivum]	0.0001	0.0001	0.0001	0.0001	0.0001	0.0001	0.0001	0.0001
TRITD1Av1G120610	TRITD1Av1G120610.1;TRITD1Av1G120610.2	chr1A	probable RNA-binding protein 18 [Aegilops tauschii subsp. tauschii]	4.24493	2.12861	5.10512	2.76675	4.16148	2.41538	4.86086	2.58479
TRITD1Av1G120620	TRITD1Av1G120620.1	chr1A	uncharacterized protein LOC109742034 [Aegilops tauschii subsp. tauschii]	0.0001	0.114599	0.026606	0.048223	0.0001	0.249327	0.003098	0.146624
TRITD1Av1G120630	TRITD1Av1G120630.1;TRITD1Av1G120630.2;TRITD1Av1G120630.3;TRITD1Av1G120630.10;TRITD1Av1G120630.4;TRITD1Av1G120630.5;TRITD1Av1G120630.6;TRITD1Av1G120630.7;TRITD1Av1G120630.8;TRITD1Av1G120630.9;TRITD1Av1G120630.11;TRITD1Av1G120630.12;TRITD1Av1G120630.13;TRITD1Av1G120630.14;TRITD1Av1G120630.15	chr1A	uncharacterized GPI-anchored protein At1g61900 [Aegilops tauschii subsp. tauschii];predicted protein [Hordeum vulgare subsp. vulgare]	13.8902	5.6287	15.702	4.62209	15.2852	2.81533	17.8292	4.40033
TRITD1Av1G120740	TRITD1Av1G120740.1;TRITD1Av1G120740.2;TRITD1Av1G120740.3	chr1A	NADH-ubiquinone oxidoreductase chain 4 (mitochondrion) [Triticum aestivum];NADH dehydrogenase subunit 4 (mitochondrion) [Hordeum vulgare subsp. vulgare];NADH dehydrogenase subunit 4 (mitochondrion) [Oryza minuta]	0.0153742	0.0001	0.0468964	0.0562609	0.398265	0.0001	0.0424729	0.0001
TRITD1Av1G120790	TRITD1Av1G120790.1;TRITD1Av1G120790.2	chr1A	desumoylating isopeptidase 2-like [Aegilops tauschii subsp. tauschii];hypothetical protein TRIUR3_07091 [Triticum urartu]	46.7515	23.0137	47.8153	25.0209	40.9469	25.7454	50.1341	17.7644
TRITD1Av1G120850	TRITD1Av1G120850.1	chr1A	L-type lectin-domain containing receptor kinase S.4 [Oryza sativa Japonica Group]	0.064481	1.93672	0.018364	2.04824	0.0001	2.88995	0.0001	1.49555
TRITD1Av1G120860	TRITD1Av1G120860.1;TRITD1Av1G120860.2;TRITD1Av1G120860.3;TRITD1Av1G120860.4	chr1A	predicted protein [Hordeum vulgare subsp. vulgare]	21.6065	27.1951	20.5811	23.5413	22.7794	30.6641	21.4891	20.6927
TRITD1Av1G121110	TRITD1Av1G121110.1;TRITD1Av1G121110.2;TRITD1Av1G121110.3;TRITD1Av1G121110.4;TRITD1Av1G121110.5;TRITD1Av1G121110.6;TRITD1Av1G121110.7;TRITD1Av1G121110.8;TRITD1Av1G121110.9;TRITD1Av1G121110.10;TRITD1Av1G121110.11	chr1A	peptidyl-prolyl cis-trans isomerase PASTICCINO1 [Aegilops tauschii subsp. tauschii];Peptidyl-prolyl isomerase PASTICCINO1 [Triticum urartu]	8.89679	12.4533	9.0252	10.2303	9.79584	14.082	8.56397	9.2959
TRITD1Av1G121140	TRITD1Av1G121140.1	chr1A	hypothetical protein TRIUR3_29314 [Triticum urartu]	0.238845	0.715978	0.0001	0.303106	0.315047	0.489814	0.295754	0.46623
TRITD1Av1G121360	TRITD1Av1G121360.1;TRITD1Av1G121360.2;TRITD1Av1G121360.3	chr1A	hypothetical protein TRIUR3_22605 [Triticum urartu]	5.30975	1.38768	4.73634	1.31656	3.67421	1.1157	2.91702	1.1289
TRITD1Av1G121370	TRITD1Av1G121370.1	chr1A	hypothetical protein TRIUR3_22604 [Triticum urartu]	1.68881	0.0001	0.639499	0.0001	0.80588	0.0001	1.76415	0.0001
TRITD1Av1G121550	TRITD1Av1G121550.1;TRITD1Av1G121550.2	chr1A	probable serine/threonine-protein kinase At1g01540 isoform X2 [Aegilops tauschii subsp. tauschii]	0.0385163	0.0001	0.0764606	0.0001	0.0001	0.0301844	0.0967564	0.0001
TRITD1Av1G121560	TRITD1Av1G121560.1	chr1A	predicted protein [Hordeum vulgare subsp. vulgare]	0.997279	5.68457	2.3716	6.90689	1.18176	5.94615	1.01054	10.106
TRITD1Av1G121570	TRITD1Av1G121570.1;TRITD1Av1G121570.2;TRITD1Av1G121570.3;TRITD1Av1G121570.4;TRITD1Av1G121570.5	chr1A	predicted protein [Hordeum vulgare subsp. vulgare];C-terminal binding protein AN-like [Aegilops tauschii subsp. tauschii]	7.96516	3.94891	8.24819	3.94558	7.18762	3.6749	8.16263	3.4494
TRITD1Av1G121720	TRITD1Av1G121720.1	chr1A	hypothetical protein TRIUR3_26453 [Triticum urartu]	0.494365	0.080273	0.470629	0.068449	0.062357	0.032569	0.158082	0.065338
TRITD1Av1G121790	TRITD1Av1G121790.1	chr1A	hypothetical protein TRIUR3_30039 [Triticum urartu]	0.0001	0.0001	0.0001	0.0001	0.0001	0.0001	0.0001	0.0001
TRITD1Av1G121850	TRITD1Av1G121850.1	chr1A	hypothetical protein TRIUR3_34300 [Triticum urartu]	0.621767	77.9413	0.740904	47.9243	0.19494	33.9701	0.267584	49.9875
TRITD1Av1G121890	TRITD1Av1G121890.1	chr1A	probable lysophospholipase BODYGUARD 3 [Aegilops tauschii subsp. tauschii]	0.225715	0.0001	0.328117	0.0001	0.302848	0.0001	0.47495	0.0001
TRITD1Av1G122000	TRITD1Av1G122000.1;TRITD1Av1G122000.2;TRITD1Av1G122000.3;TRITD1Av1G122000.4;TRITD1Av1G122000.5;TRITD1Av1G122000.6;TRITD1Av1G122000.7;TRITD1Av1G122000.10;TRITD1Av1G122000.8;TRITD1Av1G122000.9;TRITD1Av1G122000.11;TRITD1Av1G122000.12;TRITD1Av1G122000.13;TRITD1Av1G122000.14;TRITD1Av1G122000.15;TRITD1Av1G122000.16;TRITD1Av1G122000.17	chr1A	U2 snRNP-associated SURP motif-containing protein [Triticum urartu];protein RRC1-like isoform X1 [Aegilops tauschii subsp. tauschii];protein RRC1-like isoform X2 [Aegilops tauschii subsp. tauschii]	5.91159	4.81685	6.61588	6.32842	7.25956	4.84216	6.28726	5.29237
TRITD1Av1G122060	TRITD1Av1G122060.1;TRITD1Av1G122060.2;TRITD1Av1G122060.3;TRITD1Av1G122060.4	chr1A	transcription factor RF2a-like [Aegilops tauschii subsp. tauschii];predicted protein [Hordeum vulgare subsp. vulgare]	0.166109	0.0001	0.0859895	0.0001	0.592661	0.0001	0.184587	0.0381358
TRITD1Av1G122200	TRITD1Av1G122200.1;TRITD1Av1G122200.2;TRITD1Av1G122200.3	chr1A	probable glutathione S-transferase GSTU6 [Aegilops tauschii subsp. tauschii];putative glutathione S-transferase GSTU6 [Triticum urartu]	3.58971	0.0001	2.32061	0.0001	3.14758	0.0001	2.42034	0.0001
TRITD1Av1G122210	TRITD1Av1G122210.1	chr1A	putative glutathione S-transferase GSTU6 [Triticum urartu]	0.174617	1.0499	0.0001	0.330083	0.0001	1.04175	0.334052	0.371846
TRITD1Av1G122220	TRITD1Av1G122220.1;TRITD1Av1G122220.2;TRITD1Av1G122220.3;TRITD1Av1G122220.4	chr1A	putative glutathione S-transferase GSTU6 [Triticum urartu];probable glutathione S-transferase GSTU6 [Aegilops tauschii subsp. tauschii]	0.051071	0.685005	0.0001	0.151099	0.22692	0.281145	0.0829711	0.165631
TRITD1Av1G122240	TRITD1Av1G122240.1;TRITD1Av1G122240.2	chr1A	putative glutathione S-transferase GSTU6 [Triticum urartu];probable glutathione S-transferase GSTU6 [Aegilops tauschii subsp. tauschii]	2.24694	2.35852	1.85149	1.30942	1.1059	1.81712	2.69472	1.31443
TRITD1Av1G122280	TRITD1Av1G122280.1;TRITD1Av1G122280.2	chr1A	putative glutathione S-transferase GSTU6 [Triticum urartu]	2.24128	8.36912	0.296366	5.62264	0.972453	5.25866	0.320663	3.31835
TRITD1Av1G122290	TRITD1Av1G122290.1;TRITD1Av1G122290.2	chr1A	probable glutathione S-transferase GSTU6 [Aegilops tauschii subsp. tauschii]	9.88292	24.3079	7.87272	12.6118	8.65491	68.7619	10.8993	17.4126
TRITD1Av1G122360	TRITD1Av1G122360.1	chr1A	putative glutathione S-transferase [Triticum urartu]	0.0001	0.0001	0.0001	0.0001	0.0001	0.0001	0.069031	0.0001
TRITD1Av1G122380	TRITD1Av1G122380.1	chr1A	putative glutathione S-transferase [Triticum urartu]	0.0001	0.0001	0.0001	0.0001	0.0001	0.0001	0.0001	0.0001
TRITD1Av1G122500	TRITD1Av1G122500.1;TRITD1Av1G122500.2;TRITD1Av1G122500.3;TRITD1Av1G122500.4;TRITD1Av1G122500.5;TRITD1Av1G122500.6	chr1A	cytochrome P450 704C1-like [Aegilops tauschii subsp. tauschii]	3.12116	0.0001	2.63055	0.0001	3.44126	0.0001	3.49624	0.0001
TRITD1Av1G122580	TRITD1Av1G122580.1	chr1A	unnamed protein product [Triticum aestivum]	0.0001	0.0001	0.0001	0.0001	0.0001	0.0001	0.0001	0.0001
TRITD1Av1G122760	TRITD1Av1G122760.1;TRITD1Av1G122760.2;TRITD1Av1G122760.3;TRITD1Av1G122760.4;TRITD1Av1G122760.5;TRITD1Av1G122760.6	chr1A	phospholipase D gamma 1-like isoform X1 [Aegilops tauschii subsp. tauschii];Phospholipase D beta 1 [Triticum urartu]	6.58613	4.51935	7.20497	5.03111	8.84703	6.33416	6.50265	4.57
TRITD1Av1G122770	TRITD1Av1G122770.1;TRITD1Av1G122770.2	chr1A	protein HOTHEAD-like [Aegilops tauschii subsp. tauschii]	0.267518	0.0165147	0.101651	0.0001	0.0001	0.0159431	0.0527061	0.0001
TRITD1Av1G122780	TRITD1Av1G122780.1;TRITD1Av1G122780.2;TRITD1Av1G122780.3;TRITD1Av1G122780.4	chr1A	uncharacterized protein LOC109761482 [Aegilops tauschii subsp. tauschii]	75.4809	5.97431	71.4862	4.96472	58.3134	4.50916	72.457	4.18051
TRITD1Av1G122870	TRITD1Av1G122870.1;TRITD1Av1G122870.2	chr1A	uncharacterized protein LOC109743516 [Aegilops tauschii subsp. tauschii];hypothetical protein TRIUR3_28628 [Triticum urartu]	1.16184	0.0001	1.11259	0.0001	1.19055	0.0001	1.05151	0.1068
TRITD1Av1G122880	TRITD1Av1G122880.1	chr1A	hypothetical protein TRIUR3_07396 [Triticum urartu]	0.068577	0.0001	0.0001	0.0001	0.0001	0.0001	0.054497	0.0001
TRITD1Av1G122990	TRITD1Av1G122990.1	chr1A	ethylene-responsive transcription factor ERF026-like [Aegilops tauschii subsp. tauschii]	0.0001	0.0001	0.010719	0.0001	0.0001	0.0001	0.087356	0.027461
TRITD1Av1G123080	TRITD1Av1G123080.1	chr1A	arogenate dehydratase 3, chloroplastic-like [Aegilops tauschii subsp. tauschii]	3.35514	4.26258	4.97054	2.00264	3.41192	5.01818	3.26412	2.27469
TRITD1Av1G123180	TRITD1Av1G123180.1	chr1A	protein DETOXIFICATION 49-like [Aegilops tauschii subsp. tauschii]	0.0001	0.0001	0.0001	0.0001	0.0001	0.0001	0.0001	0.0001
TRITD1Av1G123230	TRITD1Av1G123230.1;TRITD1Av1G123230.2;TRITD1Av1G123230.3	chr1A	2-oxoglutarate-Fe(II) type oxidoreductase [Aegilops tauschii subsp. tauschii];predicted protein, partial [Hordeum vulgare subsp. vulgare]	18.4354	26.3195	19.8192	28.1714	19.3134	25.2142	17.5855	21.3657
TRITD1Av1G123300	TRITD1Av1G123300.1	chr1A	hypothetical protein TRIUR3_30660 [Triticum urartu]	3.6749	0.0001	4.3789	0.0001	1.83295	0.0001	2.91006	0.0001
TRITD1Av1G123390	TRITD1Av1G123390.1;TRITD1Av1G123390.2	chr1A	uncharacterized protein LOC109780827 isoform X1 [Aegilops tauschii subsp. tauschii]	7.60322	1.14605	6.57613	0.698636	3.37857	0.675631	4.47286	0.723961
TRITD1Av1G123400	TRITD1Av1G123400.1;TRITD1Av1G123400.2;TRITD1Av1G123400.3;TRITD1Av1G123400.4	chr1A	predicted protein [Hordeum vulgare subsp. vulgare];hypothetical protein TRIUR3_22053 [Triticum urartu]	0.330836	2.27326	0.470935	2.43154	0.781263	3.353	0.771071	3.32268
TRITD1Av1G123620	TRITD1Av1G123620.1	chr1A	hypothetical protein TRIUR3_28016 [Triticum urartu]	16.7659	26.5825	18.1157	15.297	16.131	37.1264	20.2372	32.6552
TRITD1Av1G123720	TRITD1Av1G123720.1	chr1A	unnamed protein product [Triticum aestivum]	0.0001	0.0001	0.0001	0.0001	0.0001	0.0001	0.0001	0.0001
TRITD1Av1G123850	TRITD1Av1G123850.1	chr1A	uncharacterized protein LOC109761932 [Aegilops tauschii subsp. tauschii]	2.19424	2.46699	1.75431	0.848786	1.23658	2.86201	1.28297	2.86524
TRITD1Av1G123950	TRITD1Av1G123950.1;TRITD1Av1G123950.2	chr1A	COP9 signalosome complex subunit 1 [Triticum urartu]	8.81061	6.93631	10.3378	7.12411	8.95959	6.83265	9.14934	6.27471
TRITD1Av1G123960	TRITD1Av1G123960.1	chr1A	rhomboid [Triticum turgidum subsp. durum]	1.67394	0.457122	2.37896	0.16923	1.51422	0.137844	1.62056	0.556561
TRITD1Av1G124110	TRITD1Av1G124110.1;TRITD1Av1G124110.2;TRITD1Av1G124110.3	chr1A	shaggy-related protein kinase alpha-like [Aegilops tauschii subsp. tauschii]	6.72092	1.93614	6.60035	1.62976	6.93274	2.72895	7.82843	2.49869
TRITD1Av1G124120	TRITD1Av1G124120.1;TRITD1Av1G124120.2;TRITD1Av1G124120.3;TRITD1Av1G124120.4;TRITD1Av1G124120.5	chr1A	probable E3 ubiquitin-protein ligase XBOS33 [Aegilops tauschii subsp. tauschii]	8.08822	19.5082	7.46484	17.8371	6.00929	19.3812	6.65173	19.1838
TRITD1Av1G124140	TRITD1Av1G124140.1	chr1A	uncharacterized protein LOC109761995 [Aegilops tauschii subsp. tauschii]	1.64792	0.110581	1.51249	0.0001	0.717767	0.026733	0.981545	0.018774
[truncated: 64,888 more rows]
