# Supplementary material for: Small RNAs and their targets are associated with the transgenerational effects of water-deficit stress in durum wheat
Source: Sci Rep. 2021 Feb 11;11:3613. doi: 10.1038/s41598-021-83074-7 (PMC7878867; doi:10.1038/s41598-021-83074-7)
Supplement: Supplementary file 15 — Supplementary Table 10. [file 41598_2021_83074_MOESM15_ESM.xlsx]

## Sheet: AtCW_L vs AtCC_L
Small RNAs and their targets are associated with the transgenerational effects of water-deficit stress in durum wheat
Haipei Liu1*, Amanda J. Able1, Jason A. Able1
1 School of Agriculture, Food & Wine, Waite Research Institute, The University of Adelaide, Urrbrae, SA, Australia
Table S10. Differentially expressed genes between treatment groups originating from the same parent group.
Gene ID	Description	FPKM.AtCW_L	FPKM.AtCC_L	log2(fold-change)	pval	qval	regulation
TRITD3Bv1G255460	imp biosynthesis protein (chloroplast) [Oryza sativa Indica Group]	2561.77	14.3238	7.48258	7.21974e-18	1.96788e-13	up
TRITD0Uv1G141180	unnamed protein product [Triticum aestivum]	3473.03	30.8643	6.81411	6.46677e-16	8.81324e-12	up
TRITD0Uv1G003040	imp biosynthesis protein (chloroplast) [Oryza sativa Indica Group]	5111.08	88.4681	5.85233	4.07455e-13	3.702e-09	up
TRITD2Av1G120540	photosystem II protein D1 (chloroplast) [Triticum aestivum];Photosynthetic reaction centre, L/M [Corchorus olitorius]	2513.7	50.9691	5.62405	1.86844e-12	1.2732e-08	up
TRITD2Bv1G157600	chloroplast hypothetical protein (mitochondrion) [Zea mays subsp. mays]	2047.44	43.7355	5.54887	3.11285e-12	1.69694e-08	up
TRITD4Av1G059280	imp biosynthesis protein (chloroplast) [Oryza sativa Indica Group]	1671.36	37.2933	5.48596	4.76343e-12	2.16395e-08	up
TRITD1Bv1G012150	imp biosynthesis protein (chloroplast) [Oryza sativa Indica Group]	2691.63	64.1443	5.39102	8.86564e-12	3.45215e-08	up
TRITD6Bv1G131260	imp biosynthesis protein (chloroplast) [Oryza sativa Indica Group]	333.417	8.64346	5.26957	2.4537e-11	8.36005e-08	up
TRITD1Bv1G012190	imp biosynthesis protein (chloroplast) [Oryza sativa Indica Group]	537.682	15.4537	5.12072	5.81104e-11	1.75991e-07	up
TRITD1Bv1G012270	unnamed protein product [Triticum aestivum]	786.156	24.144	5.02508	1.07774e-10	2.9376e-07	up
TRITD1Bv1G140910	lichenase-2 [Aegilops tauschii subsp. tauschii]	109.748	3.40127	5.01197	1.21328e-10	3.0064e-07	up
TRITD1Bv1G012290	chloroplast hypothetical protein (mitochondrion) [Zea mays subsp. mays]	296.478	9.68331	4.93628	1.97872e-10	4.4945e-07	up
TRITD0Uv1G067230	chloroplast hypothetical protein (mitochondrion) [Zea mays subsp. mays]	490.521	16.9693	4.85332	3.24958e-10	6.81337e-07	up
TRITD0Uv1G056990	imp biosynthesis protein (chloroplast) [Oryza sativa Indica Group]	379.145	13.3131	4.83183	4.01773e-10	7.82223e-07	up
TRITD3Av1G211710	unnamed protein product [Triticum aestivum]	337.198	12.3885	4.76652	6.22155e-10	1.13054e-06	up
TRITD7Av1G278660	thaumatin-like protein [Triticum aestivum]	1.93266	39.7876	-4.36366	7.08767e-09	1.20743e-05	down
TRITD2Bv1G008670	UDP-glucosyltransferase [Triticum aestivum]	1.00329	19.4998	-4.28064	9.50417e-09	1.4029e-05	down
TRITD0Uv1G134750	unnamed protein product [Triticum aestivum]	2128.14	107.442	4.30796	1.00426e-08	1.4029e-05	up
TRITD5Av1G002510	obtusifoliol 14-alpha demethylase-like [Aegilops tauschii subsp. tauschii]	0.576776	11.4176	-4.30711	1.02674e-08	1.4029e-05	down
TRITD2Bv1G210250	KO2 protein [Aegilops speltoides]	1.88515	36.0825	-4.25854	1.06645e-08	1.4029e-05	down
TRITD0Uv1G126140	hypothetical protein TRIUR3_27035 [Triticum urartu]	17.0262	0.829507	4.35936	1.08086e-08	1.4029e-05	up
TRITD3Bv1G076150	cytochrome b6/f complex subunit IV (chloroplast) [Eremopyrum triticeum];cytochrome b6 (chloroplast) [Triticum monococcum];cytochrome b6-F complex subunit 4 [Medicago truncatula];cytochrome b6 (chloroplast) [Triticum aestivum]	51.9906	2.85267	4.18787	2.42491e-08	3.00436e-05	up
TRITD1Bv1G012310	photosystem II 47 kDa protein (chloroplast) [Triticum aestivum];Photosystem II CP47 reaction center protein [Zea mays]	44.6231	2.54753	4.13062	3.40885e-08	4.03979e-05	up
TRITD5Bv1G252400	hypothetical protein TRIUR3_04815 [Triticum urartu]	1.6966	28.1494	-4.05238	4.13028e-08	4.69079e-05	down
TRITD6Av1G016010	S-(+)-linalool synthase, chloroplastic-like [Aegilops tauschii subsp. tauschii]	0.71092	11.5494	-4.02198	5.88494e-08	6.37331e-05	down
TRITD0Uv1G056960	chlorophyll a-binding protein CP47 (chloroplast) [Triticum aestivum];Photosystem II CP47 chlorophyll apoprotein [Morus notabilis]	52.8182	3.21479	4.03824	6.07939e-08	6.37331e-05	up
TRITD5Bv1G112400	pathogenisis-related protein 1.1 [Triticum aestivum]	8.75705	124.331	-3.8276	1.45697e-07	0.000147084	down
TRITD3Av1G265430	beta-1,3-glucanase [Triticum aestivum];Glucan endo-1,3-beta-glucosidase GII [Triticum urartu];glucan endo-1,3-beta-glucosidase GII-like [Aegilops tauschii subsp. tauschii]	0.740476	10.2154	-3.78615	2.31504e-07	0.000225361	down
TRITD2Bv1G037980	root peroxidase [Triticum aestivum];peroxidase 2-like [Aegilops tauschii subsp. tauschii];peroxidase [Triticum aestivum];Peroxidase 1 [Triticum urartu]	0.399077	5.31641	-3.73571	3.30208e-07	0.000310361	down
TRITD3Bv1G154510	unnamed protein product [Triticum aestivum]	1.00405	13.172	-3.71358	3.95044e-07	0.000358924	down
TRITD2Bv1G238060	unnamed protein product [Triticum aestivum]	1.37383	17.6327	-3.68198	4.29477e-07	0.000377621	down
TRITD3Bv1G076350	photosystem I P700 apoprotein A1 (chloroplast) [Agrostis gigantea];photosystem I P700 chlorophyll a apoprotein A2 (chloroplast) [Triticum aestivum];photosystem I P700 apoprotein A2 (chloroplast) [Oryza sativa Japonica Group];PsaB (plastid) [Banisteriopsis caapi];unnamed protein product [Triticum aestivum];photosystem I P700 apoprotein A2 (chloroplast) [Hordeum vulgare subsp. vulgare];photosystem …	25.9138	2.01188	3.68711	4.73638e-07	0.000403436	up
TRITD3Bv1G149640	unnamed protein product [Triticum aestivum]	1.58437	19.9488	-3.65432	5.18631e-07	0.000428374	down
TRITD3Av1G256800	imp biosynthesis protein (chloroplast) [Oryza sativa Indica Group]	101.503	7.83585	3.6953	5.43778e-07	0.000435934	up
TRITD0Uv1G067210	unnamed protein product [Triticum aestivum]	248.527	19.8442	3.64661	6.47069e-07	0.000503919	up
TRITD7Av1G274820	dnaJ homolog subfamily C member 7 homolog [Aegilops tauschii subsp. tauschii]	31.5448	2.57158	3.61667	9.2258e-07	0.000698521	up
TRITD5Av1G132890	pathogenesis-related protein 1-like [Aegilops tauschii subsp. tauschii]	7.29176	82.1867	-3.49456	1.13726e-06	0.000837793	down
TRITD5Av1G049040	Pathogenesis-related protein STH-21 [Triticum urartu]	2.27434	26.1072	-3.52093	1.23871e-06	0.000863677	down
TRITD2Av1G287760	RecName: Full=Protochlorophyllide reductase A, chloroplastic; Short=PCR A; AltName: Full=NADPH-protochlorophyllide oxidoreductase A; Short=POR A; Flags: Precursor	28.7867	2.47071	3.54241	1.25188e-06	0.000863677	up
TRITD2Bv1G210330	ent-copalyl diphosphate synthase [Triticum aestivum]	0.461164	5.293	-3.52074	1.26746e-06	0.000863677	down
TRITD6Av1G082910	EIN3-binding F-box protein 1-like [Aegilops tauschii subsp. tauschii];hypothetical protein TRIUR3_29831 [Triticum urartu]	1.27608	13.5146	-3.40473	2.08305e-06	0.00138482	down
TRITD6Av1G097200	Cytochrome b6 [Triticum urartu]	21.2204	1.92745	3.46068	2.3168e-06	0.00150355	up
TRITD2Av1G282980	ATP synthase subunit a, chloroplastic [Triticum urartu]	13.7328	1.25859	3.44775	2.73737e-06	0.00171488	up
TRITD4Bv1G143970	allene oxide synthase 2-like [Aegilops tauschii subsp. tauschii]	1.87566	19.0099	-3.34128	2.76826e-06	0.00171488	down
TRITD6Av1G182510	ribulose-1,5-bisphosphate carboxylase/oxygenase large subunit, partial (chloroplast) [Carex atrata]	73.4915	6.92793	3.40708	2.93196e-06	0.00175304	up
TRITD6Bv1G010660	ribulose-1,5-bisphosphate carboxylase/oxygenase large subunit (chloroplast) [Hordeum chilense]	85.2626	8.20692	3.377	2.95851e-06	0.00175304	up
TRITD3Av1G030830	chloroplast hypothetical protein (mitochondrion) [Zea mays subsp. mays];hypothetical protein GQ55_4G162600 [Panicum hallii var. hallii]	21.4917	2.04866	3.39102	3.9061e-06	0.00226529	up
TRITD2Av1G268350	ribulose-1,5-bisphosphate carboxylase/oxygenase large subunit (chloroplast) [Hordeum roshevitzii];ribulosebiphosphate carboxylase (chloroplast) [Pseudoroegneria spicata]	117.773	11.9671	3.29887	4.80019e-06	0.00272581	up
TRITD3Av1G211690	ribosomal protein S14 (chloroplast) [Aegilops searsii]	57.3068	5.7648	3.31336	5.09543e-06	0.00283441	up
TRITD3Bv1G075920	NADH-plastoquinone oxidoreductase subunit 1 (chloroplast) [Aegilops speltoides];unnamed protein product, partial (chloroplast) [Triticum timopheevii];NADH dehydrogenase subunit 1 (chloroplast) [Triticum macha];NADH dehydrogenase subunit 1 (chloroplast) [Triticum aestivum]	8.13767	0.810486	3.32776	5.38052e-06	0.00293313	up
TRITD5Av1G255390	unnamed protein product [Triticum aestivum]	2.27158	21.0773	-3.21392	5.75042e-06	0.00307332	down
TRITD4Bv1G141980	uncharacterized protein At1g01500-like [Aegilops tauschii subsp. tauschii]	4.43613	40.2616	-3.18203	6.7499e-06	0.00352073	down
TRITD3Bv1G076260	ribulose-1,5-bisphosphate carboxylase/oxygenase large subunit (chloroplast) [Triticum aestivum];ribulose-1,5-bisphosphate carboxylase/oxygenase large subunit (chloroplast) [Hordeum bulbosum];ribulose-1,5-bisphosphate carboxylase/oxygenase large subunit (chloroplast) [Hordeum chilense];ribulose-1,5-bisphosphate carboxylase/oxygenase large subunit (chloroplast) [Hordeum comosum];ribulosebiphosphate…	140.16	14.9755	3.2264	6.90381e-06	0.00352073	up
TRITD0Uv1G090180	Wall-associated receptor kinase 2 [Triticum urartu]	2.04589	18.7167	-3.19353	6.97507e-06	0.00352073	down
TRITD7Av1G051340	pathogenesis-related protein 1-5 [Triticum aestivum]	7.53272	67.0099	-3.15313	8.03874e-06	0.00398385	down
TRITD2Bv1G210160	ent-kaurene synthase like 3 [Triticum aestivum]	1.68186	14.7558	-3.13316	8.8246e-06	0.00423519	down
TRITD2Av1G028940	Peroxidase 2 [Triticum urartu]	1.95003	17.7041	-3.18252	8.85666e-06	0.00423519	down
TRITD3Av1G264990	endo-beta-1,3-glucanase [Triticum aestivum];Glucan endo-1,3-beta-glucosidase GII [Triticum urartu]	0.965084	8.53259	-3.14426	1.07114e-05	0.00503378	down
TRITD7Av1G255830	aspartyl protease family protein At5g10770-like [Aegilops tauschii subsp. tauschii];aspartyl protease family protein At5g10770-like isoform X1 [Aegilops tauschii subsp. tauschii];Aspartic proteinase nepenthesin-2 [Triticum urartu];Aspartic proteinase nepenthesin-1 [Triticum urartu]	1.5471	13.1891	-3.09171	1.12099e-05	0.00517879	down
TRITD3Bv1G259180	unnamed protein product [Triticum aestivum];Glucan endo-1,3-beta-glucosidase, acidic isoform [Triticum urartu]	1.37035	11.8241	-3.10911	1.19349e-05	0.00542182	down
TRITD3Av1G171110	Bidirectional sugar transporter SWEET2b [Triticum urartu];bidirectional sugar transporter SWEET2b-like [Aegilops tauschii subsp. tauschii]	1.86515	16.0499	-3.1052	1.25579e-05	0.00561132	down
TRITD1Av1G167570	hypothetical protein TRIUR3_06540 [Triticum urartu]	3.74481	30.8038	-3.04014	1.88497e-05	0.00828688	down
TRITD2Bv1G087200	probable mixed-linked glucan synthase 3 [Aegilops tauschii subsp. tauschii]	0.700198	5.68111	-3.02034	1.95399e-05	0.00845393	down
TRITD6Bv1G010590	ATP synthase CF1 epsilon subunit (chloroplast) [Triticum aestivum];F0F1-type ATP synthase, beta subunit [Medicago truncatula];ATP synthase subunit beta, chloroplastic [Triticum urartu];Putative atpE; ATPase epsilon subunit from chromosome 10 chloroplast insertion [Oryza sativa Japonica Group];ATP synthase CF1 beta subunit (chloroplast) [Hordeum vulgare subsp. vulgare]	8.76185	1.05411	3.05522	2.18705e-05	0.00931445	up
TRITD3Av1G173680	endochitinase [Triticum aestivum];chitinase 3 [Triticum aestivum];class I chitinase [Triticum aestivum]	0.746891	5.83518	-2.96581	2.85893e-05	0.0119886	down
TRITD3Bv1G258710	unnamed protein product [Triticum aestivum]	1.45852	11.0505	-2.92153	3.39671e-05	0.0140279	down
TRITD2Bv1G210370	acyclic sesquiterpene synthase-like isoform X1 [Aegilops tauschii subsp. tauschii];acyclic sesquiterpene synthase-like isoform X2 [Aegilops tauschii subsp. tauschii];unnamed protein product [Triticum aestivum]	0.730809	5.54088	-2.92255	3.50547e-05	0.014261	down
TRITD2Av1G184670	unnamed protein product [Triticum aestivum];uncharacterized protein At4g26450-like [Aegilops tauschii subsp. tauschii];hypothetical protein TRIUR3_12245 [Triticum urartu]	1.0715	7.93903	-2.88933	3.92481e-05	0.0157321	down
TRITD1Bv1G186310	acetylserotonin O-methyltransferase 1-like isoform X1 [Aegilops tauschii subsp. tauschii]	2.47551	18.0913	-2.8695	4.02822e-05	0.0159126	down
TRITD5Bv1G218750	predicted protein [Hordeum vulgare subsp. vulgare];Pleiotropic drug resistance protein 5 [Triticum urartu];ABC transporter G family member 48-like isoform X2 [Aegilops tauschii subsp. tauschii]	1.34442	9.70767	-2.85214	4.25204e-05	0.0165568	down
TRITD7Bv1G163640	hypothetical protein TRIUR3_27071 [Triticum urartu]	0.819477	6.04647	-2.88332	4.3805e-05	0.0168168	down
TRITD2Av1G201970	hypothetical protein TRIUR3_01189 [Triticum urartu]	9.77299	69.6869	-2.83402	4.73584e-05	0.0179284	down
TRITD7Bv1G006440	thiosulfate sulfurtransferase 16, chloroplastic-like isoform X2 [Aegilops tauschii subsp. tauschii];uncharacterized protein LOC109761339 isoform X1 [Aegilops tauschii subsp. tauschii]	52.256	7.16714	2.86613	5.51864e-05	0.0206057	up
TRITD3Bv1G076240	envelope membrane protein (chloroplast) [Triticum aestivum];chloroplast envelope membrane protein (chloroplast) [Secale cereale]	15.9198	2.16427	2.87887	5.79898e-05	0.0213599	up
TRITD4Av1G219830	predicted protein [Hordeum vulgare subsp. vulgare];G-type lectin S-receptor-like serine/threonine-protein kinase At1g34300 [Aegilops tauschii subsp. tauschii]	0.383854	2.72005	-2.82501	6.55051e-05	0.0235318	down
TRITD3Bv1G047690	probable serine incorporator isoform X1 [Aegilops tauschii subsp. tauschii];unnamed protein product [Triticum aestivum];predicted protein [Hordeum vulgare subsp. vulgare]	2.6765	18.2741	-2.77138	6.56131e-05	0.0235318	down
TRITD7Av1G240210	cytochrome P450 72A15-like [Aegilops tauschii subsp. tauschii]	0.660451	4.62957	-2.80935	7.29663e-05	0.0258291	down
TRITD2Bv1G170350	BTB/POZ and TAZ domain-containing protein 2-like [Aegilops tauschii subsp. tauschii]	1.33515	9.17185	-2.78021	7.44879e-05	0.0260297	down
TRITD5Av1G002500	Obtusifoliol 14-alpha demethylase [Triticum urartu]	3.16596	20.8991	-2.72272	8.3661e-05	0.0288651	down
TRITD4Av1G027970	uncharacterized protein At1g01500-like [Aegilops tauschii subsp. tauschii]	6.20603	40.587	-2.70928	8.85696e-05	0.0301768	down
TRITD3Av1G279150	RecName: Full=Wheatwin-1; AltName: Full=Pathogenesis-related protein 4a; AltName: Full=Protein 0.14; AltName: Full=RNase; Flags: Precursor	4.47424	29.461	-2.71909	9.16854e-05	0.0308527	down
TRITD5Av1G007170	hypothetical protein TRIUR3_03507 [Triticum urartu]	2.21089	14.6389	-2.72711	9.39268e-05	0.0312215	down
TRITD4Av1G263040	thaumatin-like protein [Triticum aestivum]	2.71651	17.9803	-2.72659	9.62194e-05	0.0315982	down
TRITD4Av1G025620	allene oxide synthase 2-like [Aegilops tauschii subsp. tauschii]	2.06058	13.2906	-2.68928	0.000103732	0.0334659	down
TRITD3Av1G226230	unnamed protein product [Triticum aestivum];Delta-1-pyrroline-5-carboxylate synthase [Triticum urartu]	23.5404	3.53006	2.73737	0.000104362	0.0334659	up
TRITD3Av1G264850	beta-1,3-glucanase precursor [Triticum aestivum];glucan endo-1,3-beta-glucosidase GIII-like isoform X2 [Aegilops tauschii subsp. tauschii];Glucan endo-1,3-beta-glucosidase GIII [Triticum urartu];glucan endo-1,3-beta-glucosidase GIII-like isoform X1 [Aegilops tauschii subsp. tauschii];Glucan endo-1,3-beta-glucosidase GII [Triticum urartu]	3.48151	22.1803	-2.67149	0.000110217	0.0349323	down
TRITD2Av1G274240	unnamed protein product [Triticum aestivum];putative isoaspartyl peptidase/L-asparaginase 2 [Triticum urartu]	8.42798	52.9927	-2.65253	0.000114441	0.0358542	down
TRITD2Av1G211360	chitinase 5-like [Aegilops tauschii subsp. tauschii];Chitinase 5 [Triticum urartu]	2.56039	16.2855	-2.66915	0.000123164	0.0381487	down
TRITD5Bv1G142860	phosphatidylinositol 4-kinase gamma 5-like isoform X1 [Aegilops tauschii subsp. tauschii];phosphatidylinositol 4-kinase gamma 5-like isoform X2 [Aegilops tauschii subsp. tauschii]	4.00318	24.9406	-2.63928	0.000124692	0.0381879	down
TRITD5Bv1G117680	uncharacterized protein LOC109754359 [Aegilops tauschii subsp. tauschii];predicted protein [Hordeum vulgare subsp. vulgare]	4.54156	28.5651	-2.65299	0.000131631	0.039865	down
TRITD3Bv1G076280	ATP synthase CF1 beta subunit (chloroplast) [Hordeum vulgare subsp. vulgare]	9.55314	1.4551	2.71485	0.000138976	0.0416271	up
TRITD4Av1G081560	glycine-rich protein 2-like [Aegilops tauschii subsp. tauschii];unknown [Zea mays];predicted protein [Hordeum vulgare subsp. vulgare]	1.6456	10.3282	-2.6499	0.000141641	0.0419641	down
TRITD3Av1G278790	hooker'S evening primrose.4 kDa protein in ycf9-trnS intergenic region (ORF75) protein, putative [Medicago truncatula]	33.5269	5.13791	2.70607	0.000157701	0.0462199	up
TRITD1Av1G027140	hypothetical protein TRIUR3_30853 [Triticum urartu]	6.86343	41.0444	-2.58018	0.000169727	0.0492154	down
TRITD5Av1G002820	Lipoxygenase 2.1, chloroplastic [Triticum urartu];lipoxygenase 2.1, chloroplastic [Aegilops tauschii subsp. tauschii]	0.444494	2.74865	-2.62849	0.000173105	0.0496665	down
TRITD1Bv1G012320	ATP-dependent Clp protease proteolytic subunit (chloroplast) [Triticum aestivum];hypothetical protein BRADI_1g05743v3 [Brachypodium distachyon]	9.92171	1.55601	2.67274	0.000190581	0.0541111	up
TRITD2Av1G251240	putative xyloglucan endotransglucosylase/hydrolase protein 13 [Aegilops tauschii subsp. tauschii]	46.9819	7.6489	2.61878	0.000192851	0.0541912	up
TRITD6Av1G021120	aquaporin PIP2-5-like [Aegilops tauschii subsp. tauschii];Aquaporin PIP2-5 [Triticum urartu]	1.00197	5.98854	-2.57937	0.000245205	0.0677534	down
TRITD5Bv1G221470	putative chloride channel-like protein CLC-g [Aegilops tauschii subsp. tauschii]	2.37694	0.380613	2.64271	0.000246087	0.0677534	up
TRITD3Bv1G166050	Anthocyanidin 5,3-O-glucosyltransferase [Triticum urartu]	0.689178	4.00088	-2.53737	0.000269502	0.0734582	down
TRITD5Bv1G130870	unnamed protein product [Triticum aestivum]	3.66693	20.9585	-2.51489	0.000274695	0.0741323	down
TRITD2Bv1G210400	acyclic sesquiterpene synthase-like isoform X2 [Aegilops tauschii subsp. tauschii]	2.09715	11.8045	-2.49283	0.000280167	0.0748676	down
TRITD2Bv1G157670	ATP synthase CF1 beta subunit (chloroplast) [Triticum turgidum];ATP synthase CF1 beta subunit (chloroplast) [Triticum aestivum];hypothetical protein BRADI_3g27318v3, partial [Brachypodium distachyon]	8.90557	1.55109	2.52143	0.000354144	0.0937174	up
TRITD2Bv1G151230	uncharacterized protein At4g26450-like [Aegilops tauschii subsp. tauschii]	1.55114	8.43284	-2.44269	0.000364418	0.095509	down
TRITD3Av1G038850	probable serine incorporator isoform X1 [Aegilops tauschii subsp. tauschii];probable serine incorporator isoform X2 [Aegilops tauschii subsp. tauschii];predicted protein [Hordeum vulgare subsp. vulgare];unnamed protein product [Triticum aestivum]	3.81845	20.5007	-2.42461	0.000393003	0.10202	down
TRITD4Bv1G127510	phosphate metabolism protein 8-like [Aegilops tauschii subsp. tauschii]	2.5817	13.7918	-2.41741	0.000413153	0.106239	down
TRITD5Bv1G200450	senescence-specific cysteine protease SAG39-like [Aegilops tauschii subsp. tauschii]	3.00161	15.9994	-2.41421	0.00041794	0.106465	down
TRITD5Av1G214490	hypothetical protein TRIUR3_10894 [Triticum urartu]	2.10453	11.0647	-2.3944	0.000472745	0.119311	down
TRITD7Bv1G120550	lysine histidine transporter 2-like [Aegilops tauschii subsp. tauschii]	2.23732	11.5633	-2.36971	0.000524461	0.131149	down
TRITD6Bv1G008220	predicted protein [Hordeum vulgare subsp. vulgare]	0.873259	4.49089	-2.36252	0.000557424	0.138124	down
TRITD1Av1G001530	F-box/LRR-repeat protein 14-like [Aegilops tauschii subsp. tauschii];F-box/LRR-repeat protein 14 [Triticum urartu]	0.341967	1.75769	-2.36175	0.000648935	0.159352	down
TRITD1Bv1G001550	MDIS1-interacting receptor like kinase 2-like isoform X2 [Aegilops tauschii subsp. tauschii];MDIS1-interacting receptor like kinase 2-like isoform X1 [Aegilops tauschii subsp. tauschii]	2.11999	10.4772	-2.30513	0.000697129	0.169658	down
TRITD6Av1G213860	probable cinnamyl alcohol dehydrogenase 5 [Aegilops tauschii subsp. tauschii];Putative cinnamyl alcohol dehydrogenase 5 [Triticum urartu];hypothetical protein TRIUR3_01085 [Triticum urartu]	4.11974	20.0753	-2.2848	0.000766144	0.184803	down
TRITD1Bv1G152440	gibberellin 20 oxidase 2-like [Aegilops tauschii subsp. tauschii];GA20ox-B4 [Triticum aestivum]	5.69383	1.10058	2.37114	0.00078353	0.187339	up
TRITD3Av1G000540	unnamed protein product [Triticum aestivum];hypothetical protein TRIUR3_03253 [Triticum urartu];uncharacterized protein LOC109780091 [Aegilops tauschii subsp. tauschii]	2.17385	0.410159	2.40599	0.000791282	0.187548	up
TRITD4Av1G205240	unnamed protein product [Triticum aestivum]	15.5231	3.1166	2.31637	0.000906072	0.212903	up
TRITD4Av1G043380	hypothetical protein TRIUR3_29768 [Triticum urartu]	2.98832	14.2252	-2.25105	0.00097558	0.227277	down
TRITD5Bv1G248470	LOW QUALITY PROTEIN: probable LRR receptor-like serine/threonine-protein kinase At3g47570 [Brachypodium distachyon];LRR receptor-like serine/threonine-protein kinase FLS2 [Triticum urartu];probable LRR receptor-like serine/threonine-protein kinase At3g47570 [Brachypodium distachyon]	0.487628	2.33259	-2.25808	0.00101271	0.233927	down
TRITD4Av1G236180	cytochrome P450 [Triticum aestivum]	1.63147	7.70415	-2.23946	0.00104074	0.238301	down
TRITD4Bv1G168230	hypothetical protein TRIUR3_05046 [Triticum urartu];pentatricopeptide repeat-containing protein At5g15280 isoform X2 [Aegilops tauschii subsp. tauschii];pentatricopeptide repeat-containing protein At5g15280 isoform X1 [Aegilops tauschii subsp. tauschii]	1.94503	0.392666	2.30842	0.00104913	0.238301	up
TRITD7Av1G052740	hypothetical protein [Hordeum vulgare];hypothetical protein TRIUR3_33397 [Triticum urartu]	2.99206	14.0115	-2.22741	0.00105819	0.238373	down
TRITD2Av1G211370	chitinase 5-like [Aegilops tauschii subsp. tauschii];Chitinase 5 [Triticum urartu]	3.82932	17.7397	-2.21182	0.00113347	0.253239	down
TRITD0Uv1G056020	disease resistance protein RGA2-like [Aegilops tauschii subsp. tauschii];hypothetical protein TRIUR3_03241 [Triticum urartu];hypothetical protein TRIUR3_13216 [Triticum urartu]	2.3031	0.480537	2.26086	0.00115431	0.255797	up
TRITD0Uv1G074780	probable disease resistance RPP8-like protein 4 isoform X2 [Brachypodium distachyon]	4.24627	19.3746	-2.18989	0.00123881	0.272309	down
TRITD2Av1G233390	Naringenin,2-oxoglutarate 3-dioxygenase [Triticum urartu]	10.223	45.7112	-2.16074	0.00134243	0.292724	down
TRITD3Bv1G258800	glucan endo-1,3-beta-glucosidase GII precursor,putative, expressed [Triticum aestivum]	1.74679	7.92081	-2.18095	0.00136834	0.296006	down
TRITD1Av1G201450	heat shock factor A4c [Triticum aestivum]	0.887199	4.04907	-2.19026	0.00140947	0.302504	down
TRITD3Av1G023320	Charged multivesicular body protein 5 [Triticum urartu];unnamed protein product [Triticum aestivum]	69.4681	15.0718	2.2045	0.00146065	0.311038	up
TRITD2Bv1G246540	wall-associated receptor kinase 4-like [Aegilops tauschii subsp. tauschii]	0.701752	3.13411	-2.15902	0.00155301	0.328143	down
TRITD1Av1G027040	cytochrome P450 76C3-like [Aegilops tauschii subsp. tauschii]	3.13811	13.7766	-2.13426	0.00158015	0.331308	down
TRITD3Av1G181910	heat shock protein 101 [Triticum turgidum subsp. durum]	12.4947	2.74836	2.18467	0.00161652	0.334563	up
TRITD4Bv1G187770	cold responsive protein [Aegilops umbellulata]	16.091	70.2615	-2.12648	0.00162022	0.334563	down
TRITD7Av1G105440	glycerophosphodiester phosphodiesterase GDPD1, chloroplastic-like isoform X1 [Aegilops tauschii subsp. tauschii];Glycerophosphodiester phosphodiesterase GDE1 [Triticum urartu]	1.45997	6.40238	-2.13267	0.00171654	0.351787	down
TRITD4Av1G069630	receptor-like protein kinase FERONIA [Aegilops tauschii subsp. tauschii];Receptor-like protein kinase FERONIA [Triticum urartu]	1.3769	5.94525	-2.11032	0.00180602	0.367363	down
TRITD3Av1G017160	indole-2-monooxygenase-like [Aegilops tauschii subsp. tauschii]	2.91141	12.4976	-2.10186	0.00185283	0.372959	down
TRITD5Bv1G206330	protein NRT1/ PTR FAMILY 6.4 isoform X2 [Aegilops tauschii subsp. tauschii]	1.44183	6.21899	-2.10878	0.0018609	0.372959	down
TRITD3Bv1G204950	ultraviolet-B receptor UVR8 isoform X2 [Aegilops tauschii subsp. tauschii];unnamed protein product [Triticum aestivum];predicted protein [Hordeum vulgare subsp. vulgare]	1.09924	4.78406	-2.12173	0.00188197	0.374429	down
TRITD4Bv1G015120	UV-B-induced protein At3g17800, chloroplastic-like [Aegilops tauschii subsp. tauschii]	50.5306	213.311	-2.07773	0.00193047	0.381295	down
TRITD3Av1G264270	glucan endo-1,3-beta-glucosidase, acidic isoform-like [Aegilops tauschii subsp. tauschii];Glucan endo-1,3-beta-glucosidase, acidic isoform [Triticum urartu]	0.828376	3.60158	-2.12027	0.00207459	0.406814	down
TRITD5Av1G204560	senescence-specific cysteine protease SAG39-like [Aegilops tauschii subsp. tauschii]	13.096	54.6823	-2.06195	0.00210011	0.408876	down
TRITD7Av1G163130	lysine histidine transporter 2-like [Aegilops tauschii subsp. tauschii]	5.36319	22.4352	-2.0646	0.00213083	0.411915	down
TRITD6Av1G198950	7-deoxyloganetin glucosyltransferase-like [Aegilops tauschii subsp. tauschii];UDP-glycosyltransferase 85A3 [Triticum urartu]	0.944725	4.04324	-2.09755	0.00217251	0.417014	down
TRITD6Av1G215280	photosystem II 10 kDa polypeptide, chloroplastic [Aegilops tauschii subsp. tauschii];Photosystem II 10 kDa polypeptide, chloroplastic [Triticum urartu]	1700.39	395.425	2.10439	0.00228072	0.434175	up
TRITD2Bv1G001450	Disease resistance protein RGA2 [Triticum urartu]	1.47674	0.335158	2.13951	0.00229377	0.434175	up
TRITD5Av1G221130	predicted protein [Hordeum vulgare subsp. vulgare];Pleiotropic drug resistance protein 5 [Triticum urartu]	1.62463	6.7167	-2.04764	0.00231086	0.434394	down
TRITD3Av1G269490	Uridine 5'-monophosphate synthase [Triticum urartu]	1.61856	6.75542	-2.06133	0.00235394	0.436605	down
TRITD2Bv1G175400	chitinase 5-like [Aegilops tauschii subsp. tauschii];Chitinase 5 [Triticum urartu]	1.83709	7.78912	-2.08404	0.00237046	0.436605	down
TRITD3Bv1G205350	unnamed protein product [Triticum aestivum]	16.7014	3.89577	2.09999	0.00238128	0.436605	up
TRITD2Bv1G047090	haloacid dehalogenase-like hydrolase domain-containing protein 3 isoform X3 [Aegilops tauschii subsp. tauschii];Haloacid dehalogenase-like hydrolase domain-containing protein 3 [Triticum urartu];haloacid dehalogenase-like hydrolase domain-containing protein 3 isoform X2 [Aegilops tauschii subsp. tauschii]	11.1574	45.6948	-2.03402	0.00239597	0.436605	down
TRITD5Bv1G130860	unnamed protein product [Triticum aestivum]	5.85229	24.251	-2.05097	0.00240272	0.436605	down
TRITD5Bv1G142020	putative wall-associated receptor kinase-like 16 [Aegilops tauschii subsp. tauschii]	2.38072	9.75901	-2.03534	0.00248455	0.448486	down
TRITD3Av1G003220	wall-associated receptor kinase 2-like [Aegilops tauschii subsp. tauschii];unnamed protein product [Triticum aestivum]	0.57344	2.42019	-2.07741	0.00250578	0.449342	down
TRITD5Bv1G005700	uncharacterized protein LOC109748839 isoform X1 [Aegilops tauschii subsp. tauschii]	5.1717	20.9004	-2.01482	0.00266795	0.472536	down
TRITD2Av1G026530	cyclic dof factor 1-like isoform X1 [Aegilops tauschii subsp. tauschii];Dof zinc finger protein DOF5.2 [Triticum urartu]	3.92102	15.854	-2.01554	0.00266979	0.472536	down
TRITD6Av1G044170	putative linoleate 9S-lipoxygenase 3 [Aegilops tauschii subsp. tauschii]	8.95928	35.5032	-1.9865	0.00294229	0.517407	down
TRITD2Bv1G195400	Naringenin,2-oxoglutarate 3-dioxygenase [Triticum urartu]	7.73423	30.421	-1.97574	0.00316245	0.552557	down
TRITD3Bv1G195040	uncharacterized protein LOC109767691 [Aegilops tauschii subsp. tauschii];hypothetical protein TRIUR3_18531 [Triticum urartu]	59.8407	233.622	-1.96498	0.00322668	0.55855	down
TRITD2Bv1G034490	thioredoxin-like 1-1, chloroplastic [Aegilops tauschii subsp. tauschii]	6.32108	1.50926	2.06633	0.00323773	0.55855	up
TRITD4Av1G152750	CBL-interacting protein kinase 14 [Triticum urartu];CBL-interacting protein kinase 15-like [Aegilops tauschii subsp. tauschii]	33.6679	8.27449	2.02463	0.003329	0.570682	up
TRITD5Bv1G128600	uncharacterized protein LOC109741422 [Aegilops tauschii subsp. tauschii]	2.2731	9.01898	-1.9883	0.0034507	0.587848	down
TRITD2Bv1G051940	alpha-humulene synthase-like isoform X1 [Aegilops tauschii subsp. tauschii];(+)-delta-cadinene synthase isozyme C2 [Triticum urartu]	0.966222	3.80633	-1.97797	0.00354515	0.600188	down
TRITD0Uv1G023020	predicted protein [Hordeum vulgare subsp. vulgare]	2.70322	10.4119	-1.94548	0.00378613	0.632055	down
TRITD4Av1G230370	cysteine synthase-like [Aegilops tauschii subsp. tauschii];Cysteine synthase, chloroplastic/chromoplastic [Triticum urartu];hypothetical protein TRIUR3_26980 [Triticum urartu]	75.7767	19.0431	1.99249	0.0037938	0.632055	up
TRITD4Av1G163770	putative monogalactosyldiacylglycerol synthase 2, chloroplastic [Triticum urartu]	1.36715	5.33521	-1.96437	0.00380295	0.632055	down
TRITD7Av1G092020	probable lipoxygenase 8, chloroplastic [Aegilops tauschii subsp. tauschii]	1.67546	6.41084	-1.93595	0.00385307	0.636503	down
TRITD3Av1G212310	uncharacterized protein LOC109767691 [Aegilops tauschii subsp. tauschii];hypothetical protein TRIUR3_18531 [Triticum urartu]	67.8443	257.193	-1.92255	0.00389128	0.638943	down
TRITD1Av1G125910	mitochondrial carnitine/acylcarnitine carrier-like protein [Aegilops tauschii subsp. tauschii];hypothetical protein TRIUR3_24131 [Triticum urartu]	4.45723	16.7747	-1.91207	0.00425025	0.693708	down
TRITD0Uv1G008100	uncharacterized protein LOC109787046 [Aegilops tauschii subsp. tauschii]	4.53493	1.15044	1.97889	0.00438309	0.711131	up
TRITD7Bv1G061120	uncharacterized protein LOC109735233 [Aegilops tauschii subsp. tauschii]	0.97342	3.70705	-1.92914	0.00446628	0.72034	down
TRITD1Bv1G173400	SNF1-related protein kinase regulatory subunit beta-1-like [Aegilops tauschii subsp. tauschii];SNF1-related protein kinase regulatory subunit beta-1 [Triticum urartu]	6.58036	1.67054	1.97785	0.00450264	0.721933	up
TRITD3Av1G264220	Glucan endo-1,3-beta-glucosidase GIII [Triticum urartu]	2.74533	10.2638	-1.90251	0.00457923	0.729919	down
TRITD1Bv1G126850	serine carboxypeptidase-like 34 [Aegilops tauschii subsp. tauschii];Serine carboxypeptidase-like 34 [Triticum urartu]	2.41159	0.601651	2.00298	0.00463554	0.734598	up
TRITD2Bv1G001360	unnamed protein product [Triticum aestivum];acyl transferase 15-like [Aegilops tauschii subsp. tauschii]	1.35739	5.08925	-1.90662	0.00472248	0.738607	down
TRITD1Bv1G193620	disease resistance protein RGA2-like [Aegilops tauschii subsp. tauschii]	1.15084	4.30971	-1.9049	0.00472771	0.738607	down
TRITD0Uv1G066600	predicted protein [Hordeum vulgare subsp. vulgare]	9.41394	2.424	1.95741	0.00476322	0.738607	up
TRITD5Bv1G135680	predicted protein [Hordeum vulgare subsp. vulgare]	1.44529	5.51086	-1.93092	0.00476923	0.738607	down
TRITD2Bv1G194500	pentatricopeptide repeat-containing protein At5g13770, chloroplastic [Aegilops tauschii subsp. tauschii]	6.08096	22.1648	-1.8659	0.00509021	0.783864	down
TRITD6Av1G199660	ferredoxin-nitrite reductase precursor [Triticum aestivum];Ferredoxin--nitrite reductase, chloroplastic [Triticum urartu]	14.9709	3.96411	1.91709	0.00536117	0.820952	up
TRITD3Av1G253930	Disease resistance protein RGA2 [Triticum urartu];unnamed protein product [Triticum aestivum]	6.54094	1.7371	1.91282	0.00548329	0.833503	up
TRITD4Av1G009550	sulfate transporter 3.1-like [Aegilops tauschii subsp. tauschii];predicted protein [Hordeum vulgare subsp. vulgare]	3.48738	12.5639	-1.84907	0.00551721	0.833503	down
TRITD2Av1G011850	crocetin glucosyltransferase 2-like isoform X2 [Aegilops tauschii subsp. tauschii];unnamed protein product [Triticum aestivum]	0.937239	3.45715	-1.88309	0.00553487	0.833503	down
TRITD1Bv1G034090	hypothetical protein TRIUR3_30853 [Triticum urartu];protein LNK4-like [Aegilops tauschii subsp. tauschii]	12.7564	45.3449	-1.82972	0.00587853	0.880391	down
TRITD0Uv1G032250	oligopeptide transporter 7-like isoform X2 [Aegilops tauschii subsp. tauschii];oligopeptide transporter 7-like isoform X3 [Aegilops tauschii subsp. tauschii];Oligopeptide transporter 7 [Triticum urartu];oligopeptide transporter 7-like [Aegilops tauschii subsp. tauschii];predicted protein [Hordeum vulgare subsp. vulgare]	0.690156	2.47018	-1.83962	0.00603367	0.898687	down
TRITD2Av1G269020	hypothetical protein TRIUR3_26878 [Triticum urartu]	1.37767	5.05415	-1.87523	0.00611991	0.906521	down
TRITD5Bv1G223850	hypothetical protein TRIUR3_33991 [Triticum urartu]	1.37673	5.00576	-1.86235	0.00615278	0.906521	down
TRITD3Av1G215920	unnamed protein product [Triticum aestivum]	6.75406	24.1534	-1.8384	0.00623232	0.913304	down
TRITD7Bv1G144570	uncharacterized protein LOC109733618 [Aegilops tauschii subsp. tauschii]	26.4036	7.08626	1.89764	0.00652142	0.950559	up
TRITD4Bv1G183820	MYB3 [Triticum aestivum]	2.11498	7.56579	-1.83885	0.00658334	0.953936	down
TRITD7Av1G056150	predicted protein [Hordeum vulgare subsp. vulgare];nischarin-like [Aegilops tauschii subsp. tauschii]	6.88965	1.85716	1.89133	0.00661665	0.953936	up
TRITD3Bv1G282090	probable aquaporin TIP1-2 [Aegilops tauschii subsp. tauschii];unnamed protein product [Triticum aestivum]	21.7292	75.6787	-1.80025	0.00664959	0.953936	down
TRITD5Bv1G048060	glutaredoxin-C15-like [Aegilops tauschii subsp. tauschii]	11.769	3.12804	1.91166	0.00674173	0.96209	up
TRITD5Bv1G203040	chitinase 8-like [Aegilops tauschii subsp. tauschii]	9.60704	33.3561	-1.79579	0.00680685	0.966324	down
TRITD5Av1G235180	hypothetical protein TRIUR3_12152 [Triticum urartu]	3.86008	1.03635	1.89712	0.00700219	0.988905	up
TRITD5Bv1G024210	light-inducible protein CPRF2-like isoform X1 [Aegilops tauschii subsp. tauschii]	135.527	465.063	-1.77885	0.00718278	1	down
TRITD7Bv1G061360	probable galactinol--sucrose galactosyltransferase 1 [Aegilops tauschii subsp. tauschii];putative galactinol--sucrose galactosyltransferase 1 [Triticum urartu]	1.39948	0.377056	1.89204	0.00745038	1	up
TRITD6Bv1G022910	S-(+)-linalool synthase, chloroplastic-like [Aegilops tauschii subsp. tauschii]	3.14253	10.7914	-1.77989	0.00747037	1	down
TRITD4Av1G263790	receptor-like protein 2 [Aegilops tauschii subsp. tauschii]	0.716127	2.5189	-1.81451	0.00753868	1	down
TRITD6Bv1G012320	polyphenol oxidase I, chloroplastic-like [Aegilops tauschii subsp. tauschii]	3.09853	10.578	-1.77141	0.0077321	1	down
TRITD3Av1G225750	ultraviolet-B receptor UVR8 isoform X2 [Aegilops tauschii subsp. tauschii];hypothetical protein TRIUR3_24050 [Triticum urartu];predicted protein [Hordeum vulgare subsp. vulgare];unnamed protein product [Triticum aestivum]	1.47914	5.08089	-1.78032	0.00774278	1	down
TRITD5Av1G207760	MYB-related protein [Triticum aestivum];hypothetical protein TRIUR3_23402 [Triticum urartu]	5.85276	1.62793	1.84608	0.00776678	1	up
TRITD3Av1G140680	transcription factor SRM1-like [Aegilops tauschii subsp. tauschii]	3.01699	10.3759	-1.78205	0.00778025	1	down
TRITD7Av1G210090	plant UBX domain-containing protein 4-like [Aegilops tauschii subsp. tauschii]	10.6629	2.98301	1.83776	0.00781814	1	up
TRITD3Av1G208730	glycerophosphodiester phosphodiesterase GDPD1, chloroplastic-like [Aegilops tauschii subsp. tauschii]	7.22495	24.4769	-1.76036	0.00788861	1	down
TRITD1Av1G185980	Aldehyde dehydrogenase family 2 member C4 [Triticum urartu]	1.96104	6.67039	-1.76615	0.00814128	1	down
TRITD6Bv1G000510	uncharacterized protein LOC109756780 [Aegilops tauschii subsp. tauschii]	0.784786	2.70066	-1.78294	0.00819328	1	down
TRITD3Av1G033970	transcription factor MYB1R1-like [Aegilops tauschii subsp. tauschii]	4.34868	14.7017	-1.75733	0.00824763	1	down
TRITD3Av1G002320	hypothetical protein TRIUR3_01130 [Triticum urartu]	3.6664	12.9012	-1.81507	0.00825486	1	down
TRITD7Av1G270550	hypothetical protein TRIUR3_01647 [Triticum urartu]	8.34592	27.9938	-1.74596	0.0083921	1	down
TRITD6Bv1G000150	uncharacterized protein LOC109758958 [Aegilops tauschii subsp. tauschii]	3.60476	12.1001	-1.74705	0.00848538	1	down
TRITD2Av1G252640	ubiquinol oxidase 2, mitochondrial-like [Aegilops tauschii subsp. tauschii]	4.37831	1.21886	1.84484	0.00855879	1	up
TRITD5Bv1G223830	hypothetical protein TRIUR3_33991 [Triticum urartu]	2.6432	8.99029	-1.76608	0.00867264	1	down
TRITD4Av1G146960	protein ZINC INDUCED FACILITATOR-LIKE 1-like isoform X1 [Aegilops tauschii subsp. tauschii];Protein ZINC INDUCED FACILITATOR-LIKE 1 [Triticum urartu]	7.18192	23.9398	-1.73697	0.00871532	1	down
TRITD3Bv1G004950	hypothetical protein 2383A24.3 [Triticum aestivum];hypothetical protein 2383A24.1 [Triticum aestivum]	1.41178	4.67812	-1.72841	0.00931916	1	down
TRITD2Bv1G046930	condensin complex subunit 1 [Aegilops tauschii subsp. tauschii]	0.666608	2.21557	-1.73277	0.00940011	1	down
TRITD3Bv1G076140	RNA polymerase alpha subunit (chloroplast) [Triticum aestivum];ribosomal protein S11 (plastid) [Aristida purpurea];RNA polymerase alpha subunit (chloroplast) [Elymus gmelinii];OSJNBa0061C08.8 [Oryza sativa Japonica Group];RNA polymerase alpha subunit (chloroplast) [Elymus canadensis];DNA-directed RNA polymerase subunit alpha [Medicago truncatula];DNA-directed RNA polymerase subunit alpha [Triticu…	7.57592	2.19142	1.78956	0.00948387	1	up
TRITD2Bv1G091120	probable glutathione S-transferase GSTU6 [Aegilops tauschii subsp. tauschii]	4.27159	14.1846	-1.73148	0.00948596	1	down
TRITD2Bv1G175440	chitinase IV precursor [Triticum aestivum];Chitinase 5 [Triticum urartu]	12.6082	41.0823	-1.70416	0.00994716	1	down
TRITD6Bv1G041280	acyltransferase-like protein At1g54570, chloroplastic isoform X1 [Aegilops tauschii subsp. tauschii]	6.0826	19.5629	-1.68536	0.0107147	1	down
TRITD3Av1G207260	unnamed protein product [Triticum aestivum];probable LRR receptor-like serine/threonine-protein kinase At2g28960 [Aegilops tauschii subsp. tauschii];probable LRR receptor-like serine/threonine-protein kinase At1g51810 [Aegilops tauschii subsp. tauschii]	0.279793	0.917736	-1.71372	0.0107585	1	down
TRITD2Bv1G058530	predicted protein [Hordeum vulgare subsp. vulgare];suppressor of disruption of TFIIS [Aegilops tauschii subsp. tauschii]	1.19089	3.97835	-1.74013	0.0109551	1	down
TRITD3Av1G286170	MYB13-1 [Triticum aestivum]	6.90678	22.0912	-1.67739	0.0113824	1	down
TRITD5Av1G026510	Light-inducible protein CPRF2 [Triticum urartu]	118.109	374.959	-1.66662	0.0114029	1	down
TRITD3Bv1G009570	LLR protein WM1.1 [Aegilops tauschii];LRR protein WM1.7 [Aegilops tauschii];LRR receptor-like serine/threonine-protein kinase GSO1 [Triticum urartu]	1.45417	4.61332	-1.66561	0.0118124	1	down
TRITD0Uv1G107340	heat shock protein 101 [Triticum turgidum subsp. durum]	24.0851	75.9187	-1.65631	0.011902	1	down
TRITD6Bv1G150270	SPX domain-containing membrane protein Os02g45520 [Aegilops tauschii subsp. tauschii]	7.7198	24.2585	-1.65186	0.0122513	1	down
TRITD5Bv1G103120	D-protein [Hordeum vulgare];Nitrile-specifier protein 1 [Triticum urartu]	3.40237	1.00109	1.76497	0.0122693	1	up
TRITD7Bv1G002450	putative lipase YDR444W [Aegilops tauschii subsp. tauschii];predicted protein [Hordeum vulgare subsp. vulgare]	2.05913	0.601093	1.77637	0.0124534	1	up
TRITD2Av1G031220	unnamed protein product [Triticum aestivum];3-oxo-5-alpha-steroid 4-dehydrogenase 1 [Aegilops tauschii subsp. tauschii]	9.36276	29.2525	-1.64355	0.0128027	1	down
TRITD5Av1G209770	protein NRT1/ PTR FAMILY 6.4 isoform X2 [Aegilops tauschii subsp. tauschii];disease resistance protein RGA2-like [Aegilops tauschii subsp. tauschii];protein NRT1/ PTR FAMILY 6.4 isoform X1 [Aegilops tauschii subsp. tauschii]	1.86981	5.87603	-1.65195	0.0128613	1	down
TRITD2Av1G050870	leucine-rich repeat extensin-like protein 6 [Aegilops tauschii subsp. tauschii]	3.3152	0.992338	1.74019	0.0132535	1	up
TRITD4Bv1G019260	RecName: Full=Glutathione S-transferase 2; AltName: Full=GST class-phi;unnamed protein product [Triticum aestivum]	1.98215	6.21683	-1.64912	0.01359	1	down
TRITD6Av1G135550	Glycine-rich RNA-binding protein GRP1A [Triticum urartu];glycine-rich RNA-binding protein-like [Aegilops tauschii subsp. tauschii]	130.262	40.5742	1.68278	0.0138925	1	up
TRITD5Av1G234800	Bowman-Birk type proteinase inhibitor PVI-3(2)-like [Aegilops tauschii subsp. tauschii]	330.416	103.349	1.67676	0.014142	1	up
TRITD7Av1G007140	cellulose synthase-like protein D2 [Aegilops tauschii subsp. tauschii];Cellulose synthase-like protein D2 [Triticum urartu]	5.8497	1.82089	1.68372	0.0141919	1	up
TRITD5Bv1G016340	bidirectional sugar transporter SWEET16-like [Aegilops tauschii subsp. tauschii]	1.39622	4.36856	-1.64563	0.0143704	1	down
TRITD4Av1G071150	vicilin-like seed storage protein At2g28490 [Aegilops tauschii subsp. tauschii]	1.36546	4.24326	-1.63579	0.0144856	1	down
TRITD3Av1G281550	wall-associated receptor kinase 4-like [Aegilops tauschii subsp. tauschii];unnamed protein product [Triticum aestivum]	3.89553	11.8968	-1.61068	0.0145527	1	down
TRITD3Bv1G201140	unnamed protein product [Triticum aestivum]	12.8073	39.3744	-1.62029	0.0146317	1	down
TRITD4Bv1G187760	group3 late embryogenesis abundant protein [Triticum aestivum]	96.2888	291.991	-1.60048	0.0148759	1	down
TRITD4Bv1G122210	uncharacterized protein LOC109787649 [Aegilops tauschii subsp. tauschii]	16.1097	4.9622	1.69887	0.0149699	1	up
TRITD5Av1G207580	predicted protein [Hordeum vulgare subsp. vulgare];hypothetical protein TRIUR3_31724 [Triticum urartu]	12.8419	4.04223	1.66763	0.0150799	1	up
TRITD2Av1G006230	cysteine-rich receptor-like protein kinase 40 isoform X1 [Aegilops tauschii subsp. tauschii];unnamed protein product [Triticum aestivum];cysteine-rich receptor-like protein kinase 40 isoform X2 [Aegilops tauschii subsp. tauschii]	2.80671	8.57546	-1.61133	0.0152957	1	down
TRITD2Bv1G182610	TPA_inf: caleosin [Triticum aestivum]	1.53994	4.78313	-1.63508	0.0153382	1	down
TRITD4Av1G036150	hypothetical protein TRIUR3_27251 [Triticum urartu];uncharacterized protein LOC109766562 [Aegilops tauschii subsp. tauschii]	5.38388	16.3104	-1.59908	0.0153467	1	down
TRITD1Bv1G168760	alanine--glyoxylate aminotransferase 2 homolog 3, mitochondrial-like [Aegilops tauschii subsp. tauschii];Putative aminotransferase class III superfamily protein [Zea mays]	15.7513	47.4408	-1.59066	0.015541	1	down
TRITD4Bv1G045920	digalactosyldiacylglycerol synthase 1, chloroplastic-like [Aegilops tauschii subsp. tauschii]	18.5805	55.8847	-1.58866	0.0155819	1	down
TRITD3Av1G171120	hypothetical protein TRIUR3_25028 [Triticum urartu]	8.70292	26.2936	-1.59514	0.0156836	1	down
TRITD1Av1G005720	uncharacterized protein LOC109764668 [Aegilops tauschii subsp. tauschii]	24.8481	7.82313	1.66732	0.015696	1	up
TRITD4Bv1G165010	sulfate transporter 3.1-like [Aegilops tauschii subsp. tauschii]	0.977599	2.98158	-1.60876	0.0158812	1	down
TRITD5Av1G167530	probable inactive purple acid phosphatase 27 isoform X2 [Aegilops tauschii subsp. tauschii]	4.79792	14.367	-1.58228	0.0161497	1	down
TRITD3Bv1G027400	Charged multivesicular body protein 5 [Triticum urartu];charged multivesicular body protein 5-like [Aegilops tauschii subsp. tauschii]	121.116	38.8242	1.64136	0.0162406	1	up
TRITD6Bv1G212250	probable cinnamyl alcohol dehydrogenase 5 [Aegilops tauschii subsp. tauschii];Putative cinnamyl alcohol dehydrogenase 5 [Triticum urartu]	1.42309	4.32298	-1.603	0.0163294	1	down
TRITD1Av1G005870	CSC1-like protein At3g21620 [Aegilops tauschii subsp. tauschii]	17.1681	51.1208	-1.57418	0.0165021	1	down
TRITD2Av1G028770	CBL-interacting protein kinase 2 [Triticum urartu]	25.9687	77.317	-1.57401	0.0165098	1	down
TRITD1Av1G024630	predicted protein [Hordeum vulgare subsp. vulgare];acetylornithine aminotransferase, mitochondrial-like [Aegilops tauschii subsp. tauschii];Acetylornithine aminotransferase, mitochondrial [Triticum urartu]	25.1985	8.08862	1.63937	0.0165406	1	up
TRITD2Av1G012210	receptor-like protein 2 [Aegilops tauschii subsp. tauschii];LRR receptor-like serine/threonine-protein kinase GSO2 [Triticum urartu]	0.794708	2.40483	-1.59744	0.016573	1	down
TRITD2Av1G279100	unnamed protein product [Triticum aestivum];Lipoxygenase 1 [Triticum urartu]	1.55363	0.483573	1.68384	0.0166924	1	up
TRITD7Bv1G024250	putative ubiquitin-like-specific protease 1B [Aegilops tauschii subsp. tauschii]	15.8771	5.10867	1.63592	0.0169212	1	up
TRITD2Av1G232400	pentatricopeptide repeat-containing protein At5g13770, chloroplastic [Aegilops tauschii subsp. tauschii]	7.42832	22.0667	-1.57076	0.0169301	1	down
TRITD5Bv1G135160	vacuolar-processing enzyme-like [Aegilops tauschii subsp. tauschii];Vacuolar-processing enzyme [Triticum urartu]	1.01545	3.06332	-1.59298	0.0170711	1	down
TRITD2Bv1G085060	organic cation/carnitine transporter 2-like [Aegilops tauschii subsp. tauschii]	1.43697	4.32893	-1.59098	0.0170878	1	down
TRITD4Bv1G171020	dirigent protein 1-like isoform X2 [Aegilops tauschii subsp. tauschii]	13.2177	4.22332	1.64602	0.0171923	1	up
TRITD5Bv1G250370	beta-fructofuranosidase, insoluble isoenzyme 4-like [Aegilops tauschii subsp. tauschii];Beta-fructofuranosidase, insoluble isoenzyme 4 [Triticum urartu];fructan exohydrolase [Triticum aestivum]	3.37252	10.0275	-1.57206	0.017337	1	down
TRITD4Av1G261370	6-fructosyltransferase, partial [Leymus chinensis]	60.8331	178.922	-1.5564	0.0176187	1	down
TRITD6Av1G182960	protein CURVATURE THYLAKOID 1A, chloroplastic-like isoform X2 [Aegilops tauschii subsp. tauschii];protein CURVATURE THYLAKOID 1A, chloroplastic-like isoform X1 [Aegilops tauschii subsp. tauschii]	11.782	3.7623	1.64689	0.0176457	1	up
TRITD7Bv1G222560	chaperone protein dnaJ 11, chloroplastic-like [Aegilops tauschii subsp. tauschii]	18.6916	6.01839	1.63494	0.0179168	1	up
TRITD4Bv1G176480	predicted protein [Hordeum vulgare subsp. vulgare]	5.35357	1.71431	1.64287	0.0179377	1	up
TRITD3Bv1G092570	uncharacterized protein LOC109737857 [Aegilops tauschii subsp. tauschii];Alpha-glucosidase yihQ [Triticum urartu]	0.339458	1.03717	-1.61135	0.0180376	1	down
TRITD4Av1G207340	predicted protein [Hordeum vulgare subsp. vulgare]	0.467656	1.41744	-1.59976	0.0183429	1	down
TRITD3Bv1G276950	Wall-associated receptor kinase 5 [Triticum urartu];wall-associated receptor kinase 4-like [Aegilops tauschii subsp. tauschii]	0.461892	1.3929	-1.59247	0.01847	1	down
TRITD2Av1G208940	cyclin-dependent kinase G-2 [Aegilops tauschii subsp. tauschii];Cyclin-dependent kinase G-2 [Triticum urartu]	11.7234	3.83071	1.6137	0.0186041	1	up
TRITD5Bv1G133970	predicted protein [Hordeum vulgare subsp. vulgare]	2.53968	7.50245	-1.56271	0.0186723	1	down
TRITD6Av1G161730	amino acid transporter ANTL1-like [Aegilops tauschii subsp. tauschii];hypothetical protein TRIUR3_27862 [Triticum urartu]	7.50725	2.44943	1.61584	0.0188944	1	up
TRITD2Bv1G218800	salicylic acid-binding protein 2-like [Aegilops tauschii subsp. tauschii];unnamed protein product [Triticum aestivum]	4.95686	14.4465	-1.54322	0.0190206	1	down
TRITD1Bv1G058090	predicted protein [Hordeum vulgare subsp. vulgare]	2.56092	7.50271	-1.55075	0.0190429	1	down
TRITD5Av1G145160	vacuolar-processing enzyme-like [Aegilops tauschii subsp. tauschii]	1.70701	5.00867	-1.55296	0.0192298	1	down
TRITD2Bv1G019580	plasma membrane intrinsic protein 2-2 [Triticum aestivum]	3.97644	1.2737	1.64245	0.0192761	1	up
TRITD6Bv1G228230	receptor-like protein EIX2 [Brachypodium distachyon]	1.13708	3.33247	-1.55126	0.01933	1	down
TRITD0Uv1G044060	uncharacterized protein LOC109741422 [Aegilops tauschii subsp. tauschii]	2.32025	6.82989	-1.55759	0.0197731	1	down
TRITD3Av1G155560		3.87396	11.3093	-1.54563	0.0200642	1	down
TRITD5Bv1G170310	B-box zinc finger protein 18-like [Aegilops tauschii subsp. tauschii];predicted protein [Hordeum vulgare subsp. vulgare]	13.052	37.5789	-1.52565	0.020098	1	down
TRITD1Bv1G202840	threonine synthase 2, chloroplastic-like [Aegilops tauschii subsp. tauschii]	2.22724	0.721375	1.62643	0.0202358	1	up
TRITD4Bv1G182400	RNA exonuclease 4-like [Aegilops tauschii subsp. tauschii]	1.0941	3.2509	-1.57109	0.0202405	1	down
TRITD0Uv1G036590	L-type lectin-domain containing receptor kinase IX.2-like [Aegilops tauschii subsp. tauschii]	7.41836	21.3204	-1.52306	0.0202434	1	down
TRITD1Bv1G019920	hypothetical protein TRIUR3_01530 [Triticum urartu]	8.54688	24.8268	-1.53843	0.0202705	1	down
TRITD2Bv1G192070	unnamed protein product [Triticum aestivum];probable metal-nicotianamine transporter YSL9 [Aegilops tauschii subsp. tauschii];putative metal-nicotianamine transporter YSL9 [Triticum urartu]	3.6563	10.5273	-1.52568	0.0203276	1	down
TRITD3Bv1G165960	unnamed protein product [Triticum aestivum]	1.69683	4.92919	-1.53851	0.0204311	1	down
TRITD3Av1G052250	CBL-interacting protein kinase 5 [Triticum urartu]	4.26692	12.2838	-1.52549	0.0204407	1	down
TRITD4Bv1G035480	methylsterol monooxygenase 1-2-like [Aegilops tauschii subsp. tauschii]	9.14355	3.02658	1.59506	0.0205054	1	up
TRITD4Av1G261430	sucrose:sucrose 1-fructosyltransferase-like [Aegilops tauschii subsp. tauschii];fructan:fructan 1-fructosyltransferase [Triticum aestivum]	2.32661	6.67679	-1.52093	0.0206492	1	down
TRITD6Bv1G223180	serine/threonine-protein phosphatase PP1-like [Aegilops tauschii subsp. tauschii]	1.6908	4.94041	-1.54692	0.0211515	1	down
TRITD1Av1G107070	hypothetical protein [Hordeum vulgare]	3.19389	9.22889	-1.53084	0.0212267	1	down
TRITD3Bv1G202920	unnamed protein product [Triticum aestivum]	0.602482	1.77505	-1.55887	0.021275	1	down
TRITD4Av1G045750	cysteine-rich repeat secretory protein 55-like [Aegilops tauschii subsp. tauschii];hypothetical protein TRIUR3_10430 [Triticum urartu]	5.01048	14.3914	-1.52219	0.0213826	1	down
TRITD4Bv1G111600	CBL-interacting protein kinase 31 [Triticum aestivum];CBL-interacting protein kinase 31 [Aegilops tauschii subsp. tauschii]	16.7619	47.5977	-1.5057	0.0215927	1	down
TRITD2Bv1G003500	receptor kinase-like protein Xa21 [Aegilops tauschii subsp. tauschii]	0.623448	1.78939	-1.52112	0.0216739	1	down
TRITD3Av1G147090	CTP synthase [Triticum urartu];predicted protein [Hordeum vulgare subsp. vulgare]	2.88858	0.951726	1.60174	0.0217008	1	up
TRITD3Bv1G016470	type 1 non specific lipid transfer protein precursor [Triticum aestivum]	12.8804	4.28179	1.58889	0.0220203	1	up
TRITD4Av1G177050	BTB/POZ domain-containing protein NPY4-like [Aegilops tauschii subsp. tauschii]	11.3484	32.0076	-1.49592	0.022358	1	down
TRITD4Bv1G134250	uncharacterized protein LOC109766562 [Aegilops tauschii subsp. tauschii];predicted protein [Hordeum vulgare subsp. vulgare]	7.04205	19.8633	-1.49604	0.0225251	1	down
TRITD3Bv1G092160	unnamed protein product [Triticum aestivum]	4.08133	11.5168	-1.49663	0.0227546	1	down
TRITD2Av1G274360	hypothetical protein TRIUR3_01780 [Triticum urartu]	26.9853	75.9503	-1.49288	0.0231167	1	down
TRITD2Av1G291670	unnamed protein product [Triticum aestivum];serine/threonine-protein kinase STY8-like [Aegilops tauschii subsp. tauschii];Serine/threonine-protein kinase HT1 [Triticum urartu]	0.439683	1.2813	-1.54307	0.0233169	1	down
TRITD3Bv1G051800	unnamed protein product [Triticum aestivum];UDP-glycosyltransferase 73C7 [Triticum urartu]	0.867607	2.46661	-1.50741	0.0233239	1	down
TRITD2Av1G177710	unnamed protein product [Triticum aestivum];hypothetical protein TRIUR3_33783 [Triticum urartu];heparan-alpha-glucosaminide N-acetyltransferase [Aegilops tauschii subsp. tauschii]	6.76812	18.9415	-1.48472	0.0235877	1	down
TRITD7Av1G270580	Peptide transporter PTR2 [Triticum urartu]	1.58941	4.54259	-1.51502	0.0236349	1	down
TRITD4Av1G050250	phosphatidylinositol transfer protein 2-like [Aegilops tauschii subsp. tauschii];Cytoplasmic phosphatidylinositol transfer protein 1 [Triticum urartu]	5.31622	14.8969	-1.48654	0.0238443	1	down
TRITD1Av1G132960	chitinase 8-like [Aegilops tauschii subsp. tauschii];24.8 kDa class II endochitinase-antifreeze protein precursor [Secale cereale];Chitinase 8 [Triticum urartu]	5.20808	14.5966	-1.48681	0.0239787	1	down
TRITD3Bv1G040990	maturase (chloroplast) [Triticum aestivum]	9.75309	3.27454	1.57457	0.0241851	1	up
TRITD3Bv1G261250	unnamed protein product [Triticum aestivum]	3.77117	10.7441	-1.51046	0.0242164	1	down
TRITD1Av1G174530	uncharacterized protein LOC109770573 isoform X4 [Aegilops tauschii subsp. tauschii];uncharacterized protein LOC109770573 isoform X3 [Aegilops tauschii subsp. tauschii];uncharacterized protein LOC109770573 isoform X2 [Aegilops tauschii subsp. tauschii]	142.32	49.0038	1.53817	0.0242278	1	up
TRITD3Av1G271190	cysteine-rich receptor-like protein kinase 10 isoform X1 [Aegilops tauschii subsp. tauschii]	3.14068	8.75996	-1.47985	0.0242487	1	down
TRITD2Av1G210220	putative zinc finger protein [Triticum aestivum]	13.5887	37.8018	-1.47605	0.0242952	1	down
TRITD3Bv1G052060	unnamed protein product [Triticum aestivum];Boron transporter 4 [Triticum urartu];boron transporter 4-like [Aegilops tauschii subsp. tauschii]	2.56536	7.17481	-1.48378	0.0244773	1	down
TRITD4Bv1G049240	CBL-interacting protein kinase 14 [Triticum aestivum]	22.3308	7.71696	1.53293	0.0248532	1	up
TRITD2Av1G011410	G-type lectin S-receptor-like serine/threonine-protein kinase RLK1 [Triticum urartu]	3.68942	10.2233	-1.47039	0.0248945	1	down
TRITD5Bv1G042920	protein NPG1 [Aegilops tauschii subsp. tauschii]	1.70121	0.573944	1.56758	0.0250982	1	up
TRITD4Av1G235190	dormancy-associated protein homolog 3-like [Aegilops tauschii subsp. tauschii]	54.6899	18.9088	1.53222	0.0252341	1	up
TRITD2Av1G016040	unnamed protein product [Triticum aestivum]	3.9319	10.8392	-1.46296	0.0254485	1	down
TRITD3Av1G265150	probable inactive purple acid phosphatase 16 [Aegilops tauschii subsp. tauschii]	1.65645	4.63993	-1.486	0.0257865	1	down
TRITD7Av1G001910	receptor-like protein 2 [Aegilops tauschii subsp. tauschii]	16.3295	5.68468	1.52233	0.0258216	1	up
TRITD3Bv1G038380	unnamed protein product [Triticum aestivum]	2.06455	5.83064	-1.49783	0.0258671	1	down
TRITD7Bv1G039240	UDP-glycosyltransferase 73C5-like [Aegilops tauschii subsp. tauschii];hypothetical protein TRIUR3_32422 [Triticum urartu]	6.52324	17.9205	-1.45795	0.0259461	1	down
TRITD1Av1G217550	heat shock transcription factor A6e [Triticum aestivum];Heat stress transcription factor A-2c [Triticum urartu]	35.6652	12.5157	1.51077	0.0268761	1	up
TRITD6Bv1G193150	WAT1-related protein At1g44800-like [Aegilops tauschii subsp. tauschii]	0.893508	2.50513	-1.48733	0.0274051	1	down
TRITD3Bv1G196080	unnamed protein product [Triticum aestivum]	6.51414	2.28359	1.51227	0.0275566	1	up
TRITD6Bv1G056680	putative linoleate 9S-lipoxygenase 3 [Aegilops tauschii subsp. tauschii]	4.21183	11.4397	-1.44153	0.0275858	1	down
TRITD5Av1G148720	heat shock factor B1b [Triticum aestivum];Heat stress transcription factor B-1 [Triticum urartu]	2.64492	0.905614	1.54626	0.0277354	1	up
TRITD4Av1G208130	probable cytokinin riboside 5'-monophosphate phosphoribohydrolase LOGL5 [Aegilops tauschii subsp. tauschii]	0.631876	1.77157	-1.48732	0.0280983	1	down
TRITD3Av1G047490	unnamed protein product [Triticum aestivum]	4.92273	13.4737	-1.45262	0.0283636	1	down
TRITD3Av1G232400	hypothetical protein TRIUR3_21136 [Triticum urartu];uncharacterized protein LOC109767945 [Aegilops tauschii subsp. tauschii]	4.66432	12.6542	-1.43988	0.0284441	1	down
TRITD2Av1G050640	WRKY transcription factor, partial [Triticum aestivum];hypothetical protein TRIUR3_10593 [Triticum urartu]	2.93195	1.00066	1.55091	0.0284469	1	up
TRITD5Av1G247220	UDP-galactose/UDP-glucose transporter 2-like [Aegilops tauschii subsp. tauschii];Adenosine 3'-phospho 5'-phosphosulfate transporter 2 [Triticum urartu]	1.22756	3.37005	-1.45698	0.0284661	1	down
TRITD0Uv1G110430	uncharacterized protein LOC109786075 [Aegilops tauschii subsp. tauschii]	1.85253	5.07613	-1.45423	0.0287507	1	down
TRITD2Bv1G130980	unnamed protein product [Triticum aestivum];uncharacterized protein LOC109740192 [Aegilops tauschii subsp. tauschii];hypothetical protein TRIUR3_16063 [Triticum urartu]	6.21633	2.20839	1.49307	0.0288664	1	up
TRITD7Bv1G062410	tricin synthase 1-like [Aegilops tauschii subsp. tauschii]	10.0271	26.9892	-1.42848	0.0290478	1	down
TRITD7Bv1G212520	predicted protein [Hordeum vulgare subsp. vulgare];patatin-like protein 2 [Aegilops tauschii subsp. tauschii]	6.09743	16.403	-1.42769	0.0291847	1	down
TRITD2Av1G247960	36.4 kDa proline-rich protein [Triticum urartu]	3.10223	8.35963	-1.43013	0.0293472	1	down
TRITD3Bv1G260030	unnamed protein product [Triticum aestivum]	4.27818	1.51204	1.5005	0.0295015	1	up
TRITD6Bv1G135730	PIP aquaporin [Hordeum vulgare];plasma membrane intrinsic protein 2 [Triticum aestivum];probable aquaporin PIP2-2 [Aegilops tauschii subsp. tauschii];HvPIP2;1 [Hordeum vulgare subsp. vulgare]	3.54465	9.57828	-1.43412	0.0295904	1	down
TRITD6Av1G164840	SPX domain-containing membrane protein Os02g45520 [Aegilops tauschii subsp. tauschii]	4.4706	11.9901	-1.4233	0.0297592	1	down
TRITD6Bv1G000940	uncharacterized protein LOC109756762 [Aegilops tauschii subsp. tauschii]	0.855399	2.31314	-1.43518	0.0298265	1	down
TRITD5Bv1G000560	cell division AAA ATPase family protein [Triticum aestivum]	0.763409	2.10158	-1.46094	0.0298267	1	down
TRITD5Bv1G026790	wall associated kinase [Triticum aestivum]	3.18001	8.53299	-1.42402	0.0301136	1	down
TRITD2Av1G176620	potassium transporter 1-like [Aegilops tauschii subsp. tauschii];high-affinity potassium transporter [Triticum aestivum]	4.17976	11.1668	-1.41772	0.0303187	1	down
TRITD7Av1G080520	anthranilate O-methyltransferase 2-like [Aegilops tauschii subsp. tauschii]	15.8237	42.0832	-1.41115	0.030608	1	down
TRITD6Av1G208820	predicted protein [Hordeum vulgare subsp. vulgare];L-type lectin-domain containing receptor kinase IV.1 [Triticum urartu]	0.499557	1.36163	-1.44662	0.0306203	1	down
TRITD3Av1G097340	predicted protein [Hordeum vulgare subsp. vulgare];unnamed protein product [Triticum aestivum];hypothetical protein TRIUR3_14593 [Triticum urartu];Protein ZINC INDUCED FACILITATOR-LIKE 1 [Triticum urartu]	1.54716	4.1606	-1.42717	0.0307785	1	down
TRITD3Bv1G027410	unnamed protein product [Triticum aestivum];Serine/threonine-protein phosphatase PP1 isozyme 1 [Triticum urartu]	14.9817	5.37418	1.47909	0.0308002	1	up
TRITD7Bv1G156060	predicted protein [Hordeum vulgare subsp. vulgare]	2.46413	6.67809	-1.43836	0.0309904	1	down
TRITD7Bv1G143110	NADP-dependent alkenal double bond reductase P2-like [Aegilops tauschii subsp. tauschii]	1.22883	3.34456	-1.44453	0.0310127	1	down
TRITD6Av1G026980	phosphopantetheine adenylyltransferase-like [Aegilops tauschii subsp. tauschii];predicted protein [Hordeum vulgare subsp. vulgare]	3.31925	8.9072	-1.42412	0.031125	1	down
TRITD3Bv1G169760	unnamed protein product [Triticum aestivum];Inorganic pyrophosphatase 1 [Triticum urartu]	1.86345	5.04807	-1.43775	0.0311286	1	down
TRITD2Bv1G040170	protein ETHYLENE-INSENSITIVE 2-like [Aegilops tauschii subsp. tauschii];Ethylene-insensitive protein 2 [Triticum urartu]	2.01368	0.707778	1.50846	0.031486	1	up
TRITD6Av1G161850	uncharacterized protein LOC109768143 [Aegilops tauschii subsp. tauschii]	3.78489	1.3502	1.48708	0.031828	1	up
TRITD7Av1G241000	predicted protein [Hordeum vulgare subsp. vulgare]	2.36168	0.841149	1.48938	0.0318366	1	up
TRITD4Bv1G001200	ACT domain-containing protein ACR10 [Aegilops tauschii subsp. tauschii]	1.04236	2.80919	-1.4303	0.0319338	1	down
TRITD5Av1G242600	jacalin-related lectin 1 [Triticum aestivum]	6.34508	2.27397	1.48043	0.0323199	1	up
TRITD2Av1G070050	phenylalanine ammonia-lyase-like [Aegilops tauschii subsp. tauschii];Phenylalanine ammonia-lyase [Triticum urartu]	2.12898	0.76617	1.47442	0.0323636	1	up
TRITD3Bv1G040930	unnamed protein product [Triticum aestivum]	1.12776	0.401633	1.48951	0.0323846	1	up
TRITD5Bv1G130810	low molecular mass early light-inducible protein HV90, chloroplastic isoform X2 [Aegilops tauschii subsp. tauschii];predicted protein [Hordeum vulgare subsp. vulgare]	8.48408	22.4964	-1.40686	0.0323904	1	down
TRITD4Av1G048280	protein IN2-1 homolog B-like isoform X1 [Aegilops tauschii subsp. tauschii]	3.42367	9.1075	-1.41151	0.0324286	1	down
TRITD1Bv1G026890	uncharacterized protein LOC109734119 [Aegilops tauschii subsp. tauschii]	6.46799	16.9681	-1.39144	0.0327902	1	down
TRITD4Av1G261480	sucrose:sucrose-1-fructosyltransferase [Triticum aestivum]	8.64644	22.6985	-1.39242	0.0329043	1	down
TRITD4Av1G261410	sucrose:fructan 6-fructosyltransferase [Triticum aestivum]	125.951	329.636	-1.38802	0.0330296	1	down
TRITD1Av1G111450	membrane steroid-binding protein 1-like [Aegilops tauschii subsp. tauschii];Membrane steroid-binding protein 1 [Triticum urartu]	7.89583	20.7927	-1.39691	0.0331921	1	down
TRITD2Bv1G066470	SPX domain-containing protein 6-like [Aegilops tauschii subsp. tauschii]	3.32088	8.81776	-1.40885	0.0332808	1	down
TRITD5Bv1G155840	predicted protein [Hordeum vulgare subsp. vulgare]	1.70503	0.601901	1.5022	0.0333981	1	up
TRITD1Av1G065420	DNA polymerase epsilon catalytic subunit A-like [Aegilops tauschii subsp. tauschii];DNA polymerase epsilon catalytic subunit A [Triticum urartu]	0.722227	0.258881	1.48016	0.0335951	1	up
TRITD6Av1G027150	chloride channel protein CLC-b-like [Aegilops tauschii subsp. tauschii]	6.1165	2.2344	1.45282	0.0338488	1	up
TRITD5Av1G241650	cold acclimation protein WCOR615 [Triticum aestivum]	45.4098	117.766	-1.37485	0.0348442	1	down
TRITD4Av1G205260	Wall-associated receptor kinase 2 [Triticum urartu]	0.925429	2.43363	-1.39491	0.0352094	1	down
TRITD4Bv1G205050	protein WEAK CHLOROPLAST MOVEMENT UNDER BLUE LIGHT 1-like [Aegilops tauschii subsp. tauschii]	0.906621	2.37947	-1.39207	0.0355343	1	down
TRITD7Av1G091430	predicted protein [Hordeum vulgare subsp. vulgare];transcription factor bHLH130-like [Aegilops tauschii subsp. tauschii];hypothetical protein C2845_PM15G18540 [Panicum miliaceum]	2.26475	5.92869	-1.38836	0.0357293	1	down
TRITD5Av1G183130	probable serine/threonine-protein kinase PBL19 [Aegilops tauschii subsp. tauschii]	12.6587	4.68607	1.43367	0.0359575	1	up
TRITD5Bv1G177780	pentatricopeptide repeat-containing protein At3g23020 [Aegilops tauschii subsp. tauschii]	1.50264	0.548778	1.4532	0.0360051	1	up
TRITD1Bv1G222720	hypothetical protein TRIUR3_16864 [Triticum urartu]	8.57212	3.12701	1.45487	0.0362079	1	up
TRITD3Av1G183030	Auxin-responsive protein IAA6 [Triticum urartu];auxin-responsive protein IAA6-like isoform X1 [Aegilops tauschii subsp. tauschii]	2.38573	6.2077	-1.37963	0.0363183	1	down
TRITD3Av1G222450	conserved hypothetical protein, expressed [Triticum aestivum]	9.22497	23.7503	-1.36433	0.0363383	1	down
TRITD7Bv1G069640	tonoplast dicarboxylate transporter-like [Aegilops tauschii subsp. tauschii]	1.11375	2.93205	-1.39648	0.0364077	1	down
TRITD5Bv1G223760	chlorophyll a-b binding protein of LHCII type 1-like [Aegilops tauschii subsp. tauschii];predicted protein [Hordeum vulgare subsp. vulgare];Chlorophyll a-b binding protein 25, chloroplastic [Triticum urartu]	20.0756	7.4689	1.42647	0.0364293	1	up
TRITD4Av1G167080	putative disease resistance protein RXW24L [Triticum urartu];probable disease resistance protein RXW24L [Aegilops tauschii subsp. tauschii];predicted protein [Hordeum vulgare subsp. vulgare]	2.05009	5.29481	-1.36889	0.0364913	1	down
TRITD1Av1G056150	protein ALP1-like [Aegilops tauschii subsp. tauschii]	1.87124	0.674439	1.47224	0.0366013	1	up
TRITD5Bv1G221060	wall-associated receptor kinase 2-like [Aegilops tauschii subsp. tauschii]	1.50455	3.90964	-1.3777	0.0368867	1	down
TRITD2Bv1G259310	NDR1/HIN1-like protein 10 [Aegilops tauschii subsp. tauschii]	4.79587	1.73935	1.46324	0.0371095	1	up
TRITD3Bv1G076130	ribosomal protein L14 (chloroplast) [Triticum aestivum];ribosomal protein S3 (chloroplast) [Triticum aestivum];ribosomal protein L16 (chloroplast) [Triticum aestivum];ribosomal protein S3 (chloroplast) [Aegilops comosa];ribosomal protein S3 (chloroplast) [Hordeum vulgare subsp. vulgare];ribosomal protein L22 (chloroplast) [Hordeum vulgare subsp. vulgare];50S ribosomal protein L14, chloroplastic […	5.13108	1.90014	1.43316	0.0371567	1	up
TRITD1Bv1G199150	probable choline kinase 2 [Aegilops tauschii subsp. tauschii]	3.13558	8.09737	-1.36872	0.0372724	1	down
TRITD2Bv1G197440	SPX domain-containing membrane protein OsI_17046 isoform X2 [Aegilops tauschii subsp. tauschii]	5.21668	13.3444	-1.35503	0.0376191	1	down
TRITD7Bv1G232000	unnamed protein product [Triticum aestivum]	5.65633	2.09259	1.43458	0.0376867	1	up
TRITD7Av1G062580	UDP-glycosyltransferase 73C5-like [Aegilops tauschii subsp. tauschii];hypothetical protein TRIUR3_32422 [Triticum urartu]	2.26624	5.82879	-1.3629	0.0379474	1	down
TRITD5Bv1G184140	HMG1/2-like protein [Aegilops tauschii subsp. tauschii]	41.634	15.5546	1.42042	0.037954	1	up
TRITD7Av1G016260	SPX domain-containing membrane protein Os06g0129400 [Aegilops tauschii subsp. tauschii]	37.2338	13.977	1.41356	0.037982	1	up
TRITD4Bv1G176640	uncharacterized protein LOC109755303 [Aegilops tauschii subsp. tauschii]	2.31753	5.94115	-1.35816	0.0383734	1	down
TRITD2Av1G017010	Putative SWI/SNF-related matrix-associated actin-dependent regulator of chromatin subfamily A member 3-like 3 [Triticum urartu];putative SWI/SNF-related matrix-associated actin-dependent regulator of chromatin subfamily A member 3-like 3 [Aegilops tauschii subsp. tauschii];unnamed protein product [Triticum aestivum]	0.925395	0.339049	1.44858	0.0383869	1	up
TRITD7Av1G251710	hypothetical protein C2845_PM09G02040 [Panicum miliaceum]	3.44622	1.26327	1.44785	0.0384031	1	up
TRITD5Bv1G003040	P450 [Triticum aestivum]	0.873754	2.28425	-1.38642	0.038468	1	down
TRITD2Bv1G034450	cyclic dof factor 1-like isoform X1 [Aegilops tauschii subsp. tauschii]	6.83866	17.4226	-1.34917	0.0384682	1	down
TRITD5Bv1G159430	probable inactive purple acid phosphatase 27 isoform X2 [Aegilops tauschii subsp. tauschii]	3.44719	8.81243	-1.35412	0.0386817	1	down
TRITD2Av1G205280	unnamed protein product [Triticum aestivum]	3.58135	9.17064	-1.35652	0.0387348	1	down
TRITD5Av1G006580	PDR-type ABC transporter [Triticum aestivum];hypothetical protein TRIUR3_09748 [Triticum urartu];Pleiotropic drug resistance protein 5 [Triticum urartu]	0.967741	2.47187	-1.35291	0.0388242	1	down
TRITD2Av1G240760	hypothetical protein TRIUR3_16059 [Triticum urartu]	1.2602	0.459186	1.4565	0.0390997	1	up
TRITD3Bv1G205240	unnamed protein product [Triticum aestivum]	4.79612	12.2309	-1.35059	0.039341	1	down
TRITD1Av1G179240	CTD nuclear envelope phosphatase 1 homolog [Aegilops tauschii subsp. tauschii]	1.40742	3.66087	-1.37914	0.039486	1	down
TRITD1Av1G222970	cysteine-rich receptor-like protein kinase 6 [Aegilops tauschii subsp. tauschii];Cysteine-rich receptor-like protein kinase 25 [Triticum urartu]	0.58854	1.53599	-1.38395	0.0395719	1	down
TRITD2Av1G030460	F-box protein related to abiotic stress 2 [Triticum aestivum]	1.29883	3.37849	-1.37917	0.039609	1	down
TRITD3Bv1G189030	unnamed protein product [Triticum aestivum]	10.3061	26.0811	-1.33951	0.0397354	1	down
TRITD3Bv1G126720	transcription factor SRM1-like [Aegilops tauschii subsp. tauschii]	1.46847	3.79604	-1.37018	0.0399956	1	down
TRITD3Av1G256810	hypothetical protein GQ55_4G162600 [Panicum hallii var. hallii]	101.429	38.4892	1.39794	0.0404217	1	up
TRITD3Bv1G000290	hydroxycinnamoyltransferase 1-like [Aegilops tauschii subsp. tauschii];Anthranilate N-benzoyltransferase protein 1 [Triticum urartu]	1.04649	2.68917	-1.3616	0.0405056	1	down
TRITD7Bv1G210460	probable sulfate transporter 3.3 [Aegilops tauschii subsp. tauschii]	0.617496	1.58539	-1.36033	0.0405122	1	down
TRITD0Uv1G098850	protein FAR1-RELATED SEQUENCE 5-like isoform X2 [Aegilops tauschii subsp. tauschii];protein FAR1-RELATED SEQUENCE 5-like isoform X1 [Aegilops tauschii subsp. tauschii]	0.593782	1.53828	-1.37331	0.0405617	1	down
TRITD3Bv1G042850	unnamed protein product [Triticum aestivum]	3.82721	9.68674	-1.33972	0.0409086	1	down
TRITD6Bv1G204750	predicted protein [Hordeum vulgare subsp. vulgare]	2.62539	6.63251	-1.33703	0.0410885	1	down
TRITD6Bv1G154670	F-box/LRR-repeat protein At1g06630-like [Aegilops tauschii subsp. tauschii];hypothetical protein TRIUR3_04160 [Triticum urartu]	1.75883	0.644276	1.44886	0.0411969	1	up
TRITD7Av1G213760	cinnamoyl-CoA reductase 1-like [Aegilops tauschii subsp. tauschii]	7.10516	2.68015	1.40655	0.0415214	1	up
TRITD4Av1G261870	uncharacterized acetyltransferase At3g50280-like [Aegilops tauschii subsp. tauschii]	1.97678	0.73517	1.427	0.0416695	1	up
TRITD4Av1G043540	phosphate metabolism protein 8-like [Aegilops tauschii subsp. tauschii]	8.01846	20.1124	-1.32669	0.0417881	1	down
TRITD7Bv1G086740	light harvesting chlorophyll a/b-binding protein Lhcb1 [Hordeum vulgare subsp. vulgare];chlorophyll a-b binding protein 2 [Zea mays];Chlorophyll a-b binding protein 3C, chloroplastic [Triticum urartu];chlorophyll a-b binding protein of LHCII type 1-like [Aegilops tauschii subsp. tauschii]	6.46939	2.41263	1.42302	0.0417955	1	up
TRITD1Av1G224830	RNA polymerase sigma factor sigE, chloroplastic/mitochondrial-like [Aegilops tauschii subsp. tauschii]	14.7895	37.0018	-1.32302	0.0419318	1	down
TRITD3Av1G160330	CASP-like protein 4A3 [Aegilops tauschii subsp. tauschii];hypothetical protein TRIUR3_20010 [Triticum urartu];unnamed protein product [Triticum aestivum]	4.20962	10.5962	-1.33178	0.0419661	1	down
TRITD2Bv1G014900	hypothetical protein TRIUR3_01448 [Triticum urartu]	2.67581	1.0142	1.39963	0.0425697	1	up
TRITD0Uv1G036180	RNA exonuclease 4-like [Aegilops tauschii subsp. tauschii]	1.23248	3.13969	-1.34905	0.0427062	1	down
TRITD7Bv1G072440	uncharacterized protein LOC109787492 [Aegilops tauschii subsp. tauschii]	3.29383	1.22607	1.42573	0.0432949	1	up
TRITD2Av1G230310	probable metal-nicotianamine transporter YSL9 [Aegilops tauschii subsp. tauschii];unnamed protein product [Triticum aestivum];putative metal-nicotianamine transporter YSL9 [Triticum urartu]	1.45022	3.64977	-1.33154	0.0434985	1	down
TRITD7Av1G197500	receptor kinase-like protein Xa21 [Aegilops tauschii subsp. tauschii]	3.79648	9.44101	-1.31428	0.0435256	1	down
TRITD6Bv1G193780	PREDICTED: sugar transporter ERD6-like 16 [Oryza brachyantha];hypothetical protein BRADI_1g61757v3 [Brachypodium distachyon]	3.59319	8.96752	-1.31944	0.0436127	1	down
TRITD3Bv1G016440	type 1 non specific lipid transfer protein precursor [Triticum aestivum]	10.066	3.81927	1.39813	0.0439194	1	up
TRITD4Av1G020560	uncharacterized protein LOC109733618 [Aegilops tauschii subsp. tauschii]	16.1362	6.12735	1.39696	0.0439388	1	up
TRITD6Bv1G225630	putative disease resistance RPP13-like protein 3 [Aegilops tauschii subsp. tauschii];Sr13 [Triticum turgidum subsp. durum]	0.665281	1.68708	-1.34249	0.0439462	1	down
TRITD1Av1G002860	2'-deoxymugineic-acid 2'-dioxygenase-like [Aegilops tauschii subsp. tauschii]	1.30722	3.32712	-1.34778	0.0439662	1	down
TRITD2Av1G267740	WRKY45-like transcription factor [Triticum aestivum]	1.36892	3.48287	-1.34724	0.0442427	1	down
TRITD1Av1G178780	hypothetical protein TRIUR3_27602 [Triticum urartu]	36.718	91.1801	-1.31223	0.0444316	1	down
TRITD3Av1G278240	uncharacterized protein LOC109745003 [Aegilops tauschii subsp. tauschii];unnamed protein product [Triticum aestivum];hypothetical protein TRIUR3_31780 [Triticum urartu];uncharacterized protein LOC109736110 [Aegilops tauschii subsp. tauschii]	0.649709	1.62703	-1.32438	0.0444739	1	down
TRITD5Av1G108190	protein DETOXIFICATION 21-like [Aegilops tauschii subsp. tauschii];Protein TRANSPARENT TESTA 12 [Triticum urartu]	2.014	5.0081	-1.3142	0.0447187	1	down
TRITD1Bv1G168110	zinc transporter 9-like [Aegilops tauschii subsp. tauschii]	6.7195	2.58195	1.37989	0.0448322	1	up
TRITD7Av1G198040	receptor kinase-like protein Xa21 [Aegilops tauschii subsp. tauschii]	3.18847	7.92291	-1.31317	0.0448427	1	down
TRITD3Bv1G168930	ABCB7, partial [Triticum polonicum];Putative ABC transporter B family member 8 [Triticum urartu];putative ABC transporter B family member 8 [Aegilops tauschii subsp. tauschii]	1.36966	0.523224	1.38831	0.0448921	1	up
TRITD0Uv1G082880	predicted protein [Hordeum vulgare subsp. vulgare]	4.05687	10.0661	-1.31106	0.0450513	1	down
TRITD1Bv1G147560	uncharacterized protein LOC109783895 isoform X2 [Aegilops tauschii subsp. tauschii];hypothetical protein TRIUR3_05635 [Triticum urartu];uncharacterized protein LOC109783895 isoform X1 [Aegilops tauschii subsp. tauschii]	0.470526	1.18113	-1.32782	0.0457619	1	down
TRITD3Bv1G075960	cytochrome c biogenesis protein (chloroplast) [Agrostis stolonifera]	16.369	6.3212	1.3727	0.0459658	1	up
TRITD7Bv1G011410	protein DETOXIFICATION 27-like isoform X2 [Aegilops tauschii subsp. tauschii];protein DETOXIFICATION 27-like isoform X1 [Aegilops tauschii subsp. tauschii]	9.13011	22.4545	-1.2983	0.0460549	1	down
TRITD1Av1G138730	beta-amylase 3, chloroplastic [Aegilops tauschii subsp. tauschii]	6.84605	2.65392	1.36715	0.0462737	1	up
TRITD6Av1G181680	probable LRR receptor-like serine/threonine-protein kinase At3g47570 [Aegilops tauschii subsp. tauschii]	6.05904	15.0293	-1.31061	0.0466472	1	down
TRITD5Av1G208350	CASP-like protein 5C1 [Aegilops tauschii subsp. tauschii]	3.07916	7.71373	-1.32489	0.0466801	1	down
TRITD5Bv1G034250	probable protein phosphatase 2C 78 [Aegilops tauschii subsp. tauschii]	1.20402	3.03126	-1.33206	0.0466822	1	down
TRITD2Av1G026820	NAC transcription factor (plastid) [Secale cereale x Triticum turgidum subsp. durum]	3.55442	8.76051	-1.3014	0.0467341	1	down
TRITD1Bv1G201580	histone H2B.2 [Aegilops tauschii subsp. tauschii];histone H2B.2-like [Aegilops tauschii subsp. tauschii]	5.20684	12.8033	-1.29803	0.0472249	1	down
TRITD1Bv1G058190	predicted protein [Hordeum vulgare subsp. vulgare];Glycerophosphoryl diester phosphodiesterase [Triticum urartu]	10.0049	24.462	-1.28983	0.0472846	1	down
TRITD4Av1G191400	UV-B-induced protein At3g17800, chloroplastic-like [Aegilops tauschii subsp. tauschii]	87.3743	212.869	-1.28469	0.0475378	1	down
TRITD5Av1G022670	L-type lectin-domain containing receptor kinase IX.1 [Triticum urartu]	1.27465	3.14548	-1.30318	0.0478127	1	down
TRITD2Av1G260420	indolin-2-one monooxygenase-like [Aegilops tauschii subsp. tauschii]	20.1656	49.1059	-1.284	0.0478475	1	down
TRITD4Av1G229230	2-carboxy-1,4-naphthoquinone phytyltransferase, chloroplastic-like [Aegilops tauschii subsp. tauschii]	3.28062	1.26126	1.3791	0.0480476	1	up
TRITD5Av1G233910	Hsp70 nucleotide exchange factor fes1 [Triticum urartu]	4.2325	1.62427	1.38172	0.0480662	1	up
TRITD4Bv1G040430	alcohol dehydrogenase ADH2B [Triticum aestivum];alcohol dehydrogenase ADH2 [Aegilops tauschii]	1.05617	2.63094	-1.31673	0.0482593	1	down
TRITD1Bv1G222630	pentatricopeptide repeat-containing protein At4g01030, mitochondrial-like [Aegilops tauschii subsp. tauschii];predicted protein [Hordeum vulgare subsp. vulgare]	2.84653	1.10834	1.3608	0.048462	1	up
TRITD3Bv1G063790	unnamed protein product [Triticum aestivum]	2.99487	7.33244	-1.2918	0.0486396	1	down
TRITD4Bv1G039590	GDP-L-galactose phosphorylase 2-like [Aegilops tauschii subsp. tauschii]	39.881	96.6727	-1.27741	0.0488168	1	down
TRITD6Av1G180120	zinc finger protein CONSTANS-LIKE 10-like isoform X1 [Aegilops tauschii subsp. tauschii];zinc finger protein CONSTANS-LIKE 10-like isoform X2 [Aegilops tauschii subsp. tauschii]	3.35996	1.29551	1.37493	0.0491396	1	up
TRITD4Av1G206700	Disease resistance protein RPM1 [Triticum urartu]	0.305945	0.766032	-1.32413	0.0492602	1	down
TRITD1Av1G040630	predicted protein [Hordeum vulgare subsp. vulgare]	133.64	323.222	-1.27417	0.0492645	1	down
TRITD6Bv1G013990	hypothetical protein TRIUR3_34909 [Triticum urartu]	5.81678	14.1417	-1.28166	0.0495093	1	down
TRITD5Av1G052240	glutaredoxin-C15-like [Aegilops tauschii subsp. tauschii]	9.68896	3.73422	1.37554	0.0496382	1	up
TRITD4Bv1G086570	photosystem II 44 kDa protein (chloroplast) [Agrostis stolonifera]	3.44587	1.33085	1.37252	0.0499157	1	up

## Sheet: AtCW_G vs AtCC_G
Table S10 continued. Differentially expressed genes between treatment groups originating from the same parent group.
Gene ID	Description	FPKM.AtCW_G	FPKM.AtCC_G	log2(fold-change)	pval	qval	regulation
TRITD7Bv1G109890	DEAD-box ATP-dependent RNA helicase 42-like [Aegilops tauschii subsp. tauschii]	0.512975	9.39153	-4.1944	2.3825e-08	0.000769903	down
TRITD5Av1G158770	fasciclin-like protein FLA24 [Triticum aestivum]	16.793	1.78997	3.22985	7.18592e-06	0.116106	up
TRITD0Uv1G062720	unnamed protein product [Triticum aestivum]	44.3192	5.36857	3.04532	1.79323e-05	0.19316	up
TRITD2Av1G236410	protein IQ-DOMAIN 1-like [Aegilops tauschii subsp. tauschii];Protein IQ-DOMAIN 32 [Triticum urartu]	0.670599	5.175	-2.94804	4.12798e-05	0.333489	down
TRITD7Av1G007490	6-phosphogluconate dehydrogenase, decarboxylating 1 [Aegilops tauschii subsp. tauschii]	0.98363	6.84988	-2.79989	8.46629e-05	0.547176	down
TRITD4Av1G193720	DEAD-box ATP-dependent RNA helicase 21 [Aegilops tauschii subsp. tauschii]	10.9651	1.93567	2.50201	0.00031461	1	up
TRITD1Av1G150360	lichenase-2 [Aegilops tauschii subsp. tauschii]	8.9367	1.59647	2.48486	0.00039654	1	up
TRITD3Bv1G087240	unnamed protein product [Triticum aestivum]	1.64146	8.86486	-2.43312	0.000484768	1	down
TRITD2Av1G089580	serine/arginine repetitive matrix protein 2-like isoform X3 [Aegilops tauschii subsp. tauschii];unnamed protein product [Triticum aestivum];serine/arginine repetitive matrix protein 2-like isoform X1 [Aegilops tauschii subsp. tauschii];serine/arginine repetitive matrix protein 2-like isoform X2 [Aegilops tauschii subsp. tauschii]	33.4944	6.39137	2.38972	0.000524792	1	up
TRITD2Bv1G202260	F-box/LRR-repeat protein At3g48880-like [Aegilops tauschii subsp. tauschii]	1.10857	5.79883	-2.38706	0.00068469	1	down
TRITD0Uv1G126140	hypothetical protein TRIUR3_27035 [Triticum urartu]	28.6487	5.77622	2.31027	0.000779748	1	up
TRITD1Av1G001530	F-box/LRR-repeat protein 14-like [Aegilops tauschii subsp. tauschii];F-box/LRR-repeat protein 14 [Triticum urartu]	2.13355	0.441335	2.27331	0.00113495	1	up
TRITD3Av1G214890	uncharacterized protein LOC109766400 [Aegilops tauschii subsp. tauschii];unnamed protein product [Triticum aestivum]	1.16569	5.39982	-2.21173	0.00162543	1	down
TRITD1Bv1G041340	serine carboxypeptidase 2 [Aegilops tauschii subsp. tauschii]	2.21246	9.75929	-2.14112	0.00184132	1	down
TRITD2Bv1G001450	Disease resistance protein RGA2 [Triticum urartu]	0.485707	2.04273	-2.07234	0.00272776	1	down
TRITD3Av1G245060	hypothetical protein TRIUR3_04732 [Triticum urartu];UPF0481 protein At3g47200-like [Aegilops tauschii subsp. tauschii]	0.656292	2.789	-2.08734	0.00312313	1	down
TRITD6Av1G006690	Histone H2A.1 [Triticum urartu]	3.42788	14.078	-2.03806	0.0032021	1	down
TRITD3Bv1G016510	type 1 non specific lipid transfer protein precursor [Triticum aestivum]	2.98414	12.0891	-2.01832	0.00363066	1	down
TRITD0Uv1G008100	uncharacterized protein LOC109787046 [Aegilops tauschii subsp. tauschii]	1.41636	5.59511	-1.98198	0.00377393	1	down
TRITD3Bv1G016660	non-specific lipid transfer protein 1 precursor [Triticum aestivum]	11.0867	42.4965	-1.93851	0.0044824	1	down
TRITD2Bv1G265720	FT-interacting protein 1-like [Aegilops tauschii subsp. tauschii];Multiple C2 and transmembrane domain-containing protein 1 [Triticum urartu]	4.56953	1.19485	1.93521	0.00451698	1	up
TRITD2Av1G028060	flocculation protein FLO11-like [Aegilops tauschii subsp. tauschii];unnamed protein product [Triticum aestivum]	1.85182	0.470683	1.97612	0.00463554	1	up
TRITD6Av1G170430	FK506-binding protein 5-like isoform X1 [Aegilops tauschii subsp. tauschii];glutamic acid-rich protein-like isoform X2 [Aegilops tauschii subsp. tauschii];hypothetical protein TRIUR3_08833 [Triticum urartu]	9.84692	2.64973	1.89383	0.00527595	1	up
TRITD2Av1G196420	Sugar transport protein 5 [Triticum urartu]	1.04025	3.9861	-1.93805	0.00536866	1	down
TRITD4Av1G258660	probable polygalacturonase isoform X2 [Aegilops tauschii subsp. tauschii];predicted protein [Hordeum vulgare subsp. vulgare]	3.59795	0.990334	1.86119	0.00681751	1	up
TRITD1Av1G032320	serine carboxypeptidase 2 [Aegilops tauschii subsp. tauschii];Serine carboxypeptidase 2 [Triticum urartu]	1.01638	3.63733	-1.83943	0.00794563	1	down
TRITD3Bv1G199580	unnamed protein product [Triticum aestivum];uncharacterized protein LOC109766400 [Aegilops tauschii subsp. tauschii]	0.823746	2.95144	-1.84115	0.00849646	1	down
TRITD2Av1G290370	hypothetical protein TRIUR3_20494 [Triticum urartu]	17.5929	60.2187	-1.77522	0.00870106	1	down
TRITD3Bv1G255460	imp biosynthesis protein (chloroplast) [Oryza sativa Indica Group]	95.9126	28.4475	1.75342	0.00934617	1	up
TRITD5Av1G155730	F-box protein At3g07870-like isoform X2 [Aegilops tauschii subsp. tauschii]	2.47574	0.718025	1.78575	0.0111852	1	up
TRITD6Bv1G185560	small heat shock protein Hsp23.5 [Triticum aestivum]	2.95547	9.78561	-1.72727	0.0114682	1	down
TRITD6Bv1G042010	calnexin homolog [Aegilops tauschii subsp. tauschii]	62.0939	201.059	-1.69509	0.011622	1	down
TRITD0Uv1G099290	uncharacterized protein LOC109753223 isoform X3 [Aegilops tauschii subsp. tauschii];uncharacterized protein LOC109753223 isoform X2 [Aegilops tauschii subsp. tauschii]	3.06509	0.962247	1.67145	0.0134096	1	up
TRITD3Bv1G271830	type 2 ribosome-inactivating protein [Cinnamomum camphora]	0.497498	1.62572	-1.70831	0.0144217	1	down
TRITD1Av1G099700	NADPH-quinone oxidoreductase subunit 2 [Cinnamomum micranthum f. kanehirae];NADH-quinone oxidoreductase protein [Medicago truncatula];uncharacterized protein LOC112938704 [Oryza sativa Japonica Group];NADH-plastoquinone oxidoreductase subunit 2 [Festuca altissima];ribosomal protein S7 (plastid) [Danthonia californica];NAD(P)H-quinone oxidoreductase subunit 2 B, chloroplastic [Triticum urartu];NAD…	1.459	0.451383	1.69256	0.0148352	1	up
TRITD3Av1G045230	photosystem I P700 chlorophyll a apoprotein A2 (chloroplast) [Triticum aestivum]	4.38723	1.40099	1.64686	0.0148845	1	up
TRITD3Bv1G028790	unnamed protein product [Triticum aestivum]	1.41395	4.51172	-1.67395	0.015303	1	down
TRITD3Bv1G210170	unnamed protein product [Triticum aestivum]	12.4225	4.0446	1.61889	0.0161628	1	up
TRITD6Av1G193530	hypothetical protein TRIUR3_01193 [Triticum urartu];24.1 kDa heat shock protein, mitochondrial-like isoform X2 [Aegilops tauschii subsp. tauschii]	1.73997	5.46447	-1.65102	0.0162474	1	down
TRITD4Bv1G009470	uncharacterized protein LOC109742590 [Aegilops tauschii subsp. tauschii]	9.40868	2.93204	1.68209	0.0162983	1	up
TRITD5Bv1G022380	transcription factor PIF4-like [Aegilops tauschii subsp. tauschii]	3.33783	1.06443	1.64883	0.0169419	1	up
TRITD1Bv1G207440	ervatamin-C-like [Aegilops tauschii subsp. tauschii]	4.24416	1.38628	1.61426	0.0179937	1	up
TRITD0Uv1G002890	60S ribosomal protein L36-3-like [Aegilops tauschii subsp. tauschii];60S ribosomal protein L36-3 [Triticum urartu]	81.7859	243.2	-1.57222	0.0189304	1	down
TRITD4Bv1G020200	uncharacterized protein LOC109786463 [Aegilops tauschii subsp. tauschii]	3.61756	10.7809	-1.57538	0.0200552	1	down
TRITD2Bv1G119820	hypothetical protein CR513_00089, partial [Mucuna pruriens]	10.053	3.34732	1.58655	0.0204251	1	up
TRITD1Av1G054690	MAR-binding filament-like protein 1 [Aegilops tauschii subsp. tauschii];hypothetical protein TRIUR3_29935 [Triticum urartu]	4.80801	14.1477	-1.55706	0.0204553	1	down
TRITD2Bv1G133680	bHLH27 [Triticum aestivum]	7.63074	2.55978	1.5758	0.020611	1	up
TRITD2Av1G163520	70 kDa peptidyl-prolyl isomerase [Triticum urartu]	11.6206	33.4846	-1.52681	0.022567	1	down
TRITD4Av1G264430	putative disease resistance RPP13-like protein 3 [Aegilops tauschii subsp. tauschii]	0.60687	1.80265	-1.57066	0.0231097	1	down
TRITD2Av1G158620	bHLH27 [Triticum aestivum];transcription factor bHLH35-like [Aegilops tauschii subsp. tauschii];unnamed protein product [Triticum aestivum]	5.18457	1.7844	1.53878	0.0247555	1	up
TRITD3Bv1G016440	type 1 non specific lipid transfer protein precursor [Triticum aestivum]	23.7889	8.46197	1.49122	0.0267014	1	up
TRITD3Bv1G041010	ATP synthase CF0 subunit III (chloroplast) [Chasmanthium latifolium]	12.896	4.57822	1.49406	0.0303395	1	up
TRITD2Bv1G002350	cytochrome P450 89A2-like isoform X1 [Aegilops tauschii subsp. tauschii];Cytochrome P450 89A2 [Triticum urartu]	1.73879	0.613033	1.50405	0.0306072	1	up
TRITD6Av1G142980	Phosphoenolpyruvate carboxylase kinase 1 [Triticum urartu];phosphoenolpyruvate carboxylase kinase 1-like [Aegilops tauschii subsp. tauschii]	3.80746	10.3904	-1.44836	0.0319256	1	down
TRITD7Bv1G108620	protein LHY [Aegilops tauschii subsp. tauschii];LHY [Triticum aestivum];Protein LHY [Triticum urartu]	4.56871	12.2844	-1.42697	0.0329992	1	down
TRITD3Bv1G021250	hypothetical protein TRIUR3_00947 [Triticum urartu];unnamed protein product [Triticum aestivum]	0.975469	2.69233	-1.46469	0.0331103	1	down
TRITD6Av1G052760	WRKY80 transcription factor [Triticum aestivum];hypothetical protein TRIUR3_27334 [Triticum urartu]	7.20607	2.67655	1.42884	0.0344059	1	up
TRITD7Av1G055680	predicted protein [Hordeum vulgare subsp. vulgare];12-oxophytodienoate reductase 1-like isoform X1 [Aegilops tauschii subsp. tauschii];12-oxophytodienoate reductase 2 [Triticum urartu]	0.789883	2.18538	-1.46817	0.0347612	1	down
TRITD1Bv1G051070	phenylalanine ammonia-lyase-like [Aegilops tauschii subsp. tauschii]	6.26559	2.34947	1.41512	0.0349209	1	up
TRITD1Av1G217550	heat shock transcription factor A6e [Triticum aestivum];Heat stress transcription factor A-2c [Triticum urartu]	10.2555	3.856	1.41123	0.0354778	1	up
TRITD4Av1G012410	hypothetical protein TRIUR3_28781 [Triticum urartu]	3.16822	1.17823	1.42705	0.0362252	1	up
TRITD7Av1G070270	endoglucanase 17 [Aegilops tauschii subsp. tauschii];cellulase [Hordeum vulgare subsp. vulgare]	3.50595	1.31752	1.41198	0.0372467	1	up
TRITD4Bv1G138310	protein EARLY-RESPONSIVE TO DEHYDRATION 7, chloroplastic-like [Aegilops tauschii subsp. tauschii]	5.27143	1.92656	1.45217	0.0372571	1	up
TRITD2Av1G234280	protein SPIRAL1-like 4 [Aegilops tauschii subsp. tauschii]	2.22337	6.00533	-1.4335	0.0384442	1	down
TRITD4Av1G057300	PHD and RING finger domain-containing protein 1 [Triticum urartu]	10.9539	4.20835	1.38012	0.0386313	1	up
TRITD1Av1G040730	probable mixed-linked glucan synthase 8 [Aegilops tauschii subsp. tauschii]	5.4036	2.07174	1.38308	0.0386434	1	up
TRITD2Bv1G180610	probable leucine-rich repeat receptor-like protein kinase At5g63930 [Aegilops tauschii subsp. tauschii]	4.32378	1.66415	1.37751	0.0397013	1	up
TRITD1Bv1G158410	uncharacterized acetyltransferase At3g50280-like [Aegilops tauschii subsp. tauschii]	2.7357	1.03924	1.39638	0.0408303	1	up
TRITD0Uv1G009860	Heat shock protein 83 [Triticum urartu]	5.12321	13.1751	-1.36269	0.0412966	1	down
TRITD6Av1G009360	alpha-gliadin, partial [Triticum macha];alpha-gliadin, partial [Triticum aestivum];alpha-gliadin [Triticum dicoccoides]	17.9789	6.99727	1.36144	0.0415424	1	up
TRITD3Bv1G261220	glutathione S-transferase U8-like [Aegilops tauschii subsp. tauschii]	1.39226	3.66406	-1.39602	0.0441401	1	down
TRITD7Av1G047310	uncharacterized protein LOC109753358 [Aegilops tauschii subsp. tauschii];hypothetical protein TRIUR3_26754 [Triticum urartu]	2.29858	5.82265	-1.34093	0.0444602	1	down
TRITD6Bv1G010660	ribulose-1,5-bisphosphate carboxylase/oxygenase large subunit (chloroplast) [Hordeum chilense]	11.7552	4.65385	1.3368	0.0458125	1	up
TRITD2Bv1G036280	flocculation protein FLO11-like [Aegilops tauschii subsp. tauschii]	1.72151	0.673731	1.35343	0.0461435	1	up
TRITD7Av1G069030	protein TIFY 11e-like [Aegilops tauschii subsp. tauschii];Protein TIFY 3A [Triticum urartu]	1.47982	0.573989	1.36633	0.0473749	1	up
TRITD1Bv1G004620	phosphoinositide phosphatase SAC7-like [Aegilops tauschii subsp. tauschii]	1.17922	0.45402	1.37701	0.0481744	1	up
TRITD7Av1G028320	ATP synthase F0 subunit 1 (mitochondrion) [Oryza sativa Japonica Group]	4.4636	1.75558	1.34626	0.0487682	1	up

## Sheet: AtWW_L vs AtWC_L
Table S10 continued. Differentially expressed genes between treatment groups originating from the same parent group.
Gene ID	Description	FPKM.AtWW_L	FPKM.AtWC_L	log2(fold-change)	pval	qval	regulation
TRITD3Bv1G283150	probable LRR receptor-like serine/threonine-protein kinase At1g67720 [Aegilops tauschii subsp. tauschii];unnamed protein product [Triticum aestivum]	0.212834	7.9725	-5.22723	4.04898e-11	1.10246e-06	down
TRITD1Av1G206570	phosphomethylethanolamine N-methyltransferase-like [Aegilops tauschii subsp. tauschii];heat responsive transcription factor protein, partial [Triticum aestivum]	344.435	22.1301	3.96015	5.05004e-08	0.000687512	up
TRITD3Bv1G047690	probable serine incorporator isoform X1 [Aegilops tauschii subsp. tauschii];unnamed protein product [Triticum aestivum];predicted protein [Hordeum vulgare subsp. vulgare]	21.2621	1.45224	3.87193	1.0599e-07	0.000855478	up
TRITD4Av1G219830	predicted protein [Hordeum vulgare subsp. vulgare];G-type lectin S-receptor-like serine/threonine-protein kinase At1g34300 [Aegilops tauschii subsp. tauschii]	0.464417	7.31823	-3.978	1.25676e-07	0.000855478	down
TRITD5Bv1G142860	phosphatidylinositol 4-kinase gamma 5-like isoform X2 [Aegilops tauschii subsp. tauschii];phosphatidylinositol 4-kinase gamma 5-like isoform X1 [Aegilops tauschii subsp. tauschii]	2.97936	38.4739	-3.69081	5.59647e-07	0.00259054	down
TRITD1Bv1G202230	phosphomethylethanolamine N-methyltransferase-like [Aegilops tauschii subsp. tauschii]	636.662	53.9175	3.5617	5.70856e-07	0.00259054	up
TRITD6Bv1G008220	predicted protein [Hordeum vulgare subsp. vulgare]	0.481292	6.05008	-3.65197	8.71914e-07	0.00301413	down
TRITD7Av1G056150	predicted protein [Hordeum vulgare subsp. vulgare];nischarin-like [Aegilops tauschii subsp. tauschii]	14.8167	1.27095	3.54325	8.85598e-07	0.00301413	up
TRITD6Bv1G204340	dehydrin-/LEA group 2-like protein [Thinopyrum elongatum];dehydrin DHN3 isoform X2 [Aegilops tauschii subsp. tauschii];dehydrin DHN3 isoform X1 [Aegilops tauschii subsp. tauschii]	14.2517	1.25012	3.511	1.02374e-06	0.00309716	up
TRITD5Av1G031300	TB2/DP1 protein [Triticum aestivum]	54.7166	5.22454	3.3886	1.85337e-06	0.0047768	up
TRITD5Av1G244710	putative LRR receptor-like serine/threonine-protein kinase [Dichanthelium oligosanthes]	1.05279	12.1708	-3.53113	1.92981e-06	0.0047768	down
TRITD4Bv1G193500	Beta-amylase 1, chloroplastic [Triticum urartu]	11.2555	1.12395	3.32398	3.11973e-06	0.00679782	up
TRITD3Av1G038850	probable serine incorporator isoform X1 [Aegilops tauschii subsp. tauschii];probable serine incorporator isoform X2 [Aegilops tauschii subsp. tauschii];predicted protein [Hordeum vulgare subsp. vulgare];unnamed protein product [Triticum aestivum]	24.7328	2.53092	3.28869	3.24562e-06	0.00679782	up
TRITD5Bv1G030180	predicted protein [Hordeum vulgare subsp. vulgare]	28.1042	3.08932	3.18542	6.68709e-06	0.0130054	up
TRITD1Av1G156270	late embryogenesis abundant protein, group 3-like [Aegilops tauschii subsp. tauschii]	15.5463	1.73735	3.16161	8.50415e-06	0.0151364	up
TRITD6Av1G207420	Dehydrin DHN3 [Triticum urartu];WZY2-1 protein [Triticum aestivum];Cold shock protein CS66 [Triticum urartu]	6.92711	0.794774	3.12364	8.89459e-06	0.0151364	up
TRITD5Bv1G117680	predicted protein [Hordeum vulgare subsp. vulgare];uncharacterized protein LOC109754359 [Aegilops tauschii subsp. tauschii]	30.7196	3.57151	3.10455	9.63134e-06	0.015426	up
TRITD1Av1G178780	hypothetical protein TRIUR3_27602 [Triticum urartu]	18.6927	166.166	-3.15208	1.31993e-05	0.0199661	down
TRITD3Av1G226230	unnamed protein product [Triticum aestivum];Delta-1-pyrroline-5-carboxylate synthase [Triticum urartu]	53.0768	6.66972	2.99238	1.57222e-05	0.0214024	up
TRITD7Av1G095060	hypothetical protein TRIUR3_01970 [Triticum urartu]	1.23502	10.8802	-3.1391	1.66433e-05	0.0214024	down
TRITD1Av1G006510	EGF domain-specific O-linked N-acetylglucosamine transferase-like [Aegilops tauschii subsp. tauschii]	15.6134	1.95851	2.99495	1.68091e-05	0.0214024	up
TRITD3Bv1G145280	unnamed protein product [Triticum aestivum]	19.3839	2.42878	2.99656	1.72929e-05	0.0214024	up
TRITD6Av1G207530	Dehydrin DHN3 [Triticum urartu];dehydrin DHN3 isoform X1 [Aegilops tauschii subsp. tauschii];dehydrin WZY2 [Triticum aestivum];dehydrin DHN3 isoform X2 [Aegilops tauschii subsp. tauschii]	79.513	10.4121	2.93293	2.20667e-05	0.0251873	up
TRITD7Bv1G131560	pre-mRNA cleavage factor Im 25 kDa subunit 1-like [Aegilops tauschii subsp. tauschii]	25.2208	3.24772	2.95711	2.22012e-05	0.0251873	up
TRITD3Av1G166900	unnamed protein product [Triticum aestivum];putative protein phosphatase 2C 50 [Triticum urartu]	9.05539	1.1651	2.95832	2.44857e-05	0.0266679	up
TRITD6Bv1G022910	S-(+)-linalool synthase, chloroplastic-like [Aegilops tauschii subsp. tauschii]	0.780005	6.48928	-3.0565	2.56159e-05	0.0268257	down
TRITD2Av1G184670	unnamed protein product [Triticum aestivum];uncharacterized protein At4g26450-like [Aegilops tauschii subsp. tauschii];hypothetical protein TRIUR3_12245 [Triticum urartu]	9.26536	1.27391	2.86258	3.57487e-05	0.0360506	up
TRITD2Av1G163520	70 kDa peptidyl-prolyl isomerase [Triticum urartu]	3.01911	23.0481	-2.93245	4.31923e-05	0.0414317	down
TRITD1Bv1G148780	1-deoxy-D-xylulose-5-phosphate synthase 1, chloroplastic [Aegilops tauschii subsp. tauschii]	9.69095	1.36792	2.82465	4.4128e-05	0.0414317	up
TRITD3Bv1G197600	unnamed protein product [Triticum aestivum]	0.970759	7.4156	-2.93338	5.0217e-05	0.0445322	down
TRITD6Bv1G000160	receptor kinase-like protein Xa21 [Aegilops tauschii subsp. tauschii];probable LRR receptor-like serine/threonine-protein kinase At3g47570 [Aegilops tauschii subsp. tauschii]	0.515383	3.93871	-2.93401	5.07014e-05	0.0445322	down
TRITD3Av1G017160	indole-2-monooxygenase-like [Aegilops tauschii subsp. tauschii]	1.59313	11.8075	-2.88977	5.91713e-05	0.0503474	down
TRITD6Bv1G214580	wall-associated receptor kinase 1-like [Aegilops tauschii subsp. tauschii]	0.437001	3.29723	-2.91555	6.51307e-05	0.0528748	down
TRITD3Bv1G205350	unnamed protein product [Triticum aestivum]	34.8396	5.25318	2.72947	6.65481e-05	0.0528748	up
TRITD1Av1G219080	CTP synthase-like [Aegilops tauschii subsp. tauschii];CTP synthase 1 [Triticum urartu]	100.07	15.1556	2.72309	6.79674e-05	0.0528748	up
TRITD2Av1G234270	beta-carotene 3-hydroxylase, chloroplastic-like [Aegilops tauschii subsp. tauschii]	7.27097	1.06653	2.76922	7.37302e-05	0.0557646	up
TRITD4Bv1G141980	uncharacterized protein At1g01500-like [Aegilops tauschii subsp. tauschii]	37.7136	5.89787	2.67682	9.11211e-05	0.0669924	up
TRITD2Av1G004960	probable LRR receptor-like serine/threonine-protein kinase At1g53440 isoform X3 [Aegilops tauschii subsp. tauschii];Cysteine-rich receptor-like protein kinase 28 [Triticum urartu]	1.56088	10.9393	-2.80909	9.34961e-05	0.0669924	down
TRITD5Bv1G206330	protein NRT1/ PTR FAMILY 6.4 isoform X2 [Aegilops tauschii subsp. tauschii]	8.54667	1.32992	2.68402	9.76798e-05	0.0681917	up
TRITD6Bv1G185560	small heat shock protein Hsp23.5 [Triticum aestivum]	3.21186	22.1608	-2.78653	0.000100853	0.0681917	down
TRITD4Bv1G205050	protein WEAK CHLOROPLAST MOVEMENT UNDER BLUE LIGHT 1-like [Aegilops tauschii subsp. tauschii]	2.97344	0.455144	2.70774	0.000104588	0.0681917	up
TRITD2Bv1G262930	predicted protein [Hordeum vulgare subsp. vulgare];unnamed protein product [Triticum aestivum]	1.21746	8.288	-2.76716	0.000105188	0.0681917	down
TRITD2Av1G287760	RecName: Full=Protochlorophyllide reductase A, chloroplastic; Short=PCR A; AltName: Full=NADPH-protochlorophyllide oxidoreductase A; Short=POR A; Flags: Precursor	82.4605	13.268	2.63575	0.000108297	0.0685747	up
TRITD4Bv1G122210	uncharacterized protein LOC109787649 [Aegilops tauschii subsp. tauschii]	5.59487	38.5395	-2.78416	0.000112182	0.06942	down
TRITD4Av1G043380	hypothetical protein TRIUR3_29768 [Triticum urartu]	16.3842	2.64723	2.62975	0.00012758	0.0771947	up
TRITD1Bv1G220620	S-type anion channel SLAH2-like [Aegilops tauschii subsp. tauschii]	1.38186	9.19337	-2.73398	0.000134792	0.0797849	down
TRITD4Av1G081560	glycine-rich protein 2-like [Aegilops tauschii subsp. tauschii];unknown [Zea mays];predicted protein [Hordeum vulgare subsp. vulgare]	12.158	1.97713	2.62043	0.000139898	0.0810454	up
TRITD6Av1G158120	Trehalose-phosphate phosphatase [Triticum urartu]	15.6006	2.60238	2.5837	0.000154468	0.0876219	up
TRITD4Bv1G187770	cold responsive protein [Aegilops umbellulata]	13.7397	88.0737	-2.68036	0.00016604	0.0905704	down
TRITD1Av1G037520	putative glucan 1,3-beta-glucosidase A [Triticum urartu]	0.562974	3.67662	-2.70724	0.000173911	0.0905704	down
TRITD1Av1G135600	probable trehalose-phosphate phosphatase 2 isoform X1 [Aegilops tauschii subsp. tauschii]	12.1168	2.04328	2.56805	0.000173913	0.0905704	up
TRITD7Bv1G118700	purine-uracil permease NCS1-like [Aegilops tauschii subsp. tauschii];putative allantoin permease [Triticum urartu]	3.3308	0.552926	2.59071	0.000178898	0.0905704	up
TRITD0Uv1G090180	Wall-associated receptor kinase 2 [Triticum urartu]	1.53103	9.86856	-2.68834	0.000179056	0.0905704	down
TRITD6Av1G201730	serine/threonine-protein kinase RIPK-like [Aegilops tauschii subsp. tauschii]	4.55059	0.75423	2.59298	0.000182276	0.0905704	up
TRITD2Bv1G091120	probable glutathione S-transferase GSTU6 [Aegilops tauschii subsp. tauschii]	2.04163	13.151	-2.68738	0.00018295	0.0905704	down
TRITD2Bv1G084440	uncharacterized protein LOC109735990 [Aegilops tauschii subsp. tauschii]	7.72008	1.3087	2.56048	0.000206391	0.100139	up
TRITD6Av1G193300	E3 ubiquitin-protein ligase ATL31-like [Aegilops tauschii subsp. tauschii]	10.2617	1.77351	2.53259	0.000209635	0.100139	up
TRITD5Av1G228510	Xanthoxin dehydrogenase [Triticum urartu]	7.24664	1.25758	2.52666	0.000237254	0.111379	up
TRITD6Bv1G194460	bZIP transcription factor B [Triticum aestivum]	9.73499	1.71825	2.50224	0.00026039	0.119086	up
TRITD2Av1G176620	potassium transporter 1-like [Aegilops tauschii subsp. tauschii];high-affinity potassium transporter [Triticum aestivum]	2.50094	15.0655	-2.59071	0.000262419	0.119086	down
TRITD5Bv1G152380	cinnamoyl-CoA reductase 1-like [Aegilops tauschii subsp. tauschii];Bifunctional dihydroflavonol 4-reductase/flavanone 4-reductase [Triticum urartu]	8.39577	50.0557	-2.5758	0.000271958	0.121391	down
TRITD4Av1G025620	allene oxide synthase 2-like [Aegilops tauschii subsp. tauschii]	1.1002	6.68094	-2.60229	0.000276646	0.121492	down
TRITD7Av1G198590	hypothetical protein TRIUR3_15866 [Triticum urartu]	1.16663	7.11456	-2.60843	0.000282048	0.121899	down
TRITD1Bv1G132890	SNF1-type serine-threonine protein kinase [Triticum polonicum];serine/threonine-protein kinase SAPK3 [Aegilops tauschii subsp. tauschii];Serine/threonine-protein kinase SAPK3 [Triticum urartu]	7.43111	1.33753	2.47401	0.000302511	0.127707	up
TRITD4Bv1G118420	abscisic acid receptor PYL4-like [Aegilops tauschii subsp. tauschii]	2.00035	12.0256	-2.58779	0.000304867	0.127707	down
TRITD7Bv1G051810	uncharacterized protein LOC109753877 [Aegilops tauschii subsp. tauschii]	0.335646	2.00052	-2.57536	0.000342368	0.140775	down
TRITD3Av1G278770	photosystem II protein D2 [Festuca ovina];photosystem II 44 kDa protein (chloroplast) [Agrostis stolonifera];hypothetical protein BRADI_1g70724v3 [Brachypodium distachyon];photosystem II CP43 chlorophyll apoprotein (chloroplast) [Commiphora foliacea];photosystem II CP43 chlorophyll apoprotein (chloroplast) [Sorghum bicolor];hypothetical protein SETIT_J018300v2 [Setaria italica]	7.32542	42.1944	-2.52607	0.000346406	0.140775	down
TRITD4Av1G042650	serine/threonine protein phosphatase 2C 30 [Triticum aestivum];probable protein phosphatase 2C 30 [Aegilops tauschii subsp. tauschii]	18.5948	3.47897	2.41816	0.000355197	0.142225	up
TRITD0Uv1G062720	unnamed protein product [Triticum aestivum]	2.48922	14.5379	-2.54606	0.000371953	0.146776	down
TRITD5Av1G143500	CBL-interacting protein kinase 16 [Triticum urartu]	10.12	1.88442	2.42502	0.000392121	0.151026	up
TRITD4Av1G069630	receptor-like protein kinase FERONIA [Aegilops tauschii subsp. tauschii];Receptor-like protein kinase FERONIA [Triticum urartu]	6.85034	1.29873	2.39908	0.000393817	0.151026	up
TRITD5Av1G231760	putative receptor-like protein kinase At3g47110 [Aegilops tauschii subsp. tauschii]	12.8936	71.7286	-2.4759	0.000443559	0.167739	down
TRITD6Bv1G140350	HOX1 [Triticum aestivum]	7.83554	1.48826	2.39641	0.000463461	0.172864	up
TRITD6Bv1G134520	phosphoenolpyruvate carboxylase kinase 1-like [Aegilops tauschii subsp. tauschii];Phosphoenolpyruvate carboxylase kinase 1 [Triticum urartu]	19.7141	3.83728	2.36107	0.000476833	0.175265	up
TRITD7Av1G255880	aspartyl protease family protein At5g10770-like isoform X2 [Aegilops tauschii subsp. tauschii];Aspartic proteinase nepenthesin-2 [Triticum urartu]	1.03515	5.85844	-2.50068	0.000482771	0.175265	down
TRITD3Av1G133080	protein ANTAGONIST OF LIKE HETEROCHROMATIN PROTEIN 1-like [Aegilops tauschii subsp. tauschii]	8.08104	1.57432	2.35981	0.000495679	0.177584	up
TRITD1Bv1G012090	3-ketoacyl-CoA synthase 12-like [Aegilops tauschii subsp. tauschii];3-ketoacyl-CoA synthase 21 [Triticum urartu]	3.08481	16.9217	-2.45562	0.000519137	0.183572	down
TRITD3Bv1G051800	unnamed protein product [Triticum aestivum];UDP-glycosyltransferase 73C7 [Triticum urartu]	0.619705	3.44888	-2.47648	0.000543585	0.189753	down
TRITD6Bv1G185080	E3 ubiquitin-protein ligase ATL31-like [Aegilops tauschii subsp. tauschii]	11.5559	2.29653	2.33111	0.00055611	0.191668	up
TRITD3Bv1G219120	unnamed protein product [Triticum aestivum];transcription factor bHLH128-like [Aegilops tauschii subsp. tauschii]	1.8308	9.94369	-2.4413	0.000588887	0.200428	down
TRITD6Bv1G228450	wall-associated receptor kinase 2-like isoform X1 [Aegilops tauschii subsp. tauschii];Wall-associated receptor kinase 4 [Triticum urartu]	3.12601	16.6004	-2.40882	0.000633927	0.209695	down
TRITD3Bv1G012020	unnamed protein product [Triticum aestivum];hypothetical protein TRIUR3_22931 [Triticum urartu]	9.63237	1.94359	2.30917	0.000635298	0.209695	up
TRITD6Bv1G147000	mechanosensitive ion channel protein 6-like [Aegilops tauschii subsp. tauschii]	22.878	4.6884	2.28679	0.000641785	0.209695	up
TRITD4Av1G210120	cysteine-rich receptor-like protein kinase 10 [Aegilops tauschii subsp. tauschii]	0.825062	4.45969	-2.43437	0.000646921	0.209695	down
TRITD4Bv1G168230	pentatricopeptide repeat-containing protein At5g15280 isoform X1 [Aegilops tauschii subsp. tauschii];hypothetical protein TRIUR3_05046 [Triticum urartu];pentatricopeptide repeat-containing protein At5g15280 isoform X2 [Aegilops tauschii subsp. tauschii]	1.73702	0.347212	2.32272	0.000675082	0.216248	up
TRITD5Av1G071960	putative pumilio homolog 7, chloroplastic [Aegilops tauschii subsp. tauschii];Putative pumilio-like protein 7, chloroplastic [Triticum urartu]	7.17545	1.46192	2.2952	0.000696022	0.217411	up
TRITD0Uv1G043630	protein TIFY 10c-like [Aegilops tauschii subsp. tauschii];hypothetical protein TRIUR3_32679 [Triticum urartu]	1.41869	7.63627	-2.42831	0.000702729	0.217411	down
TRITD4Bv1G014800	receptor protein kinase TMK1-like [Aegilops tauschii subsp. tauschii]	6.26963	1.29199	2.27878	0.000703413	0.217411	up
TRITD6Av1G037420	protein CHLOROPLAST IMPORT APPARATUS 2-like isoform X1 [Aegilops tauschii subsp. tauschii];protein CHLOROPLAST IMPORT APPARATUS 2-like isoform X2 [Aegilops tauschii subsp. tauschii];Protein CHLOROPLAST IMPORT APPARATUS 2 [Triticum urartu]	6.27321	1.27287	2.30112	0.00071065	0.217411	up
TRITD7Bv1G207690	disease resistance protein RPM1-like [Aegilops tauschii subsp. tauschii]	0.572651	3.03322	-2.40512	0.000751167	0.226288	down
TRITD1Bv1G007900	EGF domain-specific O-linked N-acetylglucosamine transferase-like [Aegilops tauschii subsp. tauschii]	6.24833	1.28851	2.27777	0.000756287	0.226288	up
TRITD2Bv1G036450	WRKY49 transcriptional factor [Triticum aestivum]	1.86113	9.64079	-2.37297	0.000804415	0.238072	down
TRITD1Av1G008870	3-ketoacyl-CoA synthase 12-like [Aegilops tauschii subsp. tauschii];3-ketoacyl-CoA synthase 21 [Triticum urartu]	0.87737	4.58016	-2.38414	0.000840787	0.246161	down
TRITD4Av1G217320	DNA damage-repair/toleration protein DRT100-like [Aegilops tauschii subsp. tauschii];ice recrystallization inhibition protein 1 [Hordeum vulgare subsp. vulgare]	2.92464	14.9825	-2.35695	0.000849832	0.246162	down
TRITD7Av1G236900	hypothetical protein TRIUR3_19027 [Triticum urartu];BOI-related E3 ubiquitin-protein ligase 1-like [Aegilops tauschii subsp. tauschii]	0.961364	5.02371	-2.3856	0.000878366	0.251749	down
TRITD2Bv1G025780	seven trans-membrane protein [Triticum aestivum];predicted protein [Hordeum vulgare subsp. vulgare];MLO-like protein 1 [Aegilops tauschii subsp. tauschii];MLO-like protein 1 [Triticum urartu]	0.604798	3.09695	-2.35632	0.000916115	0.259833	down
TRITD2Av1G011850	crocetin glucosyltransferase 2-like isoform X2 [Aegilops tauschii subsp. tauschii];unnamed protein product [Triticum aestivum]	3.9723	0.832545	2.25437	0.000942713	0.264621	up
TRITD0Uv1G024750	unnamed protein product [Triticum aestivum]	15.1876	3.22051	2.23753	0.000990325	0.270575	up
TRITD5Bv1G221060	wall-associated receptor kinase 2-like [Aegilops tauschii subsp. tauschii]	1.99033	9.93961	-2.32018	0.000998876	0.270575	down
TRITD6Av1G154330	homeodomain-containing transcription factor A1 [Triticum timopheevii subsp. araraticum];Homeobox-leucine zipper protein HOX24 [Triticum urartu]	8.1834	1.73942	2.23409	0.00100244	0.270575	up
TRITD3Bv1G127600	dnaJ homolog subfamily B member 7-like [Aegilops tauschii subsp. tauschii]	16.0999	3.46187	2.21743	0.00100368	0.270575	up
TRITD2Bv1G132150	probable pyridoxal 5'-phosphate synthase subunit PDX1.1 [Aegilops tauschii subsp. tauschii];putative pyridoxal biosynthesis protein PDX1.1 [Triticum urartu]	32.9684	7.22193	2.19063	0.00103068	0.271335	up
TRITD1Bv1G220520	putative receptor-like protein kinase At4g00960 [Aegilops tauschii subsp. tauschii]	0.69009	3.50153	-2.34313	0.00103299	0.271335	down
TRITD4Av1G056210	probable xyloglucan 6-xylosyltransferase 1 [Aegilops tauschii subsp. tauschii];Putative glycosyltransferase 2 [Triticum urartu]	4.03938	0.863861	2.22526	0.00104023	0.271335	up
TRITD5Av1G257190	uncharacterized protein LOC109783076 isoform X2 [Aegilops tauschii subsp. tauschii];uncharacterized protein LOC109783076 isoform X1 [Aegilops tauschii subsp. tauschii];hypothetical protein TRIUR3_01226 [Triticum urartu]	9.83698	2.09062	2.23428	0.00104636	0.271335	up
TRITD7Bv1G134920	uncharacterized protein LOC109757601 [Aegilops tauschii subsp. tauschii]	1.92296	9.81411	-2.35153	0.00108844	0.279585	down
TRITD6Av1G199570	bZIP transcription factor [Triticum urartu];ABSCISIC ACID-INSENSITIVE 5-like protein 5 [Triticum urartu]	3.16423	0.67012	2.23936	0.00113462	0.286546	up
TRITD4Bv1G165680	heat shock factor A6 [Triticum aestivum]	45.2387	10.0607	2.16883	0.00113658	0.286546	up
TRITD3Av1G213390	unnamed protein product [Triticum aestivum]	11.2046	2.49291	2.16819	0.00117142	0.292619	up
TRITD3Bv1G255460	imp biosynthesis protein (chloroplast) [Oryza sativa Indica Group]	185.71	41.5772	2.15919	0.00119273	0.295234	up
TRITD1Av1G184510	Chlorophyll a-b binding protein 3C, chloroplastic [Triticum urartu];light harvesting chlorophyll a/b-binding protein Lhcb1 [Hordeum vulgare subsp. vulgare]	5.63866	1.23638	2.18924	0.00124973	0.306555	up
TRITD2Bv1G062570	leucine-rich repeat extensin-like protein 6 [Aegilops tauschii subsp. tauschii];unnamed protein product [Triticum aestivum]	10.8373	2.42706	2.15873	0.00126217	0.306843	up
TRITD2Av1G158620	transcription factor bHLH35-like [Aegilops tauschii subsp. tauschii];bHLH27 [Triticum aestivum];unnamed protein product [Triticum aestivum]	1.69573	8.26393	-2.28492	0.00130955	0.315544	down
TRITD5Bv1G219360	wall-associated receptor kinase 2-like [Aegilops tauschii subsp. tauschii]	0.895602	4.31544	-2.26858	0.00136135	0.325149	down
TRITD2Bv1G001360	unnamed protein product [Triticum aestivum];acyl transferase 15-like [Aegilops tauschii subsp. tauschii]	11.0221	2.52912	2.12369	0.00149033	0.350658	up
TRITD4Av1G056670	COBRA-like protein 7 [Aegilops tauschii subsp. tauschii]	5.04821	1.15633	2.12622	0.00150613	0.350658	up
TRITD6Av1G157680	S-adenosylmethionine synthase 3 [Aegilops tauschii subsp. tauschii];S-adenosylmethionine synthase 1 [Triticum urartu];S-adenosylmethionine synthase [Zea mays];putative AdoMet synthase 1 [Hordeum vulgare subsp. vulgare]	123.266	28.6797	2.10367	0.00151568	0.350658	up
TRITD3Bv1G164350	unnamed protein product [Triticum aestivum]	2.14637	10.2005	-2.24866	0.00152167	0.350658	down
TRITD6Bv1G038790	Chlorophyll a-b binding protein 25, chloroplastic [Triticum urartu];Chlorophyll a-b binding protein 3C, chloroplastic [Triticum urartu]	6.08367	1.37745	2.14294	0.00153255	0.350658	up
TRITD3Bv1G122070	predicted protein [Hordeum vulgare subsp. vulgare]	6.09345	1.40279	2.11896	0.00156931	0.35108	up
TRITD7Bv1G039240	UDP-glycosyltransferase 73C5-like [Aegilops tauschii subsp. tauschii];hypothetical protein TRIUR3_32422 [Triticum urartu]	19.4694	4.53774	2.10116	0.00157157	0.35108	up
TRITD7Av1G174670	pre-mRNA cleavage factor Im 25 kDa subunit 1-like [Aegilops tauschii subsp. tauschii]	14.7996	3.40487	2.11988	0.00157659	0.35108	up
TRITD3Bv1G196080	unnamed protein product [Triticum aestivum]	27.6185	6.45388	2.0974	0.00159172	0.35108	up
TRITD1Bv1G164920	coiled-coil domain-containing protein 115-like [Aegilops tauschii subsp. tauschii]	18.02	83.3253	-2.20916	0.00160419	0.35108	down
TRITD3Bv1G149640	unnamed protein product [Triticum aestivum]	11.3335	2.60415	2.12172	0.00161176	0.35108	up
TRITD5Av1G208140	uncharacterized protein LOC109779480 [Aegilops tauschii subsp. tauschii];hypothetical protein TRIUR3_15747 [Triticum urartu]	42.322	9.88742	2.09774	0.00167624	0.35615	up
TRITD4Av1G175370	tetrapyrrole-binding protein, chloroplastic [Aegilops tauschii subsp. tauschii]	26.5191	6.23522	2.08852	0.00168995	0.35615	up
TRITD2Av1G019570	unnamed protein product [Triticum aestivum];predicted protein [Hordeum vulgare subsp. vulgare];MLO-like protein 1 [Triticum urartu];MLO-like protein 1 [Aegilops tauschii subsp. tauschii];seven trans-membrane protein [Triticum aestivum]	0.838287	3.89701	-2.21685	0.00168998	0.35615	down
TRITD2Av1G260420	indolin-2-one monooxygenase-like [Aegilops tauschii subsp. tauschii]	50.1006	11.8724	2.07722	0.00172686	0.35615	up
TRITD0Uv1G065410	alpha-amylase/trypsin inhibitor-like [Aegilops tauschii subsp. tauschii]	1.3036	6.18513	-2.2463	0.00173086	0.35615	down
TRITD5Av1G209770	protein NRT1/ PTR FAMILY 6.4 isoform X1 [Aegilops tauschii subsp. tauschii];protein NRT1/ PTR FAMILY 6.4 isoform X2 [Aegilops tauschii subsp. tauschii];disease resistance protein RGA2-like [Aegilops tauschii subsp. tauschii]	5.80192	1.36084	2.09203	0.00173526	0.35615	up
TRITD0Uv1G001380	predicted protein [Hordeum vulgare subsp. vulgare]	11.2215	51.8604	-2.20837	0.0017372	0.35615	down
TRITD2Bv1G189930	hsp70-Hsp90 organizing protein [Aegilops tauschii subsp. tauschii]	0.942298	4.39476	-2.22153	0.00173968	0.35615	down
TRITD1Bv1G216770	common plant regulatory factor 1-like [Aegilops tauschii subsp. tauschii];GBF1 [Triticum aestivum]	4.54193	1.04733	2.11659	0.00177673	0.357803	up
TRITD5Bv1G138230	ABA 8'-hydroxylase [Triticum aestivum]	5.63188	1.31998	2.0931	0.00177909	0.357803	up
TRITD1Bv1G155040	serine/threonine-protein kinase SAPK4-like [Aegilops tauschii subsp. tauschii]	26.607	6.31696	2.0745	0.00178717	0.357803	up
TRITD3Bv1G282090	probable aquaporin TIP1-2 [Aegilops tauschii subsp. tauschii];unnamed protein product [Triticum aestivum]	62.699	14.9418	2.06908	0.00180957	0.359642	up
TRITD7Av1G157640	NAC transcription factor [Triticum aestivum]	11.4209	51.8379	-2.18234	0.00183637	0.362324	down
TRITD3Bv1G165960	unnamed protein product [Triticum aestivum]	2.87638	0.66222	2.11887	0.00188233	0.36872	up
TRITD4Bv1G117170	COBRA-like protein 7 [Aegilops tauschii subsp. tauschii]	3.64254	0.857171	2.08729	0.00192536	0.374456	up
TRITD1Bv1G217260	CTP synthase-like [Aegilops tauschii subsp. tauschii];CTP synthase 1 [Triticum urartu]	61.0018	14.7279	2.0503	0.00195028	0.375919	up
TRITD6Av1G161330	uncharacterized protein LOC109781716 [Aegilops tauschii subsp. tauschii]	1.33546	6.14485	-2.20204	0.0019605	0.375919	down
TRITD1Av1G169340	Serine/threonine-protein kinase SAPK4 [Triticum urartu]	54.2995	13.13	2.04807	0.00199176	0.375977	up
TRITD6Bv1G050550	protein CHLOROPLAST IMPORT APPARATUS 2-like isoform X2 [Aegilops tauschii subsp. tauschii];protein CHLOROPLAST IMPORT APPARATUS 2-like isoform X1 [Aegilops tauschii subsp. tauschii]	23.6977	5.73489	2.04691	0.00202224	0.375977	up
TRITD5Bv1G136780	1-aminocyclopropane-1-carboxylate oxidase 1-like [Aegilops tauschii subsp. tauschii]	10.0232	2.39899	2.06285	0.00202684	0.375977	up
TRITD4Av1G060760	calmodulin [Aegilops tauschii subsp. tauschii]	8.84498	2.07821	2.08952	0.00202749	0.375977	up
TRITD3Bv1G144240	unnamed protein product [Triticum aestivum]	1.8992	8.67078	-2.19077	0.00202984	0.375977	down
TRITD4Bv1G119780	probable protein phosphatase 2C 32 [Aegilops tauschii subsp. tauschii]	19.3583	4.6836	2.04727	0.00207369	0.379216	up
TRITD5Av1G149830	Heat shock protein 81-2 [Triticum urartu]	1.31348	5.92126	-2.17251	0.00207519	0.379216	down
TRITD6Bv1G007990	subtilisin-like protease SBT3.8 isoform X1 [Aegilops tauschii subsp. tauschii]	1.01752	4.57433	-2.16851	0.00213628	0.387778	down
TRITD5Av1G255420	hypothetical protein TRIUR3_05584 [Triticum urartu]	0.255756	1.16759	-2.1907	0.00215477	0.388544	down
TRITD2Bv1G232630	serine-threonine protein kinase [Triticum aestivum]	10.7452	2.59443	2.05021	0.00224624	0.402373	up
TRITD3Av1G212310	uncharacterized protein LOC109767691 [Aegilops tauschii subsp. tauschii];hypothetical protein TRIUR3_18531 [Triticum urartu]	195.154	48.1964	2.01761	0.00226655	0.403357	up
TRITD5Bv1G061570	putative pumilio homolog 7, chloroplastic [Aegilops tauschii subsp. tauschii]	2.84544	0.680238	2.06454	0.00234536	0.414672	up
TRITD4Av1G260720	receptor-like protein 2 [Aegilops tauschii subsp. tauschii]	1.54711	6.86057	-2.14875	0.0024351	0.42776	down
TRITD5Bv1G182450	uncharacterized protein LOC109774824 [Aegilops tauschii subsp. tauschii]	2.75858	0.667091	2.04797	0.00262322	0.455385	up
TRITD4Av1G215860	predicted protein [Hordeum vulgare subsp. vulgare]	7.84547	1.92254	2.02885	0.00262581	0.455385	up
TRITD3Bv1G183490	unnamed protein product [Triticum aestivum]	9.63353	2.40888	1.9997	0.00267804	0.461505	up
TRITD2Bv1G232570	adenosylhomocysteinase [Aegilops tauschii subsp. tauschii];adenosylhomocysteinase [Brachypodium distachyon];S-adenosyl-L-homocysteine hydrolase [Hordeum vulgare subsp. vulgare];Adenosylhomocysteinase [Triticum urartu];RecName: Full=Adenosylhomocysteinase; Short=AdoHcyase; AltName: Full=S-adenosyl-L-homocysteine hydrolase	402.166	102.449	1.97288	0.00275606	0.471962	up
TRITD3Av1G003200	uncharacterized protein LOC109738498 [Aegilops tauschii subsp. tauschii]	2.69697	11.7039	-2.11758	0.00282934	0.481483	down
TRITD1Av1G116830	auxin-responsive protein SAUR32-like [Aegilops tauschii subsp. tauschii]	10.8611	2.67563	2.02122	0.00287295	0.485868	up
TRITD5Av1G033370	MDIS1-interacting receptor like kinase 2-like [Aegilops tauschii subsp. tauschii]	0.421134	1.81562	-2.10811	0.0030642	0.511995	down
TRITD2Bv1G191820	homeobox-leucine zipper protein HOX22-like [Aegilops tauschii subsp. tauschii]	11.5695	2.94748	1.97277	0.00306505	0.511995	up
TRITD0Uv1G058580	hypothetical protein TRIUR3_00455 [Triticum urartu]	22.7885	5.88447	1.95332	0.00317562	0.527231	up
TRITD4Av1G055360	abscisic acid receptor PYL4-like [Aegilops tauschii subsp. tauschii]	1.53948	6.60152	-2.10035	0.00324535	0.535541	down
TRITD6Bv1G147550	uncharacterized protein LOC109781716 [Aegilops tauschii subsp. tauschii]	1.55072	6.53284	-2.07477	0.00335492	0.549806	down
TRITD3Av1G171110	Bidirectional sugar transporter SWEET2b [Triticum urartu];bidirectional sugar transporter SWEET2b-like [Aegilops tauschii subsp. tauschii]	6.55496	1.66764	1.97478	0.0033814	0.549806	up
TRITD1Av1G135190	predicted protein [Hordeum vulgare subsp. vulgare]	0.84715	3.60302	-2.08852	0.00339237	0.549806	down
TRITD2Av1G230110	HDZipI-5 [Triticum aestivum]	12.0185	3.12805	1.94192	0.00345595	0.552867	up
TRITD1Av1G050960	methylmalonyl-CoA epimerase, mitochondrial-like [Aegilops tauschii subsp. tauschii]	9.75081	40.2048	-2.04378	0.00348334	0.552867	down
TRITD1Av1G223030	cysteine-rich receptor-like protein kinase 6 [Aegilops tauschii subsp. tauschii];Cysteine-rich receptor-like protein kinase 25 [Triticum urartu]	0.684375	2.88682	-2.07662	0.00348577	0.552867	down
TRITD6Av1G193680	protein EXORDIUM-like [Aegilops tauschii subsp. tauschii]	14.4361	3.77203	1.93627	0.00349261	0.552867	up
TRITD4Av1G191510	receptor protein kinase TMK1-like [Aegilops tauschii subsp. tauschii]	4.81091	1.25942	1.93355	0.00351278	0.552867	up
TRITD2Bv1G137350	70 kDa peptidyl-prolyl isomerase [Triticum urartu];70 kDa peptidyl-prolyl isomerase-like [Aegilops tauschii subsp. tauschii]	33.7496	137.602	-2.02756	0.00362722	0.567597	down
TRITD6Bv1G000150	uncharacterized protein LOC109758958 [Aegilops tauschii subsp. tauschii]	3.53373	14.4364	-2.03045	0.00366113	0.56963	down
TRITD1Bv1G207530	60S ribosomal protein L35a-1 [Triticum urartu]	10.7777	2.79155	1.94891	0.0037693	0.579977	up
TRITD0Uv1G056990	imp biosynthesis protein (chloroplast) [Oryza sativa Indica Group]	51.7391	13.6945	1.91766	0.00380868	0.579977	up
TRITD2Bv1G259310	NDR1/HIN1-like protein 10 [Aegilops tauschii subsp. tauschii]	8.58317	2.25114	1.93085	0.00381153	0.579977	up
TRITD3Av1G267270	probable calcium-binding protein CML10 [Aegilops tauschii subsp. tauschii];unnamed protein product [Triticum aestivum]	14.4798	3.82017	1.92233	0.00382639	0.579977	up
TRITD1Bv1G202180	chlorophyll a-b binding protein of LHCII type 1-like [Aegilops tauschii subsp. tauschii];predicted protein [Hordeum vulgare subsp. vulgare];Chlorophyll a-b binding protein 25, chloroplastic [Triticum urartu]	7.72952	2.05615	1.91043	0.00383414	0.579977	up
TRITD1Av1G198930	receptor-like protein kinase HSL1 [Aegilops tauschii subsp. tauschii]	0.863571	3.51665	-2.02581	0.00391316	0.58866	down
TRITD4Bv1G028460	tetrapyrrole-binding protein, chloroplastic [Aegilops tauschii subsp. tauschii]	18.8013	5.02694	1.90308	0.00397564	0.594617	up
TRITD7Av1G076730	hypothetical protein TRIUR3_20287 [Triticum urartu]	0.311418	1.29712	-2.05839	0.00399643	0.594617	down
TRITD5Bv1G133250	CBL-interacting protein kinase 16-like [Aegilops tauschii subsp. tauschii];CBL-interacting protein kinase 16 [Triticum urartu]	5.9731	1.58915	1.91022	0.00406059	0.600879	up
TRITD5Bv1G223850	hypothetical protein TRIUR3_33991 [Triticum urartu]	3.76007	15.2043	-2.01565	0.0041179	0.606066	down
TRITD5Bv1G091740	ethanolamine-phosphate cytidylyltransferase-like [Aegilops tauschii subsp. tauschii]	12.3798	3.33767	1.89107	0.00416847	0.610211	up
TRITD2Av1G228320	hsp70-Hsp90 organizing protein [Aegilops tauschii subsp. tauschii]	0.617565	2.54337	-2.04208	0.00423423	0.616522	down
TRITD3Av1G241420	1-aminocyclopropane-1-carboxylate oxidase-like protein 1 [Triticum urartu]	4.28489	1.13408	1.91773	0.00426941	0.618337	up
TRITD2Bv1G188590	probable low-specificity L-threonine aldolase 1 [Aegilops tauschii subsp. tauschii]	5.66709	22.5673	-1.99355	0.00437632	0.628264	down
TRITD6Av1G146340	timing of cab expression 1 [Triticum aestivum];Two-component response regulator-like PRR1 [Triticum urartu]	13.4873	3.67103	1.87735	0.0043841	0.628264	up
TRITD1Av1G122290	probable glutathione S-transferase GSTU6 [Aegilops tauschii subsp. tauschii]	17.4126	68.7619	-1.98148	0.00448687	0.639625	down
TRITD7Av1G252690	ureide permease 1-like [Aegilops tauschii subsp. tauschii]	20.9473	5.741	1.86739	0.00458305	0.648363	up
TRITD4Av1G255460	probable glutathione S-transferase GSTU6 [Aegilops tauschii subsp. tauschii];putative glutathione S-transferase GSTU6 [Triticum urartu]	31.0549	122.069	-1.9748	0.00459579	0.648363	down
TRITD1Bv1G201580	histone H2B.2 [Aegilops tauschii subsp. tauschii];histone H2B.2-like [Aegilops tauschii subsp. tauschii]	5.15637	1.37979	1.90191	0.00463326	0.65	up
TRITD3Av1G167910	Phospholipase A1-II 5 [Triticum urartu]	4.48964	1.21867	1.88129	0.00467495	0.65	up
TRITD2Bv1G118960	fasciclin-like arabinogalactan protein 15 [Aegilops tauschii subsp. tauschii];unnamed protein product [Triticum aestivum]	2.47147	0.651945	1.92255	0.00467901	0.65	up
TRITD4Bv1G143970	allene oxide synthase 2-like [Aegilops tauschii subsp. tauschii]	2.4132	9.45782	-1.97056	0.00494017	0.682797	down
TRITD1Av1G027140	hypothetical protein TRIUR3_30853 [Triticum urartu]	36.6659	10.2512	1.83864	0.00506296	0.696234	up
TRITD7Av1G096040	uncharacterized protein LOC109787434 [Aegilops tauschii subsp. tauschii]	8.82471	2.42665	1.86258	0.00511185	0.699425	up
TRITD2Bv1G089890	predicted protein [Hordeum vulgare subsp. vulgare]	0.767439	3.04871	-1.99008	0.00515757	0.702152	down
TRITD7Bv1G114870	Monocopper oxidase-like protein SKU5 [Triticum urartu]	4.79311	1.32915	1.85046	0.00522668	0.704982	up
TRITD3Bv1G004480	unnamed protein product [Triticum aestivum]	2.47118	0.665095	1.89357	0.00525162	0.704982	up
TRITD7Bv1G017280	E3 ubiquitin-protein ligase RDUF1-like isoform X1 [Aegilops tauschii subsp. tauschii];E3 ubiquitin-protein ligase RDUF1-like isoform X2 [Aegilops tauschii subsp. tauschii]	9.30218	2.57465	1.85319	0.00530891	0.704982	up
TRITD5Bv1G220190	wall-associated receptor kinase 2-like [Aegilops tauschii subsp. tauschii]	1.90881	7.39206	-1.9533	0.00531585	0.704982	down
TRITD7Av1G196970	putative GATA transcription factor 22 [Aegilops tauschii subsp. tauschii];GATA transcription factor 21 [Triticum urartu]	14.4564	4.05334	1.83453	0.00533045	0.704982	up
TRITD1Bv1G132490	beta-amylase 3, chloroplastic [Aegilops tauschii subsp. tauschii]	3.90306	1.07826	1.8559	0.00533371	0.704982	up
TRITD4Bv1G120290	omega-3 fatty acid desaturase, endoplasmic reticulum-like [Aegilops tauschii subsp. tauschii]	2.7168	10.4768	-1.94722	0.00549936	0.723365	down
TRITD1Bv1G026890	uncharacterized protein LOC109734119 [Aegilops tauschii subsp. tauschii]	5.40016	20.6018	-1.9317	0.00553207	0.72417	down
TRITD5Av1G052240	glutaredoxin-C15-like [Aegilops tauschii subsp. tauschii]	12.5906	3.47407	1.85764	0.00563438	0.734033	up
TRITD2Av1G247960	36.4 kDa proline-rich protein [Triticum urartu]	2.14784	8.23079	-1.93815	0.00568178	0.736684	down
TRITD4Av1G053480	probable protein phosphatase 2C 32 [Aegilops tauschii subsp. tauschii]	17.5692	4.99121	1.81558	0.00571917	0.738016	up
TRITD6Bv1G000510	uncharacterized protein LOC109756780 [Aegilops tauschii subsp. tauschii]	1.42152	5.44993	-1.9388	0.00576061	0.739857	down
TRITD3Bv1G259730	glucan endo-1,3-beta-D-glucosidase [Triticum aestivum]	2.30674	8.85685	-1.94094	0.00580422	0.741959	down
TRITD1Av1G008040	phenylalanine ammonia-lyase-like [Aegilops tauschii subsp. tauschii];Phenylalanine ammonia-lyase [Triticum urartu]	0.145494	0.563646	-1.95383	0.005851	0.74318	down
TRITD5Av1G109910	ethanolamine-phosphate cytidylyltransferase-like [Aegilops tauschii subsp. tauschii]	10.1783	2.8891	1.81681	0.00586836	0.74318	up
TRITD3Bv1G051660	UDP-glycosyltransferase 73C3-like [Aegilops tauschii subsp. tauschii];unnamed protein product [Triticum aestivum];UDP-glycosyltransferase 73D1-like [Aegilops tauschii subsp. tauschii];UDP-glycosyltransferase 73C3-like isoform X2 [Aegilops tauschii subsp. tauschii];UDP-glycosyltransferase 73C7 [Triticum urartu];UDP-glucosyltransferase HvUGT5876 [Hordeum vulgare subsp. vulgare];UDP-glucoronosyl/UDP…	0.415018	1.60687	-1.95301	0.00596755	0.752243	down
TRITD2Bv1G223550	uncharacterized protein LOC109772640 [Aegilops tauschii subsp. tauschii]	0.674947	0.186708	1.85399	0.00606782	0.758109	up
TRITD7Bv1G017330	uncharacterized protein LOC109770746 isoform X1 [Aegilops tauschii subsp. tauschii];uncharacterized protein LOC109770746 isoform X2 [Aegilops tauschii subsp. tauschii];uncharacterized protein LOC109770746 isoform X3 [Aegilops tauschii subsp. tauschii]	8.50478	2.44584	1.79794	0.00606977	0.758109	up
TRITD3Bv1G074860	unnamed protein product [Triticum aestivum]	40.9406	11.8274	1.79139	0.00619445	0.770148	up
TRITD3Bv1G075970	ribosomal protein L32 (chloroplast) [Triticum aestivum]	35.8196	134.381	-1.90751	0.00625401	0.773134	down
TRITD6Bv1G224630	putative disease resistance protein RGA3 isoform X2 [Aegilops tauschii subsp. tauschii]	1.16347	4.41887	-1.92524	0.00627525	0.773134	down
TRITD2Av1G015980	hypothetical protein TRIUR3_16589 [Triticum urartu]	32.7754	122.488	-1.90196	0.00631471	0.774012	down
TRITD1Bv1G115170	probable glutathione S-transferase GSTU6 [Aegilops tauschii subsp. tauschii]	16.7631	62.629	-1.90154	0.00635009	0.774012	down
TRITD4Av1G201750	probable WRKY transcription factor 2 isoform X1 [Aegilops tauschii subsp. tauschii];WRKY transcription factor, partial [Triticum aestivum]	20.726	77.3834	-1.90059	0.0063875	0.774012	down
TRITD4Bv1G015120	UV-B-induced protein At3g17800, chloroplastic-like [Aegilops tauschii subsp. tauschii]	146.252	42.5729	1.78045	0.00640284	0.774012	up
TRITD1Av1G001530	F-box/LRR-repeat protein 14-like [Aegilops tauschii subsp. tauschii];F-box/LRR-repeat protein 14 [Triticum urartu]	1.76736	0.501489	1.8173	0.00642451	0.774012	up
TRITD2Bv1G231960	predicted protein [Hordeum vulgare subsp. vulgare];Agmatine coumaroyltransferase-1 [Triticum urartu]	1.53496	5.79657	-1.917	0.00647232	0.776336	down
TRITD2Av1G289840	unnamed protein product [Triticum aestivum]	15.1669	4.38354	1.79075	0.00653484	0.780397	up
TRITD7Av1G062580	UDP-glycosyltransferase 73C5-like [Aegilops tauschii subsp. tauschii];hypothetical protein TRIUR3_32422 [Triticum urartu]	5.8472	1.68898	1.79159	0.00659844	0.784552	up
TRITD5Bv1G145910	hypothetical protein TRIUR3_21060 [Triticum urartu]	9.25638	34.3524	-1.89189	0.00665964	0.788386	down
TRITD5Av1G159290	zinc finger A20 and AN1 domain-containing stress-associated protein 1 [Aegilops tauschii subsp. tauschii]	40.0854	11.7082	1.77556	0.00678171	0.794582	up
TRITD4Av1G210110	cysteine-rich receptor-like protein kinase 10 [Aegilops tauschii subsp. tauschii]	1.07534	4.0313	-1.90646	0.00678315	0.794582	down
TRITD0Uv1G018110	unnamed protein product [Triticum aestivum]	1.97541	7.31182	-1.88808	0.00679953	0.794582	down
TRITD4Av1G000370	ethylene-responsive element binding protein 2 [Triticum aestivum]	13.3794	49.2923	-1.88135	0.00689036	0.794976	down
TRITD7Av1G055200	scarecrow-like protein 34 [Aegilops tauschii subsp. tauschii];hypothetical protein TRIUR3_06177 [Triticum urartu]	0.946721	3.53787	-1.90187	0.00690572	0.794976	down
TRITD2Av1G289970	unnamed protein product [Triticum aestivum]	4.15132	1.18513	1.80853	0.00691602	0.794976	up
TRITD5Av1G256170	protein WEAK CHLOROPLAST MOVEMENT UNDER BLUE LIGHT 1-like [Aegilops tauschii subsp. tauschii]	3.49564	1.01307	1.78682	0.00693106	0.794976	up
TRITD4Bv1G015690	predicted protein [Hordeum vulgare subsp. vulgare]	6.55351	1.90352	1.7836	0.00697225	0.794976	up
TRITD4Bv1G152040	ABC transporter C family member 3-like [Aegilops tauschii subsp. tauschii];ABC transporter C family member 3 [Triticum urartu]	1.28071	4.751	-1.89128	0.00697808	0.794976	down
TRITD4Av1G197740	uncharacterized protein LOC109741734 [Aegilops tauschii subsp. tauschii]	12.6705	3.68617	1.78128	0.00703473	0.79809	up
TRITD6Bv1G186330	predicted protein [Hordeum vulgare subsp. vulgare]	5.72794	21.1658	-1.88565	0.0070835	0.800289	down
TRITD6Av1G194480	uncharacterized protein LOC109757404 [Aegilops tauschii subsp. tauschii]	5.47958	1.60137	1.77476	0.00722517	0.811834	up
TRITD4Av1G190880	predicted protein [Hordeum vulgare subsp. vulgare]	10.5058	3.09306	1.76408	0.00724652	0.811834	up
TRITD4Av1G234060	Cysteine-rich receptor-like protein kinase 26 [Triticum urartu];cysteine-rich receptor-like protein kinase 6 [Aegilops tauschii subsp. tauschii];putative disease resistance protein RGA1 isoform X3 [Aegilops tauschii subsp. tauschii]	4.70079	1.37994	1.7683	0.00727514	0.811834	up
TRITD3Bv1G186460	unnamed protein product [Triticum aestivum]	9.49804	2.80238	1.76098	0.00733726	0.815425	up
TRITD5Av1G142490	pentatricopeptide repeat-containing protein At4g30825, chloroplastic [Aegilops tauschii subsp. tauschii]	11.9101	3.54467	1.74846	0.00742927	0.819431	up
TRITD4Bv1G142890	homeobox-leucine zipper protein HOX19-like [Aegilops tauschii subsp. tauschii]	9.36422	2.75133	1.76703	0.00744018	0.819431	up
TRITD4Av1G027970	uncharacterized protein At1g01500-like [Aegilops tauschii subsp. tauschii]	31.7658	9.45543	1.74826	0.0074636	0.819431	up
TRITD7Bv1G064610	uncharacterized protein LOC109787434 [Aegilops tauschii subsp. tauschii]	10.1172	2.98447	1.76126	0.0077215	0.844342	up
TRITD6Bv1G010150	hypothetical protein GQ55_2G052800 [Panicum hallii var. hallii]	2.19958	8.0814	-1.87738	0.0078087	0.850461	down
TRITD3Bv1G222110	RLP1.813 [Triticum aestivum]	1.59447	5.88039	-1.88284	0.00790953	0.856588	down
TRITD1Bv1G061050	UDP-glycosyltransferase 73E1-like [Aegilops tauschii subsp. tauschii]	7.33938	2.18936	1.74515	0.00792788	0.856588	up
TRITD3Av1G184270	unnamed protein product [Triticum aestivum];Anthocyanidin 5,3-O-glucosyltransferase [Triticum urartu];anthocyanidin 5,3-O-glucosyltransferase-like [Aegilops tauschii subsp. tauschii];predicted protein [Hordeum vulgare subsp. vulgare];hypothetical protein TRIUR3_30744 [Triticum urartu]	4.99928	1.49977	1.73698	0.00796813	0.857535	up
TRITD6Bv1G165990	fimbrin-4-like [Aegilops tauschii subsp. tauschii]	30.1353	9.11412	1.72528	0.00815636	0.86927	up
TRITD7Bv1G162470	protein STRUBBELIG-RECEPTOR FAMILY 8-like [Aegilops tauschii subsp. tauschii];Protein STRUBBELIG-RECEPTOR FAMILY 8 [Triticum urartu]	0.509107	1.87672	-1.88218	0.00821101	0.86927	down
TRITD2Av1G051570	predicted protein [Hordeum vulgare subsp. vulgare]	5.85093	1.74299	1.7471	0.00821116	0.86927	up
TRITD1Bv1G104860	hypothetical protein C5167_015697 [Papaver somniferum];Thioredoxin-like protein 4A [Triticum urartu];thioredoxin-like protein YLS8 [Aegilops tauschii subsp. tauschii]	2.35871	8.59699	-1.86583	0.00822785	0.86927	down
TRITD6Bv1G156020	pentatricopeptide repeat-containing protein At1g31920 [Aegilops tauschii subsp. tauschii];hypothetical protein TRIUR3_29486 [Triticum urartu]	3.56136	1.06319	1.74403	0.0082368	0.86927	up
TRITD5Bv1G131850	pentatricopeptide repeat-containing protein At4g30825, chloroplastic [Aegilops tauschii subsp. tauschii]	14.3621	4.35724	1.72078	0.00831199	0.873818	up
TRITD3Bv1G195040	uncharacterized protein LOC109767691 [Aegilops tauschii subsp. tauschii];hypothetical protein TRIUR3_18531 [Triticum urartu]	173.94	52.9052	1.71711	0.00837654	0.877217	up
TRITD7Bv1G052700	zinc finger protein CONSTANS-LIKE 9-like isoform X1 [Aegilops tauschii subsp. tauschii];zinc finger protein CONSTANS-LIKE 9-like isoform X2 [Aegilops tauschii subsp. tauschii];Zinc finger protein CONSTANS-LIKE 9 [Triticum urartu]	40.4497	12.2881	1.71887	0.00842727	0.877829	up
TRITD3Av1G274550	hypothetical protein TRIUR3_03610 [Triticum urartu];hypothetical protein TRIUR3_03606 [Triticum urartu]	4.32847	15.5428	-1.84432	0.00854054	0.877829	down
TRITD3Av1G183030	Auxin-responsive protein IAA6 [Triticum urartu];auxin-responsive protein IAA6-like isoform X1 [Aegilops tauschii subsp. tauschii]	1.38741	5.04669	-1.86294	0.00856496	0.877829	down
TRITD3Bv1G166750	heat stress transcription factor C-1b-like [Aegilops tauschii subsp. tauschii]	9.47118	2.8456	1.73481	0.00859787	0.877829	up
TRITD5Av1G210010	proline-rich receptor-like protein kinase PERK4 [Aegilops tauschii subsp. tauschii];Proline-rich receptor-like protein kinase PERK4 [Triticum urartu]	4.53084	1.36824	1.72745	0.00861752	0.877829	up
TRITD6Av1G193530	24.1 kDa heat shock protein, mitochondrial-like isoform X2 [Aegilops tauschii subsp. tauschii];hypothetical protein TRIUR3_01193 [Triticum urartu]	2.42169	8.73572	-1.85091	0.0086462	0.877829	down
TRITD1Bv1G129550	probable trehalose-phosphate phosphatase 2 isoform X1 [Aegilops tauschii subsp. tauschii]	4.2029	1.25829	1.73992	0.00865891	0.877829	up
TRITD1Bv1G059850	methylmalonyl-CoA epimerase, mitochondrial-like [Aegilops tauschii subsp. tauschii]	1.71335	6.23754	-1.86416	0.00865913	0.877829	down
TRITD5Bv1G186990	probable protein phosphatase 2C 70 isoform X1 [Aegilops tauschii subsp. tauschii]	56.3684	17.246	1.70862	0.00869576	0.877829	up
TRITD3Bv1G177450	unnamed protein product [Triticum aestivum];uncharacterized protein LOC109770509 [Aegilops tauschii subsp. tauschii]	0.228655	0.838446	-1.87454	0.00870479	0.877829	down
TRITD6Bv1G039040	Chlorophyll a-b binding protein, chloroplastic [Triticum urartu];chlorophyll a/b-binding protein WCAB precursor [Triticum aestivum]	7.50809	2.29113	1.71239	0.0087558	0.879716	up
TRITD5Av1G002510	obtusifoliol 14-alpha demethylase-like [Aegilops tauschii subsp. tauschii]	3.43507	12.1873	-1.82696	0.00884718	0.882852	down
TRITD1Bv1G138380	Pre-mRNA-splicing factor SF2 [Triticum urartu];serine/arginine-rich splicing factor SR30-like isoform X1 [Aegilops tauschii subsp. tauschii]	2.99745	10.7154	-1.83787	0.00886771	0.882852	down
TRITD6Av1G207390	Protein CYPRO4 [Triticum urartu];protein CYPRO4-like [Aegilops tauschii subsp. tauschii]	5.72957	1.74506	1.71515	0.00888429	0.882852	up
TRITD0Uv1G016970	protein STAY-GREEN LIKE, chloroplastic-like [Aegilops tauschii subsp. tauschii];predicted protein [Hordeum vulgare subsp. vulgare]	3.96226	1.1765	1.75182	0.00899496	0.8906	up
TRITD7Av1G001620	fructan:fructan 1-fructosyltransferase [Triticum urartu]	1.86216	0.558603	1.73708	0.00918021	0.905648	up
TRITD4Bv1G127510	phosphate metabolism protein 8-like [Aegilops tauschii subsp. tauschii]	3.84979	1.16336	1.72648	0.0092532	0.909552	up
TRITD1Av1G223040	glucan endo-1,3-beta-glucosidase 13-like [Aegilops tauschii subsp. tauschii];Glucan endo-1,3-beta-glucosidase 3 [Triticum urartu]	0.972306	3.46846	-1.83481	0.00931138	0.91198	down
TRITD3Bv1G170240	unnamed protein product [Triticum aestivum]	3.83772	1.14104	1.7499	0.00944336	0.919357	up
TRITD2Bv1G228350	uncharacterized protein LOC109745439 [Aegilops tauschii subsp. tauschii]	3.40658	1.03316	1.72126	0.00946753	0.919357	up
TRITD1Av1G162670	1-deoxy-D-xylulose-5-phosphate synthase 1, chloroplastic [Aegilops tauschii subsp. tauschii]	12.6989	3.93351	1.69081	0.009488	0.919357	up
TRITD2Bv1G133680	bHLH27 [Triticum aestivum]	1.57685	5.58657	-1.82491	0.00970842	0.935257	down
TRITD7Av1G077760	Zinc finger protein CONSTANS-LIKE 9 [Triticum urartu];zinc finger protein CONSTANS-LIKE 9-like isoform X2 [Aegilops tauschii subsp. tauschii]	58.1893	18.1289	1.68246	0.00972079	0.935257	up
TRITD1Av1G187100	probable glycerol-3-phosphate dehydrogenase [NAD(+)] 3, cytosolic [Aegilops tauschii subsp. tauschii]	0.693271	2.48796	-1.84347	0.0100401	0.961643	down
TRITD2Bv1G169670	predicted protein [Hordeum vulgare subsp. vulgare]	5.38446	1.64631	1.70957	0.0101003	0.961643	up
TRITD6Bv1G001950	thiosulfate sulfurtransferase 18-like [Aegilops tauschii subsp. tauschii]	31.2234	9.71868	1.68379	0.010101	0.961643	up
TRITD6Av1G186700	G-type lectin S-receptor-like serine/threonine-protein kinase At1g34300 [Aegilops tauschii subsp. tauschii]	4.26335	1.31282	1.69932	0.0102444	0.971893	up
TRITD5Av1G199100	cationic amino acid transporter 1-like [Aegilops tauschii subsp. tauschii]	0.571197	2.03022	-1.82957	0.0103254	0.973066	down
TRITD4Av1G147580	GDP-L-galactose phosphorylase 2-like [Aegilops tauschii subsp. tauschii];hypothetical protein TRIUR3_28682 [Triticum urartu]	45.2536	14.2571	1.66635	0.0103337	0.973066	up
TRITD5Bv1G204480	uncharacterized protein LOC109779480 [Aegilops tauschii subsp. tauschii]	274.951	86.6725	1.66553	0.0103639	0.973066	up
TRITD7Bv1G028140	unnamed protein product [Triticum aestivum]	11.4793	39.4374	-1.78053	0.0104626	0.978952	down
TRITD3Av1G167940	unnamed protein product [Triticum aestivum]	2.52184	0.774243	1.70362	0.0105052	0.979572	up
TRITD5Av1G255350	receptor like protein 42 [Brachypodium distachyon]	3.34358	11.4655	-1.77783	0.010621	0.986989	down
TRITD5Bv1G098410	transcription factor MYB44-like [Aegilops tauschii subsp. tauschii]	6.73349	2.10168	1.67981	0.0107122	0.992081	up
TRITD4Bv1G176640	uncharacterized protein LOC109755303 [Aegilops tauschii subsp. tauschii]	2.5971	0.803687	1.6922	0.0107701	0.994062	up
TRITD5Av1G216250	glucan endo-1,3-beta-glucosidase 8-like [Aegilops tauschii subsp. tauschii];Glucan endo-1,3-beta-glucosidase 8 [Triticum urartu]	7.45459	2.34979	1.6656	0.0108707	0.999959	up
TRITD2Bv1G034490	thioredoxin-like 1-1, chloroplastic [Aegilops tauschii subsp. tauschii]	7.18716	2.25803	1.67036	0.0109968	1	up
TRITD3Av1G256810	hypothetical protein GQ55_4G162600 [Panicum hallii var. hallii]	114.912	36.543	1.65287	0.0110059	1	up
TRITD0Uv1G087270	unnamed protein product [Triticum aestivum]	0.75867	2.66462	-1.81239	0.011015	1	down
TRITD6Bv1G017180	cytochrome P450 76M5-like [Aegilops tauschii subsp. tauschii]	1.92729	0.59121	1.70483	0.0110472	1	up
TRITD4Bv1G025740	adenine/guanine permease AZG2 [Aegilops tauschii subsp. tauschii]	1.23182	4.25776	-1.78931	0.011066	1	down
TRITD1Bv1G103010	uncharacterized protein LOC109772407 [Aegilops tauschii subsp. tauschii]	48.7755	165.373	-1.76149	0.0112035	1	down
TRITD4Av1G065170	14 kDa zinc-binding protein [Triticum urartu]	5.80014	19.9207	-1.78011	0.0112896	1	down
TRITD6Bv1G013810	peroxidase 6 [Triticum monococcum]	49.4409	167.035	-1.75637	0.0114165	1	down
TRITD1Bv1G129290	predicted protein [Hordeum vulgare subsp. vulgare]	2.32833	7.93942	-1.76974	0.0115628	1	down
TRITD3Av1G191600	CBL-interacting protein kinase 19 [Triticum aestivum]	6.15522	1.96097	1.65024	0.0115904	1	up
TRITD1Av1G178700	hypothetical protein TRIUR3_16688 [Triticum urartu]	28.9445	97.699	-1.75506	0.0116173	1	down
TRITD5Bv1G184140	HMG1/2-like protein [Aegilops tauschii subsp. tauschii]	20.3023	68.517	-1.75482	0.0117451	1	down
TRITD2Av1G012210	receptor-like protein 2 [Aegilops tauschii subsp. tauschii];LRR receptor-like serine/threonine-protein kinase GSO2 [Triticum urartu]	1.1515	3.9099	-1.76361	0.0117468	1	down
TRITD7Av1G042790	LRR receptor-like serine/threonine-protein kinase GSO1 [Triticum urartu]	12.1459	40.7831	-1.7475	0.0118522	1	down
TRITD1Av1G040520	uncharacterized protein LOC109755224 [Aegilops tauschii subsp. tauschii]	2.7213	9.25154	-1.7654	0.0119173	1	down
TRITD2Bv1G027520	jasmonate-induced protein [Triticum aestivum]	0.989228	3.44302	-1.7993	0.0119544	1	down
TRITD7Bv1G061240	BTB/POZ domain-containing protein At1g55760 [Aegilops tauschii subsp. tauschii]	4.19245	1.31512	1.6726	0.0120964	1	up
TRITD2Av1G206730	predicted protein [Hordeum vulgare subsp. vulgare]	0.892261	3.09154	-1.79279	0.0121655	1	down
TRITD6Av1G226330	low-temperature-induced 65 kDa protein-like [Aegilops tauschii subsp. tauschii];hypothetical protein TRIUR3_31302 [Triticum urartu]	2.59291	0.821537	1.65817	0.012225	1	up
TRITD3Bv1G014530	unnamed protein product [Triticum aestivum];LEAF RUST 10 DISEASE-RESISTANCE LOCUS RECEPTOR-LIKE PROTEIN KINASE-like 1.2 [Aegilops tauschii subsp. tauschii]	0.800055	2.71351	-1.76199	0.0122766	1	down
TRITD7Bv1G071080	heat shock protein 90 [Triticum aestivum]	125.646	418.486	-1.73582	0.0123639	1	down
TRITD5Av1G157030	small heat shock protein, chloroplastic-like [Aegilops tauschii subsp. tauschii];hypothetical protein TRIUR3_21060 [Triticum urartu]	5.91224	19.8162	-1.7449	0.0124243	1	down
TRITD7Av1G189340	predicted protein [Hordeum vulgare subsp. vulgare];peroxidase 70-like [Aegilops tauschii subsp. tauschii]	12.2754	3.96256	1.63126	0.0124613	1	up
TRITD6Bv1G145190	predicted protein [Hordeum vulgare subsp. vulgare]	4.29556	1.37608	1.64228	0.0124969	1	up
TRITD2Av1G239850	predicted protein [Hordeum vulgare subsp. vulgare];Calcium-dependent protein kinase 29 [Triticum urartu]	1.44939	4.8735	-1.74951	0.012538	1	down
TRITD1Bv1G172810	Chlorophyll a-b binding protein 25, chloroplastic [Triticum urartu];chlorophyll a-b binding protein of LHCII type 1-like [Aegilops tauschii subsp. tauschii]	6.83786	2.18649	1.64493	0.0125832	1	up
TRITD7Bv1G024250	putative ubiquitin-like-specific protease 1B [Aegilops tauschii subsp. tauschii]	26.4421	8.61684	1.61761	0.012627	1	up
TRITD2Av1G027590	putative galacturonosyltransferase 7 [Triticum urartu];unnamed protein product [Triticum aestivum]	2.57363	0.818743	1.65232	0.0127048	1	up
TRITD3Av1G043260	UDP-glycosyltransferase 73C3-like [Aegilops tauschii subsp. tauschii];UDP-glycosyltransferase 73D1-like [Aegilops tauschii subsp. tauschii];UDP-glycosyltransferase 73C1-like [Aegilops tauschii subsp. tauschii];unnamed protein product [Triticum aestivum];UDP-glycosyltransferase 73C7 [Triticum urartu]	3.65914	12.1705	-1.73381	0.0127259	1	down
TRITD7Bv1G042330	benzoate O-methyltransferase-like [Panicum hallii]	4.81986	1.54168	1.64449	0.0127329	1	up
TRITD4Av1G263790	receptor-like protein 2 [Aegilops tauschii subsp. tauschii]	1.43598	4.81776	-1.74633	0.0127682	1	down
TRITD2Av1G016040	unnamed protein product [Triticum aestivum]	5.66328	18.7603	-1.72797	0.0128697	1	down
TRITD1Av1G206530	Chlorophyll a-b binding protein 3C, chloroplastic [Triticum urartu];Chlorophyll a-b binding protein 25, chloroplastic [Triticum urartu];chlorophyll a-b binding protein of LHCII type 1 [Aegilops tauschii subsp. tauschii]	158.907	52.136	1.60783	0.013001	1	up
TRITD3Av1G266950	probable calcium-binding protein CML10 [Aegilops tauschii subsp. tauschii]	25.4351	8.29664	1.61622	0.0130379	1	up
TRITD2Bv1G231460	WRKY45-like transcription factor [Triticum aestivum]	5.35582	17.7723	-1.73045	0.0131285	1	down
TRITD4Bv1G167380	putative vesicle-associated membrane protein 726 [Aegilops tauschii subsp. tauschii]	8.53144	2.76254	1.62679	0.0131657	1	up
TRITD3Av1G282600	pumilio homolog 1-like [Aegilops tauschii subsp. tauschii];unnamed protein product [Triticum aestivum];Pumilio-like protein 1 [Triticum urartu]	1.66481	0.536682	1.63322	0.0132179	1	up
TRITD4Bv1G120500	probable 2-oxoglutarate-dependent dioxygenase At5g05600 [Aegilops tauschii subsp. tauschii];putative 2-oxoglutarate/Fe(II)-dependent dioxygenase [Triticum urartu]	0.735058	2.52848	-1.78234	0.013225	1	down
TRITD3Av1G011190	Bowman-Birk type trypsin inhibitor [Triticum urartu];Bowman-Birk type trypsin inhibitor-like [Aegilops tauschii subsp. tauschii]	1.53078	5.19413	-1.76261	0.0132573	1	down
TRITD5Av1G208350	CASP-like protein 5C1 [Aegilops tauschii subsp. tauschii]	9.22799	2.96745	1.63679	0.0132673	1	up
TRITD5Bv1G022310	E3 ubiquitin-protein ligase RMA2-like [Aegilops tauschii subsp. tauschii]	22.2452	73.2711	-1.71975	0.0133275	1	down
TRITD1Av1G131780	protein PLASTID MOVEMENT IMPAIRED 1-like [Aegilops tauschii subsp. tauschii]	10.287	3.37886	1.60621	0.0133417	1	up
TRITD4Bv1G035480	methylsterol monooxygenase 1-2-like [Aegilops tauschii subsp. tauschii]	18.5444	6.08101	1.6086	0.0134608	1	up
TRITD1Av1G207060	GBF1 [Triticum aestivum];G-box-binding factor 3 [Triticum urartu]	3.50153	1.12486	1.63824	0.0135663	1	up
TRITD2Bv1G239830	TaAP2-B [Triticum aestivum]	9.71593	3.18965	1.60695	0.0136293	1	up
TRITD2Bv1G196580	beta-carotene hydroxylase B1 [Triticum aestivum]	11.3727	3.7293	1.6086	0.0136873	1	up
TRITD2Bv1G070160	RecName: Full=Ninja-family protein 2; AltName: Full=ABI five-binding protein B1; Short=ABI5-binding protein B1; Short=TaAFP-B1	10.4565	3.44428	1.60212	0.013791	1	up
TRITD1Bv1G145340	hypothetical protein TRIUR3_18172 [Triticum urartu]	10.4187	3.38559	1.62169	0.0138159	1	up
TRITD1Av1G147120	Pre-mRNA-splicing factor SF2 [Triticum urartu];serine/arginine-rich splicing factor SR30-like isoform X1 [Aegilops tauschii subsp. tauschii];serine/arginine-rich splicing factor SR30-like isoform X2 [Aegilops tauschii subsp. tauschii]	3.98077	13.1413	-1.72299	0.0138282	1	down
TRITD1Bv1G146730	uncharacterized protein LOC109744843 [Aegilops tauschii subsp. tauschii]	0.432827	1.46517	-1.7592	0.0138543	1	down
TRITD3Bv1G037200	unnamed protein product [Triticum aestivum]	0.548287	1.8185	-1.72974	0.0138615	1	down
TRITD1Av1G197180	non-symbiotic hemoglobin-like isoform X2 [Aegilops tauschii subsp. tauschii];non-symbiotic hemoglobin-like isoform X1 [Aegilops tauschii subsp. tauschii];Non-symbiotic hemoglobin 1 [Triticum urartu]	54.1527	17.9321	1.59449	0.0139704	1	up
TRITD4Bv1G044400	uncharacterized protein LOC109760399 [Aegilops tauschii subsp. tauschii]	13.4691	43.9018	-1.70462	0.0141298	1	down
TRITD6Av1G212600	hypothetical protein TRIUR3_03408 [Triticum urartu]	3.70119	12.0769	-1.70619	0.0141557	1	down
TRITD3Av1G256800	imp biosynthesis protein (chloroplast) [Oryza sativa Indica Group]	22.2804	7.25998	1.61774	0.0141599	1	up
TRITD3Av1G268100	unnamed protein product [Triticum aestivum];Uncharacterized membrane protein C2G11.09 [Triticum urartu]	1.5718	0.504087	1.64067	0.0141609	1	up
TRITD3Av1G187020	Serine carboxypeptidase-like 18 [Triticum urartu]	3.56148	1.16185	1.61605	0.0141896	1	up
TRITD0Uv1G134750	unnamed protein product [Triticum aestivum]	322.016	107.216	1.58661	0.0142215	1	up
TRITD3Bv1G047820	unnamed protein product [Triticum aestivum]	1.28408	0.41696	1.62276	0.0144094	1	up
TRITD2Bv1G205700	nudix hydrolase 8-like isoform X2 [Aegilops tauschii subsp. tauschii]	13.7055	44.5003	-1.69906	0.0144478	1	down
TRITD1Bv1G133990	ethylene-responsive transcription factor 5-like [Aegilops tauschii subsp. tauschii]	5.19288	1.68435	1.62434	0.0144664	1	up
TRITD6Bv1G183300	probable carboxylesterase 15 [Aegilops tauschii subsp. tauschii];hypothetical protein TRIUR3_30332 [Triticum urartu]	4.15125	1.36351	1.60622	0.0147301	1	up
TRITD3Bv1G152220	unnamed protein product [Triticum aestivum];two-pore potassium channel 2-like isoform X1 [Aegilops tauschii subsp. tauschii]	1.90556	6.24	-1.71133	0.0147322	1	down
TRITD2Bv1G069720	putative methylesterase 11, chloroplastic [Aegilops tauschii subsp. tauschii]	0.667728	2.24118	-1.74693	0.0147725	1	down
TRITD1Av1G203800	probable choline kinase 2 [Aegilops tauschii subsp. tauschii];Choline kinase alpha [Triticum urartu]	10.0616	32.5613	-1.69429	0.0147846	1	down
TRITD3Bv1G261740	unnamed protein product [Triticum aestivum]	9.05683	2.97803	1.60465	0.0148053	1	up
TRITD2Bv1G210420	vacuolar-sorting receptor 7-like [Aegilops tauschii subsp. tauschii];unnamed protein product [Triticum aestivum]	2.56377	8.32353	-1.69893	0.014911	1	down
TRITD6Av1G002900	nitrate reductase [NADH] [Aegilops tauschii subsp. tauschii];Nitrate reductase [NADH] [Triticum urartu]	11.9367	4.00436	1.57576	0.0149517	1	up
TRITD7Av1G198040	receptor kinase-like protein Xa21 [Aegilops tauschii subsp. tauschii]	5.36029	17.2855	-1.68918	0.0152073	1	down
TRITD5Av1G002520	3beta-hydroxysteroid-dehydrogenase/decarboxylase isoform 1 [Triticum urartu]	1.68756	5.5332	-1.71318	0.0152463	1	down
TRITD1Av1G072420	putative calcium-binding protein CML18 [Triticum urartu]	31.26	10.5031	1.5735	0.0154582	1	up
TRITD3Bv1G154510	unnamed protein product [Triticum aestivum]	8.52919	27.4153	-1.6845	0.015509	1	down
TRITD3Av1G008970	predicted protein [Hordeum vulgare subsp. vulgare];cysteine-rich receptor-like protein kinase 10 isoform X1 [Aegilops tauschii subsp. tauschii];cysteine-rich receptor-like protein kinase 10 [Aegilops tauschii subsp. tauschii];cysteine-rich receptor-like protein kinase 15 [Panicum miliaceum]	0.307481	1.00215	-1.70453	0.0155519	1	down
TRITD1Bv1G222220	disease resistance protein RPP13-like [Aegilops tauschii subsp. tauschii]	0.422204	1.3782	-1.70678	0.0155537	1	down
TRITD3Av1G228290	uncharacterized protein LOC109774177 [Aegilops tauschii subsp. tauschii];hypothetical protein TRIUR3_23429 [Triticum urartu];unnamed protein product [Triticum aestivum]	1.72349	5.53283	-1.68268	0.0156265	1	down
TRITD6Bv1G029840	G-type lectin S-receptor-like serine/threonine-protein kinase At2g19130 [Setaria italica]	1.19267	3.91446	-1.71462	0.0159077	1	down
TRITD4Bv1G144360	protein EARLY RESPONSIVE TO DEHYDRATION 15-like [Aegilops tauschii subsp. tauschii]	15.3702	49.2003	-1.67853	0.0160307	1	down
TRITD4Av1G209030	Protein SRG1 [Triticum urartu]	8.24925	26.3323	-1.6745	0.0160881	1	down
TRITD4Av1G052790	omega-3 fatty acid desaturase, endoplasmic reticulum-like [Aegilops tauschii subsp. tauschii];Omega-3 fatty acid desaturase, chloroplastic [Triticum urartu]	4.46247	14.2832	-1.6784	0.0161467	1	down
TRITD1Bv1G160350	uncharacterized protein LOC109770573 isoform X4 [Aegilops tauschii subsp. tauschii];uncharacterized protein LOC109770573 isoform X2 [Aegilops tauschii subsp. tauschii];uncharacterized protein LOC109770573 isoform X3 [Aegilops tauschii subsp. tauschii]	74.3412	236.419	-1.66911	0.0161778	1	down
TRITD2Av1G269140	adenosylhomocysteinase [Aegilops tauschii subsp. tauschii];Adenosylhomocysteinase [Triticum urartu]	170.768	58.2607	1.55144	0.0162379	1	up
TRITD1Bv1G197600	probable protein phosphatase 2C 50 [Aegilops tauschii subsp. tauschii];probable protein phosphatase 2C 50 [Sorghum bicolor]	22.7757	7.75153	1.55495	0.0162849	1	up
TRITD3Bv1G207870	nematode resistance protein-like HSPRO1 [Aegilops tauschii subsp. tauschii]	2.06902	0.682573	1.59989	0.0163487	1	up
TRITD4Av1G026880	homeobox-leucine zipper protein HOX19-like [Aegilops tauschii subsp. tauschii]	5.07982	1.7015	1.57797	0.0164121	1	up
TRITD7Av1G232130	acetylajmalan esterase-like [Aegilops tauschii subsp. tauschii]	7.59838	2.56996	1.56394	0.0164313	1	up
TRITD6Av1G052760	WRKY80 transcription factor [Triticum aestivum];hypothetical protein TRIUR3_27334 [Triticum urartu]	5.43021	17.3174	-1.67314	0.0165621	1	down
TRITD6Av1G141150	probable aquaporin PIP2-2 [Aegilops tauschii subsp. tauschii];plasma membrane intrinsic protein 2 [Triticum aestivum]	6.29701	2.12984	1.56392	0.0166148	1	up
TRITD6Av1G044170	putative linoleate 9S-lipoxygenase 3 [Aegilops tauschii subsp. tauschii]	6.4291	20.3466	-1.6621	0.0167096	1	down
TRITD3Bv1G214750	unnamed protein product [Triticum aestivum]	18.1884	57.5397	-1.66154	0.0167113	1	down
TRITD1Av1G209890	leucine-rich repeat protein [Triticum aestivum]	12.8758	40.7378	-1.6617	0.0167178	1	down
TRITD1Av1G023780	WRKY transcription factor [Triticum aestivum];putative WRKY transcription factor 33 [Triticum urartu]	8.2504	26.1303	-1.66319	0.0167512	1	down
TRITD7Av1G047310	uncharacterized protein LOC109753358 [Aegilops tauschii subsp. tauschii];hypothetical protein TRIUR3_26754 [Triticum urartu]	4.18038	1.4296	1.54802	0.0167553	1	up
TRITD4Bv1G162030	mavicyanin-like [Aegilops tauschii subsp. tauschii]	1.7631	5.75991	-1.70793	0.0167803	1	down
TRITD2Bv1G016020	UDP-glucosyltransferase HvUGT13248 [Hordeum vulgare subsp. vulgare];crocetin glucosyltransferase 2-like isoform X1 [Aegilops tauschii subsp. tauschii];crocetin glucosyltransferase 2-like isoform X2 [Aegilops tauschii subsp. tauschii]	3.40709	1.135	1.58586	0.0167997	1	up
TRITD6Av1G136180	putative RNA-binding protein Luc7-like 2 [Aegilops tauschii subsp. tauschii]	2.11986	6.77682	-1.67664	0.016911	1	down
TRITD5Bv1G142020	putative wall-associated receptor kinase-like 16 [Aegilops tauschii subsp. tauschii]	2.79713	8.86235	-1.66374	0.0169158	1	down
TRITD7Av1G033380	GDSL esterase/lipase At5g45910-like [Aegilops tauschii subsp. tauschii]	57.103	179.806	-1.6548	0.0170514	1	down
TRITD5Bv1G195620	uncharacterized protein LOC109782595 [Aegilops tauschii subsp. tauschii]	3.43433	1.15473	1.57248	0.0170534	1	up
TRITD5Bv1G022090	NAC transcription factor 6A [Triticum aestivum];NAC transcription factor 6C [Triticum aestivum]	4.5971	1.54119	1.57668	0.0171413	1	up
TRITD3Bv1G166050	Anthocyanidin 5,3-O-glucosyltransferase [Triticum urartu]	2.44573	0.822233	1.57265	0.0171526	1	up
TRITD5Bv1G233580	hsp70-binding protein 1-like isoform X2 [Aegilops tauschii subsp. tauschii];hsp70-binding protein 1-like isoform X1 [Aegilops tauschii subsp. tauschii]	16.0147	50.4536	-1.65556	0.0171543	1	down
TRITD2Av1G289890	NDR1/HIN1-like protein 10 [Aegilops tauschii subsp. tauschii]	4.83716	1.62116	1.57713	0.0172957	1	up
TRITD7Bv1G030920	hypothetical protein TRIUR3_06177 [Triticum urartu]	0.626143	2.02277	-1.69177	0.0173697	1	down
TRITD2Av1G251940	maltose excess protein 1-like, chloroplastic [Aegilops tauschii subsp. tauschii];hypothetical protein TRIUR3_11079 [Triticum urartu]	2.57936	0.869821	1.56822	0.0174206	1	up
TRITD5Bv1G249000	muscle M-line assembly protein unc-89 isoform X1 [Aegilops tauschii subsp. tauschii];G-type lectin S-receptor-like serine/threonine-protein kinase At2g19130 [Brachypodium distachyon]	1.08358	3.43161	-1.66308	0.0174357	1	down
TRITD3Bv1G004950	hypothetical protein 2383A24.3 [Triticum aestivum];hypothetical protein 2383A24.1 [Triticum aestivum]	3.55736	1.21688	1.54762	0.017479	1	up
TRITD7Av1G086390	uncharacterized protein LOC109736466 isoform X1 [Aegilops tauschii subsp. tauschii];uncharacterized protein LOC109736466 isoform X2 [Aegilops tauschii subsp. tauschii]	1.99989	6.32762	-1.66174	0.0175023	1	down
TRITD1Bv1G030900	WRKY14 transcription factor [Triticum aestivum]	12.7314	39.9429	-1.64955	0.0175219	1	down
TRITD2Bv1G218800	salicylic acid-binding protein 2-like [Aegilops tauschii subsp. tauschii];unnamed protein product [Triticum aestivum]	3.34759	10.5372	-1.6543	0.0175231	1	down
TRITD3Av1G142750	Pleiotropic drug resistance protein 4 [Triticum urartu];ABC transporter G family member 37 [Aegilops tauschii subsp. tauschii];ABCG37, partial [Triticum polonicum];unnamed protein product [Triticum aestivum]	22.9247	71.7875	-1.64683	0.0175752	1	down
TRITD7Av1G266000	hydroquinone glucosyltransferase-like [Aegilops tauschii subsp. tauschii]	4.3226	1.47068	1.55541	0.0176796	1	up
TRITD1Av1G178720	hypothetical protein TRIUR3_21122 [Triticum urartu]	93.9418	294.017	-1.64606	0.0177378	1	down
TRITD4Av1G250010	E3 ubiquitin ligase BIG BROTHER-like [Aegilops tauschii subsp. tauschii];E3 ubiquitin ligase BIG BROTHER [Triticum urartu]	24.2663	75.9444	-1.64599	0.0177415	1	down
TRITD3Av1G084360	kinesin-like protein KIN-14B [Aegilops tauschii subsp. tauschii];unnamed protein product [Triticum aestivum];Kinesin-like calmodulin-binding protein [Triticum urartu]	1.17576	0.396616	1.56777	0.0177804	1	up
TRITD2Bv1G052220	uncharacterized protein LOC109782149 [Aegilops tauschii subsp. tauschii];uncharacterized protein LOC109782148 [Aegilops tauschii subsp. tauschii]	1.42627	0.489076	1.54411	0.0178899	1	up
TRITD2Av1G077110	hypothetical protein TRIUR3_01140 [Triticum urartu]	4.53518	14.4665	-1.67349	0.0179495	1	down
TRITD5Bv1G168640	homeobox-leucine zipper protein ROC6-like isoform X2 [Aegilops tauschii subsp. tauschii]	2.14755	0.735607	1.54568	0.0181949	1	up
TRITD2Bv1G028060	probable protein phosphatase 2C 32 [Aegilops tauschii subsp. tauschii]	14.8145	5.13334	1.52904	0.0182395	1	up
TRITD2Av1G190230	MADS-box transcription factor 26-like [Aegilops tauschii subsp. tauschii];MADS-box transcription factor 26 [Triticum urartu]	3.52532	11.1348	-1.65925	0.0182608	1	down
TRITD7Av1G116050	cytochrome P450 89A2-like [Aegilops tauschii subsp. tauschii]	8.34981	2.89418	1.52859	0.0185019	1	up
TRITD7Av1G231980	hypothetical protein TRIUR3_30922 [Triticum urartu];F-box/FBD/LRR-repeat protein At2g04230-like [Aegilops tauschii subsp. tauschii]	1.02907	3.24769	-1.65807	0.0186035	1	down
TRITD7Bv1G014070	predicted protein [Hordeum vulgare subsp. vulgare];4-hydroxyphenylacetaldehyde oxime monooxygenase [Triticum urartu]	1.43884	4.49022	-1.64188	0.018664	1	down
TRITD3Bv1G154690	unnamed protein product [Triticum aestivum]	12.321	4.30309	1.51767	0.0188323	1	up
TRITD1Bv1G005290	uncharacterized protein LOC109784178 isoform X1 [Aegilops tauschii subsp. tauschii];uncharacterized protein LOC109784178 isoform X2 [Aegilops tauschii subsp. tauschii]	1.41458	4.40624	-1.63917	0.018962	1	down
TRITD2Av1G038420	protein SSUH2 homolog [Aegilops tauschii subsp. tauschii]	2.83413	8.87355	-1.6466	0.0190178	1	down
TRITD2Av1G226460	probable low-specificity L-threonine aldolase 1 [Aegilops tauschii subsp. tauschii];L-allo-threonine aldolase [Triticum urartu]	7.36005	22.8275	-1.63298	0.0190338	1	down
TRITD3Bv1G237570	unnamed protein product [Triticum aestivum]	4.30429	1.48036	1.53983	0.0190406	1	up
TRITD3Av1G264250	glucan endo-1,3-beta-glucosidase GII precursor,putative, expressed [Triticum aestivum]	9.51547	29.4381	-1.62934	0.0191041	1	down
TRITD7Bv1G198480	pentatricopeptide repeat-containing protein At2g37320-like [Aegilops tauschii subsp. tauschii];hypothetical protein TRIUR3_13290 [Triticum urartu]	1.4954	0.501569	1.57601	0.0191345	1	up
TRITD5Bv1G199750	uncharacterized protein LOC109734275 isoform X2 [Aegilops tauschii subsp. tauschii]	0.399097	1.25885	-1.65729	0.0191345	1	down
TRITD4Av1G164110	NAC domain-containing protein 71-like [Aegilops tauschii subsp. tauschii];NAC domain-containing protein 71 [Triticum urartu]	2.38691	0.798724	1.57937	0.0194596	1	up
TRITD5Av1G183130	probable serine/threonine-protein kinase PBL19 [Aegilops tauschii subsp. tauschii]	19.7474	6.94283	1.50807	0.0195073	1	up
TRITD7Bv1G185510	BOI-related E3 ubiquitin-protein ligase 1-like [Aegilops tauschii subsp. tauschii];hypothetical protein TRIUR3_19027 [Triticum urartu]	1.26941	3.99779	-1.65505	0.0200953	1	down
TRITD1Bv1G006220	RGH1 [Hordeum vulgare subsp. spontaneum];Disease resistance protein RPP13 [Triticum urartu];Mla1 [Triticum monococcum];putative disease resistance RPP13-like protein 3 [Aegilops tauschii subsp. tauschii];RGA1-G [Secale cereale];hypothetical protein TRIUR3_07791 [Triticum urartu];RGA1d [Aegilops tauschii];putative disease resistance RPP13-like protein 3 isoform X1 [Aegilops tauschii subsp. tauschi…	1.90245	5.81173	-1.61111	0.0203685	1	down
TRITD0Uv1G015970	unnamed protein product [Triticum aestivum]	8.37701	2.9329	1.51411	0.0204099	1	up
TRITD3Av1G050120	MADS-box transcription factor [Triticum aestivum];WAG-2k MADS box transcription factor [Triticum dicoccoides];MADS-box transcription factor 3 [Triticum urartu]	6.06856	2.12005	1.51726	0.0206158	1	up
TRITD7Bv1G005560	hypothetical protein BRADI_5g15057v3 [Brachypodium distachyon]	4.0411	1.38338	1.54655	0.0206533	1	up
TRITD3Av1G163210	unnamed protein product [Triticum aestivum]	2.02042	6.25024	-1.62925	0.0208326	1	down
TRITD5Av1G009800	5-methyltetrahydropteroyltriglutamate--homocysteine methyltransferase 1-like [Aegilops tauschii subsp. tauschii];hypothetical protein BRARA_B00738 [Brassica rapa];methionine synthase [Hordeum vulgare subsp. vulgare]	595.226	212.513	1.48589	0.0208613	1	up
TRITD3Av1G140680	transcription factor SRM1-like [Aegilops tauschii subsp. tauschii]	4.76377	1.66179	1.51936	0.0208869	1	up
TRITD3Av1G277350		10.3366	3.58424	1.52802	0.020959	1	up
TRITD1Bv1G019920	hypothetical protein TRIUR3_01530 [Triticum urartu]	11.0397	3.84889	1.52019	0.0210568	1	up
TRITD3Bv1G267110	unnamed protein product [Triticum aestivum]	6.40989	2.27312	1.49562	0.0212304	1	up
TRITD3Av1G173680	endochitinase [Triticum aestivum];chitinase 3 [Triticum aestivum];class I chitinase [Triticum aestivum]	5.50792	16.713	-1.60139	0.0212336	1	down
TRITD2Bv1G003580	probable LRR receptor-like serine/threonine-protein kinase At3g47570 [Aegilops tauschii subsp. tauschii]	11.2176	33.9523	-1.59775	0.0214268	1	down
TRITD7Bv1G139900	anthocyanidin 5,3-O-glucosyltransferase-like [Aegilops tauschii subsp. tauschii];Anthocyanidin 5,3-O-glucosyltransferase [Triticum urartu]	2.54704	0.892118	1.51351	0.0218328	1	up
TRITD2Bv1G147820	protein BIC1-like [Aegilops tauschii subsp. tauschii]	8.32728	2.93575	1.50411	0.0218437	1	up
TRITD7Av1G198050	uncharacterized protein LOC109742279 [Aegilops tauschii subsp. tauschii]	5.48287	16.542	-1.59313	0.0218461	1	down
TRITD5Av1G156340	putative galacturonosyltransferase 4 [Triticum urartu]	4.97084	1.77414	1.48637	0.0218981	1	up
TRITD1Av1G004990	protein DEHYDRATION-INDUCED 19 homolog 6-like [Aegilops tauschii subsp. tauschii];hypothetical protein TRIUR3_11606 [Triticum urartu]	5.40713	1.89343	1.51386	0.0219444	1	up
TRITD6Bv1G184300	uncharacterized protein LOC109776055 [Aegilops tauschii subsp. tauschii]	4.17599	1.4628	1.51338	0.0220057	1	up
TRITD1Bv1G117630	protein PHYTOCHROME KINASE SUBSTRATE 1-like [Aegilops tauschii subsp. tauschii]	3.5018	1.23174	1.50741	0.0223485	1	up
TRITD5Av1G240410	Putative NAC domain-containing protein 94 [Triticum urartu]	1.46576	0.519731	1.49582	0.0223734	1	up
TRITD1Av1G213000	pirin-like protein [Aegilops tauschii subsp. tauschii]	0.967272	2.98461	-1.62555	0.0224238	1	down
TRITD2Bv1G037980	peroxidase [Triticum aestivum];root peroxidase [Triticum aestivum];peroxidase 2-like [Aegilops tauschii subsp. tauschii];Peroxidase 1 [Triticum urartu]	0.848422	2.57791	-1.60334	0.0225722	1	down
TRITD3Av1G026390	G-type lectin S-receptor-like serine/threonine-protein kinase SD2-5 [Brachypodium distachyon]	3.3323	1.19491	1.47961	0.0226931	1	up
TRITD2Av1G061990	probable LRR receptor-like serine/threonine-protein kinase At1g74360 [Aegilops tauschii subsp. tauschii];predicted protein, partial [Hordeum vulgare subsp. vulgare]	0.453448	1.38191	-1.60765	0.0227832	1	down
TRITD5Av1G199090	BTB/POZ domain-containing protein At1g30440 [Aegilops tauschii subsp. tauschii]	0.515013	1.59129	-1.62752	0.0228101	1	down
TRITD5Av1G134350	WRKY transcription factor 6-like [Aegilops tauschii subsp. tauschii];putative WRKY transcription factor 46 [Triticum urartu]	15.915	5.74458	1.47011	0.0228634	1	up
TRITD3Av1G233420	unnamed protein product [Triticum aestivum]	3.45465	1.22793	1.49231	0.0229953	1	up
TRITD2Av1G248230	unnamed protein product [Triticum aestivum];vacuolar-sorting receptor 7-like [Aegilops tauschii subsp. tauschii];Vacuolar-sorting receptor 7 [Triticum urartu]	3.68105	11.0162	-1.58144	0.0230831	1	down
TRITD5Av1G002820	Lipoxygenase 2.1, chloroplastic [Triticum urartu];lipoxygenase 2.1, chloroplastic [Aegilops tauschii subsp. tauschii]	0.60727	1.83975	-1.5991	0.0231755	1	down
TRITD3Bv1G257950	somatic embryogenesis receptor kinase 2-like [Aegilops tauschii subsp. tauschii];Somatic embryogenesis receptor kinase 1 [Triticum urartu]	1.81487	5.52012	-1.60483	0.0234213	1	down
TRITD5Av1G214960	putative glutathione S-transferase GSTU1 [Triticum urartu]	38.3864	13.9678	1.45849	0.0235192	1	up
TRITD1Bv1G034090	hypothetical protein TRIUR3_30853 [Triticum urartu];protein LNK4-like [Aegilops tauschii subsp. tauschii]	40.5418	14.7686	1.45688	0.0235512	1	up
TRITD5Av1G143220	predicted protein [Hordeum vulgare subsp. vulgare]	4.54757	1.63382	1.47685	0.0235544	1	up
TRITD4Bv1G039590	GDP-L-galactose phosphorylase 2-like [Aegilops tauschii subsp. tauschii]	44.5068	16.2298	1.45538	0.0235828	1	up
TRITD6Bv1G223180	serine/threonine-protein phosphatase PP1-like [Aegilops tauschii subsp. tauschii]	5.72966	2.05618	1.47848	0.0237382	1	up
TRITD6Av1G224380	uncharacterized protein LOC109776168 [Aegilops tauschii subsp. tauschii];hypothetical protein TRIUR3_00455 [Triticum urartu]	12.4179	4.5261	1.45608	0.0237427	1	up
TRITD2Bv1G036280	flocculation protein FLO11-like [Aegilops tauschii subsp. tauschii]	3.79463	1.36918	1.47065	0.023751	1	up
TRITD2Bv1G180610	probable leucine-rich repeat receptor-like protein kinase At5g63930 [Aegilops tauschii subsp. tauschii]	0.367567	1.12661	-1.61591	0.0237694	1	down
TRITD3Bv1G016640	nonspecific lipid transfer protein 5 [Triticum aestivum];unnamed protein product [Triticum aestivum]	2.67613	0.943899	1.50344	0.0240699	1	up
TRITD2Av1G050640	WRKY transcription factor, partial [Triticum aestivum];hypothetical protein TRIUR3_10593 [Triticum urartu]	7.87174	2.84741	1.46703	0.0241738	1	up
TRITD7Av1G030560	Cysteine-rich receptor-like protein kinase 10 [Triticum urartu];cysteine-rich receptor-like protein kinase 10 [Aegilops tauschii subsp. tauschii]	6.75308	19.9417	-1.56217	0.0244994	1	down
TRITD6Bv1G143070	U-box domain-containing protein 33-like isoform X1 [Aegilops tauschii subsp. tauschii];U-box domain-containing protein 33 [Triticum urartu]	3.61854	10.6888	-1.56262	0.0245164	1	down
TRITD3Bv1G260030	unnamed protein product [Triticum aestivum]	1.23513	3.68976	-1.57886	0.0246619	1	down
TRITD5Av1G120510	kinesin-like protein KIN-4A isoform X1 [Aegilops tauschii subsp. tauschii];Chromosome-associated kinesin KIF4A [Triticum urartu];kinesin-like protein KIN-4A isoform X2 [Aegilops tauschii subsp. tauschii]	11.0715	4.06982	1.44382	0.0246948	1	up
TRITD1Bv1G012150	imp biosynthesis protein (chloroplast) [Oryza sativa Indica Group]	311.951	114.814	1.44202	0.0247191	1	up
TRITD3Bv1G167180	unnamed protein product [Triticum aestivum]	0.866686	2.61009	-1.59052	0.0248053	1	down
TRITD0Uv1G018010	predicted protein [Hordeum vulgare subsp. vulgare]	7.12438	2.57972	1.46555	0.0248961	1	up
TRITD1Bv1G101590	uncharacterized membrane protein At1g06890-like [Aegilops tauschii subsp. tauschii];hypothetical protein TRIUR3_33221 [Triticum urartu]	11.3547	4.15947	1.44882	0.0249495	1	up
TRITD3Bv1G258800	glucan endo-1,3-beta-glucosidase GII precursor,putative, expressed [Triticum aestivum]	5.58087	16.4568	-1.56012	0.0251753	1	down
TRITD2Bv1G085450	sugar carrier protein C-like [Aegilops tauschii subsp. tauschii]	1.49312	4.42783	-1.56827	0.0251877	1	down
TRITD2Av1G083320	chitin-inducible gibberellin-responsive protein 1 [Aegilops tauschii subsp. tauschii];hypothetical protein TRIUR3_35245 [Triticum urartu]	19.6785	7.25751	1.43907	0.0252037	1	up
TRITD6Av1G032560	NAC transcription factor [Triticum aestivum];NAC domain-containing protein 18 [Triticum urartu]	19.161	7.06309	1.4398	0.0253276	1	up
TRITD6Bv1G096050	monosaccharide-sensing protein 2-like [Aegilops tauschii subsp. tauschii];Monosaccharide-sensing protein 2 [Triticum urartu];predicted protein [Hordeum vulgare subsp. vulgare]	19.8027	7.31732	1.43631	0.0253933	1	up
TRITD6Bv1G222760	putative transporter arsB [Aegilops tauschii subsp. tauschii];Putative transporter arsB [Triticum urartu];predicted protein [Hordeum vulgare subsp. vulgare]	21.3825	7.91561	1.43366	0.025725	1	up
TRITD2Av1G215290	protein NUCLEAR FUSION DEFECTIVE 4-like [Aegilops tauschii subsp. tauschii]	6.57159	19.2215	-1.54841	0.0258832	1	down
TRITD6Bv1G202800	mitogen-activated protein kinase kinase 5-like [Aegilops tauschii subsp. tauschii]	1.25121	3.73092	-1.57621	0.0259621	1	down
TRITD0Uv1G043660	stomatal closure-related actin-binding protein 1-like isoform X3 [Aegilops tauschii subsp. tauschii];hypothetical protein BRADI_1g19800v3 [Brachypodium distachyon]	16.1434	5.94867	1.44031	0.0260057	1	up
TRITD7Av1G080520	anthranilate O-methyltransferase 2-like [Aegilops tauschii subsp. tauschii]	28.6197	10.6123	1.43127	0.0260106	1	up
TRITD6Bv1G196780	serine/threonine-protein kinase RIPK-like [Aegilops tauschii subsp. tauschii];predicted protein [Hordeum vulgare subsp. vulgare]	4.79783	1.76357	1.44388	0.0262832	1	up
TRITD2Av1G267740	WRKY45-like transcription factor [Triticum aestivum]	3.39834	9.98342	-1.5547	0.0263383	1	down
TRITD6Av1G161180	LEA protein [Triticum turgidum subsp. durum]	205.881	76.7486	1.4236	0.0263988	1	up
TRITD7Av1G066460	uncharacterized protein LOC109782692 isoform X2 [Aegilops tauschii subsp. tauschii];hypothetical protein TRIUR3_19679 [Triticum urartu]	4.00396	11.7172	-1.54912	0.0267101	1	down
TRITD5Bv1G243410	thaumatin-like protein [Aegilops tauschii subsp. tauschii]	5.3981	15.8011	-1.5495	0.0267311	1	down
TRITD3Bv1G183290	unnamed protein product [Triticum aestivum]	3.44097	1.26195	1.44717	0.026913	1	up
TRITD1Av1G094190	Ribonuclease 1 [Triticum urartu]	9.99064	3.70313	1.43183	0.0270631	1	up
TRITD5Bv1G159060	receptor kinase-like protein Xa21 [Aegilops tauschii subsp. tauschii]	0.96236	2.8167	-1.54936	0.0270922	1	down
TRITD5Bv1G048060	glutaredoxin-C15-like [Aegilops tauschii subsp. tauschii]	22.1962	8.22252	1.43266	0.0271279	1	up
TRITD3Bv1G028240	unnamed protein product [Triticum aestivum]	8.95675	3.32259	1.43067	0.0272118	1	up
TRITD2Bv1G219730	receptor-like protein kinase FERONIA [Aegilops tauschii subsp. tauschii]	2.69039	0.987047	1.44663	0.0272324	1	up
TRITD5Bv1G196050	bHLH92 [Triticum aestivum]	2.20059	6.46379	-1.55449	0.0274146	1	down
TRITD6Av1G138780	S-adenosyl methionine decarboxylase 1 [Triticum aestivum]	23.9759	8.98217	1.41645	0.0274223	1	up
TRITD4Bv1G194550	protein DOWNY MILDEW RESISTANCE 6-like [Aegilops tauschii subsp. tauschii]	8.96117	25.9078	-1.53163	0.0275506	1	down
TRITD2Av1G177710	unnamed protein product [Triticum aestivum];hypothetical protein TRIUR3_33783 [Triticum urartu];heparan-alpha-glucosaminide N-acetyltransferase [Aegilops tauschii subsp. tauschii]	16.5706	6.20486	1.41715	0.0275937	1	up
TRITD2Av1G224740	aquaporin [Hordeum vulgare];aquaporin PIP2-5-like [Aegilops tauschii subsp. tauschii];aquaporin PIP2-5 [Aegilops tauschii subsp. tauschii];plasma membrane intrinsic protein [Triticum aestivum];PIP aquaporin isoform [Hordeum vulgare];unnamed protein product [Triticum aestivum];Aquaporin PIP2-5 [Triticum urartu]	44.7237	16.8064	1.41203	0.027652	1	up
TRITD5Bv1G133150	CBL-interacting protein kinase 27 [Triticum aestivum]	8.93368	3.33248	1.42266	0.0276741	1	up
TRITD4Av1G261370	6-fructosyltransferase, partial [Leymus chinensis]	162.451	61.1085	1.41055	0.0276771	1	up
TRITD7Av1G092020	probable lipoxygenase 8, chloroplastic [Aegilops tauschii subsp. tauschii]	1.59126	4.60861	-1.53416	0.0277096	1	down
TRITD5Bv1G248470	LOW QUALITY PROTEIN: probable LRR receptor-like serine/threonine-protein kinase At3g47570 [Brachypodium distachyon];LRR receptor-like serine/threonine-protein kinase FLS2 [Triticum urartu];probable LRR receptor-like serine/threonine-protein kinase At3g47570 [Brachypodium distachyon]	0.630949	1.84341	-1.54678	0.0277248	1	down
TRITD4Av1G261610	F-box/kelch-repeat protein SKIP11-like [Aegilops tauschii subsp. tauschii]	10.1393	29.2562	-1.52879	0.0278226	1	down
TRITD4Av1G255400	LRR receptor-like serine/threonine-protein kinase FLS2 [Aegilops tauschii subsp. tauschii]	2.15406	6.22975	-1.53212	0.0278918	1	down
TRITD0Uv1G003040	imp biosynthesis protein (chloroplast) [Oryza sativa Indica Group]	468.072	176.274	1.40891	0.0279319	1	up
TRITD2Bv1G008510	unnamed protein product [Triticum aestivum];predicted protein, partial [Hordeum vulgare subsp. vulgare]	0.772426	2.29814	-1.573	0.0279836	1	down
TRITD2Bv1G253840	L-type lectin-domain containing receptor kinase IV.2-like [Aegilops tauschii subsp. tauschii]	7.75633	2.8486	1.44512	0.0283138	1	up
TRITD5Av1G193290	phytoene synthase 2, chloroplastic-like [Aegilops tauschii subsp. tauschii]	2.65596	0.975749	1.44465	0.0283209	1	up
TRITD7Bv1G027020	fatty-acid-binding protein 2-like [Aegilops tauschii subsp. tauschii];hypothetical protein TRIUR3_31008 [Triticum urartu]	1.71722	5.00631	-1.54367	0.0286202	1	down
TRITD6Av1G215310	predicted protein [Hordeum vulgare subsp. vulgare];GATA transcription factor 11 [Triticum urartu]	10.7342	4.03425	1.41184	0.0286825	1	up
TRITD7Av1G185570	heavy metal-associated isoprenylated plant protein 28-like [Aegilops tauschii subsp. tauschii];hypothetical protein TRIUR3_15198 [Triticum urartu]	13.2422	38.0709	-1.52354	0.0287481	1	down
TRITD5Av1G021950	E3 ubiquitin-protein ligase RMA2-like [Aegilops tauschii subsp. tauschii]	3.62185	10.4492	-1.52859	0.0292515	1	down
TRITD5Bv1G035620	predicted protein [Hordeum vulgare subsp. vulgare];Heparanase-like protein 1 [Triticum urartu]	3.36569	9.65271	-1.52003	0.0294718	1	down
TRITD2Av1G238660	uncharacterized protein LOC109731495 [Aegilops tauschii subsp. tauschii]	6.15244	2.33377	1.3985	0.0295586	1	up
TRITD3Bv1G144100	probable choline kinase 2 isoform X1 [Aegilops tauschii subsp. tauschii];Choline/ethanolamine kinase [Triticum urartu];unnamed protein product [Triticum aestivum]	23.1127	65.7716	-1.50878	0.0296743	1	down
TRITD3Bv1G258820	glucan endo-1,3-beta-glucosidase GII precursor,putative, expressed [Triticum aestivum]	8.8242	25.1565	-1.51139	0.029742	1	down
TRITD1Av1G228830	hypothetical protein TRIUR3_17783 [Triticum urartu]	17.2516	6.54777	1.39765	0.0297695	1	up
TRITD4Av1G169990	amino acid permease 3-like [Aegilops tauschii subsp. tauschii];hypothetical protein TRIUR3_22906 [Triticum urartu];predicted protein [Hordeum vulgare subsp. vulgare]	4.59174	1.7317	1.40685	0.0297836	1	up
TRITD3Bv1G201020	unnamed protein product [Triticum aestivum];predicted protein [Hordeum vulgare subsp. vulgare];ankyrin repeat-containing protein NPR4 [Setaria italica]	8.73955	24.8605	-1.50823	0.0298943	1	down
TRITD5Bv1G213220	glucan endo-1,3-beta-glucosidase 8-like [Aegilops tauschii subsp. tauschii]	1.83488	0.674768	1.44322	0.0299002	1	up
TRITD4Av1G004940	hypothetical protein TRIUR3_12806 [Triticum urartu]	10.8046	4.082	1.4043	0.0300994	1	up
TRITD6Bv1G224580	putative disease resistance protein RGA3 isoform X2 [Aegilops tauschii subsp. tauschii];predicted protein [Hordeum vulgare subsp. vulgare];putative disease resistance protein RGA4 isoform X1 [Aegilops tauschii subsp. tauschii];Putative disease resistance protein RGA3 [Triticum urartu]	0.576257	1.65037	-1.518	0.0301434	1	down
TRITD3Bv1G156040	unnamed protein product [Triticum aestivum]	13.2947	5.06667	1.39174	0.0301554	1	up
TRITD2Av1G211350	chitinase 5-like [Aegilops tauschii subsp. tauschii];Chitinase 5 [Triticum urartu]	1.52519	4.41996	-1.53505	0.0302333	1	down
TRITD2Bv1G063260	uncharacterized protein LOC109776563 [Aegilops tauschii subsp. tauschii]	5.94096	2.24058	1.40682	0.0303461	1	up
TRITD2Av1G120540	photosystem II protein D1 (chloroplast) [Triticum aestivum];Photosynthetic reaction centre, L/M [Corchorus olitorius]	247.279	94.7965	1.38324	0.0305841	1	up
TRITD1Av1G030400	uncharacterized protein LOC109774415 [Aegilops tauschii subsp. tauschii];hypothetical protein TRIUR3_24239 [Triticum urartu]	3.35564	1.24563	1.42971	0.0306248	1	up
TRITD7Bv1G120640	lysine histidine transporter 1-like [Aegilops tauschii subsp. tauschii]	46.0609	130.172	-1.49881	0.0306568	1	down
TRITD1Av1G101150	uncharacterized protein LOC109772407 [Aegilops tauschii subsp. tauschii];hypothetical protein TRIUR3_18665 [Triticum urartu]	42.0123	118.764	-1.49921	0.0306752	1	down
TRITD1Bv1G227210	probable protein phosphatase 2C 53 [Aegilops tauschii subsp. tauschii];hypothetical protein BRADI_2g14420v3 [Brachypodium distachyon]	3.41003	1.28596	1.40694	0.0310769	1	up
TRITD5Av1G148730	ABA 8'-hydroxylase [Triticum aestivum]	2.68185	1.00637	1.41407	0.031248	1	up
TRITD3Av1G250990	unnamed protein product [Triticum aestivum]	1.68912	4.8444	-1.52004	0.0312693	1	down
TRITD3Bv1G275040	unnamed protein product [Triticum aestivum]	4.42536	12.652	-1.5155	0.0313437	1	down
TRITD4Bv1G148380	hypothetical protein TRIUR3_11675 [Triticum urartu]	1.00532	2.90335	-1.53006	0.0314064	1	down
TRITD0Uv1G061130	hypothetical protein TRIUR3_11085 [Triticum urartu]	28.0121	10.7188	1.38591	0.031438	1	up
TRITD2Bv1G220540	calcium-dependent protein kinase [Triticum aestivum];Calcium-dependent protein kinase 13 [Zea mays];calcium-dependent protein kinase 13 [Aegilops tauschii subsp. tauschii]	69.0388	194.102	-1.49134	0.0314512	1	down
TRITD2Av1G289820	hypothetical protein TRIUR3_09712 [Triticum urartu]	5.18046	1.94881	1.41049	0.0318483	1	up
TRITD7Bv1G206690	receptor kinase-like protein Xa21 [Aegilops tauschii subsp. tauschii]	2.68642	7.54892	-1.49058	0.0320235	1	down
TRITD5Bv1G242790	DNA damage-repair/toleration protein DRT100-like [Aegilops tauschii subsp. tauschii];ice recrystallization inhibition protein 1 [Hordeum vulgare subsp. vulgare];Phytosulfokine receptor 1 [Triticum urartu]	8.95729	25.1463	-1.48921	0.0320943	1	down
TRITD3Av1G166770	hypothetical protein TRIUR3_09296 [Triticum urartu]	1.12847	3.18613	-1.49743	0.0321142	1	down
TRITD7Av1G257610	disease resistance protein RPM1-like [Aegilops tauschii subsp. tauschii]	3.69025	10.3591	-1.48911	0.03218	1	down
TRITD6Av1G206960	uncharacterized protein LOC109734956 isoform X2 [Aegilops tauschii subsp. tauschii];protein SMAX1-like [Aegilops tauschii subsp. tauschii];hypothetical protein TRIUR3_07405 [Triticum urartu]	2.67755	1.02981	1.37854	0.0321924	1	up
TRITD7Bv1G199120	uncharacterized protein LOC109764049 [Aegilops tauschii subsp. tauschii]	4.14193	1.57982	1.39054	0.032229	1	up
TRITD6Av1G123710	G-type lectin S-receptor-like serine/threonine-protein kinase LECRK2 [Aegilops tauschii subsp. tauschii];G-type lectin S-receptor-like serine/threonine-protein kinase RLK1 [Triticum urartu]	1.40103	3.95773	-1.49819	0.0323338	1	down
TRITD2Bv1G259860	predicted protein [Hordeum vulgare subsp. vulgare]	1.42736	4.0331	-1.49854	0.0323495	1	down
TRITD6Bv1G070210	pentatricopeptide repeat-containing protein At2g35130 isoform X3 [Aegilops tauschii subsp. tauschii];pentatricopeptide repeat-containing protein At2g35130 isoform X2 [Aegilops tauschii subsp. tauschii];pentatricopeptide repeat-containing protein At2g35130 isoform X1 [Aegilops tauschii subsp. tauschii];predicted protein [Hordeum vulgare subsp. vulgare]	16.0645	6.20695	1.37192	0.0323874	1	up
TRITD3Av1G072290	ERI1 exoribonuclease 2-like [Aegilops tauschii subsp. tauschii]	0.938722	2.73747	-1.54407	0.0324131	1	down
TRITD7Av1G197500	receptor kinase-like protein Xa21 [Aegilops tauschii subsp. tauschii]	5.83797	16.3338	-1.48433	0.032547	1	down
TRITD1Av1G169360	formin-like protein 18 isoform X1 [Aegilops tauschii subsp. tauschii]	46.9545	131.217	-1.48262	0.0325485	1	down
TRITD2Bv1G206090	ethylene-responsive transcription factor 2-like [Aegilops tauschii subsp. tauschii]	2.88565	8.15415	-1.49864	0.0326289	1	down
TRITD6Av1G089220	monosaccharide-sensing protein 2-like [Aegilops tauschii subsp. tauschii];predicted protein [Hordeum vulgare subsp. vulgare];Monosaccharide-sensing protein 2 [Triticum urartu]	14.48	5.60823	1.36844	0.0326971	1	up
TRITD1Av1G022180	uncharacterized protein LOC109734121 [Aegilops tauschii subsp. tauschii]	4.02295	1.54128	1.38413	0.0327277	1	up
TRITD2Av1G046450	E3 ubiquitin-protein ligase RDUF1-like [Aegilops tauschii subsp. tauschii]	4.4792	1.67792	1.41657	0.0327328	1	up
TRITD5Bv1G194440	copper transporter [Triticum aestivum];organic cation/carnitine transporter 7-like isoform X3 [Aegilops tauschii subsp. tauschii];predicted protein [Hordeum vulgare subsp. vulgare]	71.5529	27.8559	1.36103	0.0332253	1	up
TRITD7Bv1G087310	cytochrome P450 89A2-like [Aegilops tauschii subsp. tauschii]	9.14346	3.54696	1.36616	0.0334534	1	up
TRITD3Av1G035580	unnamed protein product [Triticum aestivum]	9.10333	3.46777	1.39238	0.0334565	1	up
TRITD6Bv1G079760	cinnamate beta-D-glucosyltransferase-like [Aegilops tauschii subsp. tauschii]	1.70209	0.638884	1.41368	0.0335963	1	up
TRITD3Bv1G243110	unnamed protein product [Triticum aestivum]	1.24585	3.52844	-1.5019	0.0335977	1	down
TRITD7Av1G013210	E3 ubiquitin ligase BIG BROTHER-like [Aegilops tauschii subsp. tauschii];E3 ubiquitin ligase BIG BROTHER [Triticum urartu]	5.92571	16.5522	-1.48196	0.0336522	1	down
TRITD3Av1G049190	unnamed protein product [Triticum aestivum];predicted protein [Hordeum vulgare subsp. vulgare];hypothetical protein TRIUR3_11636 [Triticum urartu]	4.50871	1.74938	1.36587	0.0337625	1	up
TRITD2Bv1G047090	haloacid dehalogenase-like hydrolase domain-containing protein 3 isoform X3 [Aegilops tauschii subsp. tauschii];Haloacid dehalogenase-like hydrolase domain-containing protein 3 [Triticum urartu];haloacid dehalogenase-like hydrolase domain-containing protein 3 isoform X2 [Aegilops tauschii subsp. tauschii]	53.8736	21.0294	1.35717	0.0338269	1	up
TRITD7Bv1G055920	carboxyl-terminal-processing peptidase 3, chloroplastic [Aegilops tauschii subsp. tauschii]	221.685	86.6581	1.35511	0.0338517	1	up
TRITD7Bv1G096640	hypothetical protein GOBAR_AA12051 [Gossypium barbadense]	9.89939	3.77745	1.38993	0.033853	1	up
TRITD6Av1G182960	protein CURVATURE THYLAKOID 1A, chloroplastic-like isoform X2 [Aegilops tauschii subsp. tauschii];protein CURVATURE THYLAKOID 1A, chloroplastic-like isoform X1 [Aegilops tauschii subsp. tauschii]	34.6534	13.4929	1.36079	0.0338995	1	up
TRITD1Bv1G062730	leucine-rich repeat extensin-like protein 4 [Aegilops tauschii subsp. tauschii];Leucine-rich repeat extensin-like protein 4 [Triticum urartu]	2.03972	0.769934	1.40557	0.033914	1	up
TRITD2Bv1G059110	unnamed protein product [Triticum aestivum]	5.44227	2.11038	1.3667	0.0340131	1	up
TRITD5Bv1G223830	hypothetical protein TRIUR3_33991 [Triticum urartu]	7.62011	21.205	-1.47652	0.0340215	1	down
TRITD3Av1G265430	beta-1,3-glucanase [Triticum aestivum];glucan endo-1,3-beta-glucosidase GII-like [Aegilops tauschii subsp. tauschii];Glucan endo-1,3-beta-glucosidase GII [Triticum urartu]	7.04321	19.533	-1.47161	0.0340315	1	down
TRITD3Bv1G081510	probable L-type lectin-domain containing receptor kinase S.5 [Aegilops tauschii subsp. tauschii]	1.50407	4.21076	-1.4852	0.0343575	1	down
TRITD5Av1G004690	hypothetical protein TRIUR3_10954 [Triticum urartu]	2.73445	1.02822	1.4111	0.0344699	1	up
TRITD7Bv1G086740	light harvesting chlorophyll a/b-binding protein Lhcb1 [Hordeum vulgare subsp. vulgare];chlorophyll a-b binding protein 2 [Zea mays];Chlorophyll a-b binding protein 3C, chloroplastic [Triticum urartu];chlorophyll a-b binding protein of LHCII type 1-like [Aegilops tauschii subsp. tauschii]	15.5586	6.05518	1.36147	0.0344916	1	up
TRITD7Av1G111820	heat-responsive transcription factor [Triticum aestivum]	3.07519	1.1733	1.3901	0.0344947	1	up
TRITD6Av1G072890	lycopene beta cyclase, chloroplastic [Aegilops tauschii subsp. tauschii]	19.1361	7.48867	1.35351	0.0345282	1	up
TRITD4Bv1G012960	uncharacterized protein LOC109778831 [Aegilops tauschii subsp. tauschii]	3.08509	1.18247	1.38352	0.0345451	1	up
TRITD4Av1G240180	geraniol 8-hydroxylase-like [Aegilops tauschii subsp. tauschii]	11.4729	4.48372	1.35546	0.0345558	1	up
TRITD0Uv1G013230	indole-2-monooxygenase-like [Aegilops tauschii subsp. tauschii]	5.4679	2.09802	1.38196	0.0345602	1	up
TRITD5Bv1G216800	60S ribosomal protein L4-1-like [Aegilops tauschii subsp. tauschii];60S ribosomal protein L4-1 [Triticum urartu]	9.25129	3.60482	1.35973	0.0346373	1	up
TRITD6Av1G005530	Wall-associated receptor kinase 5 [Triticum urartu];Wall-associated receptor kinase 3 [Triticum urartu]	0.883025	2.46984	-1.48389	0.0346965	1	down
TRITD5Bv1G002510	G-type lectin S-receptor-like serine/threonine-protein kinase SD2-5 [Triticum urartu]	0.500766	1.42552	-1.50928	0.0348027	1	down
TRITD5Av1G209010	L-type lectin-domain containing receptor kinase IV.2 [Triticum urartu];predicted protein [Hordeum vulgare subsp. vulgare]	1.73028	4.80324	-1.473	0.0349084	1	down
TRITD1Bv1G026920	uncharacterized protein LOC109734121 [Aegilops tauschii subsp. tauschii]	2.23916	0.866356	1.36992	0.0350635	1	up
TRITD0Uv1G008100	uncharacterized protein LOC109787046 [Aegilops tauschii subsp. tauschii]	3.13798	1.21991	1.36306	0.0351919	1	up
TRITD5Av1G233200	putative protein phosphatase 2C [Triticum monococcum]	1.64389	0.629968	1.38376	0.0352923	1	up
TRITD3Bv1G155110	LEAF RUST 10 DISEASE-RESISTANCE LOCUS RECEPTOR-LIKE PROTEIN KINASE-like 2.1 isoform X1 [Aegilops tauschii subsp. tauschii];LEAF RUST 10 DISEASE-RESISTANCE LOCUS RECEPTOR-LIKE PROTEIN KINASE-like 2.4 isoform X3 [Aegilops tauschii subsp. tauschii];LEAF RUST 10 DISEASE-RESISTANCE LOCUS RECEPTOR-LIKE PROTEIN KINASE-like 2.1 isoform X3 [Oryza sativa Japonica Group];hypothetical protein TRIUR3_06249 [T…	1.14832	3.16954	-1.46475	0.0353066	1	down
TRITD6Bv1G049120	protein SRC2 homolog [Aegilops tauschii subsp. tauschii]	3.33614	9.28297	-1.47641	0.0353442	1	down
TRITD2Bv1G062410	WRKY transcription factor WRKY1A [Triticum aestivum]	3.60904	1.37955	1.38742	0.035414	1	up
TRITD0Uv1G042940	probable cinnamyl alcohol dehydrogenase 8D [Aegilops tauschii subsp. tauschii];putative cinnamyl alcohol dehydrogenase 8D [Triticum urartu]	1.69773	4.73551	-1.47992	0.0354971	1	down
TRITD4Av1G181680	protein DETOXIFICATION 29-like isoform X1 [Aegilops tauschii subsp. tauschii];Protein TRANSPARENT TESTA 12 [Triticum urartu]	14.703	5.78556	1.34558	0.0356121	1	up
TRITD4Bv1G171010	cytochrome P450 716B1-like [Aegilops tauschii subsp. tauschii]	2.11015	5.86224	-1.4741	0.0357024	1	down
TRITD3Av1G155560		9.20403	3.58045	1.36212	0.0357252	1	up
TRITD3Av1G000370	rust resistance kinase Lr10-like isoform X1 [Aegilops tauschii subsp. tauschii];predicted protein [Hordeum vulgare subsp. vulgare]	4.99188	13.717	-1.45831	0.0357289	1	down
TRITD4Bv1G002540	unnamed protein product [Triticum aestivum]	5.93297	2.31842	1.35561	0.0358054	1	up
TRITD4Av1G177780	RING-H2 finger protein ATL51 [Triticum urartu]	8.29539	22.834	-1.4608	0.0358064	1	down
TRITD1Bv1G046830	peroxidase A2-like [Aegilops tauschii subsp. tauschii]	25.3458	69.5024	-1.45531	0.0359906	1	down
TRITD7Bv1G077740	protein NUCLEAR FUSION DEFECTIVE 4-like [Aegilops tauschii subsp. tauschii]	9.19068	3.62247	1.3432	0.0360691	1	up
TRITD7Bv1G032810	nischarin-like [Aegilops tauschii subsp. tauschii]	2.82687	1.07819	1.39059	0.0360796	1	up
TRITD3Av1G286310	probable aquaporin TIP1-2 [Aegilops tauschii subsp. tauschii];unnamed protein product [Triticum aestivum]	118.823	46.9971	1.33817	0.0360802	1	up
TRITD7Bv1G176660	probable carboxylesterase 15 [Aegilops tauschii subsp. tauschii];hypothetical protein TRIUR3_17438 [Triticum urartu]	8.07502	3.16599	1.35081	0.0361933	1	up
TRITD4Av1G012700	uncharacterized protein LOC109754530 [Aegilops tauschii subsp. tauschii]	6.02939	2.35516	1.35619	0.0362953	1	up
TRITD1Bv1G112420	benzyl alcohol O-benzoyltransferase-like [Aegilops tauschii subsp. tauschii]	8.40735	3.31401	1.34307	0.03641	1	up
TRITD4Av1G183210	ATP synthase delta chain, chloroplastic-like [Aegilops tauschii subsp. tauschii];Syntaxin-related protein KNOLLE [Triticum urartu];syntaxin-related protein KNOLLE [Aegilops tauschii subsp. tauschii]	3.80978	1.49937	1.34535	0.0366423	1	up
TRITD7Bv1G200690	receptor kinase-like protein Xa21 [Aegilops tauschii subsp. tauschii]	2.78998	7.63972	-1.45327	0.0366634	1	down
TRITD4Av1G042380	probable mannose-1-phosphate guanylyltransferase 1 [Aegilops tauschii subsp. tauschii]	11.7188	4.62543	1.34116	0.0367326	1	up
TRITD2Av1G073490	NAC transcription factor NAM-A2 [Triticum turgidum subsp. durum];unnamed protein product [Triticum aestivum]	2.10911	0.814422	1.37279	0.0371095	1	up
TRITD7Av1G246940	putative disease resistance protein At1g58400 [Aegilops tauschii subsp. tauschii]	1.97215	5.38742	-1.44982	0.0372663	1	down
TRITD4Av1G169340	atherin-like [Aegilops tauschii subsp. tauschii]	3.12476	1.21334	1.36476	0.0373599	1	up
TRITD1Bv1G001550	MDIS1-interacting receptor like kinase 2-like isoform X2 [Aegilops tauschii subsp. tauschii];MDIS1-interacting receptor like kinase 2-like isoform X1 [Aegilops tauschii subsp. tauschii]	8.96234	24.3986	-1.44485	0.0374048	1	down
TRITD1Av1G185980	Aldehyde dehydrogenase family 2 member C4 [Triticum urartu]	1.0446	2.89668	-1.47145	0.0377868	1	down
TRITD5Av1G045580	pentatricopeptide repeat-containing protein At2g31400, chloroplastic [Aegilops tauschii subsp. tauschii]	25.8564	10.3176	1.32542	0.0377942	1	up
TRITD4Bv1G136790	glutathione-S-transferase Cla47 [Triticum aestivum]	2.95618	1.13207	1.38477	0.0378014	1	up
TRITD7Bv1G052190	uncharacterized protein LOC109745701 [Aegilops tauschii subsp. tauschii];uncharacterized protein LOC109738559 [Aegilops tauschii subsp. tauschii]	0.605727	1.65242	-1.44784	0.0378043	1	down
TRITD2Bv1G232610	Serine hydroxymethyltransferase 1 [Triticum urartu]	38.9039	15.5303	1.32483	0.0379275	1	up
TRITD6Bv1G133070	Two-component response regulator-like PRR1 [Triticum urartu]	13.2769	5.29129	1.32722	0.0380344	1	up
TRITD3Av1G091960	hydroxyproline O-arabinosyltransferase 3-like [Aegilops tauschii subsp. tauschii];unnamed protein product [Triticum aestivum];hypothetical protein TRIUR3_13150 [Triticum urartu]	2.81979	7.72004	-1.45302	0.038061	1	down
TRITD2Bv1G130980	unnamed protein product [Triticum aestivum];uncharacterized protein LOC109740192 [Aegilops tauschii subsp. tauschii];hypothetical protein TRIUR3_16063 [Triticum urartu]	4.77838	1.90524	1.32655	0.0382639	1	up
TRITD5Av1G116150	pentatricopeptide repeat-containing protein At3g09650, chloroplastic [Aegilops tauschii subsp. tauschii];hypothetical protein TRIUR3_17702 [Triticum urartu]	2.93722	1.1629	1.33673	0.0385916	1	up
TRITD5Av1G201130	bHLH92 [Triticum aestivum];Transcription factor bHLH92 [Triticum urartu]	2.21041	6.08912	-1.46192	0.0387563	1	down
TRITD1Bv1G126430	protein PLASTID MOVEMENT IMPAIRED 1-like [Aegilops tauschii subsp. tauschii]	2.60268	1.02942	1.33816	0.0387884	1	up
TRITD4Bv1G147030	4B hexose transporter [Triticum aestivum];sugar transport protein 13-like [Aegilops tauschii subsp. tauschii]	4.48134	12.15	-1.43895	0.0387903	1	down
TRITD4Av1G028160	glucan endo-1,3-beta-glucosidase 7-like [Aegilops tauschii subsp. tauschii];Glucan endo-1,3-beta-glucosidase 7 [Triticum urartu]	2.43614	0.952439	1.3549	0.0388353	1	up
TRITD2Bv1G144910	high-affinity potassium transporter [Triticum aestivum]	2.10123	5.70981	-1.44221	0.0389642	1	down
TRITD4Av1G052270	putative 2-oxoglutarate/Fe(II)-dependent dioxygenase [Triticum urartu];probable 2-oxoglutarate-dependent dioxygenase At5g05600 [Aegilops tauschii subsp. tauschii]	4.22384	11.4688	-1.44108	0.0389831	1	down
TRITD5Bv1G188610	wall-associated receptor kinase 2-like [Aegilops tauschii subsp. tauschii];Wall-associated receptor kinase 1 [Triticum urartu]	0.965538	2.64321	-1.45289	0.039065	1	down
TRITD7Bv1G201650	putative disease resistance protein RGA4 [Aegilops tauschii subsp. tauschii];disease resistance protein RPP13-like [Aegilops tauschii subsp. tauschii]	1.14785	0.447567	1.35876	0.0390997	1	up
TRITD4Av1G057300	PHD and RING finger domain-containing protein 1 [Triticum urartu]	4.81641	13.0085	-1.43342	0.0391422	1	down
TRITD4Bv1G162300	ABC transporter G family member 22-like [Aegilops tauschii subsp. tauschii];ABC transporter G family member 22 [Triticum urartu]	19.6773	7.89756	1.31706	0.0391503	1	up
TRITD1Bv1G011380	unnamed protein product [Triticum aestivum];Putative disease resistance protein RGA4 [Triticum urartu]	5.08659	2.04158	1.31701	0.0394819	1	up
TRITD1Av1G154670	probable calcium-binding protein CML15 [Aegilops tauschii subsp. tauschii]	5.66498	2.22356	1.3492	0.0394902	1	up
TRITD7Av1G089150	heat shock protein 90 [Triticum aestivum];PREDICTED: heat shock protein 90-3-like [Camelina sativa]	121.252	326.088	-1.42726	0.0395121	1	down
TRITD1Av1G054820	Heat shock 70 kDa protein 4L [Triticum urartu];heat shock 70 kDa protein 15-like [Aegilops tauschii subsp. tauschii]	7.35037	19.8133	-1.43058	0.0395408	1	down
TRITD4Av1G264100	receptor-like protein 2 [Aegilops tauschii subsp. tauschii]	1.46635	4.02686	-1.45743	0.0396524	1	down
TRITD3Bv1G264740	unnamed protein product [Triticum aestivum]	1.40664	3.80218	-1.43457	0.0397556	1	down
TRITD7Bv1G221080	cytochrome P450 72A14-like [Aegilops tauschii subsp. tauschii];Secologanin synthase [Triticum urartu];predicted protein [Hordeum vulgare subsp. vulgare]	15.5766	41.8709	-1.42657	0.0397556	1	down
TRITD6Av1G012700	predicted protein [Hordeum vulgare subsp. vulgare]	12.2746	4.93051	1.31587	0.0397704	1	up
TRITD7Av1G071570	cell number regulator 11-like isoform X3 [Aegilops tauschii subsp. tauschii];cell number regulator 11-like isoform X1 [Aegilops tauschii subsp. tauschii]	1.82927	5.06169	-1.46835	0.0397847	1	down
TRITD2Bv1G200230	uncharacterized protein LOC109731495 [Aegilops tauschii subsp. tauschii]	19.1495	7.7173	1.31114	0.0398443	1	up
TRITD1Bv1G207880	probable 1-deoxy-D-xylulose-5-phosphate synthase 2, chloroplastic [Aegilops tauschii subsp. tauschii]	7.19578	19.3564	-1.42759	0.0398653	1	down
TRITD6Bv1G181920	predicted protein [Hordeum vulgare subsp. vulgare];metalloendoproteinase 3-MMP-like [Aegilops tauschii subsp. tauschii]	5.27057	2.09877	1.32841	0.0398972	1	up
TRITD1Av1G183460	protein LURP-one-related 8-like [Aegilops tauschii subsp. tauschii]	3.98202	1.54729	1.36375	0.0399831	1	up
TRITD0Uv1G037000	UPF0481 protein At3g47200-like [Aegilops tauschii subsp. tauschii]	1.05842	2.90638	-1.45731	0.0402707	1	down
TRITD4Bv1G173810	ethylene-responsive element binding protein 2 [Triticum aestivum];Ethylene-responsive transcription factor 1 [Triticum urartu]	4.59428	12.4096	-1.43355	0.0403015	1	down
TRITD4Av1G146960	protein ZINC INDUCED FACILITATOR-LIKE 1-like isoform X1 [Aegilops tauschii subsp. tauschii];Protein ZINC INDUCED FACILITATOR-LIKE 1 [Triticum urartu]	18.1003	7.29896	1.31025	0.0403631	1	up
TRITD2Av1G261020	Wall-associated receptor kinase 5 [Triticum urartu]	9.88134	26.4976	-1.42308	0.0403784	1	down
TRITD2Av1G004110	unnamed protein product [Triticum aestivum]	27.2571	72.951	-1.4203	0.0405608	1	down
TRITD2Bv1G037620	CBL-interacting protein kinase 29-like [Aegilops tauschii subsp. tauschii];CBL-interacting protein kinase 29 [Triticum urartu]	2.19549	0.864566	1.34449	0.04059	1	up
TRITD7Av1G107190	RecName: Full=Retinoblastoma-related protein 1; Short=TaRBR1;retinoblastoma-related protein 1 [Aegilops tauschii subsp. tauschii];Retinoblastoma-related protein 1 [Triticum urartu]	3.09252	1.24015	1.31826	0.0406115	1	up
TRITD6Bv1G053610	tyrosine-sulfated glycopeptide receptor 1-like [Aegilops tauschii subsp. tauschii]	0.785953	2.12626	-1.4358	0.0406239	1	down
TRITD0Uv1G141180	unnamed protein product [Triticum aestivum]	84.5788	34.0992	1.31056	0.0407191	1	up
TRITD5Av1G220970	UDP-glycosyltransferase 73E1-like [Aegilops tauschii subsp. tauschii]	3.26308	1.30502	1.32216	0.0407265	1	up
TRITD6Av1G049270	4-hydroxyphenylpyruvate dioxygenase [Aegilops tauschii subsp. tauschii];4-hydroxyphenylpyruvate dioxygenase [Triticum urartu]	7.54616	3.03986	1.31174	0.0407788	1	up
TRITD0Uv1G003140	probable 1-deoxy-D-xylulose-5-phosphate synthase 2, chloroplastic [Aegilops tauschii subsp. tauschii]	2.5206	6.77273	-1.42597	0.0408197	1	down
TRITD3Av1G215760	unnamed protein product [Triticum aestivum];ankyrin repeat-containing protein NPR4 [Setaria italica];predicted protein [Hordeum vulgare subsp. vulgare]	14.22	38.0245	-1.41901	0.0409289	1	down
TRITD1Bv1G012270	unnamed protein product [Triticum aestivum]	104.548	42.3194	1.30477	0.0411132	1	up
TRITD1Bv1G050230	predicted protein [Hordeum vulgare subsp. vulgare]	1.47085	4.00584	-1.44545	0.0411242	1	down
TRITD2Bv1G021670	unnamed protein product [Triticum aestivum]	0.312628	0.862368	-1.46385	0.0414181	1	down
TRITD3Bv1G030890	unnamed protein product [Triticum aestivum]	7.13955	2.89	1.30477	0.0414407	1	up
TRITD2Av1G285580	Two-component response regulator ARR9 [Triticum urartu]	12.387	33.0527	-1.41595	0.0421613	1	down
TRITD7Av1G158780	external alternative NAD(P)H-ubiquinone oxidoreductase B2, mitochondrial-like [Aegilops tauschii subsp. tauschii];putative NADH-ubiquinone oxidoreductase C3A11.07, mitochondrial [Triticum urartu]	3.41733	9.13132	-1.41796	0.0423485	1	down
TRITD1Av1G229360	F-box/FBD/LRR-repeat protein At3g26920-like [Aegilops tauschii subsp. tauschii]	5.04132	1.99971	1.33401	0.0423674	1	up
TRITD5Av1G005510	receptor-like protein kinase HAIKU2 [Aegilops tauschii subsp. tauschii]	2.41143	6.42187	-1.4131	0.0424592	1	down
TRITD2Bv1G257480	stem-specific protein TSJT1-like [Aegilops tauschii subsp. tauschii];hypothetical protein TRIUR3_04424 [Triticum urartu]	9.086	24.1686	-1.41142	0.0425121	1	down
TRITD6Av1G044180	L-type lectin-domain containing receptor kinase IV.1 [Triticum urartu]	2.31845	6.18251	-1.41503	0.0425971	1	down
TRITD2Bv1G129770	unnamed protein product [Triticum aestivum]	4.24421	11.2981	-1.41252	0.0428178	1	down
TRITD1Bv1G126600	Monosaccharide-sensing protein 2 [Triticum urartu];monosaccharide-sensing protein 2 [Brachypodium distachyon]	107.83	44.1445	1.28845	0.0429023	1	up
TRITD2Bv1G237270	putative wall-associated receptor kinase-like 16 isoform X2 [Aegilops tauschii subsp. tauschii]	1.43746	3.85508	-1.42324	0.0430454	1	down
TRITD4Bv1G009290	unnamed protein product [Triticum aestivum];uncharacterized protein LOC109784554 [Aegilops tauschii subsp. tauschii]	3.02463	8.05792	-1.41365	0.0430757	1	down
TRITD3Av1G049340	Serine/threonine-protein kinase HT1 [Triticum urartu]	12.9276	5.29409	1.288	0.043258	1	up
TRITD7Bv1G143110	NADP-dependent alkenal double bond reductase P2-like [Aegilops tauschii subsp. tauschii]	2.92565	1.17045	1.3217	0.0432877	1	up
TRITD5Bv1G168900	predicted protein [Hordeum vulgare subsp. vulgare]	3.78608	10.0247	-1.40478	0.043517	1	down
TRITD6Bv1G065430	bidirectional sugar transporter SWEET2a [Aegilops tauschii subsp. tauschii]	3.69935	9.87065	-1.41587	0.0437326	1	down
TRITD4Bv1G145600	cytochrome P450 94B3-like [Aegilops tauschii subsp. tauschii]	8.4471	3.40043	1.31274	0.0437359	1	up
TRITD7Av1G280070	putative disease resistance protein RGA3 [Aegilops tauschii subsp. tauschii];disease resistance RPP13-like protein 4 [Aegilops tauschii subsp. tauschii];Disease resistance RPP13-like protein 4 [Triticum urartu]	0.961833	0.38639	1.31573	0.0438085	1	up
TRITD4Av1G255520	probable LRR receptor-like serine/threonine-protein kinase At1g34110 [Aegilops tauschii subsp. tauschii]	1.27197	3.39812	-1.41767	0.0438138	1	down
TRITD1Bv1G012050	2'-deoxymugineic-acid 2'-dioxygenase-like [Aegilops tauschii subsp. tauschii]	1.00139	2.71821	-1.44065	0.0438551	1	down
TRITD3Av1G211710	unnamed protein product [Triticum aestivum]	34.2153	13.954	1.29397	0.044052	1	up
TRITD0Uv1G058880		32.7251	86.267	-1.39841	0.0441744	1	down
TRITD3Av1G179000	uncharacterized protein LOC109739017 [Aegilops tauschii subsp. tauschii]	8.42344	22.1676	-1.39597	0.0443032	1	down
TRITD7Av1G222810	EGF domain-specific O-linked N-acetylglucosamine transferase-like [Aegilops tauschii subsp. tauschii]	6.2583	2.55784	1.29085	0.0443354	1	up
TRITD5Av1G182370	two-component response regulator-like PRR95 [Aegilops tauschii subsp. tauschii];Two-component response regulator-like PRR95 [Triticum urartu]	184.996	76.3014	1.27771	0.0444825	1	up
TRITD5Bv1G216890	pathogenesis-related protein 1-like [Aegilops tauschii subsp. tauschii]	2.80706	7.54953	-1.42733	0.0445362	1	down
TRITD2Av1G267500	fructan 6-exohydrolase [Triticum aestivum];fructan 6-exohydrolase-like isoform X1 [Aegilops tauschii subsp. tauschii]	68.3363	179.46	-1.39294	0.0445782	1	down
TRITD4Av1G217970	uncharacterized protein LOC109745376 [Aegilops tauschii subsp. tauschii];uncharacterized protein LOC109780668 isoform X1 [Aegilops tauschii subsp. tauschii];uncharacterized protein LOC100839039 [Brachypodium distachyon]	1.11167	2.97785	-1.42155	0.0446529	1	down
TRITD3Av1G009180	unnamed protein product [Triticum aestivum]	3.75481	9.88312	-1.39623	0.0447297	1	down
TRITD7Bv1G028150	disease resistance protein RPP13-like [Aegilops tauschii subsp. tauschii]	4.66922	12.2742	-1.39438	0.0449107	1	down
TRITD5Bv1G166040	inositol-tetrakisphosphate 1-kinase 6 [Aegilops tauschii subsp. tauschii];Inositol-tetrakisphosphate 1-kinase 4 [Triticum urartu]	2.4238	0.988552	1.29388	0.0452546	1	up
TRITD2Bv1G003120	probable WRKY transcription factor 75 [Aegilops tauschii subsp. tauschii]	2.01418	5.38299	-1.41822	0.0453264	1	down
TRITD2Bv1G166890	unnamed protein product [Triticum aestivum]	1.27519	0.515235	1.30741	0.0453703	1	up
TRITD5Bv1G094040	hypothetical protein TRIUR3_21512 [Triticum urartu];F-box/LRR-repeat protein 3 [Aegilops tauschii subsp. tauschii]	0.524947	1.41523	-1.43079	0.0454646	1	down
TRITD1Av1G204120	probable WRKY transcription factor 51 [Aegilops tauschii subsp. tauschii];putative WRKY transcription factor 50 [Triticum urartu]	2.18754	5.8528	-1.41982	0.0459704	1	down
TRITD1Bv1G010600	soluble inorganic pyrophosphatase 4-like [Aegilops tauschii subsp. tauschii];Soluble inorganic pyrophosphatase [Triticum urartu]	2.06703	5.44981	-1.39865	0.0463096	1	down
TRITD1Bv1G220570	predicted protein, partial [Hordeum vulgare subsp. vulgare]	0.642183	1.73626	-1.43493	0.0466934	1	down
TRITD4Av1G172670	methylsterol monooxygenase 1-2-like [Aegilops tauschii subsp. tauschii]	35.0101	14.5537	1.26638	0.0468005	1	up
TRITD5Av1G000170	cell division AAA ATPase family protein [Triticum aestivum];Cell Division Protein AAA ATPase family [Triticum aestivum];putative mitochondrial chaperone BCS1-B [Triticum urartu]	5.63884	14.6814	-1.38052	0.0468227	1	down
TRITD3Bv1G070040	unnamed protein product [Triticum aestivum];hypothetical protein TRIUR3_14199 [Triticum urartu]	1.98605	0.819138	1.27773	0.0468649	1	up
TRITD1Bv1G105630	myosin-1-like [Aegilops tauschii subsp. tauschii];myosin1 [Zea mays];Myosin-J heavy chain [Triticum urartu]	44.3253	18.4846	1.26181	0.0470611	1	up
TRITD2Av1G016110	unnamed protein product [Triticum aestivum]	3.91762	10.1847	-1.37836	0.0472767	1	down
TRITD1Bv1G209930	polyprotein [Oryza sativa Japonica Group];unnamed protein product [Triticum aestivum]	0.374518	0.988619	-1.40038	0.0472897	1	down
TRITD2Av1G076140	hypothetical protein TRIUR3_33557 [Triticum urartu];heat stress transcription factor A-3-like [Aegilops tauschii subsp. tauschii]	1.86836	0.754037	1.30906	0.0473061	1	up
TRITD6Av1G213860	probable cinnamyl alcohol dehydrogenase 5 [Aegilops tauschii subsp. tauschii];Putative cinnamyl alcohol dehydrogenase 5 [Triticum urartu];hypothetical protein TRIUR3_01085 [Triticum urartu]	3.82097	9.99164	-1.38678	0.0473529	1	down
TRITD6Av1G143420	RNA-binding protein 42-like [Aegilops tauschii subsp. tauschii];hypothetical protein TRIUR3_13561 [Triticum urartu]	16.5853	43.1225	-1.37854	0.0473646	1	down
TRITD2Av1G255370	transducin beta-like protein 3 [Aegilops tauschii subsp. tauschii];Transducin beta-like protein 3 [Dichanthelium oligosanthes];Transducin beta-like protein 3 [Triticum urartu]	4.26425	1.77052	1.26812	0.0476783	1	up
TRITD5Bv1G242590	cysteine-rich receptor-like protein kinase 10 [Brachypodium distachyon]	0.501015	1.33763	-1.41676	0.0476959	1	down
TRITD5Bv1G251720	probable leucine-rich repeat receptor-like protein kinase At5g63930 [Aegilops tauschii subsp. tauschii]	0.928085	2.47375	-1.41437	0.0479321	1	down
TRITD4Av1G071150	vicilin-like seed storage protein At2g28490 [Aegilops tauschii subsp. tauschii]	2.40143	0.985033	1.28565	0.0481213	1	up
TRITD6Av1G174710	probable L-type lectin-domain containing receptor kinase S.5 [Aegilops tauschii subsp. tauschii];putative L-type lectin-domain containing receptor kinase S.5 [Triticum urartu]	1.4163	3.69052	-1.3817	0.0482614	1	down
TRITD2Bv1G058530	predicted protein [Hordeum vulgare subsp. vulgare];suppressor of disruption of TFIIS [Aegilops tauschii subsp. tauschii]	4.76499	1.96959	1.27458	0.0482817	1	up
TRITD2Bv1G144680	unnamed protein product [Triticum aestivum]	1.86431	4.91791	-1.39941	0.0483226	1	down
TRITD5Bv1G244430	probable thiol methyltransferase 2 [Aegilops tauschii subsp. tauschii]	43.9714	18.4104	1.25604	0.0484536	1	up
TRITD1Av1G104110	Thioredoxin-like protein 4A [Triticum urartu]	11.5313	30.0971	-1.38407	0.0485549	1	down
TRITD7Bv1G042790	chlorophyll a-b binding protein of LHCII type 1-like [Aegilops tauschii subsp. tauschii];Chlorophyll a-b binding protein 25, chloroplastic [Triticum urartu]	6.99973	2.91555	1.26353	0.048568	1	up
TRITD6Bv1G120260	phosphate transporter 2-1 [Ziziphus jujuba]	36.1334	15.1538	1.25366	0.0485743	1	up
TRITD3Bv1G122590	unnamed protein product [Triticum aestivum];probable protein phosphatase 2C 6 [Aegilops tauschii subsp. tauschii]	19.0899	7.99576	1.2555	0.0485758	1	up
TRITD2Bv1G246540	wall-associated receptor kinase 4-like [Aegilops tauschii subsp. tauschii]	0.585371	1.54222	-1.39759	0.0491713	1	down
TRITD1Av1G021850	probable serine/threonine-protein kinase PBL25 [Aegilops tauschii subsp. tauschii]	2.146	5.56801	-1.37551	0.0494357	1	down
TRITD3Bv1G066800	uncharacterized protein LOC109769097 isoform X1 [Aegilops tauschii subsp. tauschii];uncharacterized protein LOC109769097 isoform X2 [Aegilops tauschii subsp. tauschii];predicted protein [Hordeum vulgare subsp. vulgare]	74.5202	31.4029	1.24673	0.0495218	1	up
TRITD5Bv1G024210	light-inducible protein CPRF2-like isoform X1 [Aegilops tauschii subsp. tauschii]	402.127	169.501	1.24636	0.0495438	1	up
TRITD1Av1G012430	L-type lectin-domain containing receptor kinase IV.1 [Triticum urartu]	0.730073	1.91305	-1.38976	0.0495855	1	down
TRITD3Bv1G169600	disease resistance protein RGA2-like [Aegilops tauschii subsp. tauschii]	1.55633	4.05877	-1.3829	0.0496192	1	down
TRITD6Av1G221970	putative transporter arsB [Aegilops tauschii subsp. tauschii];predicted protein [Hordeum vulgare subsp. vulgare];Putative transporter arsB [Triticum urartu]	18.7641	7.89774	1.24847	0.0497249	1	up
TRITD7Av1G001650	sucrose:sucrose-1-fructosyltransferase [Triticum aestivum];Beta-fructofuranosidase 1 [Triticum urartu]	5.7272	2.4002	1.25467	0.04973	1	up
TRITD3Av1G156740	hypothetical protein TRIUR3_31576 [Triticum urartu];unnamed protein product [Triticum aestivum]	2.23937	0.922873	1.27889	0.0499157	1	up
TRITD1Bv1G052020	probable ethylene response sensor 2 [Aegilops tauschii subsp. tauschii]	6.88347	17.7063	-1.36306	0.0499461	1	down

## Sheet: AtWW_G vs AtWC_G
Table S10 continued. Differentially expressed genes between treatment groups originating from the same parent group.
Gene ID	Description	FPKM.AtWW_G	FPKM.AtWC_G	log2(fold-change)	pval	qval	regulation	significant
TRITD4Av1G258660	probable polygalacturonase isoform X2 [Aegilops tauschii subsp. tauschii];predicted protein [Hordeum vulgare subsp. vulgare]	0.857754	25.6043	-4.89968	3.54355e-10	8.68401e-06	down	yes
TRITD7Bv1G109890	DEAD-box ATP-dependent RNA helicase 42-like [Aegilops tauschii subsp. tauschii]	0.363883	10.5261	-4.85435	5.56097e-10	8.68401e-06	down	yes
TRITD4Av1G205240	unnamed protein product [Triticum aestivum]	0.764119	15.8636	-4.37578	1.26623e-08	0.000131823	down	yes
TRITD5Bv1G147150	fasciclin-like protein FLA9 [Triticum aestivum]	1.36189	25.972	-4.25327	2.47203e-08	0.000193016	down	yes
TRITD0Uv1G104260	ribosomal protein small subunit 13 (mitochondrion) [Aegilops speltoides]	3.14647	36.4078	-3.53244	2.02506e-06	0.00951606	down	yes
TRITD0Uv1G062720	unnamed protein product [Triticum aestivum]	29.8708	2.79346	3.41861	2.0667e-06	0.00951606	up	yes
TRITD3Av1G256800	imp biosynthesis protein (chloroplast) [Oryza sativa Indica Group]	5.26743	60.3709	-3.51868	2.13283e-06	0.00951606	down	yes
TRITD3Bv1G041010	ATP synthase CF0 subunit III (chloroplast) [Chasmanthium latifolium]	4.88088	48.2606	-3.30563	7.07971e-06	0.0251381	down	yes
TRITD0Uv1G006600	hypothetical protein MTR_0021s0160 [Medicago truncatula]	2.03997	20.008	-3.29396	7.35923e-06	0.0251381	down	yes
TRITD0Uv1G006650	hypothetical protein MTR_0021s0160 [Medicago truncatula]	2.89737	28.3087	-3.28843	8.04881e-06	0.0251381	down	yes
TRITD0Uv1G003050	photosystem II CP43 chlorophyll apoprotein [Medicago truncatula]	2.03332	18.5288	-3.18787	1.23502e-05	0.0350656	down	yes
TRITD1Bv1G012310	photosystem II 47 kDa protein (chloroplast) [Triticum aestivum];Photosystem II CP47 reaction center protein [Zea mays]	2.17685	19.1978	-3.14062	1.44958e-05	0.0377277	down	yes
TRITD3Bv1G076350	photosystem I P700 chlorophyll a apoprotein A2 (chloroplast) [Triticum aestivum];photosystem I P700 apoprotein A1 (chloroplast) [Agrostis gigantea];photosystem I P700 apoprotein A2 (chloroplast) [Oryza sativa Japonica Group];PsaB (plastid) [Banisteriopsis caapi];unnamed protein product [Triticum aestivum];photosystem I P700 apoprotein A2 (chloroplast) [Hordeum vulgare subsp. vulgare];photosystem …	3.03796	26.0312	-3.09907	1.62754e-05	0.0389358	down	yes
TRITD6Bv1G010590	F0F1-type ATP synthase, beta subunit [Medicago truncatula];ATP synthase subunit beta, chloroplastic [Triticum urartu];Putative atpE; ATPase epsilon subunit from chromosome 10 chloroplast insertion [Oryza sativa Japonica Group];ATP synthase CF1 beta subunit (chloroplast) [Hordeum vulgare subsp. vulgare];ATP synthase CF1 epsilon subunit (chloroplast) [Triticum aestivum]	0.578756	5.14548	-3.15228	1.75607e-05	0.0389358	down	yes
TRITD3Bv1G076110	hypothetical protein OrsajCp070 (plastid) [Oryza sativa Japonica Group];ribosomal protein L2 (chloroplast) [Littledalea racemosa];ribosomal protein L2 [Festuca pratensis];hypothetical protein SETIT_J015400v2 [Setaria italica];unnamed protein product [Triticum aestivum];hypothetical protein BRADI_5g05657v3 [Brachypodium distachyon]	1.76398	15.4498	-3.13068	1.86999e-05	0.0389358	down	yes
TRITD3Bv1G076240	envelope membrane protein (chloroplast) [Triticum aestivum];chloroplast envelope membrane protein (chloroplast) [Secale cereale]	2.23927	19.0634	-3.08971	2.19822e-05	0.0429093	down	yes
TRITD1Bv1G012320	ATP-dependent Clp protease proteolytic subunit (chloroplast) [Triticum aestivum];hypothetical protein BRADI_1g05743v3 [Brachypodium distachyon]	1.31894	11.2834	-3.09675	2.57667e-05	0.047338	down	yes
TRITD0Uv1G107020	uncharacterized protein LOC109750786 [Aegilops tauschii subsp. tauschii]	8.80429	71.6358	-3.0244	2.73264e-05	0.0474143	down	yes
TRITD3Bv1G076140	RNA polymerase alpha subunit (chloroplast) [Triticum aestivum];RNA polymerase alpha subunit (chloroplast) [Elymus gmelinii];ribosomal protein S11 (plastid) [Aristida purpurea];OSJNBa0061C08.8 [Oryza sativa Japonica Group];RNA polymerase alpha subunit (chloroplast) [Elymus canadensis];DNA-directed RNA polymerase subunit alpha [Medicago truncatula];DNA-directed RNA polymerase subunit alpha [Triticu…	1.7605	14.0536	-2.99687	3.25655e-05	0.0535308	down	yes
TRITD7Bv1G017410	apocytochrome b (mitochondrion) [Oryza sativa Indica Group]	1.82483	14.5702	-2.99719	3.47567e-05	0.0542761	down	yes
TRITD3Av1G211690	ribosomal protein S14 (chloroplast) [Aegilops searsii]	5.5296	42.9012	-2.95577	4.27829e-05	0.0632829	down	yes
TRITD3Bv1G076130	ribosomal protein L14 (chloroplast) [Triticum aestivum];ribosomal protein S3 (chloroplast) [Triticum aestivum];ribosomal protein L16 (chloroplast) [Triticum aestivum];ribosomal protein S3 (chloroplast) [Aegilops comosa];ribosomal protein S3 (chloroplast) [Hordeum vulgare subsp. vulgare];ribosomal protein L22 (chloroplast) [Hordeum vulgare subsp. vulgare];50S ribosomal protein L14, chloroplastic […	2.3534	17.9367	-2.93009	4.46165e-05	0.0632829	down	yes
TRITD4Av1G193720	DEAD-box ATP-dependent RNA helicase 21 [Aegilops tauschii subsp. tauschii]	1.81559	13.7451	-2.92041	4.74475e-05	0.0632829	down	yes
TRITD0Uv1G002700	ATP synthase subunit 1 (mitochondrion) [Aegilops speltoides];atp1, partial (mitochondrion) [Secale strictum]	1.89457	14.3656	-2.92267	4.86292e-05	0.0632829	down	yes
TRITD6Bv1G010660	ribulose-1,5-bisphosphate carboxylase/oxygenase large subunit (chloroplast) [Hordeum chilense]	5.95442	42.9919	-2.85203	6.61641e-05	0.0826574	down	yes
TRITD0Uv1G141180	unnamed protein product [Triticum aestivum]	36.6807	258.073	-2.81468	7.88129e-05	0.0946725	down	yes
TRITD2Av1G282950	ATP synthase subunit alpha, chloroplastic [Triticum urartu];hypothetical protein SETIT_J019700v2 [Setaria italica]	3.3778	23.6207	-2.80589	8.52324e-05	0.0957229	down	yes
TRITD6Bv1G131260	imp biosynthesis protein (chloroplast) [Oryza sativa Indica Group]	14.6479	102.649	-2.80896	8.58172e-05	0.0957229	down	yes
TRITD5Av1G116250	prolamin binding factor [Triticum urartu]	7.17651	49.1269	-2.77516	9.7262e-05	0.0972851	down	yes
TRITD0Uv1G067230	chloroplast hypothetical protein (mitochondrion) [Zea mays subsp. mays]	39.6968	270.29	-2.76742	9.77125e-05	0.0972851	down	yes
TRITD4Bv1G182280	uncharacterized protein LOC109772167 [Aegilops tauschii subsp. tauschii];DnaJ homolog subfamily B member 12 [Triticum urartu]	0.78136	5.46533	-2.80625	0.000103205	0.0972851	down	yes
TRITD4Bv1G033110	predicted protein [Hordeum vulgare subsp. vulgare];probable disease resistance protein RXW24L [Aegilops tauschii subsp. tauschii]	0.265478	1.89617	-2.83642	0.000104415	0.0972851	down	yes
TRITD1Bv1G173790	hypothetical protein [Zea mays]	6.37551	44.0144	-2.78736	0.000106529	0.0972851	down	yes
TRITD0Uv1G056990	imp biosynthesis protein (chloroplast) [Oryza sativa Indica Group]	16.1282	108.84	-2.75455	0.000112495	0.0972851	down	yes
TRITD1Bv1G012280	hypothetical chloroplast RF68 (chloroplast) [Triticum monococcum]	8.95313	60.4571	-2.75545	0.000114591	0.0972851	down	yes
TRITD1Bv1G178850	universal stress protein PHOS34-like [Aegilops tauschii subsp. tauschii]	7.84017	1.18296	2.72848	0.000114652	0.0972851	up	yes
TRITD0Uv1G134750	unnamed protein product [Triticum aestivum]	120.87	802.414	-2.7309	0.000117728	0.0972851	down	yes
TRITD3Bv1G076150	cytochrome b6/f complex subunit IV (chloroplast) [Eremopyrum triticeum];cytochrome b6 (chloroplast) [Triticum monococcum];cytochrome b6-F complex subunit 4 [Medicago truncatula];cytochrome b6 (chloroplast) [Triticum aestivum]	1.93216	13.111	-2.7625	0.000120416	0.0972851	down	yes
TRITD3Av1G278780	photosystem II protein D2 [Festuca ovina]	1.866	12.6149	-2.7571	0.000125133	0.0972851	down	yes
TRITD3Bv1G040930	unnamed protein product [Triticum aestivum]	0.648078	4.34937	-2.74657	0.000128806	0.0972851	down	yes
TRITD6Av1G182510	ribulose-1,5-bisphosphate carboxylase/oxygenase large subunit, partial (chloroplast) [Carex atrata]	5.15484	34.972	-2.7622	0.000134379	0.0972851	down	yes
TRITD2Av1G268350	ribulose-1,5-bisphosphate carboxylase/oxygenase large subunit (chloroplast) [Hordeum roshevitzii];ribulosebiphosphate carboxylase (chloroplast) [Pseudoroegneria spicata]	9.07306	59.6582	-2.71706	0.000135554	0.0972851	down	yes
TRITD2Av1G207720	unnamed protein product [Triticum aestivum];uncharacterized protein LOC109743683 isoform X2 [Aegilops tauschii subsp. tauschii]	1.022	6.92894	-2.76123	0.000136831	0.0972851	down	yes
TRITD0Uv1G118460	hypothetical protein [Zea mays]	9.95938	65.846	-2.72497	0.000137981	0.0972851	down	yes
TRITD0Uv1G006660	hypothetical protein TanjilG_03599 [Lupinus angustifolius]	7.97081	52.8982	-2.73042	0.000140171	0.0972851	down	yes
TRITD0Uv1G137900	hypothetical protein [Zea mays]	48.5828	313.345	-2.68923	0.000147222	0.0999574	down	yes
TRITD1Bv1G012270	unnamed protein product [Triticum aestivum]	40.1457	258.431	-2.68646	0.000154764	0.101424	down	yes
TRITD1Av1G001030	hypothetical protein [Zea mays]	3.09876	20.9145	-2.75474	0.000155877	0.101424	down	yes
TRITD7Bv1G234080	hypothetical protein GQ55_4G159700 [Panicum hallii var. hallii]	3.78295	25.4556	-2.7504	0.000161956	0.103229	down	yes
TRITD7Av1G221500	protein FORGETTER 1-like [Aegilops tauschii subsp. tauschii];Protein strawberry notch [Triticum urartu]	0.745406	4.75131	-2.67223	0.000180841	0.111396	down	yes
TRITD1Bv1G012290	chloroplast hypothetical protein (mitochondrion) [Zea mays subsp. mays]	26.3001	165.3	-2.65194	0.000181903	0.111396	down	yes
TRITD0Uv1G003040	imp biosynthesis protein (chloroplast) [Oryza sativa Indica Group]	174.975	1092.06	-2.64184	0.000186215	0.111843	down	yes
TRITD1Av1G001070	uncharacterized protein LOC104585233 [Brachypodium distachyon];hypothetical protein MTR_0021s0160 [Medicago truncatula]	3.92382	25.2231	-2.68441	0.000198733	0.11711	down	yes
TRITD0Uv1G006670	hypothetical protein [Zea mays]	3.52617	22.8055	-2.69321	0.00020432	0.118173	down	yes
TRITD3Av1G256810	hypothetical protein GQ55_4G162600 [Panicum hallii var. hallii]	8.52895	52.7353	-2.62833	0.000221426	0.125738	down	yes
TRITD1Av1G099700	NdhB (chloroplast) [Oryza sativa Japonica Group];NADPH-quinone oxidoreductase subunit 2 [Cinnamomum micranthum f. kanehirae];NADH-quinone oxidoreductase protein [Medicago truncatula];uncharacterized protein LOC112938704 [Oryza sativa Japonica Group];NADH-plastoquinone oxidoreductase subunit 2 [Festuca altissima];ribosomal protein S7 (plastid) [Danthonia californica];NAD(P)H-quinone oxidoreductase…	0.777609	4.85105	-2.64118	0.000235554	0.131372	down	yes
TRITD4Av1G220770	hypothetical protein GLYMA_13G013300 [Glycine max]	2108.69	12679.4	-2.58807	0.000243562	0.133455	down	yes
TRITD0Uv1G067210	unnamed protein product [Triticum aestivum]	27.962	168.083	-2.58764	0.000260068	0.137243	down	yes
TRITD4Av1G069630	receptor-like protein kinase FERONIA [Aegilops tauschii subsp. tauschii];Receptor-like protein kinase FERONIA [Triticum urartu]	3.22822	19.3099	-2.58053	0.000267	0.137243	down	yes
TRITD7Av1G028470	uncharacterized protein LOC109750786 [Aegilops tauschii subsp. tauschii]	4.39124	26.8418	-2.61178	0.000268484	0.137243	down	yes
TRITD2Av1G120540	photosystem II protein D1 (chloroplast) [Triticum aestivum];Photosynthetic reaction centre, L/M [Corchorus olitorius]	27.5274	163.356	-2.56908	0.000270665	0.137243	down	yes
TRITD0Uv1G006680	hypothetical protein [Zea mays]	3.04641	19.1171	-2.64968	0.000272446	0.137243	down	yes
TRITD0Uv1G098010	cytochrome c oxidase subunit 1 (mitochondrion) [Aegilops speltoides]	0.611062	3.78539	-2.63105	0.000295681	0.146413	down	yes
TRITD3Bv1G040990	maturase (chloroplast) [Triticum aestivum]	2.77926	16.9979	-2.61259	0.000303563	0.146413	down	yes
TRITD1Av1G001010	hypothetical protein [Zea mays]	7.66885	45.8032	-2.57837	0.000305966	0.146413	down	yes
TRITD4Av1G003790	protein FAR-RED IMPAIRED RESPONSE 1-like isoform X1 [Aegilops tauschii subsp. tauschii];protein FAR-RED IMPAIRED RESPONSE 1-like isoform X2 [Aegilops tauschii subsp. tauschii]	5.1713	0.916639	2.4961	0.000309403	0.146413	up	yes
TRITD0Uv1G006500	hypothetical protein [Zea mays]	10.2212	60.0346	-2.55423	0.000332941	0.1552	down	yes
TRITD6Bv1G041260	hypothetical protein MTR_0021s0160 [Medicago truncatula]	5.93152	34.8849	-2.55613	0.000344125	0.158055	down	yes
TRITD0Uv1G056960	chlorophyll a-binding protein CP47 (chloroplast) [Triticum aestivum];Photosystem II CP47 chlorophyll apoprotein [Morus notabilis]	3.52739	20.2167	-2.51888	0.00038267	0.171466	down	yes
TRITD4Av1G181560	hypothetical protein MTR_0021s0160 [Medicago truncatula]	3.36798	19.6733	-2.54629	0.000384306	0.171466	down	yes
TRITD2Av1G283000	RNA polymerase beta'' chain (chloroplast) [Triticum aestivum]	0.506676	3.04434	-2.58699	0.000395803	0.174109	down	yes
TRITD6Av1G170430	FK506-binding protein 5-like isoform X1 [Aegilops tauschii subsp. tauschii];glutamic acid-rich protein-like isoform X2 [Aegilops tauschii subsp. tauschii];hypothetical protein TRIUR3_08833 [Triticum urartu]	2.50653	13.9789	-2.47949	0.000448928	0.193853	down	yes
TRITD2Bv1G157670	ATP synthase CF1 beta subunit (chloroplast) [Triticum turgidum];ATP synthase CF1 beta subunit (chloroplast) [Triticum aestivum];hypothetical protein BRADI_3g27318v3, partial [Brachypodium distachyon]	1.50882	8.53267	-2.49958	0.000453101	0.193853	down	yes
TRITD2Av1G236410	protein IQ-DOMAIN 1-like [Aegilops tauschii subsp. tauschii];Protein IQ-DOMAIN 32 [Triticum urartu]	3.56091	0.648857	2.45627	0.000464347	0.195979	up	yes
TRITD7Av1G147780	hypothetical protein [Zea mays]	4.12862	23.6331	-2.51708	0.000494471	0.205911	down	yes
TRITD1Av1G001060	hypothetical protein MTR_0021s0160 [Medicago truncatula]	3.44509	19.4816	-2.4995	0.000509382	0.20865	down	yes
TRITD2Av1G282980	ATP synthase subunit a, chloroplastic [Triticum urartu]	2.82766	15.6432	-2.46785	0.00051441	0.20865	down	yes
TRITD3Av1G278770	photosystem II protein D2 [Festuca ovina];photosystem II 44 kDa protein (chloroplast) [Agrostis stolonifera];hypothetical protein BRADI_1g70724v3 [Brachypodium distachyon];photosystem II CP43 chlorophyll apoprotein (chloroplast) [Commiphora foliacea];photosystem II CP43 chlorophyll apoprotein (chloroplast) [Sorghum bicolor];hypothetical protein SETIT_J018300v2 [Setaria italica]	1.63585	8.89369	-2.44274	0.000570866	0.228581	down	yes
TRITD1Av1G000950	hypothetical protein [Zea mays]	4.64493	25.7958	-2.47341	0.000592735	0.234333	down	yes
TRITD2Bv1G157600	chloroplast hypothetical protein (mitochondrion) [Zea mays subsp. mays]	94.122	497.789	-2.40293	0.000619075	0.241687	down	yes
TRITD0Uv1G134090	hypothetical protein [Zea mays]	4.20112	22.9649	-2.45059	0.000642634	0.247787	down	yes
TRITD3Bv1G267110	unnamed protein product [Triticum aestivum]	6.64547	1.32404	2.32742	0.000666059	0.25061	up	yes
TRITD1Av1G000990	Protein TAR1 [Capsicum baccatum]	6.0797	32.853	-2.43395	0.000668158	0.25061	down	yes
TRITD5Av1G257620	hypothetical protein [Zea mays]	14.8646	78.444	-2.39979	0.000678003	0.25061	down	yes
TRITD0Uv1G006440	hypothetical protein [Zea mays]	22.0421	115.559	-2.3903	0.000684433	0.25061	down	yes
TRITD4Av1G059280	imp biosynthesis protein (chloroplast) [Oryza sativa Indica Group]	66.118	344.799	-2.38264	0.000690077	0.25061	down	yes
TRITD6Av1G022020	imp biosynthesis protein (chloroplast) [Oryza sativa Indica Group]	10.0295	52.9356	-2.39999	0.000717373	0.257343	down	yes
TRITD2Av1G120660	chloroplast hypothetical protein (mitochondrion) [Zea mays subsp. mays]	4.69967	25.0001	-2.4113	0.000728529	0.257343	down	yes
TRITD0Uv1G006620	hypothetical protein [Zea mays]	9.016	47.4118	-2.39469	0.000733335	0.257343	down	yes
TRITD0Uv1G089460	hypothetical protein [Zea mays]	3.96141	21.0465	-2.4095	0.000801748	0.278224	down	yes
TRITD2Av1G089580	serine/arginine repetitive matrix protein 2-like isoform X3 [Aegilops tauschii subsp. tauschii];unnamed protein product [Triticum aestivum];serine/arginine repetitive matrix protein 2-like isoform X2 [Aegilops tauschii subsp. tauschii];serine/arginine repetitive matrix protein 2-like isoform X1 [Aegilops tauschii subsp. tauschii]	6.54964	33.2845	-2.34536	0.000835132	0.286625	down	yes
TRITD2Bv1G119820	hypothetical protein CR513_00089, partial [Mucuna pruriens]	3.79076	19.4734	-2.36094	0.000891957	0.3028	down	yes
TRITD4Bv1G105840	vicilin-like seed storage protein At2g28490 [Aegilops tauschii subsp. tauschii]	4.16952	0.856618	2.28316	0.000952322	0.319816	up	yes
TRITD3Av1G211710	unnamed protein product [Triticum aestivum]	17.3682	85.5678	-2.30062	0.00110726	0.367893	down	yes
TRITD5Bv1G124520	HMG-I/Y protein HMGa [Triticum aestivum];HMG-Y-related protein A [Triticum urartu]	6.16169	30.2601	-2.29602	0.00112568	0.370077	down	yes
TRITD1Bv1G213590	Type V Thionin [Triticum aestivum]	35.9025	7.84631	2.194	0.00118095	0.384202	up	yes
TRITD7Av1G051380	cytochrome c oxidase subunit 3 (mitochondrion) [Oryza rufipogon];Cytochrome c oxidase subunit 3 [Triticum urartu]	1.1987	5.86794	-2.29139	0.00131898	0.418869	down	yes
TRITD1Av1G001160	Protein TAR1 [Capsicum baccatum]	9.4236	45.4321	-2.26936	0.00132388	0.418869	down	yes
TRITD3Av1G117630	uncharacterized protein LOC109749230 [Aegilops tauschii subsp. tauschii];unnamed protein product [Triticum aestivum];hypothetical protein TRIUR3_24468 [Triticum urartu];hypothetical protein TRIUR3_24469 [Triticum urartu]	1.7939	8.62015	-2.26461	0.00132774	0.418869	down	yes
TRITD0Uv1G089420	hypothetical protein [Zea mays]	8.13796	38.5928	-2.24559	0.00151773	0.474017	down	yes
TRITD5Av1G213320	Serpin-Z2B [Triticum urartu]	5.03181	1.11637	2.17227	0.00156629	0.484339	up	yes
TRITD1Bv1G012150	imp biosynthesis protein (chloroplast) [Oryza sativa Indica Group]	156.271	706.8	-2.17725	0.00181298	0.555127	down	yes
TRITD0Uv1G136320	unnamed protein product [Triticum aestivum]	5.67595	26.6428	-2.23081	0.00185504	0.56249	down	yes
TRITD0Uv1G006480	hypothetical protein MTR_0021s0160 [Medicago truncatula]	1.81819	8.29722	-2.19012	0.0021331	0.640586	down	yes
TRITD7Bv1G206120	TBC1 domain family member 5 homolog B-like isoform X1 [Aegilops tauschii subsp. tauschii];TBC1 domain family member 5 homolog A-like isoform X2 [Aegilops tauschii subsp. tauschii]	2.81654	0.658594	2.09646	0.00238675	0.703418	up	yes
TRITD4Av1G178500	vignain-like [Aegilops tauschii subsp. tauschii]	4.28521	0.999384	2.10025	0.00238737	0.703418	up	yes
TRITD6Bv1G010580	hypothetical protein ZeamMp129 (mitochondrion) [Zea mays subsp. mays];hypothetical protein SETIT_J015400v2 [Setaria italica];ribosomal protein L2 (chloroplast) [Littledalea racemosa];unnamed protein product [Triticum aestivum];hypothetical protein OrsajCp070 (plastid) [Oryza sativa Japonica Group]	1.23733	5.62423	-2.18442	0.00241767	0.70569	down	yes
TRITD3Bv1G087240	unnamed protein product [Triticum aestivum]	1.27668	5.61492	-2.13687	0.00260437	0.753147	down	yes
TRITD3Av1G205350	cysteine proteinase inhibitor [Triticum aestivum]	30.8453	7.66322	2.00903	0.00269334	0.771728	up	yes
TRITD5Bv1G117680	uncharacterized protein LOC109754359 [Aegilops tauschii subsp. tauschii];predicted protein [Hordeum vulgare subsp. vulgare]	9.59001	2.30583	2.05625	0.00271922	0.772061	up	yes
TRITD1Bv1G012190	imp biosynthesis protein (chloroplast) [Oryza sativa Indica Group]	32.7434	139.86	-2.0947	0.00274982	0.773716	down	yes
TRITD2Bv1G250480	hypothetical protein CR513_00089, partial [Mucuna pruriens]	2.49243	10.8932	-2.1278	0.00288817	0.805387	down	yes
TRITD7Av1G230170	probable xyloglucan endotransglucosylase/hydrolase protein 23 [Aegilops tauschii subsp. tauschii];putative xyloglucan endotransglucosylase/hydrolase protein 23 [Triticum urartu];putative xyloglucan endotransglucosylase/hydrolase protein 25 [Triticum urartu]	0.830345	3.63277	-2.12928	0.00305566	0.833097	down	yes
TRITD3Bv1G255460	imp biosynthesis protein (chloroplast) [Oryza sativa Indica Group]	73.9237	309.011	-2.06355	0.00306689	0.833097	down	yes
TRITD5Av1G232800	Actin-depolymerizing factor 4 [Triticum urartu];actin-depolymerizing factor 4-like [Aegilops tauschii subsp. tauschii]	320.762	82.7323	1.95498	0.00306757	0.833097	up	yes
TRITD0Uv1G095380	cytochrome c oxidase subunit 1 (mitochondrion) [Aegilops speltoides];Cytochrome c oxidase subunit 1 [Triticum urartu]	1.24359	5.24613	-2.07674	0.00323967	0.872253	down	yes
TRITD7Av1G032850	GDSL esterase/lipase At5g45910-like [Aegilops tauschii subsp. tauschii]	3.15763	0.776274	2.0242	0.00351402	0.938034	up	yes
TRITD1Av1G001120	hypothetical protein [Zea mays]	14.7471	60.7475	-2.04239	0.00356628	0.943916	down	yes
TRITD5Av1G194060	RecName: Full=Serpin-Z1C; AltName: Full=TriaeZ1c; AltName: Full=WSZ1c	41.0712	10.8497	1.92048	0.00364279	0.956064	up	yes
TRITD2Bv1G245100	putative disease resistance protein RGA4 [Aegilops tauschii subsp. tauschii];hypothetical protein TRIUR3_03982 [Triticum urartu]	0.328604	1.35304	-2.04178	0.00449617	1	down	yes
TRITD1Av1G000850	hypothetical protein [Zea mays]	18.9773	74.3609	-1.97027	0.00480606	1	down	yes
TRITD7Av1G230010	probable xyloglucan endotransglucosylase/hydrolase protein 23 [Aegilops tauschii subsp. tauschii];putative xyloglucan endotransglucosylase/hydrolase protein 25 [Triticum urartu];putative xyloglucan endotransglucosylase/hydrolase protein 23 [Triticum urartu]	1.54299	6.07377	-1.97686	0.00493976	1	down	yes
TRITD1Bv1G026890	uncharacterized protein LOC109734119 [Aegilops tauschii subsp. tauschii]	4.75303	18.3476	-1.94868	0.00505045	1	down	yes
TRITD6Av1G193530	hypothetical protein TRIUR3_01193 [Triticum urartu];24.1 kDa heat shock protein, mitochondrial-like isoform X2 [Aegilops tauschii subsp. tauschii]	1.20305	4.83633	-2.00721	0.00506161	1	down	yes
TRITD7Av1G274690	hypothetical protein TRIUR3_06809 [Triticum urartu]	30.6581	8.40363	1.86718	0.00523533	1	up	yes
TRITD2Av1G279890	antimicrobial peptides-like [Aegilops tauschii subsp. tauschii]	123.517	35.3877	1.80339	0.00598495	1	up	yes
TRITD1Bv1G039960	hypothetical protein [Zea mays]	8.94485	33.4306	-1.90204	0.006781	1	down	yes
TRITD6Av1G218420	Protein WAX2 [Triticum urartu];putative CER1 [Hordeum vulgare subsp. vulgare]	1.64782	6.10154	-1.88861	0.00712919	1	down	yes
TRITD4Av1G024580	probable inactive receptor kinase At1g48480 [Aegilops tauschii subsp. tauschii];predicted protein, partial [Hordeum vulgare subsp. vulgare]	2.55703	9.40804	-1.87943	0.00716496	1	down	yes
TRITD5Bv1G163680	respiratory burst oxidase homolog protein B-like [Aegilops tauschii subsp. tauschii]	1.25826	0.346727	1.85956	0.00719966	1	up	yes
TRITD5Bv1G209030	RecName: Full=Serpin-Z2A; AltName: Full=TriaeZ2a; AltName: Full=WSZ2a	105.112	31.0799	1.75787	0.00722287	1	up	yes
TRITD5Bv1G201700	UDP-glucose 6-dehydrogenase 4-like [Aegilops tauschii subsp. tauschii]	53.9185	16.0161	1.75126	0.00746792	1	up	yes
TRITD2Av1G282960	ATP synthase CF0 subunit I (chloroplast) [Triticum monococcum];ATP synthase CF0 B subunit (chloroplast) [Triticum aestivum];hypothetical protein SETIT_9G143000v2 [Setaria italica];ATP synthase CF0 subunit I (chloroplast) [Aegilops comosa]	5.28715	19.3887	-1.87465	0.00764777	1	down	yes
TRITD0Uv1G038260	ATP synthase CF0 B subunit (chloroplast) [Triticum aestivum];ATP synthase CF0 subunit I (chloroplast) [Aegilops comosa];hypothetical protein SETIT_9G143000v2 [Setaria italica]	5.04016	18.2769	-1.85848	0.0081611	1	down	yes
TRITD4Av1G181600	hypothetical protein [Zea mays]	7.98313	28.9425	-1.85816	0.00828728	1	down	yes
TRITD4Bv1G143970	allene oxide synthase 2-like [Aegilops tauschii subsp. tauschii]	1.36431	4.88018	-1.83876	0.00912752	1	down	yes
TRITD7Av1G210090	plant UBX domain-containing protein 4-like [Aegilops tauschii subsp. tauschii]	4.74625	16.7057	-1.81548	0.00919049	1	down	yes
TRITD7Bv1G054860	uncharacterized protein LOC109784334 [Aegilops tauschii subsp. tauschii];Epoxide hydrolase 2 [Triticum urartu]	2.22129	7.84696	-1.82074	0.00938579	1	down	yes
TRITD7Bv1G146610	multiprotein bridging factor 1 [Triticum aestivum]	3.27619	11.7159	-1.83837	0.00940342	1	down	yes
TRITD4Av1G002700	uncharacterized protein LOC109753443 [Aegilops tauschii subsp. tauschii];hypothetical protein TRIUR3_34753 [Triticum urartu]	5.91073	1.79246	1.7214	0.00970766	1	up	yes
TRITD1Av1G095070	long-chain-alcohol oxidase FAO1-like [Aegilops tauschii subsp. tauschii];Long-chain-alcohol oxidase FAO2 [Triticum urartu]	2.88916	10.0003	-1.79132	0.0100477	1	down	yes
TRITD6Av1G142980	Phosphoenolpyruvate carboxylase kinase 1 [Triticum urartu];phosphoenolpyruvate carboxylase kinase 1-like [Aegilops tauschii subsp. tauschii]	9.60598	2.92769	1.71417	0.0100855	1	up	yes
TRITD4Bv1G151370	uncharacterized protein At5g39570-like [Aegilops tauschii subsp. tauschii]	27.4793	8.57045	1.6809	0.0102997	1	up	yes
TRITD4Bv1G025700	cysteine endopeptidase EP8 [Secale cereale x Triticum turgidum subsp. durum]	8.55216	2.72088	1.65221	0.0124565	1	up	yes
TRITD1Bv1G041340	serine carboxypeptidase 2 [Aegilops tauschii subsp. tauschii]	11.4728	3.76585	1.60717	0.0141479	1	up	yes
TRITD2Bv1G057480	RecName: Full=1-Cys peroxiredoxin PER1; AltName: Full=Rehydrin homolog; AltName: Full=Thioredoxin peroxidase	7.05095	2.23791	1.65567	0.014337	1	up	yes
TRITD5Av1G109490	hypothetical protein TRIUR3_21173 [Triticum urartu]	4.83864	1.50757	1.68238	0.0145093	1	up	yes
TRITD3Av1G181910	heat shock protein 101 [Triticum turgidum subsp. durum]	1.36425	4.44671	-1.70463	0.0147664	1	down	yes
TRITD2Bv1G157630	imp biosynthesis protein (chloroplast) [Oryza sativa Indica Group]	5.38046	17.9571	-1.73875	0.0149061	1	down	yes
TRITD3Bv1G018890	protein NRT1/ PTR FAMILY 8.1-like [Aegilops tauschii subsp. tauschii]	1.35085	4.39774	-1.7029	0.0152849	1	down	yes
TRITD5Bv1G004300	uncharacterized protein At1g76660-like isoform X2 [Aegilops tauschii subsp. tauschii];uncharacterized protein At1g76660-like isoform X1 [Aegilops tauschii subsp. tauschii]	1.95613	6.31244	-1.6902	0.0158352	1	down	yes
TRITD1Av1G032320	serine carboxypeptidase 2 [Aegilops tauschii subsp. tauschii];Serine carboxypeptidase 2 [Triticum urartu]	5.2569	1.79786	1.54793	0.0187127	1	up	yes
TRITD3Av1G009370	predicted protein [Hordeum vulgare subsp. vulgare]	1.09357	3.51239	-1.68341	0.0190871	1	down	yes
TRITD0Uv1G114050	alpha-gliadin storage protein, partial [Triticum spelta]	78.5239	27.5855	1.50922	0.0196763	1	up	yes
TRITD3Bv1G267130	unnamed protein product [Triticum aestivum]	1.26486	0.428505	1.5616	0.0197509	1	up	yes
TRITD1Bv1G008740	RecName: Full=Subtilisin-chymotrypsin inhibitor CI-1A	16.5273	5.6326	1.55298	0.0197734	1	up	yes
TRITD0Uv1G009860	Heat shock protein 83 [Triticum urartu]	1.72376	5.32984	-1.62853	0.0198245	1	down	yes
TRITD4Bv1G020200	uncharacterized protein LOC109786463 [Aegilops tauschii subsp. tauschii]	3.897	12.0414	-1.62756	0.0200428	1	down	yes
TRITD2Bv1G130980	unnamed protein product [Triticum aestivum];uncharacterized protein LOC109740192 [Aegilops tauschii subsp. tauschii];hypothetical protein TRIUR3_16063 [Triticum urartu]	2.1221	6.46572	-1.60731	0.0204518	1	down	yes
TRITD7Bv1G233830	NAC domain-containing protein 79-like [Aegilops tauschii subsp. tauschii]	2.38715	0.836819	1.5123	0.0229344	1	up	yes
TRITD2Bv1G091470	TBC1 domain family member 15-like [Aegilops tauschii subsp. tauschii]	0.685788	2.12572	-1.63211	0.0231572	1	down	yes
TRITD2Bv1G012090	uncharacterized protein LOC109759720 isoform X3 [Aegilops tauschii subsp. tauschii]	2.5137	7.5338	-1.58357	0.023174	1	down	yes
TRITD3Av1G028060	dimeric alpha-amylase inhibitor [Triticum dicoccoides]	35.2925	12.7188	1.4724	0.0235161	1	up	yes
TRITD1Av1G002360	LMW-glutenin [Triticum turgidum subsp. durum];LMW-GS [Triticum aestivum];low molecular weight glutenin subunit [Aegilops speltoides]	2442.26	892.455	1.45236	0.0240854	1	up	yes
TRITD7Bv1G005940	dehydration-responsive element-binding protein 2E-like [Aegilops tauschii subsp. tauschii]	16.257	5.88931	1.46489	0.0247978	1	up	yes
TRITD4Bv1G150270	trypsin/alpha-amylase inhibitor CMX1/CMX3 [Aegilops tauschii subsp. tauschii]	1138.08	421.195	1.43404	0.0258172	1	up	yes
TRITD7Av1G238430	uncharacterized protein LOC109752356 [Aegilops tauschii subsp. tauschii]	0.750831	2.28112	-1.60318	0.0264617	1	down	yes
TRITD4Bv1G187510	ABC transporter G family member 45 [Aegilops tauschii subsp. tauschii];ABC transporter G family member 45 isoform X1 [Oryza sativa Japonica Group]	0.375884	1.13247	-1.59111	0.0267933	1	down	yes
TRITD7Av1G055680	12-oxophytodienoate reductase 1-like isoform X1 [Aegilops tauschii subsp. tauschii];predicted protein [Hordeum vulgare subsp. vulgare];12-oxophytodienoate reductase 2 [Triticum urartu]	0.639322	1.93006	-1.59403	0.0268106	1	down	yes
TRITD6Av1G026380	bZIP transcription factor 11-like [Aegilops tauschii subsp. tauschii]	3.22845	9.49278	-1.55599	0.0273219	1	down	yes
TRITD2Av1G204740	Sec14 cytosolic factor [Triticum urartu];phosphatidylinositol/phosphatidylcholine transfer protein SFH3-like isoform X2 [Aegilops tauschii subsp. tauschii];phosphatidylinositol/phosphatidylcholine transfer protein SFH3-like isoform X1 [Aegilops tauschii subsp. tauschii]	0.538225	1.60807	-1.57904	0.0279276	1	down	yes
TRITD7Av1G067410	uncharacterized protein LOC8071938 [Sorghum bicolor]	35.7823	13.396	1.41745	0.0294318	1	up	yes
TRITD2Bv1G186770	predicted protein [Hordeum vulgare subsp. vulgare];unnamed protein product [Triticum aestivum]	7.99468	2.89418	1.46588	0.0297418	1	up	yes
TRITD3Av1G008780	uncharacterized protein LOC109768139 [Aegilops tauschii subsp. tauschii];Putative Pol polyprotein from transposon element Bs1 [Triticum urartu]	0.491271	1.45639	-1.5678	0.0303939	1	down	yes
TRITD5Bv1G155260	LEAF RUST 10 DISEASE-RESISTANCE LOCUS RECEPTOR-LIKE PROTEIN KINASE-like 2.4 [Aegilops tauschii subsp. tauschii]	0.930214	2.67788	-1.52546	0.0316615	1	down	yes
TRITD7Bv1G189390	hypothetical protein TRIUR3_11328 [Triticum urartu]	5.1546	14.8552	-1.52703	0.0318892	1	down	yes
TRITD5Bv1G143990	cellulose synthase-like protein E6 [Aegilops tauschii subsp. tauschii]	0.593539	1.7275	-1.54128	0.0320436	1	down	yes
TRITD5Av1G019880	hypothetical protein TRIUR3_01199 [Triticum urartu]	13.4091	4.98884	1.42644	0.0330665	1	up	yes
TRITD2Av1G152190	glycine-rich cell wall structural protein-like [Aegilops tauschii subsp. tauschii];hypothetical protein TRIUR3_21167 [Triticum urartu]	13.3392	5.03049	1.4069	0.0332719	1	up	yes
TRITD3Av1G275780	hypothetical protein TRIUR3_07346 [Triticum urartu]	14.09	5.24138	1.42665	0.0337834	1	up	yes
TRITD1Bv1G173740	hypothetical protein TanjilG_03599 [Lupinus angustifolius]	7.18807	20.2253	-1.49248	0.0345306	1	down	yes
TRITD6Bv1G185560	small heat shock protein Hsp23.5 [Triticum aestivum]	1.44877	4.18192	-1.52934	0.035411	1	down	yes
TRITD2Bv1G257480	stem-specific protein TSJT1-like [Aegilops tauschii subsp. tauschii];hypothetical protein TRIUR3_04424 [Triticum urartu]	2.78219	7.78005	-1.48356	0.0356796	1	down	yes
TRITD7Av1G001690	UPF0551 protein C8orf38-like protein, mitochondrial [Triticum urartu]	3.26756	1.2443	1.39288	0.0358052	1	up	yes
TRITD6Bv1G205910	uncharacterized protein LOC109783299 [Aegilops tauschii subsp. tauschii];hypothetical protein TRIUR3_15959 [Triticum urartu]	1.5789	0.592805	1.41329	0.0368358	1	up	yes
TRITD4Av1G176220	Condensin-2 complex subunit G2 [Triticum urartu]	0.441077	1.23953	-1.49069	0.0376419	1	down	yes
TRITD6Av1G151410	uncharacterized protein At1g65710-like [Aegilops tauschii subsp. tauschii]	0.560611	1.56939	-1.48513	0.0387866	1	down	yes
TRITD6Av1G224270	predicted protein [Hordeum vulgare subsp. vulgare];Putative disease resistance protein RGA3 [Triticum urartu]	0.521406	1.43413	-1.45969	0.0407627	1	down	yes
TRITD0Uv1G002890	60S ribosomal protein L36-3-like [Aegilops tauschii subsp. tauschii];60S ribosomal protein L36-3 [Triticum urartu]	89.686	238.26	-1.40958	0.0415662	1	down	yes
TRITD5Av1G123970	zinc finger protein CO3-like [Aegilops tauschii subsp. tauschii];CONSTANS-like protein [Hordeum vulgare subsp. vulgare]	5.31978	2.09009	1.3478	0.0416534	1	up	yes
TRITD3Av1G250700	Serine/threonine-protein kinase-like protein ACR4 [Triticum urartu]	1.82802	4.9284	-1.43083	0.0427709	1	down	yes
TRITD3Bv1G217330	RING-finger domain containing protein [Triticum aestivum]	1.32283	3.63388	-1.45789	0.0428246	1	down	yes
TRITD4Av1G234650	B3 domain-containing protein Os12g0592300-like [Aegilops tauschii subsp. tauschii]	1.83623	5.06605	-1.46411	0.0440381	1	down	yes
TRITD7Av1G226350	hypothetical protein TRIUR3_24082 [Triticum urartu]	164.432	67.2599	1.28967	0.0440422	1	up	yes
TRITD5Av1G000470	carotenoid 9,10(9',10')-cleavage dioxygenase-like [Aegilops tauschii subsp. tauschii]	0.66322	1.787	-1.42998	0.045009	1	down	yes
TRITD2Av1G265250	importin subunit beta-1-like [Aegilops tauschii subsp. tauschii]	1.85922	0.75028	1.3092	0.0464153	1	up	yes
TRITD4Av1G233360	early nodulin-93-like [Aegilops tauschii subsp. tauschii]	11.99	31.3698	-1.38755	0.0466295	1	down	yes
TRITD2Bv1G189380	protein ECERIFERUM 1-like [Aegilops tauschii subsp. tauschii];Protein WAX2 [Triticum urartu]	1.60905	4.23459	-1.39601	0.0468279	1	down	yes
TRITD7Bv1G204600	BAG family molecular chaperone regulator 6 isoform X5 [Aegilops tauschii subsp. tauschii];BAG family molecular chaperone regulator 6 isoform X1 [Aegilops tauschii subsp. tauschii];BAG family molecular chaperone regulator 6 isoform X6 [Aegilops tauschii subsp. tauschii];BAG family molecular chaperone regulator 6 isoform X3 [Aegilops tauschii subsp. tauschii];BAG family molecular chaperone regulato…	0.243979	0.652957	-1.42023	0.0472334	1	down	yes
TRITD0Uv1G140740	hypothetical protein [Zea mays]	28.2531	73.2901	-1.37521	0.047721	1	down	yes
TRITD7Bv1G179540	putative xyloglucan endotransglucosylase/hydrolase protein 25 [Triticum urartu]	1.83859	4.87089	-1.40559	0.0480875	1	down	yes
TRITD6Bv1G000650	hypothetical protein TRIUR3_19389 [Triticum urartu]	7.47823	19.3839	-1.37409	0.0482226	1	down	yes
TRITD4Bv1G165200	protein IQ-DOMAIN 1-like [Aegilops tauschii subsp. tauschii]	0.664709	1.76862	-1.41183	0.0492347	1	down	yes
TRITD7Bv1G220910	methyltransferase-like protein 22 [Aegilops tauschii subsp. tauschii]	4.46771	1.84183	1.2784	0.0499327	1	up	yes
