# Supplementary material for: Small RNAs and their targets are associated with the transgenerational effects of water-deficit stress in durum wheat
Source: Sci Rep. 2021 Feb 11;11:3613. doi: 10.1038/s41598-021-83074-7 (PMC7878867; doi:10.1038/s41598-021-83074-7)
Supplement: Supplementary file 16 — Supplementary Table 11. [file 41598_2021_83074_MOESM16_ESM.xlsx]

## Sheet: AtWC_L vs AtCC_L
Small RNAs and their targets are associated with the transgenerational effects of water-deficit stress in durum wheat
Haipei Liu1*, Amanda J. Able1, Jason A. Able1
1 School of Agriculture, Food & Wine, Waite Research Institute, The University of Adelaide, Urrbrae, SA, Australia
Table S11. Differentially expressed genes between treatment groups with a different parent treatment factor.
Gene ID	Description	FPKM.AtWC_L	FPKM.AtCC_L	log2(fold-change)	pval	qval	regulation
TRITD2Av1G004110	unnamed protein product [Triticum aestivum]	72.951	0.955993	6.25378	2.74054e-14	7.37917e-10	up
TRITD1Bv1G140910	lichenase-2 [Aegilops tauschii subsp. tauschii]	214.058	3.40127	5.97578	1.65356e-13	2.22618e-09	up
TRITD3Av1G000540	unnamed protein product [Triticum aestivum];hypothetical protein TRIUR3_03253 [Triticum urartu];uncharacterized protein LOC109780091 [Aegilops tauschii subsp. tauschii]	18.8948	0.410159	5.52566	5.05057e-12	4.53305e-08	up
TRITD7Av1G274820	dnaJ homolog subfamily C member 7 homolog [Aegilops tauschii subsp. tauschii]	105.598	2.57158	5.35979	1.272e-11	8.56244e-08	up
TRITD4Av1G261410	sucrose:fructan 6-fructosyltransferase [Triticum aestivum]	8.84946	329.636	-5.21914	2.17413e-11	1.17081e-07	down
TRITD3Av1G000420	unnamed protein product [Triticum aestivum];putative receptor-like protein kinase At3g47110 isoform X2 [Aegilops tauschii subsp. tauschii]	22.47	0.68038	5.04551	9.05652e-11	4.06426e-07	up
TRITD6Av1G224350	wall-associated receptor kinase 4-like [Aegilops tauschii subsp. tauschii]	20.7688	0.742953	4.805	4.19757e-10	1.57217e-06	up
TRITD4Av1G260590	receptor-like protein 2 [Aegilops tauschii subsp. tauschii];probable leucine-rich repeat receptor-like protein kinase At1g35710 [Aegilops tauschii subsp. tauschii]	31.3645	1.1471	4.77307	4.67107e-10	1.57217e-06	up
TRITD5Av1G071960	putative pumilio homolog 7, chloroplastic [Aegilops tauschii subsp. tauschii];Putative pumilio-like protein 7, chloroplastic [Triticum urartu]	1.46192	35.5044	-4.60206	1.49097e-09	4.46064e-06	down
TRITD0Uv1G064870	alpha-terpineol synthase, chloroplastic-like [Aegilops tauschii subsp. tauschii]	1.65164	37.8446	-4.51811	2.39145e-09	6.26995e-06	down
TRITD1Bv1G198810	uncharacterized protein LOC109745142 isoform X2 [Aegilops tauschii subsp. tauschii]	29.9459	1.26747	4.56234	2.56144e-09	6.26995e-06	up
TRITD5Bv1G061570	putative pumilio homolog 7, chloroplastic [Aegilops tauschii subsp. tauschii]	0.680238	15.2161	-4.48341	3.94977e-09	8.2328e-06	down
TRITD4Av1G255460	probable glutathione S-transferase GSTU6 [Aegilops tauschii subsp. tauschii];putative glutathione S-transferase GSTU6 [Triticum urartu]	122.069	5.61476	4.44233	3.97484e-09	8.2328e-06	up
TRITD7Av1G001650	sucrose:sucrose-1-fructosyltransferase [Triticum aestivum];Beta-fructofuranosidase 1 [Triticum urartu]	2.4002	49.1546	-4.3561	6.32563e-09	1.2166e-05	down
TRITD3Bv1G011340	unnamed protein product [Triticum aestivum]	37.7853	1.96288	4.26678	1.16455e-08	2.09045e-05	up
TRITD0Uv1G062490	chloroplastic group IIA intron splicing facilitator CRS1, chloroplastic [Aegilops tauschii subsp. tauschii];Chloroplastic group IIA intron splicing facilitator CRS1, chloroplastic [Triticum urartu]	42.9617	2.31397	4.21461	1.64199e-08	2.7483e-05	up
TRITD4Av1G261480	sucrose:sucrose-1-fructosyltransferase [Triticum aestivum]	1.22994	22.6985	-4.20594	1.77892e-08	2.7483e-05	down
TRITD3Av1G003860	uncharacterized protein LOC109776588 isoform X1 [Aegilops tauschii subsp. tauschii];uncharacterized protein LOC109776588 isoform X2 [Aegilops tauschii subsp. tauschii];uncharacterized protein LOC109776588 isoform X4 [Aegilops tauschii subsp. tauschii];hypothetical protein TRIUR3_28436 [Triticum urartu]	8.99963	0.469986	4.25917	1.83724e-08	2.7483e-05	up
TRITD1Av1G027040	cytochrome P450 76C3-like [Aegilops tauschii subsp. tauschii]	0.769854	13.7766	-4.16149	2.8184e-08	3.99412e-05	down
TRITD2Av1G003370	fructokinase-like 2, chloroplastic [Aegilops tauschii subsp. tauschii];hypothetical protein TRIUR3_05313 [Triticum urartu]	24.7125	1.46295	4.07829	4.24388e-08	5.71353e-05	up
TRITD4Av1G255400	LRR receptor-like serine/threonine-protein kinase FLS2 [Aegilops tauschii subsp. tauschii]	6.22975	0.371976	4.06589	5.77344e-08	7.40265e-05	up
TRITD3Av1G002120	rust resistance kinase Lr10-like isoform X1 [Aegilops tauschii subsp. tauschii];receptor-like kinase PK3A [Triticum aestivum];rust resistance kinase Lr10-like isoform X2 [Aegilops tauschii subsp. tauschii]	8.88505	0.532791	4.05974	6.36181e-08	7.78628e-05	up
TRITD6Bv1G012320	polyphenol oxidase I, chloroplastic-like [Aegilops tauschii subsp. tauschii]	0.674385	10.578	-3.97135	9.17126e-08	0.000107368	down
TRITD7Bv1G006440	thiosulfate sulfurtransferase 16, chloroplastic-like isoform X2 [Aegilops tauschii subsp. tauschii];uncharacterized protein LOC109761339 isoform X1 [Aegilops tauschii subsp. tauschii]	107.019	7.16714	3.90033	1.2043e-07	0.000135113	up
TRITD7Bv1G222490	chaperone protein dnaJ 11, chloroplastic-like [Aegilops tauschii subsp. tauschii]	50.5972	3.46481	3.86821	1.71667e-07	0.000184892	up
TRITD2Bv1G265440	amidase 1-like [Aegilops tauschii subsp. tauschii]	18.7351	1.39451	3.74791	3.37237e-07	0.000349247	up
TRITD4Av1G253830	acid phosphatase 1-like isoform X2 [Aegilops tauschii subsp. tauschii]	128.938	9.79819	3.71802	3.50325e-07	0.000349365	up
TRITD4Bv1G136510	hypothetical protein TRIUR3_20794 [Triticum urartu]	4.09763	53.2159	-3.69899	4.00867e-07	0.000385491	down
TRITD1Bv1G132490	beta-amylase 3, chloroplastic [Aegilops tauschii subsp. tauschii]	1.07826	14.0041	-3.69907	4.34127e-07	0.00040308	down
TRITD7Bv1G225480	uncharacterized protein LOC109782475 isoform X1 [Aegilops tauschii subsp. tauschii]	0.706109	9.13369	-3.69323	4.85575e-07	0.000435819	down
TRITD3Bv1G047690	probable serine incorporator isoform X1 [Aegilops tauschii subsp. tauschii];unnamed protein product [Triticum aestivum];predicted protein [Hordeum vulgare subsp. vulgare]	1.45224	18.2741	-3.65345	5.48007e-07	0.000470531	down
TRITD1Av1G191460	hypothetical protein TRIUR3_12933 [Triticum urartu]	15.0434	1.16606	3.68941	5.59199e-07	0.000470531	up
TRITD0Uv1G033110	6-phosphogluconate dehydrogenase, decarboxylating 1 [Aegilops tauschii subsp. tauschii]	22.539	1.81481	3.63453	6.30038e-07	0.000514073	up
TRITD1Bv1G168760	alanine--glyoxylate aminotransferase 2 homolog 3, mitochondrial-like [Aegilops tauschii subsp. tauschii];Putative aminotransferase class III superfamily protein [Zea mays]	3.96663	47.4408	-3.58014	7.56527e-07	0.000599125	down
TRITD4Av1G217320	DNA damage-repair/toleration protein DRT100-like [Aegilops tauschii subsp. tauschii];ice recrystallization inhibition protein 1 [Hordeum vulgare subsp. vulgare]	14.9825	1.22992	3.60665	7.96356e-07	0.000612648	up
TRITD4Bv1G127510	phosphate metabolism protein 8-like [Aegilops tauschii subsp. tauschii]	1.16336	13.7918	-3.56744	9.8133e-07	0.00073398	down
TRITD7Bv1G014070	predicted protein [Hordeum vulgare subsp. vulgare];4-hydroxyphenylacetaldehyde oxime monooxygenase [Triticum urartu]	4.49022	0.373843	3.58628	1.07737e-06	0.000784031	up
TRITD7Bv1G224580	uncharacterized protein LOC109754898 isoform X5 [Aegilops tauschii subsp. tauschii];cell wall protein IFF6-like isoform X6 [Aegilops tauschii subsp. tauschii];F-box-like/WD repeat-containing protein ebi isoform X1 [Aegilops tauschii subsp. tauschii]	10.4516	118.105	-3.49827	1.21513e-06	0.000848301	down
TRITD5Av1G257190	uncharacterized protein LOC109783076 isoform X2 [Aegilops tauschii subsp. tauschii];uncharacterized protein LOC109783076 isoform X1 [Aegilops tauschii subsp. tauschii];hypothetical protein TRIUR3_01226 [Triticum urartu]	2.09062	24.3831	-3.54387	1.22869e-06	0.000848301	down
TRITD0Uv1G126140	hypothetical protein TRIUR3_27035 [Triticum urartu]	9.46637	0.829507	3.51249	1.6628e-06	0.00111931	up
TRITD6Av1G219370	G-type lectin S-receptor-like serine/threonine-protein kinase B120 isoform X2 [Aegilops tauschii subsp. tauschii];G-type lectin S-receptor-like serine/threonine-protein kinase B120 isoform X1 [Aegilops tauschii subsp. tauschii]	15.9202	1.44538	3.46134	1.75137e-06	0.00115018	up
TRITD2Bv1G264510	receptor homology region, transmembrane domain- and RING domain-containing protein 1-like isoform X2 [Aegilops tauschii subsp. tauschii];receptor homology region, transmembrane domain- and RING domain-containing protein 1-like isoform X1 [Aegilops tauschii subsp. tauschii]	19.9298	1.93314	3.3659	3.0093e-06	0.00192924	up
TRITD2Av1G274240	unnamed protein product [Triticum aestivum];putative isoaspartyl peptidase/L-asparaginase 2 [Triticum urartu]	5.43402	52.9927	-3.2857	4.0404e-06	0.00253004	down
TRITD2Bv1G087200	probable mixed-linked glucan synthase 3 [Aegilops tauschii subsp. tauschii]	0.584107	5.68111	-3.28187	5.12338e-06	0.00313527	down
TRITD3Bv1G259730	glucan endo-1,3-beta-D-glucosidase [Triticum aestivum]	8.85685	0.893809	3.30876	5.31348e-06	0.00317935	up
TRITD3Av1G171110	Bidirectional sugar transporter SWEET2b [Triticum urartu];bidirectional sugar transporter SWEET2b-like [Aegilops tauschii subsp. tauschii]	1.66764	16.0499	-3.26668	6.03593e-06	0.00353312	down
TRITD4Av1G024890	high molecular mass early light-inducible protein HV58, chloroplastic-like [Aegilops tauschii subsp. tauschii];hypothetical protein TRIUR3_31915 [Triticum urartu]	2.73897	25.6687	-3.2283	6.88088e-06	0.00394201	down
TRITD3Av1G264270	glucan endo-1,3-beta-glucosidase, acidic isoform-like [Aegilops tauschii subsp. tauschii];Glucan endo-1,3-beta-glucosidase, acidic isoform [Triticum urartu]	33.3683	3.60158	3.21177	7.13061e-06	0.00399998	up
TRITD1Bv1G201580	histone H2B.2 [Aegilops tauschii subsp. tauschii];histone H2B.2-like [Aegilops tauschii subsp. tauschii]	1.37979	12.8033	-3.21399	8.12175e-06	0.00446298	down
TRITD2Av1G000540	unnamed protein product [Triticum aestivum]	0.728548	6.71947	-3.20525	8.41067e-06	0.00452931	down
TRITD5Bv1G130860	unnamed protein product [Triticum aestivum]	2.67722	24.251	-3.17924	9.33424e-06	0.00492811	down
TRITD2Bv1G226140	receptor kinase-like protein Xa21 [Aegilops tauschii subsp. tauschii]	6.59129	0.739767	3.15542	1.02046e-05	0.00528402	up
TRITD6Bv1G198060	subtilisin-like protease SBT1.4 [Aegilops tauschii subsp. tauschii]	0.423644	3.8106	-3.16909	1.0634e-05	0.00540249	down
TRITD2Bv1G216130	wall-associated receptor kinase 5-like [Aegilops tauschii subsp. tauschii]	3.78928	0.421919	3.16689	1.18099e-05	0.00588876	up
TRITD7Av1G000290	peroxisomal acyl-coenzyme A oxidase 1-like [Aegilops tauschii subsp. tauschii]	73.8042	8.65905	3.09142	1.27559e-05	0.00624484	up
TRITD6Bv1G011860	uncharacterized protein LOC109767595 [Aegilops tauschii subsp. tauschii]	8.10242	0.961471	3.07504	1.58716e-05	0.00763138	up
TRITD7Av1G001620	fructan:fructan 1-fructosyltransferase [Triticum urartu]	0.558603	4.72591	-3.0807	1.6863e-05	0.00796586	down
TRITD7Bv1G230460	powdery mildew resistance-related protein [Triticum urartu]	4.04741	32.7155	-3.01491	1.8555e-05	0.00856872	down
TRITD6Bv1G026990	uncharacterized protein LOC109755118 [Aegilops tauschii subsp. tauschii]	19.1951	2.32101	3.04791	1.87757e-05	0.00856872	up
TRITD3Av1G038850	probable serine incorporator isoform X1 [Aegilops tauschii subsp. tauschii];probable serine incorporator isoform X2 [Aegilops tauschii subsp. tauschii];predicted protein [Hordeum vulgare subsp. vulgare];unnamed protein product [Triticum aestivum]	2.53092	20.5007	-3.01794	2.03403e-05	0.00912803	down
TRITD3Av1G000600	rust resistance kinase Lr10-like isoform X1 [Aegilops tauschii subsp. tauschii];predicted protein [Hordeum vulgare subsp. vulgare]	10.3232	1.27264	3.02	2.1942e-05	0.00958485	up
TRITD6Av1G001200	uncharacterized protein LOC109745884 [Aegilops tauschii subsp. tauschii];hypothetical protein TRIUR3_03230 [Triticum urartu];hypothetical protein TRIUR3_03229 [Triticum urartu]	1.17171	9.42554	-3.00796	2.24445e-05	0.00958485	down
TRITD2Av1G234270	beta-carotene 3-hydroxylase, chloroplastic-like [Aegilops tauschii subsp. tauschii]	1.06653	8.76101	-3.03817	2.29799e-05	0.00958485	down
TRITD2Bv1G231230	fructan 6-exohydrolase-like isoform X2 [Aegilops tauschii subsp. tauschii];fructan 6-exohydrolase-like isoform X1 [Aegilops tauschii subsp. tauschii];putative cell wall invertase a [Secale cereale]	151.036	19.0776	2.98494	2.30116e-05	0.00958485	up
TRITD5Bv1G117680	predicted protein [Hordeum vulgare subsp. vulgare];uncharacterized protein LOC109754359 [Aegilops tauschii subsp. tauschii]	3.57151	28.5651	-2.99965	2.31381e-05	0.00958485	down
TRITD3Bv1G201140	unnamed protein product [Triticum aestivum]	4.92631	39.3744	-2.99868	2.44511e-05	0.00997529	down
TRITD1Av1G181920	alanine--glyoxylate aminotransferase 2 homolog 3, mitochondrial-like [Aegilops tauschii subsp. tauschii];Putative aminotransferase class III superfamily protein [Zea mays]	2.82017	21.7845	-2.94945	2.94461e-05	0.0118338	down
TRITD6Av1G219350	S-locus-specific glycoprotein S13-like [Aegilops tauschii subsp. tauschii];G-type lectin S-receptor-like serine/threonine-protein kinase B120 isoform X1 [Aegilops tauschii subsp. tauschii];G-type lectin S-receptor-like serine/threonine-protein kinase B120 [Aegilops tauschii subsp. tauschii]	6.53941	0.849154	2.94506	3.11286e-05	0.012326	up
TRITD6Av1G001990	LRR receptor-like serine/threonine-protein kinase FLS2 [Aegilops tauschii subsp. tauschii]	3.80908	0.494648	2.94497	3.30869e-05	0.0129116	up
TRITD3Bv1G149640	unnamed protein product [Triticum aestivum]	2.60415	19.9488	-2.93742	3.40736e-05	0.01304	down
TRITD4Bv1G122210	uncharacterized protein LOC109787649 [Aegilops tauschii subsp. tauschii]	38.5395	4.9622	2.95728	3.43847e-05	0.01304	up
TRITD5Bv1G195620	uncharacterized protein LOC109782595 [Aegilops tauschii subsp. tauschii]	1.15473	8.79081	-2.92845	3.81955e-05	0.014284	down
TRITD7Bv1G018280	Two-component response regulator ARR12 [Triticum urartu];two-component response regulator ORR22-like isoform X4 [Aegilops tauschii subsp. tauschii]	14.0987	1.89747	2.89341	4.28904e-05	0.0158201	up
TRITD4Av1G235190	dormancy-associated protein homolog 3-like [Aegilops tauschii subsp. tauschii]	138.091	18.9088	2.86849	4.49415e-05	0.0163526	up
TRITD4Bv1G176640	uncharacterized protein LOC109755303 [Aegilops tauschii subsp. tauschii]	0.803687	5.94115	-2.88604	4.73535e-05	0.0170006	down
TRITD0Uv1G052070	glycerate dehydrogenase [Aegilops tauschii subsp. tauschii];Glycerate dehydrogenase [Triticum urartu]	870.24	120.829	2.84845	4.82109e-05	0.0170806	up
TRITD3Bv1G165960	unnamed protein product [Triticum aestivum]	0.66222	4.92919	-2.89597	5.05234e-05	0.0176675	down
TRITD5Bv1G200450	senescence-specific cysteine protease SAG39-like [Aegilops tauschii subsp. tauschii]	2.22592	15.9994	-2.84555	5.2665e-05	0.0181802	down
TRITD2Av1G251240	putative xyloglucan endotransglucosylase/hydrolase protein 13 [Aegilops tauschii subsp. tauschii]	54.1593	7.6489	2.82388	5.6887e-05	0.0193891	up
TRITD5Av1G242600	jacalin-related lectin 1 [Triticum aestivum]	16.2856	2.27397	2.84032	5.78874e-05	0.0193975	up
TRITD2Av1G145480	uncharacterized protein LOC109740198 [Aegilops tauschii subsp. tauschii];hypothetical protein TRIUR3_13192 [Triticum urartu]	0.442852	3.17279	-2.84085	5.83523e-05	0.0193975	down
TRITD6Av1G001150	thiosulfate sulfurtransferase 16, chloroplastic-like [Aegilops tauschii subsp. tauschii];hypothetical protein TRIUR3_09958 [Triticum urartu];thiosulfate sulfurtransferase 18-like [Aegilops tauschii subsp. tauschii];hypothetical protein TRIUR3_09959 [Triticum urartu]	8.10241	1.11761	2.85793	6.30612e-05	0.0202421	up
TRITD3Av1G033970	transcription factor MYB1R1-like [Aegilops tauschii subsp. tauschii]	2.09678	14.7017	-2.80973	6.36369e-05	0.0202421	down
TRITD7Av1G268020	protein argonaute 4B-like [Aegilops tauschii subsp. tauschii]	4.33557	0.60801	2.83405	6.36555e-05	0.0202421	up
TRITD1Bv1G197790	probable WRKY transcription factor 57 [Aegilops tauschii subsp. tauschii];putative WRKY transcription factor 50 [Triticum urartu]	12.0197	1.66268	2.85382	6.39003e-05	0.0202421	up
TRITD3Bv1G267110	unnamed protein product [Triticum aestivum]	2.27312	15.8371	-2.80056	6.46861e-05	0.0202528	down
TRITD7Bv1G179680	Xyloglucan endotransglucosylase/hydrolase protein 22 [Triticum urartu]	6.13507	42.4401	-2.79028	6.55552e-05	0.0202889	down
TRITD4Bv1G141980	uncharacterized protein At1g01500-like [Aegilops tauschii subsp. tauschii]	5.89787	40.2616	-2.77114	7.30139e-05	0.0221637	down
TRITD6Bv1G159260	PREDICTED: probable LRR receptor-like serine/threonine-protein kinase At3g47570 isoform X1 [Oryza brachyantha];putative receptor-like protein kinase [Panicum miliaceum]	243.622	35.6993	2.77068	7.3259e-05	0.0221637	up
TRITD0Uv1G065970	Topless-related protein 1 [Triticum urartu];uncharacterized protein LOC109782482 isoform X1 [Aegilops tauschii subsp. tauschii]	1.7041	11.4554	-2.74894	8.5899e-05	0.0256991	down
TRITD5Bv1G221470	putative chloride channel-like protein CLC-g [Aegilops tauschii subsp. tauschii]	2.64435	0.380613	2.79652	9.17874e-05	0.027159	up
TRITD2Bv1G038160	peroxidase 2-like [Aegilops tauschii subsp. tauschii]	0.502638	3.45246	-2.78003	9.55123e-05	0.0279539	down
TRITD7Av1G248440	hypothetical protein TRIUR3_19573 [Triticum urartu]	0.492179	3.31002	-2.74959	0.0001045	0.0302556	down
TRITD7Bv1G217730	uncharacterized protein LOC109753478 [Aegilops tauschii subsp. tauschii]	2.49294	16.21	-2.70097	0.000105872	0.0303266	down
TRITD6Bv1G223090	Disease resistance RPP8-like protein 3 [Triticum urartu]	6.05829	0.932444	2.69982	0.00010933	0.0309875	up
TRITD3Av1G001250	pg1, putative, expressed [Triticum aestivum];glycine-rich domain-containing protein 1-like [Aegilops tauschii subsp. tauschii];hypothetical protein TRIUR3_01121 [Triticum urartu];conserved hypothetical protein, Hv-pg1 homolog,putative, expressed [Triticum aestivum]	12.9482	1.99353	2.69935	0.000111464	0.0312634	up
TRITD3Av1G268070	predicted protein [Hordeum vulgare subsp. vulgare]	23.4063	148.905	-2.66943	0.000118608	0.0326924	down
TRITD0Uv1G062430	Phytoene synthase, chloroplastic [Triticum urartu];phytoene synthase 7A [Triticum aestivum]	59.1559	9.21728	2.68211	0.000118987	0.0326924	up
TRITD3Av1G037880	uncharacterized protein LOC109942556 [Zea mays]	13.1997	2.00846	2.71635	0.000122827	0.0334065	up
TRITD5Bv1G130810	low molecular mass early light-inducible protein HV90, chloroplastic isoform X2 [Aegilops tauschii subsp. tauschii];predicted protein [Hordeum vulgare subsp. vulgare]	3.52719	22.4964	-2.6731	0.000134769	0.0359382	down
TRITD1Bv1G019920	hypothetical protein TRIUR3_01530 [Triticum urartu]	3.84889	24.8268	-2.68938	0.000134805	0.0359382	down
TRITD2Av1G252640	ubiquinol oxidase 2, mitochondrial-like [Aegilops tauschii subsp. tauschii]	7.81395	1.21886	2.68052	0.000149699	0.0395175	up
TRITD7Bv1G230330	powdery mildew resistance-related protein [Triticum urartu]	20.5611	126.296	-2.61882	0.000154307	0.0395625	down
TRITD2Av1G184670	unnamed protein product [Triticum aestivum];uncharacterized protein At4g26450-like [Aegilops tauschii subsp. tauschii];hypothetical protein TRIUR3_12245 [Triticum urartu]	1.27391	7.93903	-2.6397	0.000154896	0.0395625	down
TRITD4Av1G250010	E3 ubiquitin ligase BIG BROTHER-like [Aegilops tauschii subsp. tauschii];E3 ubiquitin ligase BIG BROTHER [Triticum urartu]	75.9444	12.2493	2.63224	0.000155629	0.0395625	up
TRITD6Av1G089220	monosaccharide-sensing protein 2-like [Aegilops tauschii subsp. tauschii];predicted protein [Hordeum vulgare subsp. vulgare];Monosaccharide-sensing protein 2 [Triticum urartu]	5.60823	34.4503	-2.6189	0.00015739	0.0395625	down
TRITD3Av1G012160	unnamed protein product [Triticum aestivum];LEAF RUST 10 DISEASE-RESISTANCE LOCUS RECEPTOR-LIKE PROTEIN KINASE-like 2.4 [Aegilops tauschii subsp. tauschii]	4.98717	0.78974	2.65877	0.000158139	0.0395625	up
TRITD4Bv1G194550	protein DOWNY MILDEW RESISTANCE 6-like [Aegilops tauschii subsp. tauschii]	25.9078	4.16575	2.63674	0.000159534	0.0395625	up
TRITD7Bv1G040310	Putative disease resistance protein RGA3 [Triticum urartu];putative disease resistance protein RGA3, partial [Aegilops tauschii subsp. tauschii]	2.20897	0.346833	2.67106	0.000160154	0.0395625	up
TRITD3Av1G140680	transcription factor SRM1-like [Aegilops tauschii subsp. tauschii]	1.66179	10.3759	-2.64242	0.00016759	0.0408441	down
TRITD3Av1G191600	CBL-interacting protein kinase 19 [Triticum aestivum]	1.96097	12.0403	-2.61824	0.000168376	0.0408441	down
TRITD7Bv1G225550	uncharacterized protein LOC109782475 isoform X1 [Aegilops tauschii subsp. tauschii]	1.05649	6.47126	-2.61477	0.000177208	0.0426027	down
TRITD3Bv1G275600	proteinaceous RNase P 2-like [Aegilops tauschii subsp. tauschii]	6.00233	0.969483	2.63023	0.000179509	0.0427741	up
TRITD1Av1G129090	Wall-associated receptor kinase 3 [Triticum urartu];wall-associated receptor kinase-like 4 [Aegilops tauschii subsp. tauschii];uncharacterized protein LOC109745028 [Aegilops tauschii subsp. tauschii]	5.63791	0.916066	2.62164	0.00018786	0.0443713	up
TRITD6Bv1G222340	receptor-like protein 12 [Aegilops tauschii subsp. tauschii];predicted protein [Hordeum vulgare subsp. vulgare];LRR receptor-like serine/threonine-protein kinase GSO1 [Triticum urartu]	0.693189	0.110418	2.65028	0.000194684	0.0454555	up
TRITD4Bv1G039590	GDP-L-galactose phosphorylase 2-like [Aegilops tauschii subsp. tauschii]	16.2298	96.6727	-2.57446	0.000195827	0.0454555	down
TRITD6Bv1G224120	predicted protein [Hordeum vulgare subsp. vulgare]	63.9442	10.6093	2.59148	0.000204043	0.0469578	up
TRITD2Bv1G037460	CBL-interacting protein kinase 2 [Triticum aestivum]	24.012	141.603	-2.56003	0.000210109	0.0479441	down
TRITD6Av1G193530	24.1 kDa heat shock protein, mitochondrial-like isoform X2 [Aegilops tauschii subsp. tauschii];hypothetical protein TRIUR3_01193 [Triticum urartu]	8.73572	1.42525	2.61571	0.000223929	0.0506682	up
TRITD2Bv1G020010	uncharacterized protein LOC109754297 [Aegilops tauschii subsp. tauschii];predicted protein [Hordeum vulgare subsp. vulgare]	12.2207	2.01785	2.59844	0.000225987	0.0507076	up
TRITD7Av1G000840	heterotrimeric G protein alpha subunit [Triticum aestivum];Guanine nucleotide-binding protein alpha-1 subunit [Triticum urartu]	1.22185	7.32837	-2.58443	0.000230406	0.0512719	down
TRITD3Bv1G277970	putative late blight resistance protein homolog R1B-16 [Aegilops tauschii subsp. tauschii];Disease resistance protein RPP13 [Triticum urartu]	0.700387	4.14598	-2.56549	0.000236524	0.0522021	down
TRITD1Bv1G101590	hypothetical protein TRIUR3_33221 [Triticum urartu];uncharacterized membrane protein At1g06890-like [Aegilops tauschii subsp. tauschii]	4.15947	24.1885	-2.53985	0.000247504	0.0541812	down
TRITD6Bv1G013010	putative FBD-associated F-box protein At5g56820 [Aegilops tauschii subsp. tauschii]	1.03452	6.15873	-2.57368	0.00025296	0.0549291	down
TRITD7Bv1G165400	putative F-box protein At2g33200 [Aegilops tauschii subsp. tauschii]	1.52321	8.86189	-2.5405	0.000270909	0.058356	down
TRITD7Av1G105440	glycerophosphodiester phosphodiesterase GDPD1, chloroplastic-like isoform X1 [Aegilops tauschii subsp. tauschii];Glycerophosphodiester phosphodiesterase GDE1 [Triticum urartu]	1.10536	6.40238	-2.5341	0.00028673	0.0611868	down
TRITD2Bv1G130400	uncharacterized protein LOC109740198 [Aegilops tauschii subsp. tauschii];hypothetical protein TRIUR3_13192 [Triticum urartu]	0.450648	2.6511	-2.55652	0.000288596	0.0611868	down
TRITD4Bv1G201830	protein BRASSINOSTEROID INSENSITIVE 1-like, partial [Aegilops tauschii subsp. tauschii]	0.871625	4.97898	-2.51407	0.000302677	0.0636708	down
TRITD5Av1G148720	heat shock factor B1b [Triticum aestivum];Heat stress transcription factor B-1 [Triticum urartu]	5.29849	0.905614	2.54861	0.000311082	0.0649317	up
TRITD1Av1G217550	heat shock transcription factor A6e [Triticum aestivum];Heat stress transcription factor A-2c [Triticum urartu]	70.2655	12.5157	2.48907	0.000320121	0.0663044	up
TRITD5Av1G240570	boron transporter [Hordeum vulgare]	3.6456	20.1393	-2.46579	0.000348692	0.0716609	down
TRITD4Av1G201750	probable WRKY transcription factor 2 isoform X1 [Aegilops tauschii subsp. tauschii];WRKY transcription factor, partial [Triticum aestivum]	77.3834	13.8859	2.47841	0.000351305	0.0716609	up
TRITD7Av1G275420	NAC domain-containing protein 35-like [Aegilops tauschii subsp. tauschii];Putative NAC domain-containing protein 94 [Triticum urartu]	8.0837	1.41955	2.50958	0.000362917	0.0734729	up
TRITD3Av1G001760	L-type lectin-domain containing receptor kinase IV.2 [Triticum urartu]	8.41906	1.51753	2.47194	0.000383269	0.0770142	up
TRITD1Bv1G199150	probable choline kinase 2 [Aegilops tauschii subsp. tauschii]	1.45137	8.09737	-2.48004	0.000386951	0.0771782	down
TRITD6Bv1G096050	monosaccharide-sensing protein 2-like [Aegilops tauschii subsp. tauschii];Monosaccharide-sensing protein 2 [Triticum urartu];predicted protein [Hordeum vulgare subsp. vulgare]	7.31732	39.495	-2.43228	0.000404158	0.0800173	down
TRITD3Av1G014910	GID2 protein [Triticum urartu]	6.22572	33.6967	-2.4363	0.00041839	0.0822304	down
TRITD7Bv1G009740	predicted protein, partial [Hordeum vulgare subsp. vulgare]	2.31239	12.5111	-2.43575	0.000434313	0.0844791	down
TRITD3Av1G212310	uncharacterized protein LOC109767691 [Aegilops tauschii subsp. tauschii];hypothetical protein TRIUR3_18531 [Triticum urartu]	48.1964	257.193	-2.41585	0.000436106	0.0844791	down
TRITD7Bv1G230480	powdery mildew resistance-related protein [Triticum urartu]	21.1209	112.233	-2.40975	0.00044658	0.08589	down
TRITD4Av1G043380	hypothetical protein TRIUR3_29768 [Triticum urartu]	2.64723	14.2252	-2.42589	0.000469422	0.089643	down
TRITD5Bv1G130790	low molecular mass early light-inducible protein HV90, chloroplastic isoform X2 [Aegilops tauschii subsp. tauschii]	6.63469	35.2805	-2.41077	0.000479401	0.090025	down
TRITD2Av1G287760	RecName: Full=Protochlorophyllide reductase A, chloroplastic; Short=PCR A; AltName: Full=NADPH-protochlorophyllide oxidoreductase A; Short=POR A; Flags: Precursor	13.268	2.47071	2.42496	0.000483464	0.090025	up
TRITD1Av1G017850	hypothetical protein TRIUR3_21415 [Triticum urartu]	0.846444	4.50807	-2.41302	0.00048626	0.090025	down
TRITD2Bv1G262930	predicted protein [Hordeum vulgare subsp. vulgare];unnamed protein product [Triticum aestivum]	8.288	1.55782	2.41149	0.000486816	0.090025	up
TRITD3Av1G009120	unnamed protein product [Triticum aestivum]	1.0195	5.45412	-2.41949	0.00048814	0.090025	down
TRITD3Bv1G134610	unnamed protein product [Triticum aestivum]	15.1386	2.82224	2.42333	0.000495424	0.090484	up
TRITD5Av1G255420	hypothetical protein TRIUR3_05584 [Triticum urartu]	1.16759	0.210246	2.47339	0.000500481	0.090484	up
TRITD0Uv1G018110	unnamed protein product [Triticum aestivum]	7.31182	38.2485	-2.3871	0.000503184	0.090484	down
TRITD1Av1G216830	disease resistance protein RGA2-like [Aegilops tauschii subsp. tauschii]	0.323631	1.7476	-2.43296	0.000504071	0.090484	down
TRITD7Av1G016260	SPX domain-containing membrane protein Os06g0129400 [Aegilops tauschii subsp. tauschii]	73.2835	13.977	2.39044	0.000520162	0.0924277	up
TRITD2Av1G274360	hypothetical protein TRIUR3_01780 [Triticum urartu]	14.474	75.9503	-2.3916	0.000521764	0.0924277	down
TRITD6Bv1G007990	subtilisin-like protease SBT3.8 isoform X1 [Aegilops tauschii subsp. tauschii]	4.57433	0.85438	2.42061	0.000528719	0.0930476	up
TRITD6Bv1G185560	small heat shock protein Hsp23.5 [Triticum aestivum]	22.1608	4.21189	2.39547	0.000565258	0.0988321	up
TRITD4Bv1G008620	uncharacterized protein LOC109765152 [Aegilops tauschii subsp. tauschii];EVI5-like protein [Aegilops tauschii subsp. tauschii];EVI5-like protein [Triticum urartu]	3.07653	0.583046	2.39962	0.000572094	0.0992706	up
TRITD4Av1G257160	cell division control protein 48 homolog C [Aegilops tauschii subsp. tauschii];Cell division control protein 48-like protein C [Triticum urartu]	5.64192	1.07726	2.38881	0.00057514	0.0992706	up
TRITD4Av1G191510	receptor protein kinase TMK1-like [Aegilops tauschii subsp. tauschii]	1.25942	6.51876	-2.37183	0.000580297	0.0995228	down
TRITD7Av1G027910	hypothetical protein BRADI_3g19967v3 [Brachypodium distachyon]	0.357134	1.91193	-2.42049	0.000585711	0.0995477	down
TRITD2Bv1G248220	G-type lectin S-receptor-like serine/threonine-protein kinase B120 isoform X2 [Aegilops tauschii subsp. tauschii];G-type lectin S-receptor-like serine/threonine-protein kinase B120 isoform X3 [Aegilops tauschii subsp. tauschii];G-type lectin S-receptor-like serine/threonine-protein kinase At1g11330 isoform X1 [Brachypodium distachyon];G-type lectin S-receptor-like serine/threonine-protein kinase …	0.549053	2.8622	-2.38211	0.000587837	0.0995477	down
TRITD4Av1G081560	glycine-rich protein 2-like [Aegilops tauschii subsp. tauschii];unknown [Zea mays];predicted protein [Hordeum vulgare subsp. vulgare]	1.97713	10.3282	-2.38511	0.000594663	0.099687	down
TRITD4Av1G234060	Cysteine-rich receptor-like protein kinase 26 [Triticum urartu];cysteine-rich receptor-like protein kinase 6 [Aegilops tauschii subsp. tauschii];putative disease resistance protein RGA1 isoform X3 [Aegilops tauschii subsp. tauschii]	1.37994	7.13395	-2.37009	0.000596064	0.099687	down
TRITD1Bv1G190690	kinesin-like protein KIN-14O isoform X1 [Aegilops tauschii subsp. tauschii];kinesin-like protein KIN-14O isoform X2 [Aegilops tauschii subsp. tauschii]	1.25919	6.51154	-2.37051	0.000608202	0.101089	down
TRITD3Av1G047490	unnamed protein product [Triticum aestivum]	2.54726	13.4737	-2.40313	0.00061302	0.101265	down
TRITD3Bv1G042850	unnamed protein product [Triticum aestivum]	1.87488	9.68674	-2.36921	0.000626668	0.102888	down
TRITD3Bv1G282090	probable aquaporin TIP1-2 [Aegilops tauschii subsp. tauschii];unnamed protein product [Triticum aestivum]	14.9418	75.6787	-2.34053	0.000639452	0.104351	down
TRITD4Bv1G165010	sulfate transporter 3.1-like [Aegilops tauschii subsp. tauschii]	0.570373	2.98158	-2.3861	0.000662502	0.107461	down
TRITD4Bv1G015120	UV-B-induced protein At3g17800, chloroplastic-like [Aegilops tauschii subsp. tauschii]	42.5729	213.311	-2.32495	0.000678964	0.108177	down
TRITD3Bv1G001010	unnamed protein product [Triticum aestivum];deoxynucleoside triphosphate triphosphohydrolase SAMHD1 homolog [Aegilops tauschii subsp. tauschii]	7.72323	1.50586	2.35861	0.000683451	0.108177	up
TRITD5Bv1G168900	predicted protein [Hordeum vulgare subsp. vulgare]	10.0247	1.97001	2.34729	0.000685312	0.108177	up
TRITD4Bv1G205050	protein WEAK CHLOROPLAST MOVEMENT UNDER BLUE LIGHT 1-like [Aegilops tauschii subsp. tauschii]	0.455144	2.37947	-2.38625	0.000686893	0.108177	down
TRITD2Bv1G007390	Cysteine-rich receptor-like protein kinase 41 [Triticum urartu];putative receptor-like protein kinase At4g00960 [Aegilops tauschii subsp. tauschii];Putative cysteine-rich receptor-like protein kinase 23 [Triticum urartu]	16.762	3.32001	2.33594	0.000687946	0.108177	up
TRITD5Av1G186840	MDIS1-interacting receptor like kinase 2-like [Aegilops tauschii subsp. tauschii]	3.49481	0.678345	2.36512	0.000691019	0.108177	up
TRITD5Av1G235180	hypothetical protein TRIUR3_12152 [Triticum urartu]	5.37834	1.03635	2.37565	0.00072085	0.112135	up
TRITD2Bv1G228350	uncharacterized protein LOC109745439 [Aegilops tauschii subsp. tauschii]	1.03316	5.26812	-2.35022	0.000724637	0.112135	down
TRITD7Av1G038750	protein DETOXIFICATION 27-like isoform X1 [Aegilops tauschii subsp. tauschii]	7.53578	37.3982	-2.31114	0.000735376	0.113147	down
TRITD6Av1G052760	WRKY80 transcription factor [Triticum aestivum];hypothetical protein TRIUR3_27334 [Triticum urartu]	17.3174	3.44349	2.33028	0.000757928	0.115791	up
TRITD7Av1G013210	E3 ubiquitin ligase BIG BROTHER-like [Aegilops tauschii subsp. tauschii];E3 ubiquitin ligase BIG BROTHER [Triticum urartu]	16.5522	3.28269	2.33407	0.00076116	0.115791	up
TRITD4Av1G218340	Calmodulin-binding transcription activator 2 [Triticum urartu]	6.03171	1.20543	2.32302	0.000771992	0.116402	up
TRITD5Bv1G185900	D1 protease precursor, partial [Triticum aestivum]	24.015	4.81708	2.31771	0.000778034	0.116402	up
TRITD6Bv1G014130	acylamino-acid-releasing enzyme 2-like [Aegilops tauschii subsp. tauschii]	5.47906	26.9909	-2.30047	0.000778147	0.116402	down
TRITD4Av1G215590	inner membrane protein PPF-1, chloroplastic-like [Aegilops tauschii subsp. tauschii];ALBINO3-like protein 1, chloroplastic [Triticum urartu]	0.922786	4.65362	-2.33429	0.000787053	0.116469	down
TRITD7Av1G230220	Xyloglucan endotransglucosylase/hydrolase protein 22 [Triticum urartu]	11.9537	58.8298	-2.29909	0.000787247	0.116469	down
TRITD5Av1G234800	Bowman-Birk type proteinase inhibitor PVI-3(2)-like [Aegilops tauschii subsp. tauschii]	509.4	103.349	2.30128	0.0008014	0.117915	up
TRITD4Bv1G134250	uncharacterized protein LOC109766562 [Aegilops tauschii subsp. tauschii];predicted protein [Hordeum vulgare subsp. vulgare]	4.04639	19.8633	-2.2954	0.00081627	0.118725	down
TRITD4Av1G152750	CBL-interacting protein kinase 14 [Triticum urartu];CBL-interacting protein kinase 15-like [Aegilops tauschii subsp. tauschii]	40.741	8.27449	2.29974	0.000821027	0.118725	up
TRITD7Av1G251730	hypothetical protein BRADI_3g00670v3 [Brachypodium distachyon]	1.1616	5.79726	-2.31926	0.000821998	0.118725	down
TRITD6Bv1G001960	thiosulfate sulfurtransferase 16, chloroplastic-like [Aegilops tauschii subsp. tauschii]	18.6362	3.7069	2.32982	0.000824541	0.118725	up
TRITD2Av1G006760	Syn-copalyl diphosphate synthase [Triticum urartu]	0.348715	1.75236	-2.32918	0.000835026	0.119595	down
TRITD4Av1G256200	5'-methylthioadenosine/S-adenosylhomocysteine nucleosidase 2-like [Aegilops tauschii subsp. tauschii]	23.9541	4.85716	2.30209	0.000853811	0.121639	up
TRITD4Av1G208150	probable leucine-rich repeat receptor-like protein kinase At5g63930 [Aegilops tauschii subsp. tauschii]	5.27119	1.0713	2.29876	0.000888028	0.125637	up
TRITD4Av1G147580	GDP-L-galactose phosphorylase 2-like [Aegilops tauschii subsp. tauschii];hypothetical protein TRIUR3_28682 [Triticum urartu]	14.2571	68.7616	-2.26993	0.000891209	0.125637	down
TRITD1Bv1G180940	protein SULFUR DEFICIENCY-INDUCED 2-like [Aegilops tauschii subsp. tauschii]	18.4411	3.76877	2.29076	0.000903504	0.126707	up
TRITD3Av1G265150	probable inactive purple acid phosphatase 16 [Aegilops tauschii subsp. tauschii]	0.933991	4.63993	-2.31262	0.000909067	0.126827	down
TRITD4Bv1G183820	MYB3 [Triticum aestivum]	1.53245	7.56579	-2.30365	0.000928838	0.128917	down
TRITD7Av1G185570	heavy metal-associated isoprenylated plant protein 28-like [Aegilops tauschii subsp. tauschii];hypothetical protein TRIUR3_15198 [Triticum urartu]	38.0709	7.84931	2.27805	0.000945391	0.130542	up
TRITD5Bv1G234180	predicted protein, partial [Hordeum vulgare subsp. vulgare]	304.309	63.4085	2.26279	0.000967869	0.132963	up
TRITD0Uv1G003170	60S ribosomal protein L35a-1 [Triticum urartu]	15.5097	3.10526	2.32039	0.000973646	0.133078	up
TRITD4Bv1G006600	inversin-B-like [Aegilops tauschii subsp. tauschii]	1.43692	6.9443	-2.27284	0.00101334	0.137359	down
TRITD3Bv1G166050	Anthocyanidin 5,3-O-glucosyltransferase [Triticum urartu]	0.822233	4.00088	-2.2827	0.00101898	0.137359	down
TRITD5Av1G021950	E3 ubiquitin-protein ligase RMA2-like [Aegilops tauschii subsp. tauschii]	10.4492	2.13546	2.29077	0.00102027	0.137359	up
TRITD2Av1G267500	fructan 6-exohydrolase [Triticum aestivum];fructan 6-exohydrolase-like isoform X1 [Aegilops tauschii subsp. tauschii]	179.46	37.8767	2.24428	0.001052	0.140926	up
TRITD6Bv1G135540	auxin response factor 8-like [Aegilops tauschii subsp. tauschii]	0.555382	2.67033	-2.26547	0.00109899	0.146018	down
TRITD1Bv1G123860	lysine-specific demethylase JMJ706-like [Aegilops tauschii subsp. tauschii];predicted protein, partial [Hordeum vulgare subsp. vulgare];Lysine-specific demethylase 5A [Triticum urartu]	8.15115	1.71761	2.2466	0.001104	0.146018	up
TRITD5Bv1G135160	vacuolar-processing enzyme-like [Aegilops tauschii subsp. tauschii];Vacuolar-processing enzyme [Triticum urartu]	0.631115	3.06332	-2.27912	0.00110762	0.146018	down
TRITD6Av1G174710	probable L-type lectin-domain containing receptor kinase S.5 [Aegilops tauschii subsp. tauschii];putative L-type lectin-domain containing receptor kinase S.5 [Triticum urartu]	3.69052	0.765464	2.26942	0.00111377	0.146018	up
TRITD6Bv1G016350	predicted protein [Hordeum vulgare subsp. vulgare]	9.03114	1.8515	2.28621	0.00111713	0.146018	up
TRITD0Uv1G128600	unnamed protein product [Triticum aestivum]	6.53002	30.4966	-2.22349	0.00115134	0.149764	down
TRITD2Av1G176360	hypothetical protein TRIUR3_30783 [Triticum urartu]	2.54657	11.9213	-2.22691	0.00119233	0.153674	down
TRITD3Av1G274550	hypothetical protein TRIUR3_03606 [Triticum urartu];hypothetical protein TRIUR3_03610 [Triticum urartu]	15.5428	3.27233	2.24786	0.00119282	0.153674	up
TRITD1Av1G015830	putative protein phosphatase 2C 21 [Triticum urartu]	1.19865	5.734	-2.25813	0.00120118	0.154014	down
TRITD1Bv1G101480	hypothetical protein TRIUR3_18970 [Triticum urartu];probable cytokinin riboside 5'-monophosphate phosphoribohydrolase LOGL10 isoform X1 [Aegilops tauschii subsp. tauschii]	13.5104	2.85147	2.24429	0.00122867	0.156095	up
TRITD2Av1G009970	Cytochrome P450 71C2 [Triticum urartu]	5.76602	1.21729	2.2439	0.00123447	0.156095	up
TRITD6Bv1G045120	flavonoid 3',5'-hydroxylase 1-like 1 [Triticum aestivum]	7.49181	1.55712	2.26643	0.0012348	0.156095	up
TRITD3Av1G036100	seed imbibition protein [Triticum aestivum]	244.689	52.9642	2.20786	0.00124888	0.156293	up
TRITD4Bv1G008980	uncharacterized protein LOC109741798 [Aegilops tauschii subsp. tauschii]	5.06159	1.07896	2.22995	0.00125256	0.156293	up
TRITD5Bv1G206330	protein NRT1/ PTR FAMILY 6.4 isoform X2 [Aegilops tauschii subsp. tauschii]	1.32992	6.21899	-2.22534	0.00125378	0.156293	down
TRITD3Bv1G011460	unnamed protein product [Triticum aestivum]	1.16881	5.47152	-2.22691	0.00128945	0.159309	down
TRITD1Bv1G168460	hypothetical protein TRIUR3_13589 [Triticum urartu]	4.07308	0.856437	2.2497	0.0012898	0.159309	up
TRITD2Av1G028770	CBL-interacting protein kinase 2 [Triticum urartu]	16.9369	77.317	-2.19062	0.0012994	0.159496	down
TRITD6Bv1G042380	receptor like protein kinase S.2 [Brachypodium distachyon]	1.16196	5.37277	-2.2091	0.00130317	0.159496	down
TRITD4Av1G036150	uncharacterized protein LOC109766562 [Aegilops tauschii subsp. tauschii];hypothetical protein TRIUR3_27251 [Triticum urartu]	3.56574	16.3104	-2.19352	0.00132853	0.161865	down
TRITD4Av1G069630	receptor-like protein kinase FERONIA [Aegilops tauschii subsp. tauschii];Receptor-like protein kinase FERONIA [Triticum urartu]	1.29873	5.94525	-2.19464	0.00136115	0.165092	down
TRITD6Av1G223090	aquaporin PIP1-5 [Aegilops tauschii subsp. tauschii];Aquaporin PIP1-5 [Triticum urartu]	2.57101	11.7972	-2.19803	0.00137383	0.165882	down
TRITD1Av1G168140	Beta-galactosidase 7 [Triticum urartu];beta-galactosidase 7-like [Aegilops tauschii subsp. tauschii]	2.68663	0.576644	2.22005	0.00138597	0.1666	up
TRITD6Av1G147180	putative receptor-like protein kinase [Panicum miliaceum]	34.1136	7.50041	2.18531	0.00140083	0.167639	up
TRITD6Bv1G041660	signal recognition particle receptor subunit alpha-like [Aegilops tauschii subsp. tauschii]	4.885	1.05489	2.21126	0.00141977	0.168676	up
TRITD2Bv1G132150	probable pyridoxal 5'-phosphate synthase subunit PDX1.1 [Aegilops tauschii subsp. tauschii];putative pyridoxal biosynthesis protein PDX1.1 [Triticum urartu]	7.22193	32.6239	-2.17547	0.00142203	0.168676	down
TRITD5Bv1G199550	probable LRR receptor-like serine/threonine-protein kinase At3g47570 [Aegilops tauschii subsp. tauschii]	1.729	0.371766	2.21748	0.00148169	0.173416	up
TRITD0Uv1G024750	unnamed protein product [Triticum aestivum]	3.22051	14.8378	-2.20392	0.00148604	0.173416	down
TRITD7Bv1G050510	predicted protein [Hordeum vulgare subsp. vulgare];low molecular mass early light-inducible protein HV60, chloroplastic [Aegilops tauschii subsp. tauschii]	1.80099	8.39539	-2.22081	0.00148936	0.173416	down
TRITD6Av1G016010	S-(+)-linalool synthase, chloroplastic-like [Aegilops tauschii subsp. tauschii]	2.56624	11.5494	-2.17009	0.00149276	0.173416	down
TRITD6Bv1G013990	hypothetical protein TRIUR3_34909 [Triticum urartu]	3.1194	14.1417	-2.18061	0.00149796	0.173416	down
TRITD6Bv1G209760	uncharacterized protein LOC109764790 [Aegilops tauschii subsp. tauschii];uncharacterized protein LOC109764789 [Aegilops tauschii subsp. tauschii];hypothetical protein TRIUR3_11235 [Triticum urartu]	6.95371	1.54079	2.17412	0.00150063	0.173416	up
TRITD7Bv1G221080	cytochrome P450 72A14-like [Aegilops tauschii subsp. tauschii];Secologanin synthase [Triticum urartu];predicted protein [Hordeum vulgare subsp. vulgare]	41.8709	9.31225	2.16875	0.00151285	0.174081	up
TRITD5Av1G202070	ATP sulfurylase [Triticum turgidum subsp. durum];Bifunctional 3'-phosphoadenosine 5'-phosphosulfate synthase [Triticum urartu]	22.1424	4.92898	2.16745	0.00155089	0.177689	up
TRITD3Bv1G002000	unnamed protein product [Triticum aestivum]	1.33285	6.02188	-2.1757	0.0015574	0.177689	down
TRITD6Bv1G015870	disease resistance protein RGA2-like [Aegilops tauschii subsp. tauschii];disease resistance RPP13-like protein 4 [Aegilops tauschii subsp. tauschii]	0.547287	2.44846	-2.16151	0.00156487	0.177788	down
TRITD5Bv1G196050	bHLH92 [Triticum aestivum]	6.46379	1.40345	2.2034	0.00160708	0.181816	up
TRITD1Av1G150360	lichenase-2 [Aegilops tauschii subsp. tauschii]	26.3341	5.89041	2.16049	0.00161793	0.182001	up
TRITD3Bv1G195040	uncharacterized protein LOC109767691 [Aegilops tauschii subsp. tauschii];hypothetical protein TRIUR3_18531 [Triticum urartu]	52.9052	233.622	-2.14269	0.00162223	0.182001	down
TRITD1Bv1G173400	SNF1-related protein kinase regulatory subunit beta-1-like [Aegilops tauschii subsp. tauschii];SNF1-related protein kinase regulatory subunit beta-1 [Triticum urartu]	7.54563	1.67054	2.17533	0.00166615	0.185553	up
TRITD5Bv1G128310	protein TIFY 10c-like [Aegilops tauschii subsp. tauschii]	6.95338	1.51578	2.19766	0.00167465	0.185553	up
TRITD2Av1G290210	Wall-associated receptor kinase 4 [Triticum urartu]	0.794585	3.57291	-2.16883	0.00168413	0.185553	down
TRITD4Av1G261870	uncharacterized acetyltransferase At3g50280-like [Aegilops tauschii subsp. tauschii]	3.37782	0.73517	2.19994	0.00168494	0.185553	up
TRITD6Av1G089800	serine/threonine-protein kinase EDR1 [Aegilops tauschii subsp. tauschii]	3.81206	17.2598	-2.17877	0.00169539	0.185553	down
TRITD4Av1G008900	heat shock factor HsfA2e [Triticum aestivum]	126.807	28.7158	2.14272	0.00170163	0.185553	up
TRITD6Av1G199660	ferredoxin-nitrite reductase precursor [Triticum aestivum];Ferredoxin--nitrite reductase, chloroplastic [Triticum urartu]	17.5576	3.96411	2.14703	0.00170213	0.185553	up
TRITD3Av1G167910	Phospholipase A1-II 5 [Triticum urartu]	1.21867	5.44041	-2.15841	0.00172453	0.187237	down
TRITD4Av1G245510	Histone H3.3 [Dendrobium catenatum];Histone superfamily protein [Arabidopsis thaliana]	3.35106	15.0614	-2.16817	0.00174358	0.188544	down
TRITD7Bv1G227310	putative receptor protein kinase ZmPK1 [Aegilops tauschii subsp. tauschii]	2.08134	0.458271	2.18324	0.00177219	0.189865	up
TRITD0Uv1G052080	SKP1/ASK1-like protein [Triticum aestivum];putative SKP1 protein [Triticum aestivum];Os11g0456300, partial [Oryza sativa Japonica Group];putative kinetochore protein [Hordeum vulgare subsp. vulgare]	42.5624	9.66915	2.13812	0.00178496	0.189865	up
TRITD5Bv1G184140	HMG1/2-like protein [Aegilops tauschii subsp. tauschii]	68.517	15.5546	2.13912	0.00178642	0.189865	up
TRITD5Av1G231760	putative receptor-like protein kinase At3g47110 [Aegilops tauschii subsp. tauschii]	71.7286	16.3622	2.13218	0.0017877	0.189865	up
TRITD7Bv1G221240	putative disease resistance RPP13-like protein 3 [Aegilops tauschii subsp. tauschii]	39.2234	8.95288	2.13129	0.00179105	0.189865	up
TRITD2Bv1G218370	uncharacterized protein LOC109748408 [Aegilops tauschii subsp. tauschii]	22.2621	5.02444	2.14756	0.00180302	0.190384	up
TRITD3Av1G264250	glucan endo-1,3-beta-glucosidase GII precursor,putative, expressed [Triticum aestivum]	29.4381	6.7185	2.13147	0.00183621	0.193132	up
TRITD2Av1G028940	Peroxidase 2 [Triticum urartu]	4.02885	17.7041	-2.13565	0.00187022	0.195189	down
TRITD5Av1G207760	MYB-related protein [Triticum aestivum];hypothetical protein TRIUR3_23402 [Triticum urartu]	7.19115	1.62793	2.14319	0.00187026	0.195189	up
TRITD1Av1G185180	SNF1-related protein kinase regulatory subunit beta-1-like [Aegilops tauschii subsp. tauschii];SNF1-related protein kinase regulatory subunit beta-1 [Triticum urartu]	25.6942	5.86928	2.13019	0.00188894	0.196377	up
TRITD2Bv1G265580	receptor kinase-like protein Xa21 isoform X1 [Aegilops tauschii subsp. tauschii]	0.83058	3.62433	-2.12552	0.00191534	0.198356	down
TRITD3Av1G163210	unnamed protein product [Triticum aestivum]	6.25024	1.38947	2.16938	0.0019422	0.200366	up
TRITD4Av1G043540	phosphate metabolism protein 8-like [Aegilops tauschii subsp. tauschii]	4.66181	20.1124	-2.10912	0.00196502	0.201947	down
TRITD4Av1G027970	uncharacterized protein At1g01500-like [Aegilops tauschii subsp. tauschii]	9.45543	40.587	-2.1018	0.00199016	0.203234	down
TRITD0Uv1G032830	flavonoid O-methyltransferase-like protein Os11g0303600 [Aegilops tauschii subsp. tauschii];putative O-methyltransferase 2 [Triticum urartu]	11.5012	49.3404	-2.10099	0.00199264	0.203234	down
TRITD3Av1G253330	unnamed protein product [Triticum aestivum]	2.50041	10.8601	-2.11881	0.00201874	0.205078	down
TRITD5Av1G209770	protein NRT1/ PTR FAMILY 6.4 isoform X1 [Aegilops tauschii subsp. tauschii];protein NRT1/ PTR FAMILY 6.4 isoform X2 [Aegilops tauschii subsp. tauschii];disease resistance protein RGA2-like [Aegilops tauschii subsp. tauschii]	1.36084	5.87603	-2.11034	0.00202595	0.205078	down
TRITD3Av1G184270	unnamed protein product [Triticum aestivum];Anthocyanidin 5,3-O-glucosyltransferase [Triticum urartu];anthocyanidin 5,3-O-glucosyltransferase-like [Aegilops tauschii subsp. tauschii];predicted protein [Hordeum vulgare subsp. vulgare];hypothetical protein TRIUR3_30744 [Triticum urartu]	1.49977	6.40217	-2.09382	0.0021268	0.214163	down
TRITD6Bv1G041280	acyltransferase-like protein At1g54570, chloroplastic isoform X1 [Aegilops tauschii subsp. tauschii]	4.60518	19.5629	-2.08679	0.00213161	0.214163	down
TRITD4Av1G263220	unnamed protein product [Triticum aestivum]	6.92844	29.4468	-2.08751	0.00214293	0.2145	down
TRITD4Bv1G000620	beta-amylase 2, chloroplastic [Aegilops tauschii subsp. tauschii]	1.83212	7.80539	-2.09096	0.00221186	0.219684	down
TRITD1Av1G082160	probable serine/threonine-protein kinase PBL16 [Aegilops tauschii subsp. tauschii]	0.859403	3.80128	-2.14508	0.0022126	0.219684	down
TRITD3Bv1G258820	glucan endo-1,3-beta-glucosidase GII precursor,putative, expressed [Triticum aestivum]	25.1565	5.89456	2.09347	0.0022192	0.219684	up
TRITD4Av1G071150	vicilin-like seed storage protein At2g28490 [Aegilops tauschii subsp. tauschii]	0.985033	4.24326	-2.10693	0.00223647	0.220108	down
TRITD4Av1G229820	Protein TRANSPARENT TESTA 12 [Triticum urartu];protein DETOXIFICATION 27 [Aegilops tauschii subsp. tauschii]	0.499754	2.19839	-2.13716	0.00223982	0.220108	down
TRITD5Bv1G022310	E3 ubiquitin-protein ligase RMA2-like [Aegilops tauschii subsp. tauschii]	73.2711	17.3291	2.08005	0.00229343	0.224556	up
TRITD5Bv1G182790	hypothetical protein BRADI_4g37170v3 [Brachypodium distachyon]	118.176	28.0335	2.07571	0.00232774	0.227089	up
TRITD6Av1G001940	Secologanin synthase [Triticum urartu]	1.61854	6.85226	-2.08188	0.00235817	0.228492	down
TRITD2Av1G284410	probable polyamine oxidase 4 [Aegilops tauschii subsp. tauschii];unnamed protein product [Triticum aestivum]	2.31895	9.76873	-2.0747	0.00235908	0.228492	down
TRITD1Bv1G152440	gibberellin 20 oxidase 2-like [Aegilops tauschii subsp. tauschii];GA20ox-B4 [Triticum aestivum]	4.75955	1.10058	2.11256	0.00237397	0.229109	up
TRITD6Bv1G079760	cinnamate beta-D-glucosyltransferase-like [Aegilops tauschii subsp. tauschii]	0.638884	2.77239	-2.1175	0.00240073	0.230338	down
TRITD2Bv1G231460	WRKY45-like transcription factor [Triticum aestivum]	17.7723	4.20645	2.07895	0.0024197	0.230338	up
TRITD6Bv1G012950	uncharacterized protein LOC109736150 [Aegilops tauschii subsp. tauschii]	1.50368	6.42442	-2.09507	0.00242221	0.230338	down
TRITD0Uv1G039810	alpha,alpha-trehalose-phosphate synthase [UDP-forming] 6-like [Aegilops tauschii subsp. tauschii];Alpha,alpha-trehalose-phosphate synthase [UDP-forming] 6 [Triticum urartu]	13.0183	3.09794	2.07116	0.00242812	0.230338	up
TRITD4Bv1G197190	dihydrodipicolinate reductase-like protein CRR1, chloroplastic isoform X2 [Aegilops tauschii subsp. tauschii];predicted protein [Hordeum vulgare subsp. vulgare]	4.23864	0.988262	2.10064	0.00242947	0.230338	up
TRITD6Bv1G212250	probable cinnamyl alcohol dehydrogenase 5 [Aegilops tauschii subsp. tauschii];Putative cinnamyl alcohol dehydrogenase 5 [Triticum urartu]	1.01896	4.32298	-2.08494	0.00246458	0.232847	down
TRITD1Bv1G115170	probable glutathione S-transferase GSTU6 [Aegilops tauschii subsp. tauschii]	62.629	14.9826	2.06354	0.00247616	0.233123	up
TRITD2Av1G260420	indolin-2-one monooxygenase-like [Aegilops tauschii subsp. tauschii]	11.8724	49.1059	-2.04829	0.00250949	0.2353	down
TRITD1Av1G174530	uncharacterized protein LOC109770573 isoform X4 [Aegilops tauschii subsp. tauschii];uncharacterized protein LOC109770573 isoform X3 [Aegilops tauschii subsp. tauschii];uncharacterized protein LOC109770573 isoform X2 [Aegilops tauschii subsp. tauschii]	204.108	49.0038	2.05837	0.00251676	0.2353	up
TRITD2Bv1G209090	hypothetical protein TRIUR3_03371 [Triticum urartu]	0.804082	3.4156	-2.08672	0.00253181	0.235888	down
TRITD0Uv1G023450	unnamed protein product [Triticum aestivum]	6.97475	29.027	-2.05718	0.0025596	0.237309	down
TRITD2Av1G017010	Putative SWI/SNF-related matrix-associated actin-dependent regulator of chromatin subfamily A member 3-like 3 [Triticum urartu];putative SWI/SNF-related matrix-associated actin-dependent regulator of chromatin subfamily A member 3-like 3 [Aegilops tauschii subsp. tauschii];unnamed protein product [Triticum aestivum]	1.45349	0.339049	2.09995	0.00256469	0.237309	up
TRITD1Bv1G220530	glucan endo-1,3-beta-glucosidase 13-like isoform X2 [Aegilops tauschii subsp. tauschii]	0.58413	2.50846	-2.10244	0.00257693	0.237625	down
TRITD6Bv1G152890	BOI-related E3 ubiquitin-protein ligase 1-like [Aegilops tauschii subsp. tauschii];hypothetical protein TRIUR3_34175 [Triticum urartu]	0.889004	3.82376	-2.10473	0.00258849	0.237702	down
TRITD3Bv1G127600	dnaJ homolog subfamily B member 7-like [Aegilops tauschii subsp. tauschii]	3.46187	14.4935	-2.06579	0.00259543	0.237702	down
TRITD5Av1G245700	protein DOWNY MILDEW RESISTANCE 6-like [Aegilops tauschii subsp. tauschii];Naringenin,2-oxoglutarate 3-dioxygenase [Triticum urartu]	16.4695	3.95569	2.0578	0.00261713	0.238878	up
TRITD7Av1G089150	heat shock protein 90 [Triticum aestivum];PREDICTED: heat shock protein 90-3-like [Camelina sativa]	326.088	78.9724	2.04584	0.00263574	0.239356	up
TRITD5Bv1G068810	myb-related protein 308-like [Aegilops tauschii subsp. tauschii]	5.13232	1.19999	2.09658	0.00264015	0.239356	up
TRITD6Av1G007060	predicted protein [Hordeum vulgare subsp. vulgare]	26.12	6.20012	2.07479	0.00268131	0.242271	up
TRITD4Bv1G129330	uncharacterized WD repeat-containing protein C2A9.03-like isoform X1 [Aegilops tauschii subsp. tauschii];uncharacterized WD repeat-containing protein C2A9.03-like isoform X2 [Aegilops tauschii subsp. tauschii];hypothetical protein TRIUR3_12457 [Triticum urartu]	4.895	1.15862	2.07891	0.00270669	0.242976	up
TRITD6Av1G161730	amino acid transporter ANTL1-like [Aegilops tauschii subsp. tauschii];hypothetical protein TRIUR3_27862 [Triticum urartu]	10.1933	2.44943	2.05711	0.00271589	0.242976	up
TRITD3Av1G008820	unnamed protein product [Triticum aestivum]	1.78018	7.49262	-2.07344	0.00271618	0.242976	down
TRITD7Bv1G118700	purine-uracil permease NCS1-like [Aegilops tauschii subsp. tauschii];putative allantoin permease [Triticum urartu]	0.552926	2.33019	-2.07529	0.00275828	0.245925	down
TRITD6Av1G000920	putative cysteine-rich receptor-like protein kinase 33 [Aegilops tauschii subsp. tauschii];putative disease resistance protein At1g50180 [Aegilops tauschii subsp. tauschii];putative disease resistance protein RGA4 [Aegilops tauschii subsp. tauschii]	5.96837	1.44828	2.043	0.00283127	0.2516	up
TRITD4Av1G031780	actin-depolymerizing factor 5 [Triticum aestivum]	26.078	6.29118	2.05143	0.00285482	0.252858	up
TRITD3Av1G023320	Charged multivesicular body protein 5 [Triticum urartu];unnamed protein product [Triticum aestivum]	61.5732	15.0718	2.03045	0.00286882	0.253265	up
TRITD1Av1G004990	protein DEHYDRATION-INDUCED 19 homolog 6-like [Aegilops tauschii subsp. tauschii];hypothetical protein TRIUR3_11606 [Triticum urartu]	1.89343	7.8929	-2.05955	0.00288384	0.253759	down
TRITD6Bv1G150270	SPX domain-containing membrane protein Os02g45520 [Aegilops tauschii subsp. tauschii]	6.0007	24.2585	-2.01529	0.00294182	0.258018	down
TRITD1Bv1G160350	uncharacterized protein LOC109770573 isoform X2 [Aegilops tauschii subsp. tauschii];uncharacterized protein LOC109770573 isoform X3 [Aegilops tauschii subsp. tauschii];uncharacterized protein LOC109770573 isoform X4 [Aegilops tauschii subsp. tauschii]	236.419	58.2349	2.02139	0.00295914	0.258141	up
TRITD3Av1G129130	putative transcription factor bHLH041 [Aegilops tauschii subsp. tauschii];unnamed protein product [Triticum aestivum]	11.7039	2.8485	2.03871	0.0029624	0.258141	up
TRITD2Av1G011850	crocetin glucosyltransferase 2-like isoform X2 [Aegilops tauschii subsp. tauschii];unnamed protein product [Triticum aestivum]	0.832545	3.45715	-2.05398	0.00298974	0.259582	down
TRITD5Bv1G218390	Histone H1 [Triticum urartu];histone H1 WH1A.1 [Triticum aestivum]	28.6206	115.15	-2.00839	0.00299821	0.259582	down
TRITD1Av1G135190	predicted protein [Hordeum vulgare subsp. vulgare]	3.60302	0.864139	2.05987	0.00301813	0.260469	up
TRITD2Bv1G250950	uncharacterized protein LOC109753192 [Aegilops tauschii subsp. tauschii]	1.24061	5.12029	-2.04518	0.00303899	0.26143	down
TRITD3Av1G002830	Putative serine/threonine-protein kinase-like protein CCR3 [Triticum urartu]	6.74751	1.64872	2.03301	0.00311399	0.266992	up
TRITD1Av1G027140	hypothetical protein TRIUR3_30853 [Triticum urartu]	10.2512	41.0444	-2.00139	0.00312347	0.266992	down
TRITD6Av1G001160	thiosulfate sulfurtransferase 16, chloroplastic-like [Aegilops tauschii subsp. tauschii]	15.1786	3.71999	2.02867	0.00323444	0.275603	up
TRITD6Av1G146340	timing of cab expression 1 [Triticum aestivum];Two-component response regulator-like PRR1 [Triticum urartu]	3.67103	14.6599	-1.99762	0.0032595	0.276862	down
TRITD7Av1G080520	anthranilate O-methyltransferase 2-like [Aegilops tauschii subsp. tauschii]	10.6123	42.0832	-1.98751	0.00332479	0.28152	down
TRITD2Bv1G248400	heavy metal-associated isoprenylated plant protein 39-like [Aegilops tauschii subsp. tauschii]	11.5625	2.83952	2.02573	0.00334144	0.281578	up
TRITD2Av1G089580	serine/arginine repetitive matrix protein 2-like isoform X3 [Aegilops tauschii subsp. tauschii];serine/arginine repetitive matrix protein 2-like isoform X1 [Aegilops tauschii subsp. tauschii];serine/arginine repetitive matrix protein 2-like isoform X2 [Aegilops tauschii subsp. tauschii];unnamed protein product [Triticum aestivum]	6.67941	26.4749	-1.98683	0.00335016	0.281578	down
TRITD5Av1G208140	uncharacterized protein LOC109779480 [Aegilops tauschii subsp. tauschii];hypothetical protein TRIUR3_15747 [Triticum urartu]	9.88742	39.4678	-1.99701	0.00335685	0.281578	down
TRITD3Bv1G154690	unnamed protein product [Triticum aestivum]	4.30309	17	-1.98209	0.00341985	0.285439	down
TRITD6Av1G037060	hypothetical protein TRIUR3_32533 [Triticum urartu];hypothetical protein TRIUR3_10567 [Triticum urartu]	4.7015	1.15161	2.02947	0.00342422	0.285439	up
TRITD7Bv1G039240	UDP-glycosyltransferase 73C5-like [Aegilops tauschii subsp. tauschii];hypothetical protein TRIUR3_32422 [Triticum urartu]	4.53774	17.9205	-1.98157	0.00343966	0.285439	down
TRITD3Bv1G170240	unnamed protein product [Triticum aestivum]	1.14104	4.68953	-2.0391	0.00344529	0.285439	down
TRITD1Av1G128630	lysine-specific demethylase JMJ706-like [Aegilops tauschii subsp. tauschii];predicted protein, partial [Hordeum vulgare subsp. vulgare];Lysine-specific demethylase 5A [Triticum urartu]	10.5943	2.669	1.98891	0.00350135	0.288904	up
TRITD4Bv1G156840	putative polyol transporter 1 [Aegilops tauschii subsp. tauschii]	3.08285	12.1743	-1.98151	0.00350856	0.288904	down
TRITD5Av1G141530	low molecular mass early light-inducible protein HV90, chloroplastic isoform X2 [Aegilops tauschii subsp. tauschii];hypothetical protein TRIUR3_10356 [Triticum urartu];predicted protein [Hordeum vulgare subsp. vulgare]	3.35443	13.2482	-1.98166	0.00358134	0.293997	down
TRITD3Av1G187020	Serine carboxypeptidase-like 18 [Triticum urartu]	1.16185	4.63983	-1.99765	0.00361719	0.295232	down
TRITD5Bv1G220670	wall-associated receptor kinase 2-like [Aegilops tauschii subsp. tauschii]	4.04057	1.01352	1.99518	0.00363437	0.295232	up
TRITD4Bv1G009290	unnamed protein product [Triticum aestivum];uncharacterized protein LOC109784554 [Aegilops tauschii subsp. tauschii]	8.05792	31.5221	-1.96789	0.00364404	0.295232	down
TRITD3Bv1G016410	type 1 non specific lipid transfer protein precursor [Triticum aestivum]	4.12863	16.3682	-1.98716	0.00364784	0.295232	down
TRITD5Av1G179640	heat stress transcription factor B-2c-like [Aegilops tauschii subsp. tauschii]	20.7712	5.26251	1.98076	0.00365187	0.295232	up
TRITD2Av1G248230	vacuolar-sorting receptor 7-like [Aegilops tauschii subsp. tauschii];unnamed protein product [Triticum aestivum];Vacuolar-sorting receptor 7 [Triticum urartu]	11.0162	2.78997	1.98131	0.00366217	0.295232	up
TRITD1Av1G209410	caffeic acid-3-O-methyltransferase [Bambusa oldhamii];Tricetin 3',4',5'-O-trimethyltransferase [Triticum urartu]	0.771234	3.12736	-2.0197	0.00369439	0.29694	down
TRITD6Bv1G223640	predicted protein, partial [Hordeum vulgare subsp. vulgare]	3.04118	0.746872	2.0257	0.00372693	0.298664	up
TRITD2Bv1G210370	acyclic sesquiterpene synthase-like isoform X1 [Aegilops tauschii subsp. tauschii];acyclic sesquiterpene synthase-like isoform X2 [Aegilops tauschii subsp. tauschii];unnamed protein product [Triticum aestivum]	1.40921	5.54088	-1.97523	0.00376231	0.300605	down
TRITD7Bv1G144570	uncharacterized protein LOC109733618 [Aegilops tauschii subsp. tauschii]	28.2581	7.08626	1.99557	0.0037975	0.30252	up
TRITD7Av1G077760	Zinc finger protein CONSTANS-LIKE 9 [Triticum urartu];zinc finger protein CONSTANS-LIKE 9-like isoform X2 [Aegilops tauschii subsp. tauschii]	18.1289	70.2899	-1.95502	0.00382383	0.303718	down
TRITD5Bv1G138230	ABA 8'-hydroxylase [Triticum aestivum]	1.31998	5.18193	-1.97297	0.00385493	0.305288	down
TRITD3Bv1G279720	probable serine/threonine-protein kinase PBL11 [Aegilops tauschii subsp. tauschii]	4.02381	1.01321	1.98963	0.00388009	0.306379	up
TRITD3Bv1G144100	probable choline kinase 2 isoform X1 [Aegilops tauschii subsp. tauschii];Choline/ethanolamine kinase [Triticum urartu];unnamed protein product [Triticum aestivum]	65.7716	16.9483	1.95632	0.00397495	0.312422	up
TRITD1Av1G198930	receptor-like protein kinase HSL1 [Aegilops tauschii subsp. tauschii]	3.51665	0.894079	1.97573	0.00397982	0.312422	up
TRITD5Av1G021830	NAC domain-containing protein 21/22-like isoform X2 [Aegilops tauschii subsp. tauschii];NAC transcription factor 6C [Triticum aestivum];NAC transcription factor 6B [Triticum aestivum];NAC domain-containing protein 21/22-like isoform X1 [Aegilops tauschii subsp. tauschii]	0.941777	3.78487	-2.00679	0.0041004	0.32029	down
TRITD2Av1G070050	phenylalanine ammonia-lyase-like [Aegilops tauschii subsp. tauschii];Phenylalanine ammonia-lyase [Triticum urartu]	2.99308	0.76617	1.96589	0.00410385	0.32029	up
TRITD4Bv1G201870	aspartic proteinase Asp1-like [Aegilops tauschii subsp. tauschii];Aspartic proteinase Asp1 [Triticum urartu]	1.34392	5.26471	-1.9699	0.00413143	0.320947	down
TRITD3Av1G142750	Pleiotropic drug resistance protein 4 [Triticum urartu];ABC transporter G family member 37 [Aegilops tauschii subsp. tauschii];ABCG37, partial [Triticum polonicum];unnamed protein product [Triticum aestivum]	71.7875	18.6472	1.94477	0.00414783	0.320947	up
TRITD6Bv1G159250	hypothetical protein BRADI_1g01985v3 [Brachypodium distachyon]	425.899	110.694	1.94393	0.00414801	0.320947	up
TRITD2Bv1G219490	unnamed protein product [Triticum aestivum]	3.29741	0.823236	2.00195	0.00419702	0.32374	up
TRITD3Av1G032990	TZF1 [Triticum aestivum]	7.79865	1.99981	1.96336	0.00420817	0.32374	up
TRITD6Av1G147170	hypothetical protein TRIUR3_06789 [Triticum urartu]	23.1308	5.87069	1.97822	0.00422906	0.324421	up
TRITD1Av1G020310	probable glucuronosyltransferase Os05g0123100 [Aegilops tauschii subsp. tauschii];beta3-glucuronyltransferase, partial [Triticum aestivum]	1.2318	4.82657	-1.97023	0.004275	0.326729	down
TRITD3Bv1G004950	hypothetical protein 2383A24.3 [Triticum aestivum];hypothetical protein 2383A24.1 [Triticum aestivum]	1.21688	4.67812	-1.94274	0.00428342	0.326729	down
TRITD6Bv1G029520	uncharacterized protein LOC109755122 [Aegilops tauschii subsp. tauschii]	13.4839	3.47197	1.95741	0.00431283	0.328043	up
TRITD2Av1G076870	Sugar carrier protein C [Triticum urartu]	7.38294	1.91509	1.94678	0.00437558	0.331879	up
TRITD3Av1G181460	ABC transporter G family member 32-like [Aegilops tauschii subsp. tauschii];Pleiotropic drug resistance protein 4 [Triticum urartu]	0.992646	0.252394	1.9756	0.00438971	0.332015	up
TRITD5Av1G220580	Histone H1 [Triticum urartu]	5.58517	21.3687	-1.93583	0.00440355	0.332129	down
TRITD7Bv1G052700	zinc finger protein CONSTANS-LIKE 9-like isoform X1 [Aegilops tauschii subsp. tauschii];zinc finger protein CONSTANS-LIKE 9-like isoform X2 [Aegilops tauschii subsp. tauschii];Zinc finger protein CONSTANS-LIKE 9 [Triticum urartu]	12.2881	46.6072	-1.9233	0.00442556	0.332857	down
TRITD0Uv1G075160	RecName: Full=Translationally-controlled tumor protein homolog; Short=TCTP; AltName: Full=HTP	3.20243	12.3735	-1.95002	0.00444779	0.333596	down
TRITD3Av1G213210	putative WRKY transcription factor 33 [Triticum urartu]	8.69186	2.26747	1.93858	0.00447152	0.334445	up
TRITD7Bv1G205770	aspartyl protease family protein At5g10770-like isoform X1 [Aegilops tauschii subsp. tauschii];Aspartic proteinase nepenthesin-2 [Triticum urartu]	4.20486	15.933	-1.92189	0.00454099	0.3387	down
TRITD3Av1G124040	uncharacterized protein LOC109754337 isoform X1 [Aegilops tauschii subsp. tauschii]	22.9362	6.03971	1.92508	0.0045966	0.3419	up
TRITD4Bv1G002050	GDSL esterase/lipase At5g03610-like [Aegilops tauschii subsp. tauschii]	7.35249	1.91404	1.94161	0.00463795	0.343304	up
TRITD3Av1G015020	Putative cysteine-rich receptor-like protein kinase 20 [Triticum urartu];unnamed protein product [Triticum aestivum]	4.20309	1.06919	1.97493	0.00464096	0.343304	up
TRITD7Bv1G061240	BTB/POZ domain-containing protein At1g55760 [Aegilops tauschii subsp. tauschii]	1.31512	5.09461	-1.95378	0.00473369	0.348059	down
TRITD6Bv1G065430	bidirectional sugar transporter SWEET2a [Aegilops tauschii subsp. tauschii]	9.87065	2.56073	1.94659	0.00474042	0.348059	up
TRITD7Bv1G222470	chaperone protein dnaJ 11, chloroplastic-like [Aegilops tauschii subsp. tauschii]	57.5575	15.1848	1.92237	0.0047515	0.348059	up
TRITD5Av1G145160	vacuolar-processing enzyme-like [Aegilops tauschii subsp. tauschii]	1.31464	5.00867	-1.92976	0.00475695	0.348059	down
TRITD3Bv1G222380	unnamed protein product [Triticum aestivum]	2.95707	11.2614	-1.92914	0.00478146	0.348904	down
TRITD2Bv1G036450	WRKY49 transcriptional factor [Triticum aestivum]	9.64079	2.5414	1.92353	0.00489205	0.35579	up
TRITD1Av1G015840	putative protein phosphatase 2C 21 [Triticum urartu]	2.23831	8.48152	-1.92192	0.00490225	0.35579	down
TRITD3Av1G006240	LEAF RUST 10 DISEASE-RESISTANCE LOCUS RECEPTOR-LIKE PROTEIN KINASE-like 1.2 [Aegilops tauschii subsp. tauschii]	2.04755	0.526389	1.9597	0.00492172	0.356243	up
TRITD4Bv1G052040	nicotianamine aminotransferase A-like [Aegilops tauschii subsp. tauschii]	3.46821	12.9884	-1.90496	0.00497234	0.358942	down
TRITD6Av1G215280	photosystem II 10 kDa polypeptide, chloroplastic [Aegilops tauschii subsp. tauschii];Photosystem II 10 kDa polypeptide, chloroplastic [Triticum urartu]	1476.72	395.425	1.90092	0.00499802	0.359628	up
TRITD5Bv1G249000	muscle M-line assembly protein unc-89 isoform X1 [Aegilops tauschii subsp. tauschii];G-type lectin S-receptor-like serine/threonine-protein kinase At2g19130 [Brachypodium distachyon]	3.43161	0.909172	1.91626	0.00501759	0.359628	up
TRITD2Av1G088850	protein DETOXIFICATION 40-like [Aegilops tauschii subsp. tauschii];protein DETOXIFICATION 40 isoform X1 [Brachypodium distachyon];putative ripening regulated protein DDTFR18 [Oryza sativa Japonica Group]	0.719136	2.74328	-1.93157	0.0050274	0.359628	down
TRITD1Bv1G207760	CASP-like protein 1U2 [Aegilops tauschii subsp. tauschii]	7.77151	2.01188	1.94965	0.00503528	0.359628	up
TRITD3Bv1G274940	unnamed protein product [Triticum aestivum]	5.97811	1.58877	1.91178	0.0052154	0.371507	up
TRITD1Av1G159000	isoamylase 2, chloroplastic [Aegilops tauschii subsp. tauschii]	1.45754	5.42657	-1.8965	0.005265	0.374051	down
TRITD3Bv1G279770	uncharacterized protein LOC109735282 [Aegilops tauschii subsp. tauschii]	24.3612	6.53272	1.89883	0.00531168	0.376374	up
TRITD6Bv1G209850	uncharacterized protein LOC109764788 [Aegilops tauschii subsp. tauschii]	4.47254	1.19644	1.90234	0.00537032	0.378576	up
TRITD4Av1G012700	uncharacterized protein LOC109754530 [Aegilops tauschii subsp. tauschii]	2.35516	8.77003	-1.89675	0.00537253	0.378576	down
TRITD3Bv1G171000	WRKY transcription factor, putative, expressed [Triticum aestivum]	13.8394	3.70254	1.9022	0.00538595	0.378576	up
TRITD2Av1G130230	probable inactive leucine-rich repeat receptor-like protein kinase At3g03770 isoform X2 [Aegilops tauschii subsp. tauschii];unnamed protein product [Triticum aestivum];probable inactive leucine-rich repeat receptor-like protein kinase At3g03770 isoform X1 [Aegilops tauschii subsp. tauschii]	1.32012	4.93762	-1.90314	0.00541477	0.378576	down
TRITD5Bv1G249360	hypothetical protein TRIUR3_30875 [Triticum urartu]	1.31405	4.90453	-1.90009	0.00542463	0.378576	down
TRITD6Av1G169390	C2 and GRAM domain-containing protein At1g03370-like [Aegilops tauschii subsp. tauschii]	5.16356	1.39086	1.89239	0.00543628	0.378576	up
TRITD5Av1G179120	F-box protein PP2-A13 [Triticum urartu]	2.24037	8.35886	-1.89957	0.00544117	0.378576	down
TRITD2Bv1G261720	Soluble inorganic pyrophosphatase [Triticum urartu];predicted protein [Hordeum vulgare subsp. vulgare]	6.02131	1.57228	1.93722	0.00545941	0.378866	up
TRITD1Bv1G117630	protein PHYTOCHROME KINASE SUBSTRATE 1-like [Aegilops tauschii subsp. tauschii]	1.23174	4.62594	-1.90905	0.00551649	0.381843	down
TRITD5Av1G204560	senescence-specific cysteine protease SAG39-like [Aegilops tauschii subsp. tauschii]	14.9719	54.6823	-1.86882	0.00554517	0.382844	down
TRITD5Bv1G035620	predicted protein [Hordeum vulgare subsp. vulgare];Heparanase-like protein 1 [Triticum urartu]	9.65271	2.60491	1.8897	0.00563426	0.388	up
TRITD3Av1G021050	Histone H2B.10 [Triticum urartu]	4.25058	15.8583	-1.8995	0.00573541	0.392877	down
TRITD2Bv1G257050	clathrin light chain 1-like [Aegilops tauschii subsp. tauschii];predicted protein [Hordeum vulgare subsp. vulgare]	6.06889	22.1385	-1.86705	0.00573559	0.392877	down
TRITD3Bv1G144240	unnamed protein product [Triticum aestivum]	8.67078	2.33869	1.89046	0.00574886	0.392877	up
TRITD2Bv1G013720	flowering-promoting factor 1-like protein 5 [Aegilops tauschii subsp. tauschii]	3.93558	14.6511	-1.89636	0.00579959	0.395341	down
TRITD5Av1G133650	Putative glucose-6-phosphate 1-epimerase [Triticum urartu]	47.2675	171.025	-1.85529	0.00583406	0.396502	down
TRITD2Av1G156500	WRKY51 [Triticum aestivum];putative WRKY transcription factor 15 [Triticum urartu]	5.92365	1.59397	1.89386	0.00584606	0.396502	up
TRITD1Av1G201930	cytochrome P450 94B3-like [Aegilops tauschii subsp. tauschii];Cytochrome P450 94A1 [Triticum urartu]	2.11287	0.560839	1.91354	0.00594488	0.40219	up
TRITD5Bv1G189220	Splicing factor U2af large subunit A [Triticum urartu];RecName: Full=Splicing factor U2af large subunit A; AltName: Full=U2 auxiliary factor 65 kDa subunit A; AltName: Full=U2 small nuclear ribonucleoprotein auxiliary factor large subunit A; Short=U2 snRNP auxiliary factor large subunit A	0.420075	1.58049	-1.91165	0.00599742	0.404728	down
TRITD2Bv1G248910	unnamed protein product [Triticum aestivum]	40.2007	11.0413	1.8643	0.0060275	0.405397	up
TRITD5Av1G112430	CBL-interacting protein kinase 15 [Triticum aestivum]	7.77706	2.11701	1.8772	0.00603744	0.405397	up
TRITD7Av1G248180		5.41139	19.5419	-1.8525	0.00606245	0.406063	down
TRITD5Bv1G159140	ribulose-phosphate 3-epimerase, cytoplasmic isoform [Aegilops tauschii subsp. tauschii]	8.78285	2.37255	1.88825	0.00608483	0.406551	up
TRITD2Av1G209200	hypothetical protein TRIUR3_13773 [Triticum urartu]	2.02847	7.55476	-1.89699	0.00613566	0.408355	down
TRITD0Uv1G110430	uncharacterized protein LOC109786075 [Aegilops tauschii subsp. tauschii]	1.38196	5.07613	-1.87701	0.00614425	0.408355	down
TRITD3Bv1G128450	ABC transporter G family member 37 [Aegilops tauschii subsp. tauschii];ABCG37, partial [Triticum polonicum];Pleiotropic drug resistance protein 4 [Triticum urartu];unnamed protein product [Triticum aestivum]	112.649	31.2073	1.85188	0.00616892	0.408355	up
TRITD2Bv1G091850	glucose-6-phosphate/phosphate translocator 2, chloroplastic-like, partial [Aegilops tauschii subsp. tauschii]	2.8014	10.1237	-1.85352	0.0061725	0.408355	down
TRITD7Av1G009720	predicted protein [Hordeum vulgare subsp. vulgare];Sucrose synthase 1 [Triticum urartu];sucrose synthase 1 [Aegilops tauschii subsp. tauschii]	0.575473	2.10147	-1.86858	0.0062607	0.412899	down
TRITD5Bv1G197140	ATP sulfurylase [Triticum turgidum subsp. durum]	24.4868	6.76152	1.85658	0.00627184	0.412899	up
TRITD7Bv1G011410	protein DETOXIFICATION 27-like isoform X2 [Aegilops tauschii subsp. tauschii];protein DETOXIFICATION 27-like isoform X1 [Aegilops tauschii subsp. tauschii]	6.26296	22.4545	-1.84209	0.00631663	0.414833	down
TRITD5Av1G211060	scarecrow-like protein 21 [Aegilops tauschii subsp. tauschii];hypothetical protein TRIUR3_24237 [Triticum urartu];uncharacterized protein LOC109773227 isoform X1 [Aegilops tauschii subsp. tauschii];uncharacterized protein LOC109773227 isoform X2 [Aegilops tauschii subsp. tauschii]	0.96338	0.259147	1.89434	0.00639377	0.418878	up
TRITD2Bv1G264410	protein NRT1/ PTR FAMILY 5.10-like [Aegilops tauschii subsp. tauschii];unnamed protein product [Triticum aestivum]	0.967528	3.51258	-1.86015	0.00659198	0.427562	down
TRITD5Bv1G161590	NAC domain-containing protein 41 [Triticum aestivum]	4.68008	1.26384	1.88871	0.0065974	0.427562	up
TRITD5Av1G033370	MDIS1-interacting receptor like kinase 2-like [Aegilops tauschii subsp. tauschii]	1.81562	0.497304	1.86827	0.00661589	0.427562	up
TRITD3Av1G264800	unnamed protein product [Triticum aestivum];BI1-like protein [Aegilops tauschii subsp. tauschii];hypothetical protein TRIUR3_29917 [Triticum urartu]	1.05891	3.88241	-1.87437	0.0066178	0.427562	down
TRITD5Bv1G194040	DNA repair protein recA homolog 1, chloroplastic [Aegilops tauschii subsp. tauschii];DNA repair protein recA-like protein 1, chloroplastic [Triticum urartu]	8.34614	2.31284	1.85145	0.00662097	0.427562	up
TRITD0Uv1G066750	ent-copalyl diphosphate synthase [Triticum aestivum];Ent-copalyl diphosphate synthase 1, chloroplastic [Triticum urartu]	0.652166	2.36547	-1.85882	0.0066216	0.427562	down
TRITD6Bv1G202800	mitogen-activated protein kinase kinase 5-like [Aegilops tauschii subsp. tauschii]	3.73092	1.01816	1.87357	0.00667703	0.430109	up
TRITD7Av1G196970	putative GATA transcription factor 22 [Aegilops tauschii subsp. tauschii];GATA transcription factor 21 [Triticum urartu]	4.05334	14.4398	-1.83287	0.00671661	0.431626	down
TRITD5Av1G105930	Putative receptor protein kinase ZmPK1 [Triticum urartu]	2.44188	0.671114	1.86336	0.00679566	0.435635	up
TRITD2Bv1G196580	beta-carotene hydroxylase B1 [Triticum aestivum]	3.7293	13.2858	-1.83291	0.00681261	0.435635	down
TRITD5Av1G209010	L-type lectin-domain containing receptor kinase IV.2 [Triticum urartu];predicted protein [Hordeum vulgare subsp. vulgare]	4.80324	1.33233	1.85006	0.00684296	0.435635	up
TRITD6Bv1G156020	pentatricopeptide repeat-containing protein At1g31920 [Aegilops tauschii subsp. tauschii];hypothetical protein TRIUR3_29486 [Triticum urartu]	1.06319	3.81426	-1.84301	0.00684371	0.435635	down
TRITD7Av1G081040	predicted protein [Hordeum vulgare subsp. vulgare]	9.78468	2.66706	1.87527	0.00693553	0.440299	up
TRITD2Bv1G194500	pentatricopeptide repeat-containing protein At5g13770, chloroplastic [Aegilops tauschii subsp. tauschii]	6.29087	22.1648	-1.81694	0.00696573	0.440299	down
TRITD3Av1G198420	unnamed protein product [Triticum aestivum]	8.37533	2.34286	1.83787	0.00696603	0.440299	up
TRITD2Av1G003850	Sr46 protein [Aegilops tauschii]	4.91438	1.35051	1.86351	0.00701715	0.442491	up
TRITD7Bv1G042330	benzoate O-methyltransferase-like [Panicum hallii]	1.54168	5.52771	-1.84218	0.0070576	0.444002	down
TRITD1Av1G037520	putative glucan 1,3-beta-glucosidase A [Triticum urartu]	3.67662	1.0236	1.84472	0.00708137	0.444128	up
TRITD7Bv1G225610	uncharacterized protein LOC109782482 isoform X1 [Aegilops tauschii subsp. tauschii]	3.04961	10.8106	-1.82575	0.00709259	0.444128	down
TRITD7Av1G189340	predicted protein [Hordeum vulgare subsp. vulgare];peroxidase 70-like [Aegilops tauschii subsp. tauschii]	3.96256	13.9764	-1.81849	0.00715087	0.446738	down
TRITD6Av1G182960	protein CURVATURE THYLAKOID 1A, chloroplastic-like isoform X2 [Aegilops tauschii subsp. tauschii];protein CURVATURE THYLAKOID 1A, chloroplastic-like isoform X1 [Aegilops tauschii subsp. tauschii]	13.4929	3.7623	1.84252	0.00716963	0.446873	up
TRITD7Av1G240480	putative FBD-associated F-box protein At3g50710 [Aegilops tauschii subsp. tauschii];hypothetical protein TRIUR3_14261 [Triticum urartu]	0.763509	2.76177	-1.85487	0.00719859	0.447378	down
TRITD4Av1G256790	uncharacterized protein LOC109749271 [Aegilops tauschii subsp. tauschii];hypothetical protein TRIUR3_18063 [Triticum urartu]	1.59579	5.67539	-1.83044	0.00721094	0.447378	down
TRITD5Av1G222300	AAA-ATPase At3g28510-like [Aegilops tauschii subsp. tauschii];putative mitochondrial chaperone BCS1-B [Triticum urartu]	3.29363	0.916167	1.846	0.00724662	0.447846	up
TRITD2Bv1G210420	vacuolar-sorting receptor 7-like [Aegilops tauschii subsp. tauschii];unnamed protein product [Triticum aestivum]	8.32353	2.35162	1.82354	0.00725176	0.447846	up
TRITD3Bv1G270210	unnamed protein product [Triticum aestivum]	14.5002	4.00339	1.85677	0.00743161	0.457903	up
TRITD6Bv1G209510	uncharacterized protein LOC109764790 [Aegilops tauschii subsp. tauschii];uncharacterized protein LOC109764789 [Aegilops tauschii subsp. tauschii];hypothetical protein TRIUR3_11235 [Triticum urartu]	8.89751	2.54106	1.80797	0.00750759	0.461528	up
TRITD7Bv1G155170	CBL-interacting protein kinase 25-like [Aegilops tauschii subsp. tauschii];CBL-interacting protein kinase 25 [Triticum urartu]	3.56485	12.4431	-1.80343	0.00753244	0.462001	down
TRITD6Av1G226330	low-temperature-induced 65 kDa protein-like [Aegilops tauschii subsp. tauschii];hypothetical protein TRIUR3_31302 [Triticum urartu]	0.821537	2.91998	-1.82956	0.00756374	0.462867	down
TRITD1Bv1G216200	predicted protein [Hordeum vulgare subsp. vulgare]	1.09266	3.85012	-1.81705	0.00761895	0.464767	down
TRITD4Bv1G203430	ribose-phosphate pyrophosphokinase 1-like [Aegilops tauschii subsp. tauschii];protein NRT1/ PTR FAMILY 7.3-like [Aegilops tauschii subsp. tauschii];Nitrate transporter 1.5 [Triticum urartu]	2.11397	0.594189	1.83096	0.00764049	0.464767	up
TRITD3Bv1G044070	unnamed protein product [Triticum aestivum]	15.7224	4.46428	1.81632	0.00764657	0.464767	up
TRITD0Uv1G001350	protein STRUBBELIG-RECEPTOR FAMILY 5-like [Aegilops tauschii subsp. tauschii];nodulation receptor kinase-like [Aegilops tauschii subsp. tauschii]	4.70112	16.2803	-1.79205	0.00768511	0.466057	down
TRITD3Av1G156740	hypothetical protein TRIUR3_31576 [Triticum urartu];unnamed protein product [Triticum aestivum]	0.922873	3.27268	-1.82627	0.00776414	0.469791	down
TRITD1Av1G178620	hypothetical protein TRIUR3_26517 [Triticum urartu]	24.9706	7.01749	1.8312	0.0077911	0.470366	up
TRITD6Av1G027150	chloride channel protein CLC-b-like [Aegilops tauschii subsp. tauschii]	7.79002	2.2344	1.80174	0.00790857	0.47639	up
TRITD4Bv1G203310	protein RICE FLOWERING LOCUS T 1-like [Aegilops tauschii subsp. tauschii]	2.35869	8.26205	-1.80852	0.00793518	0.476925	down
TRITD1Av1G008040	phenylalanine ammonia-lyase-like [Aegilops tauschii subsp. tauschii];Phenylalanine ammonia-lyase [Triticum urartu]	0.563646	0.157409	1.84027	0.00797101	0.477062	up
TRITD2Av1G027590	putative galacturonosyltransferase 7 [Triticum urartu];unnamed protein product [Triticum aestivum]	0.818743	2.9032	-1.82616	0.00797288	0.477062	down
TRITD3Bv1G279760	uncharacterized protein LOC109735282 [Aegilops tauschii subsp. tauschii]	16.3384	4.72039	1.79129	0.00820428	0.489819	up
TRITD1Av1G001530	F-box/LRR-repeat protein 14-like [Aegilops tauschii subsp. tauschii];F-box/LRR-repeat protein 14 [Triticum urartu]	0.501489	1.75769	-1.80939	0.00825604	0.491477	down
TRITD2Bv1G085450	sugar carrier protein C-like [Aegilops tauschii subsp. tauschii]	4.42783	1.26412	1.80847	0.00826855	0.491477	up
TRITD2Av1G240760	hypothetical protein TRIUR3_16059 [Triticum urartu]	1.63472	0.459186	1.83189	0.00830324	0.492452	up
TRITD5Bv1G161740	acyltransferase-like protein At1g54570, chloroplastic isoform X1 [Aegilops tauschii subsp. tauschii];acyltransferase-like protein At1g54570, chloroplastic isoform X2 [Aegilops tauschii subsp. tauschii]	0.433554	1.5424	-1.8309	0.0083706	0.495356	down
TRITD7Av1G062580	UDP-glycosyltransferase 73C5-like [Aegilops tauschii subsp. tauschii];hypothetical protein TRIUR3_32422 [Triticum urartu]	1.68898	5.82879	-1.78704	0.00840465	0.495855	down
TRITD1Bv1G103820	uncharacterized protein LOC109759738 [Aegilops tauschii subsp. tauschii];hypothetical protein TRIUR3_23092 [Triticum urartu]	2.88658	0.810994	1.8316	0.00843019	0.495855	up
TRITD7Bv1G222560	chaperone protein dnaJ 11, chloroplastic-like [Aegilops tauschii subsp. tauschii]	20.9456	6.01839	1.7992	0.00844943	0.495855	up
TRITD2Bv1G052220	uncharacterized protein LOC109782149 [Aegilops tauschii subsp. tauschii];uncharacterized protein LOC109782148 [Aegilops tauschii subsp. tauschii]	0.489076	1.68498	-1.7846	0.0084527	0.495855	down
TRITD2Bv1G265720	FT-interacting protein 1-like [Aegilops tauschii subsp. tauschii];Multiple C2 and transmembrane domain-containing protein 1 [Triticum urartu]	0.475212	1.6541	-1.79941	0.00848739	0.496808	down
TRITD6Av1G175180	pyrophosphate--fructose 6-phosphate 1-phosphotransferase subunit alpha-like [Aegilops tauschii subsp. tauschii];Pyrophosphate--fructose 6-phosphate 1-phosphotransferase subunit alpha [Triticum urartu]	3.33678	11.415	-1.77441	0.00851273	0.496908	down
TRITD1Av1G206570	phosphomethylethanolamine N-methyltransferase-like [Aegilops tauschii subsp. tauschii];heat responsive transcription factor protein, partial [Triticum aestivum]	22.1301	75.2453	-1.7656	0.00852897	0.496908	down
TRITD6Av1G037420	protein CHLOROPLAST IMPORT APPARATUS 2-like isoform X1 [Aegilops tauschii subsp. tauschii];protein CHLOROPLAST IMPORT APPARATUS 2-like isoform X2 [Aegilops tauschii subsp. tauschii];Protein CHLOROPLAST IMPORT APPARATUS 2 [Triticum urartu]	1.27287	4.42535	-1.79771	0.00854446	0.496908	down
TRITD0Uv1G095750	G-type lectin S-receptor-like serine/threonine-protein kinase At2g19130 [Aegilops tauschii subsp. tauschii]	1.88839	0.540081	1.80591	0.00857063	0.497355	up
TRITD3Bv1G152220	unnamed protein product [Triticum aestivum];two-pore potassium channel 2-like isoform X1 [Aegilops tauschii subsp. tauschii]	6.24	1.79436	1.79807	0.00866793	0.501476	up
TRITD1Av1G207960	cold acclimation WCOR413-like protein gamma form [Hordeum vulgare subsp. vulgare];hypothetical protein BRADI_2g16300v3 [Brachypodium distachyon]	3.55322	12.1326	-1.77169	0.00867888	0.501476	down
TRITD4Av1G016100	cytochrome b561 and DOMON domain-containing protein At4g12980-like [Aegilops tauschii subsp. tauschii];hypothetical protein TRIUR3_26313 [Triticum urartu]	9.25868	2.68675	1.78494	0.00872525	0.502355	up
TRITD4Bv1G200280	uncharacterized protein LOC109762608 [Aegilops tauschii subsp. tauschii]	38.0581	11.1334	1.7733	0.00873141	0.502355	up
TRITD6Bv1G014060	DNA-directed RNA polymerase II subunit 4 [Aegilops tauschii subsp. tauschii]	10.2625	34.8887	-1.76538	0.00884561	0.50784	down
TRITD0Uv1G005700	amino acid permease 3-like [Aegilops tauschii subsp. tauschii]	3.73762	12.74	-1.76917	0.00897451	0.511749	down
TRITD6Bv1G186330	predicted protein [Hordeum vulgare subsp. vulgare]	21.1658	6.17749	1.77664	0.00898065	0.511749	up
TRITD7Av1G187620	uncharacterized protein LOC104581546 [Brachypodium distachyon]	15.0685	4.35644	1.79032	0.00901052	0.511749	up
TRITD3Av1G017500	G-type lectin S-receptor-like serine/threonine-protein kinase SD2-5 [Aegilops tauschii subsp. tauschii]	4.82032	1.39137	1.79262	0.00901796	0.511749	up
TRITD5Bv1G182450	uncharacterized protein LOC109774824 [Aegilops tauschii subsp. tauschii]	0.667091	2.343	-1.8124	0.00902764	0.511749	down
TRITD6Bv1G219190	F-box/FBD/LRR-repeat protein At5g22660-like [Aegilops tauschii subsp. tauschii];hypothetical protein TRIUR3_23433 [Triticum urartu]	0.699203	2.40882	-1.78454	0.00904604	0.511749	down
TRITD6Av1G089790		3.07484	10.6563	-1.79312	0.00904673	0.511749	down
TRITD2Av1G253170	unnamed protein product [Triticum aestivum]	3.13615	10.9438	-1.80305	0.00910944	0.514215	down
TRITD4Bv1G049240	CBL-interacting protein kinase 14 [Triticum aestivum]	26.0865	7.71696	1.7572	0.00930937	0.524402	up
TRITD4Av1G167080	putative disease resistance protein RXW24L [Triticum urartu];probable disease resistance protein RXW24L [Aegilops tauschii subsp. tauschii];predicted protein [Hordeum vulgare subsp. vulgare]	17.8652	5.29481	1.7545	0.00935379	0.525804	up
TRITD4Av1G261170	mannose/glucose-specific lectin-like [Oryza sativa Japonica Group];putative receptor-like protein kinase At4g00960 isoform X1 [Oryza sativa Japonica Group]	102.147	30.4181	1.74764	0.00955365	0.53592	up
TRITD7Av1G241000	predicted protein [Hordeum vulgare subsp. vulgare]	2.8758	0.841149	1.77353	0.00970726	0.54265	up
TRITD7Av1G242290	carbonic anhydrase, chloroplastic-like [Aegilops tauschii subsp. tauschii];Carbonic anhydrase, chloroplastic [Triticum urartu]	10.5981	3.14084	1.75458	0.00973326	0.54265	up
TRITD5Av1G200800	hypothetical protein TRIUR3_02696 [Triticum urartu]	3.05357	10.2765	-1.75078	0.00973408	0.54265	down
TRITD5Bv1G204480	uncharacterized protein LOC109779480 [Aegilops tauschii subsp. tauschii]	86.6725	288.137	-1.73311	0.00975944	0.542939	down
TRITD5Bv1G145910	hypothetical protein TRIUR3_21060 [Triticum urartu]	34.3524	10.2614	1.74318	0.00988541	0.548627	up
TRITD5Av1G182260	hypothetical protein TRIUR3_24007 [Triticum urartu];protein STAY-GREEN, chloroplastic-like [Aegilops tauschii subsp. tauschii]	1.25169	4.25218	-1.76433	0.00990242	0.548627	down
TRITD4Av1G220280	photosystem II reaction center PSB28 protein, chloroplastic-like [Aegilops tauschii subsp. tauschii];Photosystem II reaction center PSB28 protein, chloroplastic [Triticum urartu]	4.99542	16.6369	-1.73571	0.0099318	0.549125	down
TRITD7Bv1G213290	phospholipase D Z-like [Aegilops tauschii subsp. tauschii]	1.02542	3.45775	-1.75361	0.00996081	0.5496	down
TRITD6Av1G193300	E3 ubiquitin-protein ligase ATL31-like [Aegilops tauschii subsp. tauschii]	1.77351	5.95695	-1.74797	0.0100021	0.550752	down
TRITD3Av1G171120	hypothetical protein TRIUR3_25028 [Triticum urartu]	7.91476	26.2936	-1.73209	0.0100887	0.554019	down
TRITD2Av1G016540	putative flavin-containing monooxygenase 1 [Triticum urartu]	20.3441	67.2031	-1.72392	0.0101102	0.554019	down
TRITD5Av1G108190	protein DETOXIFICATION 21-like [Aegilops tauschii subsp. tauschii];Protein TRANSPARENT TESTA 12 [Triticum urartu]	1.50272	5.0081	-1.73669	0.0101232	0.554019	down
TRITD6Av1G058750	protein STRUBBELIG-RECEPTOR FAMILY 3-like [Aegilops tauschii subsp. tauschii]	3.50184	1.04227	1.74838	0.0101933	0.556724	up
TRITD3Bv1G000190	unnamed protein product [Triticum aestivum]	4.76209	1.38644	1.78021	0.010277	0.560159	up
TRITD2Av1G208940	cyclin-dependent kinase G-2 [Aegilops tauschii subsp. tauschii];Cyclin-dependent kinase G-2 [Triticum urartu]	12.7287	3.83071	1.73241	0.0104992	0.571116	up
TRITD3Av1G045660	unnamed protein product [Triticum aestivum];ABC transporter C family member 3 [Triticum urartu];ABC subfamily C transporter [Triticum aestivum];ABC transporter C family member 3-like [Aegilops tauschii subsp. tauschii];ABCC3, partial [Triticum polonicum]	35.8455	10.8506	1.72402	0.0105277	0.571509	up
TRITD4Av1G102260	uncharacterized protein LOC109736647 [Aegilops tauschii subsp. tauschii];hypothetical protein TRIUR3_31794 [Triticum urartu]	1.45583	4.83562	-1.73186	0.010675	0.576972	down
TRITD4Av1G146960	protein ZINC INDUCED FACILITATOR-LIKE 1-like isoform X1 [Aegilops tauschii subsp. tauschii];Protein ZINC INDUCED FACILITATOR-LIKE 1 [Triticum urartu]	7.29896	23.9398	-1.71364	0.0106861	0.576972	down
TRITD2Av1G006750	unnamed protein product [Triticum aestivum]	0.917422	3.08696	-1.75053	0.0107134	0.576972	down
TRITD3Av1G091010	peroxidase 1-like [Aegilops tauschii subsp. tauschii]	2.22797	7.38609	-1.72908	0.010714	0.576972	down
TRITD7Av1G076730	hypothetical protein TRIUR3_20287 [Triticum urartu]	1.29712	0.385365	1.75102	0.010749	0.577699	up
TRITD4Bv1G063600	uncharacterized protein LOC109782822 isoform X1 [Aegilops tauschii subsp. tauschii]	5.43094	1.5928	1.76964	0.0109162	0.585416	up
TRITD5Bv1G024270	predicted protein, partial [Hordeum vulgare subsp. vulgare];CBL-interacting protein kinase 4-like [Aegilops tauschii subsp. tauschii];CBL-interacting protein kinase 7 [Triticum urartu]	8.32496	27.1862	-1.70736	0.0109499	0.585416	down
TRITD2Bv1G257420	probable LRR receptor-like serine/threonine-protein kinase At3g47570 [Aegilops tauschii subsp. tauschii]	0.583942	1.9498	-1.73943	0.0109578	0.585416	down
TRITD4Av1G175370	tetrapyrrole-binding protein, chloroplastic [Aegilops tauschii subsp. tauschii]	6.23522	20.4001	-1.71007	0.0109935	0.585944	down
TRITD2Av1G163520	70 kDa peptidyl-prolyl isomerase [Triticum urartu]	23.0481	7.01613	1.7159	0.0110112	0.585944	up
TRITD2Av1G280700	unnamed protein product [Triticum aestivum]	4.43796	1.33513	1.73291	0.0110805	0.588468	up
TRITD6Av1G202710	U-box domain-containing protein 33-like [Aegilops tauschii subsp. tauschii]	3.22052	0.966803	1.736	0.0111139	0.589082	up
TRITD6Bv1G001980	ruBisCO large subunit-binding protein subunit beta, chloroplastic-like [Aegilops tauschii subsp. tauschii]	6.86743	22.3681	-1.7036	0.0111375	0.589172	down
TRITD4Bv1G032590	glycerophosphodiester phosphodiesterase GDPD4 [Aegilops tauschii subsp. tauschii];Uncharacterized protein yqiK [Triticum urartu]	2.93133	0.872108	1.74898	0.0112014	0.591389	up
TRITD6Av1G217330	predicted protein, partial [Hordeum vulgare subsp. vulgare]	1.28977	4.27421	-1.72854	0.0112895	0.594874	down
TRITD4Bv1G040430	alcohol dehydrogenase ADH2 [Aegilops tauschii];alcohol dehydrogenase ADH2B [Triticum aestivum]	0.77818	2.63094	-1.7574	0.0113251	0.595586	down
TRITD7Bv1G206690	receptor kinase-like protein Xa21 [Aegilops tauschii subsp. tauschii]	7.54892	2.30716	1.71016	0.0113658	0.596558	up
TRITD5Bv1G022380	transcription factor PIF4-like [Aegilops tauschii subsp. tauschii]	103.961	31.9081	1.70405	0.0114246	0.598481	up
TRITD3Av1G278770	photosystem II protein D2 [Festuca ovina];photosystem II 44 kDa protein (chloroplast) [Agrostis stolonifera];hypothetical protein BRADI_1g70724v3 [Brachypodium distachyon];photosystem II CP43 chlorophyll apoprotein (chloroplast) [Commiphora foliacea];photosystem II CP43 chlorophyll apoprotein (chloroplast) [Sorghum bicolor];hypothetical protein SETIT_J018300v2 [Setaria italica]	42.1944	12.9743	1.70139	0.011559	0.603621	up
TRITD2Av1G040690	B3 domain-containing protein Os01g0234100-like isoform X1 [Aegilops tauschii subsp. tauschii];unnamed protein product [Triticum aestivum]	2.51423	0.755911	1.73383	0.0115735	0.603621	up
TRITD4Bv1G138050	actin-depolymerizing factor 5 [Triticum aestivum]	52.7604	16.1718	1.70597	0.01159	0.603621	up
TRITD1Bv1G167220	ammonium transporter 2 member 1 isoform X2 [Aegilops tauschii subsp. tauschii];Ammonium transporter 2 member 1 [Triticum urartu];ammonium transporter 2 member 1 isoform X1 [Aegilops tauschii subsp. tauschii]	4.10846	1.24752	1.71954	0.0116443	0.605277	up
TRITD4Bv1G133010	uncharacterized protein LOC109759548 isoform X1 [Aegilops tauschii subsp. tauschii];predicted protein [Hordeum vulgare subsp. vulgare]	4.48084	1.35443	1.72609	0.0117021	0.60638	up
TRITD2Av1G293450	uncharacterized protein LOC109745170 [Aegilops tauschii subsp. tauschii];predicted protein, partial [Hordeum vulgare subsp. vulgare]	1.38334	4.53788	-1.71387	0.0117105	0.60638	down
TRITD1Av1G116830	auxin-responsive protein SAUR32-like [Aegilops tauschii subsp. tauschii]	2.67563	8.92796	-1.73845	0.0118049	0.610095	down
TRITD5Av1G227320	anthocyanidin 5,3-O-glucosyltransferase-like [Aegilops tauschii subsp. tauschii]	0.896207	2.91405	-1.70112	0.0118305	0.610245	down
TRITD4Av1G187310	G-type lectin S-receptor-like serine/threonine-protein kinase At1g34300 [Aegilops tauschii subsp. tauschii]	1.3339	0.400024	1.73749	0.0119141	0.612058	up
TRITD7Bv1G216720	uncharacterized protein LOC109782792 [Aegilops tauschii subsp. tauschii]	4.85262	1.4501	1.74261	0.011927	0.612058	up
TRITD3Av1G038860	crocetin glucosyltransferase, chloroplastic-like [Aegilops tauschii subsp. tauschii]	0.565168	1.84827	-1.70942	0.0119554	0.612058	down
TRITD7Av1G007140	cellulose synthase-like protein D2 [Aegilops tauschii subsp. tauschii];Cellulose synthase-like protein D2 [Triticum urartu]	5.9148	1.82089	1.69968	0.0119566	0.612058	up
TRITD6Av1G001190	ruBisCO large subunit-binding protein subunit beta, chloroplastic-like [Aegilops tauschii subsp. tauschii];RuBisCO large subunit-binding protein subunit beta, chloroplastic [Triticum urartu]	9.83227	31.5587	-1.68244	0.0120413	0.615225	down
TRITD2Bv1G220180	ATP-dependent RNA helicase glh-2-like isoform X1 [Aegilops tauschii subsp. tauschii]	2.77377	9.0701	-1.70927	0.0121103	0.617579	down
TRITD7Av1G006350	uncharacterized protein LOC109749274 [Aegilops tauschii subsp. tauschii];hypothetical protein TRIUR3_18063 [Triticum urartu]	5.08448	16.351	-1.68521	0.012148	0.61768	down
TRITD5Bv1G138200	heat shock factor B1b [Triticum aestivum];predicted protein, partial [Hordeum vulgare subsp. vulgare]	7.98761	2.44838	1.70593	0.0122042	0.61768	up
TRITD5Av1G077950	translocase of chloroplast 90, chloroplastic [Aegilops tauschii subsp. tauschii];Translocase of chloroplast 90, chloroplastic [Triticum urartu]	6.52141	20.8709	-1.67824	0.0122044	0.61768	down
TRITD5Bv1G123710	alpha,alpha-trehalose-phosphate synthase [UDP-forming] 6-like [Aegilops tauschii subsp. tauschii]	21.0883	6.53713	1.68971	0.0122509	0.61768	up
TRITD4Av1G255150	extra-large guanine nucleotide-binding protein 3-like [Aegilops tauschii subsp. tauschii];Guanine nucleotide-binding protein alpha-2 subunit [Triticum urartu]	21.6278	6.71504	1.68742	0.0122556	0.61768	up
TRITD7Bv1G033710	hypothetical protein TRIUR3_20773 [Triticum urartu]	7.68918	2.34579	1.71275	0.0123073	0.61768	up
TRITD5Bv1G251400	hypothetical protein TRIUR3_11522 [Triticum urartu]	2.89775	9.27518	-1.67844	0.0123218	0.61768	down
TRITD5Bv1G177780	pentatricopeptide repeat-containing protein At3g23020 [Aegilops tauschii subsp. tauschii]	1.81121	0.548778	1.72266	0.0123248	0.61768	up
TRITD7Bv1G071080	heat shock protein 90 [Triticum aestivum]	418.486	130.274	1.68364	0.0123365	0.61768	up
TRITD4Bv1G182400	RNA exonuclease 4-like [Aegilops tauschii subsp. tauschii]	0.982736	3.2509	-1.72596	0.0123417	0.61768	down
TRITD3Av1G233420	unnamed protein product [Triticum aestivum]	1.22793	4.01008	-1.70741	0.0123938	0.619138	down
TRITD2Bv1G125440	uncharacterized protein LOC109762915 [Aegilops tauschii subsp. tauschii]	17.1443	5.28247	1.69845	0.0124373	0.620162	up
TRITD5Bv1G154590	ER membrane protein complex subunit 3 [Aegilops tauschii subsp. tauschii]	23.935	7.4338	1.68695	0.0126286	0.628536	up
TRITD7Av1G051530	auxin response factor 16 [Aegilops tauschii subsp. tauschii];Auxin response factor 16 [Triticum urartu]	4.96832	1.54261	1.68739	0.0126771	0.629786	up
TRITD7Bv1G227980	premnaspirodiene oxygenase-like [Aegilops tauschii subsp. tauschii]	1.92323	6.1557	-1.67839	0.0127239	0.630945	down
TRITD5Av1G199530	organic cation/carnitine transporter 7-like [Aegilops tauschii subsp. tauschii];predicted protein, partial [Hordeum vulgare subsp. vulgare]	3.73104	11.883	-1.67125	0.0129505	0.641003	down
TRITD4Bv1G176480	predicted protein [Hordeum vulgare subsp. vulgare]	5.57219	1.71431	1.70062	0.0130059	0.641788	up
TRITD4Av1G009550	sulfate transporter 3.1-like [Aegilops tauschii subsp. tauschii];predicted protein [Hordeum vulgare subsp. vulgare]	3.95721	12.5639	-1.66673	0.013014	0.641788	down
TRITD2Av1G282020	heavy metal-associated isoprenylated plant protein 39-like [Aegilops tauschii subsp. tauschii]	16.2842	5.08824	1.67823	0.0130796	0.642452	up
TRITD1Bv1G176960	high molecular mass early light-inducible protein HV58, chloroplastic-like [Aegilops tauschii subsp. tauschii];predicted protein [Hordeum vulgare subsp. vulgare]	2.81224	9.05404	-1.68684	0.0131148	0.642452	down
TRITD6Av1G123710	G-type lectin S-receptor-like serine/threonine-protein kinase LECRK2 [Aegilops tauschii subsp. tauschii];G-type lectin S-receptor-like serine/threonine-protein kinase RLK1 [Triticum urartu]	3.95773	1.23163	1.68411	0.0131266	0.642452	up
TRITD5Av1G141310	Glutamate receptor 2.7 [Triticum urartu]	7.04035	2.2023	1.67664	0.0131486	0.642452	up
TRITD2Bv1G177980	predicted protein [Hordeum vulgare subsp. vulgare]	1.11318	3.60557	-1.69554	0.0131522	0.642452	down
TRITD6Av1G072740	hypothetical protein TRIUR3_25400 [Triticum urartu]	14.25	4.46266	1.67499	0.0131818	0.642452	up
TRITD7Bv1G028150	disease resistance protein RPP13-like [Aegilops tauschii subsp. tauschii]	12.2742	3.8505	1.67251	0.0131945	0.642452	up
TRITD7Av1G005600	haloacid dehalogenase-like hydrolase domain-containing protein Sgpp [Aegilops tauschii subsp. tauschii]	6.80524	21.5372	-1.66211	0.0133472	0.648711	down
TRITD3Av1G241420	1-aminocyclopropane-1-carboxylate oxidase-like protein 1 [Triticum urartu]	1.13408	3.66703	-1.69309	0.0133798	0.649123	down
TRITD6Bv1G147730	amino acid transporter ANTL1-like [Aegilops tauschii subsp. tauschii];hypothetical protein TRIUR3_27862 [Triticum urartu]	14.3458	4.50284	1.67172	0.0134425	0.650995	up
TRITD5Av1G125120	hypothetical protein TRIUR3_21765 [Triticum urartu];predicted protein [Hordeum vulgare subsp. vulgare]	33.2536	104.449	-1.65121	0.0134982	0.65195	down
TRITD6Bv1G017100	LRR receptor-like serine/threonine-protein kinase GSO1 [Triticum urartu];LRR receptor-like serine/threonine-protein kinase FLS2 [Aegilops tauschii subsp. tauschii]	2.56955	0.793866	1.69455	0.0135226	0.65195	up
TRITD4Av1G260890	MDIS1-interacting receptor like kinase 2-like [Aegilops tauschii subsp. tauschii]	51.823	16.3833	1.66137	0.0135349	0.65195	up
TRITD5Av1G155130	cellulose synthase-like protein E6 [Aegilops tauschii subsp. tauschii];Cellulose synthase-like protein E6 [Triticum urartu]	3.89106	12.2703	-1.65694	0.013568	0.652214	down
TRITD4Bv1G162300	ABC transporter G family member 22-like [Aegilops tauschii subsp. tauschii];ABC transporter G family member 22 [Triticum urartu]	7.89756	24.826	-1.65237	0.0135888	0.652214	down
TRITD4Bv1G156470	J domain-containing protein required for chloroplast accumulation response 1-like isoform X1 [Aegilops tauschii subsp. tauschii];Auxilin-related protein 2 [Triticum urartu]	29.7908	9.4292	1.65966	0.0137049	0.655894	up
TRITD3Bv1G149650	unnamed protein product [Triticum aestivum];uncharacterized protein LOC109751622 [Aegilops tauschii subsp. tauschii]	8.89811	28.0349	-1.65565	0.0137142	0.655894	down
TRITD1Av1G218030	predicted protein [Hordeum vulgare subsp. vulgare]	0.499927	1.58811	-1.66752	0.0138481	0.661124	down
TRITD6Bv1G064600	WRKY transcription factor 33-2 [Triticum aestivum]	21.2379	6.73524	1.65684	0.0141001	0.671964	up
TRITD1Av1G026100	uncharacterized protein LOC109774794 [Aegilops tauschii subsp. tauschii]	3.89415	12.2573	-1.65426	0.0141818	0.672862	down
TRITD1Av1G228830	hypothetical protein TRIUR3_17783 [Triticum urartu]	6.54777	20.4843	-1.64545	0.0142013	0.672862	down
TRITD2Bv1G014080	ABC transporter G family member 28-like [Aegilops tauschii subsp. tauschii]	3.30244	1.04188	1.66434	0.0142056	0.672862	up
TRITD5Bv1G141990	ribosomal protein L32 (chloroplast) [Triticum aestivum]	141.185	44.896	1.65293	0.0142189	0.672862	up
TRITD3Bv1G005110	hypothetical protein AEX81_00033 [Triticum aestivum]	1.46546	4.62586	-1.65837	0.0143235	0.676624	down
TRITD3Av1G155560		3.58045	11.3093	-1.6593	0.0143698	0.67693	down
TRITD3Bv1G182070	unnamed protein product [Triticum aestivum]	1.33378	4.20125	-1.6553	0.0143803	0.67693	down
TRITD4Av1G106280	predicted protein [Hordeum vulgare subsp. vulgare]	64.8743	20.7241	1.64634	0.0144164	0.677446	up
TRITD5Bv1G199340	uncharacterized protein LOC109755480 [Aegilops tauschii subsp. tauschii]	2.6685	0.83992	1.66771	0.0144959	0.679996	up
TRITD2Bv1G258870	receptor protein kinase TMK1-like [Aegilops tauschii subsp. tauschii]	0.545388	1.73656	-1.67088	0.0146043	0.683886	down
TRITD6Bv1G186750	probable pectin methyltransferase QUA2 [Aegilops tauschii subsp. tauschii]	2.84467	0.895889	1.66687	0.0148058	0.692118	up
TRITD4Av1G065170	14 kDa zinc-binding protein [Triticum urartu]	19.9207	6.31105	1.65831	0.0149011	0.695367	up
TRITD0Uv1G036180	RNA exonuclease 4-like [Aegilops tauschii subsp. tauschii]	0.98069	3.13969	-1.67875	0.0151198	0.702883	down
TRITD6Av1G038710	Putative disease resistance RPP13-like protein 3 [Triticum urartu]	2.03695	0.634111	1.68361	0.0151395	0.702883	up
TRITD4Bv1G000520	mitochondrial ATPase inhibitor [Triticum aestivum]	5.97199	18.557	-1.63568	0.0151483	0.702883	down
TRITD5Bv1G223760	predicted protein [Hordeum vulgare subsp. vulgare];chlorophyll a-b binding protein of LHCII type 1-like [Aegilops tauschii subsp. tauschii];Chlorophyll a-b binding protein 25, chloroplastic [Triticum urartu]	23.182	7.4689	1.63404	0.0151666	0.702883	up
TRITD1Bv1G128110	methylsterol monooxygenase 1-1-like [Aegilops tauschii subsp. tauschii]	2.90886	9.08352	-1.64279	0.015281	0.706969	down
TRITD7Av1G223080	Peptide transporter PTR2 [Triticum urartu]	1.38172	4.2923	-1.63528	0.0153921	0.710607	down
TRITD6Bv1G143070	U-box domain-containing protein 33-like isoform X1 [Aegilops tauschii subsp. tauschii];U-box domain-containing protein 33 [Triticum urartu]	10.6888	3.44547	1.63332	0.0154124	0.710607	up
TRITD1Bv1G034090	hypothetical protein TRIUR3_30853 [Triticum urartu];protein LNK4-like [Aegilops tauschii subsp. tauschii]	14.7686	45.3449	-1.61841	0.0155256	0.714385	down
TRITD2Av1G134150	uncharacterized protein LOC109762915 [Aegilops tauschii subsp. tauschii]	28.5012	9.17959	1.63452	0.0155554	0.714385	up
TRITD4Bv1G018300	uncharacterized protein LOC109732805 [Aegilops tauschii subsp. tauschii]	30.4937	93.4347	-1.61545	0.0155739	0.714385	down
TRITD4Av1G052270	probable 2-oxoglutarate-dependent dioxygenase At5g05600 [Aegilops tauschii subsp. tauschii];putative 2-oxoglutarate/Fe(II)-dependent dioxygenase [Triticum urartu]	11.4688	3.69015	1.63596	0.015669	0.717524	up
TRITD5Av1G021980	transcription factor PIF4-like [Aegilops tauschii subsp. tauschii]	115.422	37.4551	1.62369	0.0157012	0.717777	up
TRITD2Bv1G244740	predicted protein, partial [Hordeum vulgare subsp. vulgare];predicted protein [Hordeum vulgare subsp. vulgare]	2.34058	7.29056	-1.63917	0.0157816	0.720231	down
TRITD6Av1G161850	uncharacterized protein LOC109768143 [Aegilops tauschii subsp. tauschii]	4.24914	1.3502	1.654	0.0158366	0.721516	up
TRITD7Av1G055680	predicted protein [Hordeum vulgare subsp. vulgare];12-oxophytodienoate reductase 1-like isoform X1 [Aegilops tauschii subsp. tauschii];12-oxophytodienoate reductase 2 [Triticum urartu]	22.6579	7.35258	1.62369	0.0158715	0.721885	up
TRITD5Av1G000170	cell division AAA ATPase family protein [Triticum aestivum];Cell Division Protein AAA ATPase family [Triticum aestivum];putative mitochondrial chaperone BCS1-B [Triticum urartu]	14.6814	4.77087	1.62167	0.0159567	0.724535	up
TRITD2Av1G003510	CBS domain-containing protein CBSX1, chloroplastic-like [Aegilops tauschii subsp. tauschii]	9.81473	30.0166	-1.61274	0.0161508	0.731679	down
TRITD3Bv1G004480	unnamed protein product [Triticum aestivum]	0.665095	2.11151	-1.66664	0.0161684	0.731679	down
TRITD2Av1G177710	unnamed protein product [Triticum aestivum];hypothetical protein TRIUR3_33783 [Triticum urartu];heparan-alpha-glucosaminide N-acetyltransferase [Aegilops tauschii subsp. tauschii]	6.20486	18.9415	-1.61008	0.0162078	0.732232	down
TRITD0Uv1G102600	rust resistance kinase Lr10-like [Aegilops tauschii subsp. tauschii]	0.751045	2.32737	-1.63173	0.0162953	0.734955	down
TRITD1Av1G113360	predicted protein [Hordeum vulgare subsp. vulgare];Valyl-tRNA synthetase [Triticum urartu]	6.72877	2.18362	1.62362	0.0163526	0.736305	up
TRITD7Av1G207730	predicted protein [Hordeum vulgare subsp. vulgare];hypothetical protein TRIUR3_27833 [Triticum urartu]	7.03953	21.4382	-1.60663	0.0164123	0.737367	down
TRITD3Bv1G276220	BTB/POZ domain-containing protein FBL11 isoform X1 [Aegilops tauschii subsp. tauschii];BTB/POZ domain-containing protein FBL11 isoform X2 [Aegilops tauschii subsp. tauschii];BTB/POZ domain-containing protein FBL11 isoform X3 [Aegilops tauschii subsp. tauschii]	2.6111	0.844583	1.62834	0.016431	0.737367	up
TRITD7Bv1G120640	lysine histidine transporter 1-like [Aegilops tauschii subsp. tauschii]	130.172	42.6435	1.61003	0.0165284	0.73755	up
TRITD5Av1G155730	F-box protein At3g07870-like isoform X2 [Aegilops tauschii subsp. tauschii]	1.1419	3.54932	-1.6361	0.0165329	0.73755	down
TRITD1Av1G169360	formin-like protein 18 isoform X1 [Aegilops tauschii subsp. tauschii]	131.217	42.9726	1.61046	0.0165411	0.73755	up
TRITD0Uv1G099540	LEAF RUST 10 DISEASE-RESISTANCE LOCUS RECEPTOR-LIKE PROTEIN KINASE-like 2.5 isoform X3 [Aegilops tauschii subsp. tauschii]	58.4423	19.122	1.61178	0.0165446	0.73755	up
TRITD4Av1G185660	Polyol transporter 5 [Triticum urartu]	3.11075	9.4759	-1.607	0.0166193	0.738366	down
TRITD3Av1G032230	NPR1-like 1 protein [Triticum turgidum subsp. durum];Regulatory protein NPR2 [Triticum urartu]	10.3815	3.38511	1.61674	0.0166359	0.738366	up
TRITD4Bv1G132900	solute carrier family 40 member 3, chloroplastic-like [Aegilops tauschii subsp. tauschii]	3.6449	1.17886	1.62849	0.0166452	0.738366	up
TRITD7Av1G063230	RING-H2 finger protein ATL46-like [Aegilops tauschii subsp. tauschii]	2.32186	7.10944	-1.61446	0.0166929	0.73926	down
TRITD6Bv1G163710	pyrophosphate--fructose 6-phosphate 1-phosphotransferase subunit alpha-like [Aegilops tauschii subsp. tauschii];Pyrophosphate--fructose 6-phosphate 1-phosphotransferase subunit alpha [Triticum urartu]	3.91382	11.8802	-1.60191	0.0167203	0.73926	down
TRITD3Bv1G013020	probable polyamine transporter At3g13620 [Aegilops tauschii subsp. tauschii];unnamed protein product [Triticum aestivum]	1.08314	3.3364	-1.62307	0.016913	0.745757	down
TRITD4Av1G260880	receptor-like protein 2 [Aegilops tauschii subsp. tauschii]	34.3285	11.2603	1.60816	0.0169752	0.745757	up
TRITD3Bv1G264470	hypothetical protein TRIUR3_02313 [Triticum urartu]	3.78466	1.22683	1.62522	0.0169764	0.745757	up
TRITD2Bv1G258550	RecName: Full=4-hydroxy-7-methoxy-3-oxo-3,4-dihydro-2H-1,4-benzoxazin-2-yl glucoside beta-D-glucosidase 1a, chloroplastic; AltName: Full=Beta-glucosidase 1a; Short=TaGlu1a; Flags: Precursor	1.49813	0.472469	1.66487	0.016978	0.745757	up
TRITD3Bv1G214750	unnamed protein product [Triticum aestivum]	57.5397	18.9314	1.60377	0.0170212	0.746438	up
TRITD7Bv1G017890	probable E3 ubiquitin-protein ligase XBOS35 [Aegilops tauschii subsp. tauschii];putative E3 ubiquitin-protein ligase XBOS35 [Triticum urartu]	0.710643	2.21964	-1.64313	0.0170809	0.747837	down
TRITD5Av1G209450	pectin acetylesterase 9-like isoform X1 [Aegilops tauschii subsp. tauschii];hypothetical protein TRIUR3_05435 [Triticum urartu];pectin acetylesterase 9-like isoform X2 [Aegilops tauschii subsp. tauschii]	1.55331	4.75772	-1.61492	0.0172663	0.754727	down
TRITD1Av1G117460	uncharacterized protein LOC109732825 isoform X1 [Aegilops tauschii subsp. tauschii]	259.777	85.8579	1.59725	0.0173814	0.758529	up
TRITD3Bv1G058680	unnamed protein product [Triticum aestivum]	1.8518	5.60421	-1.59758	0.0176388	0.768514	down
TRITD5Av1G005510	receptor-like protein kinase HAIKU2 [Aegilops tauschii subsp. tauschii]	6.42187	2.11836	1.60005	0.0177282	0.770219	up
TRITD1Bv1G132010	fluoride export protein 1 isoform X1 [Aegilops tauschii subsp. tauschii]	8.26471	24.7983	-1.58521	0.0177351	0.770219	down
TRITD3Av1G272090	probably inactive leucine-rich repeat receptor-like protein kinase At3g28040 [Aegilops tauschii subsp. tauschii];predicted protein [Hordeum vulgare subsp. vulgare]	0.816729	0.260025	1.65121	0.0177712	0.770545	up
TRITD3Bv1G146080	unnamed protein product [Triticum aestivum]	3.27365	9.86095	-1.59083	0.0178622	0.772571	down
TRITD5Bv1G223850	hypothetical protein TRIUR3_33991 [Triticum urartu]	15.2043	5.00576	1.60282	0.0178754	0.772571	up
TRITD7Bv1G044020	potassium channel KOR1-like isoform X2 [Aegilops tauschii subsp. tauschii];predicted protein [Hordeum vulgare subsp. vulgare]	1.31933	0.419864	1.65181	0.0180173	0.777371	up
TRITD5Av1G195530	wall-associated receptor kinase 5-like [Aegilops tauschii subsp. tauschii]	1.23172	0.396405	1.63563	0.0180441	0.777371	up
TRITD6Av1G003770	unnamed protein product [Triticum aestivum];Pto-interacting protein 1 [Triticum urartu];pto-interacting protein 1 isoform X2 [Setaria italica]	1.19952	3.61691	-1.5923	0.0181678	0.781019	down
TRITD4Av1G141350	Inactive rhomboid protein 1 [Triticum urartu]	6.26342	2.03712	1.62042	0.0182119	0.781019	up
TRITD7Av1G240210	cytochrome P450 72A15-like [Aegilops tauschii subsp. tauschii]	1.53085	4.62957	-1.59655	0.0182159	0.781019	down
TRITD4Av1G256240	Disease resistance protein RPM1 [Triticum urartu]	7.47183	2.48452	1.5885	0.0183477	0.785421	up
TRITD1Bv1G191670	26S proteasome non-ATPase regulatory subunit 1 homolog A-like isoform X2 [Aegilops tauschii subsp. tauschii];26S proteasome non-ATPase regulatory subunit 1 homolog A-like isoform X3 [Aegilops tauschii subsp. tauschii]	1.5609	4.66735	-1.58022	0.018414	0.786508	down
TRITD3Bv1G001870	unnamed protein product [Triticum aestivum]	11.1223	3.64799	1.60827	0.0184942	0.786508	up
TRITD1Av1G224830	RNA polymerase sigma factor sigE, chloroplastic/mitochondrial-like [Aegilops tauschii subsp. tauschii]	12.443	37.0018	-1.57227	0.0185124	0.786508	down
TRITD7Av1G118210	fatty acyl-CoA reductase 1-like [Aegilops tauschii subsp. tauschii]	0.554999	1.69626	-1.6118	0.0185493	0.786508	down
TRITD2Bv1G141620	putative metal-nicotianamine transporter YSL6 [Triticum urartu];probable metal-nicotianamine transporter YSL6 [Aegilops tauschii subsp. tauschii];probable metal-nicotianamine transporter YSL5 isoform X1 [Aegilops tauschii subsp. tauschii]	7.65489	22.7373	-1.57061	0.0185566	0.786508	down
TRITD5Bv1G219360	wall-associated receptor kinase 2-like [Aegilops tauschii subsp. tauschii]	4.31544	1.42832	1.59519	0.0185694	0.786508	up
TRITD3Bv1G221770	unnamed protein product [Triticum aestivum]	23.7083	70.4179	-1.57055	0.0185776	0.786508	down
TRITD4Av1G000430	uncharacterized protein LOC109749056 [Aegilops tauschii subsp. tauschii]	9.70386	3.18047	1.60932	0.0186232	0.78695	up
TRITD2Av1G038420	protein SSUH2 homolog [Aegilops tauschii subsp. tauschii]	8.87355	2.92438	1.60138	0.0186465	0.78695	up
TRITD6Bv1G026800	uncharacterized protein LOC109733014 [Aegilops tauschii subsp. tauschii]	1.09581	3.32408	-1.60096	0.0187764	0.791195	down
TRITD6Av1G068340	lipoxygenase 2.3, chloroplastic [Aegilops tauschii subsp. tauschii]	11.8763	35.1789	-1.56662	0.0188426	0.792745	down
TRITD2Bv1G239830	TaAP2-B [Triticum aestivum]	3.18965	9.50577	-1.5754	0.0189024	0.794019	down
TRITD2Bv1G069720	putative methylesterase 11, chloroplastic [Aegilops tauschii subsp. tauschii]	2.24118	0.72366	1.63088	0.019045	0.798764	up
TRITD2Bv1G251860	unnamed protein product [Triticum aestivum];receptor-like serine/threonine-protein kinase SD1-8 isoform X2 [Aegilops tauschii subsp. tauschii];receptor-like serine/threonine-protein kinase SD1-8 isoform X1 [Aegilops tauschii subsp. tauschii];predicted protein [Hordeum vulgare subsp. vulgare];Receptor-like serine/threonine-protein kinase SD1-8 [Triticum urartu]	2.30439	0.75994	1.60043	0.0191395	0.801476	up
TRITD1Bv1G100220	long-chain-alcohol oxidase FAO1-like [Aegilops tauschii subsp. tauschii];Long-chain-alcohol oxidase FAO2 [Triticum urartu]	3.77571	1.25644	1.58741	0.0191746	0.801701	up
TRITD2Bv1G040170	protein ETHYLENE-INSENSITIVE 2-like [Aegilops tauschii subsp. tauschii];Ethylene-insensitive protein 2 [Triticum urartu]	2.17136	0.707778	1.61723	0.019221	0.802394	up
TRITD4Av1G246430	SPX domain-containing membrane protein Os06g0129400 [Aegilops tauschii subsp. tauschii]	19.8386	6.66607	1.5734	0.0193188	0.805228	up
TRITD7Av1G086390	uncharacterized protein LOC109736466 isoform X1 [Aegilops tauschii subsp. tauschii];uncharacterized protein LOC109736466 isoform X2 [Aegilops tauschii subsp. tauschii]	6.32762	2.11517	1.58089	0.0193685	0.806055	up
TRITD3Bv1G211690	protein EARLY RESPONSIVE TO DEHYDRATION 15-like [Aegilops tauschii subsp. tauschii]	464.067	156.591	1.56733	0.0194882	0.809781	up
TRITD7Bv1G199120	uncharacterized protein LOC109764049 [Aegilops tauschii subsp. tauschii]	1.57982	4.71222	-1.57665	0.0195554	0.811321	down
TRITD3Av1G017430	hypothetical protein TRIUR3_23747 [Triticum urartu];uncharacterized protein LOC109769149 [Aegilops tauschii subsp. tauschii]	2.98798	0.981679	1.60585	0.0195889	0.811464	up
TRITD3Av1G263790	somatic embryogenesis receptor kinase 2-like [Aegilops tauschii subsp. tauschii];Somatic embryogenesis receptor kinase 2 [Triticum urartu];Somatic embryogenesis receptor kinase 1 [Triticum urartu]	4.26232	12.598	-1.56349	0.0197717	0.817353	down
TRITD7Av1G262770	chaperone protein dnaJ 8, chloroplastic-like [Aegilops tauschii subsp. tauschii]	24.2813	8.16171	1.5729	0.0197918	0.817353	up
TRITD3Av1G222450	conserved hypothetical protein, expressed [Triticum aestivum]	8.07841	23.7503	-1.5558	0.0198273	0.817566	down
TRITD4Av1G261370	6-fructosyltransferase, partial [Leymus chinensis]	61.1085	178.922	-1.54989	0.0200031	0.82327	down
TRITD4Bv1G044400	uncharacterized protein LOC109760399 [Aegilops tauschii subsp. tauschii]	43.9018	14.8662	1.56225	0.0200326	0.82327	up
TRITD4Av1G053880	pyruvate decarboxylase 2 [Aegilops tauschii subsp. tauschii];Pyruvate decarboxylase isozyme 2 [Triticum urartu]	1.28395	3.81646	-1.57165	0.0200574	0.82327	down
TRITD4Av1G050250	phosphatidylinositol transfer protein 2-like [Aegilops tauschii subsp. tauschii];Cytoplasmic phosphatidylinositol transfer protein 1 [Triticum urartu]	5.05861	14.8969	-1.5582	0.0201437	0.825553	down
TRITD6Av1G028150	protein TPR1-like isoform X1 [Aegilops tauschii subsp. tauschii];Topless-related protein 2 [Triticum urartu]	1.02274	0.335421	1.6084	0.0204807	0.836598	up
TRITD2Av1G132290	myb-like protein X [Aegilops tauschii subsp. tauschii];hypothetical protein TRIUR3_26550 [Triticum urartu]	54.5189	18.5511	1.55525	0.0205029	0.836598	up
TRITD3Av1G002220	uncharacterized protein LOC109768588 isoform X1 [Aegilops tauschii subsp. tauschii];uncharacterized protein LOC109768588 isoform X2 [Aegilops tauschii subsp. tauschii]	84.7867	28.8551	1.55501	0.0205064	0.836598	up
TRITD7Bv1G225440	Coatomer subunit beta'-2 [Triticum urartu];uncharacterized protein LOC109752367 [Aegilops tauschii subsp. tauschii]	196.206	66.8678	1.55299	0.020552	0.83719	up
TRITD1Av1G155470	uncharacterized protein LOC109733675 [Aegilops tauschii subsp. tauschii]	2.52047	0.839966	1.58529	0.0205952	0.837684	up
TRITD7Av1G088650	hypothetical protein [Triticum turgidum]	78.1708	26.6651	1.55168	0.0207118	0.840983	up
TRITD0Uv1G044060	uncharacterized protein LOC109741422 [Aegilops tauschii subsp. tauschii]	2.30422	6.82989	-1.56758	0.0207388	0.840983	down
TRITD4Av1G228440	chaperonin CPN60-1, mitochondrial-like [Aegilops tauschii subsp. tauschii];Chaperonin CPN60-2, mitochondrial [Triticum urartu]	1.20109	3.54566	-1.56171	0.0209601	0.84868	down
TRITD3Av1G181910	heat shock protein 101 [Triticum turgidum subsp. durum]	8.0619	2.74836	1.55255	0.0210054	0.849236	up
TRITD7Av1G016420	probable indole-3-acetic acid-amido synthetase GH3.7 isoform X1 [Aegilops tauschii subsp. tauschii];probable indole-3-acetic acid-amido synthetase GH3.7 isoform X2 [Aegilops tauschii subsp. tauschii];hypothetical protein TRIUR3_00803 [Triticum urartu]	1.90799	0.636059	1.58482	0.0210523	0.849857	up
TRITD6Av1G002170	Deubiquitination-protection protein dph1 [Triticum urartu];large proline-rich protein BAG6 isoform X2 [Aegilops tauschii subsp. tauschii]	16.3145	5.58166	1.54739	0.021121	0.851352	up
TRITD5Av1G153060	putative wall-associated receptor kinase-like 16 [Aegilops tauschii subsp. tauschii]	48.0997	16.476	1.54566	0.0212008	0.853294	up
TRITD2Av1G001860	protein NRT1/ PTR FAMILY 8.5-like [Aegilops tauschii subsp. tauschii];unnamed protein product [Triticum aestivum]	4.39717	12.7917	-1.54056	0.021292	0.855683	down
TRITD4Av1G063500	uncharacterized protein LOC109776643 [Aegilops tauschii subsp. tauschii]	6.13928	2.04012	1.58942	0.0214132	0.859274	up
TRITD6Av1G019880	uncharacterized protein LOC109755122 [Aegilops tauschii subsp. tauschii]	19.0554	6.49797	1.55214	0.0215412	0.863124	up
TRITD2Av1G227030	Beta-glucosidase 16 [Triticum urartu]	65.8559	22.6458	1.54007	0.0216762	0.867242	up
TRITD0Uv1G061130	hypothetical protein TRIUR3_11085 [Triticum urartu]	10.7188	31.1302	-1.53817	0.0217955	0.87072	down
TRITD4Bv1G192080	serine carboxypeptidase-like 5 [Aegilops tauschii subsp. tauschii];Serine carboxypeptidase-like 19 [Triticum urartu]	12.5567	36.2277	-1.52864	0.0218932	0.873326	down
TRITD5Bv1G130870	unnamed protein product [Triticum aestivum]	7.1883	20.9585	-1.54381	0.0219263	0.873353	down
TRITD7Av1G000410		2.99589	8.72783	-1.54264	0.0219753	0.874013	down
TRITD2Bv1G066470	SPX domain-containing protein 6-like [Aegilops tauschii subsp. tauschii]	3.01492	8.81776	-1.54829	0.0220088	0.874056	down
TRITD7Bv1G062770	probable amino-acid acetyltransferase NAGS2, chloroplastic [Aegilops tauschii subsp. tauschii]	29.3602	10.1215	1.53644	0.0220857	0.875295	up
TRITD2Bv1G144680	unnamed protein product [Triticum aestivum]	4.91791	1.65177	1.57403	0.0221051	0.875295	up
TRITD2Bv1G189930	hsp70-Hsp90 organizing protein [Aegilops tauschii subsp. tauschii]	4.39476	1.49883	1.55195	0.0221613	0.876236	up
TRITD7Bv1G229230	NAC domain-containing protein 35-like [Aegilops tauschii subsp. tauschii];Putative NAC domain-containing protein 94 [Triticum urartu]	2.55452	7.42225	-1.5388	0.0223654	0.881888	down
TRITD7Bv1G229250	1,4-alpha-glucan-branching enzyme, chloroplastic/amyloplastic-like isoform X1 [Aegilops tauschii subsp. tauschii];starch branching enzyme [Triticum monococcum];1,4-alpha-glucan-branching enzyme, chloroplastic/amyloplastic-like isoform X2 [Aegilops tauschii subsp. tauschii]	2.68958	7.76146	-1.52895	0.0223698	0.881888	down
TRITD7Bv1G229960	protein DETOXIFICATION 16-like [Aegilops tauschii subsp. tauschii];MATE efflux family protein 5 [Triticum urartu]	1.3282	3.88012	-1.54663	0.022527	0.884378	down
TRITD1Av1G223040	glucan endo-1,3-beta-glucosidase 13-like [Aegilops tauschii subsp. tauschii];Glucan endo-1,3-beta-glucosidase 3 [Triticum urartu]	3.46846	9.9729	-1.52372	0.022528	0.884378	down
TRITD3Bv1G219430	probable methyltransferase PMT19 [Aegilops tauschii subsp. tauschii];unnamed protein product [Triticum aestivum]	1.44142	0.482684	1.57834	0.0225315	0.884378	up
TRITD2Av1G247770	zinc transporter ZIP1 [Triticum turgidum subsp. durum]	3.51641	10.1833	-1.53403	0.0226964	0.889554	down
TRITD2Av1G286580	Dihydroorotate dehydrogenase (quinone), mitochondrial [Triticum urartu];dihydroorotate dehydrogenase (quinone), mitochondrial [Aegilops tauschii subsp. tauschii];unnamed protein product [Triticum aestivum]	1.33249	3.86402	-1.53598	0.0228454	0.894093	down
TRITD3Bv1G255460	imp biosynthesis protein (chloroplast) [Oryza sativa Indica Group]	41.5772	14.3238	1.53738	0.0229006	0.894953	up
TRITD0Uv1G046640	uncharacterized protein LOC109751400 [Aegilops tauschii subsp. tauschii]	3.59222	10.4234	-1.53687	0.0229978	0.896491	down
TRITD3Av1G215760	unnamed protein product [Triticum aestivum];ankyrin repeat-containing protein NPR4 [Setaria italica];predicted protein [Hordeum vulgare subsp. vulgare]	38.0245	13.2118	1.5251	0.0230066	0.896491	up
TRITD5Bv1G005160	hypothetical protein TRIUR3_25679 [Triticum urartu];uncharacterized protein LOC109767817 [Aegilops tauschii subsp. tauschii]	1.93643	0.655729	1.56223	0.0233653	0.909154	up
TRITD4Av1G209030	Protein SRG1 [Triticum urartu]	26.3323	9.16862	1.52206	0.0234899	0.912683	up
TRITD3Av1G008980	cysteine-rich receptor-like protein kinase 10 [Aegilops tauschii subsp. tauschii];Putative cysteine-rich receptor-like protein kinase 20 [Triticum urartu]	1.79616	0.616571	1.54258	0.0236423	0.916924	up
TRITD3Av1G249990	histone-lysine N-methyltransferase, H3 lysine-9 specific SUVH4-like [Aegilops tauschii subsp. tauschii];Histone-lysine N-methyltransferase, H3 lysine-9 specific SUVH4 [Triticum urartu];hypothetical protein TRIUR3_02328 [Triticum urartu]	1.90668	0.648368	1.55618	0.0236672	0.916924	up
TRITD2Av1G055500	protein STRICTOSIDINE SYNTHASE-LIKE 4-like [Aegilops tauschii subsp. tauschii];Adipocyte plasma membrane-associated protein [Triticum urartu]	16.3645	5.68609	1.52506	0.0237423	0.917643	up
TRITD2Av1G002190	Disease resistance protein RGA2 [Triticum urartu]	2.09778	0.708071	1.5669	0.0237644	0.917643	up
TRITD5Av1G221650	uncharacterized protein LOC109764448 [Aegilops tauschii subsp. tauschii]	0.744794	2.17159	-1.54384	0.023788	0.917643	down
TRITD3Av1G173680	chitinase 3 [Triticum aestivum];endochitinase [Triticum aestivum];class I chitinase [Triticum aestivum]	16.713	5.83518	1.51812	0.0238452	0.917947	up
TRITD3Av1G003200	uncharacterized protein LOC109738498 [Aegilops tauschii subsp. tauschii]	11.7039	4.04047	1.5344	0.0238678	0.917947	up
TRITD4Bv1G120290	omega-3 fatty acid desaturase, endoplasmic reticulum-like [Aegilops tauschii subsp. tauschii]	10.4768	3.64401	1.5236	0.0238981	0.917947	up
TRITD3Bv1G271880	unnamed protein product [Triticum aestivum]	3.04085	1.05116	1.53249	0.0239678	0.919	up
TRITD2Bv1G060280	probable mannan synthase 7 [Aegilops tauschii subsp. tauschii];predicted protein, partial [Hordeum vulgare subsp. vulgare]	1.55116	4.47302	-1.52791	0.0240112	0.919	down
TRITD1Bv1G004010	LRK19 [Triticum aestivum]	14.8021	5.17616	1.51585	0.0240279	0.919	up
TRITD7Av1G020240	hypersensitive-induced response protein 4-like [Aegilops tauschii subsp. tauschii];hypersensitive-induced reaction protein 4 [Hordeum vulgare subsp. vulgare]	4.48914	12.7846	-1.5099	0.0243934	0.931654	down
TRITD4Bv1G182280	uncharacterized protein LOC109772167 [Aegilops tauschii subsp. tauschii];DnaJ homolog subfamily B member 12 [Triticum urartu]	4.2785	1.49165	1.52019	0.0244495	0.932474	up
TRITD4Av1G205720	uncharacterized protein At1g76660-like [Aegilops tauschii subsp. tauschii]	3.74476	1.28894	1.53868	0.0244939	0.932754	up
TRITD3Av1G212750	CBL-interacting protein kinase 11 [Triticum urartu]	4.83678	13.6922	-1.50124	0.0245261	0.932754	down
TRITD3Av1G250990	unnamed protein product [Triticum aestivum]	4.8444	1.67539	1.53182	0.0245771	0.933377	up
TRITD6Av1G223210	hypothetical protein TRIUR3_23395 [Triticum urartu]	3.11264	8.84935	-1.50743	0.0246301	0.934072	down
TRITD3Bv1G266950	unnamed protein product [Triticum aestivum]	4.91334	13.8876	-1.49902	0.0246831	0.934114	down
TRITD4Bv1G158060	cytochrome b561 and DOMON domain-containing protein At4g12980-like [Aegilops tauschii subsp. tauschii]	9.14553	3.19347	1.51794	0.0247096	0.934114	up
TRITD6Bv1G034900	predicted protein, partial [Hordeum vulgare subsp. vulgare]	4.28827	12.5507	-1.5493	0.0247353	0.934114	down
TRITD2Av1G034610	unnamed protein product [Triticum aestivum]	1.19522	3.44284	-1.52632	0.0248328	0.936482	down
TRITD4Av1G256080	membrane protein of ER body-like protein [Aegilops tauschii subsp. tauschii];membrane protein of ER body-like protein isoform X2 [Aegilops tauschii subsp. tauschii];hypothetical protein TRIUR3_11532 [Triticum urartu];hypothetical protein TRIUR3_11534 [Triticum urartu]	1.79866	5.0823	-1.49856	0.024901	0.93774	down
TRITD2Av1G267740	WRKY45-like transcription factor [Triticum aestivum]	9.98342	3.48287	1.51926	0.024956	0.9385	up
TRITD2Av1G019570	unnamed protein product [Triticum aestivum];predicted protein [Hordeum vulgare subsp. vulgare];MLO-like protein 1 [Triticum urartu];MLO-like protein 1 [Aegilops tauschii subsp. tauschii];seven trans-membrane protein [Triticum aestivum]	3.89701	1.36644	1.51195	0.0250589	0.940413	up
TRITD5Av1G051270	uncharacterized protein LOC109744514 [Aegilops tauschii subsp. tauschii];hypothetical protein TRIUR3_25110 [Triticum urartu]	23.2928	8.22162	1.50239	0.0250768	0.940413	up
TRITD5Av1G240260	probable serine/threonine-protein kinase At4g35230 [Aegilops tauschii subsp. tauschii];predicted protein [Hordeum vulgare subsp. vulgare]	9.37203	3.29319	1.50887	0.0251119	0.94042	up
TRITD5Av1G045580	pentatricopeptide repeat-containing protein At2g31400, chloroplastic [Aegilops tauschii subsp. tauschii]	10.3176	28.9882	-1.49036	0.0251468	0.940421	down
TRITD4Bv1G028460	tetrapyrrole-binding protein, chloroplastic [Aegilops tauschii subsp. tauschii]	5.02694	14.2194	-1.50011	0.0252	0.941102	down
TRITD0Uv1G033920	unnamed protein product [Triticum aestivum]	7.48731	21.0912	-1.49412	0.0253048	0.943566	down
TRITD1Av1G122290	probable glutathione S-transferase GSTU6 [Aegilops tauschii subsp. tauschii]	68.7619	24.3079	1.50018	0.025336	0.943566	up
TRITD2Bv1G260830	K(+) efflux antiporter 2, chloroplastic-like [Aegilops tauschii subsp. tauschii]	39.0758	13.8518	1.4962	0.0255068	0.948614	up
TRITD2Av1G210220	putative zinc finger protein [Triticum aestivum]	13.4634	37.8018	-1.48941	0.0255687	0.949604	down
TRITD0Uv1G058580	hypothetical protein TRIUR3_00455 [Triticum urartu]	5.88447	16.5797	-1.49444	0.0256204	0.950213	down
TRITD5Av1G120510	kinesin-like protein KIN-4A isoform X1 [Aegilops tauschii subsp. tauschii];Chromosome-associated kinesin KIF4A [Triticum urartu];kinesin-like protein KIN-4A isoform X2 [Aegilops tauschii subsp. tauschii]	4.06982	11.4005	-1.48606	0.0256808	0.951144	down
TRITD6Av1G049270	4-hydroxyphenylpyruvate dioxygenase [Aegilops tauschii subsp. tauschii];4-hydroxyphenylpyruvate dioxygenase [Triticum urartu]	3.03986	1.05979	1.52023	0.0257529	0.951397	up
TRITD2Bv1G120100	probable inositol transporter 2 [Aegilops tauschii subsp. tauschii]	19.1306	6.78282	1.49592	0.0257697	0.951397	up
TRITD4Bv1G194640	serine/threonine-protein kinase ATG1a-like [Aegilops tauschii subsp. tauschii]	10.0754	3.56346	1.49949	0.0257937	0.951397	up
TRITD5Bv1G136790	1-aminocyclopropane-1-carboxylate oxidase 1-like [Aegilops tauschii subsp. tauschii]	18.5463	6.56037	1.49928	0.0258712	0.95295	up
TRITD7Av1G033380	GDSL esterase/lipase At5g45910-like [Aegilops tauschii subsp. tauschii]	179.806	63.9802	1.49075	0.0259895	0.956	up
TRITD0Uv1G004090	Disease resistance protein RPM1 [Triticum urartu]	10.5955	3.75709	1.49576	0.0261617	0.961023	up
TRITD3Bv1G196080	unnamed protein product [Triticum aestivum]	6.45388	2.28359	1.49886	0.0262127	0.961583	up
TRITD7Av1G088800	aldo-keto reductase family 4 member C10-like isoform X1 [Aegilops tauschii subsp. tauschii]	0.879463	2.55634	-1.53938	0.0262695	0.962358	down
TRITD4Av1G258430	predicted protein [Hordeum vulgare subsp. vulgare]	0.829098	2.36305	-1.51103	0.0264485	0.967598	down
TRITD3Bv1G268310	protein DETOXIFICATION 40-like [Aegilops tauschii subsp. tauschii];protein DETOXIFICATION 40-like isoform X2 [Aegilops tauschii subsp. tauschii]	2.95786	1.04078	1.50689	0.0265152	0.968721	up
TRITD3Av1G187210	protein SODIUM POTASSIUM ROOT DEFECTIVE 2-like [Aegilops tauschii subsp. tauschii];hypothetical protein TRIUR3_20021 [Triticum urartu]	6.44513	18.0972	-1.48949	0.026605	0.96937	down
TRITD1Av1G112620	remorin-like [Aegilops tauschii subsp. tauschii]	69.0406	191.863	-1.47456	0.0266203	0.96937	down
TRITD4Av1G191350	actin-1 [Aegilops tauschii subsp. tauschii]	2.18141	6.11908	-1.48806	0.0266409	0.96937	down
TRITD3Av1G166770	hypothetical protein TRIUR3_09296 [Triticum urartu]	3.18613	1.12814	1.49785	0.0266823	0.969566	up
TRITD7Bv1G143110	NADP-dependent alkenal double bond reductase P2-like [Aegilops tauschii subsp. tauschii]	1.17045	3.34456	-1.51476	0.0267268	0.969872	down
TRITD4Av1G060760	calmodulin [Aegilops tauschii subsp. tauschii]	2.07821	5.94012	-1.51515	0.0268365	0.970768	down
TRITD3Av1G002240	uncharacterized protein LOC109768587, partial [Aegilops tauschii subsp. tauschii]	1.79094	5.0233	-1.48792	0.0268435	0.970768	down
TRITD3Bv1G120770	unnamed protein product [Triticum aestivum];putative transcription factor bHLH041 [Aegilops tauschii subsp. tauschii]	11.5842	4.11959	1.49158	0.0268611	0.970768	up
TRITD7Bv1G200690	receptor kinase-like protein Xa21 [Aegilops tauschii subsp. tauschii]	7.63972	2.72523	1.48714	0.0269038	0.970768	up
TRITD7Av1G184490	predicted protein [Hordeum vulgare subsp. vulgare];hypothetical protein TRIUR3_19459 [Triticum urartu]	1.43767	4.04988	-1.49414	0.0270322	0.970768	down
TRITD5Bv1G128600	uncharacterized protein LOC109741422 [Aegilops tauschii subsp. tauschii]	3.22113	9.01898	-1.4854	0.0270329	0.970768	down
TRITD1Bv1G015150	E3 UFM1-protein ligase 1 homolog [Aegilops tauschii subsp. tauschii];predicted protein [Hordeum vulgare subsp. vulgare]	24.5834	8.7753	1.48616	0.0270377	0.970768	up
TRITD5Av1G008780	GATA zinc finger domain-containing protein 10-like [Aegilops tauschii subsp. tauschii]	34.6892	12.4082	1.4832	0.0270623	0.970768	up
TRITD5Av1G135600	Histone-lysine N-methyltransferase, H3 lysine-9 specific SUVH6 [Triticum urartu];uncharacterized protein LOC109741621 [Aegilops tauschii subsp. tauschii]	2.47839	0.876105	1.50023	0.0270759	0.970768	up
TRITD2Av1G061990	probable LRR receptor-like serine/threonine-protein kinase At1g74360 [Aegilops tauschii subsp. tauschii];predicted protein, partial [Hordeum vulgare subsp. vulgare]	1.38191	0.484417	1.51234	0.0271201	0.971059	up
TRITD2Bv1G226210	uncharacterized protein LOC109775383 [Aegilops tauschii subsp. tauschii]	2.42116	0.851594	1.50746	0.0274943	0.98066	up
TRITD1Bv1G062730	leucine-rich repeat extensin-like protein 4 [Aegilops tauschii subsp. tauschii];Leucine-rich repeat extensin-like protein 4 [Triticum urartu]	0.769934	2.20321	-1.5168	0.0275072	0.98066	down
TRITD3Bv1G011330	unnamed protein product [Triticum aestivum]	10.5393	3.7844	1.47764	0.0275312	0.98066	up
TRITD1Bv1G106560	uncharacterized protein LOC109740955 isoform X1 [Aegilops tauschii subsp. tauschii];uncharacterized protein LOC109740955 isoform X2 [Aegilops tauschii subsp. tauschii]	1.15854	0.40706	1.509	0.0275874	0.98066	up
TRITD4Av1G251330	Superoxide dismutase [Fe], chloroplastic [Triticum urartu]	28.4648	10.2245	1.47715	0.0276095	0.98066	up
TRITD1Av1G031600	hypothetical protein TRIUR3_11356 [Triticum urartu]	12.0359	4.23312	1.50755	0.0276136	0.98066	up
TRITD6Bv1G049920	uncharacterized protein LOC109741262 [Aegilops tauschii subsp. tauschii]	5.66981	1.98229	1.51613	0.0276656	0.98066	up
TRITD7Av1G030560	Cysteine-rich receptor-like protein kinase 10 [Triticum urartu];cysteine-rich receptor-like protein kinase 10 [Aegilops tauschii subsp. tauschii]	19.9417	7.16507	1.47674	0.0277193	0.98066	up
TRITD3Bv1G011670	unnamed protein product [Triticum aestivum];Aldo-keto reductase family 4 member C10 [Triticum urartu]	1.65344	4.66821	-1.4974	0.0277268	0.98066	down
TRITD7Bv1G145590	probable protein phosphatase 2C 57 [Aegilops tauschii subsp. tauschii];hypothetical protein BRADI_1g36920v3 [Brachypodium distachyon]	1.63258	4.58413	-1.4895	0.0277561	0.98066	down
TRITD1Bv1G030900	WRKY14 transcription factor [Triticum aestivum]	39.9429	14.3733	1.47454	0.0277889	0.98066	up
TRITD3Bv1G268390	unnamed protein product [Triticum aestivum]	45.0749	16.2377	1.47298	0.0279307	0.984375	up
TRITD2Bv1G065410	unnamed protein product [Triticum aestivum];sucrose synthase type 2-2 [Triticum polonicum]	4.54087	12.5176	-1.46291	0.0281777	0.991782	down
TRITD5Bv1G024210	light-inducible protein CPRF2-like isoform X1 [Aegilops tauschii subsp. tauschii]	169.501	465.063	-1.45613	0.0284022	0.992136	down
TRITD3Bv1G047820	unnamed protein product [Triticum aestivum]	0.41696	1.17765	-1.49793	0.0284057	0.992136	down
TRITD4Av1G167090	cysteine-rich receptor-like protein kinase 40 [Aegilops tauschii subsp. tauschii];cysteine-rich receptor-like protein kinase 37 [Aegilops tauschii subsp. tauschii];Cysteine-rich receptor-like protein kinase 40 [Triticum urartu]	7.26952	2.61169	1.47688	0.0285241	0.992136	up
TRITD3Bv1G233890		3.58392	10.098	-1.49446	0.0285772	0.992136	down
TRITD4Av1G011130	blue copper protein [Triticum aestivum]	49.1979	17.7712	1.46905	0.0285784	0.992136	up
TRITD6Bv1G212690	uncharacterized protein LOC109765611 [Aegilops tauschii subsp. tauschii];pentatricopeptide repeat-containing protein At5g38730 [Aegilops tauschii subsp. tauschii];hypothetical protein Zm00014a_008967 [Zea mays];hypothetical protein TRIUR3_04820 [Triticum urartu]	6.92381	2.49515	1.47244	0.0286636	0.992136	up
TRITD3Bv1G164180	receptor-like protein kinase 5 [Aegilops tauschii subsp. tauschii]	6.41646	2.31715	1.46943	0.0286794	0.992136	up
TRITD3Bv1G063790	unnamed protein product [Triticum aestivum]	2.65168	7.33244	-1.46739	0.0286938	0.992136	down
TRITD3Av1G017650	unnamed protein product [Triticum aestivum];G-type lectin S-receptor-like serine/threonine-protein kinase SD2-5 [Triticum urartu];predicted protein [Hordeum vulgare subsp. vulgare];Zeamatin [Triticum urartu]	1.3636	0.485286	1.49052	0.0287056	0.992136	up
TRITD5Bv1G220190	wall-associated receptor kinase 2-like [Aegilops tauschii subsp. tauschii]	7.39206	2.66505	1.47181	0.028721	0.992136	up
TRITD3Av1G042130	hypothetical protein TRIUR3_27713 [Triticum urartu]	1.98014	5.54692	-1.48609	0.0287241	0.992136	down
TRITD1Av1G180340	Ammonium transporter 2 member 1 [Triticum urartu];ammonium transporter 2 member 1 isoform X1 [Aegilops tauschii subsp. tauschii]	3.02314	1.07244	1.49515	0.0287241	0.992136	up
TRITD3Bv1G068030	unnamed protein product [Triticum aestivum]	0.408643	1.1521	-1.49535	0.0287775	0.992136	down
TRITD2Av1G141480	glutamate receptor 3.4-like [Aegilops tauschii subsp. tauschii];Glutamate receptor 3.4 [Triticum urartu]	2.43089	6.67962	-1.45828	0.0287816	0.992136	down
TRITD3Bv1G201020	unnamed protein product [Triticum aestivum];predicted protein [Hordeum vulgare subsp. vulgare];ankyrin repeat-containing protein NPR4 [Setaria italica]	24.8605	9.00005	1.46585	0.028786	0.992136	up
TRITD7Bv1G176660	probable carboxylesterase 15 [Aegilops tauschii subsp. tauschii];hypothetical protein TRIUR3_17438 [Triticum urartu]	3.16599	8.75979	-1.46824	0.0288147	0.992136	down
TRITD4Av1G247800	Acid phosphatase 1 [Triticum urartu];stem 28 kDa glycoprotein-like [Aegilops tauschii subsp. tauschii]	4.47919	1.6046	1.48102	0.0288171	0.992136	up
TRITD7Bv1G072440	uncharacterized protein LOC109787492 [Aegilops tauschii subsp. tauschii]	3.49162	1.22607	1.50985	0.028851	0.992136	up
TRITD7Bv1G002540	F-box/LRR-repeat MAX2 homolog [Aegilops tauschii subsp. tauschii]	3.8568	1.38989	1.47244	0.0291202	0.998857	up
TRITD2Bv1G209740	putative zinc transporter [Triticum aestivum]	5.63808	15.4746	-1.45663	0.0291561	0.998857	down
TRITD2Av1G050640	WRKY transcription factor, partial [Triticum aestivum];hypothetical protein TRIUR3_10593 [Triticum urartu]	2.84741	1.00066	1.5087	0.0291578	0.998857	up
TRITD5Av1G025370	ent-isokaurene C2-hydroxylase-like [Aegilops tauschii subsp. tauschii];Cytochrome P450 71D7 [Triticum urartu]	3.84451	10.5558	-1.45717	0.0292743	0.999545	down
TRITD3Av1G015030	protein NRT1/ PTR FAMILY 8.1-like [Aegilops tauschii subsp. tauschii];Peptide transporter PTR5 [Triticum urartu]	4.55602	12.4734	-1.45301	0.0292788	0.999545	down
TRITD6Bv1G040640	chloride channel protein CLC-b-like [Aegilops tauschii subsp. tauschii];chloride channel protein CLC-a-like [Aegilops tauschii subsp. tauschii];Chloride channel protein CLC-b [Triticum urartu]	3.42191	1.2298	1.47638	0.0292892	0.999545	up
TRITD2Av1G294880	probable 1-deoxy-D-xylulose-5-phosphate synthase 2, chloroplastic [Aegilops tauschii subsp. tauschii]	0.836806	2.32733	-1.47571	0.0293547	1	down
TRITD4Bv1G014800	receptor protein kinase TMK1-like [Aegilops tauschii subsp. tauschii]	1.29199	3.54881	-1.45774	0.0294057	1	down
TRITD1Av1G183460	protein LURP-one-related 8-like [Aegilops tauschii subsp. tauschii]	1.54729	4.38508	-1.50286	0.0294511	1	down
TRITD5Bv1G047150	uncharacterized protein LOC109744514 [Aegilops tauschii subsp. tauschii]	27.9072	10.1644	1.45711	0.0296399	1	up
TRITD2Bv1G008260	putative disease resistance RPP13-like protein 3 [Aegilops tauschii subsp. tauschii];Disease resistance RPP13-like protein 4 [Triticum urartu];unnamed protein product [Triticum aestivum]	0.170488	0.0610111	1.48252	0.0296452	1	up
TRITD7Av1G059840	shikimate kinase 2, chloroplastic-like [Aegilops tauschii subsp. tauschii]	4.98114	1.78138	1.48348	0.0296848	1	up
TRITD2Av1G211520	haloacid dehalogenase-like hydrolase domain-containing protein At4g39970 [Aegilops tauschii subsp. tauschii]	4.24417	11.6953	-1.46238	0.0296955	1	down
TRITD1Av1G114970	electron transfer flavoprotein-ubiquinone oxidoreductase, mitochondrial isoform X1 [Aegilops tauschii subsp. tauschii];Electron transfer flavoprotein-ubiquinone oxidoreductase, mitochondrial [Triticum urartu]	28.5504	10.4093	1.45565	0.0297773	1	up
TRITD6Bv1G013660	unnamed protein product [Triticum aestivum]	4.97549	13.568	-1.4473	0.0297874	1	down
TRITD2Av1G230970	glutamate dehydrogenase 2, mitochondrial [Aegilops tauschii subsp. tauschii]	7.80428	21.2765	-1.44692	0.0297956	1	down
TRITD1Av1G212000	cytochrome P450 71D7-like [Aegilops tauschii subsp. tauschii];predicted protein [Hordeum vulgare subsp. vulgare]	0.834729	2.33029	-1.48113	0.0299545	1	down
TRITD2Av1G083210	L-type lectin-domain containing receptor kinase IV.1-like [Aegilops tauschii subsp. tauschii]	2.12715	0.761833	1.48138	0.0300462	1	up
TRITD7Av1G263050	L-type lectin-domain containing receptor kinase IX.1-like [Aegilops tauschii subsp. tauschii]	7.36216	2.67809	1.45892	0.0302348	1	up
TRITD1Bv1G045880	putative F-box protein At3g10240 isoform X1 [Aegilops tauschii subsp. tauschii];putative F-box protein At5g62660 isoform X6 [Aegilops tauschii subsp. tauschii]	5.29062	1.91063	1.46939	0.030277	1	up
TRITD5Av1G233910	Hsp70 nucleotide exchange factor fes1 [Triticum urartu]	4.56265	1.62427	1.49008	0.0303344	1	up
TRITD0Uv1G043110	aldehyde dehydrogenase 7b [Triticum aestivum]	17.1647	46.5627	-1.43973	0.0303661	1	down
TRITD4Av1G261180	uncharacterized protein LOC109743202 isoform X1 [Aegilops tauschii subsp. tauschii];PREDICTED: serine/threonine-protein kinase TAO2-like [Oryza brachyantha]	102.755	37.6405	1.44885	0.0304144	1	up
TRITD5Bv1G037250	hypothetical protein TRIUR3_23515 [Triticum urartu];uncharacterized protein LOC109768204 [Aegilops tauschii subsp. tauschii]	6.61851	17.9605	-1.44025	0.0304576	1	down
TRITD4Bv1G015110	UDP-glucose 6-dehydrogenase 4 [Aegilops tauschii subsp. tauschii]	1.11334	3.06575	-1.46135	0.0305029	1	down
TRITD5Av1G113970	ferritin [Triticum monococcum];Fer-5B [Triticum aestivum];Ferritin-1, chloroplastic [Triticum urartu]	78.1809	211.642	-1.43673	0.0305551	1	down
TRITD7Av1G116050	cytochrome P450 89A2-like [Aegilops tauschii subsp. tauschii]	2.89418	7.88506	-1.44597	0.0306873	1	down
TRITD6Av1G027160	predicted protein [Hordeum vulgare subsp. vulgare];chloride channel protein CLC-a-like [Aegilops tauschii subsp. tauschii];Chloride channel protein CLC-b [Triticum urartu]	4.22714	1.53979	1.45695	0.0308556	1	up
TRITD7Bv1G153470	FT01 [Lolium perenne]	5.72351	2.03542	1.49158	0.0309257	1	up
TRITD7Av1G264530	WRKY79 transcription factor [Triticum aestivum];WRKY transcription factor WRKY28-like [Aegilops tauschii subsp. tauschii]	4.36784	1.58507	1.46238	0.0309797	1	up
TRITD1Av1G035170	predicted protein [Hordeum vulgare subsp. vulgare]	156.258	57.4686	1.44308	0.0309993	1	up
TRITD1Av1G023780	WRKY transcription factor [Triticum aestivum];putative WRKY transcription factor 33 [Triticum urartu]	26.1303	9.59783	1.44495	0.0310518	1	up
TRITD5Av1G011660	predicted protein [Hordeum vulgare subsp. vulgare];hypothetical protein TRIUR3_20883 [Triticum urartu]	4.25031	1.54933	1.45593	0.0311117	1	up
TRITD7Bv1G014310	protochlorophyllide-dependent translocon component 52, chloroplastic-like [Aegilops tauschii subsp. tauschii]	23.4205	63.1195	-1.43032	0.0312949	1	down
TRITD3Av1G089410	probable peptide/nitrate transporter At3g43790 [Aegilops tauschii subsp. tauschii]	6.70168	18.0846	-1.43216	0.0315028	1	down
TRITD2Bv1G076400	predicted protein [Hordeum vulgare subsp. vulgare]	1.38437	3.79239	-1.45388	0.0316037	1	down
TRITD6Av1G143420	RNA-binding protein 42-like [Aegilops tauschii subsp. tauschii];hypothetical protein TRIUR3_13561 [Triticum urartu]	43.1225	15.8811	1.44113	0.0316138	1	up
TRITD5Bv1G199750	uncharacterized protein LOC109734275 isoform X2 [Aegilops tauschii subsp. tauschii]	1.25885	3.44439	-1.45215	0.0316742	1	down
TRITD2Av1G293290	Anti-H(O) lectin [Triticum urartu];L-type lectin-domain containing receptor kinase IX.1 [Triticum urartu]	2.8888	1.04682	1.46446	0.0316768	1	up
TRITD3Bv1G224000	unnamed protein product [Triticum aestivum]	3.10559	1.12132	1.46967	0.0317917	1	up
TRITD3Av1G051270	Subtilisin-like protease [Triticum urartu]	1.30551	0.471785	1.46841	0.0318483	1	up
TRITD4Av1G164110	NAC domain-containing protein 71-like [Aegilops tauschii subsp. tauschii];NAC domain-containing protein 71 [Triticum urartu]	0.798724	2.25814	-1.49937	0.0318796	1	down
TRITD5Av1G141400	glutamate receptor 2.8-like [Aegilops tauschii subsp. tauschii];Glutamate receptor 2.7 [Triticum urartu]	1.09186	0.3932	1.47346	0.032313	1	up
TRITD6Bv1G223070	AT-hook motif nuclear-localized protein 9-like [Aegilops tauschii subsp. tauschii]	4.15979	1.51536	1.45685	0.0323197	1	up
TRITD2Bv1G147090	serine/threonine-protein kinase D6PK-like [Aegilops tauschii subsp. tauschii]	2.81241	7.62954	-1.43979	0.0323552	1	down
TRITD1Av1G173190	uncharacterized protein LOC109740315 [Aegilops tauschii subsp. tauschii];Periplasmic beta-glucosidase [Triticum urartu]	2.60655	7.00765	-1.42679	0.0324194	1	down
TRITD3Bv1G275040	unnamed protein product [Triticum aestivum]	12.652	4.6321	1.44963	0.0326154	1	up
TRITD3Av1G202650	hypothetical protein TRIUR3_27782 [Triticum urartu];salicylic acid-binding protein 2-like [Aegilops tauschii subsp. tauschii]	1.40382	3.8192	-1.44391	0.0326734	1	down
TRITD6Av1G223750	uncharacterized protein LOC109785961 [Aegilops tauschii subsp. tauschii]	3.57084	1.2959	1.46231	0.0327838	1	up
TRITD7Bv1G083970	cytochrome P450 monooxygenase [Triticum aestivum]	4.21814	1.55232	1.44219	0.0329359	1	up
TRITD7Av1G251800	ROR1 [Triticum aestivum]	28.518	10.5774	1.43089	0.0330938	1	up
TRITD3Av1G001770	receptor-like protein kinase [Triticum aestivum];G-type lectin S-receptor-like serine/threonine-protein kinase SD2-5 [Aegilops tauschii subsp. tauschii]	1.46779	3.95895	-1.43147	0.0331346	1	down
TRITD7Bv1G218520	protein INVOLVED IN DE NOVO 2-like [Aegilops tauschii subsp. tauschii];putative transcription factor X1 [Triticum monococcum]	18.8823	7.02533	1.4264	0.0332102	1	up
TRITD1Av1G197970	putative receptor-like protein kinase At3g47110 [Aegilops tauschii subsp. tauschii]	3.92768	1.44493	1.44268	0.0332271	1	up
TRITD5Av1G124340	WD repeat and HMG-box DNA-binding protein 1 [Aegilops tauschii subsp. tauschii];WD repeat and HMG-box DNA-binding protein 1 [Triticum urartu]	1.2968	3.4836	-1.42562	0.0333676	1	down
TRITD4Av1G219830	predicted protein [Hordeum vulgare subsp. vulgare];G-type lectin S-receptor-like serine/threonine-protein kinase At1g34300 [Aegilops tauschii subsp. tauschii]	7.31823	2.72005	1.42786	0.0334774	1	up
TRITD0Uv1G145460	Protein TRANSPARENT TESTA 12 [Triticum urartu]	6.63613	17.8503	-1.42753	0.0335205	1	down
TRITD2Bv1G243400	unnamed protein product [Triticum aestivum]	3.37638	1.24531	1.43898	0.033589	1	up
TRITD4Av1G196650	hypothetical protein TRIUR3_25216 [Triticum urartu]	5.38556	1.96071	1.45772	0.0335976	1	up
TRITD4Av1G166940	cysteine-rich receptor-like protein kinase 25 [Aegilops tauschii subsp. tauschii]	35.1808	13.1043	1.42474	0.0336215	1	up
TRITD3Av1G185990	unnamed protein product [Triticum aestivum];Protein SPA1-RELATED 3 [Triticum urartu]	8.64493	22.9562	-1.40896	0.0340222	1	down
TRITD1Av1G108300	pentatricopeptide repeat-containing protein At2g20710, mitochondrial-like [Aegilops tauschii subsp. tauschii]	0.68975	1.89621	-1.45897	0.0340667	1	down
TRITD6Bv1G180330	Protease Do-like 9 [Triticum urartu]	8.25641	3.06948	1.42752	0.034184	1	up
TRITD2Av1G029750	thaumatin-like protein [Aegilops tauschii subsp. tauschii]	30.7854	11.4826	1.42279	0.0341994	1	up
TRITD1Av1G197980	hypothetical protein C2845_PM11G17020 [Panicum miliaceum]	4.89594	1.81144	1.43445	0.0342886	1	up
TRITD5Bv1G103120	D-protein [Hordeum vulgare];Nitrile-specifier protein 1 [Triticum urartu]	2.74194	1.00109	1.45363	0.0344498	1	up
TRITD3Bv1G141230	lipid phosphate phosphatase 2-like [Aegilops tauschii subsp. tauschii];unnamed protein product [Triticum aestivum]	5.21913	1.92149	1.44158	0.0344749	1	up
TRITD0Uv1G094690	putative disease resistance protein [Triticum aestivum]	9.03905	3.38578	1.41668	0.0345119	1	up
TRITD1Bv1G146730	uncharacterized protein LOC109744843 [Aegilops tauschii subsp. tauschii]	1.46517	0.53429	1.45537	0.0346425	1	up
TRITD1Bv1G194550	phospholipase D beta 1-like [Aegilops tauschii subsp. tauschii];Phospholipase D beta 1 [Triticum urartu]	26.5232	9.95878	1.41321	0.0346736	1	up
TRITD7Bv1G158080	polyamine oxidase-like [Aegilops tauschii subsp. tauschii]	3.83339	1.42036	1.43237	0.0347015	1	up
TRITD3Av1G284780	uncharacterized protein LOC109766776 [Aegilops tauschii subsp. tauschii]	3.9494	1.45534	1.44027	0.0347254	1	up
TRITD5Bv1G168190	F-box protein PP2-A13-like [Aegilops tauschii subsp. tauschii];predicted protein [Hordeum vulgare subsp. vulgare]	3.72661	9.92739	-1.41355	0.0347589	1	down
TRITD2Bv1G220600	uncharacterized protein LOC109738403 [Aegilops tauschii subsp. tauschii]	12.8891	4.83963	1.41318	0.0347658	1	up
TRITD5Av1G175370	acyl-coenzyme A thioesterase 9, mitochondrial [Aegilops tauschii subsp. tauschii];hypothetical protein TRIUR3_18585 [Triticum urartu]	6.2994	16.6792	-1.40476	0.034768	1	down
TRITD3Bv1G005250	probable F-box protein At1g44080 [Aegilops tauschii subsp. tauschii]	3.70294	1.36374	1.4411	0.0348325	1	up
TRITD0Uv1G000440	Disease resistance protein RPM1 [Triticum urartu]	83.957	31.6196	1.40883	0.0350255	1	up
TRITD7Bv1G051810	uncharacterized protein LOC109753877 [Aegilops tauschii subsp. tauschii]	2.00052	0.744225	1.42656	0.0350676	1	up
TRITD4Bv1G042820	calcium-dependent protein kinase [Triticum aestivum];Calcium-dependent protein kinase SK5 [Triticum urartu]	13.4364	5.04471	1.41331	0.0351218	1	up
TRITD7Bv1G013420	probable galactinol--sucrose galactosyltransferase 6 [Aegilops tauschii subsp. tauschii]	14.6943	5.52667	1.41078	0.0351353	1	up
TRITD1Av1G209190	mitogen activated protein kinase 20-5 [Triticum aestivum]	3.33023	1.23742	1.42828	0.0351362	1	up
TRITD3Av1G064930	hypothetical protein TRIUR3_14199 [Triticum urartu]	1.60252	4.2435	-1.40491	0.0351457	1	down
TRITD1Bv1G169190	CBL-interacting protein kinase 28 [Triticum aestivum];CBL-interacting protein kinase 28 [Triticum urartu]	1.16186	3.1201	-1.42516	0.0353794	1	down
TRITD7Bv1G069830	glycerophosphodiester phosphodiesterase GDPDL4-like [Aegilops tauschii subsp. tauschii]	86.8671	32.7605	1.40685	0.0354817	1	up
TRITD4Bv1G196570	hydroxymethylglutaryl-CoA synthase-like [Aegilops tauschii subsp. tauschii];Hydroxymethylglutaryl-CoA synthase [Triticum urartu]	2.72044	1.00491	1.43677	0.0356478	1	up
TRITD3Av1G001460	glycosyltransferase, HGA-like, putative,expressed [Triticum aestivum];uncharacterized protein LOC109776406 [Aegilops tauschii subsp. tauschii];hypothetical protein TRIUR3_05430 [Triticum urartu]	7.97719	2.98964	1.41591	0.0356884	1	up
TRITD7Av1G232580	G-type lectin S-receptor-like serine/threonine-protein kinase At2g19130 [Aegilops tauschii subsp. tauschii]	1.78021	0.654968	1.44255	0.03573	1	up
TRITD4Av1G212230	26S proteasome non-ATPase regulatory subunit 12 [Triticum urartu]	15.5694	40.9271	-1.39434	0.0357466	1	down
TRITD1Bv1G216430	50S ribosomal protein L12, chloroplastic-like [Aegilops tauschii subsp. tauschii]	20.9746	7.88176	1.41205	0.0358116	1	up
TRITD6Av1G011200	wall-associated receptor kinase 2-like [Aegilops tauschii subsp. tauschii]	1.35016	0.495947	1.44487	0.0360365	1	up
TRITD7Av1G270170	chaperone protein dnaJ 11, chloroplastic-like [Aegilops tauschii subsp. tauschii]	27.0354	10.1684	1.41076	0.036055	1	up
TRITD1Av1G132960	chitinase 8-like [Aegilops tauschii subsp. tauschii];24.8 kDa class II endochitinase-antifreeze protein precursor [Secale cereale];Chitinase 8 [Triticum urartu]	38.5797	14.5966	1.40221	0.0361804	1	up
TRITD3Bv1G090810	unnamed protein product [Triticum aestivum]	8.17554	3.02465	1.43455	0.0361862	1	up
TRITD4Av1G261300	uncharacterized protein LOC109767506 [Aegilops tauschii subsp. tauschii];hypothetical protein TRIUR3_11240 [Triticum urartu]	2.25033	0.837195	1.4265	0.0362642	1	up
TRITD3Bv1G177420	Subtilisin-like protease [Triticum urartu];unnamed protein product [Triticum aestivum]	0.543125	1.45856	-1.42519	0.0363406	1	down
TRITD4Bv1G023510	protein DETOXIFICATION 29-like isoform X1 [Aegilops tauschii subsp. tauschii];protein DETOXIFICATION 29-like [Aegilops tauschii subsp. tauschii];Protein TRANSPARENT TESTA 12 [Triticum urartu]	0.411057	1.10527	-1.42699	0.0363454	1	down
TRITD6Av1G044200	L-type lectin-domain containing receptor kinase IV.1-like [Aegilops tauschii subsp. tauschii];L-type lectin-domain containing receptor kinase IV.1 [Triticum urartu]	2.87539	1.08326	1.40838	0.0366416	1	up
TRITD5Bv1G177670	hypothetical protein TRIUR3_13626 [Triticum urartu]	1.53197	0.561189	1.44882	0.0368261	1	up
TRITD6Bv1G042270	hypothetical protein TRIUR3_17676 [Triticum urartu];protein PTST, chloroplastic-like isoform X1 [Aegilops tauschii subsp. tauschii]	2.67355	7.04498	-1.39784	0.036854	1	down
TRITD1Bv1G112890	thylakoid lumenal 17.4 kDa protein, chloroplastic-like [Aegilops tauschii subsp. tauschii]	83.9966	31.9151	1.39609	0.0368798	1	up
TRITD1Bv1G222630	pentatricopeptide repeat-containing protein At4g01030, mitochondrial-like [Aegilops tauschii subsp. tauschii];predicted protein [Hordeum vulgare subsp. vulgare]	2.9428	1.10834	1.40878	0.036996	1	up
TRITD5Av1G220970	UDP-glycosyltransferase 73E1-like [Aegilops tauschii subsp. tauschii]	1.30502	3.45415	-1.40426	0.0370255	1	down
TRITD6Av1G171800	DNA-binding protein SMUBP-2-like [Aegilops tauschii subsp. tauschii];predicted protein [Hordeum vulgare subsp. vulgare]	6.56223	17.1383	-1.38497	0.0370556	1	down
TRITD6Bv1G071240	probable peroxygenase 5 [Aegilops tauschii subsp. tauschii]	130.615	340.481	-1.38226	0.037108	1	down
TRITD6Av1G205600	lysine ketoglutarate reductase/saccharopine dehydrogenase [Triticum turgidum];Alpha-aminoadipic semialdehyde synthase [Triticum urartu]	4.92296	12.8673	-1.38612	0.0371119	1	down
TRITD2Bv1G159250	protein bangles and beads-like [Aegilops tauschii subsp. tauschii];predicted protein [Hordeum vulgare subsp. vulgare]	36.1653	13.7482	1.39537	0.037171	1	up
TRITD2Av1G267980	unnamed protein product [Triticum aestivum];Cytochrome P450 84A1 [Triticum urartu]	1.52455	0.562017	1.4397	0.037332	1	up
TRITD6Av1G074730	cinnamate beta-D-glucosyltransferase-like [Aegilops tauschii subsp. tauschii]	2.44505	6.41687	-1.392	0.0374884	1	down
TRITD1Av1G192120	flavonoid 3',5'-hydroxylase 1-like 1 [Triticum aestivum]	13.5249	5.10774	1.40486	0.0375292	1	up
TRITD5Bv1G139030	probable serine/threonine-protein kinase PBL9 isoform X2 [Aegilops tauschii subsp. tauschii];Protein kinase APK1B, chloroplastic [Triticum urartu];receptor like protein kinase S.2-like isoform X1 [Aegilops tauschii subsp. tauschii]	9.49223	3.61511	1.39271	0.0377116	1	up
TRITD5Av1G152110	purine permease 3-like [Aegilops tauschii subsp. tauschii];hypothetical protein TRIUR3_29861 [Triticum urartu]	3.79622	9.94059	-1.38877	0.0377918	1	down
TRITD5Bv1G161640	probable UDP-arabinose 4-epimerase 1 [Aegilops tauschii subsp. tauschii]	1.0553	2.79913	-1.40732	0.0378817	1	down
TRITD1Bv1G024370	LEC14B protein-like isoform X1 [Aegilops tauschii subsp. tauschii];LEC14B protein [Triticum urartu];LEC14B protein-like isoform X2 [Aegilops tauschii subsp. tauschii]	1.16862	3.09786	-1.40646	0.0378944	1	down
TRITD6Av1G171330	pectin acetylesterase 8-like [Aegilops tauschii subsp. tauschii];hypothetical protein TRIUR3_33758 [Triticum urartu]	5.01303	1.89914	1.40033	0.0379109	1	up
TRITD6Av1G141150	probable aquaporin PIP2-2 [Aegilops tauschii subsp. tauschii];plasma membrane intrinsic protein 2 [Triticum aestivum]	2.12984	5.5764	-1.38859	0.0379188	1	down
TRITD5Bv1G099680	kinesin-like protein KIN-4A isoform X1 [Aegilops tauschii subsp. tauschii];kinesin-like protein KIN-4A isoform X2 [Aegilops tauschii subsp. tauschii];Chromosome-associated kinesin KIF4A [Triticum urartu]	1.4667	3.83265	-1.38577	0.0379307	1	down
TRITD7Bv1G134420	predicted protein [Hordeum vulgare subsp. vulgare]	3.57547	1.3293	1.42747	0.0379437	1	up
TRITD5Bv1G094790	ferritin-1, chloroplastic-like [Aegilops tauschii subsp. tauschii];Ferritin-1, chloroplastic [Triticum urartu]	51.6717	134.167	-1.37658	0.0379783	1	down
TRITD5Av1G170810	uncharacterized protein At4g22758 [Aegilops tauschii subsp. tauschii]	5.20702	1.95143	1.41593	0.0380678	1	up
TRITD3Bv1G283060	hypothetical protein GQ55_8G193500 [Panicum hallii var. hallii]	0.291444	0.776675	-1.41409	0.0380715	1	down
TRITD3Av1G199250	conserved oligomeric Golgi complex subunit 1 [Aegilops tauschii subsp. tauschii];unnamed protein product [Triticum aestivum]	2.98711	7.77327	-1.37977	0.0382254	1	down
TRITD3Av1G263320	Eukaryotic peptide chain release factor subunit 1-1 [Triticum urartu]	7.94452	3.01879	1.39599	0.0382295	1	up
TRITD3Bv1G155110	LEAF RUST 10 DISEASE-RESISTANCE LOCUS RECEPTOR-LIKE PROTEIN KINASE-like 2.1 isoform X1 [Aegilops tauschii subsp. tauschii];LEAF RUST 10 DISEASE-RESISTANCE LOCUS RECEPTOR-LIKE PROTEIN KINASE-like 2.4 isoform X3 [Aegilops tauschii subsp. tauschii];hypothetical protein TRIUR3_06249 [Triticum urartu];LEAF RUST 10 DISEASE-RESISTANCE LOCUS RECEPTOR-LIKE PROTEIN KINASE-like 2.1 isoform X3 [Oryza sativa …	3.16954	1.20707	1.39277	0.0383031	1	up
TRITD3Av1G156050	GDSL esterase/lipase At1g28600-like isoform X1 [Aegilops tauschii subsp. tauschii];GDSL esterase/lipase At1g28600-like isoform X2 [Aegilops tauschii subsp. tauschii]	4.02644	10.4627	-1.37768	0.0383946	1	down
TRITD3Bv1G074050	unnamed protein product [Triticum aestivum]	34.9726	13.3878	1.38531	0.0384651	1	up
TRITD6Bv1G145190	predicted protein [Hordeum vulgare subsp. vulgare]	1.37608	3.61589	-1.39378	0.03855	1	down
TRITD4Bv1G186740	chitin elicitor-binding protein-like [Aegilops tauschii subsp. tauschii]	5.71818	2.1665	1.40019	0.0386531	1	up
TRITD5Bv1G240920	G-type lectin S-receptor-like serine/threonine-protein kinase At1g34300 [Aegilops tauschii subsp. tauschii]	3.65822	1.38447	1.4018	0.038663	1	up
TRITD7Av1G198050	uncharacterized protein LOC109742279 [Aegilops tauschii subsp. tauschii]	16.542	6.34143	1.38325	0.0386907	1	up
TRITD3Av1G207260	unnamed protein product [Triticum aestivum];probable LRR receptor-like serine/threonine-protein kinase At2g28960 [Aegilops tauschii subsp. tauschii];probable LRR receptor-like serine/threonine-protein kinase At1g51810 [Aegilops tauschii subsp. tauschii]	0.352262	0.917736	-1.38143	0.0389649	1	down
TRITD5Bv1G244540	Putative receptor protein kinase ZmPK1 [Triticum urartu]	6.39572	16.5313	-1.37002	0.0390892	1	down
TRITD6Bv1G219180	G-type lectin S-receptor-like serine/threonine-protein kinase B120 isoform X1 [Aegilops tauschii subsp. tauschii];G-type lectin S-receptor-like serine/threonine-protein kinase B120 [Aegilops tauschii subsp. tauschii]	2.52678	0.967618	1.38479	0.0391027	1	up
TRITD7Av1G264740	hypothetical protein TRIUR3_08575 [Triticum urartu];putative FBD-associated F-box protein At1g55030 isoform X1 [Aegilops tauschii subsp. tauschii]	1.33163	0.499347	1.41508	0.0392269	1	up
TRITD1Av1G220840	galactoside 2-alpha-L-fucosyltransferase-like [Aegilops tauschii subsp. tauschii];Galactoside 2-alpha-L-fucosyltransferase [Triticum urartu];iron/phytosiderophore transporter [Avena sativa]	4.31449	1.65259	1.38446	0.0392436	1	up
TRITD5Bv1G200400	Calcium-activated outward-rectifying potassium channel 1 [Triticum urartu]	20.6812	7.93955	1.38119	0.0392983	1	up
TRITD7Av1G210100	protein STRUBBELIG-RECEPTOR FAMILY 8-like [Aegilops tauschii subsp. tauschii];Protein STRUBBELIG-RECEPTOR FAMILY 8 [Triticum urartu]	3.26601	1.24406	1.39247	0.0393212	1	up
TRITD6Av1G225070	Disease resistance protein RPM1 [Triticum urartu]	3.32397	1.25281	1.40774	0.0393435	1	up
TRITD2Bv1G210250	KO2 protein [Aegilops speltoides]	13.9876	36.0825	-1.36716	0.0393465	1	down
TRITD5Bv1G128140	transmembrane protein 87A [Aegilops tauschii subsp. tauschii];Transmembrane protein 87A [Triticum urartu]	0.621543	1.64803	-1.40682	0.0395253	1	down
TRITD4Bv1G033110	predicted protein [Hordeum vulgare subsp. vulgare];probable disease resistance protein RXW24L [Aegilops tauschii subsp. tauschii]	7.83121	3.01385	1.37763	0.039712	1	up
TRITD2Av1G064210	unnamed protein product [Triticum aestivum]	0.6453	1.68864	-1.38782	0.0397349	1	down
TRITD6Av1G003610	Anthranilate N-benzoyltransferase protein 1 [Triticum urartu]	1.51142	3.91387	-1.37269	0.039908	1	down
TRITD2Bv1G035060	TPA: NAC transcription factor [Hordeum vulgare subsp. vulgare];NAC domain-containing protein 29-like protein [Triticum aestivum]	1.35329	3.55277	-1.39247	0.0399282	1	down
TRITD5Av1G150280	probable carboxylesterase 7 [Aegilops tauschii subsp. tauschii]	1.13866	3.00501	-1.40004	0.0399626	1	down
TRITD0Uv1G043630	protein TIFY 10c-like [Aegilops tauschii subsp. tauschii];hypothetical protein TRIUR3_32679 [Triticum urartu]	7.63627	2.91567	1.38904	0.0399855	1	up
TRITD4Bv1G145590	cytochrome P450 94B3-like [Aegilops tauschii subsp. tauschii]	1.48052	3.87645	-1.38864	0.0400214	1	down
TRITD7Bv1G219270	formamidopyrimidine-DNA glycosylase isoform X1 [Aegilops tauschii subsp. tauschii];formamidopyrimidine-DNA glycosylase isoform X2 [Aegilops tauschii subsp. tauschii]	3.16542	8.18421	-1.37045	0.0401003	1	down
TRITD6Av1G171440	rop guanine nucleotide exchange factor 14 [Aegilops tauschii subsp. tauschii];Rop guanine nucleotide exchange factor 1 [Triticum urartu]	0.504144	1.37272	-1.44513	0.0401305	1	down
TRITD5Bv1G068770	flavonoid 3',5'-hydroxylase 1-like 1 [Triticum aestivum]	10.284	3.93165	1.3872	0.0404507	1	up
TRITD6Av1G059330	uncharacterized protein LOC109772337 [Aegilops tauschii subsp. tauschii]	9.26714	23.8512	-1.36387	0.0405596	1	down
TRITD5Bv1G221460	AAA-ATPase At3g28510-like [Aegilops tauschii subsp. tauschii]	2.17612	0.824587	1.40002	0.0406491	1	up
TRITD1Bv1G228550	uncharacterized protein LOC109754650 isoform X1 [Aegilops tauschii subsp. tauschii];uncharacterized protein LOC109754650 isoform X2 [Aegilops tauschii subsp. tauschii];uncharacterized protein LOC109754662 [Aegilops tauschii subsp. tauschii]	2.39866	6.1876	-1.36715	0.0406643	1	down
TRITD1Bv1G016100	geraniol 8-hydroxylase-like [Aegilops tauschii subsp. tauschii]	0.703518	1.85992	-1.40258	0.0406646	1	down
TRITD3Av1G046540	receptor kinase-like protein Xa21 [Aegilops tauschii subsp. tauschii]	4.63251	1.77589	1.38325	0.040672	1	up
TRITD5Av1G255350	receptor like protein 42 [Brachypodium distachyon]	11.4655	4.441	1.36834	0.0408364	1	up
TRITD6Av1G010510	probable serine/threonine-protein kinase PIX13 isoform X3 [Aegilops tauschii subsp. tauschii];putative serine/threonine-protein kinase Cx32, chloroplastic [Triticum urartu]	14.6332	5.6601	1.37035	0.0408587	1	up
TRITD2Bv1G250150	methylthioribose kinase 1 [Aegilops tauschii subsp. tauschii]	91.1329	35.3696	1.36546	0.0409296	1	up
TRITD4Bv1G118070	SCAR-like protein 1 isoform X1 [Aegilops tauschii subsp. tauschii]	0.907028	0.344049	1.39853	0.0409455	1	up
TRITD0Uv1G034070	unnamed protein product [Triticum aestivum];hypothetical protein BRADI_4g28324v3, partial [Brachypodium distachyon]	1.50188	3.87263	-1.36654	0.0409548	1	down
TRITD1Av1G229360	F-box/FBD/LRR-repeat protein At3g26920-like [Aegilops tauschii subsp. tauschii]	1.99971	5.26628	-1.397	0.0411231	1	down
TRITD6Bv1G158820	ABA 8'-hydroxylase [Triticum aestivum];abscisic acid 8'-hydroxylase 1 [Aegilops tauschii subsp. tauschii];Abscisic acid 8'-hydroxylase 1 [Triticum urartu]	11.9891	4.64717	1.3673	0.0412193	1	up
TRITD2Av1G200840	agmatine deiminase [Aegilops tauschii subsp. tauschii]	15.8801	40.59	-1.3539	0.0413234	1	down
TRITD3Av1G014730	sulfoquinovosyl transferase SQD2-like [Aegilops tauschii subsp. tauschii];GDP-mannose-dependent alpha-mannosyltransferase [Triticum urartu]	22.1767	56.6429	-1.35285	0.041325	1	down
TRITD3Av1G054750	unnamed protein product [Triticum aestivum];hypothetical protein TRIUR3_24090 [Triticum urartu]	4.78811	1.81629	1.39846	0.0413964	1	up
TRITD6Bv1G159090	DNA-binding protein SMUBP-2-like [Aegilops tauschii subsp. tauschii];predicted protein [Hordeum vulgare subsp. vulgare]	11.7256	29.9283	-1.35185	0.041402	1	down
TRITD7Av1G263210	L-type lectin-domain containing receptor kinase IX.1 [Triticum urartu]	2.68621	1.03144	1.38092	0.0414163	1	up
TRITD7Bv1G002450	putative lipase YDR444W [Aegilops tauschii subsp. tauschii];predicted protein [Hordeum vulgare subsp. vulgare]	1.6021	0.601093	1.4143	0.041444	1	up
TRITD4Av1G069300	probable inactive receptor kinase At5g58300 [Aegilops tauschii subsp. tauschii]	0.575284	1.50905	-1.3913	0.041554	1	down
TRITD1Av1G020520	Protein IQ-DOMAIN 1 [Triticum urartu]	2.84181	7.29128	-1.35936	0.0416201	1	down
TRITD5Bv1G131260	WAT1-related protein At4g30420-like [Aegilops tauschii subsp. tauschii];Auxin-induced protein 5NG4 [Triticum urartu]	2.64519	6.79653	-1.36143	0.0416289	1	down
TRITD5Av1G208350	CASP-like protein 5C1 [Aegilops tauschii subsp. tauschii]	2.96745	7.71373	-1.37821	0.0418495	1	down
TRITD5Bv1G048060	glutaredoxin-C15-like [Aegilops tauschii subsp. tauschii]	8.22252	3.12804	1.39432	0.041952	1	up
TRITD5Av1G156340	putative galacturonosyltransferase 4 [Triticum urartu]	1.77414	4.55148	-1.35922	0.0420441	1	down
TRITD6Av1G212840	GPI transamidase component PIG-T [Triticum urartu]	0.564565	1.47279	-1.38334	0.0420486	1	down
TRITD7Bv1G194830	putative disease resistance protein At1g58400 [Aegilops tauschii subsp. tauschii]	8.99281	3.50142	1.36083	0.0420613	1	up
TRITD5Av1G190940	hypothetical protein TRIUR3_11978 [Triticum urartu];protein NLP1-like isoform X1 [Aegilops tauschii subsp. tauschii]	3.14281	8.01556	-1.35075	0.0420926	1	down
TRITD4Av1G141340	probable proline transporter 2 [Aegilops tauschii subsp. tauschii]	30.5082	11.8946	1.35889	0.0421081	1	up
TRITD4Av1G254470	ruBisCO large subunit-binding protein subunit beta, chloroplastic [Aegilops tauschii subsp. tauschii];RuBisCO large subunit-binding protein subunit beta, chloroplastic [Triticum urartu];RecName: Full=RuBisCO large subunit-binding protein subunit beta, chloroplastic; AltName: Full=60 kDa chaperonin subunit beta; AltName: Full=CPN-60 beta	480.322	187.682	1.35571	0.0421999	1	up
TRITD2Av1G193780	hypothetical protein TRIUR3_18329 [Triticum urartu]	2.53993	6.57281	-1.37172	0.0422901	1	down
TRITD0Uv1G058890	oligopeptide transporter 7-like [Aegilops tauschii subsp. tauschii];Oligopeptide transporter 7 [Triticum urartu]	1.35171	3.46366	-1.35751	0.0423004	1	down
TRITD6Bv1G133070	Two-component response regulator-like PRR1 [Triticum urartu]	5.29129	13.4828	-1.34943	0.0423781	1	down
TRITD3Av1G283430	unnamed protein product [Triticum aestivum]	70.9854	180.101	-1.34321	0.042529	1	down
TRITD6Av1G226750	outer envelope pore protein 21, chloroplastic [Aegilops tauschii subsp. tauschii]	7.57478	2.91526	1.37758	0.0426275	1	up
TRITD7Bv1G139900	anthocyanidin 5,3-O-glucosyltransferase-like [Aegilops tauschii subsp. tauschii];Anthocyanidin 5,3-O-glucosyltransferase [Triticum urartu]	0.892118	2.31835	-1.37779	0.0426481	1	down
TRITD3Av1G256230	unnamed protein product [Triticum aestivum];Polygalacturonase inhibitor [Triticum urartu]	8.03232	3.11434	1.36689	0.0426633	1	up
TRITD2Av1G031220	unnamed protein product [Triticum aestivum];3-oxo-5-alpha-steroid 4-dehydrogenase 1 [Aegilops tauschii subsp. tauschii]	11.5068	29.2525	-1.34607	0.0426689	1	down
TRITD1Bv1G051070	phenylalanine ammonia-lyase-like [Aegilops tauschii subsp. tauschii]	4.94156	1.91921	1.36445	0.0427201	1	up
TRITD5Av1G160480	cinnamoyl-CoA reductase 1-like [Aegilops tauschii subsp. tauschii];Dihydroflavonol-4-reductase [Triticum urartu];NAD(P)-binding Rossmann-fold superfamily protein [Zea mays]	51.7043	131.077	-1.34206	0.042743	1	down
TRITD1Av1G005720	uncharacterized protein LOC109764668 [Aegilops tauschii subsp. tauschii]	20.1548	7.82313	1.3653	0.0433191	1	up
TRITD5Bv1G028970	predicted protein [Hordeum vulgare subsp. vulgare]	1.6904	0.642787	1.39496	0.0434873	1	up
TRITD1Bv1G007270	protein NRT1/ PTR FAMILY 6.2 [Aegilops tauschii subsp. tauschii];Nitrate transporter 1.4 [Triticum urartu]	3.90036	1.51656	1.3628	0.0436191	1	up
TRITD1Bv1G126600	Monosaccharide-sensing protein 2 [Triticum urartu];monosaccharide-sensing protein 2 [Brachypodium distachyon]	44.1445	111.381	-1.33519	0.0438057	1	down
TRITD3Bv1G233230	unnamed protein product [Triticum aestivum]	12.5762	31.7177	-1.33459	0.0441405	1	down
TRITD1Av1G151270	threonine--tRNA ligase, mitochondrial 1 [Brachypodium distachyon]	0.738364	1.89195	-1.35747	0.0442214	1	down
TRITD6Bv1G222760	putative transporter arsB [Aegilops tauschii subsp. tauschii];Putative transporter arsB [Triticum urartu];predicted protein [Hordeum vulgare subsp. vulgare]	7.91561	19.9628	-1.33454	0.0443387	1	down
TRITD6Bv1G056710	L-type lectin-domain containing receptor kinase IV.1-like [Aegilops tauschii subsp. tauschii]	6.47599	2.5374	1.35175	0.0443804	1	up
TRITD5Bv1G221060	wall-associated receptor kinase 2-like [Aegilops tauschii subsp. tauschii]	9.93961	3.90964	1.34615	0.0444208	1	up
TRITD5Bv1G006970	cysteine synthase [Aegilops tauschii subsp. tauschii];Cysteine synthase [Triticum urartu]	812.159	320.619	1.3409	0.0444333	1	up
TRITD1Av1G180710	protein MALE DISCOVERER 1-like [Aegilops tauschii subsp. tauschii]	7.26328	2.84801	1.35066	0.0444541	1	up
TRITD4Bv1G015190	actin-1 [Aegilops tauschii subsp. tauschii]	6.39097	16.1415	-1.33667	0.0444621	1	down
TRITD2Bv1G209650	G-type lectin S-receptor-like serine/threonine-protein kinase SD2-5 [Aegilops tauschii subsp. tauschii];G-type lectin S-receptor-like serine/threonine-protein kinase SD2-5 [Triticum urartu]	4.99531	1.9634	1.34722	0.0445779	1	up
TRITD4Av1G041810	17.9 kDa class I heat shock protein-like [Aegilops tauschii subsp. tauschii];predicted protein [Hordeum vulgare subsp. vulgare]	18.0101	7.05212	1.35268	0.0446325	1	up
TRITD1Bv1G145660	hypothetical protein TRIUR3_24170 [Triticum urartu]	6.27915	2.44153	1.36279	0.0446715	1	up
TRITD5Bv1G250810	ribosome-binding factor PSRP1, chloroplastic-like [Aegilops tauschii subsp. tauschii]	473.433	187.079	1.33951	0.044672	1	up
TRITD7Bv1G065050	predicted protein [Hordeum vulgare subsp. vulgare]	3.4156	8.70275	-1.34933	0.044752	1	down
TRITD4Av1G055360	abscisic acid receptor PYL4-like [Aegilops tauschii subsp. tauschii]	6.60152	2.5644	1.36418	0.0448126	1	up
TRITD6Av1G226400	protein argonaute 1C-like isoform X2 [Aegilops tauschii subsp. tauschii];Protein argonaute 1C [Triticum urartu]	12.5085	4.93469	1.34188	0.0448597	1	up
TRITD1Bv1G106670	uncharacterized protein LOC109740946 [Aegilops tauschii subsp. tauschii]	14.6378	5.76187	1.34509	0.0449689	1	up
TRITD4Bv1G201760	hexose carrier protein HEX6-like [Aegilops tauschii subsp. tauschii];Hexose carrier protein HEX6 [Triticum urartu]	1.51921	3.86052	-1.34547	0.0451192	1	down
TRITD2Bv1G189110	disease resistance protein RPS2-like [Aegilops tauschii subsp. tauschii]	3.07069	1.20389	1.35085	0.045133	1	up
TRITD0Uv1G033880	putative disease resistance RPP13-like protein 3 [Aegilops tauschii subsp. tauschii]	3.82653	9.62143	-1.33022	0.0451599	1	down
TRITD4Av1G040360	Peroxidasin-like protein [Triticum urartu]	36.7132	14.4911	1.34113	0.045169	1	up
TRITD5Bv1G250370	beta-fructofuranosidase, insoluble isoenzyme 4-like [Aegilops tauschii subsp. tauschii];Beta-fructofuranosidase, insoluble isoenzyme 4 [Triticum urartu];fructan exohydrolase [Triticum aestivum]	3.9805	10.0275	-1.33294	0.0452396	1	down
TRITD1Av1G213020	receptor kinase-like protein Xa21 isoform X1 [Oryza sativa Japonica Group]	8.3957	21.0776	-1.32799	0.0452955	1	down
TRITD3Av1G254930	uncharacterized protein LOC109765321 [Aegilops tauschii subsp. tauschii]	4.03464	10.1748	-1.33449	0.0453221	1	down
TRITD3Bv1G234590	unnamed protein product [Triticum aestivum]	2.02655	0.776473	1.38402	0.0453818	1	up
TRITD3Bv1G266330	putative disease resistance protein RGA3 [Aegilops tauschii subsp. tauschii];disease resistance protein RGA2-like isoform X2 [Aegilops tauschii subsp. tauschii]	0.484328	1.2312	-1.34601	0.045462	1	down
TRITD3Av1G009140	predicted protein, partial [Hordeum vulgare subsp. vulgare]	21.3926	8.41017	1.3469	0.0454681	1	up
TRITD4Bv1G151510	probable beta-D-xylosidase 7 [Aegilops tauschii subsp. tauschii]	0.671312	1.71633	-1.35427	0.0455403	1	down
TRITD3Bv1G052060	unnamed protein product [Triticum aestivum];Boron transporter 4 [Triticum urartu];boron transporter 4-like [Aegilops tauschii subsp. tauschii]	2.84615	7.17481	-1.33393	0.0455751	1	down
TRITD5Av1G004330	ankyrin-1-like [Aegilops tauschii subsp. tauschii];ankyrin-3 isoform X2 [Brachypodium distachyon];Ankyrin-1 [Triticum urartu]	2.72363	6.86419	-1.33356	0.0456148	1	down
TRITD5Bv1G182040	LOW QUALITY PROTEIN: hypothetical protein SETIT_3G212100v2 [Setaria italica];unnamed protein product, partial [Vitis vinifera];Histone H4 [Triticum urartu]	8.27527	20.9531	-1.34029	0.0456725	1	down
TRITD5Bv1G204820	BTB/POZ domain-containing protein At3g50780 [Aegilops tauschii subsp. tauschii]	1.14644	2.91321	-1.34545	0.0456766	1	down
TRITD3Bv1G205240	unnamed protein product [Triticum aestivum]	4.85409	12.2309	-1.33326	0.045729	1	down
TRITD3Bv1G086100	unnamed protein product [Triticum aestivum]	7.0122	2.7677	1.34118	0.0457315	1	up
TRITD5Av1G202060	calmodulin-like protein 4 [Aegilops tauschii subsp. tauschii];Calmodulin-like protein 4 [Triticum urartu]	14.6715	5.79126	1.34107	0.0458407	1	up
TRITD6Av1G027810	zinc transporter 2-like isoform X2 [Aegilops tauschii subsp. tauschii];Zinc transporter 2 [Triticum urartu]	16.8579	6.67456	1.33669	0.0459234	1	up
TRITD3Bv1G205620	alpha-glucan phosphorylase, H isozyme,expressed [Triticum aestivum]	43.6528	109.094	-1.32142	0.0459257	1	down
TRITD6Bv1G203240	glutamate receptor 2.8-like [Aegilops tauschii subsp. tauschii]	1.30404	0.508134	1.35971	0.0459892	1	up
TRITD2Av1G014520	heavy metal-associated isoprenylated protein 1 [Triticum aestivum]	93.8941	37.27	1.33302	0.0460614	1	up
TRITD3Av1G016750	hypothetical protein TRIUR3_04710 [Triticum urartu]	12.2272	4.80101	1.34868	0.0460846	1	up
TRITD3Bv1G027400	Charged multivesicular body protein 5 [Triticum urartu];charged multivesicular body protein 5-like [Aegilops tauschii subsp. tauschii]	97.6636	38.8242	1.33086	0.046105	1	up
TRITD2Bv1G023960	IAA-amino acid hydrolase ILR1-like 8 [Aegilops tauschii subsp. tauschii]	2.5031	0.973424	1.36258	0.0461321	1	up
TRITD5Bv1G152210	U2AF small subunit [Triticum aestivum]	36.8889	14.652	1.33209	0.0462304	1	up
TRITD7Bv1G225300	Disease resistance protein RPM1 [Triticum urartu];putative disease resistance protein At1g58400 [Aegilops tauschii subsp. tauschii]	1.87212	4.68553	-1.32354	0.0462321	1	down
TRITD5Bv1G125940	predicted protein [Hordeum vulgare subsp. vulgare]	5.35791	2.11321	1.34224	0.0463161	1	up
TRITD5Av1G210010	proline-rich receptor-like protein kinase PERK4 [Aegilops tauschii subsp. tauschii];Proline-rich receptor-like protein kinase PERK4 [Triticum urartu]	1.36824	3.45555	-1.33659	0.0463436	1	down
TRITD2Bv1G223210	Sr21 [Triticum monococcum];NBS-LRR resistance protein S11A11 [Triticum aestivum]	17.2699	6.87101	1.32967	0.0463907	1	up
TRITD5Av1G227390	hypothetical protein TRIUR3_16131 [Triticum urartu]	2.22649	5.61271	-1.33392	0.0464123	1	down
TRITD3Av1G163300	probable choline kinase 2 isoform X2 [Aegilops tauschii subsp. tauschii];probable choline kinase 2 isoform X1 [Aegilops tauschii subsp. tauschii]	78.0956	31.1022	1.32822	0.0466089	1	up
TRITD3Av1G208730	glycerophosphodiester phosphodiesterase GDPD1, chloroplastic-like [Aegilops tauschii subsp. tauschii]	9.81248	24.4769	-1.31873	0.0466663	1	down
TRITD4Bv1G182010	probable serine/threonine-protein kinase At1g01540 [Aegilops tauschii subsp. tauschii]	14.3117	35.6717	-1.31758	0.046823	1	down
TRITD6Av1G171580	ABA 8'-hydroxylase [Triticum aestivum]	36.8712	14.7017	1.32652	0.0469516	1	up
TRITD1Av1G107460	uncharacterized protein LOC109746693 [Aegilops tauschii subsp. tauschii]	13.5201	5.34321	1.33933	0.0470306	1	up
TRITD2Av1G288250	RecName: Full=Fructan 6-exohydrolase; Flags: Precursor;fructan 6-exohydrolase [Aegilops tauschii subsp. tauschii];hypothetical protein TRIUR3_07535 [Triticum urartu];unnamed protein product [Triticum aestivum]	1.07546	2.69296	-1.32423	0.0470874	1	down
TRITD4Bv1G087000	uncharacterized protein LOC109736647 [Aegilops tauschii subsp. tauschii];hypothetical protein TRIUR3_31794 [Triticum urartu]	32.1572	79.9483	-1.31393	0.0471434	1	down
TRITD2Av1G022390	L-type lectin-domain containing receptor kinase IV.2 [Triticum urartu]	2.68526	1.04831	1.357	0.047199	1	up
TRITD0Uv1G074780	probable disease resistance RPP8-like protein 4 isoform X2 [Brachypodium distachyon]	7.75811	19.3746	-1.32039	0.0472609	1	down
TRITD2Av1G224130	cytokinin dehydrogenase 8-like [Aegilops tauschii subsp. tauschii]	1.42803	3.63267	-1.34701	0.0473152	1	down
TRITD3Av1G252600	uncharacterized protein LOC109783784 [Aegilops tauschii subsp. tauschii]	25.6826	10.2541	1.3246	0.0474568	1	up
TRITD2Av1G015200	glucose-6-phosphate 1-dehydrogenase 2, chloroplastic-like isoform X1 [Aegilops tauschii subsp. tauschii];Glucose-6-phosphate 1-dehydrogenase 2, chloroplastic [Triticum urartu]	13.5113	5.38207	1.32794	0.0475509	1	up
TRITD7Av1G246990	alpha-glucosidase isoform X1 [Aegilops tauschii subsp. tauschii];Alpha-glucosidase [Triticum urartu];alpha-glucosidase [Hordeum vulgare subsp. vulgare]	1.07109	0.415154	1.36736	0.0475739	1	up
TRITD5Bv1G144330	probable E3 ubiquitin-protein ligase XERICO [Aegilops tauschii subsp. tauschii]	3.14341	7.94078	-1.33695	0.047623	1	down
TRITD5Av1G112840	E3 ubiquitin-protein ligase KEG [Triticum urartu];E3 ubiquitin-protein ligase KEG [Brachypodium distachyon]	5.346	2.07186	1.36753	0.0477435	1	up
TRITD7Av1G198590	hypothetical protein TRIUR3_15866 [Triticum urartu]	7.11456	2.81189	1.33923	0.0477924	1	up
TRITD5Av1G034890	hypothetical protein TRIUR3_17056 [Triticum urartu];myb family transcription factor EFM-like [Aegilops tauschii subsp. tauschii]	2.43587	0.94723	1.36265	0.0479865	1	up
TRITD1Bv1G178720	unnamed protein product [Triticum aestivum];hypothetical protein TRIUR3_27041 [Triticum urartu];predicted protein, partial [Hordeum vulgare subsp. vulgare]	0.986343	2.50285	-1.34341	0.048031	1	down
TRITD6Bv1G206050	serine/arginine repetitive matrix protein 2-like [Aegilops tauschii subsp. tauschii];hypothetical protein TRIUR3_18060 [Triticum urartu]	1.59804	0.635597	1.33012	0.0483347	1	up
TRITD7Av1G004830	flavonoid 3',5'-hydroxylase 1-like 1 [Triticum aestivum]	16.2288	6.4623	1.32844	0.0485739	1	up
TRITD4Av1G211980	predicted protein [Hordeum vulgare subsp. vulgare]	2.74722	6.82755	-1.3134	0.0486581	1	down
TRITD0Uv1G036450	phospholipase D alpha 2-like [Aegilops tauschii subsp. tauschii]	1.70638	0.676258	1.33529	0.0488117	1	up
TRITD7Av1G025830	probable sulfate transporter 3.4 [Aegilops tauschii subsp. tauschii]	0.914945	2.2911	-1.32429	0.0488741	1	down
TRITD7Av1G061590	Beta-1,3-galactosyltransferase 15 [Triticum urartu]	3.36208	1.3384	1.32885	0.0489257	1	up
TRITD4Bv1G116300	Medium-chain-fatty-acid--CoA ligase [Triticum urartu];acetate/butyrate--CoA ligase AAE7, peroxisomal-like [Aegilops tauschii subsp. tauschii]	10.2706	25.3473	-1.30331	0.0490861	1	down
TRITD0Uv1G044370	uncharacterized protein LOC109784816 [Aegilops tauschii subsp. tauschii];hypothetical protein TRIUR3_12451 [Triticum urartu]	3.52345	8.70184	-1.30433	0.0491223	1	down
TRITD6Av1G226430	G-type lectin S-receptor-like serine/threonine-protein kinase B120 isoform X1 [Brachypodium distachyon]	8.00208	3.18416	1.32946	0.0492355	1	up
TRITD1Av1G164440	putative disease resistance protein RGA4 [Aegilops tauschii subsp. tauschii]	5.87082	2.35899	1.31539	0.0492854	1	up
TRITD2Av1G232400	pentatricopeptide repeat-containing protein At5g13770, chloroplastic [Aegilops tauschii subsp. tauschii]	8.93932	22.0667	-1.30363	0.0493042	1	down
TRITD3Bv1G275580	predicted protein [Hordeum vulgare subsp. vulgare]	10.1604	4.08085	1.31602	0.0495761	1	up
TRITD2Bv1G041320	myb family transcription factor EFM-like [Aegilops tauschii subsp. tauschii]	3.2685	1.29339	1.33747	0.0496789	1	up
TRITD5Av1G194560	alkane hydroxylase MAH1-like [Aegilops tauschii subsp. tauschii]	0.945802	2.38354	-1.3335	0.0496955	1	down
TRITD6Bv1G213010	26S protease regulatory subunit 6A-like protein [Triticum urartu]	2.12953	5.37994	-1.33705	0.0497254	1	down
TRITD5Av1G248760	Palmitoyl-protein thioesterase 1 [Triticum urartu]	25.374	10.2282	1.3108	0.0498913	1	up
TRITD7Bv1G171080	Peptide transporter PTR2 [Triticum urartu]	1.92169	0.762164	1.3342	0.0498944	1	up

## Sheet: AtWC_G vs AtCC_G
Table S11 continued. Differentially expressed genes between treatment groups with a different parent treatment factor.
Gene ID	Description	FPKM.AtWC_G	FPKM.AtCC_G	log2(fold-change)	pval	qval	regulation
TRITD4Av1G220770	hypothetical protein GLYMA_13G013300 [Glycine max]	12679.4	31.1291	8.67001	1.05928e-21	3.33345e-17	up
TRITD3Bv1G012280	unnamed protein product [Triticum aestivum]	148.854	1.53334	6.60107	2.13827e-15	3.36446e-11	up
TRITD4Av1G258660	probable polygalacturonase isoform X2 [Aegilops tauschii subsp. tauschii];predicted protein [Hordeum vulgare subsp. vulgare]	25.6043	0.990334	4.69233	7.19001e-10	7.54208e-06	up
TRITD3Bv1G246130	unnamed protein product [Triticum aestivum];Germ cell-less protein-like 1 [Triticum urartu]	13.517	0.528377	4.67707	9.97095e-10	7.8444e-06	up
TRITD1Av1G019280	hypothetical protein TRIUR3_15065 [Triticum urartu]	95.2009	4.28911	4.47222	3.97321e-09	2.50066e-05	up
TRITD2Bv1G250350	disease resistance protein RPP13-like [Aegilops tauschii subsp. tauschii];unnamed protein product [Triticum aestivum]	11.8608	0.739531	4.00345	5.76693e-08	0.000302466	up
TRITD6Bv1G020780	alpha-gliadin, partial [Triticum spelta];alpha-gliadin, partial [Triticum aestivum]	1763.96	123.691	3.834	1.20423e-07	0.000541368	up
TRITD3Bv1G267110	unnamed protein product [Triticum aestivum]	1.32404	17.7809	-3.74731	4.5426e-07	0.00178689	down
TRITD6Bv1G219250	uncharacterized protein LOC109740024 [Aegilops tauschii subsp. tauschii]	6.95675	87.648	-3.65524	7.73831e-07	0.00265839	down
TRITD3Bv1G076140	RNA polymerase alpha subunit (chloroplast) [Triticum aestivum];RNA polymerase alpha subunit (chloroplast) [Elymus gmelinii];ribosomal protein S11 (plastid) [Aristida purpurea];OSJNBa0061C08.8 [Oryza sativa Japonica Group];RNA polymerase alpha subunit (chloroplast) [Elymus canadensis];DNA-directed RNA polymerase subunit alpha [Medicago truncatula];DNA-directed RNA polymerase subunit alpha [Triticu…	14.0536	1.19647	3.55408	8.44764e-07	0.00265839	up
TRITD4Av1G205240	unnamed protein product [Triticum aestivum]	15.8636	1.40677	3.49526	1.2356e-06	0.00347255	up
TRITD3Bv1G255460	imp biosynthesis protein (chloroplast) [Oryza sativa Indica Group]	309.011	28.4475	3.44128	1.38271e-06	0.00347255	up
TRITD4Av1G254860	avenin-like b1 [Aegilops tauschii subsp. tauschii]	13.4739	154.662	-3.52088	1.43453e-06	0.00347255	down
TRITD6Bv1G015710	uncharacterized protein LOC109786338 isoform X2 [Aegilops tauschii subsp. tauschii]	20.2161	1.85643	3.4449	1.57595e-06	0.0035424	up
TRITD3Bv1G076110	ribosomal protein L2 (chloroplast) [Littledalea racemosa];hypothetical protein OrsajCp070 (plastid) [Oryza sativa Japonica Group];ribosomal protein L2 [Festuca pratensis];hypothetical protein SETIT_J015400v2 [Setaria italica];unnamed protein product [Triticum aestivum];hypothetical protein BRADI_5g05657v3 [Brachypodium distachyon]	15.4498	1.3912	3.47318	1.69837e-06	0.00356306	up
TRITD1Av1G099700	NADPH-quinone oxidoreductase subunit 2 [Cinnamomum micranthum f. kanehirae];NADH-quinone oxidoreductase protein [Medicago truncatula];uncharacterized protein LOC112938704 [Oryza sativa Japonica Group];NADH-plastoquinone oxidoreductase subunit 2 [Festuca altissima];ribosomal protein S7 (plastid) [Danthonia californica];NAD(P)H-quinone oxidoreductase subunit 2 B, chloroplastic [Triticum urartu];NAD…	4.85105	0.451383	3.42587	2.23592e-06	0.00434656	up
TRITD3Bv1G041010	ATP synthase CF0 subunit III (chloroplast) [Chasmanthium latifolium]	48.2606	4.57822	3.39798	2.37222e-06	0.00434656	up
TRITD3Av1G278770	photosystem II protein D2 [Festuca ovina];photosystem II 44 kDa protein (chloroplast) [Agrostis stolonifera];hypothetical protein BRADI_1g70724v3 [Brachypodium distachyon];photosystem II CP43 chlorophyll apoprotein (chloroplast) [Commiphora foliacea];photosystem II CP43 chlorophyll apoprotein (chloroplast) [Sorghum bicolor];hypothetical protein SETIT_J018300v2 [Setaria italica]	8.89369	0.857763	3.37413	2.4862e-06	0.00434656	up
TRITD1Bv1G012310	photosystem II 47 kDa protein (chloroplast) [Triticum aestivum];Photosystem II CP47 reaction center protein [Zea mays]	19.1978	1.91525	3.32533	2.93904e-06	0.00468196	up
TRITD3Bv1G076130	ribosomal protein S3 (chloroplast) [Triticum aestivum];ribosomal protein L14 (chloroplast) [Triticum aestivum];ribosomal protein L16 (chloroplast) [Triticum aestivum];ribosomal protein S3 (chloroplast) [Aegilops comosa];ribosomal protein S3 (chloroplast) [Hordeum vulgare subsp. vulgare];ribosomal protein L22 (chloroplast) [Hordeum vulgare subsp. vulgare];50S ribosomal protein L14, chloroplastic […	17.9367	1.79382	3.3218	3.02052e-06	0.00468196	up
TRITD3Bv1G076350	photosystem I P700 chlorophyll a apoprotein A2 (chloroplast) [Triticum aestivum];photosystem I P700 apoprotein A1 (chloroplast) [Agrostis gigantea];photosystem I P700 apoprotein A2 (chloroplast) [Oryza sativa Japonica Group];PsaB (plastid) [Banisteriopsis caapi];unnamed protein product [Triticum aestivum];photosystem I P700 apoprotein A2 (chloroplast) [Hordeum vulgare subsp. vulgare];photosystem …	26.0312	2.65441	3.29378	3.12438e-06	0.00468196	up
TRITD0Uv1G033110	6-phosphogluconate dehydrogenase, decarboxylating 1 [Aegilops tauschii subsp. tauschii]	44.0906	4.50906	3.28957	3.31854e-06	0.00474688	up
TRITD3Av1G000540	unnamed protein product [Triticum aestivum];hypothetical protein TRIUR3_03253 [Triticum urartu];uncharacterized protein LOC109780091 [Aegilops tauschii subsp. tauschii]	14.3057	1.48573	3.26734	4.22025e-06	0.00577422	up
TRITD0Uv1G104260	ribosomal protein small subunit 13 (mitochondrion) [Aegilops speltoides]	36.4078	3.72053	3.29067	4.45998e-06	0.00584796	up
TRITD3Av1G045230	photosystem I P700 chlorophyll a apoprotein A2 (chloroplast) [Triticum aestivum]	13.0257	1.40099	3.21684	5.52651e-06	0.0067361	up
TRITD6Bv1G010660	ribulose-1,5-bisphosphate carboxylase/oxygenase large subunit (chloroplast) [Hordeum chilense]	42.9919	4.65385	3.20757	5.56543e-06	0.0067361	up
TRITD7Bv1G218460	puroindoline b-2 variant 3 [Triticum aestivum]	8.29501	81.1732	-3.29069	6.00079e-06	0.00699403	down
TRITD7Av1G028320	ATP synthase F0 subunit 1 (mitochondrion) [Oryza sativa Japonica Group]	16.2499	1.75558	3.2104	7.02059e-06	0.00789039	up
TRITD4Bv1G006660	Ankyrin-3 [Triticum urartu]	11.3232	1.2591	3.16882	9.10964e-06	0.00969425	up
TRITD4Av1G257210	4-hydroxyphenylacetaldehyde oxime monooxygenase-like [Sorghum bicolor]	8.78506	0.981953	3.16133	9.24171e-06	0.00969425	up
TRITD6Av1G226950	alpha-1,3-mannosyl-glycoprotein 2-beta-N-acetylglucosaminyltransferase-like [Aegilops tauschii subsp. tauschii];Alpha-1,3-mannosyl-glycoprotein 2-beta-N-acetylglucosaminyltransferase [Triticum urartu]	8.41322	0.990203	3.08686	1.39132e-05	0.0139699	up
TRITD0Uv1G108590	alpha/beta-gliadin [Triticum aestivum]	31.4441	3.79212	3.05171	1.42056e-05	0.0139699	up
TRITD2Bv1G251110	ribosomal L14 protein [Triticum aestivum]	17.2134	2.0331	3.08178	1.57477e-05	0.0150171	up
TRITD4Bv1G002690	unnamed protein product [Triticum aestivum]	10.8042	1.32162	3.03121	1.87123e-05	0.0173194	up
TRITD0Uv1G107020	uncharacterized protein LOC109750786 [Aegilops tauschii subsp. tauschii]	71.6358	9.01415	2.99042	2.00254e-05	0.0180051	up
TRITD7Bv1G017410	apocytochrome b (mitochondrion) [Oryza sativa Indica Group]	14.5702	1.84152	2.98405	2.31047e-05	0.0201967	up
TRITD3Av1G211690	ribosomal protein S14 (chloroplast) [Aegilops searsii]	42.9012	5.44212	2.97878	2.37817e-05	0.0202216	up
TRITD6Bv1G020500	histone H2A.1-like [Aegilops tauschii subsp. tauschii];protein H2A.6 [Aegilops tauschii subsp. tauschii]	79.9514	10.392	2.94364	2.44184e-05	0.0202216	up
TRITD3Bv1G012780	unnamed protein product [Triticum aestivum]	1.20447	10.2563	-3.09005	2.563e-05	0.0204683	down
TRITD4Av1G247800	stem 28 kDa glycoprotein-like [Aegilops tauschii subsp. tauschii];Acid phosphatase 1 [Triticum urartu]	7.80775	62.6194	-3.00363	2.60171e-05	0.0204683	down
TRITD2Av1G282980	ATP synthase subunit a, chloroplastic [Triticum urartu]	15.6432	2.02997	2.94601	2.83028e-05	0.0215033	up
TRITD1Bv1G173520	somatic embryogenesis receptor kinase 2-like [Aegilops tauschii subsp. tauschii]	38.8158	5.07031	2.9365	2.86993e-05	0.0215033	up
TRITD1Bv1G012290	chloroplast hypothetical protein (mitochondrion) [Zea mays subsp. mays]	165.3	22.4524	2.88014	3.28817e-05	0.0237083	up
TRITD1Bv1G012320	ATP-dependent Clp protease proteolytic subunit (chloroplast) [Triticum aestivum];hypothetical protein BRADI_1g05743v3 [Brachypodium distachyon]	11.2834	1.45852	2.95162	3.3149e-05	0.0237083	up
TRITD3Bv1G076150	cytochrome b6/f complex subunit IV (chloroplast) [Eremopyrum triticeum];cytochrome b6 (chloroplast) [Triticum monococcum];cytochrome b6-F complex subunit 4 [Medicago truncatula];cytochrome b6 (chloroplast) [Triticum aestivum]	13.111	1.76648	2.89183	3.57723e-05	0.0250159	up
TRITD4Bv1G002540	unnamed protein product [Triticum aestivum]	9.69563	1.29913	2.89979	3.82876e-05	0.0261929	up
TRITD3Av1G001650	GDSL esterase/lipase At3g26430-like [Aegilops tauschii subsp. tauschii]	12.0281	1.65144	2.86462	4.31309e-05	0.0288784	up
TRITD0Uv1G002700	ATP synthase subunit 1 (mitochondrion) [Aegilops speltoides];atp1, partial (mitochondrion) [Secale strictum]	14.3656	2.00433	2.84143	4.43911e-05	0.029103	up
TRITD2Av1G236410	protein IQ-DOMAIN 1-like [Aegilops tauschii subsp. tauschii];Protein IQ-DOMAIN 32 [Triticum urartu]	0.648857	5.175	-2.99559	4.6008e-05	0.0291318	down
TRITD4Av1G193720	DEAD-box ATP-dependent RNA helicase 21 [Aegilops tauschii subsp. tauschii]	13.7451	1.93567	2.82801	4.62865e-05	0.0291318	up
TRITD2Av1G282950	ATP synthase subunit alpha, chloroplastic [Triticum urartu];hypothetical protein SETIT_J019700v2 [Setaria italica]	23.6207	3.34764	2.81883	4.91512e-05	0.0296826	up
TRITD3Av1G035590	17.5 kDa class II heat shock protein [Aegilops tauschii subsp. tauschii];unnamed protein product [Triticum aestivum]	1.82322	14.5378	-2.99525	4.91859e-05	0.0296826	down
TRITD3Bv1G076240	envelope membrane protein (chloroplast) [Triticum aestivum];chloroplast envelope membrane protein (chloroplast) [Secale cereale]	19.0634	2.67037	2.8357	5.04298e-05	0.0296826	up
TRITD6Bv1G010590	F0F1-type ATP synthase, beta subunit [Medicago truncatula];ATP synthase subunit beta, chloroplastic [Triticum urartu];Putative atpE; ATPase epsilon subunit from chromosome 10 chloroplast insertion [Oryza sativa Japonica Group];ATP synthase CF1 beta subunit (chloroplast) [Hordeum vulgare subsp. vulgare];ATP synthase CF1 epsilon subunit (chloroplast) [Triticum aestivum]	5.14548	0.715721	2.84583	5.14721e-05	0.0296826	up
TRITD2Bv1G157670	ATP synthase CF1 beta subunit (chloroplast) [Triticum turgidum];ATP synthase CF1 beta subunit (chloroplast) [Triticum aestivum];hypothetical protein BRADI_3g27318v3, partial [Brachypodium distachyon]	8.53267	1.19155	2.84016	5.18778e-05	0.0296826	up
TRITD0Uv1G134750	unnamed protein product [Triticum aestivum]	802.414	116.851	2.77967	5.48529e-05	0.0308244	up
TRITD3Av1G005470	E3 ubiquitin-protein ligase SINA-like 7 [Triticum urartu]	2.26708	16.8373	-2.89275	6.01616e-05	0.0332145	down
TRITD1Bv1G012270	unnamed protein product [Triticum aestivum]	258.431	38.0284	2.76463	6.28282e-05	0.0340886	up
TRITD2Bv1G010840	heat shock protein 90 [Triticum aestivum]	0.670805	5.03712	-2.90864	6.42799e-05	0.0342851	down
TRITD4Av1G263220	unnamed protein product [Triticum aestivum]	2.93653	21.2677	-2.85648	6.75417e-05	0.0352824	down
TRITD1Av1G015540	predicted protein [Hordeum vulgare subsp. vulgare]	4.73218	35.4376	-2.9047	6.90976e-05	0.0352824	down
TRITD1Bv1G012280	hypothetical chloroplast RF68 (chloroplast) [Triticum monococcum]	60.4571	8.94982	2.75598	6.95131e-05	0.0352824	up
TRITD0Uv1G062430	phytoene synthase 7A [Triticum aestivum];Phytoene synthase, chloroplastic [Triticum urartu]	11.4809	1.69758	2.75769	7.39221e-05	0.0362973	up
TRITD5Av1G183340	endoglucanase 24 [Aegilops tauschii subsp. tauschii]	36.9385	5.56448	2.73081	7.43817e-05	0.0362973	up
TRITD0Uv1G141180	unnamed protein product [Triticum aestivum]	258.073	38.9404	2.72844	7.4973e-05	0.0362973	up
TRITD2Bv1G157600	chloroplast hypothetical protein (mitochondrion) [Zea mays subsp. mays]	497.789	75.6894	2.71737	7.6398e-05	0.0364268	up
TRITD3Bv1G040930	unnamed protein product [Triticum aestivum]	4.34937	0.649002	2.74451	8.12846e-05	0.0381783	up
TRITD0Uv1G067210	unnamed protein product [Triticum aestivum]	168.083	26.3048	2.67578	0.000101323	0.0468903	up
TRITD1Av1G019290	hypothetical protein TRIUR3_15065 [Triticum urartu]	641.46	101.493	2.65998	0.000103282	0.0471039	up
TRITD1Av1G001030	hypothetical protein [Zea mays]	20.9145	3.23735	2.69161	0.000125507	0.0549559	up
TRITD0Uv1G056960	chlorophyll a-binding protein CP47 (chloroplast) [Triticum aestivum];Photosystem II CP47 chlorophyll apoprotein [Morus notabilis]	20.2167	3.24014	2.64142	0.000126236	0.0549559	up
TRITD0Uv1G067230	chloroplast hypothetical protein (mitochondrion) [Zea mays subsp. mays]	270.29	43.8764	2.62299	0.000126864	0.0549559	up
TRITD4Av1G181600	hypothetical protein [Zea mays]	28.9425	4.53503	2.674	0.000127484	0.0549559	up
TRITD3Bv1G267130	unnamed protein product [Triticum aestivum]	0.428505	2.91896	-2.76807	0.000141321	0.0600976	down
TRITD0Uv1G003040	imp biosynthesis protein (chloroplast) [Oryza sativa Indica Group]	1092.06	180.981	2.59314	0.00014633	0.0609215	up
TRITD1Bv1G072650	uncharacterized protein LOC109785562 isoform X1 [Aegilops tauschii subsp. tauschii];moesin isoform X2 [Aegilops tauschii subsp. tauschii];hypothetical protein TRIUR3_27065 [Triticum urartu]	8.96844	1.41034	2.66882	0.00014713	0.0609215	up
TRITD5Bv1G194040	DNA repair protein recA homolog 1, chloroplastic [Aegilops tauschii subsp. tauschii];DNA repair protein recA-like protein 1, chloroplastic [Triticum urartu]	4.21042	0.669568	2.65266	0.000164436	0.0666731	up
TRITD2Bv1G243130	uncharacterized protein LOC109764316 [Aegilops tauschii subsp. tauschii];uncharacterized protein LOC109754942 [Aegilops tauschii subsp. tauschii]	34.2448	5.69783	2.5874	0.000165323	0.0666731	up
TRITD3Bv1G044280	unnamed protein product [Triticum aestivum]	3.66472	24.0365	-2.71345	0.000167377	0.0666731	down
TRITD7Bv1G234080	hypothetical protein GQ55_4G159700 [Panicum hallii var. hallii]	25.4556	4.07754	2.64222	0.000172127	0.0669491	up
TRITD0Uv1G134090	hypothetical protein [Zea mays]	22.9649	3.71224	2.62907	0.000174252	0.0669491	up
TRITD0Uv1G095380	cytochrome c oxidase subunit 1 (mitochondrion) [Aegilops speltoides];Cytochrome c oxidase subunit 1 [Triticum urartu]	5.24613	0.857452	2.61313	0.000174452	0.0669491	up
TRITD4Av1G257160	cell division control protein 48 homolog C [Aegilops tauschii subsp. tauschii];Cell division control protein 48-like protein C [Triticum urartu]	4.83377	0.823682	2.55299	0.0002164	0.0820468	up
TRITD3Bv1G014740		22.1799	135.287	-2.6087	0.000223124	0.083589	down
TRITD7Av1G009720	predicted protein [Hordeum vulgare subsp. vulgare];Sucrose synthase 1 [Triticum urartu];sucrose synthase 1 [Aegilops tauschii subsp. tauschii]	3.25039	0.553045	2.55514	0.000226916	0.0840098	up
TRITD5Av1G257620	hypothetical protein [Zea mays]	78.444	13.6976	2.51775	0.000234711	0.0844786	up
TRITD1Av1G113360	predicted protein [Hordeum vulgare subsp. vulgare];Valyl-tRNA synthetase [Triticum urartu]	2.63536	0.453816	2.53782	0.000235339	0.0844786	up
TRITD1Av1G015840	putative protein phosphatase 2C 21 [Triticum urartu]	1.46251	9.28127	-2.66588	0.000236478	0.0844786	down
TRITD0Uv1G062490	Chloroplastic group IIA intron splicing facilitator CRS1, chloroplastic [Triticum urartu];chloroplastic group IIA intron splicing facilitator CRS1, chloroplastic [Aegilops tauschii subsp. tauschii]	2.53309	0.424264	2.57786	0.000239553	0.0844786	up
TRITD2Bv1G119820	hypothetical protein CR513_00089, partial [Mucuna pruriens]	19.4734	3.34732	2.54042	0.000241605	0.0844786	up
TRITD3Bv1G183280	Serine/threonine-protein kinase PBS1 [Triticum urartu]	0.967817	6.04574	-2.64311	0.00024743	0.0855644	down
TRITD0Uv1G141080	hypothetical protein [Zea mays]	23.5861	4.03517	2.54724	0.000250706	0.0857551	up
TRITD3Av1G211710	unnamed protein product [Triticum aestivum]	85.5678	15.0476	2.50753	0.000262114	0.0886931	up
TRITD7Av1G028470	uncharacterized protein LOC109750786 [Aegilops tauschii subsp. tauschii]	26.8418	4.70883	2.51104	0.000284575	0.095269	up
TRITD2Av1G283000	RNA polymerase beta'' chain (chloroplast) [Triticum aestivum]	3.04434	0.520806	2.54731	0.000293334	0.0971047	up
TRITD1Bv1G012150	imp biosynthesis protein (chloroplast) [Oryza sativa Indica Group]	706.8	128.775	2.45645	0.00029623	0.0971047	up
TRITD5Bv1G117680	uncharacterized protein LOC109754359 [Aegilops tauschii subsp. tauschii];predicted protein [Hordeum vulgare subsp. vulgare]	2.30583	14.0427	-2.60647	0.000309854	0.100524	down
TRITD6Bv1G009530	histone H2A.1-like [Aegilops tauschii subsp. tauschii]	48.9594	8.88695	2.46183	0.000318377	0.102235	up
TRITD7Av1G051380	cytochrome c oxidase subunit 3 (mitochondrion) [Oryza rufipogon];Cytochrome c oxidase subunit 3 [Triticum urartu]	5.86794	1.02622	2.51551	0.000328099	0.104292	up
TRITD6Av1G004170	hypothetical protein TRIUR3_31669 [Triticum urartu]	6.50502	1.16723	2.47846	0.000352769	0.111013	up
TRITD0Uv1G118460	hypothetical protein [Zea mays]	65.846	12.1881	2.43363	0.000365866	0.113994	up
TRITD0Uv1G098010	cytochrome c oxidase subunit 1 (mitochondrion) [Aegilops speltoides]	3.78539	0.673344	2.49102	0.000369724	0.114067	up
TRITD1Av1G000990	Protein TAR1 [Capsicum baccatum]	32.853	5.97051	2.4601	0.000375571	0.114746	up
TRITD3Av1G045290	ribosomal protein S2, partial (chloroplast) [Triticum timopheevii];hypothetical protein SETIT_J019200v2 [Setaria italica]	8.29845	1.49863	2.46919	0.000398158	0.120329	up
TRITD7Av1G147780	hypothetical protein [Zea mays]	23.6331	4.29755	2.45922	0.000403836	0.120329	up
TRITD2Av1G282960	ATP synthase CF0 subunit I (chloroplast) [Triticum monococcum];ATP synthase CF0 B subunit (chloroplast) [Triticum aestivum];hypothetical protein SETIT_9G143000v2 [Setaria italica];ATP synthase CF0 subunit I (chloroplast) [Aegilops comosa]	19.3887	3.5901	2.43312	0.000405315	0.120329	up
TRITD2Av1G268350	ribulose-1,5-bisphosphate carboxylase/oxygenase large subunit (chloroplast) [Hordeum roshevitzii];ribulosebiphosphate carboxylase (chloroplast) [Pseudoroegneria spicata]	59.6582	11.3135	2.39868	0.000416817	0.122587	up
TRITD6Av1G170430	FK506-binding protein 5-like isoform X1 [Aegilops tauschii subsp. tauschii];glutamic acid-rich protein-like isoform X2 [Aegilops tauschii subsp. tauschii];hypothetical protein TRIUR3_08833 [Triticum urartu]	13.9789	2.64973	2.39933	0.000422933	0.123234	up
TRITD6Av1G182510	ribulose-1,5-bisphosphate carboxylase/oxygenase large subunit, partial (chloroplast) [Carex atrata]	34.972	6.52819	2.42144	0.000443724	0.128106	up
TRITD2Av1G089580	serine/arginine repetitive matrix protein 2-like isoform X3 [Aegilops tauschii subsp. tauschii];unnamed protein product [Triticum aestivum];serine/arginine repetitive matrix protein 2-like isoform X2 [Aegilops tauschii subsp. tauschii];serine/arginine repetitive matrix protein 2-like isoform X1 [Aegilops tauschii subsp. tauschii]	33.2845	6.39137	2.38065	0.000447909	0.128139	up
TRITD5Bv1G146370	uncharacterized protein LOC109786136 [Aegilops tauschii subsp. tauschii]	1.5804	8.99223	-2.50839	0.000457209	0.129621	down
TRITD6Bv1G174380	ADP-glucose phosphorylase [Aegilops tauschii subsp. tauschii];Curcuminoid synthase [Triticum urartu]	0.439452	2.53992	-2.531	0.000493266	0.137506	down
TRITD6Av1G001400	HD-Zip IV transcription factor GL9 [Triticum aestivum]	5.8401	1.1207	2.38159	0.00049376	0.137506	up
TRITD3Av1G045280	ATP synthase subunit a, chloroplastic [Triticum urartu]	5.8618	1.08971	2.4274	0.000511574	0.140226	up
TRITD7Av1G251800	ROR1 [Triticum aestivum]	13.7092	2.62353	2.38557	0.000512442	0.140226	up
TRITD6Av1G003740	Pto-interacting protein 1 [Triticum urartu]	3.98425	0.755581	2.39865	0.000533879	0.144833	up
TRITD0Uv1G006350	predicted protein [Hordeum vulgare subsp. vulgare]	17.5958	3.44585	2.3523	0.000553547	0.148885	up
TRITD0Uv1G056990	imp biosynthesis protein (chloroplast) [Oryza sativa Indica Group]	108.84	21.485	2.34081	0.000567322	0.151297	up
TRITD6Bv1G131260	imp biosynthesis protein (chloroplast) [Oryza sativa Indica Group]	102.649	20.3426	2.33515	0.000582665	0.153398	up
TRITD6Bv1G008220	predicted protein [Hordeum vulgare subsp. vulgare]	0.558387	3.11601	-2.48036	0.000584949	0.153398	down
TRITD5Av1G088310	hypothetical protein TRIUR3_25413 [Triticum urartu]	4.44571	24.8981	-2.48555	0.00059612	0.154251	down
TRITD1Bv1G229500	DIMBOA UDP-glucosyltransferase BX8 [Dichanthelium oligosanthes]	0.74263	4.23663	-2.5122	0.000598006	0.154251	down
TRITD2Bv1G250480	hypothetical protein CR513_00089, partial [Mucuna pruriens]	10.8932	2.08704	2.3839	0.000622703	0.15891	up
TRITD0Uv1G126140	hypothetical protein TRIUR3_27035 [Triticum urartu]	28.7284	5.77622	2.31428	0.000626168	0.15891	up
TRITD3Bv1G175610	glutathione S-transferase 1-like [Aegilops tauschii subsp. tauschii]	31.3366	6.28215	2.31852	0.000635679	0.159832	up
TRITD3Av1G214890	uncharacterized protein LOC109766400 [Aegilops tauschii subsp. tauschii];unnamed protein product [Triticum aestivum]	0.964708	5.39982	-2.48475	0.000639956	0.159832	down
TRITD5Av1G239810	NADH dehydrogenase subunit 6 (mitochondrion) [Aegilops speltoides]	6.14149	1.17794	2.38232	0.000648552	0.160359	up
TRITD0Uv1G006600	hypothetical protein MTR_0021s0160 [Medicago truncatula]	20.008	3.98637	2.32743	0.000652259	0.160359	up
TRITD3Av1G256800	imp biosynthesis protein (chloroplast) [Oryza sativa Indica Group]	60.3709	12.1122	2.31739	0.00067442	0.164522	up
TRITD5Bv1G251990	hypothetical protein TRIUR3_35001 [Triticum urartu]	10.348	54.7926	-2.40463	0.000713237	0.172653	down
TRITD7Bv1G165400	putative F-box protein At2g33200 [Aegilops tauschii subsp. tauschii]	2.84604	14.853	-2.38373	0.000740528	0.177891	down
TRITD6Av1G226620	hypothetical protein TRIUR3_26092 [Triticum urartu]	12.5775	64.3858	-2.3559	0.000756941	0.179741	down
TRITD0Uv1G136320	unnamed protein product [Triticum aestivum]	26.6428	5.25391	2.34228	0.000759653	0.179741	up
TRITD0Uv1G065970	Topless-related protein 1 [Triticum urartu];uncharacterized protein LOC109782482 isoform X1 [Aegilops tauschii subsp. tauschii]	2.52109	12.9854	-2.36477	0.00078386	0.184084	down
TRITD7Av1G274720	uncharacterized protein LOC109761340 isoform X2 [Aegilops tauschii subsp. tauschii];uncharacterized protein LOC109761340 isoform X3 [Aegilops tauschii subsp. tauschii]	1.33888	0.26362	2.3445	0.000809854	0.188466	up
TRITD6Bv1G015870	disease resistance protein RGA2-like [Aegilops tauschii subsp. tauschii];disease resistance RPP13-like protein 4 [Aegilops tauschii subsp. tauschii]	0.344169	1.77833	-2.36933	0.000814494	0.188466	down
TRITD6Av1G223210	hypothetical protein TRIUR3_23395 [Triticum urartu]	2.62626	13.4961	-2.36146	0.000838463	0.192596	down
TRITD4Bv1G201760	hexose carrier protein HEX6-like [Aegilops tauschii subsp. tauschii];Hexose carrier protein HEX6 [Triticum urartu]	0.76137	4.01163	-2.39752	0.000869574	0.198159	down
TRITD2Av1G155710	uncharacterized protein LOC109752394 isoform X1 [Aegilops tauschii subsp. tauschii]	2.73362	14.1692	-2.37387	0.000878043	0.198159	down
TRITD7Av1G025010		22.9802	115.484	-2.32923	0.000886328	0.198159	down
TRITD2Av1G120660	chloroplast hypothetical protein (mitochondrion) [Zea mays subsp. mays]	25.0001	5.18197	2.27036	0.000887871	0.198159	up
TRITD6Bv1G180330	Protease Do-like 9 [Triticum urartu]	15.875	3.3712	2.23542	0.000966801	0.214255	up
TRITD2Bv1G157630	imp biosynthesis protein (chloroplast) [Oryza sativa Indica Group]	17.9571	3.6563	2.2961	0.000986647	0.217125	up
TRITD2Bv1G250800	unnamed protein product [Triticum aestivum];uncharacterized protein LOC109735541 isoform X1 [Aegilops tauschii subsp. tauschii];uncharacterized protein LOC109735540 [Aegilops tauschii subsp. tauschii];uncharacterized protein LOC109783735 [Aegilops tauschii subsp. tauschii];Cyclopropane-fatty-acyl-phospholipid synthase [Triticum urartu];uncharacterized protein LOC109735541 isoform X2 [Aegilops tau…	7.85307	1.69301	2.21366	0.000994866	0.217413	up
TRITD7Av1G006350	uncharacterized protein LOC109749274 [Aegilops tauschii subsp. tauschii];hypothetical protein TRIUR3_18063 [Triticum urartu]	3.01374	15.0191	-2.31717	0.0010018	0.217419	down
TRITD3Av1G035580	unnamed protein product [Triticum aestivum]	2.85293	14.9064	-2.38542	0.00101087	0.217885	down
TRITD6Bv1G011860	uncharacterized protein LOC109767595 [Aegilops tauschii subsp. tauschii]	1.43163	0.292305	2.29211	0.00102911	0.220306	up
TRITD4Av1G003790	protein FAR-RED IMPAIRED RESPONSE 1-like isoform X1 [Aegilops tauschii subsp. tauschii];protein FAR-RED IMPAIRED RESPONSE 1-like isoform X2 [Aegilops tauschii subsp. tauschii]	0.916639	4.61166	-2.33086	0.00107707	0.229015	down
TRITD3Av1G203240	Serine/threonine-protein kinase PBS1 [Triticum urartu]	1.17531	5.94364	-2.33831	0.00109712	0.231713	down
TRITD2Bv1G264510	receptor homology region, transmembrane domain- and RING domain-containing protein 1-like isoform X1 [Aegilops tauschii subsp. tauschii];receptor homology region, transmembrane domain- and RING domain-containing protein 1-like isoform X2 [Aegilops tauschii subsp. tauschii]	22.1918	4.84675	2.19494	0.00112077	0.235129	up
TRITD0Uv1G006680	hypothetical protein [Zea mays]	19.1171	4.06138	2.23482	0.00117301	0.242454	up
TRITD7Bv1G166730	uncharacterized protein LOC109763017 isoform X1 [Aegilops tauschii subsp. tauschii]	4.88239	23.5617	-2.27078	0.00117998	0.242454	down
TRITD7Bv1G225480	uncharacterized protein LOC109782475 isoform X1 [Aegilops tauschii subsp. tauschii]	2.93217	14.1798	-2.27379	0.00118384	0.242454	down
TRITD0Uv1G003050	photosystem II CP43 chlorophyll apoprotein [Medicago truncatula]	18.5288	4.04937	2.19401	0.0011865	0.242454	up
TRITD3Av1G267280	uncharacterized protein LOC104582558 [Brachypodium distachyon]	2.15452	10.5176	-2.28737	0.00121948	0.247326	down
TRITD4Av1G217860	hypothetical protein TRIUR3_16321 [Triticum urartu]	3.71403	0.784434	2.24326	0.00122856	0.247326	up
TRITD0Uv1G052070	glycerate dehydrogenase [Aegilops tauschii subsp. tauschii];Glycerate dehydrogenase [Triticum urartu]	23.9853	5.3123	2.17474	0.00123392	0.247326	up
TRITD3Bv1G012590	RecName: Full=16.9 kDa class I heat shock protein 1; AltName: Full=HSP 16.9; AltName: Full=Heat shock protein 16.9A; AltName: Full=Heat shock protein 17; AltName: Full=Low molecular weight heat shock protein;unnamed protein product [Triticum aestivum]	9.48662	44.8125	-2.23993	0.00133089	0.265074	down
TRITD6Av1G022020	imp biosynthesis protein (chloroplast) [Oryza sativa Indica Group]	52.9356	11.7417	2.1726	0.00134315	0.265835	up
TRITD7Bv1G213290	phospholipase D Z-like [Aegilops tauschii subsp. tauschii]	1.62516	7.79542	-2.26205	0.00138473	0.272349	down
TRITD0Uv1G006620	hypothetical protein [Zea mays]	47.4118	10.6096	2.15987	0.00140796	0.275199	up
TRITD2Av1G120540	photosystem II protein D1 (chloroplast) [Triticum aestivum];Photosynthetic reaction centre, L/M [Corchorus olitorius]	163.356	37.2831	2.13143	0.00143981	0.279688	up
TRITD4Bv1G185860	expansin-like A1 [Aegilops tauschii subsp. tauschii]	14.6027	3.31134	2.14075	0.00148456	0.286612	up
TRITD1Bv1G012190	imp biosynthesis protein (chloroplast) [Oryza sativa Indica Group]	139.86	31.9214	2.13138	0.00150452	0.28701	up
TRITD7Av1G255910	Aspartic proteinase nepenthesin-2 [Triticum urartu];hypothetical protein TRIUR3_13922 [Triticum urartu]	5.19846	1.17664	2.1434	0.00150487	0.28701	up
TRITD0Uv1G006500	hypothetical protein [Zea mays]	60.0346	13.7059	2.131	0.00157228	0.29806	up
TRITD6Bv1G041260	hypothetical protein MTR_0021s0160 [Medicago truncatula]	34.8849	7.96191	2.13142	0.00162008	0.305283	up
TRITD1Bv1G222160	uncharacterized protein LOC109785425 [Aegilops tauschii subsp. tauschii]	2.61609	0.58149	2.16959	0.00168777	0.314982	up
TRITD2Bv1G257410	unnamed protein product [Triticum aestivum]	6.38153	1.42314	2.16482	0.00169157	0.314982	up
TRITD6Bv1G034900	predicted protein, partial [Hordeum vulgare subsp. vulgare]	38.6403	174.186	-2.17244	0.00185505	0.343391	down
TRITD7Bv1G225610	uncharacterized protein LOC109782482 isoform X1 [Aegilops tauschii subsp. tauschii]	1.02586	4.84121	-2.23854	0.00190069	0.349782	down
TRITD6Bv1G000850	protein disulfide isomerase-like 1-4 [Aegilops tauschii subsp. tauschii];Protein disulfide isomerase-like 1-4 [Triticum urartu];protein disulfide isomerase family protein 2-2 [Triticum aestivum]	0.711137	3.31571	-2.22112	0.00191653	0.350107	down
TRITD3Bv1G178260	putative FBD-associated F-box protein At5g56440 [Aegilops tauschii subsp. tauschii]	5.43671	1.26659	2.10179	0.0019247	0.350107	up
TRITD3Av1G205350	cysteine proteinase inhibitor [Triticum aestivum]	7.66322	34.6352	-2.17622	0.00195575	0.353709	down
TRITD6Bv1G009670	uncharacterized protein LOC109763427 [Aegilops tauschii subsp. tauschii]	0.963909	4.46115	-2.21045	0.0020428	0.367341	down
TRITD4Av1G059280	imp biosynthesis protein (chloroplast) [Oryza sativa Indica Group]	344.799	83.1596	2.0518	0.00209919	0.375338	up
TRITD6Av1G009340	alpha-gliadin [Triticum turgidum subsp. durum];alpha-gliadin storage protein, partial [Triticum spelta]	46.1114	201.703	-2.12904	0.00215356	0.382884	down
TRITD2Av1G046450	E3 ubiquitin-protein ligase RDUF1-like [Aegilops tauschii subsp. tauschii]	7.26062	1.6671	2.12275	0.00217427	0.383675	up
TRITD3Bv1G014540	unnamed protein product [Triticum aestivum]	4.12703	18.2666	-2.14603	0.0021824	0.383675	down
TRITD7Av1G044080	ATPase 6, plasma membrane-type [Triticum urartu];ATPase 6, plasma membrane-type-like [Aegilops tauschii subsp. tauschii]	0.43192	2.02356	-2.22806	0.00221027	0.386416	down
TRITD7Bv1G229260	starch branching enzyme I [Triticum aestivum]	2.35728	10.3767	-2.13815	0.00224854	0.390935	down
TRITD6Av1G049270	4-hydroxyphenylpyruvate dioxygenase [Aegilops tauschii subsp. tauschii];4-hydroxyphenylpyruvate dioxygenase [Triticum urartu]	3.52308	0.821525	2.10046	0.00229455	0.394776	up
TRITD1Av1G150360	lichenase-2 [Aegilops tauschii subsp. tauschii]	6.74904	1.59647	2.0798	0.00229572	0.394776	up
TRITD2Bv1G260830	K(+) efflux antiporter 2, chloroplastic-like [Aegilops tauschii subsp. tauschii]	17.033	4.16671	2.03135	0.00231469	0.395875	up
TRITD3Av1G036370	hypothetical protein TRIUR3_24459 [Triticum urartu]	4.33918	1.01317	2.09855	0.00239895	0.408068	up
TRITD6Bv1G040590	ethylene-responsive transcription factor 1-like [Aegilops tauschii subsp. tauschii]	4.14903	0.975261	2.08891	0.00241767	0.408746	up
TRITD3Av1G084850	hypothetical protein TRIUR3_06012 [Triticum urartu];unnamed protein product [Triticum aestivum]	32.3283	7.93377	2.02672	0.00242892	0.408746	up
TRITD2Bv1G039620	F-box protein At5g07610-like [Aegilops tauschii subsp. tauschii]	4.82562	1.15804	2.05903	0.00245538	0.411002	up
TRITD3Av1G211680	ATP synthase CF1 alpha subunit (chloroplast) [Hordeum vulgare subsp. vulgare]	6.81218	1.62083	2.07138	0.00251877	0.417083	up
TRITD0Uv1G141630	hypothetical protein [Zea mays]	13.098	3.09495	2.08136	0.00253147	0.417083	up
TRITD4Bv1G166540	uncharacterized protein LOC100846396 [Brachypodium distachyon];hypothetical protein BRADI_3g58970v3 [Brachypodium distachyon]	3.56997	0.843276	2.08183	0.00253147	0.417083	up
TRITD0Uv1G089460	hypothetical protein [Zea mays]	21.0465	5.07181	2.05301	0.00258435	0.423578	up
TRITD4Bv1G009290	unnamed protein product [Triticum aestivum];uncharacterized protein LOC109784554 [Aegilops tauschii subsp. tauschii]	10.0276	42.7619	-2.09235	0.00261677	0.426669	down
TRITD6Av1G226600	protein SAWADEE HOMEODOMAIN HOMOLOG 2-like [Aegilops tauschii subsp. tauschii]	5.62764	24.1676	-2.10247	0.0026726	0.433526	down
TRITD3Av1G067470	reticulon-like protein B21 [Aegilops tauschii subsp. tauschii];unnamed protein product [Triticum aestivum];Reticulon-like protein B21 [Triticum urartu]	13.2881	3.31444	2.0033	0.00273648	0.439461	up
TRITD2Bv1G261170	E3 ubiquitin-protein ligase HERC2 [Triticum urartu];uncharacterized protein LOC109765913 [Aegilops tauschii subsp. tauschii]	1.65267	0.399717	2.04774	0.00274155	0.439461	up
TRITD7Bv1G017360	ATPase 6, plasma membrane-type [Triticum urartu];ATPase 6, plasma membrane-type-like [Aegilops tauschii subsp. tauschii]	0.498938	2.20809	-2.14587	0.00275109	0.439461	down
TRITD7Av1G000290	peroxisomal acyl-coenzyme A oxidase 1-like [Aegilops tauschii subsp. tauschii]	69.7892	17.5907	1.98819	0.00278186	0.442133	up
TRITD5Bv1G159140	ribulose-phosphate 3-epimerase, cytoplasmic isoform [Aegilops tauschii subsp. tauschii]	17.5059	4.34302	2.01107	0.00279812	0.442483	up
TRITD0Uv1G008100	uncharacterized protein LOC109787046 [Aegilops tauschii subsp. tauschii]	1.29799	5.59511	-2.10789	0.00284662	0.447902	down
TRITD2Bv1G261720	Soluble inorganic pyrophosphatase [Triticum urartu];predicted protein [Hordeum vulgare subsp. vulgare]	29.4909	7.40107	1.99446	0.00288972	0.452421	up
TRITD2Av1G204740	phosphatidylinositol/phosphatidylcholine transfer protein SFH3-like isoform X2 [Aegilops tauschii subsp. tauschii];Sec14 cytosolic factor [Triticum urartu];phosphatidylinositol/phosphatidylcholine transfer protein SFH3-like isoform X1 [Aegilops tauschii subsp. tauschii]	1.60807	6.82797	-2.08613	0.00300307	0.467839	down
TRITD1Av1G001010	hypothetical protein [Zea mays]	45.8032	11.5305	1.99	0.00305767	0.473999	up
TRITD2Bv1G011380	acetyl-CoA acetyltransferase, cytosolic 1-like isoform X3 [Aegilops tauschii subsp. tauschii]	12.9732	3.30772	1.97163	0.00321323	0.495672	up
TRITD5Av1G232800	Actin-depolymerizing factor 4 [Triticum urartu];actin-depolymerizing factor 4-like [Aegilops tauschii subsp. tauschii]	82.7323	339.298	-2.03603	0.00326721	0.495874	down
TRITD3Av1G000720	uncharacterized protein LOC100843036 isoform X2 [Brachypodium distachyon]	5.37564	1.37807	1.96379	0.00328665	0.495874	up
TRITD4Av1G029550	maturase K, partial (chloroplast) [Aegilops markgrafii]	5.66107	1.39672	2.01903	0.00329612	0.495874	up
TRITD1Bv1G026890	uncharacterized protein LOC109734119 [Aegilops tauschii subsp. tauschii]	18.3476	4.7435	1.95157	0.00329979	0.495874	up
TRITD0Uv1G006660	hypothetical protein TanjilG_03599 [Lupinus angustifolius]	52.8982	13.5457	1.96539	0.00330885	0.495874	up
TRITD7Bv1G221080	cytochrome P450 72A14-like [Aegilops tauschii subsp. tauschii];predicted protein [Hordeum vulgare subsp. vulgare];Secologanin synthase [Triticum urartu]	1.16428	0.285962	2.02555	0.00330908	0.495874	up
TRITD7Bv1G146610	multiprotein bridging factor 1 [Triticum aestivum]	11.7159	2.943	1.9931	0.00335667	0.500621	up
TRITD2Bv1G258870	receptor protein kinase TMK1-like [Aegilops tauschii subsp. tauschii]	3.37743	13.8942	-2.04048	0.00338128	0.501913	down
TRITD7Bv1G206120	TBC1 domain family member 5 homolog B-like isoform X1 [Aegilops tauschii subsp. tauschii];TBC1 domain family member 5 homolog A-like isoform X2 [Aegilops tauschii subsp. tauschii]	0.658594	2.82792	-2.10228	0.00351052	0.518651	down
TRITD3Av1G256810	hypothetical protein GQ55_4G162600 [Panicum hallii var. hallii]	52.7353	13.6644	1.94835	0.00353265	0.519481	up
TRITD0Uv1G001420	putative protein phosphatase 2C 21 [Triticum urartu]	1.06783	4.57539	-2.09921	0.00359727	0.526524	down
TRITD6Bv1G198060	subtilisin-like protease SBT1.4 [Aegilops tauschii subsp. tauschii]	4.78474	19.3286	-2.01422	0.00367756	0.535783	down
TRITD1Av1G000950	hypothetical protein [Zea mays]	25.7958	6.67257	1.95082	0.0037599	0.545255	up
TRITD5Bv1G154590	ER membrane protein complex subunit 3 [Aegilops tauschii subsp. tauschii]	32.512	8.59955	1.91864	0.0039121	0.564725	up
TRITD5Av1G133650	Putative glucose-6-phosphate 1-epimerase [Triticum urartu]	12.0306	48.1399	-2.00053	0.00393625	0.565616	down
TRITD4Bv1G126530	heat shock cognate 70 kDa protein 2-like [Aegilops tauschii subsp. tauschii];hypothetical protein OsI_10982 [Oryza sativa Indica Group];hypothetical protein DCAR_009243 [Daucus carota subsp. sativus];Heat shock cognate 70 kDa protein [Triticum urartu]	88.6931	23.6407	1.90755	0.00397542	0.565821	up
TRITD6Bv1G005310	uncharacterized protein LOC109761373 [Aegilops tauschii subsp. tauschii];hypothetical protein TRIUR3_24754 [Triticum urartu]	1.08235	4.55495	-2.07326	0.00397716	0.565821	down
TRITD1Bv1G173790	hypothetical protein [Zea mays]	44.0144	11.5756	1.92689	0.00400181	0.565821	up
TRITD0Uv1G006650	hypothetical protein MTR_0021s0160 [Medicago truncatula]	28.3087	7.45208	1.92553	0.0040096	0.565821	up
TRITD3Av1G050530	hypothetical protein TRIUR3_16709 [Triticum urartu]	3.85712	1.01257	1.9295	0.00413103	0.580355	up
TRITD6Bv1G042360	glutamyl-tRNA(Gln) amidotransferase subunit B, chloroplastic/mitochondrial-like [Aegilops tauschii subsp. tauschii];predicted protein, partial [Hordeum vulgare subsp. vulgare]	6.23804	24.7178	-1.98639	0.00422191	0.590486	down
TRITD4Bv1G006600	inversin-B-like [Aegilops tauschii subsp. tauschii]	3.71968	14.7491	-1.98738	0.00427923	0.595854	down
TRITD4Bv1G182280	uncharacterized protein LOC109772167 [Aegilops tauschii subsp. tauschii];DnaJ homolog subfamily B member 12 [Triticum urartu]	5.46533	1.44963	1.91462	0.00431686	0.598445	up
TRITD5Av1G077950	translocase of chloroplast 90, chloroplastic [Aegilops tauschii subsp. tauschii];Translocase of chloroplast 90, chloroplastic [Triticum urartu]	1.44555	5.75033	-1.99202	0.00444788	0.613288	down
TRITD0Uv1G006480	hypothetical protein MTR_0021s0160 [Medicago truncatula]	8.29722	2.18088	1.92772	0.0044758	0.613288	up
TRITD2Bv1G265720	FT-interacting protein 1-like [Aegilops tauschii subsp. tauschii];Multiple C2 and transmembrane domain-containing protein 1 [Triticum urartu]	4.45724	1.19485	1.89932	0.00448238	0.613288	up
TRITD6Av1G002170	Deubiquitination-protection protein dph1 [Triticum urartu];large proline-rich protein BAG6 isoform X2 [Aegilops tauschii subsp. tauschii]	19.5331	5.3122	1.87854	0.0045257	0.616533	up
TRITD6Av1G003870	uncharacterized protein LOC109761373 [Aegilops tauschii subsp. tauschii];hypothetical protein TRIUR3_24754 [Triticum urartu]	0.684527	2.78684	-2.02545	0.00454824	0.616934	down
TRITD5Av1G013950	uncharacterized protein LOC109769427 isoform X1 [Aegilops tauschii subsp. tauschii];uncharacterized protein LOC109769427 isoform X2 [Aegilops tauschii subsp. tauschii]	2.50426	0.659232	1.92552	0.00461519	0.623327	up
TRITD1Bv1G008180	pectin acetylesterase 5-like [Aegilops tauschii subsp. tauschii];hypothetical protein TRIUR3_09071 [Triticum urartu]	2.95658	0.764585	1.95118	0.0047928	0.644549	up
TRITD6Av1G219180	hypothetical protein TRIUR3_14362 [Triticum urartu]	2.74684	0.720868	1.92997	0.00483452	0.645934	up
TRITD1Av1G018870	uncharacterized protein LOC109776252 [Aegilops tauschii subsp. tauschii]	15.9638	4.21429	1.92145	0.00484415	0.645934	up
TRITD4Av1G256080	membrane protein of ER body-like protein [Aegilops tauschii subsp. tauschii];membrane protein of ER body-like protein isoform X2 [Aegilops tauschii subsp. tauschii];hypothetical protein TRIUR3_11532 [Triticum urartu];hypothetical protein TRIUR3_11534 [Triticum urartu]	1.46913	5.70178	-1.95645	0.00488561	0.648715	down
TRITD6Bv1G014670	alpha-gliadin [Triticum aestivum];alpha/beta-gliadin [Triticum aestivum]	126.743	34.9833	1.85716	0.00493134	0.652035	up
TRITD6Av1G094630	PH01B001I13.11 [Phyllostachys edulis]	1.02453	0.272277	1.91182	0.00495396	0.652285	up
TRITD0Uv1G066470	Ent-copalyl diphosphate synthase 1, chloroplastic [Triticum urartu];ent-copalyl diphosphate synthase 1, chloroplastic-like isoform X1 [Aegilops tauschii subsp. tauschii];predicted protein, partial [Hordeum vulgare subsp. vulgare];copalyl diphosphate synthase-like protein [Hordeum vulgare subsp. vulgare];ent-copalyl diphosphate synthase 1, chloroplastic-like [Aegilops tauschii subsp. tauschii]	7.49506	2.05856	1.86431	0.0051822	0.679494	up
TRITD1Av1G001120	hypothetical protein [Zea mays]	60.7475	16.8019	1.8542	0.00535358	0.699053	up
TRITD2Bv1G257970	F-box/FBD/LRR-repeat protein At5g22660-like [Aegilops tauschii subsp. tauschii];unnamed protein product [Triticum aestivum];hypothetical protein TRIUR3_32081 [Triticum urartu]	1.9865	0.527816	1.91212	0.00544832	0.708485	up
TRITD6Av1G092120	hypothetical protein TRIUR3_34470 [Triticum urartu]	2.79678	11.1984	-2.00146	0.00568394	0.736082	down
TRITD2Bv1G243720	BTB/POZ and MATH domain-containing protein 1-like [Aegilops tauschii subsp. tauschii]	0.807087	3.25485	-2.0118	0.0057561	0.742371	down
TRITD0Uv1G114050	alpha-gliadin storage protein, partial [Triticum spelta]	27.5855	7.75298	1.83109	0.00578763	0.743392	up
TRITD3Av1G008820	unnamed protein product [Triticum aestivum]	1.96701	7.62488	-1.95471	0.00604959	0.77388	down
TRITD6Bv1G052050	stress response protein NST1-like [Aegilops tauschii subsp. tauschii]	0.926922	3.63515	-1.97149	0.00608562	0.775338	down
TRITD4Av1G251330	Superoxide dismutase [Fe], chloroplastic [Triticum urartu]	10.1608	2.86856	1.82462	0.00617999	0.783608	up
TRITD6Bv1G222640	ATG8-interacting protein 1-like isoform X1 [Aegilops tauschii subsp. tauschii];ATG8-interacting protein 1-like isoform X2 [Aegilops tauschii subsp. tauschii]	6.61019	1.85477	1.83345	0.00620034	0.783608	up
TRITD2Av1G260740	uncharacterized protein LOC109786150 [Aegilops tauschii subsp. tauschii]	3.56792	14.0621	-1.97866	0.0062842	0.79103	down
TRITD7Av1G024240	putative F-box protein At3g23960 [Aegilops tauschii subsp. tauschii]	2.0014	0.5536	1.85409	0.00632805	0.792634	up
TRITD7Bv1G230480	powdery mildew resistance-related protein [Triticum urartu]	1.14775	4.29529	-1.90395	0.00634732	0.792634	down
TRITD6Av1G215280	photosystem II 10 kDa polypeptide, chloroplastic [Aegilops tauschii subsp. tauschii];Photosystem II 10 kDa polypeptide, chloroplastic [Triticum urartu]	52.9342	15.1692	1.80306	0.00648787	0.806983	up
TRITD4Av1G218450	disease resistance protein RPM1-like [Aegilops tauschii subsp. tauschii]	1.2809	0.352209	1.86265	0.00657015	0.814001	up
TRITD2Av1G001860	protein NRT1/ PTR FAMILY 8.5-like [Aegilops tauschii subsp. tauschii];unnamed protein product [Triticum aestivum]	1.93663	7.21012	-1.89647	0.0066368	0.819033	down
TRITD5Av1G257820	uncharacterized protein LOC109753500 [Aegilops tauschii subsp. tauschii]	11.6025	42.5013	-1.87307	0.00693043	0.851928	down
TRITD4Av1G211980	predicted protein [Hordeum vulgare subsp. vulgare]	3.15485	11.5473	-1.87191	0.00696824	0.853243	down
TRITD4Av1G250920	predicted protein [Hordeum vulgare subsp. vulgare]	5.10045	1.45055	1.81402	0.00701676	0.855854	up
TRITD2Av1G294470	uncharacterized protein LOC109774620 [Aegilops tauschii subsp. tauschii]	1.38148	5.12161	-1.89039	0.00710796	0.862845	down
TRITD1Av1G000850	hypothetical protein [Zea mays]	74.3609	21.641	1.78077	0.00714037	0.862845	up
TRITD6Bv1G000480	RecName: Full=Translationally-controlled tumor protein homolog; Short=TCTP; AltName: Full=HTP	16.3286	59.4608	-1.86454	0.00715633	0.862845	down
TRITD3Av1G278780	photosystem II protein D2 [Festuca ovina]	12.6149	3.67169	1.78061	0.00729763	0.876523	up
TRITD6Av1G196200	cytochrome P450 71D95-like isoform X1 [Aegilops tauschii subsp. tauschii]	0.605086	2.34209	-1.95258	0.00742541	0.88659	down
TRITD0Uv1G109620	hypothetical protein TRIUR3_08601 [Triticum urartu]	22.8729	6.6345	1.78558	0.00743779	0.88659	up
TRITD5Bv1G185900	D1 protease precursor, partial [Triticum aestivum]	3.0927	0.868869	1.83166	0.00752611	0.893733	up
TRITD4Av1G256340	hypothetical protein TRIUR3_07055 [Triticum urartu]	11.6606	42.4173	-1.86302	0.00762132	0.901637	down
TRITD6Bv1G026100	F-box protein At5g03970-like isoform X1 [Aegilops tauschii subsp. tauschii]	3.50741	0.992876	1.82072	0.00768023	0.90363	up
TRITD0Uv1G006440	hypothetical protein [Zea mays]	115.559	34.2139	1.75597	0.00773816	0.90363	up
TRITD4Bv1G000600	Cytochrome P450 86B1 [Triticum urartu]	0.583904	2.24063	-1.9401	0.00775916	0.90363	down
TRITD7Bv1G220180	phosphopantothenate--cysteine ligase 2-like [Aegilops tauschii subsp. tauschii];predicted protein [Hordeum vulgare subsp. vulgare];hypothetical protein TRIUR3_03381 [Triticum urartu]	12.9326	3.8007	1.76667	0.00777337	0.90363	up
TRITD6Bv1G007990	subtilisin-like protease SBT3.8 isoform X1 [Aegilops tauschii subsp. tauschii]	6.13458	1.79758	1.77091	0.00778917	0.90363	up
TRITD6Bv1G013660	unnamed protein product [Triticum aestivum]	0.546614	2.07666	-1.92567	0.00781046	0.90363	down
TRITD4Av1G128470	peptidyl-prolyl cis-trans isomerase CYP23-like [Aegilops tauschii subsp. tauschii];putative peptidyl-prolyl cis-trans isomerase [Triticum urartu]	8.40354	2.43701	1.78588	0.00786706	0.906844	up
TRITD1Av1G217940	unnamed protein product [Triticum aestivum]	1.37887	5.10757	-1.88915	0.00795444	0.91357	down
TRITD1Av1G007910	LOW QUALITY PROTEIN: NAC domain-containing protein 90-like [Aegilops tauschii subsp. tauschii]	1.23889	4.68822	-1.92	0.00800885	0.916474	down
TRITD3Av1G177310	unnamed protein product [Triticum aestivum]	0.658904	2.46574	-1.90388	0.0083239	0.948626	down
TRITD5Bv1G201700	UDP-glucose 6-dehydrogenase 4-like [Aegilops tauschii subsp. tauschii]	16.0161	56.5364	-1.81966	0.0083501	0.948626	down
TRITD1Bv1G173460	somatic embryogenesis receptor kinase 2-like [Aegilops tauschii subsp. tauschii]	6.07615	1.75478	1.79187	0.00852448	0.962422	up
TRITD0Uv1G096900	RecName: Full=Translationally-controlled tumor protein homolog; Short=TCTP; AltName: Full=HTP	2.70573	9.85964	-1.86552	0.0085327	0.962422	down
TRITD7Av1G240480	putative FBD-associated F-box protein At3g50710 [Aegilops tauschii subsp. tauschii];hypothetical protein TRIUR3_14261 [Triticum urartu]	1.3303	4.77828	-1.84474	0.00906968	1	down
TRITD3Bv1G225580	unnamed protein product [Triticum aestivum]	1.13659	4.19443	-1.88376	0.00917181	1	down
TRITD2Bv1G215850	unnamed protein product [Triticum aestivum]	0.80124	0.239014	1.74514	0.00918342	1	up
TRITD6Bv1G009490	histone H2B.2-like [Aegilops tauschii subsp. tauschii];Histone H2B.10 [Triticum urartu]	21.9855	76.5569	-1.79998	0.00925468	1	down
TRITD6Av1G142980	Phosphoenolpyruvate carboxylase kinase 1 [Triticum urartu];phosphoenolpyruvate carboxylase kinase 1-like [Aegilops tauschii subsp. tauschii]	2.92769	10.3904	-1.82742	0.00931876	1	down
TRITD7Av1G007490	6-phosphogluconate dehydrogenase, decarboxylating 1 [Aegilops tauschii subsp. tauschii]	1.92491	6.84988	-1.83129	0.00935515	1	down
TRITD1Bv1G223790	probable E3 ubiquitin ligase SUD1 [Aegilops tauschii subsp. tauschii]	0.65017	2.33323	-1.84344	0.00948302	1	down
TRITD1Av1G134680	short-chain dehydrogenase TIC 32, chloroplastic-like [Aegilops tauschii subsp. tauschii];Retinol dehydrogenase 14 [Triticum urartu]	1.1391	4.17698	-1.87456	0.00955675	1	down
TRITD6Bv1G179630	expansin-A5-like [Aegilops tauschii subsp. tauschii]	2.73583	9.6461	-1.81797	0.00956344	1	down
TRITD5Av1G157030	small heat shock protein, chloroplastic-like [Aegilops tauschii subsp. tauschii];hypothetical protein TRIUR3_21060 [Triticum urartu]	5.3467	18.6509	-1.80253	0.00958971	1	down
TRITD3Bv1G016410	type 1 non specific lipid transfer protein precursor [Triticum aestivum]	9.39075	32.7157	-1.80067	0.00971783	1	down
TRITD3Av1G017430	hypothetical protein TRIUR3_23747 [Triticum urartu];uncharacterized protein LOC109769149 [Aegilops tauschii subsp. tauschii]	2.5861	0.760679	1.76542	0.00986708	1	up
TRITD0Uv1G003170	60S ribosomal protein L35a-1 [Triticum urartu]	122.697	37.8918	1.69515	0.00993768	1	up
TRITD1Bv1G015150	E3 UFM1-protein ligase 1 homolog [Aegilops tauschii subsp. tauschii];predicted protein [Hordeum vulgare subsp. vulgare]	24.4391	7.51983	1.70042	0.0100136	1	up
TRITD1Bv1G173190	uncharacterized protein At1g05835-like [Aegilops tauschii subsp. tauschii]	267.599	83.1309	1.68661	0.0101402	1	up
TRITD6Av1G000560	protein disulfide isomerase-like 1-4 [Aegilops tauschii subsp. tauschii];Protein disulfide isomerase-like 1-4 [Triticum urartu]	26.6498	8.26815	1.68849	0.010166	1	up
TRITD5Av1G155730	F-box protein At3g07870-like isoform X2 [Aegilops tauschii subsp. tauschii]	2.44293	0.718025	1.76651	0.0102889	1	up
TRITD2Bv1G196620	protein SPIRAL1-like 4 [Aegilops tauschii subsp. tauschii]	2.30918	8.31166	-1.84775	0.0103773	1	down
TRITD3Bv1G024940	very-long-chain (3R)-3-hydroxyacyl-CoA dehydratase PASTICCINO 2B-like [Aegilops tauschii subsp. tauschii]	1.67243	6.00429	-1.84405	0.0103928	1	down
TRITD4Bv1G059020	probable serine/threonine-protein kinase PBL25 [Aegilops tauschii subsp. tauschii]	0.893226	3.19562	-1.839	0.0105525	1	down
TRITD6Bv1G005270	uncharacterized protein LOC109761373 [Aegilops tauschii subsp. tauschii];hypothetical protein TRIUR3_24754 [Triticum urartu]	1.12957	3.97166	-1.81396	0.0105542	1	down
TRITD5Bv1G145910	hypothetical protein TRIUR3_21060 [Triticum urartu]	1.83339	6.40854	-1.80548	0.010649	1	down
TRITD2Av1G086200	TBC1 domain family member 15-like [Aegilops tauschii subsp. tauschii]	0.942769	3.33336	-1.822	0.010708	1	down
TRITD5Bv1G246440	B-cell receptor-associated protein 31-like [Aegilops tauschii subsp. tauschii];hypothetical protein TRIUR3_00710 [Triticum urartu]	14.4122	4.44568	1.69682	0.010717	1	up
TRITD0Uv1G056630	hypothetical protein AQUCO_02300091v1 [Aquilegia coerulea];NADH dehydrogenase subunit 7 (mitochondrion) [Aegilops speltoides];unnamed protein product [Triticum aestivum];NADH dehydrogenase subunit 7 (mitochondrion) [Hordeum vulgare subsp. vulgare]	2.26923	0.680865	1.73676	0.0107443	1	up
TRITD1Bv1G011100	fatty-acid-binding protein 3, chloroplastic-like [Aegilops tauschii subsp. tauschii]	1.12329	4.02542	-1.84141	0.0107758	1	down
TRITD3Av1G002390	Expansin-B7 [Triticum urartu]	187.247	58.8441	1.66998	0.0108211	1	up
TRITD0Uv1G089490	hypothetical protein TanjilG_03599 [Lupinus angustifolius]	10.7097	3.21267	1.73707	0.0108418	1	up
TRITD3Bv1G029970	uncharacterized protein LOC109763284 isoform X1 [Aegilops tauschii subsp. tauschii]	8.61452	2.62485	1.71454	0.0108955	1	up
TRITD3Bv1G195170	unnamed protein product [Triticum aestivum]	2.08236	0.631569	1.72121	0.0109141	1	up
TRITD4Av1G045040	heat shock cognate 70 kDa protein 2-like [Aegilops tauschii subsp. tauschii];Heat shock cognate 70 kDa protein [Triticum urartu];hypothetical protein DCAR_009243 [Daucus carota subsp. sativus];hypothetical protein OsI_10982 [Oryza sativa Indica Group]	45.7593	14.3934	1.66866	0.0109254	1	up
TRITD4Bv1G032590	glycerophosphodiester phosphodiesterase GDPD4 [Aegilops tauschii subsp. tauschii];Uncharacterized protein yqiK [Triticum urartu]	3.37375	1.00344	1.7494	0.0112183	1	up
TRITD4Bv1G151370	uncharacterized protein At5g39570-like [Aegilops tauschii subsp. tauschii]	8.57045	28.9181	-1.75453	0.0112502	1	down
TRITD0Uv1G017220	unnamed protein product [Triticum aestivum];1-phosphatidylinositol-3-phosphate 5-kinase FAB1 [Triticum urartu]	4.92178	1.55488	1.66238	0.0115262	1	up
TRITD0Uv1G052360	putative F-box/kelch-repeat protein At3g17540 [Aegilops tauschii subsp. tauschii];hypothetical protein TRIUR3_02465 [Triticum urartu]	2.82482	0.857639	1.71972	0.0117202	1	up
TRITD4Av1G134500	hypothetical protein TRIUR3_27176 [Triticum urartu]	3.12298	10.7894	-1.78861	0.0117751	1	down
TRITD7Av1G210090	plant UBX domain-containing protein 4-like [Aegilops tauschii subsp. tauschii]	16.7057	5.2871	1.65979	0.0117936	1	up
TRITD2Bv1G251310	unnamed protein product [Triticum aestivum];papain-like cysteine proteinase [Hordeum vulgare subsp. vulgare]	10.1084	3.19169	1.66316	0.0119436	1	up
TRITD4Bv1G001200	ACT domain-containing protein ACR10 [Aegilops tauschii subsp. tauschii]	1.09325	3.77173	-1.78661	0.0122766	1	down
TRITD1Av1G001160	Protein TAR1 [Capsicum baccatum]	45.4321	14.4797	1.64968	0.0126314	1	up
TRITD6Bv1G020380	uncharacterized protein LOC109776827 [Aegilops tauschii subsp. tauschii];hypothetical protein TRIUR3_20527 [Triticum urartu]	6.78659	2.15349	1.65601	0.012647	1	up
TRITD4Av1G263040	thaumatin-like protein [Triticum aestivum]	7.9032	2.45653	1.68582	0.0126701	1	up
TRITD1Bv1G039960	hypothetical protein [Zea mays]	33.4306	10.6759	1.64681	0.013085	1	up
TRITD2Bv1G226810	unnamed protein product [Triticum aestivum]	2.7445	0.857437	1.67844	0.0132201	1	up
TRITD6Bv1G041660	signal recognition particle receptor subunit alpha-like [Aegilops tauschii subsp. tauschii]	7.13584	2.29987	1.63353	0.0132701	1	up
TRITD3Bv1G275600	proteinaceous RNase P 2-like [Aegilops tauschii subsp. tauschii]	8.97341	2.90493	1.62716	0.0136354	1	up
TRITD6Bv1G156730	FK506-binding protein 5-like isoform X1 [Aegilops tauschii subsp. tauschii]	8.11474	2.63709	1.6216	0.0137231	1	up
TRITD3Bv1G268120	unnamed protein product [Triticum aestivum]	33.7725	10.9913	1.61949	0.0137958	1	up
TRITD6Av1G001210	uncharacterized protein LOC109773035 [Aegilops tauschii subsp. tauschii]	1.04849	3.54856	-1.75892	0.0138711	1	down
TRITD6Av1G059330	uncharacterized protein LOC109772337 [Aegilops tauschii subsp. tauschii]	18.9942	61.4886	-1.69476	0.0139983	1	down
TRITD4Av1G181560	hypothetical protein MTR_0021s0160 [Medicago truncatula]	19.6733	6.38657	1.62313	0.0140116	1	up
TRITD0Uv1G021420	BI1-like protein [Aegilops tauschii subsp. tauschii]	8.59674	2.74284	1.64812	0.014105	1	up
TRITD7Av1G224230	poly [ADP-ribose] polymerase 2-A [Aegilops tauschii subsp. tauschii]	10.2254	3.36583	1.60313	0.0145501	1	up
TRITD7Bv1G210390	PREDICTED: probable histone H2B.1 [Beta vulgaris subsp. vulgaris]	59.1795	19.538	1.59881	0.014784	1	up
TRITD1Bv1G004110	LRR14 [Triticum aestivum]	0.338094	1.15133	-1.76781	0.0150687	1	down
TRITD0Uv1G099290	uncharacterized protein LOC109753223 isoform X3 [Aegilops tauschii subsp. tauschii];uncharacterized protein LOC109753223 isoform X2 [Aegilops tauschii subsp. tauschii]	2.91761	0.962247	1.60031	0.0151158	1	up
TRITD3Av1G008450	uncharacterized protein LOC109756702 isoform X2 [Aegilops tauschii subsp. tauschii];uncharacterized protein LOC109756702 isoform X1 [Aegilops tauschii subsp. tauschii];hypothetical protein TRIUR3_03392 [Triticum urartu]	7.64972	2.52272	1.60043	0.0151518	1	up
TRITD5Av1G184610	uncharacterized protein LOC109740675 [Aegilops tauschii subsp. tauschii]	1.73739	5.70285	-1.71476	0.0151633	1	down
TRITD2Bv1G240660	uncharacterized vacuolar membrane protein YML018C [Aegilops tauschii subsp. tauschii]	8.7961	2.90766	1.597	0.0155009	1	up
TRITD2Bv1G226920	UDP-glycosyltransferase 72B1-like [Aegilops tauschii subsp. tauschii]	0.717116	2.38692	-1.73487	0.0156765	1	down
TRITD5Bv1G216850	uncharacterized protein LOC109765463 [Aegilops tauschii subsp. tauschii]	5.92415	1.96665	1.59087	0.0156855	1	up
TRITD5Av1G109490	hypothetical protein TRIUR3_21173 [Triticum urartu]	1.50757	5.07479	-1.75112	0.0156991	1	down
TRITD4Av1G215590	inner membrane protein PPF-1, chloroplastic-like [Aegilops tauschii subsp. tauschii];ALBINO3-like protein 1, chloroplastic [Triticum urartu]	1.96761	6.40009	-1.70165	0.0157202	1	down
TRITD4Bv1G178180	uncharacterized protein LOC109777362 [Aegilops tauschii subsp. tauschii];uncharacterized protein LOC109753500 [Aegilops tauschii subsp. tauschii];uncharacterized protein LOC109732371 [Aegilops tauschii subsp. tauschii];uncharacterized protein LOC109739277 [Aegilops tauschii subsp. tauschii]	6.01305	1.97761	1.60434	0.0157762	1	up
TRITD3Av1G007520	uncharacterized protein LOC109776291 [Aegilops tauschii subsp. tauschii]	7.30761	2.42213	1.59313	0.0158237	1	up
TRITD5Bv1G189220	Splicing factor U2af large subunit A [Triticum urartu];RecName: Full=Splicing factor U2af large subunit A; AltName: Full=U2 auxiliary factor 65 kDa subunit A; AltName: Full=U2 small nuclear ribonucleoprotein auxiliary factor large subunit A; Short=U2 snRNP auxiliary factor large subunit A	2.21284	7.07746	-1.67733	0.0158254	1	down
TRITD6Bv1G015730	putative serpin-Z12 [Aegilops tauschii subsp. tauschii]	4.47415	14.3826	-1.68464	0.0159498	1	down
TRITD4Av1G246690	mitochondrial substrate carrier family protein P-like [Aegilops tauschii subsp. tauschii]	1.73281	5.71017	-1.72042	0.0159607	1	down
TRITD4Av1G245510	Histone superfamily protein [Arabidopsis thaliana];Histone H3.3 [Dendrobium catenatum]	12.4389	39.6189	-1.67133	0.0159985	1	down
TRITD1Av1G175390	uncharacterized protein LOC109751181 [Aegilops tauschii subsp. tauschii];hypothetical protein TRIUR3_08456 [Triticum urartu]	8.09994	2.70117	1.58433	0.0163301	1	up
TRITD2Bv1G132420	uncharacterized protein LOC109752394 isoform X1 [Aegilops tauschii subsp. tauschii];uncharacterized protein LOC109752394 isoform X2 [Aegilops tauschii subsp. tauschii]	3.62052	11.6839	-1.69025	0.0163752	1	down
TRITD1Av1G180370	heat shock 70 kDa protein, mitochondrial-like [Aegilops tauschii subsp. tauschii];Heat shock 70 kDa protein, mitochondrial [Triticum urartu]	2.85594	9.0562	-1.66494	0.0164095	1	down
TRITD0Uv1G137900	hypothetical protein [Zea mays]	313.345	105.881	1.5653	0.0164481	1	up
TRITD4Av1G181610	hypothetical protein MTR_0021s0160 [Medicago truncatula]	7.40367	2.38543	1.63399	0.0164808	1	up
TRITD7Av1G261590	two-component response regulator ORR24-like [Aegilops tauschii subsp. tauschii];Two-component response regulator ARR2 [Triticum urartu];two-component response regulator ARR12-like [Aegilops tauschii subsp. tauschii]	2.3859	0.78597	1.60199	0.0168259	1	up
TRITD1Bv1G156390	Soluble inorganic pyrophosphatase [Triticum urartu]	3.96196	12.6273	-1.67226	0.016921	1	down
TRITD7Av1G240500	hypothetical protein TRIUR3_14263 [Triticum urartu]	24.3852	76.1835	-1.64347	0.0169354	1	down
TRITD2Bv1G071130	unnamed protein product [Triticum aestivum]	5.33363	1.76372	1.5965	0.0172027	1	up
TRITD5Bv1G168900	predicted protein [Hordeum vulgare subsp. vulgare]	4.17991	1.39766	1.58046	0.0172916	1	up
TRITD2Bv1G167830	phosphatidylinositol/phosphatidylcholine transfer protein SFH3-like isoform X2 [Aegilops tauschii subsp. tauschii];predicted protein [Hordeum vulgare subsp. vulgare];phosphatidylinositol/phosphatidylcholine transfer protein SFH3-like isoform X1 [Aegilops tauschii subsp. tauschii]	1.47519	4.68547	-1.66729	0.0175022	1	down
TRITD1Bv1G204490	hypothetical protein TRIUR3_28534 [Triticum urartu]	2.69019	8.54485	-1.66735	0.0175143	1	down
TRITD7Bv1G231440	protein argonaute 1D-like [Aegilops tauschii subsp. tauschii]	3.51089	1.18941	1.56159	0.0178018	1	up
TRITD7Av1G056990	hypothetical protein TRIUR3_20773 [Triticum urartu]	6.08289	19.4461	-1.67665	0.0182715	1	down
TRITD3Bv1G222230	unnamed protein product [Triticum aestivum];hypothetical protein TRIUR3_25865 [Triticum urartu]	1.12197	0.371413	1.59494	0.0184716	1	up
TRITD4Av1G215740	Zinc finger MYND domain-containing protein 15 [Triticum urartu]	0.812058	2.64687	-1.70463	0.0185707	1	down
TRITD7Av1G030220	LOW QUALITY PROTEIN: histone H3.2 [Cicer arietinum];Histone H3.2 [Triticum urartu]	16.8176	51.9394	-1.62686	0.0186384	1	down
TRITD7Av1G001090	6-phosphogluconate dehydrogenase, decarboxylating 1 [Aegilops tauschii subsp. tauschii];6-phosphogluconate dehydrogenase, decarboxylating [Triticum urartu]	32.3801	99.254	-1.61602	0.0186441	1	down
TRITD5Av1G018760	uncharacterized protein LOC109748282 [Aegilops tauschii subsp. tauschii]	0.906071	2.90458	-1.68063	0.0186723	1	down
TRITD3Av1G021010	very-long-chain (3R)-3-hydroxyacyl-CoA dehydratase PASTICCINO 2B-like [Aegilops tauschii subsp. tauschii];hypothetical protein TRIUR3_25650 [Triticum urartu]	1.24689	4.08809	-1.7131	0.018764	1	down
TRITD0Uv1G023990	16.9 kDa class I heat shock protein 1-like [Aegilops tauschii subsp. tauschii];cytosolic class I small heat shock protein [Elymus sibiricus];RecName: Full=16.9 kDa class I heat shock protein 1; AltName: Full=HSP 16.9; AltName: Full=Heat shock protein 16.9A; AltName: Full=Heat shock protein 17; AltName: Full=Low molecular weight heat shock protein;unnamed protein product [Triticum aestivum]	3.09673	9.57066	-1.62787	0.0193222	1	down
TRITD1Av1G167580	hypothetical protein TRIUR3_06539 [Triticum urartu]	6.44702	20.2128	-1.64856	0.0194405	1	down
TRITD2Bv1G187220	aquaporin [Hordeum vulgare];aquaporin PIP2-5 [Aegilops tauschii subsp. tauschii]	1.61661	5.13925	-1.66859	0.0195127	1	down
TRITD7Bv1G001900	3-ketoacyl-CoA synthase 12 [Triticum urartu]	1.16428	3.6591	-1.65205	0.0195512	1	down
TRITD2Bv1G236460	predicted protein [Hordeum vulgare subsp. vulgare];Sec14 cytosolic factor [Triticum urartu];phosphatidylinositol/phosphatidylcholine transfer protein SFH6-like [Aegilops tauschii subsp. tauschii]	8.15383	2.82657	1.52843	0.0196375	1	up
TRITD5Bv1G211940	dnaJ protein homolog [Aegilops tauschii subsp. tauschii];DnaJ protein-like protein [Triticum urartu]	177.822	62.0816	1.5182	0.0196847	1	up
TRITD6Av1G000370	hypothetical protein TRIUR3_14179 [Triticum urartu]	110.033	38.2963	1.52266	0.0197166	1	up
TRITD7Av1G199730	multiprotein bridging factor 1 [Triticum aestivum]	9.89762	3.27507	1.59556	0.0199944	1	up
TRITD1Bv1G178850	universal stress protein PHOS34-like [Aegilops tauschii subsp. tauschii]	1.18296	3.77441	-1.67384	0.0202764	1	down
TRITD5Bv1G184550	11S globulin seed storage protein 2-like [Aegilops tauschii subsp. tauschii]	0.887437	2.84456	-1.68049	0.0204491	1	down
TRITD2Av1G147770	putative ADP-ribosylation factor GTPase-activating protein AGD13 [Triticum urartu]	3.3169	10.3076	-1.6358	0.0206473	1	down
TRITD1Av1G019270	hypothetical protein TRIUR3_15065 [Triticum urartu]	946.976	2847.24	-1.58816	0.0206803	1	down
TRITD5Bv1G203780	RecName: Full=Zinc finger protein 1; AltName: Full=WZF1	1.12481	3.59501	-1.67631	0.0209448	1	down
TRITD2Bv1G130980	unnamed protein product [Triticum aestivum];uncharacterized protein LOC109740192 [Aegilops tauschii subsp. tauschii];hypothetical protein TRIUR3_16063 [Triticum urartu]	6.46572	2.2809	1.5032	0.0211738	1	up
TRITD0Uv1G075190	RecName: Full=Translationally-controlled tumor protein homolog; Short=TCTP; AltName: Full=HTP	3.84171	11.8678	-1.62724	0.0212024	1	down
TRITD5Bv1G148130	uncharacterized protein LOC109758477 [Aegilops tauschii subsp. tauschii]	12.1496	4.18407	1.53792	0.0213705	1	up
TRITD5Av1G015080	uncharacterized protein LOC109767773 [Aegilops tauschii subsp. tauschii];hypothetical protein TRIUR3_31435 [Triticum urartu]	11.4965	4.05548	1.50326	0.021723	1	up
TRITD6Bv1G223640	predicted protein, partial [Hordeum vulgare subsp. vulgare]	7.02291	2.46987	1.50764	0.0218599	1	up
TRITD4Av1G038230	myosin-binding protein 2 [Aegilops tauschii subsp. tauschii];hypothetical protein TRIUR3_35012 [Triticum urartu]	2.43675	7.3431	-1.59143	0.0218827	1	down
TRITD6Bv1G014060	DNA-directed RNA polymerase II subunit 4 [Aegilops tauschii subsp. tauschii]	31.2807	93.3337	-1.57713	0.0220386	1	down
TRITD3Bv1G268390	unnamed protein product [Triticum aestivum]	21.3606	7.61832	1.48741	0.0225771	1	up
TRITD3Bv1G253020	unnamed protein product [Triticum aestivum]	3.96539	11.77	-1.56958	0.0228277	1	down
TRITD5Bv1G007800	glutathione transferase F4 [Triticum aestivum]	1.70821	5.36515	-1.65113	0.0229476	1	down
TRITD6Bv1G219260	uncharacterized protein LOC109740024 [Aegilops tauschii subsp. tauschii]	18.0167	53.6246	-1.57356	0.0229644	1	down
TRITD1Av1G015830	putative protein phosphatase 2C 21 [Triticum urartu]	1.41477	4.34805	-1.6198	0.02316	1	down
TRITD6Bv1G014880	nuclear cap-binding protein subunit 1 [Aegilops tauschii subsp. tauschii];Nuclear cap-binding protein subunit 1 [Triticum urartu]	1.83348	5.45511	-1.57302	0.0234391	1	down
TRITD4Av1G244650	protein DECREASED SIZE EXCLUSION LIMIT 1-like isoform X1 [Aegilops tauschii subsp. tauschii];predicted protein [Hordeum vulgare subsp. vulgare];protein DECREASED SIZE EXCLUSION LIMIT 1-like isoform X2 [Aegilops tauschii subsp. tauschii]	1.18439	3.60115	-1.60431	0.0235766	1	down
TRITD4Bv1G156470	Auxilin-related protein 2 [Triticum urartu];J domain-containing protein required for chloroplast accumulation response 1-like isoform X1 [Aegilops tauschii subsp. tauschii]	1.29501	0.437709	1.56492	0.0236252	1	up
TRITD7Av1G247220	hypothetical protein TRIUR3_03896 [Triticum urartu];AUGMIN subunit 2-like [Aegilops tauschii subsp. tauschii];hypothetical protein TRIUR3_17281 [Triticum urartu]	3.82717	1.34234	1.51153	0.0237298	1	up
TRITD7Bv1G045840	receptor-like protein kinase [Aegilops tauschii subsp. tauschii]	0.852496	0.294216	1.53482	0.023764	1	up
TRITD6Bv1G000910	uncharacterized protein LOC109756610 [Aegilops tauschii subsp. tauschii]	1.75044	5.27999	-1.59282	0.0238527	1	down
TRITD3Bv1G274480	uncharacterized protein LOC109778068 [Aegilops tauschii subsp. tauschii];predicted protein [Hordeum vulgare subsp. vulgare]	6.79638	2.41816	1.49086	0.0240173	1	up
TRITD6Bv1G014130	acylamino-acid-releasing enzyme 2-like [Aegilops tauschii subsp. tauschii]	5.66201	16.6327	-1.55464	0.0240599	1	down
TRITD6Bv1G190670		9.9143	3.50404	1.50049	0.0241239	1	up
TRITD0Uv1G089420	hypothetical protein [Zea mays]	38.5928	13.8052	1.48311	0.0241999	1	up
TRITD0Uv1G038260	ATP synthase CF0 B subunit (chloroplast) [Triticum aestivum];ATP synthase CF0 subunit I (chloroplast) [Aegilops comosa];hypothetical protein SETIT_9G143000v2 [Setaria italica]	18.2769	6.55341	1.4797	0.0244158	1	up
TRITD6Bv1G000060	monomeric alpha-amylase inhibitor [Triticum dicoccoides]	284.253	825.596	-1.53826	0.0249842	1	down
TRITD6Av1G136180	putative RNA-binding protein Luc7-like 2 [Aegilops tauschii subsp. tauschii]	13.1893	4.7836	1.4632	0.025019	1	up
TRITD0Uv1G032980	RecName: Full=Avenin-like b1; Short=TaAvlike-b1; Flags: Precursor;type-b avenin-like protein [Triticum aestivum]	414.406	1202.43	-1.53684	0.0250808	1	down
TRITD5Av1G019900	hypothetical protein TRIUR3_01200 [Triticum urartu]	18.6253	6.69264	1.47662	0.0251157	1	up
TRITD6Av1G000770	E3 ubiquitin-protein ligase UPL3-like [Aegilops tauschii subsp. tauschii]	22.8749	8.35371	1.45328	0.0251529	1	up
TRITD6Av1G002160	predicted protein [Hordeum vulgare subsp. vulgare];Os02g0104700 [Oryza sativa Japonica Group];hypothetical protein TRIUR3_01271 [Triticum urartu]	4.38601	1.57986	1.47312	0.0254376	1	up
TRITD7Av1G042980	hydroxyproline O-arabinosyltransferase 1-like [Aegilops tauschii subsp. tauschii]	1.26754	3.82081	-1.59184	0.0254604	1	down
TRITD3Av1G001810	fatty acyl-CoA reductase 1 [Brachypodium distachyon];fatty acyl-CoA reductase 1-like [Aegilops tauschii subsp. tauschii]	5.43808	15.8515	-1.54345	0.0255357	1	down
TRITD5Av1G211450	hypothetical protein TRIUR3_14798 [Triticum urartu]	6.62629	2.33194	1.50667	0.0255578	1	up
TRITD7Bv1G081670	heat-responsive transcription factor [Triticum aestivum]	7.89785	2.8709	1.45996	0.0261166	1	up
TRITD5Av1G233910	Hsp70 nucleotide exchange factor fes1 [Triticum urartu]	4.03125	1.4102	1.51533	0.0262812	1	up
TRITD7Bv1G162460	plant UBX domain-containing protein 4-like [Aegilops tauschii subsp. tauschii]	17.9916	6.60707	1.44524	0.0266471	1	up
TRITD2Av1G270410	hypothetical protein TRIUR3_33814 [Triticum urartu]	4.51925	13.5521	-1.58436	0.0268559	1	down
TRITD4Av1G255150	extra-large guanine nucleotide-binding protein 3-like [Aegilops tauschii subsp. tauschii];Guanine nucleotide-binding protein alpha-2 subunit [Triticum urartu]	8.71449	3.21266	1.43965	0.0271456	1	up
TRITD2Bv1G261750	cysteine proteinase inhibitor 8-like [Aegilops tauschii subsp. tauschii];cystatin [Triticum aestivum];unnamed protein product [Triticum aestivum]	314.307	116.547	1.43126	0.0272397	1	up
TRITD0Uv1G035850	putative F-box/FBD/LRR-repeat protein At2g05300 [Aegilops tauschii subsp. tauschii]	2.96028	1.04876	1.49705	0.0273586	1	up
TRITD4Bv1G000620	beta-amylase 2, chloroplastic [Aegilops tauschii subsp. tauschii]	2.62138	7.58946	-1.53367	0.0274413	1	down
TRITD3Av1G007370	unnamed protein product [Triticum aestivum];lecithin-cholesterol acyltransferase-like 1 [Aegilops tauschii subsp. tauschii]	1.00593	2.99538	-1.57421	0.0276001	1	down
TRITD5Bv1G196840	predicted protein, partial [Hordeum vulgare subsp. vulgare]	0.936239	2.81829	-1.58987	0.0277945	1	down
TRITD2Av1G055120	SPX domain-containing protein 6-like [Aegilops tauschii subsp. tauschii];hypothetical protein TRIUR3_16388 [Triticum urartu]	5.37975	15.4381	-1.52088	0.0282123	1	down
TRITD5Av1G161580	Tyrosyl-tRNA synthetase [Triticum urartu]	0.865259	2.61771	-1.5971	0.0282927	1	down
TRITD1Bv1G082260	myosin-binding protein 1-like [Aegilops tauschii subsp. tauschii]	0.712167	2.11138	-1.5679	0.0285702	1	down
TRITD0Uv1G066750	ent-copalyl diphosphate synthase [Triticum aestivum];Ent-copalyl diphosphate synthase 1, chloroplastic [Triticum urartu]	0.405918	1.19503	-1.55779	0.0291606	1	down
TRITD1Av1G095070	long-chain-alcohol oxidase FAO1-like [Aegilops tauschii subsp. tauschii];Long-chain-alcohol oxidase FAO2 [Triticum urartu]	10.0003	3.74109	1.41851	0.0291788	1	up
TRITD7Av1G000240	homogentisate 1,2-dioxygenase [Aegilops tauschii subsp. tauschii];Homogentisate 1,2-dioxygenase [Triticum urartu]	4.64565	1.71815	1.43503	0.0292097	1	up
TRITD4Av1G257270	predicted protein [Hordeum vulgare subsp. vulgare];uncharacterized protein LOC109785474 isoform X1 [Aegilops tauschii subsp. tauschii]	7.76427	2.88758	1.42699	0.0296794	1	up
TRITD7Bv1G230330	powdery mildew resistance-related protein [Triticum urartu]	0.481875	1.39792	-1.53655	0.0296905	1	down
TRITD7Av1G027030	early nodulin-93-like [Aegilops tauschii subsp. tauschii]	21.3015	7.87921	1.43484	0.0299168	1	up
TRITD7Bv1G210650	protein transport protein Sec61 subunit gamma [Brachypodium distachyon];Protein transport protein Sec61 subunit gamma [Triticum urartu]	39.1554	14.6313	1.42015	0.03034	1	up
TRITD7Av1G042420	Putative quinone-oxidoreductase-like protein, chloroplastic [Triticum urartu];putative quinone-oxidoreductase homolog, chloroplastic [Aegilops tauschii subsp. tauschii]	0.908691	2.6874	-1.56435	0.0305363	1	down
TRITD5Av1G228600	hypothetical protein TRIUR3_19183 [Triticum urartu]	20.5155	7.62119	1.42862	0.0306712	1	up
TRITD4Av1G148920	hypothetical protein TRIUR3_24089 [Triticum urartu]	10.5706	3.98391	1.4078	0.0306748	1	up
TRITD1Av1G001070	uncharacterized protein LOC104585233 [Brachypodium distachyon];hypothetical protein MTR_0021s0160 [Medicago truncatula]	25.2231	9.44544	1.41706	0.0306872	1	up
TRITD6Bv1G013730	uncharacterized protein LOC109786583 [Aegilops tauschii subsp. tauschii]	1.14783	3.29653	-1.52203	0.0309808	1	down
TRITD3Bv1G231920	unnamed protein product [Triticum aestivum]	38.3188	107.014	-1.48167	0.0316313	1	down
TRITD2Bv1G225520	uncharacterized protein LOC109784997 [Aegilops tauschii subsp. tauschii]	7.07383	2.67971	1.40041	0.0316687	1	up
TRITD3Bv1G274940	unnamed protein product [Triticum aestivum]	10.5511	4.00702	1.39679	0.0323972	1	up
TRITD1Av1G000910	hypothetical protein MTR_0021s0160 [Medicago truncatula]	9.36832	3.49914	1.42079	0.0327113	1	up
TRITD4Av1G255460	probable glutathione S-transferase GSTU6 [Aegilops tauschii subsp. tauschii];putative glutathione S-transferase GSTU6 [Triticum urartu]	16.1789	6.16793	1.39125	0.0331229	1	up
TRITD7Bv1G172210	predicted protein [Hordeum vulgare subsp. vulgare]	121.329	334.276	-1.46211	0.0331753	1	down
TRITD3Bv1G197350	sorting and assembly machinery component 50 homolog B [Brachypodium distachyon];Sorting and assembly machinery component 50-like protein [Triticum urartu]	0.977277	2.77648	-1.50642	0.0334407	1	down
TRITD7Bv1G015440	heparanase-like protein 3 [Aegilops tauschii subsp. tauschii]	46.4808	17.9084	1.376	0.0334809	1	up
TRITD1Bv1G012870	uncharacterized protein LOC109759773 [Aegilops tauschii subsp. tauschii]	3.00535	1.15045	1.38533	0.0337202	1	up
TRITD2Av1G003210	hypothetical protein TRIUR3_02321 [Triticum urartu]	21.2443	8.03869	1.40204	0.0337267	1	up
TRITD6Bv1G177030	uncharacterized protein LOC109741197 [Aegilops tauschii subsp. tauschii];Alpha-galactosidase A [Triticum urartu]	1.37635	0.508227	1.4373	0.0338258	1	up
TRITD0Uv1G018850	NF-YB3 [Triticum aestivum]	8.6272	3.2669	1.40097	0.0338726	1	up
TRITD4Bv1G008620	uncharacterized protein LOC109765152 [Aegilops tauschii subsp. tauschii];EVI5-like protein [Aegilops tauschii subsp. tauschii];EVI5-like protein [Triticum urartu]	2.7895	1.06723	1.38614	0.0339194	1	up
TRITD7Bv1G229530	probable galacturonosyltransferase 3 [Aegilops tauschii subsp. tauschii]	1.38861	3.88439	-1.48405	0.0339565	1	down
TRITD4Av1G212230	26S proteasome non-ATPase regulatory subunit 12 [Triticum urartu]	32.1791	88.2708	-1.45581	0.0339659	1	down
TRITD3Av1G255720	unnamed protein product [Triticum aestivum]	1.75422	4.9525	-1.49733	0.0341259	1	down
TRITD7Bv1G222980	probable serine/threonine-protein kinase PBL11 [Aegilops tauschii subsp. tauschii]	2.5556	0.956855	1.41729	0.0346114	1	up
TRITD2Av1G077070	uncharacterized secreted protein [Zea mays];hypothetical protein TRIUR3_32389 [Triticum urartu]	1.16995	3.40896	-1.54289	0.0346458	1	down
TRITD3Bv1G254020	uncharacterized protein LOC109780473 [Aegilops tauschii subsp. tauschii]	0.724436	2.08448	-1.52476	0.0346458	1	down
TRITD6Bv1G218980	hypothetical protein TRIUR3_14362 [Triticum urartu]	3.92164	10.7736	-1.45797	0.0349744	1	down
TRITD2Bv1G258160	unnamed protein product [Triticum aestivum]	3.18581	8.95889	-1.49166	0.035703	1	down
TRITD5Av1G115930	uncharacterized protein LOC109756997 [Aegilops tauschii subsp. tauschii];predicted protein [Hordeum vulgare subsp. vulgare]	1.399	0.523819	1.41725	0.035866	1	up
TRITD1Av1G002590	(+)-delta-cadinene synthase isozyme XC14 [Triticum urartu]	0.768553	2.17953	-1.5038	0.0360165	1	down
TRITD6Av1G019880	uncharacterized protein LOC109755122 [Aegilops tauschii subsp. tauschii]	4.07864	11.2034	-1.45777	0.0365576	1	down
TRITD1Av1G201790	freezing-induced protein 2 [Leymus chinensis]	17.2357	46.7148	-1.43849	0.0366015	1	down
TRITD7Bv1G151930	acid phosphatase 1-like isoform X1 [Aegilops tauschii subsp. tauschii];acid phosphatase 1-like isoform X2 [Aegilops tauschii subsp. tauschii]	3.81439	10.478	-1.45783	0.0366896	1	down
TRITD3Av1G000520	unnamed protein product [Triticum aestivum]	3.79281	10.493	-1.46809	0.036734	1	down
TRITD6Bv1G183830	predicted protein [Hordeum vulgare subsp. vulgare]	3.3405	9.19715	-1.46112	0.0371657	1	down
TRITD0Uv1G033050	RecName: Full=Avenin-like a4; Flags: Precursor	310.189	834.096	-1.42707	0.0374138	1	down
TRITD3Bv1G207440	conserved hypothetical protein, expressed [Triticum aestivum]	0.69058	1.9764	-1.51699	0.0377768	1	down
TRITD0Uv1G033040	RecName: Full=Avenin-like a6; AltName: Full=LMW-gliadin 1058; Short=LMGli1058; Flags: Precursor	263.142	704.647	-1.42106	0.0382272	1	down
TRITD5Bv1G024410	uncharacterized protein LOC109732080 [Aegilops tauschii subsp. tauschii]	1.89296	5.30665	-1.48716	0.0382927	1	down
TRITD3Bv1G275580	predicted protein [Hordeum vulgare subsp. vulgare]	5.5667	2.17147	1.35815	0.0383854	1	up
TRITD7Bv1G117020	lysine-specific histone demethylase 1 homolog 2 [Aegilops tauschii subsp. tauschii];hypothetical protein TRIUR3_15636 [Triticum urartu]	0.503086	1.40467	-1.48136	0.0385701	1	down
TRITD6Av1G002930	7-deoxyloganetin glucosyltransferase-like [Aegilops tauschii subsp. tauschii]	2.68462	7.2651	-1.43627	0.0387074	1	down
TRITD0Uv1G001350	protein STRUBBELIG-RECEPTOR FAMILY 5-like [Aegilops tauschii subsp. tauschii];nodulation receptor kinase-like [Aegilops tauschii subsp. tauschii]	0.205209	0.575712	-1.48826	0.0387866	1	down
TRITD2Bv1G089330	formin-like protein 11 [Aegilops tauschii subsp. tauschii];Formin-like protein 11 [Triticum urartu]	0.774081	0.297644	1.37889	0.0392893	1	up
TRITD4Bv1G208090	anthocyanidin 3-O-glucosyltransferase 2-like [Aegilops tauschii subsp. tauschii];UDP-glycosyltransferase 71B1 [Triticum urartu]	0.825154	2.29107	-1.47329	0.039879	1	down
TRITD2Av1G050640	WRKY transcription factor, partial [Triticum aestivum];hypothetical protein TRIUR3_10593 [Triticum urartu]	1.43127	3.95205	-1.46531	0.040106	1	down
TRITD7Bv1G225240	two-component response regulator ORR24-like [Aegilops tauschii subsp. tauschii]	0.169941	0.485855	-1.51549	0.040246	1	down
TRITD7Av1G029760	uncharacterized protein LOC109732027 [Aegilops tauschii subsp. tauschii]	10.9242	4.28073	1.3516	0.0404449	1	up
TRITD0Uv1G111200	alpha carbonic anhydrase 5-like [Aegilops tauschii subsp. tauschii];Bifunctional monodehydroascorbate reductase and carbonic anhydrase nectarin-3 [Triticum urartu]	8.62625	3.42436	1.3329	0.0404501	1	up
TRITD2Bv1G240350	unnamed protein product [Triticum aestivum]	32.1374	85.3612	-1.40933	0.0404976	1	down
TRITD5Av1G148350	tuliposide A-converting enzyme b3, amyloplastic-like [Aegilops tauschii subsp. tauschii]	2.65623	7.1668	-1.43195	0.0409199	1	down
TRITD7Av1G031260	3-ketoacyl-CoA synthase 6 [Triticum urartu]	0.639656	1.788	-1.48298	0.0410513	1	down
TRITD6Bv1G213010	26S protease regulatory subunit 6A-like protein [Triticum urartu]	2.90446	7.94938	-1.45257	0.0412388	1	down
TRITD4Av1G002070	protein ROOT PRIMORDIUM DEFECTIVE 1 [Aegilops tauschii subsp. tauschii];hypothetical protein TRIUR3_22201 [Triticum urartu]	1.59231	0.612021	1.37947	0.0414752	1	up
TRITD0Uv1G094640	hypothetical protein TRIUR3_16939 [Triticum urartu]	2.23189	0.881041	1.34099	0.0416358	1	up
TRITD7Av1G023470	uncharacterized protein LOC109761826 [Aegilops tauschii subsp. tauschii];hypothetical protein TRIUR3_31408 [Triticum urartu]	3.06658	1.18661	1.36979	0.0417317	1	up
TRITD7Bv1G230030	MYB-related protein [Triticum aestivum]	3.00348	1.17893	1.34915	0.0418701	1	up
TRITD5Av1G226200	40S ribosomal protein S2-3-like [Aegilops tauschii subsp. tauschii];40S ribosomal protein S2-3 [Triticum urartu]	49.6594	130.638	-1.39543	0.0419778	1	down
TRITD5Bv1G195870	vacuolar protein sorting-associated protein 18 homolog [Aegilops tauschii subsp. tauschii]	13.2903	5.34776	1.31337	0.0420437	1	up
TRITD2Bv1G036860	protein FAR1-RELATED SEQUENCE 12-like [Aegilops tauschii subsp. tauschii]	6.40683	2.50582	1.35433	0.0421749	1	up
TRITD6Av1G204240	dnaJ homolog subfamily B member 6-like isoform X1 [Aegilops tauschii subsp. tauschii]	9.91417	3.95025	1.32755	0.0421815	1	up
TRITD1Bv1G052110	NAD(P)H-quinone oxidoreductase subunit S, chloroplastic [Aegilops tauschii subsp. tauschii]	2.61142	7.0543	-1.43367	0.0426937	1	down
TRITD4Bv1G201770	uncharacterized protein LOC109754443 [Aegilops tauschii subsp. tauschii]	3.499	9.35495	-1.41879	0.0427606	1	down
TRITD5Av1G244830	Beta-amylase 1, chloroplastic [Triticum urartu]	1.02547	2.78014	-1.43887	0.0428799	1	down
TRITD7Bv1G180450	peroxidase 16-like [Aegilops tauschii subsp. tauschii]	0.922867	2.56016	-1.47204	0.0430176	1	down
TRITD6Bv1G020290	uncharacterized protein LOC109737531 isoform X1 [Aegilops tauschii subsp. tauschii];hypothetical protein TRIUR3_24016 [Triticum urartu];uncharacterized protein LOC109737533, partial [Aegilops tauschii subsp. tauschii]	3.21712	1.28522	1.32376	0.0433354	1	up
TRITD1Av1G206910	disease resistance protein RPP13-like [Aegilops tauschii subsp. tauschii]	5.00703	2.01728	1.31154	0.0434315	1	up
TRITD1Av1G207030	hypothetical protein TRIUR3_18342 [Triticum urartu]	2.44068	0.976518	1.32157	0.0435012	1	up
TRITD5Bv1G193630	ATP-dependent zinc metalloprotease FTSH 5, mitochondrial-like [Aegilops tauschii subsp. tauschii]	0.677551	1.83872	-1.4403	0.0437367	1	down
TRITD3Av1G254620	probable esterase PIR7A [Aegilops tauschii subsp. tauschii];hypothetical protein TRIUR3_24472 [Triticum urartu]	2.53579	6.68089	-1.39761	0.0440635	1	down
TRITD7Av1G067410	uncharacterized protein LOC8071938 [Sorghum bicolor]	13.396	35.2088	-1.39414	0.0441003	1	down
TRITD3Av1G225750	ultraviolet-B receptor UVR8 isoform X2 [Aegilops tauschii subsp. tauschii];hypothetical protein TRIUR3_24050 [Triticum urartu];predicted protein [Hordeum vulgare subsp. vulgare];unnamed protein product [Triticum aestivum]	5.15175	2.07882	1.3093	0.044613	1	up
TRITD6Bv1G017170	putative histone H4, Ribonuclease H-like domain protein [Helianthus annuus];Histone H4 [Triticum urartu];LOW QUALITY PROTEIN: hypothetical protein SETIT_3G212100v2 [Setaria italica];unnamed protein product, partial [Vitis vinifera]	12.2853	32.2507	-1.3924	0.0447817	1	down
TRITD0Uv1G059330	hypothetical protein GQ55_6G083700 [Panicum hallii var. hallii]	64.1253	166.712	-1.37839	0.0449279	1	down
TRITD4Bv1G205360	DNA (cytosine-5)-methyltransferase DRM2 [Triticum urartu]	5.44705	2.20508	1.30465	0.0450527	1	up
TRITD7Bv1G220690	elongator complex protein 4 [Aegilops tauschii subsp. tauschii]	1.97544	0.786097	1.3294	0.0450845	1	up
TRITD5Bv1G241630	uncharacterized protein LOC109745731 [Aegilops tauschii subsp. tauschii]	4.99129	1.9697	1.34144	0.045122	1	up
TRITD5Av1G160370	Splicing factor U2af small subunit A [Triticum urartu];splicing factor U2af small subunit A-like isoform X2 [Aegilops tauschii subsp. tauschii]	43.708	17.8409	1.29271	0.0451367	1	up
TRITD2Av1G139730	uncharacterized protein LOC109753524 [Aegilops tauschii subsp. tauschii];hypothetical protein TRIUR3_25188 [Triticum urartu];PERQ amino acid-rich with GYF domain-containing protein 2 [Triticum urartu]	18.6333	7.61656	1.29067	0.0451491	1	up
TRITD5Bv1G134810	microtubule-associated protein futsch-like [Aegilops tauschii subsp. tauschii]	5.3995	14.0258	-1.37718	0.0453065	1	down
TRITD1Av1G040730	probable mixed-linked glucan synthase 8 [Aegilops tauschii subsp. tauschii]	5.10611	2.07174	1.30138	0.0453497	1	up
TRITD4Av1G256790	uncharacterized protein LOC109749271 [Aegilops tauschii subsp. tauschii];hypothetical protein TRIUR3_18063 [Triticum urartu]	2.18575	5.75237	-1.39603	0.0457558	1	down
TRITD7Av1G167720	hypothetical protein TRIUR3_07382 [Triticum urartu]	1.2545	3.4632	-1.46499	0.0461123	1	down
TRITD5Av1G226340	chaperonin-like RbcX protein 2, chloroplastic [Aegilops tauschii subsp. tauschii]	4.99507	13.1475	-1.39621	0.046303	1	down
TRITD2Bv1G180610	probable leucine-rich repeat receptor-like protein kinase At5g63930 [Aegilops tauschii subsp. tauschii]	4.08239	1.66415	1.29463	0.0463198	1	up
TRITD1Bv1G041340	serine carboxypeptidase 2 [Aegilops tauschii subsp. tauschii]	3.76585	9.75929	-1.3738	0.0471549	1	down
TRITD2Av1G032000	unnamed protein product [Triticum aestivum]	0.629704	1.70871	-1.44016	0.04718	1	down
TRITD7Bv1G044720	4-hydroxyphenylacetaldehyde oxime monooxygenase-like [Aegilops tauschii subsp. tauschii]	1.09154	2.88191	-1.40066	0.0473245	1	down
TRITD5Av1G046770	MYB transcription factor 79 [Triticum aestivum];Transcription factor MYB21 [Triticum urartu]	1.99739	5.31279	-1.41135	0.0473439	1	down
TRITD6Bv1G015920	probable serine/threonine-protein kinase PIX13 isoform X3 [Aegilops tauschii subsp. tauschii];probable serine/threonine-protein kinase PIX13 isoform X2 [Aegilops tauschii subsp. tauschii]	1.17527	3.09995	-1.39925	0.0473749	1	down
TRITD7Bv1G201670	putative glutathione S-transferase GSTU6 [Triticum urartu]	1.56103	4.23769	-1.44078	0.0476693	1	down
TRITD1Bv1G173740	hypothetical protein TanjilG_03599 [Lupinus angustifolius]	20.2253	8.20786	1.30108	0.0478448	1	up
TRITD1Bv1G220780	S-type anion channel SLAH2-like [Aegilops tauschii subsp. tauschii];S-type anion channel SLAH2 [Triticum urartu]	0.660669	0.258263	1.35509	0.0479462	1	up
TRITD7Bv1G220700	E3 ubiquitin-protein ligase KEG [Triticum urartu]	3.47185	1.41951	1.29031	0.0483268	1	up
TRITD3Bv1G264740	unnamed protein product [Triticum aestivum]	0.605454	1.5913	-1.39411	0.0486793	1	down
TRITD0Uv1G017210	UDP-galactose transporter 1-like [Aegilops tauschii subsp. tauschii];predicted protein [Hordeum vulgare subsp. vulgare]	6.55105	2.67391	1.29277	0.0488165	1	up
TRITD4Av1G045640	Heat shock cognate 70 kDa protein [Triticum urartu]	0.571107	1.50986	-1.40258	0.0490313	1	down
TRITD4Av1G228910		13.5209	34.6039	-1.35574	0.0490596	1	down
TRITD3Bv1G273580	unnamed protein product [Triticum aestivum]	8.77337	22.5417	-1.36139	0.0490871	1	down
TRITD4Av1G262990	Putative disease resistance protein RGA3 [Triticum urartu]	0.678001	0.271962	1.31788	0.0492757	1	up
TRITD3Av1G038070	DNA mismatch repair protein MSH7 [Aegilops tauschii subsp. tauschii]	3.69479	1.52734	1.27447	0.0492918	1	up
TRITD3Bv1G030420	unnamed protein product [Triticum aestivum]	6.03959	2.46685	1.29178	0.049635	1	up
TRITD2Bv1G259370	probable aspartyl protease At4g16563 [Aegilops tauschii subsp. tauschii]	12.4645	5.16833	1.27006	0.0497578	1	up

## Sheet: AtWW_L vs AtCW_L
Table S11 continued. Differentially expressed genes between treatment groups with a different parent treatment factor.
Gene ID	Description	FPKM.AtWW_L	FPKM.AtCW_L	log2(fold-change)	pval	qval	regulation
TRITD4Av1G260590	probable leucine-rich repeat receptor-like protein kinase At1g35710 [Aegilops tauschii subsp. tauschii];receptor-like protein 2 [Aegilops tauschii subsp. tauschii]	22.6136	0.509485	5.47201	2.85685e-12	4.69418e-08	up
TRITD6Av1G224350	wall-associated receptor kinase 4-like [Aegilops tauschii subsp. tauschii]	27.3057	0.625284	5.44855	3.4782e-12	4.69418e-08	up
TRITD2Av1G004110	unnamed protein product [Triticum aestivum]	27.2571	0.697392	5.28852	1.03319e-11	9.29596e-08	up
TRITD0Uv1G141180	unnamed protein product [Triticum aestivum]	84.5788	3473.03	-5.35975	1.60017e-11	1.0798e-07	down
TRITD3Bv1G283150	probable LRR receptor-like serine/threonine-protein kinase At1g67720 [Aegilops tauschii subsp. tauschii];unnamed protein product [Triticum aestivum]	0.212834	8.51089	-5.32151	2.62655e-11	1.29836e-07	down
TRITD2Bv1G226140	receptor kinase-like protein Xa21 [Aegilops tauschii subsp. tauschii]	13.2682	0.371987	5.15658	2.88609e-11	1.29836e-07	up
TRITD3Av1G000420	unnamed protein product [Triticum aestivum];putative receptor-like protein kinase At3g47110 isoform X2 [Aegilops tauschii subsp. tauschii]	15.458	0.557693	4.79274	2.60172e-10	1.00322e-06	up
TRITD5Av1G244830	Beta-amylase 1, chloroplastic [Triticum urartu]	20.3424	0.803339	4.66234	7.52512e-10	2.53898e-06	up
TRITD3Av1G264270	glucan endo-1,3-beta-glucosidase, acidic isoform-like [Aegilops tauschii subsp. tauschii];Glucan endo-1,3-beta-glucosidase, acidic isoform [Triticum urartu]	20.766	0.828376	4.64779	8.60333e-10	2.58023e-06	up
TRITD2Bv1G220960	protein REVEILLE 7-like [Aegilops tauschii subsp. tauschii]	0.696631	16.5175	-4.56746	4.37844e-09	1.18183e-05	down
TRITD4Av1G220770	hypothetical protein GLYMA_13G013300 [Glycine max]	109.589	6.24034	4.13434	1.55175e-08	3.80771e-05	up
TRITD3Av1G264990	endo-beta-1,3-glucanase [Triticum aestivum];Glucan endo-1,3-beta-glucosidase GII [Triticum urartu]	17.0144	0.965084	4.13996	2.01054e-08	4.39767e-05	up
TRITD1Bv1G198810	uncharacterized protein LOC109745142 isoform X2 [Aegilops tauschii subsp. tauschii]	30.4551	1.75329	4.11855	2.11803e-08	4.39767e-05	up
TRITD0Uv1G033110	6-phosphogluconate dehydrogenase, decarboxylating 1 [Aegilops tauschii subsp. tauschii]	22.1294	1.35013	4.0348	3.26054e-08	6.28632e-05	up
TRITD0Uv1G062490	chloroplastic group IIA intron splicing facilitator CRS1, chloroplastic [Aegilops tauschii subsp. tauschii];Chloroplastic group IIA intron splicing facilitator CRS1, chloroplastic [Triticum urartu]	48.1992	3.11493	3.95174	4.58617e-08	8.25266e-05	up
TRITD7Av1G278660	thaumatin-like protein [Triticum aestivum]	30.7913	1.93266	3.99386	5.06462e-08	8.54402e-05	up
TRITD7Bv1G131560	pre-mRNA cleavage factor Im 25 kDa subunit 1-like [Aegilops tauschii subsp. tauschii]	25.2208	1.60443	3.97448	5.73831e-08	9.11108e-05	up
TRITD0Uv1G064870	alpha-terpineol synthase, chloroplastic-like [Aegilops tauschii subsp. tauschii]	1.17542	19.0688	-4.01997	1.03677e-07	0.000155469	down
TRITD2Bv1G265440	amidase 1-like [Aegilops tauschii subsp. tauschii]	16.5545	1.21237	3.77132	1.7609e-07	0.000247673	up
TRITD5Bv1G112400	pathogenisis-related protein 1.1 [Triticum aestivum]	116.341	8.75705	3.73177	1.83516e-07	0.000247673	up
TRITD7Av1G000410		1.36482	20.7624	-3.92719	1.99823e-07	0.000256839	down
TRITD2Bv1G157600	chloroplast hypothetical protein (mitochondrion) [Zea mays subsp. mays]	142.279	2047.44	-3.84702	2.48666e-07	0.000305091	down
TRITD0Uv1G018110	unnamed protein product [Triticum aestivum]	1.97541	28.2214	-3.83656	2.79601e-07	0.00032813	down
TRITD2Bv1G157630	imp biosynthesis protein (chloroplast) [Oryza sativa Indica Group]	6.1596	88.4618	-3.84415	3.17376e-07	0.000356942	down
TRITD3Av1G002120	receptor-like kinase PK3A [Triticum aestivum];rust resistance kinase Lr10-like isoform X1 [Aegilops tauschii subsp. tauschii];rust resistance kinase Lr10-like isoform X2 [Aegilops tauschii subsp. tauschii]	8.09755	0.636965	3.6682	3.45032e-07	0.000372524	up
TRITD3Bv1G255460	imp biosynthesis protein (chloroplast) [Oryza sativa Indica Group]	185.71	2561.77	-3.78601	3.59744e-07	0.00037347	down
TRITD1Av1G191460	hypothetical protein TRIUR3_12933 [Triticum urartu]	15.2573	1.22928	3.63362	4.60907e-07	0.000447903	up
TRITD1Av1G129090	Wall-associated receptor kinase 3 [Triticum urartu];wall-associated receptor kinase-like 4 [Aegilops tauschii subsp. tauschii];uncharacterized protein LOC109745028 [Aegilops tauschii subsp. tauschii]	7.54675	0.62379	3.59672	4.94052e-07	0.000447903	up
TRITD5Bv1G182790	hypothetical protein BRADI_4g37170v3 [Brachypodium distachyon]	208.777	17.7389	3.55697	4.95138e-07	0.000447903	up
TRITD3Bv1G277970	putative late blight resistance protein homolog R1B-16 [Aegilops tauschii subsp. tauschii];Disease resistance protein RPP13 [Triticum urartu]	0.326047	4.52802	-3.79573	4.97818e-07	0.000447903	down
TRITD3Bv1G277610	unnamed protein product [Triticum aestivum]	9.4928	0.781099	3.60326	5.758e-07	0.000476781	up
TRITD3Av1G001760	L-type lectin-domain containing receptor kinase IV.2 [Triticum urartu]	8.34306	0.6989	3.57742	5.78828e-07	0.000476781	up
TRITD5Av1G132890	pathogenesis-related protein 1-like [Aegilops tauschii subsp. tauschii]	85.0934	7.29176	3.54471	5.93064e-07	0.000476781	up
TRITD4Bv1G193500	Beta-amylase 1, chloroplastic [Triticum urartu]	11.2555	0.934801	3.58982	6.00569e-07	0.000476781	up
TRITD5Av1G031300	TB2/DP1 protein [Triticum aestivum]	54.7166	4.71213	3.53753	6.67509e-07	0.000500772	up
TRITD0Uv1G062430	Phytoene synthase, chloroplastic [Triticum urartu];phytoene synthase 7A [Triticum aestivum]	99.1392	8.72741	3.50583	6.73878e-07	0.000500772	up
TRITD7Bv1G230330	powdery mildew resistance-related protein [Triticum urartu]	8.58436	109.937	-3.67882	6.86447e-07	0.000500772	down
TRITD6Av1G001990	LRR receptor-like serine/threonine-protein kinase FLS2 [Aegilops tauschii subsp. tauschii]	5.24882	0.468284	3.48654	8.7543e-07	0.000621832	up
TRITD7Av1G051340	pathogenesis-related protein 1-5 [Triticum aestivum]	83.4475	7.53272	3.46963	9.10954e-07	0.000625348	up
TRITD6Bv1G204340	dehydrin-/LEA group 2-like protein [Thinopyrum elongatum];dehydrin DHN3 isoform X2 [Aegilops tauschii subsp. tauschii];dehydrin DHN3 isoform X1 [Aegilops tauschii subsp. tauschii]	14.2517	1.25131	3.50962	9.26717e-07	0.000625348	up
TRITD6Bv1G015870	disease resistance protein RGA2-like [Aegilops tauschii subsp. tauschii];disease resistance RPP13-like protein 4 [Aegilops tauschii subsp. tauschii]	0.238339	2.911	-3.61043	1.16756e-06	0.00076865	down
TRITD6Bv1G011860	uncharacterized protein LOC109767595 [Aegilops tauschii subsp. tauschii]	9.87479	0.924254	3.41739	1.33611e-06	0.00085831	up
TRITD3Av1G012230	LEAF RUST 10 DISEASE-RESISTANCE LOCUS RECEPTOR-LIKE PROTEIN KINASE-like 2.4 [Aegilops tauschii subsp. tauschii];unnamed protein product [Triticum aestivum];predicted protein [Hordeum vulgare subsp. vulgare]	5.07659	0.472451	3.42562	1.36734e-06	0.00085831	up
TRITD1Bv1G206470	unnamed protein product [Triticum aestivum]	5.57768	68.058	-3.60903	1.42098e-06	0.000871706	down
TRITD6Bv1G042380	receptor like protein kinase S.2 [Brachypodium distachyon]	0.564281	6.83872	-3.59924	1.49221e-06	0.000895061	down
TRITD5Bv1G154670	uncharacterized protein LOC109774701 isoform X2 [Aegilops tauschii subsp. tauschii];uncharacterized protein LOC109774701 isoform X1 [Aegilops tauschii subsp. tauschii];predicted protein [Hordeum vulgare subsp. vulgare]	15.9598	1.49372	3.41746	1.64931e-06	0.000967788	up
TRITD3Av1G268070	predicted protein [Hordeum vulgare subsp. vulgare]	9.58912	110.512	-3.52666	1.69074e-06	0.00097099	down
TRITD6Av1G022020	imp biosynthesis protein (chloroplast) [Oryza sativa Indica Group]	17.9024	205.883	-3.5236	1.85585e-06	0.00104361	down
TRITD3Av1G000540	unnamed protein product [Triticum aestivum];hypothetical protein TRIUR3_03253 [Triticum urartu];uncharacterized protein LOC109780091 [Aegilops tauschii subsp. tauschii]	21.9467	2.17385	3.33568	1.96856e-06	0.0010844	up
TRITD5Av1G140120	U-box domain-containing protein 19-like [Aegilops tauschii subsp. tauschii];U-box domain-containing protein 19 [Triticum urartu]	4.63802	0.451367	3.36114	2.37549e-06	0.00128239	up
TRITD1Av1G135600	probable trehalose-phosphate phosphatase 2 isoform X1 [Aegilops tauschii subsp. tauschii]	12.1168	1.2094	3.32465	2.42442e-06	0.00128314	up
TRITD2Av1G258530	protein REVEILLE 7-like [Aegilops tauschii subsp. tauschii]	1.39766	15.6541	-3.48545	2.62804e-06	0.00134995	down
TRITD0Uv1G003040	imp biosynthesis protein (chloroplast) [Oryza sativa Indica Group]	468.072	5111.08	-3.44882	2.65087e-06	0.00134995	down
TRITD0Uv1G052070	glycerate dehydrogenase [Aegilops tauschii subsp. tauschii];Glycerate dehydrogenase [Triticum urartu]	986.941	102.562	3.26647	2.70069e-06	0.00134995	up
TRITD4Av1G261410	sucrose:fructan 6-fructosyltransferase [Triticum aestivum]	11.6161	125.951	-3.43866	2.8377e-06	0.00139264	down
TRITD1Av1G017850	hypothetical protein TRIUR3_21415 [Triticum urartu]	0.439859	4.85544	-3.46449	3.1434e-06	0.00148979	down
TRITD7Bv1G230480	powdery mildew resistance-related protein [Triticum urartu]	12.8269	137.287	-3.41995	3.14603e-06	0.00148979	down
TRITD5Bv1G136780	1-aminocyclopropane-1-carboxylate oxidase 1-like [Aegilops tauschii subsp. tauschii]	10.0232	1.02383	3.2913	3.38139e-06	0.00156795	up
TRITD7Bv1G225550	uncharacterized protein LOC109782475 isoform X1 [Aegilops tauschii subsp. tauschii]	0.603167	6.56487	-3.44414	3.47766e-06	0.00156795	down
TRITD4Bv1G009290	unnamed protein product [Triticum aestivum];uncharacterized protein LOC109784554 [Aegilops tauschii subsp. tauschii]	3.02463	32.2582	-3.41484	3.55109e-06	0.00156795	down
TRITD6Av1G224380	uncharacterized protein LOC109776168 [Aegilops tauschii subsp. tauschii];hypothetical protein TRIUR3_00455 [Triticum urartu]	12.4179	1.30643	3.24871	3.58465e-06	0.00156795	up
TRITD0Uv1G032830	flavonoid O-methyltransferase-like protein Os11g0303600 [Aegilops tauschii subsp. tauschii];putative O-methyltransferase 2 [Triticum urartu]	5.6474	59.8577	-3.40588	3.60155e-06	0.00156795	down
TRITD7Av1G174670	pre-mRNA cleavage factor Im 25 kDa subunit 1-like [Aegilops tauschii subsp. tauschii]	14.7996	1.51722	3.28605	3.70587e-06	0.00158776	up
TRITD3Av1G265430	beta-1,3-glucanase [Triticum aestivum];Glucan endo-1,3-beta-glucosidase GII [Triticum urartu];glucan endo-1,3-beta-glucosidase GII-like [Aegilops tauschii subsp. tauschii]	7.04321	0.740476	3.24971	4.00305e-06	0.00168828	up
TRITD4Av1G253830	acid phosphatase 1-like isoform X2 [Aegilops tauschii subsp. tauschii]	140.248	15.2409	3.20197	4.13039e-06	0.00171519	up
TRITD2Av1G003370	fructokinase-like 2, chloroplastic [Aegilops tauschii subsp. tauschii];hypothetical protein TRIUR3_05313 [Triticum urartu]	17.8768	1.96073	3.18862	4.7622e-06	0.00193794	up
TRITD2Av1G120540	photosystem II protein D1 (chloroplast) [Triticum aestivum];Photosynthetic reaction centre, L/M [Corchorus olitorius]	247.279	2513.7	-3.3456	4.81038e-06	0.00193794	down
TRITD2Bv1G020010	uncharacterized protein LOC109754297 [Aegilops tauschii subsp. tauschii];predicted protein [Hordeum vulgare subsp. vulgare]	12.2641	1.29141	3.24741	5.06741e-06	0.00201147	up
TRITD6Av1G207530	Dehydrin DHN3 [Triticum urartu];dehydrin WZY2 [Triticum aestivum];dehydrin DHN3 isoform X1 [Aegilops tauschii subsp. tauschii];dehydrin DHN3 isoform X2 [Aegilops tauschii subsp. tauschii]	79.513	8.96235	3.14924	5.56325e-06	0.00217628	up
TRITD7Av1G251730	hypothetical protein BRADI_3g00670v3 [Brachypodium distachyon]	1.18108	12.062	-3.35229	5.66526e-06	0.00218452	down
TRITD4Av1G059280	imp biosynthesis protein (chloroplast) [Oryza sativa Indica Group]	170.434	1671.36	-3.29374	6.50607e-06	0.00243567	down
TRITD7Bv1G165400	putative F-box protein At2g33200 [Aegilops tauschii subsp. tauschii]	0.906123	9.20967	-3.34537	6.5697e-06	0.00243567	down
TRITD3Av1G211710	unnamed protein product [Triticum aestivum]	34.2153	337.198	-3.30088	6.58729e-06	0.00243567	down
TRITD3Bv1G134610	unnamed protein product [Triticum aestivum]	20.3716	2.30928	3.14104	6.99042e-06	0.0025498	up
TRITD6Bv1G131260	imp biosynthesis protein (chloroplast) [Oryza sativa Indica Group]	34.6188	333.417	-3.2677	7.72612e-06	0.00276181	down
TRITD6Bv1G224120	predicted protein [Hordeum vulgare subsp. vulgare]	57.5911	6.7025	3.10307	8.00303e-06	0.00276181	up
TRITD3Av1G037880	uncharacterized protein LOC109942556 [Zea mays]	16.9056	1.92886	3.13168	8.02256e-06	0.00276181	up
TRITD7Bv1G069640	tonoplast dicarboxylate transporter-like [Aegilops tauschii subsp. tauschii]	9.69678	1.11375	3.12208	8.10245e-06	0.00276181	up
TRITD6Av1G082910	EIN3-binding F-box protein 1-like [Aegilops tauschii subsp. tauschii];hypothetical protein TRIUR3_29831 [Triticum urartu]	10.9899	1.27608	3.1064	8.17166e-06	0.00276181	up
TRITD2Av1G184670	unnamed protein product [Triticum aestivum];uncharacterized protein At4g26450-like [Aegilops tauschii subsp. tauschii];hypothetical protein TRIUR3_12245 [Triticum urartu]	9.26536	1.0715	3.11222	8.18771e-06	0.00276181	up
TRITD4Bv1G141980	uncharacterized protein At1g01500-like [Aegilops tauschii subsp. tauschii]	37.7136	4.43613	3.08771	8.28789e-06	0.00276181	up
TRITD1Bv1G012190	imp biosynthesis protein (chloroplast) [Oryza sativa Indica Group]	56.7914	537.682	-3.24301	8.79486e-06	0.00289501	down
TRITD2Av1G120660	chloroplast hypothetical protein (mitochondrion) [Zea mays subsp. mays]	5.11798	49.1507	-3.26357	9.38533e-06	0.00305215	down
TRITD7Bv1G222490	chaperone protein dnaJ 11, chloroplastic-like [Aegilops tauschii subsp. tauschii]	39.8344	4.73668	3.07207	1.01197e-05	0.00325179	up
TRITD3Bv1G147730	unnamed protein product [Triticum aestivum]	0.752671	7.22423	-3.26275	1.09673e-05	0.00344225	down
TRITD3Bv1G154510	unnamed protein product [Triticum aestivum]	8.52919	1.00405	3.08658	1.09675e-05	0.00344225	up
TRITD6Av1G219370	G-type lectin S-receptor-like serine/threonine-protein kinase B120 isoform X2 [Aegilops tauschii subsp. tauschii];G-type lectin S-receptor-like serine/threonine-protein kinase B120 isoform X1 [Aegilops tauschii subsp. tauschii]	10.1428	1.20929	3.06822	1.12005e-05	0.00347497	up
TRITD1Bv1G012310	photosystem II 47 kDa protein (chloroplast) [Triticum aestivum];Photosystem II CP47 reaction center protein [Zea mays]	4.85622	44.6231	-3.19988	1.13611e-05	0.00348477	down
TRITD4Bv1G197190	dihydrodipicolinate reductase-like protein CRR1, chloroplastic isoform X2 [Aegilops tauschii subsp. tauschii];predicted protein [Hordeum vulgare subsp. vulgare]	7.71684	0.928605	3.05487	1.24526e-05	0.00377664	up
TRITD2Av1G229260	UDP-glucose 6-dehydrogenase 4-like [Aegilops tauschii subsp. tauschii];UDP-glucose 6-dehydrogenase 4 [Brachypodium distachyon]	13.3457	1.60788	3.05315	1.3009e-05	0.00389523	up
TRITD4Bv1G201870	aspartic proteinase Asp1-like [Aegilops tauschii subsp. tauschii];Aspartic proteinase Asp1 [Triticum urartu]	0.713447	6.82541	-3.25804	1.31986e-05	0.00389523	down
TRITD1Bv1G012290	chloroplast hypothetical protein (mitochondrion) [Zea mays subsp. mays]	32.9372	296.478	-3.17013	1.32766e-05	0.00389523	down
TRITD2Bv1G001360	unnamed protein product [Triticum aestivum];acyl transferase 15-like [Aegilops tauschii subsp. tauschii]	11.0221	1.35739	3.0215	1.36167e-05	0.00395206	up
TRITD1Av1G156270	late embryogenesis abundant protein, group 3-like [Aegilops tauschii subsp. tauschii]	15.5463	1.89463	3.03658	1.39281e-05	0.00399945	up
TRITD3Bv1G047690	probable serine incorporator isoform X1 [Aegilops tauschii subsp. tauschii];unnamed protein product [Triticum aestivum];predicted protein [Hordeum vulgare subsp. vulgare]	21.2621	2.6765	2.98987	1.44625e-05	0.00410919	up
TRITD5Bv1G185900	D1 protease precursor, partial [Triticum aestivum]	28.3865	3.60428	2.97743	1.57185e-05	0.00441952	up
TRITD3Bv1G076020	chlorophyll a-binding protein CP47 (chloroplast) [Triticum aestivum]	1.61206	14.5707	-3.1761	1.69145e-05	0.00467062	down
TRITD4Av1G263220	unnamed protein product [Triticum aestivum]	3.83443	33.7287	-3.1369	1.70255e-05	0.00467062	down
TRITD7Bv1G217730	uncharacterized protein LOC109753478 [Aegilops tauschii subsp. tauschii]	1.14869	10.1623	-3.14517	1.71307e-05	0.00467062	down
TRITD1Bv1G012150	imp biosynthesis protein (chloroplast) [Oryza sativa Indica Group]	311.951	2691.63	-3.10909	1.83722e-05	0.00495904	down
TRITD6Av1G207420	Dehydrin DHN3 [Triticum urartu];WZY2-1 protein [Triticum aestivum];Cold shock protein CS66 [Triticum urartu]	6.92711	0.893637	2.95449	1.85971e-05	0.00497003	up
TRITD4Av1G263040	thaumatin-like protein [Triticum aestivum]	21.2827	2.71651	2.96986	1.919e-05	0.00507821	up
TRITD6Av1G049270	4-hydroxyphenylpyruvate dioxygenase [Aegilops tauschii subsp. tauschii];4-hydroxyphenylpyruvate dioxygenase [Triticum urartu]	7.54616	0.973551	2.95441	2.05356e-05	0.00538152	up
TRITD2Bv1G084440	uncharacterized protein LOC109735990 [Aegilops tauschii subsp. tauschii]	7.72008	0.985981	2.96898	2.16797e-05	0.0056267	up
TRITD4Bv1G156470	J domain-containing protein required for chloroplast accumulation response 1-like isoform X1 [Aegilops tauschii subsp. tauschii];Auxilin-related protein 2 [Triticum urartu]	43.8268	5.86114	2.90256	2.20579e-05	0.00564544	up
TRITD2Bv1G210330	ent-copalyl diphosphate synthase [Triticum aestivum]	3.59876	0.461164	2.96415	2.21702e-05	0.00564544	up
TRITD0Uv1G136320	unnamed protein product [Triticum aestivum]	12.4653	105.768	-3.08491	2.36038e-05	0.00595435	down
TRITD5Av1G049040	Pathogenesis-related protein STH-21 [Triticum urartu]	17.5226	2.27434	2.9457	2.39554e-05	0.00598708	up
TRITD1Bv1G155040	serine/threonine-protein kinase SAPK4-like [Aegilops tauschii subsp. tauschii]	26.607	3.57709	2.89495	2.47868e-05	0.00613804	up
TRITD5Bv1G159140	ribulose-phosphate 3-epimerase, cytoplasmic isoform [Aegilops tauschii subsp. tauschii]	11.0536	1.44188	2.93849	2.50696e-05	0.00615162	up
TRITD4Av1G256080	membrane protein of ER body-like protein [Aegilops tauschii subsp. tauschii];membrane protein of ER body-like protein isoform X2 [Aegilops tauschii subsp. tauschii];hypothetical protein TRIUR3_11532 [Triticum urartu];hypothetical protein TRIUR3_11534 [Triticum urartu]	0.889924	7.42843	-3.0613	2.60201e-05	0.00632733	down
TRITD7Av1G230220	Xyloglucan endotransglucosylase/hydrolase protein 22 [Triticum urartu]	9.19435	75.2328	-3.03254	2.88122e-05	0.00694374	down
TRITD5Av1G077950	translocase of chloroplast 90, chloroplastic [Aegilops tauschii subsp. tauschii];Translocase of chloroplast 90, chloroplastic [Triticum urartu]	2.90708	23.739	-3.02961	2.93446e-05	0.00700946	down
TRITD4Av1G081560	glycine-rich protein 2-like [Aegilops tauschii subsp. tauschii];unknown [Zea mays];predicted protein [Hordeum vulgare subsp. vulgare]	12.158	1.6456	2.88522	3.04026e-05	0.00719847	up
TRITD3Bv1G259180	unnamed protein product [Triticum aestivum];Glucan endo-1,3-beta-glucosidase, acidic isoform [Triticum urartu]	10.0613	1.37035	2.87621	3.16456e-05	0.00742764	up
TRITD0Uv1G066750	ent-copalyl diphosphate synthase [Triticum aestivum];Ent-copalyl diphosphate synthase 1, chloroplastic [Triticum urartu]	0.394408	3.27682	-3.05454	3.23319e-05	0.00752329	down
TRITD3Av1G173680	endochitinase [Triticum aestivum];chitinase 3 [Triticum aestivum];class I chitinase [Triticum aestivum]	5.50792	0.746891	2.88254	3.3427e-05	0.00771164	up
TRITD2Av1G120440	chloroplast hypothetical protein (mitochondrion) [Zea mays subsp. mays]	5.49775	44.7989	-3.02655	3.40048e-05	0.00777845	down
TRITD3Bv1G258710	unnamed protein product [Triticum aestivum]	10.6022	1.45852	2.86178	3.4989e-05	0.00789487	up
TRITD1Av1G138730	beta-amylase 3, chloroplastic [Aegilops tauschii subsp. tauschii]	0.831654	6.84605	-3.04122	3.50987e-05	0.00789487	down
TRITD3Bv1G149640	unnamed protein product [Triticum aestivum]	11.3335	1.58437	2.83862	3.99315e-05	0.00890769	up
TRITD7Av1G248180		3.19764	25.1316	-2.97442	4.20414e-05	0.00923447	down
TRITD7Bv1G225610	uncharacterized protein LOC109782482 isoform X1 [Aegilops tauschii subsp. tauschii]	2.12403	16.7517	-2.97943	4.20806e-05	0.00923447	down
TRITD6Av1G001200	uncharacterized protein LOC109745884 [Aegilops tauschii subsp. tauschii];hypothetical protein TRIUR3_03230 [Triticum urartu];hypothetical protein TRIUR3_03229 [Triticum urartu]	1.04449	8.23656	-2.97925	4.5619e-05	0.00993023	down
TRITD3Bv1G076150	cytochrome b6/f complex subunit IV (chloroplast) [Eremopyrum triticeum];cytochrome b6 (chloroplast) [Triticum monococcum];cytochrome b6-F complex subunit 4 [Medicago truncatula];cytochrome b6 (chloroplast) [Triticum aestivum]	6.74167	51.9906	-2.94707	4.61684e-05	0.00996941	down
TRITD3Av1G009120	unnamed protein product [Triticum aestivum]	0.520692	4.12551	-2.98607	4.76089e-05	0.0101989	down
TRITD0Uv1G056960	chlorophyll a-binding protein CP47 (chloroplast) [Triticum aestivum];Photosystem II CP47 chlorophyll apoprotein [Morus notabilis]	6.95817	52.8182	-2.92426	5.18175e-05	0.0110131	down
TRITD1Av1G169340	Serine/threonine-protein kinase SAPK4 [Triticum urartu]	54.2995	8.13351	2.73899	5.4121e-05	0.0113286	up
TRITD7Av1G000290	peroxisomal acyl-coenzyme A oxidase 1-like [Aegilops tauschii subsp. tauschii]	54.4879	8.19179	2.73369	5.44655e-05	0.0113286	up
TRITD1Bv1G012270	unnamed protein product [Triticum aestivum]	104.548	786.156	-2.91065	5.48947e-05	0.0113286	down
TRITD5Bv1G117680	uncharacterized protein LOC109754359 [Aegilops tauschii subsp. tauschii];predicted protein [Hordeum vulgare subsp. vulgare]	30.7196	4.54156	2.7579	5.49809e-05	0.0113286	up
TRITD0Uv1G067230	chloroplast hypothetical protein (mitochondrion) [Zea mays subsp. mays]	65.6364	490.521	-2.90175	5.74606e-05	0.0117498	down
TRITD4Bv1G201830	protein BRASSINOSTEROID INSENSITIVE 1-like, partial [Aegilops tauschii subsp. tauschii]	0.457201	3.53015	-2.94883	5.87403e-05	0.0119212	down
TRITD7Bv1G018280	Two-component response regulator ARR12 [Triticum urartu];two-component response regulator ORR22-like isoform X4 [Aegilops tauschii subsp. tauschii]	19.3281	2.92824	2.72259	6.03365e-05	0.0121538	up
TRITD0Uv1G128600	unnamed protein product [Triticum aestivum]	4.05025	30.3461	-2.90543	6.16929e-05	0.0123349	down
TRITD7Bv1G225480	uncharacterized protein LOC109782475 isoform X1 [Aegilops tauschii subsp. tauschii]	0.826608	6.24811	-2.91814	6.26638e-05	0.0124369	down
TRITD0Uv1G056990	imp biosynthesis protein (chloroplast) [Oryza sativa Indica Group]	51.7391	379.145	-2.87343	6.75048e-05	0.0132999	down
TRITD7Av1G001560	sucrose:fructan 6-fructosyltransferase [Triticum urartu];sucrose:fructan 6-fructosyltransferase [Triticum aestivum]	10.9442	79.8699	-2.86748	6.94104e-05	0.0135565	down
TRITD7Bv1G234080	hypothetical protein GQ55_4G159700 [Panicum hallii var. hallii]	4.04194	30.8011	-2.92986	6.98116e-05	0.0135565	down
TRITD3Av1G038850	probable serine incorporator isoform X1 [Aegilops tauschii subsp. tauschii];probable serine incorporator isoform X2 [Aegilops tauschii subsp. tauschii];predicted protein [Hordeum vulgare subsp. vulgare];unnamed protein product [Triticum aestivum]	24.7328	3.81845	2.69537	7.2064e-05	0.0138939	up
TRITD4Bv1G160470	4-coumarate--CoA ligase-like 1 [Aegilops tauschii subsp. tauschii]	6.75411	1.01334	2.73665	7.38408e-05	0.0141355	up
TRITD0Uv1G062720	unnamed protein product [Triticum aestivum]	2.48922	18.3839	-2.88467	7.63011e-05	0.0145037	down
TRITD7Bv1G230460	powdery mildew resistance-related protein [Triticum urartu]	3.12029	22.4358	-2.84605	7.8097e-05	0.0147412	down
TRITD1Av1G219080	CTP synthase-like [Aegilops tauschii subsp. tauschii];CTP synthase 1 [Triticum urartu]	100.07	15.814	2.66174	7.99354e-05	0.0149835	up
TRITD7Bv1G221240	putative disease resistance RPP13-like protein 3 [Aegilops tauschii subsp. tauschii]	40.9376	6.50942	2.65283	8.34631e-05	0.0154856	up
TRITD2Bv1G008670	UDP-glucosyltransferase [Triticum aestivum]	6.42912	1.00329	2.67988	8.3762e-05	0.0154856	up
TRITD3Av1G000600	rust resistance kinase Lr10-like isoform X1 [Aegilops tauschii subsp. tauschii];predicted protein [Hordeum vulgare subsp. vulgare]	4.25135	0.652543	2.70378	8.50129e-05	0.01561	up
TRITD2Av1G282980	ATP synthase subunit a, chloroplastic [Triticum urartu]	1.89827	13.7328	-2.85487	8.85632e-05	0.016152	down
TRITD3Bv1G145280	unnamed protein product [Triticum aestivum]	19.3839	3.08649	2.65082	9.07329e-05	0.016431	up
TRITD3Bv1G264470	hypothetical protein TRIUR3_02313 [Triticum urartu]	7.14155	1.12465	2.66676	9.13101e-05	0.016431	up
TRITD5Bv1G252400	hypothetical protein TRIUR3_04815 [Triticum urartu]	10.7445	1.6966	2.66288	9.45941e-05	0.0169092	up
TRITD2Bv1G051940	alpha-humulene synthase-like isoform X1 [Aegilops tauschii subsp. tauschii];(+)-delta-cadinene synthase isozyme C2 [Triticum urartu]	6.09779	0.966222	2.65786	9.69656e-05	0.0171165	up
TRITD1Bv1G202230	phosphomethylethanolamine N-methyltransferase-like [Aegilops tauschii subsp. tauschii]	636.662	103.36	2.62285	9.70222e-05	0.0171165	up
TRITD6Bv1G014130	acylamino-acid-releasing enzyme 2-like [Aegilops tauschii subsp. tauschii]	3.46343	24.2364	-2.8069	9.86812e-05	0.0172961	down
TRITD3Bv1G076350	photosystem I P700 chlorophyll a apoprotein A2 (chloroplast) [Triticum aestivum];photosystem I P700 apoprotein A1 (chloroplast) [Agrostis gigantea];photosystem I P700 apoprotein A2 (chloroplast) [Oryza sativa Japonica Group];PsaB (plastid) [Banisteriopsis caapi];unnamed protein product [Triticum aestivum];photosystem I P700 apoprotein A2 (chloroplast) [Hordeum vulgare subsp. vulgare];photosystem …	3.73219	25.9138	-2.79562	0.000101681	0.017707	down
TRITD3Av1G166900	putative protein phosphatase 2C 50 [Triticum urartu];unnamed protein product [Triticum aestivum]	9.05539	1.45377	2.63898	0.000111179	0.0192369	up
TRITD3Av1G045280	ATP synthase subunit a, chloroplastic [Triticum urartu]	1.89397	13.2619	-2.80781	0.000115878	0.0198034	down
TRITD4Bv1G136510	hypothetical protein TRIUR3_20794 [Triticum urartu]	3.36788	23.3849	-2.79567	0.000116479	0.0198034	down
TRITD2Bv1G248910	unnamed protein product [Triticum aestivum]	47.5743	7.84596	2.60016	0.000116655	0.0198034	up
TRITD3Av1G030830	chloroplast hypothetical protein (mitochondrion) [Zea mays subsp. mays];hypothetical protein GQ55_4G162600 [Panicum hallii var. hallii]	3.07184	21.4917	-2.8066	0.000119537	0.0201611	down
TRITD5Bv1G194040	DNA repair protein recA homolog 1, chloroplastic [Aegilops tauschii subsp. tauschii];DNA repair protein recA-like protein 1, chloroplastic [Triticum urartu]	9.32491	1.52365	2.61356	0.000120256	0.0201611	up
TRITD3Av1G001250	pg1, putative, expressed [Triticum aestivum];glycine-rich domain-containing protein 1-like [Aegilops tauschii subsp. tauschii];hypothetical protein TRIUR3_01121 [Triticum urartu];conserved hypothetical protein, Hv-pg1 homolog,putative, expressed [Triticum aestivum]	19.8422	3.31857	2.57994	0.000124528	0.0207485	up
TRITD1Bv1G216770	common plant regulatory factor 1-like [Aegilops tauschii subsp. tauschii];GBF1 [Triticum aestivum]	4.54193	0.736594	2.62436	0.000132142	0.021882	up
TRITD0Uv1G065970	Topless-related protein 1 [Triticum urartu];uncharacterized protein LOC109782482 isoform X1 [Aegilops tauschii subsp. tauschii]	1.29721	8.75077	-2.75399	0.000142961	0.0235293	down
TRITD2Av1G211360	chitinase 5-like [Aegilops tauschii subsp. tauschii];Chitinase 5 [Triticum urartu]	15.2781	2.56039	2.57703	0.000144782	0.0236846	up
TRITD0Uv1G134750	unnamed protein product [Triticum aestivum]	322.016	2128.14	-2.72439	0.000146042	0.0237051	down
TRITD5Bv1G206330	protein NRT1/ PTR FAMILY 6.4 isoform X2 [Aegilops tauschii subsp. tauschii]	8.54667	1.44183	2.56746	0.000146664	0.0237051	up
TRITD3Av1G279150	RecName: Full=Wheatwin-1; AltName: Full=Pathogenesis-related protein 4a; AltName: Full=Protein 0.14; AltName: Full=RNase; Flags: Precursor	26.5972	4.47424	2.57156	0.000147775	0.0237426	up
TRITD2Bv1G264510	receptor homology region, transmembrane domain- and RING domain-containing protein 1-like isoform X2 [Aegilops tauschii subsp. tauschii];receptor homology region, transmembrane domain- and RING domain-containing protein 1-like isoform X1 [Aegilops tauschii subsp. tauschii]	17.2159	2.94897	2.54546	0.00015924	0.0254331	up
TRITD3Bv1G076220	cytochrome b559 alpha chain (chloroplast) [Oryza sativa Indica Group];hypothetical protein BRADI_5g23871v3 [Brachypodium distachyon]	4.99712	33.1566	-2.73013	0.00017025	0.0268837	down
TRITD2Bv1G260610	Protein SYM1 [Triticum urartu]	163.658	28.585	2.51735	0.000170314	0.0268837	up
TRITD5Av1G002510	obtusifoliol 14-alpha demethylase-like [Aegilops tauschii subsp. tauschii]	3.43507	0.576776	2.57426	0.000173475	0.0270721	up
TRITD2Bv1G188590	probable low-specificity L-threonine aldolase 1 [Aegilops tauschii subsp. tauschii]	5.66709	36.8792	-2.70212	0.000173513	0.0270721	down
TRITD7Bv1G224580	F-box-like/WD repeat-containing protein ebi isoform X1 [Aegilops tauschii subsp. tauschii];uncharacterized protein LOC109754898 isoform X5 [Aegilops tauschii subsp. tauschii];cell wall protein IFF6-like isoform X6 [Aegilops tauschii subsp. tauschii]	9.87577	64.1469	-2.69941	0.000178768	0.0276425	down
TRITD2Av1G089580	serine/arginine repetitive matrix protein 2-like isoform X3 [Aegilops tauschii subsp. tauschii];serine/arginine repetitive matrix protein 2-like isoform X1 [Aegilops tauschii subsp. tauschii];serine/arginine repetitive matrix protein 2-like isoform X2 [Aegilops tauschii subsp. tauschii];unnamed protein product [Triticum aestivum]	4.72165	30.4791	-2.69046	0.000179217	0.0276425	down
TRITD7Bv1G179680	Xyloglucan endotransglucosylase/hydrolase protein 22 [Triticum urartu]	13.5097	86.9768	-2.68663	0.000181139	0.0277802	down
TRITD5Av1G255390	unnamed protein product [Triticum aestivum]	13.0169	2.27158	2.51861	0.000183884	0.0280128	up
TRITD4Av1G261430	sucrose:sucrose 1-fructosyltransferase-like [Aegilops tauschii subsp. tauschii];fructan:fructan 1-fructosyltransferase [Triticum aestivum]	0.353016	2.32661	-2.72042	0.000184732	0.0280128	down
TRITD7Av1G052740	hypothetical protein [Hordeum vulgare];hypothetical protein TRIUR3_33397 [Triticum urartu]	17.1044	2.99206	2.51516	0.000193658	0.0291076	up
TRITD2Bv1G210250	KO2 protein [Aegilops speltoides]	10.7755	1.88515	2.515	0.000194108	0.0291076	up
TRITD6Bv1G193150	WAT1-related protein At1g44800-like [Aegilops tauschii subsp. tauschii]	5.21777	0.893508	2.54588	0.000196387	0.0292866	up
TRITD0Uv1G023450	unnamed protein product [Triticum aestivum]	4.15048	26.6543	-2.68302	0.000206801	0.0306224	down
TRITD6Bv1G194460	bZIP transcription factor B [Triticum aestivum]	9.73499	1.69551	2.52146	0.000207613	0.0306224	up
TRITD6Av1G219350	S-locus-specific glycoprotein S13-like [Aegilops tauschii subsp. tauschii];G-type lectin S-receptor-like serine/threonine-protein kinase B120 isoform X1 [Aegilops tauschii subsp. tauschii];G-type lectin S-receptor-like serine/threonine-protein kinase B120 [Aegilops tauschii subsp. tauschii]	4.15091	0.738098	2.49155	0.0002108	0.0309235	up
TRITD7Av1G255880	aspartyl protease family protein At5g10770-like isoform X2 [Aegilops tauschii subsp. tauschii];Aspartic proteinase nepenthesin-2 [Triticum urartu]	1.03515	6.60244	-2.67316	0.000241086	0.0351751	down
TRITD6Bv1G185080	E3 ubiquitin-protein ligase ATL31-like [Aegilops tauschii subsp. tauschii]	11.5559	2.08245	2.47228	0.000242526	0.0351949	up
TRITD1Bv1G186310	acetylserotonin O-methyltransferase 1-like isoform X1 [Aegilops tauschii subsp. tauschii]	13.7307	2.47551	2.47161	0.000245046	0.0353704	up
TRITD6Av1G001150	hypothetical protein TRIUR3_09958 [Triticum urartu];thiosulfate sulfurtransferase 16, chloroplastic-like [Aegilops tauschii subsp. tauschii];thiosulfate sulfurtransferase 18-like [Aegilops tauschii subsp. tauschii];hypothetical protein TRIUR3_09959 [Triticum urartu]	8.98336	1.59966	2.48949	0.000248079	0.0356179	up
TRITD4Av1G255460	probable glutathione S-transferase GSTU6 [Aegilops tauschii subsp. tauschii];putative glutathione S-transferase GSTU6 [Triticum urartu]	31.0549	5.69005	2.4483	0.000256655	0.0364164	up
TRITD4Bv1G008980	uncharacterized protein LOC109741798 [Aegilops tauschii subsp. tauschii]	5.56876	1.01109	2.46145	0.000257938	0.0364164	up
TRITD6Av1G182510	ribulose-1,5-bisphosphate carboxylase/oxygenase large subunit, partial (chloroplast) [Carex atrata]	11.8683	73.4915	-2.63046	0.000258358	0.0364164	down
TRITD6Av1G097200	Cytochrome b6 [Triticum urartu]	3.41688	21.2204	-2.6347	0.000259038	0.0364164	down
TRITD4Av1G043380	hypothetical protein TRIUR3_29768 [Triticum urartu]	16.3842	2.98832	2.4549	0.000266618	0.0372878	up
TRITD5Av1G007170	hypothetical protein TRIUR3_03507 [Triticum urartu]	12.1779	2.21089	2.46156	0.000276951	0.0385333	up
TRITD4Av1G205240	unnamed protein product [Triticum aestivum]	2.5271	15.5231	-2.61886	0.000279257	0.0385768	down
TRITD7Av1G246990	alpha-glucosidase isoform X1 [Aegilops tauschii subsp. tauschii];Alpha-glucosidase [Triticum urartu];alpha-glucosidase [Hordeum vulgare subsp. vulgare]	1.86249	0.332828	2.48438	0.000280122	0.0385768	up
TRITD1Av1G027140	hypothetical protein TRIUR3_30853 [Triticum urartu]	36.6659	6.86343	2.41744	0.000290584	0.0396817	up
TRITD2Av1G268350	ribulose-1,5-bisphosphate carboxylase/oxygenase large subunit (chloroplast) [Hordeum roshevitzii];ribulosebiphosphate carboxylase (chloroplast) [Pseudoroegneria spicata]	19.5056	117.773	-2.59404	0.000291085	0.0396817	down
TRITD1Bv1G129550	probable trehalose-phosphate phosphatase 2 isoform X1 [Aegilops tauschii subsp. tauschii]	4.2029	0.753222	2.48024	0.000296954	0.0402783	up
TRITD2Av1G290210	Wall-associated receptor kinase 4 [Triticum urartu]	0.554183	3.43918	-2.63363	0.000301728	0.04069	down
TRITD3Bv1G076260	ribulose-1,5-bisphosphate carboxylase/oxygenase large subunit (chloroplast) [Triticum aestivum];ribulose-1,5-bisphosphate carboxylase/oxygenase large subunit (chloroplast) [Hordeum bulbosum];ribulose-1,5-bisphosphate carboxylase/oxygenase large subunit (chloroplast) [Hordeum chilense];ribulose-1,5-bisphosphate carboxylase/oxygenase large subunit (chloroplast) [Hordeum comosum];ribulosebiphosphate…	23.3954	140.16	-2.58277	0.000303004	0.04069	down
TRITD1Bv1G100220	long-chain-alcohol oxidase FAO1-like [Aegilops tauschii subsp. tauschii];Long-chain-alcohol oxidase FAO2 [Triticum urartu]	6.79753	1.28217	2.40642	0.000332076	0.0443732	up
TRITD6Bv1G013660	unnamed protein product [Triticum aestivum]	2.74081	16.2044	-2.56371	0.000352936	0.0467819	down
TRITD0Uv1G141810	hypothetical protein BRADI_5g23871v3 [Brachypodium distachyon];photosystem II cytochrome b559 alpha subunit (chloroplast) [Parahyparrhenia siamensis]	3.32806	20.3549	-2.61263	0.000353642	0.0467819	down
TRITD6Av1G157680	S-adenosylmethionine synthase 3 [Aegilops tauschii subsp. tauschii];S-adenosylmethionine synthase 1 [Triticum urartu];S-adenosylmethionine synthase [Zea mays];putative AdoMet synthase 1 [Hordeum vulgare subsp. vulgare]	123.266	23.8222	2.37139	0.000355301	0.0467819	up
TRITD6Bv1G026990	uncharacterized protein LOC109755118 [Aegilops tauschii subsp. tauschii]	15.7567	3.00771	2.38923	0.000362229	0.0472905	up
TRITD2Bv1G151230	uncharacterized protein At4g26450-like [Aegilops tauschii subsp. tauschii]	8.1015	1.55114	2.38486	0.000362668	0.0472905	up
TRITD5Av1G109910	ethanolamine-phosphate cytidylyltransferase-like [Aegilops tauschii subsp. tauschii]	10.1783	1.94507	2.38761	0.000371256	0.0481776	up
TRITD6Bv1G029520	uncharacterized protein LOC109755122 [Aegilops tauschii subsp. tauschii]	11.8911	2.25075	2.4014	0.000378151	0.0488376	up
TRITD3Av1G017430	hypothetical protein TRIUR3_23747 [Triticum urartu];uncharacterized protein LOC109769149 [Aegilops tauschii subsp. tauschii]	4.33348	0.810867	2.41799	0.000387576	0.0496687	up
TRITD7Bv1G229230	NAC domain-containing protein 35-like [Aegilops tauschii subsp. tauschii];Putative NAC domain-containing protein 94 [Triticum urartu]	1.48872	8.8653	-2.5741	0.000388266	0.0496687	down
TRITD6Bv1G026800	uncharacterized protein LOC109733014 [Aegilops tauschii subsp. tauschii]	0.821239	4.95111	-2.59188	0.00039313	0.0500536	down
TRITD7Bv1G017330	uncharacterized protein LOC109770746 isoform X1 [Aegilops tauschii subsp. tauschii];uncharacterized protein LOC109770746 isoform X3 [Aegilops tauschii subsp. tauschii];uncharacterized protein LOC109770746 isoform X2 [Aegilops tauschii subsp. tauschii]	8.50478	1.65769	2.3591	0.000397121	0.0503243	up
TRITD3Av1G045230	photosystem I P700 chlorophyll a apoprotein A2 (chloroplast) [Triticum aestivum]	3.81064	21.996	-2.52914	0.00040539	0.0509456	down
TRITD4Av1G027970	uncharacterized protein At1g01500-like [Aegilops tauschii subsp. tauschii]	31.7658	6.20603	2.35573	0.000405798	0.0509456	up
TRITD4Bv1G129330	uncharacterized WD repeat-containing protein C2A9.03-like isoform X2 [Aegilops tauschii subsp. tauschii];uncharacterized WD repeat-containing protein C2A9.03-like isoform X1 [Aegilops tauschii subsp. tauschii];hypothetical protein TRIUR3_12457 [Triticum urartu]	11.1377	2.15905	2.36698	0.000408182	0.0510077	up
TRITD3Bv1G011340	unnamed protein product [Triticum aestivum]	16.4377	3.2529	2.33721	0.000432067	0.0537435	up
TRITD4Bv1G002050	GDSL esterase/lipase At5g03610-like [Aegilops tauschii subsp. tauschii]	9.11867	1.78316	2.35439	0.000452376	0.0560117	up
TRITD5Bv1G136790	1-aminocyclopropane-1-carboxylate oxidase 1-like [Aegilops tauschii subsp. tauschii]	22.9257	4.54002	2.33619	0.000455779	0.0561753	up
TRITD0Uv1G099540	LEAF RUST 10 DISEASE-RESISTANCE LOCUS RECEPTOR-LIKE PROTEIN KINASE-like 2.5 isoform X3 [Aegilops tauschii subsp. tauschii]	75.3066	15.1148	2.31681	0.000471982	0.0579079	up
TRITD3Av1G012160	unnamed protein product [Triticum aestivum];LEAF RUST 10 DISEASE-RESISTANCE LOCUS RECEPTOR-LIKE PROTEIN KINASE-like 2.4 [Aegilops tauschii subsp. tauschii]	2.79883	0.546525	2.35646	0.000474578	0.0579629	up
TRITD1Av1G206570	phosphomethylethanolamine N-methyltransferase-like [Aegilops tauschii subsp. tauschii];heat responsive transcription factor protein, partial [Triticum aestivum]	344.435	69.3721	2.3118	0.00047764	0.0580741	up
TRITD1Av1G001530	F-box/LRR-repeat protein 14-like [Aegilops tauschii subsp. tauschii];F-box/LRR-repeat protein 14 [Triticum urartu]	1.76736	0.341967	2.36967	0.000480333	0.0581397	up
TRITD4Av1G069630	receptor-like protein kinase FERONIA [Aegilops tauschii subsp. tauschii];Receptor-like protein kinase FERONIA [Triticum urartu]	6.85034	1.3769	2.31476	0.000516931	0.0622901	up
TRITD5Bv1G120320	U-box domain-containing protein 19-like [Aegilops tauschii subsp. tauschii]	4.73379	0.950305	2.31653	0.000548135	0.0657567	up
TRITD5Av1G133650	Putative glucose-6-phosphate 1-epimerase [Triticum urartu]	29.8375	163.987	-2.45838	0.000563853	0.067343	down
TRITD4Bv1G142950	branched-chain-amino-acid aminotransferase 2, chloroplastic-like [Aegilops tauschii subsp. tauschii];Branched-chain-amino-acid aminotransferase 3, chloroplastic [Triticum urartu]	0.939496	5.29413	-2.49443	0.000567825	0.0675187	down
TRITD2Bv1G047090	haloacid dehalogenase-like hydrolase domain-containing protein 3 isoform X3 [Aegilops tauschii subsp. tauschii];Haloacid dehalogenase-like hydrolase domain-containing protein 3 [Triticum urartu];haloacid dehalogenase-like hydrolase domain-containing protein 3 isoform X2 [Aegilops tauschii subsp. tauschii]	53.8736	11.1574	2.27157	0.000592921	0.0701935	up
TRITD7Av1G001910	receptor-like protein 2 [Aegilops tauschii subsp. tauschii]	2.9905	16.3295	-2.44902	0.00061101	0.0720192	down
TRITD1Av1G060010	MIKC-type MADS-box transcription factor WM2 [Triticum aestivum];MADS-box transcription factor 58-like isoform X1 [Aegilops tauschii subsp. tauschii]	1.07515	6.03065	-2.48777	0.000626009	0.0734662	down
TRITD6Av1G226400	Protein argonaute 1C [Triticum urartu];protein argonaute 1C-like isoform X2 [Aegilops tauschii subsp. tauschii]	16.0581	3.36067	2.25648	0.000638835	0.0745746	up
TRITD0Uv1G003170	60S ribosomal protein L35a-1 [Triticum urartu]	18.2514	3.70238	2.30148	0.000640979	0.0745746	up
TRITD3Av1G211690	ribosomal protein S14 (chloroplast) [Aegilops searsii]	10.5315	57.3068	-2.44399	0.000646263	0.0748666	down
TRITD3Av1G278790	hooker'S evening primrose.4 kDa protein in ycf9-trnS intergenic region (ORF75) protein, putative [Medicago truncatula]	6.0728	33.5269	-2.46489	0.000651193	0.0750259	down
TRITD1Bv1G148780	1-deoxy-D-xylulose-5-phosphate synthase 1, chloroplastic [Aegilops tauschii subsp. tauschii]	9.69095	2.01949	2.26265	0.000653197	0.0750259	up
TRITD1Av1G197180	non-symbiotic hemoglobin-like isoform X2 [Aegilops tauschii subsp. tauschii];non-symbiotic hemoglobin-like isoform X1 [Aegilops tauschii subsp. tauschii];Non-symbiotic hemoglobin 1 [Triticum urartu]	54.1527	11.3467	2.25475	0.000665208	0.0760818	up
TRITD6Bv1G026500	putative F-box protein At3g16210 [Brachypodium distachyon]	7.5719	1.54248	2.29541	0.000675042	0.0768807	up
TRITD6Bv1G010660	ribulose-1,5-bisphosphate carboxylase/oxygenase large subunit (chloroplast) [Hordeum chilense]	16.0091	85.2626	-2.41302	0.000709616	0.0804788	down
TRITD3Bv1G204600	unnamed protein product [Triticum aestivum]	3.75939	0.76861	2.29017	0.000765898	0.0864984	up
TRITD3Bv1G246320	unnamed protein product [Triticum aestivum]	0.999574	5.4499	-2.44684	0.000773754	0.0870216	down
TRITD5Av1G228510	Xanthoxin dehydrogenase [Triticum urartu]	7.24664	1.52837	2.24532	0.000794281	0.0889594	up
TRITD4Bv1G008620	uncharacterized protein LOC109765152 [Aegilops tauschii subsp. tauschii];EVI5-like protein [Aegilops tauschii subsp. tauschii];EVI5-like protein [Triticum urartu]	2.77911	0.590538	2.23452	0.000805388	0.0898307	up
TRITD3Av1G245840	unnamed protein product [Triticum aestivum]	10.6081	55.8826	-2.39723	0.000863181	0.0954904	down
TRITD6Bv1G014060	DNA-directed RNA polymerase II subunit 4 [Aegilops tauschii subsp. tauschii]	6.92146	36.2775	-2.38992	0.000863206	0.0954904	down
TRITD2Bv1G015010	unnamed protein product [Triticum aestivum];vacuolar amino acid transporter 1-like isoform X1 [Aegilops tauschii subsp. tauschii]	3.15685	0.667261	2.24216	0.000882505	0.0972269	up
TRITD7Bv1G053210	predicted protein [Hordeum vulgare subsp. vulgare]	3.18465	0.678317	2.2311	0.000890546	0.0977139	up
TRITD5Bv1G199340	uncharacterized protein LOC109755480 [Aegilops tauschii subsp. tauschii]	2.73727	0.583952	2.22882	0.000920354	0.100576	up
TRITD7Bv1G040310	Putative disease resistance protein RGA3 [Triticum urartu];putative disease resistance protein RGA3, partial [Aegilops tauschii subsp. tauschii]	1.57202	0.332491	2.24123	0.000928838	0.101094	up
TRITD1Av1G207060	GBF1 [Triticum aestivum];G-box-binding factor 3 [Triticum urartu]	3.50153	0.748373	2.22616	0.000949331	0.102909	up
TRITD7Bv1G162470	protein STRUBBELIG-RECEPTOR FAMILY 8-like [Aegilops tauschii subsp. tauschii];Protein STRUBBELIG-RECEPTOR FAMILY 8 [Triticum urartu]	0.509107	2.68205	-2.3973	0.000955121	0.103123	down
TRITD2Av1G211370	chitinase 5-like [Aegilops tauschii subsp. tauschii];Chitinase 5 [Triticum urartu]	17.47	3.82932	2.18972	0.000973364	0.104673	up
TRITD4Av1G208130	probable cytokinin riboside 5'-monophosphate phosphoribohydrolase LOGL5 [Aegilops tauschii subsp. tauschii]	2.96294	0.631876	2.22931	0.000979036	0.104866	up
TRITD1Av1G184510	Chlorophyll a-b binding protein 3C, chloroplastic [Triticum urartu];light harvesting chlorophyll a/b-binding protein Lhcb1 [Hordeum vulgare subsp. vulgare]	5.63866	1.21422	2.21532	0.000984958	0.105083	up
TRITD7Av1G096040	uncharacterized protein LOC109787434 [Aegilops tauschii subsp. tauschii]	8.82471	1.90578	2.21117	0.00100477	0.106775	up
TRITD0Uv1G052340	LEAF RUST 10 DISEASE-RESISTANCE LOCUS RECEPTOR-LIKE PROTEIN KINASE-like 2.5 isoform X3 [Aegilops tauschii subsp. tauschii]	16.4034	3.62937	2.17621	0.001045	0.110541	up
TRITD5Av1G203830	probable LRR receptor-like serine/threonine-protein kinase At3g47570 [Aegilops tauschii subsp. tauschii]	1.55126	0.335167	2.21049	0.0010484	0.110541	up
TRITD0Uv1G015970	unnamed protein product [Triticum aestivum]	8.37701	1.81664	2.20516	0.00106436	0.111787	up
TRITD3Bv1G076240	envelope membrane protein (chloroplast) [Triticum aestivum];chloroplast envelope membrane protein (chloroplast) [Secale cereale]	3.13702	15.9198	-2.34335	0.00107823	0.112805	down
TRITD4Av1G261480	sucrose:sucrose-1-fructosyltransferase [Triticum aestivum]	1.71597	8.64644	-2.33308	0.00109987	0.114554	down
TRITD1Bv1G012090	3-ketoacyl-CoA synthase 12-like [Aegilops tauschii subsp. tauschii];3-ketoacyl-CoA synthase 21 [Triticum urartu]	3.08481	15.5148	-2.33039	0.00110344	0.114554	down
TRITD3Bv1G076280	ATP synthase CF1 beta subunit (chloroplast) [Hordeum vulgare subsp. vulgare]	1.8746	9.55314	-2.3494	0.00112142	0.115747	down
TRITD3Bv1G204950	ultraviolet-B receptor UVR8 isoform X2 [Aegilops tauschii subsp. tauschii];unnamed protein product [Triticum aestivum];predicted protein [Hordeum vulgare subsp. vulgare]	4.95949	1.09924	2.17368	0.00112351	0.115747	up
TRITD7Bv1G163640	hypothetical protein TRIUR3_27071 [Triticum urartu]	3.69511	0.819477	2.17284	0.00114569	0.117583	up
TRITD3Bv1G014530	unnamed protein product [Triticum aestivum];LEAF RUST 10 DISEASE-RESISTANCE LOCUS RECEPTOR-LIKE PROTEIN KINASE-like 1.2 [Aegilops tauschii subsp. tauschii]	0.800055	4.00241	-2.3227	0.00123973	0.126753	down
TRITD3Bv1G030890	unnamed protein product [Triticum aestivum]	7.13955	1.63559	2.12603	0.00125816	0.128152	up
TRITD7Bv1G068500	lysine-specific demethylase JMJ30-like isoform X1 [Aegilops tauschii subsp. tauschii];Lysine-specific demethylase 8 [Triticum urartu]	1.79186	8.91233	-2.31435	0.0012762	0.129501	down
TRITD3Av1G269490	Uridine 5'-monophosphate synthase [Triticum urartu]	7.07598	1.61856	2.12822	0.00131291	0.132727	up
TRITD6Bv1G050550	protein CHLOROPLAST IMPORT APPARATUS 2-like isoform X1 [Aegilops tauschii subsp. tauschii];protein CHLOROPLAST IMPORT APPARATUS 2-like isoform X2 [Aegilops tauschii subsp. tauschii]	23.6977	5.51408	2.10355	0.00134743	0.135709	up
TRITD3Av1G001520	uncharacterized protein LOC109777922 [Aegilops tauschii subsp. tauschii];hypothetical protein TRIUR3_05425 [Triticum urartu]	31.081	7.2444	2.10109	0.00137815	0.138286	up
TRITD3Bv1G041010	ATP synthase CF0 subunit III (chloroplast) [Chasmanthium latifolium]	8.66023	42.505	-2.29515	0.00141061	0.14102	down
TRITD3Bv1G196080	unnamed protein product [Triticum aestivum]	27.6185	6.51414	2.08399	0.00145178	0.1446	up
TRITD1Bv1G001550	MDIS1-interacting receptor like kinase 2-like isoform X2 [Aegilops tauschii subsp. tauschii];MDIS1-interacting receptor like kinase 2-like isoform X1 [Aegilops tauschii subsp. tauschii]	8.96234	2.11999	2.07982	0.0015446	0.153279	up
TRITD6Av1G201730	serine/threonine-protein kinase RIPK-like [Aegilops tauschii subsp. tauschii]	4.55059	1.05406	2.11009	0.00157435	0.155658	up
TRITD4Av1G041840	uncharacterized WD repeat-containing protein C2A9.03-like isoform X1 [Aegilops tauschii subsp. tauschii];hypothetical protein TRIUR3_12457 [Triticum urartu]	6.11747	1.42911	2.09782	0.00160626	0.158234	up
TRITD4Av1G256200	5'-methylthioadenosine/S-adenosylhomocysteine nucleosidase 2-like [Aegilops tauschii subsp. tauschii]	22.7029	5.40366	2.07087	0.00161712	0.158724	up
TRITD6Av1G161180	LEA protein [Triticum turgidum subsp. durum]	205.881	49.7565	2.04885	0.00169149	0.165422	up
TRITD3Bv1G075960	cytochrome c biogenesis protein (chloroplast) [Agrostis stolonifera]	3.42306	16.369	-2.25761	0.00170735	0.166088	down
TRITD0Uv1G056020	hypothetical protein TRIUR3_03241 [Triticum urartu];disease resistance protein RGA2-like [Aegilops tauschii subsp. tauschii];hypothetical protein TRIUR3_13216 [Triticum urartu]	0.488878	2.3031	-2.23603	0.0017106	0.166088	down
TRITD2Bv1G171390	unnamed protein product [Triticum aestivum]	0.430823	2.09117	-2.27915	0.00174039	0.168375	down
TRITD5Av1G071960	putative pumilio homolog 7, chloroplastic [Aegilops tauschii subsp. tauschii];Putative pumilio-like protein 7, chloroplastic [Triticum urartu]	7.17545	33.4706	-2.22175	0.00177056	0.170682	down
TRITD1Bv1G132490	beta-amylase 3, chloroplastic [Aegilops tauschii subsp. tauschii]	3.90306	18.2271	-2.22341	0.00179753	0.172078	down
TRITD2Av1G011850	crocetin glucosyltransferase 2-like isoform X2 [Aegilops tauschii subsp. tauschii];unnamed protein product [Triticum aestivum]	3.9723	0.937239	2.08349	0.0017978	0.172078	up
TRITD0Uv1G067210	unnamed protein product [Triticum aestivum]	53.9289	248.527	-2.20427	0.00191552	0.182699	down
TRITD3Av1G213390	unnamed protein product [Triticum aestivum]	11.2046	2.74832	2.02747	0.00194192	0.184204	up
TRITD1Bv1G206480	ribosomal protein S7 (plastid) [Otatea glauca];NAD(P)H-quinone oxidoreductase subunit 2 B, chloroplastic [Triticum urartu];NADH-plastoquinone oxidoreductase subunit 2 (chloroplast) [Triticum turgidum subsp. durum];NADH-plastoquinone oxidoreductase subunit 2 [Festuca altissima];NADH-quinone oxidoreductase protein [Medicago truncatula];NdhB (chloroplast) [Oryza sativa Japonica Group];ribosomal prot…	0.717879	3.38246	-2.23626	0.00194495	0.184204	down
TRITD0Uv1G101670	uncharacterized protein LOC109766199 [Aegilops tauschii subsp. tauschii];hypothetical protein TRIUR3_31610 [Triticum urartu]	11.8913	2.89075	2.04039	0.00196515	0.185467	up
TRITD7Av1G240480	putative FBD-associated F-box protein At3g50710 [Aegilops tauschii subsp. tauschii];hypothetical protein TRIUR3_14261 [Triticum urartu]	0.594459	2.82781	-2.25003	0.00199927	0.188029	down
TRITD2Bv1G261720	Soluble inorganic pyrophosphatase [Triticum urartu];predicted protein [Hordeum vulgare subsp. vulgare]	9.54948	2.31202	2.04627	0.00205673	0.192761	up
TRITD7Av1G270900	senescence/dehydration-associated protein At3g51250-like [Aegilops tauschii subsp. tauschii];hypothetical protein TRIUR3_02144 [Triticum urartu]	18.67	4.63004	2.01163	0.00209953	0.195682	up
TRITD0Uv1G115160	TAK33 [Triticum aestivum]	67.3327	16.7793	2.00463	0.00210239	0.195682	up
TRITD2Av1G269020	hypothetical protein TRIUR3_26878 [Triticum urartu]	5.70876	1.37767	2.05094	0.00211436	0.196035	up
TRITD3Av1G256800	imp biosynthesis protein (chloroplast) [Oryza sativa Indica Group]	22.2804	101.503	-2.18768	0.00212072	0.196035	down
TRITD2Av1G226460	probable low-specificity L-threonine aldolase 1 [Aegilops tauschii subsp. tauschii];L-allo-threonine aldolase [Triticum urartu]	7.36005	33.4372	-2.18367	0.00214204	0.197331	down
TRITD5Bv1G061570	putative pumilio homolog 7, chloroplastic [Aegilops tauschii subsp. tauschii]	2.84544	12.9773	-2.18927	0.0021552	0.197867	down
TRITD1Bv1G217260	CTP synthase-like [Aegilops tauschii subsp. tauschii];CTP synthase 1 [Triticum urartu]	61.0018	15.3468	1.99092	0.00221253	0.202443	up
TRITD1Av1G008870	3-ketoacyl-CoA synthase 12-like [Aegilops tauschii subsp. tauschii];3-ketoacyl-CoA synthase 21 [Triticum urartu]	0.87737	4.06448	-2.21181	0.00225186	0.205345	down
TRITD2Bv1G005090	putative disease resistance RPP13-like protein [Triticum turgidum]	7.66416	1.91522	2.00061	0.00231893	0.21075	up
TRITD1Bv1G004010	LRK19 [Triticum aestivum]	11.8904	3.00152	1.98604	0.00235363	0.213185	up
TRITD1Bv1G101480	hypothetical protein TRIUR3_18970 [Triticum urartu];probable cytokinin riboside 5'-monophosphate phosphoribohydrolase LOGL10 isoform X1 [Aegilops tauschii subsp. tauschii]	11.7585	2.94349	1.9981	0.00236613	0.213601	up
TRITD1Bv1G105630	myosin-1-like [Aegilops tauschii subsp. tauschii];myosin1 [Zea mays];Myosin-J heavy chain [Triticum urartu]	44.3253	11.276	1.97488	0.00238074	0.214203	up
TRITD2Bv1G030910	galactinol synthase 2-like [Aegilops tauschii subsp. tauschii];Glycogenin-2 [Triticum urartu]	13.9829	3.5417	1.98115	0.00241348	0.216427	up
TRITD0Uv1G101660	uncharacterized protein LOC109766199 [Aegilops tauschii subsp. tauschii];hypothetical protein TRIUR3_31610 [Triticum urartu]	10.3835	2.58028	2.0087	0.00247295	0.221026	up
TRITD7Bv1G213290	phospholipase D Z-like [Aegilops tauschii subsp. tauschii]	0.680645	3.11186	-2.1928	0.00248695	0.221544	down
TRITD2Bv1G095250	putative 5'-adenylylsulfate reductase 1, chloroplastic [Triticum urartu]	41.5614	10.633	1.9667	0.00250108	0.221912	up
TRITD2Bv1G210160	ent-kaurene synthase like 3 [Triticum aestivum]	6.61201	1.68186	1.97504	0.00251331	0.221912	up
TRITD1Bv1G015150	E3 UFM1-protein ligase 1 homolog [Aegilops tauschii subsp. tauschii];predicted protein [Hordeum vulgare subsp. vulgare]	36.9192	9.43217	1.96871	0.00251575	0.221912	up
TRITD6Av1G001190	ruBisCO large subunit-binding protein subunit beta, chloroplastic-like [Aegilops tauschii subsp. tauschii];RuBisCO large subunit-binding protein subunit beta, chloroplastic [Triticum urartu]	6.50572	28.6515	-2.13883	0.00258493	0.226781	down
TRITD2Bv1G157670	ATP synthase CF1 beta subunit (chloroplast) [Triticum turgidum];ATP synthase CF1 beta subunit (chloroplast) [Triticum aestivum];hypothetical protein BRADI_3g27318v3, partial [Brachypodium distachyon]	2.00253	8.90557	-2.15288	0.00258775	0.226781	down
TRITD3Av1G017500	G-type lectin S-receptor-like serine/threonine-protein kinase SD2-5 [Aegilops tauschii subsp. tauschii]	4.69007	1.17697	1.99453	0.00263347	0.229469	up
TRITD5Bv1G199750	uncharacterized protein LOC109734275 isoform X2 [Aegilops tauschii subsp. tauschii]	0.399097	1.81021	-2.18135	0.00263543	0.229469	down
TRITD7Av1G230250	Xyloglucan endotransglucosylase/hydrolase protein 22 [Triticum urartu]	1.23511	5.55898	-2.17018	0.00267239	0.23194	down
TRITD5Av1G143500	CBL-interacting protein kinase 16 [Triticum urartu]	10.12	2.56639	1.9794	0.00268317	0.232128	up
TRITD7Av1G236900	hypothetical protein TRIUR3_19027 [Triticum urartu];BOI-related E3 ubiquitin-protein ligase 1-like [Aegilops tauschii subsp. tauschii]	0.961364	4.35784	-2.18046	0.00270567	0.233327	down
TRITD6Bv1G146530	cold acclimation protein WCOR410c [Triticum aestivum]	406.909	105.69	1.94487	0.00271439	0.233334	up
TRITD4Bv1G000620	beta-amylase 2, chloroplastic [Aegilops tauschii subsp. tauschii]	1.51049	6.68152	-2.14516	0.00272674	0.233652	down
TRITD1Bv1G012320	ATP-dependent Clp protease proteolytic subunit (chloroplast) [Triticum aestivum];hypothetical protein BRADI_1g05743v3 [Brachypodium distachyon]	2.22316	9.92171	-2.15798	0.00275732	0.235524	down
TRITD6Bv1G223380	aquaporin PIP1-5 [Aegilops tauschii subsp. tauschii];Aquaporin PIP1-5 [Triticum urartu]	17.6713	4.5679	1.95181	0.00279153	0.237395	up
TRITD0Uv1G139120	hypothetical protein TRIUR3_15500 [Triticum urartu]	16.1369	4.05451	1.99277	0.00280312	0.237395	up
TRITD1Bv1G118370	protein RESPONSE TO LOW SULFUR 3-like [Aegilops tauschii subsp. tauschii]	17.9905	4.5489	1.98365	0.00280561	0.237395	up
TRITD4Av1G257160	cell division control protein 48 homolog C [Aegilops tauschii subsp. tauschii];Cell division control protein 48-like protein C [Triticum urartu]	5.15194	1.33055	1.95309	0.00282864	0.238596	up
TRITD5Av1G224320	Chlorophyll a-b binding protein, chloroplastic [Triticum urartu];chlorophyll a-b binding protein of LHCII type 1-like [Aegilops tauschii subsp. tauschii]	31.4485	8.21364	1.9369	0.0028525	0.239859	up
TRITD2Bv1G058530	predicted protein [Hordeum vulgare subsp. vulgare];suppressor of disruption of TFIIS [Aegilops tauschii subsp. tauschii]	4.76499	1.19089	2.00043	0.00288521	0.241502	up
TRITD6Bv1G012950	uncharacterized protein LOC109736150 [Aegilops tauschii subsp. tauschii]	1.66144	7.37308	-2.14983	0.00288994	0.241502	down
TRITD0Uv1G052080	SKP1/ASK1-like protein [Triticum aestivum];putative SKP1 protein [Triticum aestivum];Os11g0456300, partial [Oryza sativa Japonica Group];putative kinetochore protein [Hordeum vulgare subsp. vulgare]	43.406	11.3487	1.93536	0.00290249	0.241803	up
TRITD7Bv1G220700	E3 ubiquitin-protein ligase KEG [Triticum urartu]	5.97369	1.55296	1.9436	0.00294884	0.244908	up
TRITD7Av1G278380	sucrose synthase 7-like [Aegilops tauschii subsp. tauschii];sucrose synthase [Hordeum vulgare]	0.545773	2.40386	-2.13898	0.00301026	0.249243	down
TRITD5Bv1G161590	NAC domain-containing protein 41 [Triticum aestivum]	5.96293	1.50567	1.98561	0.00306067	0.252641	up
TRITD3Av1G278770	photosystem II protein D2 [Festuca ovina];photosystem II 44 kDa protein (chloroplast) [Agrostis stolonifera];hypothetical protein BRADI_1g70724v3 [Brachypodium distachyon];photosystem II CP43 chlorophyll apoprotein (chloroplast) [Commiphora foliacea];photosystem II CP43 chlorophyll apoprotein (chloroplast) [Sorghum bicolor];hypothetical protein SETIT_J018300v2 [Setaria italica]	7.32542	31.3119	-2.09573	0.00311684	0.255373	down
TRITD3Bv1G183490	unnamed protein product [Triticum aestivum]	9.63353	2.5187	1.93539	0.00312164	0.255373	up
TRITD3Bv1G005260	GDSL esterase/lipase At3g26430-like [Aegilops tauschii subsp. tauschii];predicted protein, partial [Hordeum vulgare subsp. vulgare]	9.99981	2.6148	1.9352	0.00312344	0.255373	up
TRITD7Bv1G205910	cryptochrome DASH, chloroplastic/mitochondrial [Aegilops tauschii subsp. tauschii]	5.3083	1.38676	1.93654	0.00313161	0.255373	up
TRITD0Uv1G122650	hypothetical protein TRIUR3_15500 [Triticum urartu]	16.0654	4.12624	1.96106	0.00317172	0.257865	up
TRITD5Bv1G186990	probable protein phosphatase 2C 70 isoform X1 [Aegilops tauschii subsp. tauschii]	56.3684	14.9986	1.91006	0.00321406	0.259996	up
TRITD3Bv1G175610	glutathione S-transferase 1-like [Aegilops tauschii subsp. tauschii]	21.0013	5.54655	1.92081	0.00323538	0.259996	up
TRITD3Bv1G275600	proteinaceous RNase P 2-like [Aegilops tauschii subsp. tauschii]	5.7273	1.50579	1.92733	0.00324653	0.259996	up
TRITD2Bv1G169670	predicted protein [Hordeum vulgare subsp. vulgare]	5.38446	1.38412	1.95983	0.00325384	0.259996	up
TRITD5Av1G143390	cinnamoyl CoA reductase [Hordeum vulgare];Bifunctional dihydroflavonol 4-reductase/flavanone 4-reductase [Triticum urartu]	3.63699	0.931723	1.96477	0.00325529	0.259996	up
TRITD3Av1G225300	unnamed protein product [Triticum aestivum]	4.86496	1.26606	1.94208	0.00325574	0.259996	up
TRITD7Av1G256010	cryptochrome DASH, chloroplastic/mitochondrial [Aegilops tauschii subsp. tauschii];Cryptochrome DASH, chloroplastic/mitochondrial [Triticum urartu]	4.91496	1.29759	1.92134	0.0032724	0.260112	up
TRITD1Bv1G059850	methylmalonyl-CoA epimerase, mitochondrial-like [Aegilops tauschii subsp. tauschii]	1.71335	7.48257	-2.12671	0.00327646	0.260112	down
TRITD1Bv1G206330	ATP synthase CF1 alpha subunit (chloroplast) [Hordeum vulgare subsp. vulgare]	0.588876	2.59205	-2.13806	0.00329561	0.260866	down
TRITD0Uv1G114850	hypothetical protein TRIUR3_15500 [Triticum urartu]	16.4114	4.24453	1.95102	0.00340647	0.268852	up
TRITD6Bv1G039040	Chlorophyll a-b binding protein, chloroplastic [Triticum urartu];chlorophyll a/b-binding protein WCAB precursor [Triticum aestivum]	7.50809	2.01578	1.89711	0.00346541	0.272707	up
TRITD3Av1G270000	transcription factor bHLH100-like [Aegilops tauschii subsp. tauschii];Transcription factor ORG2 [Triticum urartu]	5.79501	1.5155	1.93501	0.00354363	0.278051	up
TRITD5Bv1G091740	ethanolamine-phosphate cytidylyltransferase-like [Aegilops tauschii subsp. tauschii]	12.3798	3.32394	1.89702	0.00357767	0.279697	up
TRITD6Av1G161330	uncharacterized protein LOC109781716 [Aegilops tauschii subsp. tauschii]	1.33546	5.73304	-2.10196	0.00358533	0.279697	down
TRITD2Bv1G218370	uncharacterized protein LOC109748408 [Aegilops tauschii subsp. tauschii]	28.1341	7.58747	1.89063	0.00372531	0.28978	up
TRITD2Bv1G191820	homeobox-leucine zipper protein HOX22-like [Aegilops tauschii subsp. tauschii]	11.5695	3.11632	1.89241	0.00380122	0.294835	up
TRITD1Bv1G190690	kinesin-like protein KIN-14O isoform X1 [Aegilops tauschii subsp. tauschii];kinesin-like protein KIN-14O isoform X2 [Aegilops tauschii subsp. tauschii]	1.35629	5.69962	-2.0712	0.00382607	0.295912	down
TRITD6Bv1G224630	putative disease resistance protein RGA3 isoform X2 [Aegilops tauschii subsp. tauschii]	1.16347	4.88216	-2.06909	0.00389001	0.299998	down
TRITD2Av1G230970	glutamate dehydrogenase 2, mitochondrial [Aegilops tauschii subsp. tauschii]	6.43151	26.5809	-2.04716	0.00390272	0.300121	down
TRITD1Av1G132960	chitinase 8-like [Aegilops tauschii subsp. tauschii];24.8 kDa class II endochitinase-antifreeze protein precursor [Secale cereale];Chitinase 8 [Triticum urartu]	19.0983	5.20808	1.87462	0.00391418	0.300146	up
TRITD1Bv1G172810	Chlorophyll a-b binding protein 25, chloroplastic [Triticum urartu];chlorophyll a-b binding protein of LHCII type 1-like [Aegilops tauschii subsp. tauschii]	6.83786	1.82368	1.90669	0.00393379	0.300796	up
TRITD0Uv1G075190	RecName: Full=Translationally-controlled tumor protein homolog; Short=TCTP; AltName: Full=HTP	7.03141	29.2129	-2.05472	0.00396243	0.30213	down
TRITD6Av1G003770	unnamed protein product [Triticum aestivum];Pto-interacting protein 1 [Triticum urartu];pto-interacting protein 1 isoform X2 [Setaria italica]	0.640714	2.71639	-2.08394	0.00402275	0.305865	down
TRITD4Av1G211980	predicted protein [Hordeum vulgare subsp. vulgare]	1.74245	7.18895	-2.04466	0.00409835	0.310738	down
TRITD2Av1G238660	uncharacterized protein LOC109731495 [Aegilops tauschii subsp. tauschii]	6.15244	1.68975	1.86435	0.00416108	0.314611	up
TRITD1Bv1G104860	hypothetical protein C5167_015697 [Papaver somniferum];Thioredoxin-like protein 4A [Triticum urartu];thioredoxin-like protein YLS8 [Aegilops tauschii subsp. tauschii]	2.35871	9.77291	-2.05079	0.00434449	0.32756	down
TRITD3Bv1G268310	protein DETOXIFICATION 40-like [Aegilops tauschii subsp. tauschii];protein DETOXIFICATION 40-like isoform X2 [Aegilops tauschii subsp. tauschii]	2.52274	0.683793	1.88336	0.00437999	0.329316	up
TRITD6Bv1G158820	ABA 8'-hydroxylase [Triticum aestivum];abscisic acid 8'-hydroxylase 1 [Aegilops tauschii subsp. tauschii];Abscisic acid 8'-hydroxylase 1 [Triticum urartu]	12.2131	3.40294	1.84358	0.00441471	0.331005	up
TRITD6Av1G223210	hypothetical protein TRIUR3_23395 [Triticum urartu]	2.4191	9.86948	-2.02851	0.00443758	0.331798	down
TRITD2Bv1G209930	36.4 kDa proline-rich protein-like [Aegilops tauschii subsp. tauschii]	13.5685	3.74027	1.85905	0.0045133	0.336527	up
TRITD4Av1G205260	Wall-associated receptor kinase 2 [Triticum urartu]	3.35404	0.925429	1.8577	0.00454341	0.337839	up
TRITD5Av1G161580	Tyrosyl-tRNA synthetase [Triticum urartu]	0.702093	2.94247	-2.0673	0.00456213	0.3383	down
TRITD3Bv1G166750	heat stress transcription factor C-1b-like [Aegilops tauschii subsp. tauschii]	9.47118	2.62413	1.85171	0.00460247	0.340356	up
TRITD1Av1G218030	predicted protein [Hordeum vulgare subsp. vulgare]	0.565301	2.29766	-2.02307	0.00467451	0.344739	down
TRITD1Bv1G202180	chlorophyll a-b binding protein of LHCII type 1-like [Aegilops tauschii subsp. tauschii];predicted protein [Hordeum vulgare subsp. vulgare];Chlorophyll a-b binding protein 25, chloroplastic [Triticum urartu]	7.72952	2.17186	1.83145	0.00469368	0.345209	up
TRITD1Bv1G168760	alanine--glyoxylate aminotransferase 2 homolog 3, mitochondrial-like [Aegilops tauschii subsp. tauschii];Putative aminotransferase class III superfamily protein [Zea mays]	3.93204	15.7513	-2.00212	0.00482992	0.354264	down
TRITD6Bv1G001960	thiosulfate sulfurtransferase 16, chloroplastic-like [Aegilops tauschii subsp. tauschii]	16.6688	4.65627	1.83991	0.00485122	0.354863	up
TRITD1Av1G150360	lichenase-2 [Aegilops tauschii subsp. tauschii]	47.3578	13.4682	1.81405	0.0048962	0.35697	up
TRITD1Bv1G168860	protein NUCLEAR FUSION DEFECTIVE 4-like [Aegilops tauschii subsp. tauschii]	26.0469	7.4093	1.8137	0.00490649	0.35697	up
TRITD6Bv1G038790	Chlorophyll a-b binding protein 25, chloroplastic [Triticum urartu];Chlorophyll a-b binding protein 3C, chloroplastic [Triticum urartu]	6.08367	1.69861	1.84058	0.00503088	0.364887	up
TRITD6Bv1G134520	phosphoenolpyruvate carboxylase kinase 1-like [Aegilops tauschii subsp. tauschii];Phosphoenolpyruvate carboxylase kinase 1 [Triticum urartu]	19.7141	5.59714	1.81647	0.00504235	0.364887	up
TRITD1Av1G181920	alanine--glyoxylate aminotransferase 2 homolog 3, mitochondrial-like [Aegilops tauschii subsp. tauschii];Putative aminotransferase class III superfamily protein [Zea mays]	2.44666	9.76966	-1.99749	0.00507479	0.366254	down
TRITD6Bv1G001980	ruBisCO large subunit-binding protein subunit beta, chloroplastic-like [Aegilops tauschii subsp. tauschii]	5.50598	21.8065	-1.98568	0.00511961	0.366792	down
TRITD3Bv1G279770	uncharacterized protein LOC109735282 [Aegilops tauschii subsp. tauschii]	28.2517	8.0439	1.81237	0.00512144	0.366792	up
TRITD1Av1G140190	ethylene-responsive transcription factor 5-like [Aegilops tauschii subsp. tauschii]	8.7058	2.44114	1.83442	0.00512302	0.366792	up
TRITD0Uv1G033880	putative disease resistance RPP13-like protein 3 [Aegilops tauschii subsp. tauschii]	1.79125	7.11373	-1.98964	0.00515207	0.367278	down
TRITD4Av1G218340	Calmodulin-binding transcription activator 2 [Triticum urartu]	5.0548	1.43835	1.81324	0.00515702	0.367278	up
TRITD6Av1G221700	receptor-like protein 12 [Aegilops tauschii subsp. tauschii];predicted protein [Hordeum vulgare subsp. vulgare]	6.86431	1.96849	1.80202	0.00520857	0.369037	up
TRITD6Bv1G022910	S-(+)-linalool synthase, chloroplastic-like [Aegilops tauschii subsp. tauschii]	0.780005	3.14253	-2.01037	0.00520907	0.369037	down
TRITD1Av1G162670	1-deoxy-D-xylulose-5-phosphate synthase 1, chloroplastic [Aegilops tauschii subsp. tauschii]	12.6989	3.64485	1.80077	0.00526844	0.372266	up
TRITD1Av1G002590	(+)-delta-cadinene synthase isozyme XC14 [Triticum urartu]	5.35769	1.52044	1.81712	0.00534708	0.376836	up
TRITD3Av1G124040	uncharacterized protein LOC109754337 isoform X1 [Aegilops tauschii subsp. tauschii]	24.2621	7.01594	1.78999	0.00545028	0.383063	up
TRITD2Bv1G175400	chitinase 5-like [Aegilops tauschii subsp. tauschii];Chitinase 5 [Triticum urartu]	6.52519	1.83709	1.8286	0.00546381	0.383063	up
TRITD7Av1G198590	hypothetical protein TRIUR3_15866 [Triticum urartu]	1.16663	4.66536	-1.99964	0.0055629	0.389	down
TRITD3Bv1G166050	Anthocyanidin 5,3-O-glucosyltransferase [Triticum urartu]	2.44573	0.689178	1.82732	0.0056383	0.393253	up
TRITD4Av1G167080	putative disease resistance protein RXW24L [Triticum urartu];probable disease resistance protein RXW24L [Aegilops tauschii subsp. tauschii];predicted protein [Hordeum vulgare subsp. vulgare]	7.07243	2.05009	1.78652	0.0056566	0.393513	up
TRITD1Bv1G126430	protein PLASTID MOVEMENT IMPAIRED 1-like [Aegilops tauschii subsp. tauschii]	2.60268	0.745356	1.804	0.00581565	0.403537	up
TRITD3Av1G171110	Bidirectional sugar transporter SWEET2b [Triticum urartu];bidirectional sugar transporter SWEET2b-like [Aegilops tauschii subsp. tauschii]	6.55496	1.86515	1.8133	0.005852	0.405018	up
TRITD1Bv1G047620	probable serine/threonine-protein phosphatase 2A regulatory subunit B'' subunit TON2 isoform X2 [Brachypodium distachyon];Serine/threonine-protein phosphatase 2A regulatory subunit B'' subunit gamma [Triticum urartu]	6.81128	1.9754	1.78578	0.00593192	0.4095	up
TRITD6Bv1G041660	signal recognition particle receptor subunit alpha-like [Aegilops tauschii subsp. tauschii]	5.1395	1.48899	1.7873	0.00596511	0.41074	up
TRITD1Bv1G070530	bidirectional sugar transporter SWEET3a [Aegilops tauschii subsp. tauschii]	8.90706	2.58279	1.78602	0.00613186	0.421148	up
TRITD6Av1G016010	S-(+)-linalool synthase, chloroplastic-like [Aegilops tauschii subsp. tauschii]	2.49344	0.71092	1.81038	0.00619391	0.42433	up
TRITD3Av1G281550	wall-associated receptor kinase 4-like [Aegilops tauschii subsp. tauschii];unnamed protein product [Triticum aestivum]	13.1774	3.89553	1.75817	0.00627346	0.428692	up
TRITD2Av1G051570	predicted protein [Hordeum vulgare subsp. vulgare]	5.85093	1.69624	1.78633	0.00633039	0.43149	up
TRITD1Av1G005870	CSC1-like protein At3g21620 [Aegilops tauschii subsp. tauschii]	57.7284	17.1681	1.74955	0.00639592	0.434858	up
TRITD4Bv1G142890	homeobox-leucine zipper protein HOX19-like [Aegilops tauschii subsp. tauschii]	9.36422	2.74537	1.77016	0.00647552	0.439164	up
TRITD4Bv1G037780	atherin-like [Aegilops tauschii subsp. tauschii];predicted protein [Hordeum vulgare subsp. vulgare]	3.18131	0.917617	1.79366	0.00670581	0.453642	up
TRITD5Av1G200800	hypothetical protein TRIUR3_02696 [Triticum urartu]	1.54817	5.97643	-1.94872	0.00680338	0.459092	down
TRITD3Av1G264800	unnamed protein product [Triticum aestivum];BI1-like protein [Aegilops tauschii subsp. tauschii];hypothetical protein TRIUR3_29917 [Triticum urartu]	0.935981	3.70985	-1.98681	0.00689903	0.464386	down
TRITD6Bv1G147000	mechanosensitive ion channel protein 6-like [Aegilops tauschii subsp. tauschii]	22.878	6.89491	1.73036	0.00696304	0.467529	up
TRITD3Bv1G158490	MATE efflux family protein DTX1 [Triticum urartu];unnamed protein product [Triticum aestivum]	2.51658	0.734658	1.77632	0.00704805	0.472062	up
TRITD6Bv1G223180	serine/threonine-protein phosphatase PP1-like [Aegilops tauschii subsp. tauschii]	5.72966	1.6908	1.76074	0.00707701	0.472828	up
TRITD6Bv1G010590	ATP synthase CF1 epsilon subunit (chloroplast) [Triticum aestivum];ATP synthase CF1 beta subunit (chloroplast) [Hordeum vulgare subsp. vulgare];F0F1-type ATP synthase, beta subunit [Medicago truncatula];ATP synthase subunit beta, chloroplastic [Triticum urartu];Putative atpE; ATPase epsilon subunit from chromosome 10 chloroplast insertion [Oryza sativa Japonica Group]	2.33578	8.76185	-1.90733	0.00718282	0.478713	down
TRITD1Bv1G191670	26S proteasome non-ATPase regulatory subunit 1 homolog A-like isoform X2 [Aegilops tauschii subsp. tauschii];26S proteasome non-ATPase regulatory subunit 1 homolog A-like isoform X3 [Aegilops tauschii subsp. tauschii]	1.3105	4.91886	-1.90821	0.00736133	0.489401	down
TRITD7Bv1G222940	hypothetical protein TRIUR3_01653 [Triticum urartu]	19.6255	5.90299	1.73321	0.00738404	0.489705	up
TRITD6Av1G019670	beta-1,4-mannosyl-glycoprotein 4-beta-N-acetylglucosaminyltransferase-like [Aegilops tauschii subsp. tauschii]	3.37258	0.989941	1.76844	0.00746384	0.493784	up
TRITD4Av1G181680	protein DETOXIFICATION 29-like isoform X1 [Aegilops tauschii subsp. tauschii];Protein TRANSPARENT TESTA 12 [Triticum urartu]	14.703	4.46152	1.7205	0.00751008	0.495628	up
TRITD2Av1G003850	Sr46 protein [Aegilops tauschii]	3.10015	0.914561	1.76119	0.00754783	0.496905	up
TRITD1Bv1G145340	hypothetical protein TRIUR3_18172 [Triticum urartu]	10.4187	3.1138	1.74242	0.00764956	0.502154	up
TRITD4Av1G207340	predicted protein [Hordeum vulgare subsp. vulgare]	1.58637	0.467656	1.76221	0.00766477	0.502154	up
TRITD7Bv1G108620	protein LHY [Aegilops tauschii subsp. tauschii];LHY [Triticum aestivum];Protein LHY [Triticum urartu]	54.154	16.6835	1.69865	0.00792814	0.516929	up
TRITD1Av1G168140	Beta-galactosidase 7 [Triticum urartu];beta-galactosidase 7-like [Aegilops tauschii subsp. tauschii]	3.30782	0.995837	1.7319	0.00794375	0.516929	up
TRITD7Av1G275550	uncharacterized protein LOC109751761 [Aegilops tauschii subsp. tauschii]	1.69083	6.45309	-1.93226	0.00794775	0.516929	down
TRITD2Bv1G189110	disease resistance protein RPS2-like [Aegilops tauschii subsp. tauschii]	6.5557	2.01268	1.70363	0.0079819	0.517481	up
TRITD7Av1G001650	sucrose:sucrose-1-fructosyltransferase [Triticum aestivum];Beta-fructofuranosidase 1 [Triticum urartu]	5.7272	21.0559	-1.87832	0.00799458	0.517481	down
TRITD7Av1G051530	auxin response factor 16 [Aegilops tauschii subsp. tauschii];Auxin response factor 16 [Triticum urartu]	5.74431	1.76648	1.70126	0.00815185	0.525988	up
TRITD4Av1G256790	uncharacterized protein LOC109749271 [Aegilops tauschii subsp. tauschii];hypothetical protein TRIUR3_18063 [Triticum urartu]	1.44822	5.40365	-1.89965	0.00816497	0.525988	down
TRITD7Av1G207730	predicted protein [Hordeum vulgare subsp. vulgare];hypothetical protein TRIUR3_27833 [Triticum urartu]	5.59628	20.5426	-1.87608	0.00821172	0.52774	down
TRITD3Av1G000100	uncharacterized protein LOC109777129 [Aegilops tauschii subsp. tauschii]	12.8745	3.98227	1.69286	0.00835505	0.535122	up
TRITD1Bv1G007900	EGF domain-specific O-linked N-acetylglucosamine transferase-like [Aegilops tauschii subsp. tauschii]	6.24833	1.91352	1.70724	0.00836623	0.535122	up
TRITD0Uv1G058580	hypothetical protein TRIUR3_00455 [Triticum urartu]	22.7885	7.04457	1.69372	0.00845224	0.539345	up
TRITD4Bv1G205050	protein WEAK CHLOROPLAST MOVEMENT UNDER BLUE LIGHT 1-like [Aegilops tauschii subsp. tauschii]	2.97344	0.906621	1.71356	0.00848983	0.539525	up
TRITD4Av1G255150	extra-large guanine nucleotide-binding protein 3-like [Aegilops tauschii subsp. tauschii];Guanine nucleotide-binding protein alpha-2 subunit [Triticum urartu]	19.1319	5.95743	1.68322	0.00849503	0.539525	up
TRITD2Av1G199310	vacuolar amino acid transporter 1-like [Aegilops tauschii subsp. tauschii]	0.657623	2.48212	-1.91624	0.00852687	0.540275	down
TRITD5Av1G232700	actin-depolymerizing factor 3-like [Aegilops tauschii subsp. tauschii];Actin-depolymerizing factor 3 [Triticum urartu]	19.4634	6.01535	1.69404	0.00864177	0.546273	up
TRITD3Av1G201770	Diacylglycerol kinase iota [Triticum urartu]	10.0328	3.11353	1.6881	0.00868395	0.547657	up
TRITD2Bv1G248220	G-type lectin S-receptor-like serine/threonine-protein kinase B120 isoform X2 [Aegilops tauschii subsp. tauschii];G-type lectin S-receptor-like serine/threonine-protein kinase B120 isoform X3 [Aegilops tauschii subsp. tauschii];G-type lectin S-receptor-like serine/threonine-protein kinase At1g11330 isoform X1 [Brachypodium distachyon];G-type lectin S-receptor-like serine/threonine-protein kinase …	0.610628	2.23012	-1.86875	0.0089352	0.561145	down
TRITD7Av1G232230	hypothetical protein TRIUR3_17723 [Triticum urartu]	14.584	4.52511	1.68836	0.0089394	0.561145	up
TRITD1Bv1G034090	hypothetical protein TRIUR3_30853 [Triticum urartu];protein LNK4-like [Aegilops tauschii subsp. tauschii]	40.5418	12.7564	1.66819	0.00907409	0.568278	up
TRITD0Uv1G062250	Protein LHY [Triticum urartu];MYB-related protein [Triticum aestivum];uncharacterized protein LOC109766617 isoform X2 [Aegilops tauschii subsp. tauschii]	39.1332	12.3211	1.66727	0.00909765	0.568435	up
TRITD2Bv1G260830	K(+) efflux antiporter 2, chloroplastic-like [Aegilops tauschii subsp. tauschii]	41.1736	13.0184	1.66117	0.00926402	0.577493	up
TRITD3Bv1G122720	unnamed protein product [Triticum aestivum]	5.61494	1.71654	1.70977	0.00928802	0.577655	up
TRITD1Bv1G134650	transcription factor GHD7-like [Aegilops tauschii subsp. tauschii]	4.07267	1.25175	1.70203	0.00935171	0.580279	up
TRITD6Av1G224050	plant intracellular Ras-group-related LRR protein 6 [Aegilops tauschii subsp. tauschii];Os02g0826625 [Oryza sativa Japonica Group];Leucine-rich repeat-containing protein 40 [Triticum urartu]	1.55882	5.66603	-1.86189	0.0094166	0.582723	down
TRITD6Bv1G224580	predicted protein [Hordeum vulgare subsp. vulgare];putative disease resistance protein RGA3 isoform X2 [Aegilops tauschii subsp. tauschii];putative disease resistance protein RGA4 isoform X1 [Aegilops tauschii subsp. tauschii];Putative disease resistance protein RGA3 [Triticum urartu]	0.576257	2.07732	-1.84994	0.00943427	0.582723	down
TRITD0Uv1G118500	F-box/kelch-repeat protein SKIP11-like [Aegilops tauschii subsp. tauschii]	4.95868	1.53583	1.69094	0.00951129	0.586139	up
TRITD6Av1G016200	hypothetical protein TRIUR3_34200 [Triticum urartu]	84.3222	26.822	1.65249	0.00965033	0.593352	up
TRITD4Bv1G195230	nucleotide pyrophosphatase/phosphodiesterase [Aegilops tauschii subsp. tauschii];putative inactive purple acid phosphatase 27 [Triticum urartu]	3.97363	1.24668	1.67236	0.00967691	0.593634	up
TRITD3Bv1G258800	glucan endo-1,3-beta-glucosidase GII precursor,putative, expressed [Triticum aestivum]	5.58087	1.74679	1.67579	0.00976303	0.59729	up
TRITD4Av1G169340	atherin-like [Aegilops tauschii subsp. tauschii]	3.12476	0.957861	1.70586	0.00978075	0.59729	up
TRITD2Bv1G096390	hypothetical protein TRIUR3_14045 [Triticum urartu]	1.45966	0.453959	1.685	0.00982137	0.598417	up
TRITD1Bv1G173280	transcription factor GAMYB-like isoform X1 [Aegilops tauschii subsp. tauschii];R2R3-MYB protein [Triticum aestivum];transcription factor GAMYB-like isoform X2 [Aegilops tauschii subsp. tauschii]	3.64969	1.14023	1.67845	0.00984798	0.598686	up
TRITD7Bv1G225300	Disease resistance protein RPM1 [Triticum urartu];putative disease resistance protein At1g58400 [Aegilops tauschii subsp. tauschii]	0.760839	2.70651	-1.83077	0.00997608	0.605111	down
TRITD1Bv1G012280	hypothetical chloroplast RF68 (chloroplast) [Triticum monococcum]	6.43428	23.0383	-1.84019	0.0100146	0.605157	down
TRITD6Bv1G000190	RecName: Full=Translationally-controlled tumor protein homolog; Short=TCTP; AltName: Full=HTP	2.73754	9.91643	-1.85694	0.0100217	0.605157	down
TRITD1Av1G124410	mitochondrial inner membrane protein OXA1-like isoform X1 [Aegilops tauschii subsp. tauschii]	1.06538	3.85607	-1.85576	0.0100531	0.605701	down
TRITD6Av1G000920	putative cysteine-rich receptor-like protein kinase 33 [Aegilops tauschii subsp. tauschii];putative disease resistance protein At1g50180 [Aegilops tauschii subsp. tauschii];putative disease resistance protein RGA4 [Aegilops tauschii subsp. tauschii]	4.09434	1.30376	1.65095	0.010193	0.611442	up
TRITD6Av1G154330	homeodomain-containing transcription factor A1 [Triticum timopheevii subsp. araraticum];Homeobox-leucine zipper protein HOX24 [Triticum urartu]	8.1834	2.58301	1.66365	0.0101937	0.611442	up
TRITD7Bv1G227980	premnaspirodiene oxygenase-like [Aegilops tauschii subsp. tauschii]	1.06729	3.83929	-1.84689	0.0102848	0.615537	down
TRITD7Bv1G042080	metalloendoproteinase 2-MMP [Aegilops tauschii subsp. tauschii]	3.01167	0.942888	1.6754	0.0104409	0.623496	up
TRITD3Av1G002220	uncharacterized protein LOC109768588 isoform X1 [Aegilops tauschii subsp. tauschii];uncharacterized protein LOC109768588 isoform X2 [Aegilops tauschii subsp. tauschii]	79.8245	25.7763	1.63079	0.0104886	0.624961	up
TRITD0Uv1G096900	RecName: Full=Translationally-controlled tumor protein homolog; Short=TCTP; AltName: Full=HTP	4.64964	16.4856	-1.82601	0.0105219	0.625563	down
TRITD7Bv1G201650	putative disease resistance protein RGA4 [Aegilops tauschii subsp. tauschii];disease resistance protein RPP13-like [Aegilops tauschii subsp. tauschii]	1.14785	0.354524	1.69498	0.0105866	0.628029	up
TRITD5Bv1G199690	disease resistance protein Pik-2 [Oryza sativa Japonica Group]	1.09171	3.86813	-1.82505	0.0106182	0.628526	down
TRITD5Av1G209770	protein NRT1/ PTR FAMILY 6.4 isoform X2 [Aegilops tauschii subsp. tauschii];disease resistance protein RGA2-like [Aegilops tauschii subsp. tauschii];protein NRT1/ PTR FAMILY 6.4 isoform X1 [Aegilops tauschii subsp. tauschii]	5.80192	1.86981	1.63364	0.0109171	0.644801	up
TRITD5Bv1G217650	auxin-responsive protein IAA14-like [Aegilops tauschii subsp. tauschii]	5.87869	1.83286	1.6814	0.0109529	0.645503	up
TRITD3Av1G027010	galactinol--sucrose galactosyltransferase [Aegilops tauschii subsp. tauschii]	4.4279	1.42743	1.63321	0.0109873	0.646108	up
TRITD4Av1G249800	protein NRT1/ PTR FAMILY 2.3-like [Aegilops tauschii subsp. tauschii];putative nitrate excretion transporter 3 [Triticum urartu]	0.714474	0.224284	1.67156	0.0110391	0.646108	up
TRITD5Bv1G194440	copper transporter [Triticum aestivum];organic cation/carnitine transporter 7-like isoform X3 [Aegilops tauschii subsp. tauschii];predicted protein [Hordeum vulgare subsp. vulgare]	71.5529	23.3136	1.61784	0.0110515	0.646108	up
TRITD2Bv1G247580	unnamed protein product [Triticum aestivum]	17.7319	5.77227	1.61914	0.0110589	0.646108	up
TRITD4Bv1G200760	probable receptor-like protein kinase At5g24010 [Aegilops tauschii subsp. tauschii]	4.0303	1.30202	1.63013	0.0111207	0.648318	up
TRITD0Uv1G098850	protein FAR1-RELATED SEQUENCE 5-like isoform X2 [Aegilops tauschii subsp. tauschii];protein FAR1-RELATED SEQUENCE 5-like isoform X1 [Aegilops tauschii subsp. tauschii]	1.87545	0.593782	1.65923	0.0112126	0.652263	up
TRITD1Av1G104890	unnamed protein product [Triticum aestivum];uncharacterized protein LOC109753192 [Aegilops tauschii subsp. tauschii]	1.82327	6.477	-1.8288	0.0112644	0.653869	down
TRITD5Bv1G154590	ER membrane protein complex subunit 3 [Aegilops tauschii subsp. tauschii]	23.9534	7.82153	1.61471	0.0115309	0.667903	up
TRITD7Av1G102470	triacylglycerol lipase 2-like [Aegilops tauschii subsp. tauschii];hypothetical protein TRIUR3_25000 [Triticum urartu]	2.50553	0.796238	1.65384	0.0116243	0.671478	up
TRITD2Bv1G180610	probable leucine-rich repeat receptor-like protein kinase At5g63930 [Aegilops tauschii subsp. tauschii]	0.367567	1.30937	-1.83279	0.0116424	0.671478	down
TRITD4Av1G056210	probable xyloglucan 6-xylosyltransferase 1 [Aegilops tauschii subsp. tauschii];Putative glycosyltransferase 2 [Triticum urartu]	4.03938	1.30409	1.63109	0.0117338	0.675306	up
TRITD7Av1G242290	carbonic anhydrase, chloroplastic-like [Aegilops tauschii subsp. tauschii];Carbonic anhydrase, chloroplastic [Triticum urartu]	8.63954	2.80984	1.62047	0.011769	0.675892	up
TRITD0Uv1G095750	G-type lectin S-receptor-like serine/threonine-protein kinase At2g19130 [Aegilops tauschii subsp. tauschii]	2.65711	0.865227	1.61871	0.0118943	0.681639	up
TRITD3Bv1G274940	unnamed protein product [Triticum aestivum]	7.07269	2.31143	1.61347	0.0119276	0.682099	up
TRITD6Bv1G165990	fimbrin-4-like [Aegilops tauschii subsp. tauschii]	30.1353	9.95473	1.598	0.012006	0.685129	up
TRITD5Bv1G005700	uncharacterized protein LOC109748839 isoform X1 [Aegilops tauschii subsp. tauschii]	15.6859	5.1717	1.60076	0.0121371	0.691148	up
TRITD3Bv1G260030	unnamed protein product [Triticum aestivum]	1.23513	4.27818	-1.79233	0.0121694	0.691529	down
TRITD3Bv1G028210	cytochrome P450 704C1-like [Aegilops tauschii subsp. tauschii];unnamed protein product [Triticum aestivum]	3.05419	1.0017	1.60834	0.0122198	0.692787	up
TRITD4Bv1G000520	mitochondrial ATPase inhibitor [Triticum aestivum]	4.7709	16.4949	-1.78969	0.0122429	0.692787	down
TRITD7Av1G044020	uncharacterized protein LOC109770746 isoform X3 [Aegilops tauschii subsp. tauschii];uncharacterized protein LOC109770746 isoform X1 [Aegilops tauschii subsp. tauschii];Serine/threonine-protein kinase CTR1 [Triticum urartu];uncharacterized protein LOC109770746 isoform X2 [Aegilops tauschii subsp. tauschii]	5.7193	1.88913	1.59812	0.0123741	0.698746	up
TRITD4Bv1G182280	uncharacterized protein LOC109772167 [Aegilops tauschii subsp. tauschii];DnaJ homolog subfamily B member 12 [Triticum urartu]	3.88301	1.27323	1.60869	0.0124387	0.700929	up
TRITD6Av1G001160	thiosulfate sulfurtransferase 16, chloroplastic-like [Aegilops tauschii subsp. tauschii]	14.7871	4.8615	1.60487	0.0125285	0.704521	up
TRITD3Av1G174080	unnamed protein product [Triticum aestivum]	3.95018	1.27218	1.63462	0.0127023	0.712809	up
TRITD3Bv1G013020	probable polyamine transporter At3g13620 [Aegilops tauschii subsp. tauschii];unnamed protein product [Triticum aestivum]	0.735604	2.57378	-1.80689	0.0127423	0.713567	down
TRITD3Av1G253930	Disease resistance protein RGA2 [Triticum urartu];unnamed protein product [Triticum aestivum]	1.92741	6.54094	-1.76283	0.0128601	0.718677	down
TRITD7Bv1G214170	L-type lectin-domain containing receptor kinase IX.1 [Triticum urartu]	5.60894	1.86455	1.5889	0.0129007	0.719393	up
TRITD0Uv1G036450	phospholipase D alpha 2-like [Aegilops tauschii subsp. tauschii]	2.70538	0.892386	1.60009	0.0129263	0.719393	up
TRITD7Bv1G171080	Peptide transporter PTR2 [Triticum urartu]	2.10398	0.687457	1.61378	0.0129535	0.719427	up
TRITD3Av1G003220	wall-associated receptor kinase 2-like [Aegilops tauschii subsp. tauschii];unnamed protein product [Triticum aestivum]	1.76659	0.57344	1.62326	0.0130873	0.725099	up
TRITD7Bv1G039240	UDP-glycosyltransferase 73C5-like [Aegilops tauschii subsp. tauschii];hypothetical protein TRIUR3_32422 [Triticum urartu]	19.4694	6.52324	1.57754	0.0131224	0.725099	up
TRITD3Bv1G261250	unnamed protein product [Triticum aestivum]	11.4744	3.77117	1.60534	0.0131362	0.725099	up
TRITD0Uv1G002920	Chlorophyll a-b binding protein 3C, chloroplastic [Triticum urartu];chlorophyll a-b binding protein of LHCII type 1 [Aegilops tauschii subsp. tauschii];Chlorophyll a-b binding protein 25, chloroplastic [Triticum urartu]	15.9682	5.32234	1.58507	0.0131658	0.72525	up
TRITD1Av1G173190	uncharacterized protein LOC109740315 [Aegilops tauschii subsp. tauschii];Periplasmic beta-glucosidase [Triticum urartu]	1.91494	6.49861	-1.76284	0.0132063	0.725996	down
TRITD6Bv1G000160	receptor kinase-like protein Xa21 [Aegilops tauschii subsp. tauschii];probable LRR receptor-like serine/threonine-protein kinase At3g47570 [Aegilops tauschii subsp. tauschii]	0.515383	1.77431	-1.78354	0.0132382	0.726273	down
TRITD7Av1G229410	putative protein phosphatase 2C 59 [Triticum urartu]	3.99281	1.30998	1.60786	0.0133205	0.729303	up
TRITD5Bv1G024210	light-inducible protein CPRF2-like isoform X1 [Aegilops tauschii subsp. tauschii]	402.127	135.527	1.56908	0.0133613	0.730059	up
TRITD1Bv1G061050	UDP-glycosyltransferase 73E1-like [Aegilops tauschii subsp. tauschii]	7.33938	2.45438	1.5803	0.0134928	0.734368	up
TRITD7Bv1G218520	protein INVOLVED IN DE NOVO 2-like [Aegilops tauschii subsp. tauschii];putative transcription factor X1 [Triticum monococcum]	22.1667	7.46728	1.56974	0.0135024	0.734368	up
TRITD1Av1G134780	hypothetical protein TRIUR3_32532 [Triticum urartu]	3.87616	1.27881	1.59983	0.0135287	0.734368	up
TRITD3Bv1G007630	probable LRR receptor-like serine/threonine-protein kinase At4g36180 [Aegilops tauschii subsp. tauschii]	4.97818	1.66888	1.57674	0.0135544	0.734368	up
TRITD7Bv1G096640	hypothetical protein GOBAR_AA12051 [Gossypium barbadense]	9.89939	3.221	1.61983	0.0136085	0.734368	up
TRITD6Bv1G206530	purple acid phosphatase 2-like [Aegilops tauschii subsp. tauschii]	5.23108	1.73793	1.58974	0.0136211	0.734368	up
TRITD2Av1G026530	cyclic dof factor 1-like isoform X1 [Aegilops tauschii subsp. tauschii];Dof zinc finger protein DOF5.2 [Triticum urartu]	11.6543	3.92102	1.57156	0.0136306	0.734368	up
TRITD5Av1G092730	uncharacterized protein LOC109769955 [Aegilops tauschii subsp. tauschii];predicted protein [Hordeum vulgare subsp. vulgare]	1.66261	5.68967	-1.7749	0.0136617	0.734573	down
TRITD7Bv1G165090	methionyl-tRNA synthetase [Triticum aestivum]	12.6513	42.3485	-1.74302	0.0137275	0.736644	down
TRITD6Bv1G184300	uncharacterized protein LOC109776055 [Aegilops tauschii subsp. tauschii]	4.17599	1.37151	1.60635	0.0137939	0.738149	up
TRITD0Uv1G023020	predicted protein [Hordeum vulgare subsp. vulgare]	8.08729	2.70322	1.58098	0.013821	0.738149	up
TRITD5Av1G155730	F-box protein At3g07870-like isoform X2 [Aegilops tauschii subsp. tauschii]	1.13305	3.88529	-1.77781	0.0138376	0.738149	down
TRITD3Bv1G267070	unnamed protein product [Triticum aestivum]	0.605015	2.09942	-1.79494	0.0139482	0.742582	down
TRITD2Bv1G219730	receptor-like protein kinase FERONIA [Aegilops tauschii subsp. tauschii]	2.69039	0.892838	1.59135	0.0141242	0.750473	up
TRITD3Av1G002320	hypothetical protein TRIUR3_01130 [Triticum urartu]	11.2704	3.6664	1.6201	0.0143045	0.758558	up
TRITD1Bv1G197600	probable protein phosphatase 2C 50 [Aegilops tauschii subsp. tauschii];probable protein phosphatase 2C 50 [Sorghum bicolor]	22.7757	7.76138	1.55311	0.0145212	0.7684	up
TRITD6Av1G182960	protein CURVATURE THYLAKOID 1A, chloroplastic-like isoform X2 [Aegilops tauschii subsp. tauschii];protein CURVATURE THYLAKOID 1A, chloroplastic-like isoform X1 [Aegilops tauschii subsp. tauschii]	34.6534	11.782	1.55642	0.014547	0.7684	up
TRITD7Av1G157640	NAC transcription factor [Triticum aestivum]	11.4209	37.903	-1.73064	0.0145866	0.768988	down
TRITD0Uv1G100160	hypothetical protein TRIUR3_15500 [Triticum urartu]	54.122	18.4058	1.55606	0.0146894	0.771579	up
TRITD3Bv1G275580	predicted protein [Hordeum vulgare subsp. vulgare]	10.4664	3.56041	1.55564	0.0146929	0.771579	up
TRITD0Uv1G038800	probable cinnamyl alcohol dehydrogenase 8C [Aegilops tauschii subsp. tauschii]	23.6829	8.09106	1.54944	0.0147585	0.772094	up
TRITD6Av1G135130	hypothetical protein TRIUR3_09102 [Triticum urartu]	25.4467	8.58176	1.56814	0.01476	0.772094	up
TRITD5Av1G208350	CASP-like protein 5C1 [Aegilops tauschii subsp. tauschii]	9.22799	3.07916	1.58348	0.0148794	0.776837	up
TRITD3Bv1G168470	unnamed protein product [Triticum aestivum]	9.56834	3.1645	1.59629	0.0149533	0.778608	up
TRITD3Av1G286030	soluble inorganic pyrophosphatase 1-like [Aegilops tauschii subsp. tauschii];unnamed protein product [Triticum aestivum]	4.41179	1.48386	1.57201	0.014971	0.778608	up
TRITD3Bv1G195040	uncharacterized protein LOC109767691 [Aegilops tauschii subsp. tauschii];hypothetical protein TRIUR3_18531 [Triticum urartu]	173.94	59.8407	1.53939	0.0150968	0.782361	up
TRITD3Bv1G253390	Wall-associated receptor kinase 2 [Triticum urartu]	4.0054	13.2862	-1.72991	0.0151011	0.782361	down
TRITD7Bv1G227310	putative receptor protein kinase ZmPK1 [Aegilops tauschii subsp. tauschii]	1.41608	0.471518	1.58651	0.0151526	0.783522	up
TRITD5Av1G026510	Light-inducible protein CPRF2 [Triticum urartu]	342.147	118.109	1.5345	0.0153234	0.78956	up
TRITD2Av1G036870	haloacid dehalogenase-like hydrolase domain-containing protein 3 isoform X3 [Aegilops tauschii subsp. tauschii]	90.9799	31.3778	1.5358	0.0153278	0.78956	up
TRITD4Av1G168050	serine carboxypeptidase-like 19 [Aegilops tauschii subsp. tauschii];Serine carboxypeptidase-like 19 [Triticum urartu]	1.96144	0.657315	1.57726	0.0153608	0.789608	up
TRITD4Bv1G015120	UV-B-induced protein At3g17800, chloroplastic-like [Aegilops tauschii subsp. tauschii]	146.252	50.5306	1.53323	0.0154157	0.789608	up
TRITD1Bv1G171330	protein LURP-one-related 8-like [Aegilops tauschii subsp. tauschii]	7.08383	2.3828	1.57187	0.0154165	0.789608	up
TRITD5Bv1G162890	putative disease resistance RPP13-like protein 1 [Aegilops tauschii subsp. tauschii];Putative disease resistance RPP13-like protein 1 [Triticum urartu]	3.18814	1.09022	1.5481	0.0156205	0.798538	up
TRITD5Bv1G003040	P450 [Triticum aestivum]	2.60205	0.873754	1.57435	0.0157666	0.803828	up
TRITD5Bv1G226980	predicted protein, partial [Hordeum vulgare subsp. vulgare]	2.11893	0.712032	1.57332	0.0157835	0.803828	up
TRITD3Bv1G282090	probable aquaporin TIP1-2 [Aegilops tauschii subsp. tauschii];unnamed protein product [Triticum aestivum]	62.699	21.7292	1.52881	0.0158521	0.804755	up
TRITD1Av1G231250	Zinc finger CCCH domain-containing protein 37 [Triticum urartu]	1.82412	5.99499	-1.71656	0.015868	0.804755	down
TRITD4Av1G042650	probable protein phosphatase 2C 30 [Aegilops tauschii subsp. tauschii];serine/threonine protein phosphatase 2C 30 [Triticum aestivum]	18.5948	6.43423	1.53106	0.0158912	0.804755	up
TRITD1Av1G003020	Wall-associated receptor kinase 2 [Triticum urartu]	0.406622	1.38498	-1.76811	0.015947	0.806072	down
TRITD3Av1G212310	uncharacterized protein LOC109767691 [Aegilops tauschii subsp. tauschii];hypothetical protein TRIUR3_18531 [Triticum urartu]	195.154	67.8443	1.52431	0.0160027	0.806676	up
TRITD4Av1G028990	Glutamate decarboxylase 1 [Triticum urartu];glutamate decarboxylase 1-like [Aegilops tauschii subsp. tauschii]	0.601684	2.03256	-1.75622	0.0160188	0.806676	down
TRITD4Av1G212230	26S proteasome non-ATPase regulatory subunit 12 [Triticum urartu]	11.8369	38.588	-1.70486	0.0160675	0.807193	down
TRITD2Bv1G257410	unnamed protein product [Triticum aestivum]	5.7056	1.92886	1.56463	0.0160943	0.807193	up
TRITD3Bv1G029970	uncharacterized protein LOC109763284 isoform X1 [Aegilops tauschii subsp. tauschii]	6.91134	2.3322	1.56728	0.0161187	0.807193	up
TRITD1Av1G024630	predicted protein [Hordeum vulgare subsp. vulgare];acetylornithine aminotransferase, mitochondrial-like [Aegilops tauschii subsp. tauschii];Acetylornithine aminotransferase, mitochondrial [Triticum urartu]	7.74486	25.1985	-1.70203	0.0162269	0.809706	down
TRITD3Bv1G219120	unnamed protein product [Triticum aestivum];transcription factor bHLH128-like [Aegilops tauschii subsp. tauschii]	1.8308	6.04113	-1.72234	0.0162289	0.809706	down
TRITD6Bv1G016350	predicted protein [Hordeum vulgare subsp. vulgare]	8.29035	2.80834	1.56172	0.0163508	0.813782	up
TRITD2Av1G287760	RecName: Full=Protochlorophyllide reductase A, chloroplastic; Short=PCR A; AltName: Full=NADPH-protochlorophyllide oxidoreductase A; Short=POR A; Flags: Precursor	82.4605	28.7867	1.5183	0.0163709	0.813782	up
TRITD5Bv1G223450	germin-like protein 3-7 [Aegilops tauschii subsp. tauschii]	3.92002	1.31691	1.5737	0.016635	0.825389	up
TRITD1Bv1G173360	uncharacterized protein LOC109767261 [Aegilops tauschii subsp. tauschii]	7.24438	2.46993	1.55239	0.0167439	0.829268	up
TRITD7Bv1G229960	protein DETOXIFICATION 16-like [Aegilops tauschii subsp. tauschii];MATE efflux family protein 5 [Triticum urartu]	0.782593	2.59959	-1.73195	0.0170501	0.842886	down
TRITD7Bv1G205770	aspartyl protease family protein At5g10770-like isoform X1 [Aegilops tauschii subsp. tauschii];Aspartic proteinase nepenthesin-2 [Triticum urartu]	2.61367	8.47897	-1.69781	0.0170892	0.843277	down
TRITD5Bv1G152380	cinnamoyl-CoA reductase 1-like [Aegilops tauschii subsp. tauschii];Bifunctional dihydroflavonol 4-reductase/flavanone 4-reductase [Triticum urartu]	8.39577	27.0643	-1.68865	0.0171413	0.844302	down
TRITD2Av1G093540	putative 5'-adenylylsulfate reductase 1, chloroplastic [Triticum urartu]	167.733	59.1186	1.50449	0.0172285	0.847051	up
TRITD1Av1G043710	GDSL esterase/lipase At1g09390-like [Aegilops tauschii subsp. tauschii]	0.693527	2.30757	-1.73435	0.0172794	0.848011	down
TRITD1Av1G020520	Protein IQ-DOMAIN 1 [Triticum urartu]	2.44669	7.91538	-1.69383	0.0174371	0.854195	down
TRITD4Av1G236180	cytochrome P450 [Triticum aestivum]	4.69884	1.63147	1.52613	0.0174754	0.854523	up
TRITD5Av1G242600	jacalin-related lectin 1 [Triticum aestivum]	18.0361	6.34508	1.50717	0.0176108	0.859586	up
TRITD5Bv1G223830	hypothetical protein TRIUR3_33991 [Triticum urartu]	7.62011	2.6432	1.52753	0.017645	0.859698	up
TRITD7Av1G009560	disease resistance protein RPM1-like isoform X1 [Aegilops tauschii subsp. tauschii];putative disease resistance RPP13-like protein 3 [Aegilops tauschii subsp. tauschii]	0.633109	0.21429	1.56289	0.0177761	0.863565	up
TRITD5Bv1G084730	putative calcium-binding protein CML36 [Triticum urartu]	5.82189	2.0229	1.52506	0.0177883	0.863565	up
TRITD3Av1G278780	photosystem II protein D2 [Festuca ovina]	38.4962	122.89	-1.67458	0.0178752	0.866225	down
TRITD5Bv1G170310	B-box zinc finger protein 18-like [Aegilops tauschii subsp. tauschii];predicted protein [Hordeum vulgare subsp. vulgare]	36.7972	13.052	1.49533	0.0180916	0.874388	up
TRITD1Bv1G209930	polyprotein [Oryza sativa Japonica Group];unnamed protein product [Triticum aestivum]	0.374518	1.21854	-1.70204	0.0181084	0.874388	down
TRITD6Bv1G008590	Disease resistance protein RPP13 [Triticum urartu]	1.40281	4.50326	-1.68265	0.01822	0.878204	down
TRITD7Bv1G218790	putative plastidic glucose transporter 3 [Triticum urartu];probable plastidic glucose transporter 3 isoform X1 [Aegilops tauschii subsp. tauschii];probable plastidic glucose transporter 3 isoform X3 [Aegilops tauschii subsp. tauschii];probable plastidic glucose transporter 3 isoform X2 [Aegilops tauschii subsp. tauschii]	13.4376	4.7724	1.49349	0.0183126	0.881096	up
TRITD2Bv1G212010	high affinity potassium transporter, partial [Hordeum vulgare]	8.38167	2.96004	1.50162	0.0183615	0.881874	up
TRITD5Bv1G218750	predicted protein [Hordeum vulgare subsp. vulgare];Pleiotropic drug resistance protein 5 [Triticum urartu];ABC transporter G family member 48-like isoform X2 [Aegilops tauschii subsp. tauschii]	3.80022	1.34442	1.4991	0.0186172	0.892565	up
TRITD1Av1G195020	cytochrome P450 71A1-like [Aegilops tauschii subsp. tauschii];Cytochrome P450 71A1 [Triticum urartu]	9.29964	3.30372	1.49309	0.0186747	0.89276	up
TRITD7Bv1G064610	uncharacterized protein LOC109787434 [Aegilops tauschii subsp. tauschii]	10.1172	3.56782	1.50369	0.0186874	0.89276	up
TRITD6Bv1G052840	uncharacterized protein LOC109734675 [Aegilops tauschii subsp. tauschii]	5.49349	1.89842	1.53292	0.0187364	0.893521	up
TRITD5Bv1G009130	disease resistance protein RPM1 isoform X1 [Brachypodium distachyon]	0.434767	1.40069	-1.68783	0.0188138	0.89456	down
TRITD2Av1G278500	hypothetical protein TRIUR3_27713 [Triticum urartu]	4.53113	14.4958	-1.67769	0.0188247	0.89456	down
TRITD0Uv1G075160	RecName: Full=Translationally-controlled tumor protein homolog; Short=TCTP; AltName: Full=HTP	4.39686	14.1128	-1.68246	0.0188576	0.89456	down
TRITD6Bv1G228450	wall-associated receptor kinase 2-like isoform X1 [Aegilops tauschii subsp. tauschii];Wall-associated receptor kinase 4 [Triticum urartu]	3.12601	9.92135	-1.66621	0.0189074	0.895349	down
TRITD1Bv1G180940	protein SULFUR DEFICIENCY-INDUCED 2-like [Aegilops tauschii subsp. tauschii]	14.5507	5.17859	1.49046	0.0189823	0.897323	up
TRITD3Bv1G177420	Subtilisin-like protease [Triticum urartu];unnamed protein product [Triticum aestivum]	0.515456	1.67838	-1.70315	0.0191748	0.903731	down
TRITD1Av1G201450	heat shock factor A4c [Triticum aestivum]	2.5407	0.887199	1.5179	0.0192237	0.903731	up
TRITD3Av1G002830	Putative serine/threonine-protein kinase-like protein CCR3 [Triticum urartu]	4.4873	1.58353	1.5027	0.0192562	0.903731	up
TRITD7Bv1G231290	predicted protein [Hordeum vulgare subsp. vulgare]	12.2338	38.5513	-1.6559	0.0192779	0.903731	down
TRITD5Av1G134350	WRKY transcription factor 6-like [Aegilops tauschii subsp. tauschii];putative WRKY transcription factor 46 [Triticum urartu]	15.915	5.6792	1.48663	0.0192853	0.903731	up
TRITD7Av1G019090	ABC transporter G family member 14 [Triticum urartu];ABC transporter G family member 14 [Aegilops tauschii subsp. tauschii]	1.42774	0.492809	1.53463	0.0194405	0.907822	up
TRITD2Av1G014520	heavy metal-associated isoprenylated protein 1 [Triticum aestivum]	196.716	70.8303	1.47368	0.0194665	0.907822	up
TRITD2Bv1G037620	CBL-interacting protein kinase 29-like [Aegilops tauschii subsp. tauschii];CBL-interacting protein kinase 29 [Triticum urartu]	2.19549	0.763515	1.52381	0.0194735	0.907822	up
TRITD1Av1G174380	hypothetical protein TRIUR3_28549 [Triticum urartu]	31.4054	11.2601	1.47979	0.0195096	0.907934	up
TRITD5Bv1G251400	hypothetical protein TRIUR3_11522 [Triticum urartu]	3.15895	9.92577	-1.65173	0.0197503	0.917329	down
TRITD2Av1G016540	putative flavin-containing monooxygenase 1 [Triticum urartu]	22.9645	72.0003	-1.6486	0.0197794	0.917329	down
TRITD4Av1G230370	cysteine synthase-like [Aegilops tauschii subsp. tauschii];Cysteine synthase, chloroplastic/chromoplastic [Triticum urartu];hypothetical protein TRIUR3_26980 [Triticum urartu]	24.1955	75.7767	-1.64702	0.0199682	0.924499	down
TRITD4Av1G243620	succinate dehydrogenase subunit 5, mitochondrial-like [Aegilops tauschii subsp. tauschii];unknown [Triticum monococcum]	7.50586	23.5477	-1.6495	0.0202591	0.931787	down
TRITD2Av1G087810	AAA-ATPase At3g50940-like [Aegilops tauschii subsp. tauschii]	1.88326	0.662706	1.5068	0.0202606	0.931787	up
TRITD0Uv1G058270	hypothetical protein TRIUR3_02295 [Triticum urartu]	7.05192	2.44724	1.52686	0.0202682	0.931787	up
TRITD2Bv1G096540	protein C2-DOMAIN ABA-RELATED 8-like [Aegilops tauschii subsp. tauschii];unnamed protein product [Triticum aestivum]	5.72051	2.01899	1.50251	0.0202719	0.931787	up
TRITD3Bv1G016640	nonspecific lipid transfer protein 5 [Triticum aestivum];unnamed protein product [Triticum aestivum]	2.67613	0.928775	1.52674	0.0203227	0.931787	up
TRITD3Bv1G186460	unnamed protein product [Triticum aestivum]	9.49804	3.42548	1.47132	0.0203328	0.931787	up
TRITD2Bv1G209740	putative zinc transporter [Triticum aestivum]	5.6501	17.7041	-1.64774	0.0203685	0.931844	down
TRITD6Bv1G000480	RecName: Full=Translationally-controlled tumor protein homolog; Short=TCTP; AltName: Full=HTP	29.0042	90.421	-1.6404	0.020523	0.93732	down
TRITD2Bv1G232630	serine-threonine protein kinase [Triticum aestivum]	10.7452	3.85794	1.47779	0.0207649	0.946768	up
TRITD2Av1G230110	HDZipI-5 [Triticum aestivum]	12.0185	4.33082	1.47255	0.0208643	0.949694	up
TRITD3Bv1G001950	unnamed protein product [Triticum aestivum]	10.0485	3.63773	1.46587	0.0209056	0.949957	up
TRITD1Av1G217310	uncharacterized protein LOC109761598 [Aegilops tauschii subsp. tauschii]	0.463084	1.49582	-1.69159	0.0209404	0.949957	down
TRITD4Av1G256110	Putative disease resistance RPP13-like protein 2 [Triticum urartu]	0.339204	1.08337	-1.67531	0.021007	0.951378	down
TRITD7Bv1G219270	formamidopyrimidine-DNA glycosylase isoform X1 [Aegilops tauschii subsp. tauschii];formamidopyrimidine-DNA glycosylase isoform X2 [Aegilops tauschii subsp. tauschii]	2.57858	8.05487	-1.64328	0.0210738	0.952569	down
TRITD3Bv1G076200	ribosomal protein S18 (chloroplast) [Hordeum vulgare subsp. vulgare]	4.87556	15.349	-1.65451	0.0211039	0.952569	down
TRITD7Bv1G025920	auxin response factor 16 [Aegilops tauschii subsp. tauschii];Auxin response factor 16 [Triticum urartu]	3.16719	1.14455	1.46842	0.0212334	0.953115	up
TRITD6Bv1G228230	receptor-like protein EIX2 [Brachypodium distachyon]	3.14292	1.13708	1.46677	0.0212447	0.953115	up
TRITD2Av1G010420	predicted protein [Hordeum vulgare subsp. vulgare];Cyclopropane-fatty-acyl-phospholipid synthase [Triticum urartu];uncharacterized protein LOC109759562 [Aegilops tauschii subsp. tauschii]	14.4185	5.26162	1.45434	0.021268	0.953115	up
TRITD3Bv1G276220	BTB/POZ domain-containing protein FBL11 isoform X1 [Aegilops tauschii subsp. tauschii];BTB/POZ domain-containing protein FBL11 isoform X2 [Aegilops tauschii subsp. tauschii];BTB/POZ domain-containing protein FBL11 isoform X3 [Aegilops tauschii subsp. tauschii]	2.70176	0.973539	1.47259	0.0212841	0.953115	up
TRITD3Av1G256070	uncharacterized protein LOC109768173 [Aegilops tauschii subsp. tauschii];hypothetical protein TRIUR3_01256 [Triticum urartu]	3.67856	11.4839	-1.64239	0.0212925	0.953115	down
TRITD6Bv1G223640	predicted protein, partial [Hordeum vulgare subsp. vulgare]	2.58291	0.924526	1.48221	0.0214849	0.960135	up
TRITD3Bv1G261740	unnamed protein product [Triticum aestivum]	9.05683	3.24353	1.48144	0.021576	0.962608	up
TRITD6Bv1G001950	thiosulfate sulfurtransferase 18-like [Aegilops tauschii subsp. tauschii]	31.2234	11.3968	1.45399	0.0218065	0.968911	up
TRITD4Av1G024890	high molecular mass early light-inducible protein HV58, chloroplastic-like [Aegilops tauschii subsp. tauschii];hypothetical protein TRIUR3_31915 [Triticum urartu]	4.2915	13.3602	-1.63838	0.0218084	0.968911	down
TRITD2Bv1G016020	UDP-glucosyltransferase HvUGT13248 [Hordeum vulgare subsp. vulgare];crocetin glucosyltransferase 2-like isoform X1 [Aegilops tauschii subsp. tauschii];crocetin glucosyltransferase 2-like isoform X2 [Aegilops tauschii subsp. tauschii]	3.40709	1.22358	1.47744	0.0218249	0.968911	up
TRITD3Av1G153680	unnamed protein product [Triticum aestivum]	0.467588	1.48763	-1.6697	0.0219788	0.974142	down
TRITD2Bv1G194200	unnamed protein product [Triticum aestivum]	3.12255	1.11117	1.49065	0.0220166	0.974218	up
TRITD7Av1G216600	ribose-phosphate pyrophosphokinase 2, chloroplastic-like [Aegilops tauschii subsp. tauschii]	3.09325	1.11188	1.47613	0.0221139	0.976813	up
TRITD4Av1G175370	tetrapyrrole-binding protein, chloroplastic [Aegilops tauschii subsp. tauschii]	26.5191	9.75109	1.44339	0.0221477	0.976813	up
TRITD4Av1G249450	hypothetical protein TRIUR3_25398 [Triticum urartu]	10.364	3.76512	1.46082	0.022224	0.978582	up
TRITD5Bv1G154890	probable sarcosine oxidase [Aegilops tauschii subsp. tauschii]	1.45884	4.54612	-1.63981	0.0223909	0.984323	down
TRITD2Bv1G219480	ribosome biogenesis protein BRX1 homolog 2-like [Aegilops tauschii subsp. tauschii];Ribosome biogenesis protein BRX1-like protein [Triticum urartu]	2.21631	0.797529	1.47455	0.0225672	0.99046	up
TRITD7Av1G232130	acetylajmalan esterase-like [Aegilops tauschii subsp. tauschii]	7.59838	2.77891	1.45117	0.0227948	0.998825	up
TRITD0Uv1G016970	protein STAY-GREEN LIKE, chloroplastic-like [Aegilops tauschii subsp. tauschii];predicted protein [Hordeum vulgare subsp. vulgare]	3.96226	1.4281	1.47223	0.0228952	1	up
TRITD3Bv1G005570	glycosyltransferase, HGA-like, putative,expressed [Triticum aestivum];hypothetical protein TRIUR3_05430 [Triticum urartu]	1.13595	3.53694	-1.63861	0.0230255	1	down
TRITD3Bv1G076290	unnamed protein product [Triticum aestivum];ATP synthase CF1 epsilon subunit (chloroplast) [Triticum aestivum]	3.53266	11.0343	-1.64317	0.023079	1	down
TRITD2Bv1G062410	WRKY transcription factor WRKY1A [Triticum aestivum]	3.60904	1.29381	1.47999	0.023227	1	up
TRITD6Av1G212340	probable E3 ubiquitin-protein ligase HIP1 isoform X1 [Aegilops tauschii subsp. tauschii];probable E3 ubiquitin-protein ligase HIP1 isoform X2 [Aegilops tauschii subsp. tauschii]	8.58167	3.13097	1.45465	0.0232304	1	up
TRITD7Av1G001090	6-phosphogluconate dehydrogenase, decarboxylating 1 [Aegilops tauschii subsp. tauschii];6-phosphogluconate dehydrogenase, decarboxylating [Triticum urartu]	11.8075	35.9534	-1.60643	0.0232327	1	down
TRITD0Uv1G027000	protein DETOXIFICATION 40-like isoform X2 [Aegilops tauschii subsp. tauschii]	21.0484	64.0812	-1.60619	0.0232749	1	down
TRITD2Bv1G243400	unnamed protein product [Triticum aestivum]	3.63637	1.3345	1.4462	0.0233451	1	up
TRITD6Av1G171330	pectin acetylesterase 8-like [Aegilops tauschii subsp. tauschii];hypothetical protein TRIUR3_33758 [Triticum urartu]	3.16382	1.15446	1.45445	0.0234462	1	up
TRITD4Av1G190880	predicted protein [Hordeum vulgare subsp. vulgare]	10.5058	3.88834	1.43396	0.023513	1	up
TRITD3Av1G225750	ultraviolet-B receptor UVR8 isoform X2 [Aegilops tauschii subsp. tauschii];hypothetical protein TRIUR3_24050 [Triticum urartu];predicted protein [Hordeum vulgare subsp. vulgare];unnamed protein product [Triticum aestivum]	4.01853	1.47914	1.44191	0.0235549	1	up
TRITD6Bv1G153180	probable purine permease 11 [Aegilops tauschii subsp. tauschii]	1.12274	3.48334	-1.63344	0.0237694	1	down
TRITD6Bv1G180330	Protease Do-like 9 [Triticum urartu]	8.84271	3.27886	1.43129	0.0238167	1	up
TRITD1Bv1G007270	protein NRT1/ PTR FAMILY 6.2 [Aegilops tauschii subsp. tauschii];Nitrate transporter 1.4 [Triticum urartu]	4.27221	1.57543	1.43924	0.02385	1	up
TRITD3Bv1G197600	unnamed protein product [Triticum aestivum]	0.970759	3.00668	-1.63099	0.023957	1	down
TRITD4Av1G261370	6-fructosyltransferase, partial [Leymus chinensis]	162.451	60.8331	1.41707	0.0240235	1	up
TRITD5Bv1G003930	CSC1-like protein RXW8 [Aegilops tauschii subsp. tauschii];predicted protein [Hordeum vulgare subsp. vulgare];Uncharacterized membrane protein C2G11.09 [Triticum urartu]	0.621662	0.222633	1.48146	0.0241114	1	up
TRITD7Bv1G087610	manganese-dependent ADP-ribose/CDP-alcohol diphosphatase-like [Aegilops tauschii subsp. tauschii]	6.31597	2.33798	1.43374	0.0242499	1	up
TRITD0Uv1G018010	predicted protein [Hordeum vulgare subsp. vulgare]	7.12438	2.62017	1.44311	0.0242691	1	up
TRITD6Bv1G222340	receptor-like protein 12 [Aegilops tauschii subsp. tauschii];predicted protein [Hordeum vulgare subsp. vulgare];LRR receptor-like serine/threonine-protein kinase GSO1 [Triticum urartu]	0.627138	0.231258	1.43928	0.0243881	1	up
TRITD5Av1G145100	calmodulin-like protein 6 [Aegilops tauschii subsp. tauschii]	13.0766	4.85834	1.42845	0.0245633	1	up
TRITD7Bv1G158080	polyamine oxidase-like [Aegilops tauschii subsp. tauschii]	7.36937	2.74992	1.42215	0.0246925	1	up
TRITD2Av1G050640	WRKY transcription factor, partial [Triticum aestivum];hypothetical protein TRIUR3_10593 [Triticum urartu]	7.87174	2.93195	1.42482	0.0247148	1	up
TRITD5Av1G009800	5-methyltetrahydropteroyltriglutamate--homocysteine methyltransferase 1-like [Aegilops tauschii subsp. tauschii];hypothetical protein BRARA_B00738 [Brassica rapa];methionine synthase [Hordeum vulgare subsp. vulgare]	595.226	224.336	1.40777	0.0248431	1	up
TRITD4Bv1G196570	hydroxymethylglutaryl-CoA synthase-like [Aegilops tauschii subsp. tauschii];Hydroxymethylglutaryl-CoA synthase [Triticum urartu]	2.65038	0.973102	1.44553	0.0249172	1	up
TRITD7Av1G151430	hypothetical protein TRIUR3_13395 [Triticum urartu];protein LHY [Aegilops tauschii subsp. tauschii];Protein LHY [Triticum urartu]	159.469	60.1386	1.40691	0.0249488	1	up
TRITD5Av1G244710	putative LRR receptor-like serine/threonine-protein kinase [Dichanthelium oligosanthes]	1.05279	3.26887	-1.63457	0.0251312	1	down
TRITD5Bv1G133250	CBL-interacting protein kinase 16-like [Aegilops tauschii subsp. tauschii];CBL-interacting protein kinase 16 [Triticum urartu]	5.9731	2.23302	1.41948	0.0252485	1	up
TRITD5Bv1G223850	hypothetical protein TRIUR3_33991 [Triticum urartu]	3.76007	1.37673	1.44952	0.025311	1	up
TRITD6Av1G019880	uncharacterized protein LOC109755122 [Aegilops tauschii subsp. tauschii]	20.1359	7.57223	1.41098	0.0254407	1	up
TRITD7Av1G210090	plant UBX domain-containing protein 4-like [Aegilops tauschii subsp. tauschii]	3.54734	10.6629	-1.5878	0.0257608	1	down
TRITD0Uv1G032250	oligopeptide transporter 7-like isoform X2 [Aegilops tauschii subsp. tauschii];oligopeptide transporter 7-like isoform X3 [Aegilops tauschii subsp. tauschii];Oligopeptide transporter 7 [Triticum urartu];oligopeptide transporter 7-like [Aegilops tauschii subsp. tauschii];predicted protein [Hordeum vulgare subsp. vulgare]	1.84135	0.690156	1.41577	0.0257817	1	up
TRITD5Bv1G242790	DNA damage-repair/toleration protein DRT100-like [Aegilops tauschii subsp. tauschii];ice recrystallization inhibition protein 1 [Hordeum vulgare subsp. vulgare];Phytosulfokine receptor 1 [Triticum urartu]	8.95729	26.7939	-1.58077	0.0258014	1	down
TRITD3Av1G001180	glycosyltransferase, HGA-like, putative,expressed [Triticum aestivum];unnamed protein product [Triticum aestivum]	6.9352	2.61654	1.40628	0.0258131	1	up
TRITD7Av1G224980	predicted protein [Hordeum vulgare subsp. vulgare];auxin response factor 19-like [Aegilops tauschii subsp. tauschii];Auxin response factor 5 [Triticum urartu]	1.71925	0.644601	1.4153	0.0260341	1	up
TRITD3Av1G277350		10.3366	3.80616	1.44135	0.0260853	1	up
TRITD3Bv1G070040	unnamed protein product [Triticum aestivum];hypothetical protein TRIUR3_14199 [Triticum urartu]	1.98605	0.744838	1.41491	0.026197	1	up
TRITD5Av1G183230	pectin acetylesterase 6-like [Aegilops tauschii subsp. tauschii]	1.03702	3.16556	-1.61001	0.0262633	1	down
TRITD5Bv1G231630	predicted protein [Hordeum vulgare subsp. vulgare]	3.61675	1.31756	1.45683	0.0263059	1	up
TRITD4Av1G251330	Superoxide dismutase [Fe], chloroplastic [Triticum urartu]	31.2034	11.8779	1.39342	0.0264655	1	up
TRITD2Av1G233390	Naringenin,2-oxoglutarate 3-dioxygenase [Triticum urartu]	26.8941	10.223	1.39548	0.0265325	1	up
TRITD1Av1G113360	predicted protein [Hordeum vulgare subsp. vulgare];Valyl-tRNA synthetase [Triticum urartu]	7.04467	2.67552	1.39671	0.0266334	1	up
TRITD0Uv1G111290	hypothetical protein TRIUR3_03961 [Triticum urartu]	3.74679	1.39268	1.4278	0.0266575	1	up
TRITD0Uv1G036590	L-type lectin-domain containing receptor kinase IX.2-like [Aegilops tauschii subsp. tauschii]	19.4605	7.41836	1.39137	0.0267315	1	up
TRITD7Av1G242470	early salt stress and cold acclimation-induced protein 2-1 [Thinopyrum elongatum];vegetative cell wall protein gp1-like [Aegilops tauschii subsp. tauschii]	8.53689	3.22828	1.40295	0.0270593	1	up
TRITD0Uv1G059190	uncharacterized membrane protein At1g75140-like [Aegilops tauschii subsp. tauschii]	1.36972	0.508346	1.42999	0.0272704	1	up
TRITD4Bv1G194550	protein DOWNY MILDEW RESISTANCE 6-like [Aegilops tauschii subsp. tauschii]	8.96117	3.39696	1.39944	0.0272915	1	up
TRITD2Bv1G042350	probable serine/threonine-protein kinase At1g54610 [Aegilops tauschii subsp. tauschii]	2.90998	1.07659	1.43454	0.0273853	1	up
TRITD5Bv1G086350	hydroxymethylglutaryl-CoA lyase, mitochondrial-like [Aegilops tauschii subsp. tauschii];Hydroxymethylglutaryl-CoA lyase, mitochondrial [Triticum urartu]	24.0854	9.22154	1.38508	0.0275062	1	up
TRITD6Av1G000770	E3 ubiquitin-protein ligase UPL3-like [Aegilops tauschii subsp. tauschii]	26.4695	10.1668	1.38047	0.0275409	1	up
TRITD6Bv1G097260	WD repeat-containing protein LWD1-like [Aegilops tauschii subsp. tauschii]	2.13366	0.792433	1.42897	0.027565	1	up
TRITD3Av1G264250	glucan endo-1,3-beta-glucosidase GII precursor,putative, expressed [Triticum aestivum]	9.51547	3.62528	1.39218	0.0275972	1	up
TRITD2Av1G224740	aquaporin [Hordeum vulgare];aquaporin PIP2-5-like [Aegilops tauschii subsp. tauschii];aquaporin PIP2-5 [Aegilops tauschii subsp. tauschii];plasma membrane intrinsic protein [Triticum aestivum];PIP aquaporin isoform [Hordeum vulgare];unnamed protein product [Triticum aestivum];Aquaporin PIP2-5 [Triticum urartu]	44.7237	17.1767	1.38059	0.0276606	1	up
TRITD1Av1G125910	mitochondrial carnitine/acylcarnitine carrier-like protein [Aegilops tauschii subsp. tauschii];hypothetical protein TRIUR3_24131 [Triticum urartu]	11.6671	4.45723	1.38823	0.0277113	1	up
TRITD5Av1G044060	Myb-related protein MYBAS2 [Triticum urartu];myb-related protein MYBAS2-like isoform X2 [Aegilops tauschii subsp. tauschii];myb-related protein MYBAS2-like isoform X1 [Aegilops tauschii subsp. tauschii]	17.3808	6.63685	1.38892	0.0277476	1	up
TRITD2Bv1G070160	RecName: Full=Ninja-family protein 2; AltName: Full=ABI five-binding protein B1; Short=ABI5-binding protein B1; Short=TaAFP-B1	10.4565	3.99646	1.3876	0.0277533	1	up
TRITD2Av1G025030	galactinol synthase [Triticum aestivum]	35.5123	13.641	1.38037	0.0278369	1	up
TRITD5Av1G052340	Glutaredoxin-C15 [Triticum urartu]	8.38129	3.12486	1.42338	0.0281156	1	up
TRITD7Av1G255830	aspartyl protease family protein At5g10770-like [Aegilops tauschii subsp. tauschii];aspartyl protease family protein At5g10770-like isoform X1 [Aegilops tauschii subsp. tauschii];Aspartic proteinase nepenthesin-2 [Triticum urartu];Aspartic proteinase nepenthesin-1 [Triticum urartu]	4.04506	1.5471	1.38659	0.0281693	1	up
TRITD5Av1G247220	UDP-galactose/UDP-glucose transporter 2-like [Aegilops tauschii subsp. tauschii];Adenosine 3'-phospho 5'-phosphosulfate transporter 2 [Triticum urartu]	3.25619	1.22756	1.40739	0.0282365	1	up
TRITD3Av1G001510	hypothetical protein TRIUR3_05426 [Triticum urartu]	50.7252	19.5752	1.37367	0.0284499	1	up
TRITD3Bv1G283060	hypothetical protein GQ55_8G193500 [Panicum hallii var. hallii]	0.269363	0.819069	-1.60443	0.0284633	1	down
TRITD6Av1G147180	putative receptor-like protein kinase [Panicum miliaceum]	14.1679	5.46954	1.37314	0.0284748	1	up
TRITD7Av1G273340	NBS-LRR disease resistance protein homologue, partial [Hordeum vulgare]	2.20478	6.48848	-1.55724	0.0286222	1	down
TRITD6Bv1G049120	protein SRC2 homolog [Aegilops tauschii subsp. tauschii]	3.33614	9.87824	-1.56607	0.0286525	1	down
TRITD6Av1G199660	ferredoxin-nitrite reductase precursor [Triticum aestivum];Ferredoxin--nitrite reductase, chloroplastic [Triticum urartu]	38.7094	14.9709	1.37053	0.0286624	1	up
TRITD2Bv1G205050	probable isoaspartyl peptidase/L-asparaginase 3 isoform X1 [Aegilops tauschii subsp. tauschii];probable isoaspartyl peptidase/L-asparaginase 3 isoform X2 [Aegilops tauschii subsp. tauschii];probable isoaspartyl peptidase/L-asparaginase 3 isoform X3 [Aegilops tauschii subsp. tauschii];putative isoaspartyl peptidase/L-asparaginase 3 [Triticum urartu]	2.84661	8.43269	-1.56675	0.0287005	1	down
TRITD3Av1G076080	serine carboxypeptidase-like 33 [Triticum aestivum]	5.85632	2.23942	1.38687	0.0289471	1	up
TRITD2Av1G031220	unnamed protein product [Triticum aestivum];3-oxo-5-alpha-steroid 4-dehydrogenase 1 [Aegilops tauschii subsp. tauschii]	24.2483	9.36276	1.37288	0.0290036	1	up
TRITD5Bv1G131480	S-adenosylmethionine decarboxylase proenzyme-like [Aegilops tauschii subsp. tauschii];S-adenosylmethionine decarboxylase proenzyme [Triticum urartu]	2.1029	0.790862	1.41088	0.0291231	1	up
TRITD5Av1G202480	HSFA2i [Triticum aestivum]	5.17702	1.98226	1.38498	0.0291525	1	up
TRITD7Av1G240210	cytochrome P450 72A15-like [Aegilops tauschii subsp. tauschii]	1.76366	0.660451	1.41705	0.029201	1	up
TRITD6Av1G001940	Secologanin synthase [Triticum urartu]	1.53083	4.55226	-1.57227	0.0292967	1	down
TRITD3Bv1G074860	unnamed protein product [Triticum aestivum]	40.9406	15.8909	1.36533	0.0293657	1	up
TRITD1Av1G076690	hypothetical protein TRIUR3_15689 [Triticum urartu]	0.794377	2.35758	-1.56941	0.0293722	1	down
TRITD3Av1G072290	ERI1 exoribonuclease 2-like [Aegilops tauschii subsp. tauschii]	0.938722	2.8614	-1.60795	0.0293828	1	down
TRITD7Av1G263210	L-type lectin-domain containing receptor kinase IX.1 [Triticum urartu]	2.42942	0.928618	1.38746	0.0294336	1	up
TRITD1Av1G154500	uncharacterized protein LOC109753066 [Aegilops tauschii subsp. tauschii]	29.5801	11.479	1.36563	0.0294586	1	up
TRITD5Bv1G007260	predicted protein [Hordeum vulgare subsp. vulgare]	0.362912	1.08474	-1.57966	0.0295121	1	down
TRITD2Av1G059870	RecName: Full=Ninja-family protein 1; AltName: Full=ABI five-binding protein A1; Short=ABI5-binding protein A1; Short=TaAFP-A1	11.5779	4.472	1.37238	0.0295774	1	up
TRITD4Bv1G118420	abscisic acid receptor PYL4-like [Aegilops tauschii subsp. tauschii]	2.00035	5.95747	-1.57445	0.0297136	1	down
TRITD0Uv1G001350	protein STRUBBELIG-RECEPTOR FAMILY 5-like [Aegilops tauschii subsp. tauschii];nodulation receptor kinase-like [Aegilops tauschii subsp. tauschii]	4.64635	13.5113	-1.53999	0.0297757	1	down
TRITD3Bv1G011670	unnamed protein product [Triticum aestivum];Aldo-keto reductase family 4 member C10 [Triticum urartu]	1.86983	5.51884	-1.56146	0.0300779	1	down
TRITD7Av1G062580	UDP-glycosyltransferase 73C5-like [Aegilops tauschii subsp. tauschii];hypothetical protein TRIUR3_32422 [Triticum urartu]	5.8472	2.26624	1.36745	0.0302428	1	up
TRITD6Av1G008920	putative pentatricopeptide repeat-containing protein At1g53330 [Aegilops tauschii subsp. tauschii]	0.808628	2.40734	-1.57389	0.0303344	1	down
TRITD7Av1G000840	heterotrimeric G protein alpha subunit [Triticum aestivum];Guanine nucleotide-binding protein alpha-1 subunit [Triticum urartu]	1.81373	5.32009	-1.55249	0.0303525	1	down
TRITD6Bv1G147550	uncharacterized protein LOC109781716 [Aegilops tauschii subsp. tauschii]	1.55072	4.5728	-1.56013	0.0305852	1	down
TRITD5Av1G226200	40S ribosomal protein S2-3-like [Aegilops tauschii subsp. tauschii];40S ribosomal protein S2-3 [Triticum urartu]	22.3345	8.72671	1.35577	0.0306182	1	up
TRITD2Bv1G232570	adenosylhomocysteinase [Aegilops tauschii subsp. tauschii];adenosylhomocysteinase [Brachypodium distachyon];S-adenosyl-L-homocysteine hydrolase [Hordeum vulgare subsp. vulgare];Adenosylhomocysteinase [Triticum urartu];RecName: Full=Adenosylhomocysteinase; Short=AdoHcyase; AltName: Full=S-adenosyl-L-homocysteine hydrolase	402.166	157.705	1.35056	0.0306703	1	up
TRITD2Av1G228320	hsp70-Hsp90 organizing protein [Aegilops tauschii subsp. tauschii]	0.617565	1.83405	-1.57037	0.0307452	1	down
TRITD4Av1G261580	putative disease resistance RPP13-like protein 3 [Aegilops tauschii subsp. tauschii]	2.32767	0.89733	1.37518	0.0308761	1	up
TRITD3Bv1G016410	type 1 non specific lipid transfer protein precursor [Triticum aestivum]	5.37902	15.6595	-1.54162	0.031205	1	down
TRITD4Av1G119210	3-ketoacyl-CoA synthase 17 [Triticum urartu]	2.34346	0.893359	1.39133	0.0312095	1	up
TRITD5Bv1G124980	nascent polypeptide-associated complex subunit alpha, muscle-specific form-like [Aegilops tauschii subsp. tauschii];hypothetical protein TRIUR3_14095 [Triticum urartu]	0.453972	1.36451	-1.58771	0.0312178	1	down
TRITD3Bv1G016440	type 1 non specific lipid transfer protein precursor [Triticum aestivum]	3.4305	10.066	-1.55301	0.0312715	1	down
TRITD5Av1G024620	protein NETWORKED 1D-like [Aegilops tauschii subsp. tauschii]	0.213761	0.637022	-1.57535	0.0313434	1	down
TRITD4Av1G212340	Monothiol glutaredoxin-S7, chloroplastic [Triticum urartu]	1.23648	3.64634	-1.56021	0.031416	1	down
TRITD4Bv1G147350	MATE1B [Triticum aestivum];MATE efflux family protein 1 [Triticum urartu]	2.06136	0.787366	1.38849	0.031416	1	up
TRITD3Av1G134110	WRKY, partial [Triticum aestivum]	9.14165	3.55658	1.36196	0.0316293	1	up
TRITD3Bv1G040930	unnamed protein product [Triticum aestivum]	0.38172	1.12776	-1.56287	0.0317192	1	down
TRITD2Av1G183430	hypothetical protein [Triticum aestivum];Abscisic stress-ripening protein 2 [Triticum urartu]	11.0175	4.31232	1.35327	0.0317374	1	up
TRITD4Av1G247800	Acid phosphatase 1 [Triticum urartu];stem 28 kDa glycoprotein-like [Aegilops tauschii subsp. tauschii]	3.94366	1.53881	1.35772	0.0318731	1	up
TRITD6Av1G226430	G-type lectin S-receptor-like serine/threonine-protein kinase B120 isoform X1 [Brachypodium distachyon]	8.75562	3.42126	1.35568	0.0319105	1	up
TRITD3Av1G266950	probable calcium-binding protein CML10 [Aegilops tauschii subsp. tauschii]	25.4351	10.0249	1.34323	0.0324118	1	up
TRITD7Av1G107020	uncharacterized protein LOC109781615 [Aegilops tauschii subsp. tauschii];hypothetical protein TRIUR3_19124 [Triticum urartu]	105.884	41.9623	1.33531	0.0325168	1	up
TRITD5Bv1G235200	GEM-like protein 5 [Aegilops tauschii subsp. tauschii];hypothetical protein TRIUR3_11344 [Triticum urartu]	4.16147	1.61782	1.36304	0.0325671	1	up
TRITD3Bv1G266330	putative disease resistance protein RGA3 [Aegilops tauschii subsp. tauschii];disease resistance protein RGA2-like isoform X2 [Aegilops tauschii subsp. tauschii]	0.39847	1.16028	-1.54193	0.0326178	1	down
TRITD7Av1G266000	hydroquinone glucosyltransferase-like [Aegilops tauschii subsp. tauschii]	4.3226	1.69096	1.35406	0.0327032	1	up
TRITD1Av1G064850	bidirectional sugar transporter SWEET3a [Aegilops tauschii subsp. tauschii]	12.3949	4.86845	1.34821	0.0328037	1	up
TRITD4Bv1G007970	uncharacterized protein LOC109755115 [Aegilops tauschii subsp. tauschii]	1.8669	5.43655	-1.54204	0.0328142	1	down
TRITD4Bv1G025850	pentatricopeptide repeat-containing protein At5g55840 [Aegilops tauschii subsp. tauschii]	0.515418	1.50105	-1.54216	0.0328343	1	down
TRITD7Bv1G108070	hypothetical protein TRIUR3_27521 [Triticum urartu];uncharacterized protein LOC109756510, partial [Aegilops tauschii subsp. tauschii]	4.21346	12.1118	-1.52333	0.032912	1	down
TRITD4Av1G146960	protein ZINC INDUCED FACILITATOR-LIKE 1-like isoform X1 [Aegilops tauschii subsp. tauschii];Protein ZINC INDUCED FACILITATOR-LIKE 1 [Triticum urartu]	18.1003	7.18192	1.33357	0.0332003	1	up
TRITD3Av1G160330	CASP-like protein 4A3 [Aegilops tauschii subsp. tauschii];hypothetical protein TRIUR3_20010 [Triticum urartu];unnamed protein product [Triticum aestivum]	10.6639	4.20962	1.34097	0.033211	1	up
TRITD0Uv1G034070	unnamed protein product [Triticum aestivum];hypothetical protein BRADI_4g28324v3, partial [Brachypodium distachyon]	1.2685	3.62868	-1.51632	0.0332111	1	down
TRITD6Av1G223080	aquaporin PIP1-5-like [Aegilops tauschii subsp. tauschii];Aquaporin PIP1-5 [Triticum urartu]	80.5965	32.0939	1.32842	0.0334775	1	up
TRITD5Bv1G135700	predicted protein [Hordeum vulgare subsp. vulgare]	0.83049	2.40637	-1.53483	0.0334883	1	down
TRITD2Bv1G223210	Sr21 [Triticum monococcum];NBS-LRR resistance protein S11A11 [Triticum aestivum]	17.6738	7.0473	1.32647	0.0336445	1	up
TRITD5Bv1G002860	lipoxygenase 2.1, chloroplastic [Aegilops tauschii subsp. tauschii]	1.1663	3.3459	-1.52046	0.0337963	1	down
TRITD1Bv1G119070	cytochrome P450 84A1-like [Aegilops tauschii subsp. tauschii];Cytochrome P450 84A1 [Triticum urartu]	2.22591	0.861937	1.36874	0.0341072	1	up
TRITD3Bv1G004950	hypothetical protein 2383A24.3 [Triticum aestivum];hypothetical protein 2383A24.1 [Triticum aestivum]	3.55736	1.41178	1.33329	0.0342435	1	up
TRITD7Av1G273290	uncharacterized protein LOC109782475 isoform X1 [Aegilops tauschii subsp. tauschii];uncharacterized protein LOC109782482 isoform X1 [Aegilops tauschii subsp. tauschii];coatomer subunit beta'-2-like [Aegilops tauschii subsp. tauschii]	4.95159	14.0381	-1.50339	0.0343237	1	down
TRITD2Bv1G153490	glycolipid transfer protein 3-like [Aegilops tauschii subsp. tauschii]	2.87177	1.10585	1.37678	0.0343582	1	up
TRITD2Bv1G248430	heavy metal-associated isoprenylated plant protein 39-like [Aegilops tauschii subsp. tauschii]	7.11743	2.76238	1.36544	0.0344498	1	up
TRITD4Av1G206700	Disease resistance protein RPM1 [Triticum urartu]	0.78552	0.305945	1.36037	0.0344498	1	up
TRITD1Av1G212500	uncharacterized protein LOC109782570 [Aegilops tauschii subsp. tauschii];hypothetical protein TRIUR3_27252 [Triticum urartu]	62.3738	24.9919	1.31948	0.034453	1	up
TRITD4Av1G138550	protein MAIN-LIKE 2-like [Aegilops tauschii subsp. tauschii]	2.57733	7.38746	-1.5192	0.0345565	1	down
TRITD6Bv1G138850	37 kDa inner envelope membrane protein, chloroplastic [Triticum urartu];2-methyl-6-phytyl-1,4-hydroquinone methyltransferase 1, chloroplastic [Aegilops tauschii subsp. tauschii]	42.5626	17.0777	1.31747	0.0347277	1	up
TRITD3Bv1G007710	putative L-type lectin-domain containing receptor kinase S.5 [Triticum urartu]	1.68626	0.646839	1.38235	0.0347987	1	up
TRITD4Bv1G057920		5.60409	15.9661	-1.51046	0.0348158	1	down
TRITD3Av1G241420	1-aminocyclopropane-1-carboxylate oxidase-like protein 1 [Triticum urartu]	4.28489	1.69215	1.3404	0.0348554	1	up
TRITD3Bv1G267110	unnamed protein product [Triticum aestivum]	6.40989	18.0794	-1.49598	0.0351038	1	down
TRITD4Bv1G122210	uncharacterized protein LOC109787649 [Aegilops tauschii subsp. tauschii]	5.59487	16.1097	-1.52575	0.035145	1	down
TRITD2Av1G260420	indolin-2-one monooxygenase-like [Aegilops tauschii subsp. tauschii]	50.1006	20.1656	1.31293	0.0353135	1	up
TRITD5Av1G215480	syntaxin [Hordeum vulgare subsp. vulgare]	3.99042	1.57264	1.34335	0.0353341	1	up
TRITD1Av1G207960	cold acclimation WCOR413-like protein gamma form [Hordeum vulgare subsp. vulgare];hypothetical protein BRADI_2g16300v3 [Brachypodium distachyon]	3.79686	10.7567	-1.50236	0.035404	1	down
TRITD0Uv1G018790	ABC transporter G family member 7 [Aegilops tauschii subsp. tauschii];ABC transporter G family member 7 [Triticum urartu]	14.3478	5.78207	1.31117	0.0356794	1	up
TRITD6Bv1G042270	hypothetical protein TRIUR3_17676 [Triticum urartu];protein PTST, chloroplastic-like isoform X1 [Aegilops tauschii subsp. tauschii]	2.78063	7.89791	-1.50606	0.0356878	1	down
TRITD2Bv1G174480	B-box zinc finger protein 24-like [Aegilops tauschii subsp. tauschii]	12.7955	5.11794	1.322	0.0358396	1	up
TRITD4Bv1G008180	protein tesmin/TSO1-like CXC 3 [Aegilops tauschii subsp. tauschii];Protein lin-54-like protein [Triticum urartu]	1.27831	0.504969	1.33997	0.0359865	1	up
TRITD6Bv1G109980	probable serine/threonine-protein kinase At1g54610 [Aegilops tauschii subsp. tauschii]	1.06257	0.406973	1.38456	0.0364526	1	up
TRITD7Av1G215950	probable methionine--tRNA ligase [Aegilops tauschii subsp. tauschii];putative methionyl-tRNA synthetase [Triticum urartu]	2.65063	7.43366	-1.48774	0.0365675	1	down
TRITD5Av1G216250	glucan endo-1,3-beta-glucosidase 8-like [Aegilops tauschii subsp. tauschii];Glucan endo-1,3-beta-glucosidase 8 [Triticum urartu]	7.45459	2.99732	1.31445	0.0365779	1	up
TRITD4Av1G069300	probable inactive receptor kinase At5g58300 [Aegilops tauschii subsp. tauschii]	0.530066	1.51997	-1.5198	0.0367271	1	down
TRITD0Uv1G122230	RecName: Full=Fructan 6-exohydrolase; Flags: Precursor;unnamed protein product [Triticum aestivum]	0.528678	1.53537	-1.53812	0.0367637	1	down
TRITD2Av1G163520	70 kDa peptidyl-prolyl isomerase [Triticum urartu]	3.01911	8.46491	-1.48737	0.03692	1	down
TRITD3Bv1G011330	unnamed protein product [Triticum aestivum]	7.06823	2.86675	1.30194	0.0369589	1	up
TRITD3Av1G267270	probable calcium-binding protein CML10 [Aegilops tauschii subsp. tauschii];unnamed protein product [Triticum aestivum]	14.4798	5.83934	1.31016	0.0371121	1	up
TRITD6Bv1G015920	probable serine/threonine-protein kinase PIX13 isoform X3 [Aegilops tauschii subsp. tauschii];probable serine/threonine-protein kinase PIX13 isoform X2 [Aegilops tauschii subsp. tauschii]	2.89512	8.11989	-1.48784	0.0371324	1	down
TRITD4Av1G000690	uncharacterized protein LOC109735167 [Aegilops tauschii subsp. tauschii]	0.807509	2.27499	-1.49431	0.0373212	1	down
TRITD5Bv1G146360	uncharacterized protein LOC109786137 [Aegilops tauschii subsp. tauschii]	1.61004	4.54126	-1.496	0.0375652	1	down
TRITD0Uv1G043330	uncharacterized protein LOC109774133 [Aegilops tauschii subsp. tauschii]	1.65	4.67143	-1.5014	0.0376036	1	down
TRITD2Bv1G259380	Wall-associated receptor kinase 4 [Triticum urartu]	11.7871	4.79904	1.2964	0.0376039	1	up
TRITD6Av1G216080	wall-associated receptor kinase 2-like [Aegilops tauschii subsp. tauschii]	8.75785	3.55482	1.3008	0.0376347	1	up
TRITD7Av1G231980	hypothetical protein TRIUR3_30922 [Triticum urartu];F-box/FBD/LRR-repeat protein At2g04230-like [Aegilops tauschii subsp. tauschii]	1.02907	2.91191	-1.50062	0.0376841	1	down
TRITD3Av1G264850	beta-1,3-glucanase precursor [Triticum aestivum];glucan endo-1,3-beta-glucosidase GIII-like isoform X2 [Aegilops tauschii subsp. tauschii];Glucan endo-1,3-beta-glucosidase GIII [Triticum urartu];glucan endo-1,3-beta-glucosidase GIII-like isoform X1 [Aegilops tauschii subsp. tauschii];Glucan endo-1,3-beta-glucosidase GII [Triticum urartu]	8.60093	3.48151	1.30478	0.0377134	1	up
TRITD7Av1G056670	23.5 kDa heat-shock protein [Triticum turgidum subsp. durum]	1.53373	4.40701	-1.52276	0.0377171	1	down
TRITD5Bv1G189220	Splicing factor U2af large subunit A [Triticum urartu];RecName: Full=Splicing factor U2af large subunit A; AltName: Full=U2 auxiliary factor 65 kDa subunit A; AltName: Full=U2 small nuclear ribonucleoprotein auxiliary factor large subunit A; Short=U2 snRNP auxiliary factor large subunit A	0.485627	1.38452	-1.51147	0.0377381	1	down
TRITD2Av1G157810	unnamed protein product [Triticum aestivum]	3.21553	1.25942	1.3523	0.0379683	1	up
TRITD5Bv1G128600	uncharacterized protein LOC109741422 [Aegilops tauschii subsp. tauschii]	5.66987	2.2731	1.31866	0.0380478	1	up
TRITD0Uv1G066670	uncharacterized calcium-binding protein C800.10c-like [Aegilops tauschii subsp. tauschii]	5.71843	15.8548	-1.47123	0.0381069	1	down
TRITD1Bv1G211580	predicted protein, partial [Hordeum vulgare subsp. vulgare]	10.0253	4.08236	1.29617	0.038324	1	up
TRITD2Av1G266460	G-type lectin S-receptor-like serine/threonine-protein kinase B120 [Aegilops tauschii subsp. tauschii]	4.0279	1.62048	1.3136	0.0383309	1	up
TRITD2Bv1G065410	sucrose synthase type 2-2 [Triticum polonicum];unnamed protein product [Triticum aestivum]	5.02059	13.9126	-1.47047	0.038423	1	down
TRITD2Av1G177710	unnamed protein product [Triticum aestivum];hypothetical protein TRIUR3_33783 [Triticum urartu];heparan-alpha-glucosaminide N-acetyltransferase [Aegilops tauschii subsp. tauschii]	16.5706	6.76812	1.2918	0.0385927	1	up
TRITD5Bv1G184880	protein PIN-LIKES 7-like isoform X2 [Aegilops tauschii subsp. tauschii];Uncharacterized transporter C5D6.04 [Triticum urartu]	2.41392	6.74588	-1.48263	0.0387429	1	down
TRITD5Av1G125120	hypothetical protein TRIUR3_21765 [Triticum urartu];predicted protein [Hordeum vulgare subsp. vulgare]	31.2029	86.1045	-1.46441	0.0388358	1	down
TRITD5Bv1G092260	mannan endo-1,4-beta-mannosidase 8 [Aegilops tauschii subsp. tauschii]	2.20259	6.151	-1.48162	0.0389585	1	down
TRITD0Uv1G017210	UDP-galactose transporter 1-like [Aegilops tauschii subsp. tauschii];predicted protein [Hordeum vulgare subsp. vulgare]	6.48936	2.63237	1.30171	0.0391384	1	up
TRITD2Bv1G215760	uncharacterized protein LOC109770728 [Aegilops tauschii subsp. tauschii]	0.152301	0.43131	-1.5018	0.0393868	1	down
TRITD6Av1G221970	putative transporter arsB [Aegilops tauschii subsp. tauschii];predicted protein [Hordeum vulgare subsp. vulgare];Putative transporter arsB [Triticum urartu]	18.7641	7.70501	1.28411	0.0394534	1	up
TRITD6Bv1G201220	lysine ketoglutarate reductase/saccharopine dehydrogenase [Triticum turgidum];alpha-aminoadipic semialdehyde synthase isoform X1 [Aegilops tauschii subsp. tauschii]	6.62774	18.2575	-1.4619	0.039515	1	down
TRITD3Av1G084360	kinesin-like protein KIN-14B [Aegilops tauschii subsp. tauschii];unnamed protein product [Triticum aestivum];Kinesin-like calmodulin-binding protein [Triticum urartu]	1.17576	0.468971	1.32602	0.0396141	1	up
TRITD6Av1G220090	predicted protein [Hordeum vulgare subsp. vulgare]	33.5046	13.7776	1.28204	0.0398437	1	up
TRITD1Bv1G026920	uncharacterized protein LOC109734121 [Aegilops tauschii subsp. tauschii]	2.23916	0.900477	1.31419	0.0399338	1	up
TRITD2Bv1G257050	clathrin light chain 1-like [Aegilops tauschii subsp. tauschii];predicted protein [Hordeum vulgare subsp. vulgare]	7.4135	20.4172	-1.46156	0.0399974	1	down
TRITD6Bv1G159260	putative receptor-like protein kinase [Panicum miliaceum];PREDICTED: probable LRR receptor-like serine/threonine-protein kinase At3g47570 isoform X1 [Oryza brachyantha]	95.9137	39.5863	1.27673	0.0400076	1	up
TRITD2Bv1G063260	uncharacterized protein LOC109776563 [Aegilops tauschii subsp. tauschii]	5.94096	2.41455	1.29894	0.0401907	1	up
TRITD7Av1G232220	hypothetical protein TRIUR3_17724 [Triticum urartu]	8.42196	3.42707	1.29718	0.0402192	1	up
TRITD1Bv1G103820	uncharacterized protein LOC109759738 [Aegilops tauschii subsp. tauschii];hypothetical protein TRIUR3_23092 [Triticum urartu]	2.74352	1.09836	1.32067	0.040282	1	up
TRITD2Bv1G036280	flocculation protein FLO11-like [Aegilops tauschii subsp. tauschii]	3.79463	1.55424	1.28775	0.0405273	1	up
TRITD3Bv1G247260	Disease resistance protein RGA2 [Triticum urartu];unnamed protein product [Triticum aestivum]	1.85389	5.08707	-1.45628	0.0406767	1	down
TRITD6Bv1G024670	ubiquitin-conjugating enzyme E2 28-like [Aegilops tauschii subsp. tauschii]	20.0566	8.21906	1.28703	0.0407514	1	up
TRITD3Av1G278240	uncharacterized protein LOC109745003 [Aegilops tauschii subsp. tauschii];unnamed protein product [Triticum aestivum];hypothetical protein TRIUR3_31780 [Triticum urartu];uncharacterized protein LOC109736110 [Aegilops tauschii subsp. tauschii]	1.58983	0.649709	1.29101	0.0407947	1	up
TRITD2Bv1G259630	unnamed protein product [Triticum aestivum]	2.63081	1.05941	1.31225	0.0408788	1	up
TRITD2Av1G270630	hypothetical protein TRIUR3_11796 [Triticum urartu]	1.46375	4.04352	-1.46594	0.0409082	1	down
TRITD4Bv1G019410	probable zinc metalloprotease EGY3, chloroplastic [Aegilops tauschii subsp. tauschii]	9.00272	24.6257	-1.45173	0.0409402	1	down
TRITD6Bv1G210520	uncharacterized protein LOC109742705 [Aegilops tauschii subsp. tauschii]	7.93512	21.8724	-1.46278	0.0409578	1	down
TRITD3Bv1G195700	unnamed protein product [Triticum aestivum]	2.05477	5.78457	-1.49323	0.0409904	1	down
TRITD4Bv1G201760	hexose carrier protein HEX6-like [Aegilops tauschii subsp. tauschii];Hexose carrier protein HEX6 [Triticum urartu]	1.48703	4.10683	-1.4656	0.040999	1	down
TRITD5Av1G134270	putative WRKY transcription factor 41 [Triticum urartu];WRKY transcription factor, partial [Triticum aestivum]	27.2268	11.2685	1.27274	0.0410439	1	up
TRITD4Bv1G002320	flagellar radial spoke protein 5 [Aegilops tauschii subsp. tauschii]	261.876	108.664	1.26901	0.0410802	1	up
TRITD5Av1G148730	ABA 8'-hydroxylase [Triticum aestivum]	2.68185	1.08947	1.2996	0.0410868	1	up
TRITD5Bv1G119770	uncharacterized protein LOC109766199 [Aegilops tauschii subsp. tauschii];predicted protein [Hordeum vulgare subsp. vulgare]	24.3537	10.0502	1.27692	0.0413198	1	up
TRITD2Av1G267740	WRKY45-like transcription factor [Triticum aestivum]	3.39834	1.36892	1.31179	0.0413736	1	up
TRITD2Av1G226970	Disease resistance protein RPS2 [Triticum urartu]	6.21805	2.57387	1.27252	0.0415204	1	up
TRITD6Bv1G224860	putative disease resistance protein At1g58400 [Aegilops tauschii subsp. tauschii];unnamed protein product [Triticum aestivum]	0.868165	2.38374	-1.45719	0.0416544	1	down
TRITD3Bv1G276150	NBS-LRR protein [Triticum aestivum];putative disease resistance protein RGA4 [Aegilops tauschii subsp. tauschii]	3.52297	1.45866	1.27215	0.0417402	1	up
TRITD2Bv1G259790	predicted protein [Hordeum vulgare subsp. vulgare]	0.810874	2.23166	-1.46057	0.0417475	1	down
TRITD4Bv1G174010	uncharacterized protein LOC109735160 [Aegilops tauschii subsp. tauschii]	4.1209	11.3159	-1.45732	0.0417736	1	down
TRITD2Av1G028700	CBL-interacting protein kinase 29-like [Aegilops tauschii subsp. tauschii];CBL-interacting protein kinase 29 [Triticum urartu]	2.06157	0.832337	1.3085	0.0418824	1	up
TRITD6Av1G164840	SPX domain-containing membrane protein Os02g45520 [Aegilops tauschii subsp. tauschii]	10.7725	4.4706	1.26881	0.042034	1	up
TRITD3Bv1G076140	DNA-directed RNA polymerase subunit alpha [Triticum urartu];RNA polymerase alpha subunit (chloroplast) [Triticum aestivum];ribosomal protein S11 (plastid) [Aristida purpurea];RNA polymerase alpha subunit (chloroplast) [Elymus gmelinii];OSJNBa0061C08.8 [Oryza sativa Japonica Group];RNA polymerase alpha subunit (chloroplast) [Elymus canadensis];DNA-directed RNA polymerase subunit alpha [Medicago tr…	2.77379	7.57592	-1.44956	0.0420628	1	down
TRITD6Av1G158120	Trehalose-phosphate phosphatase [Triticum urartu]	15.6006	6.48213	1.26706	0.0423405	1	up
TRITD1Bv1G115650	arogenate dehydratase 3, chloroplastic-like [Aegilops tauschii subsp. tauschii]	5.96857	2.46189	1.27762	0.0424219	1	up
TRITD7Bv1G016610	LRR receptor-like serine/threonine-protein kinase FLS2 [Aegilops tauschii subsp. tauschii];LRR receptor-like serine/threonine-protein kinase GSO1 [Triticum urartu]	3.00595	1.24188	1.2753	0.0426456	1	up
TRITD5Bv1G201710	WRKY transcription factor, partial [Triticum aestivum];probable WRKY transcription factor 57 [Aegilops tauschii subsp. tauschii]	7.14423	2.9381	1.2819	0.0426584	1	up
TRITD7Bv1G203560		3.16906	8.89682	-1.48923	0.0427807	1	down
TRITD1Av1G188050	high molecular mass early light-inducible protein HV58, chloroplastic-like [Aegilops tauschii subsp. tauschii];hypothetical protein TRIUR3_06315 [Triticum urartu]	4.75044	13.0211	-1.45471	0.0427941	1	down
TRITD4Av1G204430	Wall-associated receptor kinase 2 [Triticum urartu]	1.16983	0.474384	1.30217	0.0428224	1	up
TRITD1Bv1G124530	Wall-associated receptor kinase 3 [Triticum urartu];unnamed protein product [Triticum aestivum];uncharacterized protein LOC109745028 [Aegilops tauschii subsp. tauschii]	2.8617	7.78519	-1.44386	0.0429494	1	down
TRITD4Av1G012060	dehydration responsive element binding protein [Triticum aestivum];hypothetical protein TRIUR3_23161 [Triticum urartu]	3.10681	1.26996	1.29066	0.0429511	1	up
TRITD0Uv1G001380	predicted protein [Hordeum vulgare subsp. vulgare]	11.2215	30.6756	-1.45083	0.0431102	1	down
TRITD2Bv1G245840	uncharacterized protein LOC109771595 [Aegilops tauschii subsp. tauschii]	5.68461	15.5371	-1.45058	0.0431149	1	down
TRITD7Bv1G086740	light harvesting chlorophyll a/b-binding protein Lhcb1 [Hordeum vulgare subsp. vulgare];chlorophyll a-b binding protein 2 [Zea mays];Chlorophyll a-b binding protein 3C, chloroplastic [Triticum urartu];chlorophyll a-b binding protein of LHCII type 1-like [Aegilops tauschii subsp. tauschii]	15.5586	6.46939	1.26601	0.0431844	1	up
TRITD7Bv1G042790	chlorophyll a-b binding protein of LHCII type 1-like [Aegilops tauschii subsp. tauschii];Chlorophyll a-b binding protein 25, chloroplastic [Triticum urartu]	6.99973	2.91217	1.26521	0.0431931	1	up
TRITD2Bv1G208580	zingipain-2-like [Aegilops tauschii subsp. tauschii]	12.8245	5.34134	1.26363	0.0432826	1	up
TRITD5Bv1G251600	probable cytokinin riboside 5'-monophosphate phosphoribohydrolase LOGL5 [Aegilops tauschii subsp. tauschii]	7.101	2.95539	1.26468	0.0433733	1	up
TRITD7Av1G066460	uncharacterized protein LOC109782692 isoform X2 [Aegilops tauschii subsp. tauschii];hypothetical protein TRIUR3_19679 [Triticum urartu]	4.00396	10.9023	-1.44514	0.0434027	1	down
TRITD0Uv1G079950	predicted protein [Hordeum vulgare subsp. vulgare]	6.99796	19.099	-1.44849	0.0435012	1	down
TRITD3Bv1G057780	unnamed protein product [Triticum aestivum]	1.74145	4.75077	-1.44787	0.0435419	1	down
TRITD2Bv1G244740	predicted protein, partial [Hordeum vulgare subsp. vulgare];predicted protein [Hordeum vulgare subsp. vulgare]	1.78541	4.89459	-1.45493	0.0438694	1	down
TRITD6Bv1G135730	PIP aquaporin [Hordeum vulgare];plasma membrane intrinsic protein 2 [Triticum aestivum];probable aquaporin PIP2-2 [Aegilops tauschii subsp. tauschii];HvPIP2;1 [Hordeum vulgare subsp. vulgare]	8.5048	3.54465	1.26263	0.0439621	1	up
TRITD4Av1G065170	14 kDa zinc-binding protein [Triticum urartu]	5.80014	15.8455	-1.44991	0.0440837	1	down
TRITD4Av1G256450	eyes absent homolog 2 [Aegilops tauschii subsp. tauschii]	19.2417	8.07284	1.25309	0.0443689	1	up
TRITD6Av1G018800	disease resistance protein RPP13-like isoform X1 [Aegilops tauschii subsp. tauschii];hypothetical protein TRIUR3_10168 [Triticum urartu];disease resistance protein RPP13-like isoform X2 [Aegilops tauschii subsp. tauschii]	0.417027	1.15143	-1.46521	0.0448415	1	down
TRITD3Av1G253570	hypothetical protein TRIUR3_04811 [Triticum urartu]	16.2502	6.85397	1.24545	0.0449316	1	up
TRITD6Bv1G207690	two-component response regulator ORR23-like [Aegilops tauschii subsp. tauschii];Two-component response regulator ARR12 [Triticum urartu]	3.20651	8.6355	-1.42927	0.0449548	1	down
TRITD5Bv1G113750	predicted protein, partial [Hordeum vulgare subsp. vulgare];putative WRKY transcription factor 46 [Triticum urartu]	10.2868	4.31419	1.25363	0.0449957	1	up
TRITD1Av1G050960	methylmalonyl-CoA epimerase, mitochondrial-like [Aegilops tauschii subsp. tauschii]	9.75081	26.2648	-1.42954	0.045083	1	down
TRITD3Av1G035580	unnamed protein product [Triticum aestivum]	9.10333	3.75062	1.27927	0.0452105	1	up
TRITD4Av1G263910	uncharacterized protein LOC109782475 isoform X1 [Aegilops tauschii subsp. tauschii]	0.390784	1.08617	-1.4748	0.0452204	1	down
TRITD3Bv1G251490	Serine/threonine-protein kinase PBS1 [Triticum urartu];serine/threonine-protein kinase PBL27-like [Aegilops tauschii subsp. tauschii]	20.2959	8.56641	1.24442	0.0453436	1	up
TRITD4Bv1G167380	putative vesicle-associated membrane protein 726 [Aegilops tauschii subsp. tauschii]	8.53144	3.55467	1.26307	0.0453623	1	up
TRITD3Bv1G003830	rust resistance kinase Lr10-like isoform X1 [Aegilops tauschii subsp. tauschii];predicted protein [Hordeum vulgare subsp. vulgare]	2.93823	7.90148	-1.42718	0.0454299	1	down
TRITD1Av1G206350	uncharacterized protein LOC109736996 [Aegilops tauschii subsp. tauschii]	11.3401	4.70212	1.27005	0.045519	1	up
TRITD2Bv1G175440	chitinase IV precursor [Triticum aestivum];Chitinase 5 [Triticum urartu]	29.813	12.6082	1.24158	0.045782	1	up
TRITD7Bv1G165040	G-type lectin S-receptor-like serine/threonine-protein kinase LECRK3 [Aegilops tauschii subsp. tauschii];G-type lectin S-receptor-like serine/threonine-protein kinase RLK1 [Triticum urartu]	1.23045	0.508064	1.2761	0.0457845	1	up
[truncated: 27 more rows]

## Sheet: AtWW_G vs AtCW_G
Table S11 continued. Differentially expressed genes between treatment groups with a different parent treatment factor.
[truncated: 533 more rows]
