# Supplementary material for: Small RNAs and their targets are associated with the transgenerational effects of water-deficit stress in durum wheat
Source: Sci Rep. 2021 Feb 11;11:3613. doi: 10.1038/s41598-021-83074-7 (PMC7878867; doi:10.1038/s41598-021-83074-7)
Supplement: Supplementary file 17 — Supplementary Table 12. [file 41598_2021_83074_MOESM17_ESM.xlsx]

## Sheet: AtCC_L vs AtCC_G
Small RNAs and their targets are associated with the transgenerational effects of water-deficit stress in durum wheat
Haipei Liu1*, Amanda J. Able1, Jason A. Able1
1 School of Agriculture, Food & Wine, Waite Research Institute, The University of Adelaide, Urrbrae, SA, Australia
Table S12. Differentially expressed genes between flag leaf and developing grain tissues.
Gene ID	Description	FPKM.AtCC_L	FPKM.AtCC_G	log2(fold-change)	pval	qval	regulation
TRITD2Av1G038400	(+)-delta-cadinene synthase isozyme C2 [Triticum urartu]	658.943	0.534054	10.269	5.20728e-27	1.30593e-22	up
TRITD1Bv1G022920	uncharacterized protein LOC109760193 [Aegilops tauschii subsp. tauschii];endosperm transfer cell specific PR60 precursor [Triticum aestivum]	1.07892	718.364	-9.37898	1.12625e-22	1.41226e-18	down
TRITD2Av1G053920	Sucrose synthase 2 [Triticum urartu];unnamed protein product [Triticum aestivum]	1.72447	782.463	-8.82572	4.21219e-21	3.52125e-17	down
TRITD7Av1G051020	Cysteine-rich receptor-like protein kinase 25 [Triticum urartu]	244.104	0.829662	8.20075	6.64888e-21	3.93625e-17	up
TRITD5Av1G241660	cold-responsive LEA/RAB-related COR protein [Triticum aestivum]	1081.84	3.74539	8.17415	7.84771e-21	3.93625e-17	up
TRITD0Uv1G086440	Cysteine-rich receptor-like protein kinase 25 [Triticum urartu]	468.947	1.63037	8.16808	1.10492e-20	4.6184e-17	up
TRITD1Bv1G219480	ADP-glucose pyrophosphorylase large subunit [Triticum urartu]	0.890068	365.108	-8.68019	1.39837e-20	5.00996e-17	down
TRITD0Uv1G099620	unnamed protein product [Triticum aestivum]	101.467	0.388147	8.03019	2.884e-20	9.04098e-17	up
TRITD2Bv1G150570	RNA-binding motif protein, X-linked-like-3 [Aegilops tauschii subsp. tauschii];unnamed protein product [Triticum aestivum]	1186.39	4.92142	7.91329	4.15747e-20	1.1585e-16	up
TRITD2Av1G183400	RNA-binding motif protein, X-linked-like-3 [Aegilops tauschii subsp. tauschii]	1029.58	4.64925	7.79084	9.62321e-20	2.41341e-16	up
TRITD5Av1G203760	uncharacterized protein LOC109745616 [Aegilops tauschii subsp. tauschii];beta-D-glucan exohydrolase [Triticum aestivum];Lysosomal beta glucosidase [Triticum urartu];cell wall beta-glucosidase [Secale cereale];uncharacterized protein LOC109745612 [Aegilops tauschii subsp. tauschii];uncharacterized protein LOC109745611 [Aegilops tauschii subsp. tauschii];uncharacterized protein LOC109745613 [Aegilo…	0.228403	74.1699	-8.34311	1.38359e-19	3.15446e-16	down
TRITD3Bv1G028170	unnamed protein product [Triticum aestivum]	192.686	0.886795	7.76344	2.05439e-19	4.2935e-16	up
TRITD3Av1G251870	beta-glucosidase 5-like isoform X1 [Aegilops tauschii subsp. tauschii];Beta-glucosidase 5 [Triticum urartu]	682.127	3.71621	7.52006	5.73149e-19	1.10569e-15	up
TRITD4Av1G207920	Cysteine-rich receptor-like protein kinase 25 [Triticum urartu];putative receptor-like protein kinase At4g00960 isoform X2 [Aegilops tauschii subsp. tauschii];Cysteine-rich receptor-like protein kinase 8 [Triticum urartu]	52.2131	0.3031	7.42848	1.85609e-18	3.32493e-15	up
TRITD7Av1G061960	starch synthase IIa-2 [Triticum aestivum]	0.367435	91.1545	-7.95468	2.53834e-18	4.22196e-15	down
TRITD5Bv1G207520	putative disease resistance RPP13-like protein 3 [Aegilops tauschii subsp. tauschii]	46.9418	0.284027	7.3687	2.69354e-18	4.22196e-15	up
TRITD1Bv1G174250	tubulin beta-5 chain [Aegilops tauschii subsp. tauschii];beta-tubulin 2, partial [Hordeum vulgare subsp. vulgare];Tubulin beta-5 chain [Dichanthelium oligosanthes]	0.681751	159.242	-7.86776	4.4966e-18	6.63355e-15	down
TRITD7Bv1G055920	carboxyl-terminal-processing peptidase 3, chloroplastic [Aegilops tauschii subsp. tauschii]	192.14	1.30554	7.20137	6.20244e-18	8.12751e-15	up
TRITD7Av1G051030	cysteine-rich receptor-like protein kinase 6 [Sorghum bicolor];hypothetical protein TRIUR3_02760 [Triticum urartu]	188.572	1.2887	7.19306	6.26506e-18	8.12751e-15	up
TRITD6Bv1G132120	predicted protein [Hordeum vulgare subsp. vulgare]	241.202	1.67591	7.16915	6.48152e-18	8.12751e-15	up
TRITD4Bv1G187760	group3 late embryogenesis abundant protein [Triticum aestivum]	291.991	2.00804	7.18399	9.07614e-18	1.08391e-14	up
TRITD5Bv1G199600	beta-D-glucan exohydrolase [Triticum aestivum];uncharacterized protein LOC109745616 [Aegilops tauschii subsp. tauschii];uncharacterized protein LOC109745613 [Aegilops tauschii subsp. tauschii];predicted protein [Hordeum vulgare subsp. vulgare];Lysosomal beta glucosidase [Triticum urartu];uncharacterized protein LOC109745611 [Aegilops tauschii subsp. tauschii];beta-D-glucan exohydrolase, isoenzyme…	0.523329	98.3898	-7.55465	2.65241e-17	3.02363e-14	down
TRITD3Bv1G244360	beta-glucosidase 5-like isoform X2 [Aegilops tauschii subsp. tauschii];beta-glucosidase 5-like isoform X1 [Aegilops tauschii subsp. tauschii];Beta-glucosidase 5 [Triticum urartu]	285.111	2.28033	6.96614	2.82637e-17	3.08185e-14	up
TRITD5Av1G160480	cinnamoyl-CoA reductase 1-like [Aegilops tauschii subsp. tauschii];Dihydroflavonol-4-reductase [Triticum urartu];NAD(P)-binding Rossmann-fold superfamily protein [Zea mays]	131.077	1.07455	6.93054	3.99629e-17	4.17596e-14	up
TRITD4Av1G253760	predicted protein, partial [Hordeum vulgare subsp. vulgare];Disease resistance protein RPM1 [Triticum urartu];disease resistance protein RPM1-like [Aegilops tauschii subsp. tauschii];disease resistance protein RPM1-like isoform X1 [Aegilops tauschii subsp. tauschii];disease resistance protein RPM1-like isoform X2 [Aegilops tauschii subsp. tauschii];hypothetical protein BRADI_1g50407v3 [Brachypodi…	7.07033	0.0576379	6.93862	4.74714e-17	4.76214e-14	up
TRITD7Av1G246990	alpha-glucosidase isoform X1 [Aegilops tauschii subsp. tauschii];Alpha-glucosidase [Triticum urartu];alpha-glucosidase [Hordeum vulgare subsp. vulgare]	0.415154	69.7618	-7.39265	1.02524e-16	9.88921e-14	down
TRITD0Uv1G107340	heat shock protein 101 [Triticum turgidum subsp. durum]	75.9187	0.712729	6.73496	1.47076e-16	1.31754e-13	up
TRITD2Bv1G006360	uncharacterized protein LOC109778505 [Aegilops tauschii subsp. tauschii]	40.3465	0.366963	6.78067	1.47099e-16	1.31754e-13	up
TRITD6Bv1G159060	CCD-B4 [Triticum aestivum];hypothetical protein TRIUR3_23934 [Triticum urartu];zeaxanthin 7,8(7',8')-cleavage dioxygenase, chromoplastic-like [Aegilops tauschii subsp. tauschii]	910.056	8.89597	6.67666	1.70875e-16	1.47249e-13	up
TRITD2Av1G159080	phototropin-2-like [Aegilops tauschii subsp. tauschii];Phototropin-2 [Triticum urartu]	118.427	1.13561	6.70438	1.76142e-16	1.47249e-13	up
TRITD0Uv1G047970	plasma membrane ATPase 1 [Aegilops tauschii subsp. tauschii];plasma membrane ATPase 1-like protein, partial [Triticum aestivum]	0.405643	63.4561	-7.2894	1.99529e-16	1.57405e-13	down
TRITD3Av1G212310	uncharacterized protein LOC109767691 [Aegilops tauschii subsp. tauschii];hypothetical protein TRIUR3_18531 [Triticum urartu]	257.193	2.44314	6.71797	2.00843e-16	1.57405e-13	up
TRITD2Bv1G155490	1,4-alpha-glucan-branching enzyme 2, chloroplastic/amyloplastic-like [Aegilops tauschii subsp. tauschii];starch branching enzyme IIb [Triticum aestivum]	0.714109	108.452	-7.2467	2.44412e-16	1.85746e-13	down
TRITD1Av1G001550	MDIS1-interacting receptor like kinase 2-like [Aegilops tauschii subsp. tauschii];MDIS1-interacting receptor like kinase 2-like isoform X1 [Aegilops tauschii subsp. tauschii];uncharacterized protein LOC109766829 [Aegilops tauschii subsp. tauschii];probable leucine-rich repeat receptor-like protein kinase At1g35710 isoform X3 [Aegilops tauschii subsp. tauschii]	4.71426	0.0468756	6.65205	3.92213e-16	2.89304e-13	up
TRITD3Bv1G030560	unnamed protein product [Triticum aestivum]	393.596	4.08504	6.59022	4.10326e-16	2.94016e-13	up
TRITD2Bv1G006350	uncharacterized protein LOC109742529 [Aegilops tauschii subsp. tauschii];uncharacterized protein LOC109767595 [Aegilops tauschii subsp. tauschii]	34.7715	0.359976	6.59386	4.90988e-16	3.42041e-13	up
TRITD5Bv1G207510	predicted protein [Hordeum vulgare subsp. vulgare]	38.3823	0.401995	6.57712	5.09064e-16	3.45049e-13	up
TRITD1Av1G220730	protein CHUP1, chloroplastic [Aegilops tauschii subsp. tauschii];hypothetical protein TRIUR3_01863 [Triticum urartu]	231.555	2.5208	6.52133	5.40424e-16	3.56666e-13	up
TRITD7Bv1G230330	powdery mildew resistance-related protein [Triticum urartu]	126.296	1.39792	6.49739	6.43389e-16	4.13732e-13	up
TRITD6Bv1G132180	predicted protein [Hordeum vulgare subsp. vulgare]	169.744	1.88982	6.48897	6.7577e-16	4.23691e-13	up
TRITD2Bv1G234780	unnamed protein product [Triticum aestivum]	438.484	4.90373	6.4825	6.9538e-16	4.25352e-13	up
TRITD6Av1G172120	hypothetical protein TRIUR3_08032 [Triticum urartu];pheophytinase, chloroplastic [Aegilops tauschii subsp. tauschii]	64.5981	0.684677	6.55992	7.2181e-16	4.31007e-13	up
TRITD7Av1G086060	uncharacterized protein LOC109745074 [Aegilops tauschii subsp. tauschii]	318.072	3.61219	6.46033	8.73874e-16	5.00465e-13	up
TRITD3Bv1G195040	uncharacterized protein LOC109767691 [Aegilops tauschii subsp. tauschii];hypothetical protein TRIUR3_18531 [Triticum urartu]	233.622	2.58965	6.49527	8.78044e-16	5.00465e-13	up
TRITD6Bv1G159260	PREDICTED: probable LRR receptor-like serine/threonine-protein kinase At3g47570 isoform X1 [Oryza brachyantha];putative receptor-like protein kinase [Panicum miliaceum]	35.6993	0.398583	6.48487	1.12676e-15	6.27953e-13	up
TRITD6Bv1G216700	bidirectional sugar transporter SWEET13-like [Aegilops tauschii subsp. tauschii];predicted protein [Hordeum vulgare subsp. vulgare]	143.663	1.70353	6.39802	1.29386e-15	7.05405e-13	up
TRITD5Bv1G182110	predicted protein [Hordeum vulgare subsp. vulgare];probable flavin-containing monooxygenase 1 [Aegilops tauschii subsp. tauschii]	69.179	0.816644	6.40448	1.42129e-15	7.42799e-13	up
TRITD6Av1G062530	seven trans-membrane protein [Triticum aestivum]	388.639	4.67486	6.37736	1.42168e-15	7.42799e-13	up
TRITD4Av1G249300	7-deoxyloganetin glucosyltransferase-like isoform X1 [Aegilops tauschii subsp. tauschii];UDP-glycosyltransferase 85A2 [Triticum urartu];7-deoxyloganetin glucosyltransferase-like [Aegilops tauschii subsp. tauschii]	33.3182	0.391227	6.41216	1.87499e-15	9.4288e-13	up
TRITD6Av1G150370	putative PAP-specific phosphatase, mitochondrial [Aegilops tauschii subsp. tauschii];Putative PAP-specific phosphatase, mitochondrial [Triticum urartu]	117.579	1.42341	6.36814	1.904e-15	9.4288e-13	up
TRITD2Bv1G150910	cellulose synthase-like protein H1 [Aegilops tauschii subsp. tauschii]	79.7875	0.975358	6.35409	1.91742e-15	9.4288e-13	up
TRITD6Av1G217900	Bidirectional sugar transporter SWEET13 [Triticum urartu]	169.937	2.09773	6.34003	2.41411e-15	1.1643e-12	up
TRITD7Bv1G124970	hypothetical protein TRIUR3_07382 [Triticum urartu]	127.284	1.55665	6.35346	2.77073e-15	1.31108e-12	up
TRITD2Av1G295340	oligopeptide transporter 4-like [Aegilops tauschii subsp. tauschii];Oligopeptide transporter 4 [Triticum urartu]	35.2945	0.436206	6.33829	3.18065e-15	1.47718e-12	up
TRITD2Bv1G263220	uncharacterized protein LOC109747355 [Aegilops tauschii subsp. tauschii]	117.216	1.50607	6.28223	4.53984e-15	2.07008e-12	up
TRITD0Uv1G092440	unnamed protein product [Triticum aestivum]	203.327	2.79628	6.18415	5.14128e-15	2.30247e-12	up
TRITD6Av1G059350	shewanella-like protein phosphatase 1 [Aegilops tauschii subsp. tauschii]	86.9148	1.15935	6.22821	5.34245e-15	2.32363e-12	up
TRITD6Av1G004310	probable serine/threonine-protein kinase PBL15 [Aegilops tauschii subsp. tauschii]	49.8561	0.654625	6.25096	5.37385e-15	2.32363e-12	up
TRITD2Av1G060080	anthocyanidin reductase ((2S)-flavan-3-ol-forming)-like isoform X1 [Aegilops tauschii subsp. tauschii];dihydroflavonol 4-reductase-like isoform X2 [Aegilops tauschii subsp. tauschii]	79.5168	1.05792	6.23196	5.89821e-15	2.50714e-12	up
TRITD7Av1G082650	carboxyl-terminal-processing peptidase 3, chloroplastic [Aegilops tauschii subsp. tauschii];Carboxyl-terminal-processing protease [Triticum urartu]	129.618	1.81612	6.15726	6.82046e-15	2.85041e-12	up
TRITD3Av1G233620	tropinone reductase homolog At5g06060-like isoform X3 [Aegilops tauschii subsp. tauschii];tropinone reductase homolog At2g29150-like isoform X4 [Aegilops tauschii subsp. tauschii];unnamed protein product [Triticum aestivum];tropinone reductase homolog At5g06060-like isoform X1 [Aegilops tauschii subsp. tauschii];hypothetical protein BRADI_4g11360v3 [Brachypodium distachyon]	69.3461	0.936895	6.20978	6.9331e-15	2.85041e-12	up
TRITD7Av1G235420	pentatricopeptide repeat-containing protein At2g01390-like isoform X1 [Aegilops tauschii subsp. tauschii];hypothetical protein TRIUR3_11524 [Triticum urartu]	0.355269	39.4474	-6.79488	7.06323e-15	2.85708e-12	down
TRITD6Av1G171740	zeaxanthin 7,8(7',8')-cleavage dioxygenase, chromoplastic-like [Aegilops tauschii subsp. tauschii];CCD-A4 [Triticum aestivum];hypothetical protein TRIUR3_23934 [Triticum urartu]	426.752	6.12319	6.12297	7.46337e-15	2.97101e-12	up
TRITD3Bv1G228870	unnamed protein product [Triticum aestivum]	41.5876	0.58418	6.1536	7.95242e-15	3.11623e-12	up
TRITD4Bv1G107650	probable leucine-rich repeat receptor-like protein kinase At5g49770 [Aegilops tauschii subsp. tauschii];predicted protein, partial [Hordeum vulgare subsp. vulgare]	34.4957	0.493298	6.12781	1.02833e-14	3.96761e-12	up
TRITD4Av1G157650	NAD(P)H-quinone oxidoreductase subunit T, chloroplastic [Aegilops tauschii subsp. tauschii];hypothetical protein TRIUR3_03738 [Triticum urartu]	318.837	4.73091	6.07456	1.15298e-14	4.38116e-12	up
TRITD2Bv1G134130	phototropin-2-like [Aegilops tauschii subsp. tauschii];Phototropin-2 [Triticum urartu]	112.959	1.68863	6.06381	1.3083e-14	4.89715e-12	up
TRITD2Av1G191100	ferric reduction oxidase 7, chloroplastic-like [Aegilops tauschii subsp. tauschii];Superoxide-generating NADPH oxidase heavy chain subunit C [Triticum urartu]	306.222	4.66595	6.03626	1.34128e-14	4.94677e-12	up
TRITD3Av1G206030	tubulin beta-2 chain [Aegilops tauschii subsp. tauschii];Tubulin beta-5 chain [Dichanthelium oligosanthes];RecName: Full=Tubulin beta chain; AltName: Full=Beta-tubulin;Tubulin [Macleaya cordata];hypothetical protein B296_00000638 [Ensete ventricosum]	2.41316	238.751	-6.62844	1.42177e-14	5.16761e-12	down
TRITD2Bv1G259800	glutathione peroxidase W106 [Triticum aestivum]	98.2677	1.42285	6.10986	1.49638e-14	5.36109e-12	up
TRITD6Bv1G068180	shewanella-like protein phosphatase 1 [Aegilops tauschii subsp. tauschii]	60.6304	0.894452	6.08289	1.57953e-14	5.57932e-12	up
TRITD2Bv1G263260	uncharacterized protein LOC109747355 [Aegilops tauschii subsp. tauschii]	104.077	1.56758	6.05298	1.63932e-14	5.69379e-12	up
TRITD2Av1G139050	predicted protein [Hordeum vulgare subsp. vulgare]	225.397	3.41389	6.04491	1.65735e-14	5.69379e-12	up
TRITD2Av1G291290	Protein SYM1 [Triticum urartu]	160.927	2.54056	5.98512	2.48946e-14	8.43693e-12	up
TRITD7Av1G181650	golden 2-like protein [Triticum aestivum];putative transcription factor GLK1 [Triticum urartu]	50.8924	0.793676	6.00276	2.8954e-14	9.68184e-12	up
TRITD3Bv1G258620	hexokinase-3-like [Aegilops tauschii subsp. tauschii];Hexokinase-3 [Triticum urartu]	0.658116	62.7983	-6.57624	3.01204e-14	9.93932e-12	down
TRITD2Bv1G070870	anthocyanidin reductase ((2S)-flavan-3-ol-forming)-like isoform X1 [Aegilops tauschii subsp. tauschii]	143.115	2.42864	5.88088	4.50015e-14	1.4657e-11	up
TRITD3Av1G163370	tryptophan aminotransferase related 3 [Triticum aestivum]	60.1258	0.996886	5.91441	4.64536e-14	1.4936e-11	up
TRITD0Uv1G030600	GDSL esterase/lipase APG isoform X1 [Aegilops tauschii subsp. tauschii]	1.2179	107.164	-6.45928	5.55054e-14	1.76205e-11	down
TRITD1Av1G022990	phosphoinositide phospholipase C 2-like [Aegilops tauschii subsp. tauschii];Phosphoinositide phospholipase C 7 [Triticum urartu]	0.688809	60.5379	-6.45759	5.69767e-14	1.78615e-11	down
TRITD5Av1G113870	protein trichome birefringence-like 34 [Aegilops tauschii subsp. tauschii];hypothetical protein TRIUR3_11081 [Triticum urartu]	0.578652	51.9044	-6.48702	5.87201e-14	1.81808e-11	down
TRITD4Av1G261370	6-fructosyltransferase, partial [Leymus chinensis]	178.922	3.16944	5.81896	6.43003e-14	1.96657e-11	up
TRITD2Bv1G046880	uncharacterized protein LOC109744178 [Aegilops tauschii subsp. tauschii]	233.069	4.14779	5.81227	6.54995e-14	1.97911e-11	up
TRITD5Av1G153070	putative wall-associated receptor kinase-like 16 [Aegilops tauschii subsp. tauschii]	39.9203	0.693767	5.84653	7.00391e-14	2.09109e-11	up
TRITD7Bv1G060710	uncharacterized protein LOC109745074 [Aegilops tauschii subsp. tauschii]	111.161	1.95568	5.82883	7.2373e-14	2.13534e-11	up
TRITD1Bv1G150100	tubulin beta-1 chain [Aegilops tauschii subsp. tauschii];hypothetical protein B296_00000638 [Ensete ventricosum];hypothetical protein CUMW_076290, partial [Citrus unshiu];RecName: Full=Tubulin beta-1 chain; AltName: Full=Beta-1-tubulin;uncharacterized protein LOC100272336 isoform X1 [Zea mays];beta tubulin 6 [Hordeum vulgare subsp. vulgare]	0.831676	70.6772	-6.40908	7.72995e-14	2.25418e-11	down
TRITD2Bv1G234770	uncharacterized protein LOC109777994 [Aegilops tauschii subsp. tauschii];hypothetical protein TRIUR3_09918 [Triticum urartu]	39.6546	0.685514	5.85416	7.95969e-14	2.2945e-11	up
TRITD1Av1G185690	tubulin beta-5 chain [Aegilops tauschii subsp. tauschii];beta-tubulin 2, partial [Hordeum vulgare subsp. vulgare];Tubulin beta-5 chain [Dichanthelium oligosanthes]	2.03791	165.977	-6.34774	9.94478e-14	2.83415e-11	down
TRITD0Uv1G018110	unnamed protein product [Triticum aestivum]	38.2485	0.704395	5.76287	1.06961e-13	3.01401e-11	up
TRITD7Av1G201000	uncharacterized protein LOC109776862 [Aegilops tauschii subsp. tauschii]	113.426	2.11396	5.74566	1.12009e-13	3.1212e-11	up
TRITD3Bv1G185270	nucleotide pyrophosphatase/phosphodiesterase-like [Aegilops tauschii subsp. tauschii]	29.1992	0.525626	5.79575	1.1939e-13	3.29031e-11	up
TRITD3Bv1G186730	RecName: Full=Tubulin beta chain; AltName: Full=Beta-tubulin;Tubulin beta-5 chain [Dichanthelium oligosanthes]	3.13858	247.133	-6.29903	1.30288e-13	3.51677e-11	down
TRITD2Bv1G157170	ferric reduction oxidase 7, chloroplastic-like [Aegilops tauschii subsp. tauschii]	351.97	6.77093	5.69995	1.30412e-13	3.51677e-11	up
TRITD6Av1G072900	protein STRUBBELIG-RECEPTOR FAMILY 8-like [Aegilops tauschii subsp. tauschii];Protein STRUBBELIG-RECEPTOR FAMILY 8 [Triticum urartu]	0.400999	32.7485	-6.35168	1.35361e-13	3.61141e-11	down
TRITD0Uv1G022950	unnamed protein product [Triticum aestivum]	147.348	2.83391	5.70029	1.42666e-13	3.74577e-11	up
TRITD2Bv1G158920	Zeaxanthin epoxidase, chloroplastic [Triticum urartu];unnamed protein product [Triticum aestivum];zeaxanthin epoxidase, chloroplastic [Aegilops tauschii subsp. tauschii]	364.45	7.07929	5.68597	1.43753e-13	3.74577e-11	up
TRITD7Bv1G134300	GDSL esterase/lipase At5g45910-like [Aegilops tauschii subsp. tauschii]	1.74493	137.036	-6.29525	1.44878e-13	3.74577e-11	down
TRITD3Bv1G007460	rust resistance kinase Lr10 isoform X2 [Brachypodium distachyon]	41.2004	0.787096	5.70997	1.81421e-13	4.64272e-11	up
TRITD1Bv1G046830	peroxidase A2-like [Aegilops tauschii subsp. tauschii]	63.2336	1.22297	5.69224	2.10481e-13	5.33198e-11	up
TRITD4Bv1G040400	alcohol dehydrogenase ADH1D [Triticum aestivum];alcohol dehydrogenase ADH1 [Triticum monococcum subsp. aegilopoides]	2.07806	156.871	-6.23819	2.18454e-13	5.47862e-11	down
TRITD6Av1G006910	serine carboxypeptidase 3 [Aegilops tauschii subsp. tauschii];RecName: Full=Serine carboxypeptidase 3; AltName: Full=CP-MIII; AltName: Full=Serine carboxypeptidase III; Flags: Precursor	2.51338	186.993	-6.21721	2.23838e-13	5.5395e-11	down
TRITD4Bv1G199760	probable apyrase 3 [Aegilops tauschii subsp. tauschii];Nucleoside-triphosphatase [Triticum urartu]	40.6805	0.78746	5.69099	2.253e-13	5.5395e-11	up
TRITD6Av1G141970	phenylalanine ammonia-lyase [Aegilops tauschii subsp. tauschii];Phenylalanine ammonia-lyase [Triticum urartu]	0.687416	51.4654	-6.22627	2.42338e-13	5.90058e-11	down
TRITD3Av1G252280	beta-glucosidase 5-like [Aegilops tauschii subsp. tauschii]	46.3354	0.913766	5.66415	2.4821e-13	5.98543e-11	up
TRITD2Av1G274240	unnamed protein product [Triticum aestivum];putative isoaspartyl peptidase/L-asparaginase 2 [Triticum urartu]	52.9927	1.05666	5.64821	2.65564e-13	6.30951e-11	up
TRITD1Av1G001740	E3 ubiquitin-protein ligase ORTHRUS 2-like [Aegilops tauschii subsp. tauschii]	0.875354	64.6658	-6.20699	2.66681e-13	6.30951e-11	down
TRITD1Av1G224830	RNA polymerase sigma factor sigE, chloroplastic/mitochondrial-like [Aegilops tauschii subsp. tauschii]	37.0018	0.735514	5.6527	2.92182e-13	6.84825e-11	up
TRITD4Bv1G040940	uncharacterized aarF domain-containing protein kinase At4g31390, chloroplastic [Aegilops tauschii subsp. tauschii]	204.258	4.27703	5.57764	2.98842e-13	6.9395e-11	up
TRITD6Av1G218000	Bidirectional sugar transporter SWEET13 [Triticum urartu]	142.781	2.93703	5.6033	3.02194e-13	6.95295e-11	up
TRITD6Bv1G104990	uncharacterized protein LOC109774684 isoform X9 [Aegilops tauschii subsp. tauschii];uncharacterized protein LOC109774684 isoform X8 [Aegilops tauschii subsp. tauschii];uncharacterized protein LOC109774684 isoform X2 [Aegilops tauschii subsp. tauschii];uncharacterized protein LOC109774684 isoform X7 [Aegilops tauschii subsp. tauschii]	305.325	6.4562	5.56352	3.36089e-13	7.66253e-11	up
TRITD1Bv1G012590	myosin-12-like isoform X3 [Aegilops tauschii subsp. tauschii]	69.4094	1.45725	5.57381	3.44123e-13	7.77502e-11	up
TRITD2Bv1G143540	heavy metal-associated isoprenylated plant protein 20-like [Aegilops tauschii subsp. tauschii]	72.7408	1.4769	5.62212	3.55746e-13	7.96585e-11	up
TRITD7Bv1G230460	powdery mildew resistance-related protein [Triticum urartu]	32.7155	0.690014	5.56721	3.93368e-13	8.73033e-11	up
TRITD7Av1G074480	phosphatidylinositol 4-kinase gamma 5-like [Aegilops tauschii subsp. tauschii]	0.935092	66.2074	-6.14574	4.04553e-13	8.89981e-11	down
TRITD1Av1G004220	resistance-related receptor-like kinase [Triticum aestivum]	49.1055	1.03326	5.57061	4.12596e-13	8.99782e-11	up
TRITD1Bv1G096750	acyltransferase-like protein At1g54570, chloroplastic [Aegilops tauschii subsp. tauschii]	169.448	3.66856	5.52948	4.39682e-13	9.50585e-11	up
TRITD6Bv1G041290	acyltransferase-like protein At1g54570, chloroplastic isoform X1 [Aegilops tauschii subsp. tauschii]	31.8644	0.671375	5.56868	4.52961e-13	9.70924e-11	up
TRITD2Bv1G050920	uncharacterized protein LOC109758064 [Aegilops tauschii subsp. tauschii]	262.772	5.67986	5.53181	4.67083e-13	9.9271e-11	up
TRITD4Av1G010790	ABC transporter G family member 22-like [Aegilops tauschii subsp. tauschii];ABC transporter G family member 22 [Triticum urartu]	34.1004	0.727217	5.55126	4.81241e-13	1.00858e-10	up
TRITD4Bv1G193670	probable polygalacturonase [Aegilops tauschii subsp. tauschii]	0.732215	52.1829	-6.15516	4.82595e-13	1.00858e-10	down
TRITD4Av1G183420	endoglucanase 10 [Aegilops tauschii subsp. tauschii];endo-1,4-beta-glucanase Cel1 [Hordeum vulgare subsp. vulgare];Endoglucanase 10 [Triticum urartu]	1.19209	82.5833	-6.11429	4.93676e-13	1.02321e-10	down
TRITD4Av1G189520	hypothetical protein TRIUR3_19478 [Triticum urartu];histone H2B.2-like [Zea mays];Histone H2B.10 [Triticum urartu]	4.34883	300.774	-6.11191	5.07812e-13	1.04389e-10	down
TRITD3Bv1G241370	predicted protein [Hordeum vulgare subsp. vulgare];unnamed protein product [Triticum aestivum]	21.0228	0.446377	5.55755	5.14869e-13	1.04979e-10	up
TRITD4Bv1G162300	ABC transporter G family member 22-like [Aegilops tauschii subsp. tauschii];ABC transporter G family member 22 [Triticum urartu]	24.826	0.52415	5.56573	5.43572e-13	1.09937e-10	up
TRITD2Av1G036960	chloroplast ferredoxin-dependent glutamate synthase [Triticum aestivum]	554.206	12.415	5.48027	5.64851e-13	1.13327e-10	up
TRITD6Av1G027930	acyltransferase-like protein At1g54570, chloroplastic isoform X1 [Aegilops tauschii subsp. tauschii]	28.5946	0.609802	5.55125	5.90941e-13	1.17621e-10	up
TRITD7Bv1G161680	predicted protein [Hordeum vulgare subsp. vulgare];uncharacterized protein LOC109751649 [Aegilops tauschii subsp. tauschii]	801.008	18.0144	5.47459	5.97216e-13	1.17934e-10	up
TRITD1Av1G222050	ADP-glucose pyrophosphorylase large subunit [Triticum monococcum]	3.27271	219.142	-6.06523	6.17546e-13	1.20996e-10	down
TRITD2Bv1G065410	unnamed protein product [Triticum aestivum];sucrose synthase type 2-2 [Triticum polonicum]	12.5176	826.156	-6.04439	6.42878e-13	1.24982e-10	down
TRITD3Bv1G167080	unnamed protein product [Triticum aestivum];Chaperone protein DnaJ [Triticum urartu]	460.839	10.4791	5.45867	6.67647e-13	1.28799e-10	up
TRITD5Av1G202350	uncharacterized protein LOC109786497 [Aegilops tauschii subsp. tauschii];hypothetical protein TRIUR3_21381 [Triticum urartu]	79.8035	1.74851	5.51226	7.04294e-13	1.34832e-10	up
TRITD2Av1G271350	unnamed protein product [Triticum aestivum];Farnesyl pyrophosphate synthase [Triticum urartu]	80.2015	1.84169	5.44453	8.37768e-13	1.58444e-10	up
TRITD7Av1G207880	uncharacterized protein LOC109751649 [Aegilops tauschii subsp. tauschii];predicted protein [Hordeum vulgare subsp. vulgare];hypothetical protein TRIUR3_19327 [Triticum urartu]	961.221	22.4264	5.4216	8.40269e-13	1.58444e-10	up
TRITD2Bv1G234550	ribulose bisphosphate carboxylase/oxygenase activase, chloroplastic [Aegilops tauschii subsp. tauschii];Ribulose bisphosphate carboxylase/oxygenase activase, chloroplastic [Triticum urartu]	56.7843	1.30098	5.44782	9.98468e-13	1.8687e-10	up
TRITD1Bv1G001640	E3 ubiquitin-protein ligase ORTHRUS 2-like [Aegilops tauschii subsp. tauschii]	0.563421	36.7234	-6.02634	1.02849e-12	1.91064e-10	down
TRITD7Bv1G144820	uncharacterized protein LOC109776862 [Aegilops tauschii subsp. tauschii]	205.327	4.88003	5.39489	1.08281e-12	1.99302e-10	up
TRITD3Bv1G118360	vacuolar processing enzyme 4 [Aegilops speltoides];Vacuolar-processing enzyme [Triticum urartu]	911.109	21.8452	5.38224	1.08874e-12	1.99302e-10	up
TRITD3Av1G185020	uncharacterized protein LOC109734729 [Aegilops tauschii subsp. tauschii];Chaperone protein DnaJ [Triticum urartu]	352.733	8.4672	5.38055	1.12529e-12	2.04502e-10	up
TRITD1Av1G206210	histone H2B.2 [Aegilops tauschii subsp. tauschii];histone H2B.2-like [Aegilops tauschii subsp. tauschii]	4.28697	272.117	-5.98813	1.17295e-12	2.10452e-10	down
TRITD6Bv1G051500	PM21 [Dasypyrum villosum]	14.8245	0.340638	5.4436	1.17482e-12	2.10452e-10	up
TRITD7Bv1G206320	Histone H2B.10 [Triticum urartu];predicted protein [Hordeum vulgare subsp. vulgare]	1.35833	88.207	-6.02099	1.20308e-12	2.13986e-10	down
TRITD4Av1G068010	probable leucine-rich repeat receptor-like protein kinase At5g49770 [Aegilops tauschii subsp. tauschii];predicted protein, partial [Hordeum vulgare subsp. vulgare]	43.0749	1.02336	5.39546	1.23426e-12	2.17985e-10	up
TRITD2Bv1G019580	plasma membrane intrinsic protein 2-2 [Triticum aestivum]	1.2737	80.7597	-5.98654	1.3966e-12	2.44933e-10	down
TRITD2Av1G036680	putative complex I intermediate-associated protein 30 [Triticum urartu];uncharacterized protein LOC109744178 [Aegilops tauschii subsp. tauschii]	184.051	4.54465	5.33979	1.46741e-12	2.55564e-10	up
TRITD3Av1G174000	unnamed protein product [Triticum aestivum];hypothetical protein TRIUR3_14695 [Triticum urartu]	30.0711	0.725944	5.37237	1.74447e-12	3.01722e-10	up
TRITD7Av1G179890	uncharacterized protein LOC109784095 [Aegilops tauschii subsp. tauschii]	34.7139	0.848481	5.35449	1.88639e-12	3.24032e-10	up
TRITD7Av1G240500	hypothetical protein TRIUR3_14263 [Triticum urartu]	1.24033	76.1835	-5.94068	1.93038e-12	3.29333e-10	down
TRITD2Av1G193300	Zeaxanthin epoxidase, chloroplastic [Triticum urartu];predicted protein [Hordeum vulgare subsp. vulgare]	418.919	10.6701	5.29502	1.95505e-12	3.31289e-10	up
TRITD1Av1G221670	LRR receptor-like serine/threonine-protein kinase GSO1 [Aegilops tauschii subsp. tauschii]	16.5476	0.404712	5.35358	1.9762e-12	3.31701e-10	up
TRITD5Bv1G100800	predicted protein [Hordeum vulgare subsp. vulgare];DNA-binding protein SMUBP-2-like isoform X2 [Aegilops tauschii subsp. tauschii]	31.3911	0.770489	5.34844	1.98394e-12	3.31701e-10	up
TRITD2Bv1G066160	protein argonaute 14-like [Aegilops tauschii subsp. tauschii];unnamed protein product [Triticum aestivum];Protein argonaute 14 [Triticum urartu]	0.392988	23.8015	-5.92042	2.03473e-12	3.3794e-10	down
TRITD1Av1G146400	histone H2B.2-like [Zea mays];Histone H2B.10 [Triticum urartu];unnamed protein product [Triticum aestivum]	1.92015	118.521	-5.94779	2.08116e-12	3.43377e-10	down
TRITD1Av1G060010	MIKC-type MADS-box transcription factor WM2 [Triticum aestivum];MADS-box transcription factor 58-like isoform X1 [Aegilops tauschii subsp. tauschii]	3.45308	203.9	-5.88384	2.10707e-12	3.45381e-10	down
TRITD1Bv1G106010	uncharacterized protein LOC109740951 [Aegilops tauschii subsp. tauschii];uncharacterized protein LOC109736487 isoform X3 [Aegilops tauschii subsp. tauschii]	2.03809	119.552	-5.87428	2.14439e-12	3.49215e-10	down
TRITD5Av1G186110	plasma membrane intrinsic protein PIP2;7 [Hordeum vulgare]	66.9568	1.66902	5.32616	2.33297e-12	3.77474e-10	up
TRITD6Av1G202770	tyrosine aminotransferase-like [Aegilops tauschii subsp. tauschii];Nicotianamine aminotransferase A [Triticum urartu]	37.6713	0.937389	5.32867	2.35831e-12	3.79128e-10	up
TRITD6Bv1G026730	putative disease resistance RPP13-like protein 3 isoform X1 [Aegilops tauschii subsp. tauschii];putative disease resistance RPP13-like protein 3 isoform X2 [Aegilops tauschii subsp. tauschii];putative disease resistance RPP13-like protein 3 isoform X3 [Aegilops tauschii subsp. tauschii];mitogen-activated protein kinase kinase 2-like [Aegilops tauschii subsp. tauschii];mitogen-activated protein ki…	21.3906	0.541905	5.30279	2.42451e-12	3.87288e-10	up
TRITD2Av1G288960	choline transporter-like protein 2 [Aegilops tauschii subsp. tauschii]	0.540074	32.0876	-5.89271	2.53572e-12	4.0249e-10	down
TRITD5Av1G226340	chaperonin-like RbcX protein 2, chloroplastic [Aegilops tauschii subsp. tauschii]	501.827	13.1475	5.25433	2.70611e-12	4.26834e-10	up
TRITD6Bv1G130010	uncharacterized protein LOC109779950 [Aegilops tauschii subsp. tauschii]	75.181	1.88414	5.31839	3.10855e-12	4.84944e-10	up
TRITD3Av1G025660	hypothetical protein TRIUR3_19478 [Triticum urartu];unnamed protein product [Triticum aestivum];Histone H2B.1 [Triticum urartu];Histone H2B.10 [Triticum urartu]	1.28111	74.9047	-5.86959	3.1132e-12	4.84944e-10	down
TRITD4Bv1G060980	Ribulose bisphosphate carboxylase/oxygenase activase A, chloroplastic [Triticum urartu];Ribulose bisphosphate carboxylase/oxygenase activase B, chloroplastic [Triticum urartu];ribulose bisphosphate carboxylase/oxygenase activase A, chloroplastic isoform X2 [Aegilops tauschii subsp. tauschii];ribulose-1,5-bisphosphate carboxylase/oxygenase activase small isoform [Hordeum vulgare subsp. vulgare];RU…	5187.64	139.114	5.22074	3.18579e-12	4.93188e-10	up
TRITD1Bv1G050120	putative glucan 1,3-beta-glucosidase A [Triticum urartu]	69.1129	1.81724	5.24913	3.2061e-12	4.93287e-10	up
TRITD1Av1G057960	predicted protein [Hordeum vulgare subsp. vulgare]	6.87269	393.3	-5.83861	3.54258e-12	5.41734e-10	down
TRITD6Av1G022250	hypothetical protein TRIUR3_21742 [Triticum urartu]	70.6623	1.85651	5.25027	3.57564e-12	5.43476e-10	up
TRITD5Av1G071960	putative pumilio homolog 7, chloroplastic [Aegilops tauschii subsp. tauschii];Putative pumilio-like protein 7, chloroplastic [Triticum urartu]	35.5044	0.921365	5.26808	3.69781e-12	5.56269e-10	up
TRITD4Av1G015050	Auxilin-related protein 2 [Triticum urartu];J domain-containing protein required for chloroplast accumulation response 1-like isoform X1 [Aegilops tauschii subsp. tauschii]	33.6171	0.886257	5.24533	3.70417e-12	5.56269e-10	up
TRITD6Bv1G213690	photosystem II 10 kDa polypeptide, chloroplastic [Aegilops tauschii subsp. tauschii];Photosystem II 10 kDa polypeptide, chloroplastic [Triticum urartu]	2463.04	67.3534	5.19254	3.85855e-12	5.76004e-10	up
TRITD3Av1G014730	sulfoquinovosyl transferase SQD2-like [Aegilops tauschii subsp. tauschii];GDP-mannose-dependent alpha-mannosyltransferase [Triticum urartu]	56.6429	1.51502	5.22449	3.97888e-12	5.90452e-10	up
TRITD2Av1G198230	unnamed protein product [Triticum aestivum];Aldose 1-epimerase [Triticum urartu]	1.25038	68.8484	-5.78299	4.13807e-12	6.10463e-10	down
TRITD5Av1G239720	catalase-1 [Aegilops tauschii subsp. tauschii]	616.811	16.9998	5.18124	4.17352e-12	6.12092e-10	up
TRITD2Av1G183880	cellulose synthase-like protein H1 [Aegilops tauschii subsp. tauschii];Cellulose synthase-like protein H1 [Triticum urartu]	108.681	2.98922	5.18419	4.36949e-12	6.37033e-10	up
TRITD6Av1G219130	uncharacterized protein LOC109748852 [Aegilops tauschii subsp. tauschii]	24.2641	0.654911	5.21138	4.39438e-12	6.37033e-10	up
TRITD4Av1G176080	probable 2-oxoglutarate-dependent dioxygenase At5g05600 [Aegilops tauschii subsp. tauschii]	1.49368	82.937	-5.79507	4.5237e-12	6.5201e-10	down
TRITD5Av1G209390	malate dehydrogenase, glyoxysomal-like [Aegilops tauschii subsp. tauschii];Malate dehydrogenase, glyoxysomal [Triticum urartu]	807.171	22.4513	5.168	4.55781e-12	6.53174e-10	up
TRITD3Bv1G231230	thioredoxin F-type, chloroplast precursor,putative, expressed [Triticum aestivum]	1134.42	31.614	5.16525	4.64484e-12	6.60956e-10	up
TRITD2Av1G026890	ricin B-like lectin R40G3 [Aegilops tauschii subsp. tauschii]	543.309	15.0503	5.17391	4.66483e-12	6.60956e-10	up
TRITD6Av1G171550	uncharacterized methyltransferase At1g78140, chloroplastic-like [Aegilops tauschii subsp. tauschii]	53.4074	1.45383	5.19911	4.89361e-12	6.89477e-10	up
TRITD7Av1G155670	hypothetical protein TRIUR3_33647 [Triticum urartu]	3.12382	166.995	-5.74035	5.19058e-12	7.22942e-10	down
TRITD7Av1G055190	chaperonin-like RBCX protein 1, chloroplastic [Aegilops tauschii subsp. tauschii];hypothetical protein TRIUR3_06178 [Triticum urartu]	93.6018	2.55952	5.19259	5.20394e-12	7.22942e-10	up
TRITD3Bv1G228750	UFG1 [Triticum aestivum]	1.77268	98.9886	-5.80326	5.21762e-12	7.22942e-10	down
TRITD6Bv1G128050	4-hydroxy-3-methylbut-2-en-1-yl diphosphate synthase (ferredoxin), chloroplastic isoform X2 [Aegilops tauschii subsp. tauschii];4-hydroxy-3-methylbut-2-en-1-yl diphosphate synthase (ferredoxin), chloroplastic isoform X1 [Aegilops tauschii subsp. tauschii];4-hydroxy-3-methylbut-2-en-1-yl diphosphate synthase [Triticum urartu]	760.848	21.5479	5.14199	5.40848e-12	7.40555e-10	up
TRITD4Bv1G183290	calcium-dependent protein kinase [Triticum aestivum];Calcium-dependent protein kinase isoform 11 [Triticum urartu]	1.16194	62.9613	-5.75986	5.41597e-12	7.40555e-10	down
TRITD2Bv1G210160	ent-kaurene synthase like 3 [Triticum aestivum]	14.7558	0.396455	5.21798	5.43332e-12	7.40555e-10	up
TRITD1Bv1G004000	LEAF RUST 10 DISEASE-RESISTANCE LOCUS RECEPTOR-LIKE PROTEIN KINASE-like 2.4 isoform X1 [Aegilops tauschii subsp. tauschii];TAK14 [Triticum aestivum];predicted protein [Hordeum vulgare subsp. vulgare];rust resistance kinase Lr10-like isoform X2 [Aegilops tauschii subsp. tauschii];rust resistance kinase Lr10-like isoform X1 [Aegilops tauschii subsp. tauschii];LEAF RUST 10 DISEASE-RESISTANCE LOCUS R…	30.0365	0.843567	5.15407	5.49363e-12	7.44729e-10	up
TRITD4Bv1G185220	RecName: Full=Catalase-1;catalase-1 [Aegilops tauschii subsp. tauschii];catalase, partial [Triticum aestivum]	842.411	24.2052	5.12114	6.21624e-12	8.38156e-10	up
TRITD3Av1G230060	unnamed protein product [Triticum aestivum];Receptor-like protein kinase HSL1 [Triticum urartu]	23.1424	0.643352	5.16879	6.48453e-12	8.69549e-10	up
TRITD5Av1G241650	cold acclimation protein WCOR615 [Triticum aestivum]	117.766	3.3105	5.15274	6.53721e-12	8.69549e-10	up
TRITD5Av1G228450	hypothetical protein TRIUR3_01934 [Triticum urartu]	19.4578	0.528039	5.20356	6.55308e-12	8.69549e-10	up
TRITD3Av1G020840	uncharacterized protein LOC109777457 isoform X1 [Aegilops tauschii subsp. tauschii];uncharacterized protein LOC109777457 isoform X2 [Aegilops tauschii subsp. tauschii];uncharacterized protein LOC109777457 isoform X3 [Aegilops tauschii subsp. tauschii];predicted protein [Hordeum vulgare subsp. vulgare]	13.1942	0.358459	5.20195	6.73055e-12	8.88397e-10	up
TRITD0Uv1G118100	Ananain [Triticum urartu]	4.12099	214.717	-5.7033	6.8722e-12	8.9885e-10	down
TRITD5Av1G026510	Light-inducible protein CPRF2 [Triticum urartu]	374.959	10.8742	5.10775	6.88142e-12	8.9885e-10	up
TRITD5Av1G228040	L-type lectin-domain containing receptor kinase IV.1 [Triticum urartu]	22.8464	0.638002	5.16226	7.14966e-12	9.29049e-10	up
TRITD5Bv1G224190	protochlorophyllide-dependent translocon component 52, chloroplastic-like [Aegilops tauschii subsp. tauschii]	173.581	5.08195	5.09409	7.86304e-12	1.01648e-09	up
TRITD1Av1G004210	LEAF RUST 10 DISEASE-RESISTANCE LOCUS RECEPTOR-LIKE PROTEIN KINASE-like 2.3 [Aegilops tauschii subsp. tauschii]	22.4802	0.632911	5.15051	8.06297e-12	1.03698e-09	up
TRITD5Bv1G094030	probable protein phosphatase 2C 73 [Aegilops tauschii subsp. tauschii]	0.799632	42.2708	-5.72418	8.33922e-12	1.06704e-09	down
TRITD2Bv1G161910	aldose 1-epimerase-like [Aegilops tauschii subsp. tauschii];unnamed protein product [Triticum aestivum];Aldose 1-epimerase [Triticum urartu]	1.05979	54.4311	-5.68258	8.48348e-12	1.07999e-09	down
TRITD2Bv1G258550	RecName: Full=4-hydroxy-7-methoxy-3-oxo-3,4-dihydro-2H-1,4-benzoxazin-2-yl glucoside beta-D-glucosidase 1a, chloroplastic; AltName: Full=Beta-glucosidase 1a; Short=TaGlu1a; Flags: Precursor	0.472469	25.1668	-5.73516	9.01538e-12	1.1419e-09	down
TRITD7Bv1G173950	uncharacterized protein LOC109759359 [Aegilops tauschii subsp. tauschii]	0.844206	43.4103	-5.6843	9.7235e-12	1.22541e-09	down
TRITD4Bv1G183510	Mlo protein [Triticum aestivum];Mlo protein, partial [Triticum aestivum]	50.6701	1.49272	5.08511	1.00319e-11	1.25618e-09	up
TRITD7Av1G235390	Histone H2A [Triticum urartu]	0.996044	51.6162	-5.69547	1.00679e-11	1.25618e-09	down
TRITD4Av1G139700	Ribulose bisphosphate carboxylase/oxygenase activase A, chloroplastic [Triticum urartu];ribulose bisphosphate carboxylase activase B [Triticum aestivum];ribulose bisphosphate carboxylase/oxygenase activase A, chloroplastic isoform X2 [Aegilops tauschii subsp. tauschii];Os11g0707000 [Oryza sativa Japonica Group]	3955.7	119.776	5.04552	1.02089e-11	1.26747e-09	up
TRITD6Bv1G035170	hypothetical protein TRIUR3_21742 [Triticum urartu]	113.953	3.39901	5.06718	1.05778e-11	1.3053e-09	up
TRITD7Bv1G055460	anthranilate O-methyltransferase 2-like [Aegilops tauschii subsp. tauschii]	69.3141	2.05272	5.07754	1.06283e-11	1.3053e-09	up
TRITD1Bv1G180260	putative disease resistance protein At1g50180 isoform X1 [Aegilops tauschii subsp. tauschii]	13.9349	0.399278	5.12516	1.06697e-11	1.3053e-09	up
TRITD1Bv1G036980	glutathione-S-transferase 19E50 [Triticum aestivum]	4.89206	242.785	-5.63309	1.14412e-11	1.39289e-09	down
TRITD2Av1G191050	histone H2B.2-like [Zea mays];unnamed protein product [Triticum aestivum];Histone H2B.10 [Triticum urartu]	2.26854	114.703	-5.66	1.21242e-11	1.46891e-09	down
TRITD3Bv1G277730	unnamed protein product [Triticum aestivum]	8.3082	0.242245	5.1	1.23094e-11	1.47869e-09	up
TRITD2Bv1G034970	stress responsive protein 1 [Triticum aestivum]	1564.61	48.29	5.01793	1.23229e-11	1.47869e-09	up
TRITD3Av1G068250	unnamed protein product [Triticum aestivum]	68.559	2.06692	5.05179	1.24241e-11	1.48374e-09	up
TRITD2Bv1G175490	unnamed protein product [Triticum aestivum]	85.2694	2.57876	5.04728	1.25448e-11	1.48749e-09	up
TRITD3Bv1G235180	unnamed protein product [Triticum aestivum];hypothetical protein TRIUR3_05973 [Triticum urartu]	119.303	3.6398	5.03462	1.25742e-11	1.48749e-09	up
TRITD1Av1G035120	1-aminocyclopropane-1-carboxylate oxidase-like [Aegilops tauschii subsp. tauschii];hypothetical protein TRIUR3_19025 [Triticum urartu]	105.823	3.21481	5.04078	1.27811e-11	1.50487e-09	up
TRITD2Bv1G208090	APO protein 1, chloroplastic [Aegilops tauschii subsp. tauschii]	33.0803	0.985314	5.06924	1.30582e-11	1.53032e-09	up
TRITD7Bv1G114750	predicted protein [Hordeum vulgare subsp. vulgare];Transaldolase [Triticum urartu];uncharacterized protein LOC109781006 [Aegilops tauschii subsp. tauschii]	0.774483	38.8774	-5.64956	1.33892e-11	1.56181e-09	down
TRITD3Bv1G145850	unnamed protein product [Triticum aestivum];Glycine dehydrogenase [decarboxylating] B, mitochondrial [Triticum urartu]	1599.36	49.9936	4.99961	1.38358e-11	1.60233e-09	up
TRITD3Bv1G005530	uncharacterized protein LOC109776403 [Aegilops tauschii subsp. tauschii];predicted protein [Hordeum vulgare subsp. vulgare]	76.1299	2.32767	5.03151	1.38644e-11	1.60233e-09	up
TRITD2Av1G291280	G-type lectin S-receptor-like serine/threonine-protein kinase SD2-5 [Triticum urartu]	16.0371	0.479686	5.06318	1.42327e-11	1.63734e-09	up
TRITD6Bv1G219010	uncharacterized protein LOC109748852 [Aegilops tauschii subsp. tauschii]	178.741	5.59705	4.99706	1.43285e-11	1.64084e-09	up
TRITD1Av1G021930	uncharacterized protein ycf45 [Aegilops tauschii subsp. tauschii];Uncharacterized protein ycf45 [Triticum urartu]	146.393	4.59273	4.99435	1.47399e-11	1.68028e-09	up
TRITD2Bv1G121350	uncharacterized oxidoreductase At1g06690, chloroplastic-like [Aegilops tauschii subsp. tauschii]	113.795	3.5353	5.00846	1.54908e-11	1.75789e-09	up
TRITD5Av1G083910	histone deacetylase 14 isoform X1 [Aegilops tauschii subsp. tauschii];hypothetical protein TRIUR3_18154 [Triticum urartu]	201.326	6.35094	4.98642	1.60607e-11	1.81435e-09	up
TRITD5Bv1G205900	Malate dehydrogenase, glyoxysomal [Triticum urartu];malate dehydrogenase, glyoxysomal-like [Aegilops tauschii subsp. tauschii]	958.145	30.4473	4.97586	1.63184e-11	1.8352e-09	up
TRITD4Bv1G040830	NAD(P)H-quinone oxidoreductase subunit T, chloroplastic [Aegilops tauschii subsp. tauschii];hypothetical protein TRIUR3_03738 [Triticum urartu]	176.417	5.5617	4.98732	1.70168e-11	1.9052e-09	up
TRITD5Av1G214990	Peroxisomal (S)-2-hydroxy-acid oxidase GLO1 [Triticum urartu]	2498.9	80.1425	4.96258	1.76829e-11	1.97098e-09	up
TRITD6Av1G213430	bifunctional nuclease-like [Aegilops tauschii subsp. tauschii];hypothetical protein TRIUR3_15917 [Triticum urartu]	305.41	9.79356	4.96277	1.83654e-11	2.038e-09	up
TRITD7Bv1G044450	heme-binding-like protein At3g10130, chloroplastic [Aegilops tauschii subsp. tauschii]	61.23	1.89974	5.01036	1.84772e-11	2.04137e-09	up
TRITD1Bv1G154170	potassium channel AKT2 [Aegilops tauschii subsp. tauschii];Potassium channel AKT2/3 [Triticum urartu];inwardly rectifying potassium channel AKT2 [Hordeum vulgare]	11.6899	0.360131	5.0206	1.96845e-11	2.16521e-09	up
TRITD7Av1G224120	uncharacterized protein LOC109769556 [Aegilops tauschii subsp. tauschii]	119.554	3.84885	4.95709	1.98192e-11	2.17051e-09	up
TRITD3Bv1G018500	unnamed protein product [Triticum aestivum]	39.0161	1.22795	4.98975	1.99413e-11	2.17438e-09	up
TRITD5Av1G224810	protochlorophyllide-dependent translocon component 52, chloroplastic-like [Aegilops tauschii subsp. tauschii];predicted protein [Hordeum vulgare subsp. vulgare]	121.174	3.90264	4.95648	2.01063e-11	2.18288e-09	up
TRITD1Bv1G047310	1-aminocyclopropane-1-carboxylate oxidase-like [Aegilops tauschii subsp. tauschii];hypothetical protein TRIUR3_19025 [Triticum urartu]	39.7321	1.23079	5.01265	2.03565e-11	2.20052e-09	up
TRITD3Bv1G000320	unnamed protein product [Triticum aestivum];subtilisin-like protease SBT3.10 [Aegilops tauschii subsp. tauschii]	17.2566	0.540238	4.99741	2.06041e-11	2.21538e-09	up
TRITD4Bv1G018300	uncharacterized protein LOC109732805 [Aegilops tauschii subsp. tauschii]	93.4347	2.98745	4.96697	2.06707e-11	2.21538e-09	up
TRITD7Bv1G221080	cytochrome P450 72A14-like [Aegilops tauschii subsp. tauschii];predicted protein [Hordeum vulgare subsp. vulgare];Secologanin synthase [Triticum urartu]	9.31225	0.285962	5.02523	2.18184e-11	2.32844e-09	up
TRITD2Av1G037850	Beta-glucosidase 26 [Triticum urartu]	0.664885	31.4863	-5.56547	2.26524e-11	2.4072e-09	down
TRITD2Bv1G141460	heavy metal-associated isoprenylated plant protein 7 [Aegilops tauschii subsp. tauschii]	3.78475	172.928	-5.51383	2.41148e-11	2.55179e-09	down
TRITD5Av1G172950	uncharacterized protein LOC109775961 isoform X1 [Aegilops tauschii subsp. tauschii];hypothetical protein TRIUR3_14576 [Triticum urartu]	0.614395	28.5714	-5.53926	2.4218e-11	2.55195e-09	down
TRITD6Bv1G019720	hypothetical protein EUGRSUZ_J02062, partial [Eucalyptus grandis];Histone H4 [Triticum urartu];unnamed protein product, partial [Vitis vinifera];LOW QUALITY PROTEIN: hypothetical protein SETIT_3G212100v2 [Setaria italica]	2.85609	135.821	-5.57152	2.46587e-11	2.57728e-09	down
TRITD6Bv1G211220	bifunctional nuclease-like [Aegilops tauschii subsp. tauschii];hypothetical protein TRIUR3_15917 [Triticum urartu]	268.917	8.90698	4.91608	2.47863e-11	2.57728e-09	up
TRITD5Av1G173510	bifunctional L-3-cyanoalanine synthase/cysteine synthase, mitochondrial [Aegilops tauschii subsp. tauschii];Cysteine synthase, chloroplastic/chromoplastic [Triticum urartu]	168.764	5.5574	4.92446	2.48416e-11	2.57728e-09	up
TRITD6Av1G117290	putative glycerophosphoryl diester phosphodiesterase 1 [Triticum urartu]	0.869727	40.0199	-5.52401	2.48695e-11	2.57728e-09	down
TRITD3Bv1G215320	1-phosphatidylinositol-3-phosphate 5-kinase FAB1B-like isoform X1 [Aegilops tauschii subsp. tauschii];1-phosphatidylinositol-3-phosphate 5-kinase FAB1B-like isoform X3 [Aegilops tauschii subsp. tauschii];1-phosphatidylinositol-3-phosphate 5-kinase FAB1B-like isoform X2 [Aegilops tauschii subsp. tauschii]	0.279975	13.071	-5.54493	2.50955e-11	2.59e-09	down
TRITD3Bv1G273580	unnamed protein product [Triticum aestivum]	676.231	22.5417	4.90685	2.60309e-11	2.67553e-09	up
TRITD7Av1G256390	RecName: Full=Histone H2B.2;Histone H2B.10 [Triticum urartu]	3.25206	150.192	-5.52931	2.72909e-11	2.79271e-09	down
TRITD5Bv1G197440	uncharacterized protein LOC109786497 [Aegilops tauschii subsp. tauschii];hypothetical protein TRIUR3_21381 [Triticum urartu];hypothetical protein [Triticum turgidum subsp. durum]	97.4887	3.21705	4.92142	2.73937e-11	2.79271e-09	up
TRITD3Av1G167540	unnamed protein product [Triticum aestivum];glycine decarboxylase P subunit [x Tritordeum sp.];Glycine dehydrogenase [decarboxylating] B, mitochondrial [Triticum urartu]	1220.53	41.0589	4.89367	2.7874e-11	2.83017e-09	up
TRITD4Av1G157890	uncharacterized aarF domain-containing protein kinase At4g31390, chloroplastic [Aegilops tauschii subsp. tauschii]	229.145	7.71716	4.89205	2.86129e-11	2.89132e-09	up
TRITD3Bv1G206910	unnamed protein product [Triticum aestivum]	141.394	4.63458	4.93114	2.87068e-11	2.89132e-09	up
TRITD1Av1G051430	probable cellulose synthase A catalytic subunit 1 [UDP-forming] [Aegilops tauschii subsp. tauschii];putative cellulose synthase catalytic subunit [Hordeum vulgare];predicted protein [Hordeum vulgare subsp. vulgare]	1.12142	50.4366	-5.49108	2.90402e-11	2.91319e-09	down
TRITD6Bv1G200380	7-deoxyloganetin glucosyltransferase-like [Aegilops tauschii subsp. tauschii]	21.1072	0.669896	4.97766	3.01269e-11	3.01017e-09	up
TRITD2Av1G266050	cysteine-rich receptor-like protein kinase 10 isoform X3 [Aegilops tauschii subsp. tauschii];G-type lectin S-receptor-like serine/threonine-protein kinase B120 isoform X2 [Aegilops tauschii subsp. tauschii];G-type lectin S-receptor-like serine/threonine-protein kinase B120 isoform X1 [Aegilops tauschii subsp. tauschii]	18.7368	0.609658	4.94173	3.0585e-11	3.02246e-09	up
TRITD1Bv1G218250	protein CHUP1, chloroplastic [Aegilops tauschii subsp. tauschii];hypothetical protein TRIUR3_01863 [Triticum urartu]	212.315	7.19534	4.883	3.06012e-11	3.02246e-09	up
TRITD1Av1G047280	6-phosphofructo-2-kinase/fructose-2,6-biphosphatase 1 [Triticum urartu];6-phosphofructo-2-kinase/fructose-2,6-bisphosphatase-like isoform X3 [Aegilops tauschii subsp. tauschii];6-phosphofructo-2-kinase/fructose-2,6-bisphosphatase-like isoform X2 [Aegilops tauschii subsp. tauschii];6-phosphofructo-2-kinase/fructose-2,6-bisphosphatase-like isoform X1 [Aegilops tauschii subsp. tauschii]	297.964	10.1034	4.88223	3.06114e-11	3.02246e-09	up
TRITD7Bv1G174290	uncharacterized protein LOC109769556 [Aegilops tauschii subsp. tauschii]	140.64	4.76838	4.88236	3.07428e-11	3.02353e-09	up
TRITD5Bv1G084890	uncharacterized protein LOC109774111 isoform X1 [Aegilops tauschii subsp. tauschii];uncharacterized protein LOC109774111 isoform X2 [Aegilops tauschii subsp. tauschii];uncharacterized protein LOC109774111 isoform X3 [Aegilops tauschii subsp. tauschii];uncharacterized protein LOC109774111 isoform X4 [Aegilops tauschii subsp. tauschii]	71.8459	2.39817	4.9049	3.10572e-11	3.04251e-09	up
TRITD3Av1G201300	Rp1-like protein [Brachypodium distachyon];NBS-LRR-like protein, partial [Hordeum vulgare subsp. vulgare]	5.17391	0.169307	4.93354	3.41119e-11	3.32876e-09	up
TRITD1Bv1G170760	probable LRR receptor-like serine/threonine-protein kinase At1g06840 isoform X2 [Aegilops tauschii subsp. tauschii];probable LRR receptor-like serine/threonine-protein kinase At1g06840 isoform X1 [Aegilops tauschii subsp. tauschii]	23.7838	0.794309	4.90414	3.49229e-11	3.39469e-09	up
TRITD5Av1G013090	K(+) efflux antiporter 3, chloroplastic [Aegilops tauschii subsp. tauschii]	124.819	4.29861	4.85982	3.54753e-11	3.43508e-09	up
TRITD5Bv1G211520	peroxisomal (S)-2-hydroxy-acid oxidase GLO1 [Aegilops tauschii subsp. tauschii];Peroxisomal (S)-2-hydroxy-acid oxidase GLO1 [Triticum urartu]	2219.6	76.6329	4.85619	3.56922e-11	3.44038e-09	up
TRITD3Av1G150760	unnamed protein product [Triticum aestivum];Secologanin synthase [Triticum urartu]	77.3117	2.62947	4.87784	3.58044e-11	3.44038e-09	up
TRITD4Av1G155800	predicted protein [Hordeum vulgare subsp. vulgare]	315.676	10.889	4.85751	3.75428e-11	3.58087e-09	up
TRITD5Av1G159440	predicted protein [Hordeum vulgare subsp. vulgare];putative FKBP-type peptidyl-prolyl cis-trans isomerase 1, chloroplastic [Triticum urartu]	145.535	4.97559	4.87036	3.75521e-11	3.58087e-09	up
TRITD5Bv1G022380	transcription factor PIF4-like [Aegilops tauschii subsp. tauschii]	31.9081	1.06443	4.90577	4.08779e-11	3.88324e-09	up
TRITD2Bv1G032440	galactinol synthase [Triticum aestivum]	35.3192	1.18322	4.89966	4.13124e-11	3.90971e-09	up
TRITD7Av1G275250	ATP-dependent zinc metalloprotease FTSH 1, chloroplastic [Triticum urartu];ATP-dependent zinc metalloprotease FTSH 1, chloroplastic [Aegilops tauschii subsp. tauschii]	324.511	11.408	4.83015	4.26164e-11	4.01795e-09	up
TRITD4Av1G182340	serine hydroxymethyltransferase 1, mitochondrial [Aegilops tauschii subsp. tauschii];Serine hydroxymethyltransferase, mitochondrial [Triticum urartu];serine/threonine-protein kinase SMG1-like [Aegilops tauschii subsp. tauschii]	501.366	17.6637	4.827	4.31983e-11	4.05756e-09	up
TRITD2Av1G037810	hypothetical protein TRIUR3_33338 [Triticum urartu]	285.401	10.0009	4.83479	4.42684e-11	4.13787e-09	up
TRITD6Av1G065200	TPA_inf: caleosin [Triticum aestivum];hypothetical protein TRIUR3_11577 [Triticum urartu]	244.978	8.59159	4.83358	4.44432e-11	4.13787e-09	up
TRITD2Av1G246450	APO protein 1, chloroplastic [Aegilops tauschii subsp. tauschii];hypothetical protein TRIUR3_16129 [Triticum urartu]	24.2071	0.815807	4.89106	4.45482e-11	4.13787e-09	up
TRITD7Bv1G010120	F-box protein At5g67140-like isoform X2 [Aegilops tauschii subsp. tauschii];F-box protein At5g67140-like [Aegilops tauschii subsp. tauschii];F-box protein At5g67140-like isoform X1 [Aegilops tauschii subsp. tauschii]	19.1143	0.63233	4.91783	4.65182e-11	4.30491e-09	up
TRITD4Av1G215510	predicted protein [Hordeum vulgare subsp. vulgare]	102.273	3.58345	4.83493	4.6747e-11	4.31018e-09	up
TRITD5Bv1G176040	probable aquaporin PIP2-7 [Aegilops tauschii subsp. tauschii];predicted protein [Hordeum vulgare subsp. vulgare]	83.2069	2.90484	4.84017	4.85173e-11	4.45702e-09	up
TRITD5Av1G002500	Obtusifoliol 14-alpha demethylase [Triticum urartu]	20.8991	0.710336	4.87879	4.88681e-11	4.47286e-09	up
TRITD1Bv1G053270	protein SYM1-like [Aegilops tauschii subsp. tauschii]	357.413	12.7428	4.80984	4.92657e-11	4.49286e-09	up
TRITD5Av1G113450	putative protein phosphatase 2C 73 [Triticum urartu];probable protein phosphatase 2C 73 [Aegilops tauschii subsp. tauschii]	0.868792	37.6707	-5.43829	4.95805e-11	4.50518e-09	down
TRITD1Av1G032340	uncharacterized protein LOC109746720 [Aegilops tauschii subsp. tauschii]	350.178	12.5028	4.80776	4.99441e-11	4.52183e-09	up
TRITD2Av1G108620	protein CURVATURE THYLAKOID 1B, chloroplastic-like isoform X2 [Aegilops tauschii subsp. tauschii];hypothetical protein TRIUR3_30562 [Triticum urartu]	130.979	4.55964	4.84427	5.10403e-11	4.60446e-09	up
TRITD1Bv1G107040	predicted protein [Hordeum vulgare subsp. vulgare]	237.935	8.5199	4.80359	5.15198e-11	4.63106e-09	up
TRITD3Bv1G240240	unnamed protein product [Triticum aestivum];metacaspase-1-like [Aegilops tauschii subsp. tauschii]	281.952	10.1236	4.79966	5.30182e-11	4.74873e-09	up
TRITD3Bv1G135020	carbonic anhydrase, chloroplastic isoform X1 [Aegilops tauschii subsp. tauschii];putative carbonic anhydrase [Secale cereale x Triticum turgidum subsp. durum];unnamed protein product [Triticum aestivum]	1995.52	71.9318	4.79399	5.39252e-11	4.81278e-09	up
TRITD0Uv1G001350	protein STRUBBELIG-RECEPTOR FAMILY 5-like [Aegilops tauschii subsp. tauschii];nodulation receptor kinase-like [Aegilops tauschii subsp. tauschii]	16.2803	0.575712	4.82164	5.72733e-11	5.09346e-09	up
TRITD6Bv1G183990	uncharacterized protein LOC109778197 isoform X1 [Aegilops tauschii subsp. tauschii];uncharacterized protein LOC109778197 isoform X2 [Aegilops tauschii subsp. tauschii];hypothetical protein TRIUR3_31430 [Triticum urartu]	0.3564	15.1536	-5.41002	5.91822e-11	5.24463e-09	down
TRITD6Bv1G080620	uncharacterized protein LOC109761179 [Aegilops tauschii subsp. tauschii];hypothetical protein TRIUR3_24157 [Triticum urartu]	83.0701	2.97592	4.80292	6.1081e-11	5.39384e-09	up
TRITD2Bv1G036540	unnamed protein product [Triticum aestivum];vacuolar-sorting receptor 1-like isoform X2 [Aegilops tauschii subsp. tauschii];vacuolar-sorting receptor 1-like isoform X1 [Aegilops tauschii subsp. tauschii];Vacuolar-sorting receptor 1 [Triticum urartu]	0.569567	24.0731	-5.40141	6.13724e-11	5.40056e-09	down
TRITD7Av1G167720	hypothetical protein TRIUR3_07382 [Triticum urartu]	97.1269	3.4632	4.8097	6.17711e-11	5.41663e-09	up
TRITD5Bv1G203250	subtilisin-like protease SBT1.7 [Aegilops tauschii subsp. tauschii];Subtilisin-like protease [Triticum urartu]	0.442008	18.9536	-5.42226	6.2649e-11	5.47093e-09	down
TRITD7Av1G050140	putative ubiquitin-like-specific protease 1B [Aegilops tauschii subsp. tauschii]	21.9051	0.76343	4.84263	6.28938e-11	5.47093e-09	up
TRITD6Av1G043730	translation factor GUF1 homolog, chloroplastic [Aegilops tauschii subsp. tauschii]	100.284	3.64911	4.7804	6.30447e-11	5.47093e-09	up
TRITD4Bv1G150920	heparanase-like protein 2 [Aegilops tauschii subsp. tauschii]	0.666396	28.2271	-5.40456	6.42674e-11	5.5578e-09	down
TRITD7Av1G003310	ferredoxin--NADP reductase, leaf isozyme, chloroplastic-like [Aegilops tauschii subsp. tauschii];Ferredoxin--NADP reductase, leaf isozyme, chloroplastic [Triticum urartu]	752.707	27.6974	4.76427	6.58661e-11	5.67648e-09	up
TRITD2Av1G271210	unnamed protein product [Triticum aestivum];Ribulose bisphosphate carboxylase/oxygenase activase, chloroplastic [Triticum urartu]	36.1302	1.29114	4.80649	6.82939e-11	5.86556e-09	up
TRITD1Av1G198630	pseudo histidine-containing phosphotransfer protein 5 [Aegilops tauschii subsp. tauschii]	61.3666	2.14537	4.83816	6.85841e-11	5.87038e-09	up
TRITD3Av1G155570	hypothetical protein TRIUR3_19698 [Triticum urartu]	264.074	9.62958	4.77733	6.96042e-11	5.93742e-09	up
TRITD7Av1G249880	ATP-dependent zinc metalloprotease FTSH 2, chloroplastic [Brachypodium distachyon];ATP-dependent zinc metalloprotease FTSH 2, chloroplastic [Triticum urartu];ATP-dependent zinc metalloprotease FTSH 2, chloroplastic [Aegilops tauschii subsp. tauschii]	856.416	31.8561	4.74867	7.24407e-11	6.14069e-09	up
TRITD1Av1G208510	prolycopene isomerase, chloroplastic [Aegilops tauschii subsp. tauschii];hypothetical protein TRIUR3_05726 [Triticum urartu]	58.5609	2.14332	4.77202	7.24767e-11	6.14069e-09	up
TRITD2Bv1G047890	chloroplast ferredoxin-dependent glutamate synthase [Triticum aestivum]	580.419	21.6234	4.74643	7.35645e-11	6.19639e-09	up
TRITD2Bv1G213460	unnamed protein product [Triticum aestivum];E3 ubiquitin-protein ligase RLIM-like [Aegilops tauschii subsp. tauschii]	68.26	2.49208	4.77562	7.36284e-11	6.19639e-09	up
TRITD6Av1G220570	protein C2-DOMAIN ABA-RELATED 5-like [Aegilops tauschii subsp. tauschii]	49.6797	1.73407	4.84042	7.41635e-11	6.21383e-09	up
TRITD5Av1G228050	L-type lectin-domain containing receptor kinase IV.2 [Triticum urartu]	13.9436	0.49008	4.83045	7.4331e-11	6.21383e-09	up
TRITD5Bv1G233070	uncharacterized protein LOC109765183 [Aegilops tauschii subsp. tauschii]	16.8067	0.610673	4.78249	7.48293e-11	6.23338e-09	up
TRITD7Av1G037810	F-box protein At5g67140-like isoform X1 [Aegilops tauschii subsp. tauschii];F-box protein At5g67140-like isoform X2 [Aegilops tauschii subsp. tauschii];F-box protein At5g67140-like [Aegilops tauschii subsp. tauschii]	55.9292	1.99958	4.80583	7.5062e-11	6.23338e-09	up
TRITD6Av1G138250	uncharacterized protein LOC109779950 [Aegilops tauschii subsp. tauschii]	77.5196	2.77476	4.80413	7.59686e-11	6.28785e-09	up
TRITD4Av1G036700	Protein FAR1-RELATED SEQUENCE 7 [Triticum urartu];uncharacterized protein LOC109761678 [Aegilops tauschii subsp. tauschii]	11.5406	0.405096	4.83231	7.71409e-11	6.35669e-09	up
TRITD1Av1G003480	methionine S-methyltransferase isoform X2 [Aegilops tauschii subsp. tauschii];Methionine S-methyltransferase [Triticum urartu];methionine S-methyltransferase isoform X1 [Aegilops tauschii subsp. tauschii];hypothetical protein TRIUR3_01074 [Triticum urartu]	73.9545	2.76389	4.74187	7.74904e-11	6.35669e-09	up
TRITD5Bv1G185000	protein PLASTID MOVEMENT IMPAIRED 1 [Aegilops tauschii subsp. tauschii];hypothetical protein TRIUR3_15090 [Triticum urartu]	10.7781	0.378348	4.83224	7.76622e-11	6.35669e-09	up
TRITD2Bv1G182040	ammonium transporter 1 member 1 [Aegilops tauschii subsp. tauschii]	25.4053	0.910582	4.8022	7.78142e-11	6.35669e-09	up
TRITD7Bv1G135850	phosphoenolpyruvate carboxylase 1-like [Aegilops tauschii subsp. tauschii]	29.7555	1.09835	4.75975	7.83766e-11	6.38184e-09	up
TRITD4Bv1G168850	cyclic dof factor 1-like [Aegilops tauschii subsp. tauschii]	28.914	1.03787	4.80007	7.94843e-11	6.45109e-09	up
TRITD4Av1G257700	Disease resistance protein RPM1 [Triticum urartu]	16.9699	0.624466	4.76421	8.06917e-11	6.52796e-09	up
TRITD3Av1G282090	hypothetical protein TRIUR3_01588 [Triticum urartu]	92.6245	3.3407	4.79317	8.21577e-11	6.62518e-09	up
TRITD1Bv1G041360	uncharacterized protein LOC109746720 [Aegilops tauschii subsp. tauschii]	468.014	17.6423	4.72944	8.28908e-11	6.64451e-09	up
TRITD5Bv1G027040	probable glucan 1,3-beta-glucosidase A [Aegilops tauschii subsp. tauschii];putative glucan 1,3-beta-glucosidase A [Triticum urartu]	103.109	3.85189	4.74246	8.29272e-11	6.64451e-09	up
TRITD5Bv1G243220	predicted protein [Hordeum vulgare subsp. vulgare];prolycopene isomerase, chloroplastic [Aegilops tauschii subsp. tauschii]	36.1531	1.33493	4.75929	8.36108e-11	6.67794e-09	up
TRITD3Bv1G007450	predicted protein [Hordeum vulgare subsp. vulgare];cysteine-rich receptor-like protein kinase 37 [Aegilops tauschii subsp. tauschii]	37.3067	1.38003	4.75667	8.54724e-11	6.80496e-09	up
TRITD0Uv1G023040	rust resistance kinase Lr10-like isoform X1 [Aegilops tauschii subsp. tauschii];predicted protein [Hordeum vulgare subsp. vulgare]	13.3966	0.49155	4.76838	8.83291e-11	7.01015e-09	up
TRITD2Bv1G220290	glutamate receptor 3.1-like isoform X1 [Aegilops tauschii subsp. tauschii]	49.3076	1.84978	4.73639	8.9668e-11	7.09396e-09	up
TRITD5Av1G015740	PM2 protein [Triticum aestivum]	8.63988	0.314089	4.78177	9.37124e-11	7.39061e-09	up
TRITD6Bv1G071240	probable peroxygenase 5 [Aegilops tauschii subsp. tauschii]	340.481	12.9409	4.71756	9.44507e-11	7.42549e-09	up
TRITD7Bv1G230480	powdery mildew resistance-related protein [Triticum urartu]	112.233	4.29529	4.70759	9.60321e-11	7.52622e-09	up
TRITD4Bv1G055730	alpha-L-arabinofuranosidase 1-like isoform X2 [Aegilops tauschii subsp. tauschii];alpha-L-arabinofuranosidase 1-like isoform X1 [Aegilops tauschii subsp. tauschii];Alpha-L-arabinofuranosidase 1 [Triticum urartu]	175.525	6.7388	4.70304	1.0127e-10	7.91202e-09	up
TRITD1Bv1G222580	RNA polymerase sigma factor sigE, chloroplastic/mitochondrial-like [Aegilops tauschii subsp. tauschii]	45.1609	1.70054	4.73101	1.02134e-10	7.95474e-09	up
TRITD7Bv1G070330	predicted protein [Hordeum vulgare subsp. vulgare];serine--glyoxylate aminotransferase [Brachypodium distachyon]	960.271	37.0713	4.69507	1.03235e-10	8.01555e-09	up
TRITD4Av1G188280	uncharacterized protein LOC109732805 [Aegilops tauschii subsp. tauschii]	95.4661	3.65438	4.70729	1.04432e-10	8.02653e-09	up
TRITD5Bv1G218750	Pleiotropic drug resistance protein 5 [Triticum urartu];predicted protein [Hordeum vulgare subsp. vulgare];ABC transporter G family member 48-like isoform X2 [Aegilops tauschii subsp. tauschii]	9.70767	0.356319	4.76788	1.04492e-10	8.02653e-09	up
TRITD7Av1G051400	3-oxoacyl-[acyl-carrier-protein] synthase I, chloroplastic [Aegilops tauschii subsp. tauschii];3-oxoacyl-[acyl-carrier-protein] synthase I, chloroplastic [Triticum urartu]	1.56478	62.1772	-5.31236	1.0494e-10	8.02653e-09	down
TRITD6Av1G215280	photosystem II 10 kDa polypeptide, chloroplastic [Aegilops tauschii subsp. tauschii];Photosystem II 10 kDa polypeptide, chloroplastic [Triticum urartu]	395.425	15.1692	4.70419	1.05034e-10	8.02653e-09	up
TRITD0Uv1G018410	1-deoxy-D-xylulose 5-phosphate reductoisomerase, chloroplastic [Aegilops tauschii subsp. tauschii];1-deoxy-D-xylulose 5-phosphate reductoisomerase, chloroplastic [Triticum urartu]	464.592	17.9617	4.69297	1.0519e-10	8.02653e-09	up
TRITD0Uv1G028890	prolycopene isomerase, chloroplastic [Aegilops tauschii subsp. tauschii]	59.2108	2.25968	4.71167	1.05296e-10	8.02653e-09	up
TRITD6Bv1G118710	photosynthetic NDH subunit of lumenal location 2, chloroplastic-like [Aegilops tauschii subsp. tauschii]	86.6784	3.2714	4.72769	1.07315e-10	8.14832e-09	up
TRITD5Bv1G010700	K(+) efflux antiporter 3, chloroplastic [Aegilops tauschii subsp. tauschii]	106.765	4.13429	4.69065	1.07544e-10	8.14832e-09	up
TRITD5Bv1G067170	histone deacetylase 14 isoform X1 [Aegilops tauschii subsp. tauschii];hypothetical protein TRIUR3_18154 [Triticum urartu]	59.5298	2.26829	4.71393	1.0883e-10	8.22096e-09	up
TRITD5Bv1G136410	uncharacterized protein LOC109757578 isoform X2 [Aegilops tauschii subsp. tauschii];uncharacterized protein LOC109757578 isoform X1 [Aegilops tauschii subsp. tauschii]	19.9508	0.73048	4.77146	1.1115e-10	8.36135e-09	up
TRITD6Av1G135150	4-hydroxy-3-methylbut-2-en-1-yl diphosphate synthase (ferredoxin), chloroplastic isoform X2 [Aegilops tauschii subsp. tauschii];4-hydroxy-3-methylbut-2-en-1-yl diphosphate synthase (ferredoxin), chloroplastic isoform X1 [Aegilops tauschii subsp. tauschii];4-hydroxy-3-methylbut-2-en-1-yl diphosphate synthase [Triticum urartu]	807.298	31.4224	4.68324	1.11356e-10	8.36135e-09	up
TRITD6Av1G170830	ubiquinol oxidase 2, mitochondrial-like [Aegilops tauschii subsp. tauschii];Alternative oxidase 1a, mitochondrial [Triticum urartu]	15.7015	0.581263	4.75557	1.13764e-10	8.51668e-09	up
TRITD4Av1G247800	Acid phosphatase 1 [Triticum urartu];stem 28 kDa glycoprotein-like [Aegilops tauschii subsp. tauschii]	1.6046	62.6194	-5.28632	1.14151e-10	8.5202e-09	down
TRITD3Av1G183240	probable glutamate carboxypeptidase 2 [Aegilops tauschii subsp. tauschii];unnamed protein product [Triticum aestivum]	10.5489	0.386696	4.76975	1.1857e-10	8.82378e-09	up
TRITD2Bv1G254740	uncharacterized protein LOC109768865 [Aegilops tauschii subsp. tauschii]	43.5411	1.66505	4.70874	1.1935e-10	8.85555e-09	up
TRITD2Av1G282600	ubiquinol oxidase 4, chloroplastic/chromoplastic [Aegilops tauschii subsp. tauschii]	322.43	12.6811	4.66824	1.24251e-10	9.192e-09	up
TRITD7Av1G225340	L-arabinokinase-like isoform X2 [Aegilops tauschii subsp. tauschii];L-arabinokinase-like isoform X1 [Aegilops tauschii subsp. tauschii]	0.348383	14.0451	-5.33325	1.25001e-10	9.22027e-09	down
TRITD7Bv1G180900	predicted protein [Hordeum vulgare subsp. vulgare]	165.451	6.4324	4.6849	1.28381e-10	9.44183e-09	up
TRITD1Av1G217520	1,2-dihydroxy-3-keto-5-methylthiopentene dioxygenase 4-like [Aegilops tauschii subsp. tauschii];1,2-dihydroxy-3-keto-5-methylthiopentene dioxygenase 4 [Triticum urartu]	373.841	14.7606	4.6626	1.29052e-10	9.46344e-09	up
TRITD6Av1G217360	KIN14B-interacting protein At4g14310 [Aegilops tauschii subsp. tauschii]	0.278678	11.0797	-5.31318	1.30282e-10	9.52575e-09	down
TRITD7Av1G036740	putative PDI-like protein [Triticum aestivum]	0.751779	29.3464	-5.28673	1.35087e-10	9.8484e-09	down
TRITD2Av1G278700	uncharacterized aarF domain-containing protein kinase At1g71810, chloroplastic [Aegilops tauschii subsp. tauschii];hypothetical protein TRIUR3_04048 [Triticum urartu]	20.2796	0.783004	4.69486	1.39672e-10	1.01531e-08	up
TRITD6Av1G044170	putative linoleate 9S-lipoxygenase 3 [Aegilops tauschii subsp. tauschii]	35.5032	1.39606	4.66852	1.41502e-10	1.02564e-08	up
TRITD7Bv1G228910	ATP-dependent zinc metalloprotease FTSH 1, chloroplastic isoform X1 [Brachypodium distachyon];ATP-dependent zinc metalloprotease FTSH 1, chloroplastic [Aegilops tauschii subsp. tauschii]	358.73	14.3293	4.64586	1.42717e-10	1.03147e-08	up
TRITD7Bv1G105900	RNA polymerase sigma factor sigA [Aegilops tauschii subsp. tauschii]	144.823	5.7841	4.64606	1.46371e-10	1.05484e-08	up
TRITD5Bv1G026630	homocysteine S-methyltransferase 3 [Aegilops tauschii subsp. tauschii]	7.91048	296.038	-5.22587	1.47988e-10	1.06344e-08	down
TRITD2Av1G027910	predicted protein [Hordeum vulgare subsp. vulgare]	0.743022	28.3106	-5.25179	1.49625e-10	1.07213e-08	down
TRITD4Av1G002080	3-ketoacyl-CoA synthase 10 [Aegilops tauschii subsp. tauschii]	0.869827	33.5011	-5.26734	1.51172e-10	1.08012e-08	down
TRITD2Bv1G119070	Peroxisomal (S)-2-hydroxy-acid oxidase GLO5 [Triticum urartu];peroxisomal (S)-2-hydroxy-acid oxidase GLO5 [Aegilops tauschii subsp. tauschii]	1340.7	54.1583	4.62966	1.57965e-10	1.12545e-08	up
TRITD6Av1G214540	thioredoxin-like protein CDSP32, chloroplastic [Aegilops tauschii subsp. tauschii]	391.605	15.8497	4.62687	1.62575e-10	1.15502e-08	up
TRITD1Av1G107020	predicted protein [Hordeum vulgare subsp. vulgare];hypothetical protein TRIUR3_05353 [Triticum urartu]	236.783	9.59138	4.62568	1.6526e-10	1.17078e-08	up
TRITD3Bv1G066700	unnamed protein product [Triticum aestivum]	1424.65	57.8662	4.62174	1.67187e-10	1.18109e-08	up
TRITD3Bv1G277830	unnamed protein product [Triticum aestivum]	19.5606	0.782701	4.64335	1.67977e-10	1.18334e-08	up
TRITD0Uv1G051970	PGR5-like protein 1A, chloroplastic [Aegilops tauschii subsp. tauschii]	606.265	24.6573	4.61986	1.69059e-10	1.18763e-08	up
TRITD2Av1G149810	Peroxidase 51 [Triticum urartu]	41.8965	1.64384	4.67169	1.71132e-10	1.19883e-08	up
TRITD3Bv1G085630	uncharacterized protein LOC109769107 [Aegilops tauschii subsp. tauschii]	41.0048	1.65095	4.63443	1.7991e-10	1.25681e-08	up
TRITD6Av1G194720	photosystem I chlorophyll a/b-binding protein 5, chloroplastic [Aegilops tauschii subsp. tauschii];Chlorophyll a-b binding protein P4, chloroplastic [Triticum urartu]	115.475	4.68711	4.62274	1.86299e-10	1.29783e-08	up
TRITD4Av1G010340	probable serine/threonine-protein kinase PBL16 [Aegilops tauschii subsp. tauschii]	32.7947	1.31754	4.63754	1.91611e-10	1.33074e-08	up
TRITD2Av1G028210	vacuolar-sorting receptor 1-like isoform X1 [Aegilops tauschii subsp. tauschii];Vacuolar-sorting receptor 1 [Triticum urartu]	0.539767	20.5286	-5.24915	1.92084e-10	1.33074e-08	down
TRITD6Av1G125770	photosynthetic NDH subunit of lumenal location 2, chloroplastic-like [Aegilops tauschii subsp. tauschii]	116.855	4.74364	4.62258	1.92618e-10	1.33076e-08	up
TRITD6Av1G037160	histone H2A-like [Aegilops tauschii subsp. tauschii]	1.70741	65.469	-5.26093	1.986e-10	1.36832e-08	down
TRITD4Av1G005220	cyclic dof factor 1-like [Aegilops tauschii subsp. tauschii];Dof zinc finger protein DOF5.5 [Triticum urartu]	49.1007	1.98112	4.63136	2.00482e-10	1.37751e-08	up
TRITD2Bv1G243580	unnamed protein product [Triticum aestivum];predicted protein [Hordeum vulgare subsp. vulgare];uncharacterized aarF domain-containing protein kinase At1g71810, chloroplastic [Aegilops tauschii subsp. tauschii];hypothetical protein TRIUR3_04048 [Triticum urartu]	37.0044	1.50285	4.62193	2.02549e-10	1.3879e-08	up
TRITD7Av1G276200	putative disease resistance RPP13-like protein 3 [Aegilops tauschii subsp. tauschii]	18.3911	0.742079	4.63129	2.03377e-10	1.38978e-08	up
TRITD7Bv1G230030	MYB-related protein [Triticum aestivum]	29.3432	1.17893	4.63747	2.06437e-10	1.40686e-08	up
TRITD5Av1G255390	unnamed protein product [Triticum aestivum]	21.0773	0.838652	4.65147	2.167e-10	1.4728e-08	up
TRITD1Bv1G054800	6-phosphofructo-2-kinase/fructose-2,6-bisphosphatase-like isoform X3 [Aegilops tauschii subsp. tauschii];6-phosphofructo-2-kinase/fructose-2,6-biphosphatase 1 [Triticum urartu];6-phosphofructo-2-kinase/fructose-2,6-bisphosphatase-like isoform X1 [Aegilops tauschii subsp. tauschii];6-phosphofructo-2-kinase/fructose-2,6-bisphosphatase-like isoform X2 [Aegilops tauschii subsp. tauschii]	345.823	14.4649	4.57941	2.21545e-10	1.50165e-08	up
TRITD5Bv1G043460	uncharacterized protein LOC109779419 [Aegilops tauschii subsp. tauschii]	58.8974	2.38107	4.62852	2.24538e-10	1.51784e-08	up
TRITD5Bv1G023660	cysteine-rich receptor-like protein kinase 10 [Aegilops tauschii subsp. tauschii];cysteine-rich receptor-like protein kinase 26 [Aegilops tauschii subsp. tauschii];L-type lectin-domain containing receptor kinase IX.1-like [Aegilops tauschii subsp. tauschii];L-type lectin-domain containing receptor kinase IX.1 [Triticum urartu]	4.65679	0.184035	4.66128	2.29883e-10	1.5498e-08	up
TRITD6Bv1G222760	putative transporter arsB [Aegilops tauschii subsp. tauschii];Putative transporter arsB [Triticum urartu];predicted protein [Hordeum vulgare subsp. vulgare]	19.9628	0.808552	4.62583	2.43348e-10	1.63617e-08	up
TRITD6Av1G005320	linolenate hydroperoxide lyase, chloroplastic [Aegilops tauschii subsp. tauschii]	15.4109	0.613857	4.6499	2.45129e-10	1.64125e-08	up
TRITD4Av1G185210	predicted protein [Hordeum vulgare subsp. vulgare];4-hydroxy-3-methylbut-2-enyl diphosphate reductase [Triticum urartu]	534.583	22.6163	4.56298	2.45411e-10	1.64125e-08	up
TRITD6Bv1G212980	thioredoxin-like protein CDSP32, chloroplastic [Aegilops tauschii subsp. tauschii]	514.483	21.7713	4.56263	2.46849e-10	1.64647e-08	up
TRITD5Av1G236860	calcium-dependent protein kinase 7-like [Aegilops tauschii subsp. tauschii];Calcium-dependent protein kinase isoform 11 [Triticum urartu]	1.72073	62.0063	-5.17132	2.4863e-10	1.6504e-08	down
TRITD7Bv1G039240	UDP-glycosyltransferase 73C5-like [Aegilops tauschii subsp. tauschii];hypothetical protein TRIUR3_32422 [Triticum urartu]	17.9205	0.724255	4.62897	2.48755e-10	1.6504e-08	up
TRITD6Bv1G034710	probable sodium/metabolite cotransporter BASS3, chloroplastic [Aegilops tauschii subsp. tauschii]	88.3866	3.70402	4.57666	2.58273e-10	1.70903e-08	up
TRITD6Bv1G150270	SPX domain-containing membrane protein Os02g45520 [Aegilops tauschii subsp. tauschii]	24.2585	1.00752	4.58962	2.6367e-10	1.74015e-08	up
TRITD4Av1G168510	hypothetical protein TRIUR3_12677 [Triticum urartu]	154.809	6.55016	4.56282	2.66984e-10	1.7574e-08	up
TRITD1Bv1G217820	uncharacterized protein LOC109764809 [Aegilops tauschii subsp. tauschii]	62.914	2.55648	4.62115	2.69541e-10	1.76959e-08	up
TRITD7Av1G265290	predicted protein [Hordeum vulgare subsp. vulgare];uncharacterized protein LOC109782795 [Aegilops tauschii subsp. tauschii]	1.121	39.7168	-5.14689	2.82336e-10	1.84875e-08	down
TRITD7Av1G265970	uncharacterized methyltransferase At2g41040, chloroplastic-like [Aegilops tauschii subsp. tauschii];uncharacterized methyltransferase At2g41040, chloroplastic-like isoform X2 [Aegilops tauschii subsp. tauschii];hypothetical protein TRIUR3_02804 [Triticum urartu]	127.452	5.41393	4.55713	2.84108e-10	1.85201e-08	up
TRITD4Av1G007150	BEL1-like homeodomain protein 7 [Aegilops tauschii subsp. tauschii];BEL1-like homeodomain protein 6 [Triticum urartu]	19.0234	0.787129	4.59503	2.84311e-10	1.85201e-08	up
TRITD3Av1G210150	probable LRR receptor-like serine/threonine-protein kinase At1g06840 [Aegilops tauschii subsp. tauschii];unnamed protein product [Triticum aestivum];predicted protein, partial [Hordeum vulgare subsp. vulgare]	10.2052	0.420871	4.59978	2.91011e-10	1.89074e-08	up
TRITD7Av1G030140	predicted protein [Hordeum vulgare subsp. vulgare];Disease resistance protein RGA2 [Triticum urartu]	8.29204	0.337737	4.61776	2.99978e-10	1.94397e-08	up
TRITD5Av1G208030	CCG-binding protein 1 [Aegilops tauschii subsp. tauschii];hypothetical protein TRIUR3_01279 [Triticum urartu]	284.025	12.2028	4.54074	3.01335e-10	1.94622e-08	up
TRITD5Bv1G024210	light-inducible protein CPRF2-like isoform X1 [Aegilops tauschii subsp. tauschii]	465.063	20.1091	4.53151	3.01878e-10	1.94622e-08	up
TRITD2Bv1G194500	pentatricopeptide repeat-containing protein At5g13770, chloroplastic [Aegilops tauschii subsp. tauschii]	22.1648	0.920657	4.58947	3.06136e-10	1.96472e-08	up
TRITD5Bv1G035550	probable LRR receptor-like serine/threonine-protein kinase At3g47570 [Aegilops tauschii subsp. tauschii];probable LRR receptor-like serine/threonine-protein kinase At3g47570 isoform X1 [Aegilops tauschii subsp. tauschii]	9.92	0.410888	4.59353	3.06776e-10	1.96472e-08	up
TRITD2Bv1G112190	tetratricopeptide repeat containing protein [Triticum monococcum]	428.162	18.5385	4.52956	3.07873e-10	1.96472e-08	up
TRITD5Bv1G225320	chaperonin-like RbcX protein 2, chloroplastic [Aegilops tauschii subsp. tauschii]	493.043	21.3474	4.52958	3.0788e-10	1.96472e-08	up
TRITD6Av1G088760	uncharacterized protein LOC109774684 isoform X9 [Aegilops tauschii subsp. tauschii];hypothetical protein TRIUR3_30205 [Triticum urartu];uncharacterized protein LOC109774684 isoform X8 [Aegilops tauschii subsp. tauschii];uncharacterized protein LOC109774684 isoform X7 [Aegilops tauschii subsp. tauschii];uncharacterized protein LOC109774684 isoform X2 [Aegilops tauschii subsp. tauschii]	408.146	17.7167	4.5259	3.15447e-10	2.00612e-08	up
TRITD4Bv1G172850	3-ketoacyl-CoA synthase 10 [Aegilops tauschii subsp. tauschii]	0.791562	28.0829	-5.14884	3.15968e-10	2.00612e-08	down
TRITD5Av1G112160	mitogen-activated protein kinase [Triticum aestivum];putative serine/threonine-protein kinase WNK8 [Triticum urartu]	38.5632	1.6462	4.55002	3.18384e-10	2.01635e-08	up
TRITD2Bv1G027120	putative disease resistance protein At1g50180 [Aegilops tauschii subsp. tauschii]	36.4798	1.54705	4.5595	3.22633e-10	2.03811e-08	up
TRITD6Av1G156510	aquaporin [Triticum aestivum]	0.974366	35.6608	-5.19373	3.29363e-10	2.0754e-08	down
TRITD7Bv1G114990	hypothetical protein TRIUR3_33647 [Triticum urartu];factor of DNA methylation 1-like isoform X1 [Aegilops tauschii subsp. tauschii]	5.60496	192.305	-5.10055	3.32428e-10	2.08946e-08	down
TRITD6Av1G021340	probable adenylate kinase 5, chloroplastic isoform X1 [Aegilops tauschii subsp. tauschii]	59.6897	2.5692	4.53809	3.40746e-10	2.13639e-08	up
TRITD4Bv1G023170	serine hydroxymethyltransferase 1, mitochondrial [Aegilops tauschii subsp. tauschii];serine/threonine-protein kinase SMG1-like [Aegilops tauschii subsp. tauschii];Serine hydroxymethyltransferase, mitochondrial [Triticum urartu]	260.403	11.4234	4.51069	3.42361e-10	2.14117e-08	up
TRITD6Bv1G154910	uncharacterized protein LOC109774657 [Aegilops tauschii subsp. tauschii]	43.6432	1.86663	4.54725	3.43866e-10	2.14523e-08	up
TRITD2Av1G260790	Sr21 [Triticum monococcum];unnamed protein product [Triticum aestivum]	12.8913	0.557837	4.5304	3.67978e-10	2.28996e-08	up
TRITD1Av1G092270	protein NRT1/ PTR FAMILY 5.2-like [Aegilops tauschii subsp. tauschii];Peptide transporter PTR3-A [Triticum urartu]	15.8236	0.673148	4.55501	3.69988e-10	2.29677e-08	up
TRITD3Av1G152570	putative carbonic anhydrase [Secale cereale x Triticum turgidum subsp. durum]	1942.34	85.9624	4.49795	3.72615e-10	2.30736e-08	up
TRITD0Uv1G052070	glycerate dehydrogenase [Aegilops tauschii subsp. tauschii];Glycerate dehydrogenase [Triticum urartu]	120.829	5.3123	4.50748	3.75223e-10	2.31561e-08	up
TRITD6Av1G169310	uncharacterized protein LOC109774657 [Aegilops tauschii subsp. tauschii];predicted protein, partial [Hordeum vulgare subsp. vulgare]	20.3702	0.874412	4.542	3.75793e-10	2.31561e-08	up
TRITD5Av1G021980	transcription factor PIF4-like [Aegilops tauschii subsp. tauschii]	37.4551	1.60567	4.54391	3.77563e-10	2.32081e-08	up
TRITD2Av1G248170	acyclic sesquiterpene synthase-like isoform X2 [Aegilops tauschii subsp. tauschii];acyclic sesquiterpene synthase-like isoform X1 [Aegilops tauschii subsp. tauschii];unnamed protein product [Triticum aestivum];Acyclic sesquiterpene synthase [Triticum urartu]	102.255	4.51972	4.49979	3.7884e-10	2.32297e-08	up
TRITD3Av1G224650	unnamed protein product [Triticum aestivum]	40.3843	1.70667	4.56454	3.83295e-10	2.34455e-08	up
TRITD3Av1G222450	conserved hypothetical protein, expressed [Triticum aestivum]	23.7503	1.02463	4.53477	4.24035e-10	2.58744e-08	up
TRITD0Uv1G021050	inactive anthranilate O-methyltransferase 1-like [Aegilops tauschii subsp. tauschii]	29.8622	1.28853	4.53452	4.27605e-10	2.60289e-08	up
TRITD1Av1G221680	hypothetical protein TRIUR3_18459 [Triticum urartu]	823.302	36.8183	4.48293	4.39792e-10	2.67059e-08	up
TRITD6Av1G017370	ubiquitin-conjugating enzyme E2 28-like [Aegilops tauschii subsp. tauschii]	61.4208	2.65228	4.53342	4.42471e-10	2.68037e-08	up
TRITD7Bv1G198410	ATP-dependent zinc metalloprotease FTSH 2, chloroplastic [Aegilops tauschii subsp. tauschii]	909.652	41.0331	4.47046	4.4503e-10	2.68938e-08	up
TRITD7Av1G255830	aspartyl protease family protein At5g10770-like [Aegilops tauschii subsp. tauschii];aspartyl protease family protein At5g10770-like isoform X1 [Aegilops tauschii subsp. tauschii];Aspartic proteinase nepenthesin-2 [Triticum urartu];Aspartic proteinase nepenthesin-1 [Triticum urartu]	13.1891	0.577972	4.5122	4.72571e-10	2.84894e-08	up
TRITD2Bv1G001760	putative disease resistance protein RGA3 [Aegilops tauschii subsp. tauschii];unnamed protein product [Triticum aestivum];Putative disease resistance protein RGA3 [Triticum urartu]	15.3472	0.69061	4.47396	4.8684e-10	2.92793e-08	up
TRITD4Av1G187330	uncharacterized protein LOC109781425 [Aegilops tauschii subsp. tauschii]	70.9263	3.15527	4.49048	4.90468e-10	2.94269e-08	up
TRITD4Av1G018670	probable 2-oxoglutarate-dependent dioxygenase AOP1.2 [Aegilops tauschii subsp. tauschii];1-aminocyclopropane-1-carboxylate oxidase-like protein 9 [Triticum urartu]	2.1719	72.8163	-5.06724	5.00484e-10	2.99562e-08	down
TRITD5Av1G192770	protein PLASTID MOVEMENT IMPAIRED 1 [Aegilops tauschii subsp. tauschii];hypothetical protein TRIUR3_15090 [Triticum urartu]	18.1841	0.813455	4.48247	5.16622e-10	3.08485e-08	up
TRITD2Av1G136220	peroxisomal (S)-2-hydroxy-acid oxidase GLO5 [Aegilops tauschii subsp. tauschii];Peroxisomal (S)-2-hydroxy-acid oxidase GLO5 [Triticum urartu]	1281.9	58.788	4.44662	5.19425e-10	3.09422e-08	up
TRITD7Bv1G159400	fructose-bisphosphate aldolase 5, cytosolic-like [Aegilops tauschii subsp. tauschii];Fructose-bisphosphate aldolase, cytoplasmic isozyme 1 [Triticum urartu]	304.526	13.9481	4.44842	5.21009e-10	3.0963e-08	up
TRITD6Av1G189410	photosynthetic NDH subunit of subcomplex B 4, chloroplastic [Aegilops tauschii subsp. tauschii];hypothetical protein TRIUR3_28502 [Triticum urartu]	203.136	9.227	4.46044	5.25874e-10	3.11782e-08	up
TRITD7Av1G038750	protein DETOXIFICATION 27-like isoform X1 [Aegilops tauschii subsp. tauschii]	37.3982	1.6866	4.47078	5.61046e-10	3.31851e-08	up
TRITD7Av1G079910	Epoxide hydrolase 2 [Triticum urartu];uncharacterized protein LOC109759713 [Aegilops tauschii subsp. tauschii]	1.348	45.1103	-5.06456	5.75025e-10	3.39319e-08	down
TRITD3Av1G239060	unnamed protein product [Triticum aestivum];hypothetical protein TRIUR3_23508 [Triticum urartu]	40.7407	1.87658	4.44029	5.93594e-10	3.49454e-08	up
TRITD3Bv1G164450	unnamed protein product [Triticum aestivum];probable glutamate carboxypeptidase 2 [Aegilops tauschii subsp. tauschii]	69.4795	3.20753	4.43705	5.95935e-10	3.5001e-08	up
TRITD1Bv1G164920	coiled-coil domain-containing protein 115-like [Aegilops tauschii subsp. tauschii]	46.1658	2.09749	4.46009	6.04763e-10	3.54365e-08	up
TRITD7Bv1G184270	copper transport protein ATX1-like [Aegilops tauschii subsp. tauschii]	62.9751	2.78028	4.50148	6.221e-10	3.63675e-08	up
TRITD3Bv1G022560	Putative disease resistance protein RGA4 [Triticum urartu];unnamed protein product [Triticum aestivum];Putative disease resistance protein RGA3 [Triticum urartu];putative disease resistance protein RGA3, partial [Aegilops tauschii subsp. tauschii]	4.30834	0.193475	4.47691	6.37843e-10	3.72011e-08	up
TRITD2Av1G005930	unnamed protein product [Triticum aestivum]	62.9339	2.82922	4.47536	6.40179e-10	3.72507e-08	up
TRITD3Av1G131770	uncharacterized protein LOC109740940 [Aegilops tauschii subsp. tauschii]	199.452	9.33111	4.41785	6.45517e-10	3.74744e-08	up
TRITD7Bv1G106800	hypothetical protein TRIUR3_33886 [Triticum urartu]	241.96	11.2984	4.42057	6.53152e-10	3.783e-08	up
TRITD5Av1G240570	boron transporter [Hordeum vulgare]	20.1393	0.90787	4.47138	6.54902e-10	3.7844e-08	up
TRITD1Av1G164280	tubulin beta-1 chain [Aegilops tauschii subsp. tauschii];RecName: Full=Tubulin beta-1 chain; AltName: Full=Beta-1-tubulin;uncharacterized protein LOC100272336 isoform X1 [Zea mays];beta tubulin 6 [Hordeum vulgare subsp. vulgare]	1.95418	63.1378	-5.01387	6.60325e-10	3.80016e-08	down
TRITD2Av1G140810	potassium transporter 22-like [Aegilops tauschii subsp. tauschii]	15.5715	0.710785	4.45335	6.6066e-10	3.80016e-08	up
TRITD3Bv1G201960	predicted protein [Hordeum vulgare subsp. vulgare];histone H2B.5 [Aegilops tauschii subsp. tauschii]	3.27965	107.241	-5.03117	6.63513e-10	3.80784e-08	down
TRITD3Av1G277710	Transcription factor MYB1R1 [Triticum urartu]	86.6723	3.86661	4.48643	6.67748e-10	3.82339e-08	up
TRITD4Bv1G133560	phosphoenolpyruvate carboxykinase (ATP)-like [Aegilops tauschii subsp. tauschii];phosphoenolpyruvate carboxykinase, partial [Bromus hordeaceus]	13.1337	0.592	4.47154	6.73901e-10	3.84983e-08	up
TRITD3Bv1G231240	conserved hypothetical protein, expressed [Triticum aestivum]	104.827	4.89298	4.42115	6.81806e-10	3.88614e-08	up
TRITD2Bv1G249480	ubiquinol oxidase 4, chloroplastic/chromoplastic [Aegilops tauschii subsp. tauschii]	148.856	7.00624	4.40913	6.853e-10	3.8972e-08	up
TRITD6Av1G162900	uncharacterized protein LOC109750306 isoform X1 [Aegilops tauschii subsp. tauschii]	32.2044	1.48992	4.43396	6.90294e-10	3.91671e-08	up
TRITD3Bv1G066800	uncharacterized protein LOC109769097 isoform X1 [Aegilops tauschii subsp. tauschii];uncharacterized protein LOC109769097 isoform X2 [Aegilops tauschii subsp. tauschii];predicted protein [Hordeum vulgare subsp. vulgare]	54.9025	2.58675	4.40766	6.9491e-10	3.934e-08	up
TRITD4Av1G156360	sanguinarine reductase-like [Aegilops tauschii subsp. tauschii]	104.62	4.89813	4.41678	7.01412e-10	3.96187e-08	up
TRITD5Av1G197900	protein YABBY 2-like isoform X1 [Aegilops tauschii subsp. tauschii];protein YABBY 2-like isoform X2 [Aegilops tauschii subsp. tauschii];Protein YABBY 2 [Triticum urartu];predicted protein [Hordeum vulgare subsp. vulgare]	4.57772	147.292	-5.0079	7.1532e-10	4.03135e-08	down
TRITD7Bv1G146430	Enoyl-[acyl-carrier-protein] reductase [NADH], chloroplastic [Triticum urartu]	1.89358	60.8593	-5.00629	7.27145e-10	4.0888e-08	down
TRITD3Av1G000410	rust resistance kinase Lr10-like [Aegilops tauschii subsp. tauschii];rust resistance kinase Lr10-like isoform X2 [Aegilops tauschii subsp. tauschii];predicted protein [Hordeum vulgare subsp. vulgare]	5.32848	0.23788	4.48542	7.39836e-10	4.15086e-08	up
TRITD7Bv1G173940	uncharacterized protein LOC109759353 [Aegilops tauschii subsp. tauschii]	1.41045	45.2113	-5.00246	7.48114e-10	4.18794e-08	down
TRITD5Bv1G172450	endoglucanase 24 [Aegilops tauschii subsp. tauschii]	0.692996	22.5529	-5.02433	7.55042e-10	4.21731e-08	down
TRITD7Bv1G021300	thiosulfate sulfurtransferase 18-like isoform X3 [Aegilops tauschii subsp. tauschii]	1.64736	53.9258	-5.03275	7.58306e-10	4.22612e-08	down
TRITD1Bv1G167400	hypothetical protein EUGRSUZ_J02062, partial [Eucalyptus grandis];LOW QUALITY PROTEIN: hypothetical protein SETIT_3G212100v2 [Setaria italica];Histone H4 [Triticum urartu];unnamed protein product, partial [Vitis vinifera]	4.18837	135.077	-5.01125	7.77835e-10	4.32535e-08	down
TRITD0Uv1G054620	glycerate dehydrogenase [Aegilops tauschii subsp. tauschii];predicted protein [Hordeum vulgare subsp. vulgare]	2247.79	107.772	4.38244	7.85729e-10	4.35958e-08	up
TRITD3Av1G038850	probable serine incorporator isoform X1 [Aegilops tauschii subsp. tauschii];probable serine incorporator isoform X2 [Aegilops tauschii subsp. tauschii];predicted protein [Hordeum vulgare subsp. vulgare];unnamed protein product [Triticum aestivum]	20.5007	0.935975	4.45306	7.95919e-10	4.40637e-08	up
TRITD6Bv1G125340	uncharacterized membrane protein At3g27390-like isoform X1 [Aegilops tauschii subsp. tauschii];uncharacterized membrane protein At3g27390 isoform X1 [Brachypodium distachyon];uncharacterized membrane protein At3g27390-like isoform X2 [Aegilops tauschii subsp. tauschii];hypothetical protein TRIUR3_21662 [Triticum urartu]	14.9982	0.689083	4.44397	8.26717e-10	4.56679e-08	up
TRITD6Bv1G179660	predicted protein [Hordeum vulgare subsp. vulgare];hypothetical protein TRIUR3_28502 [Triticum urartu]	204.381	9.75307	4.38926	8.2919e-10	4.57039e-08	up
TRITD4Bv1G056620	zeaxanthin epoxidase, chloroplastic [Aegilops tauschii subsp. tauschii]	250.638	12.0376	4.37998	8.54699e-10	4.70066e-08	up
TRITD1Av1G180260	hypothetical protein TRIUR3_23522 [Triticum urartu];UTP--glucose-1-phosphate uridylyltransferase 3, chloroplastic [Aegilops tauschii subsp. tauschii]	24.5725	1.17027	4.39213	8.90279e-10	4.88562e-08	up
TRITD1Bv1G059510	predicted protein [Hordeum vulgare subsp. vulgare];Phosphoenolpyruvate/phosphate translocator 3, chloroplastic [Triticum urartu]	41.7612	1.97759	4.40034	9.04555e-10	4.95313e-08	up
TRITD6Bv1G224930	Sr13 [Triticum aestivum];Sr13 [Triticum turgidum subsp. durum]	11.8949	0.558298	4.41317	9.16423e-10	5.00718e-08	up
TRITD1Bv1G125280	probable methyltransferase PMT21 [Aegilops tauschii subsp. tauschii];putative methyltransferase PMT21 [Triticum urartu]	0.935111	29.432	-4.97611	9.24823e-10	5.03535e-08	down
TRITD4Bv1G028520	photosynthetic NDH subunit of subcomplex B 1, chloroplastic [Aegilops tauschii subsp. tauschii]	107.378	5.20443	4.36681	9.25593e-10	5.03535e-08	up
TRITD2Bv1G201500	unnamed protein product [Triticum aestivum];prolyl endopeptidase-like [Aegilops tauschii subsp. tauschii]	69.7862	3.39639	4.36087	9.64559e-10	5.23597e-08	up
TRITD3Av1G249930	predicted protein [Hordeum vulgare subsp. vulgare];hypothetical protein TRIUR3_15836 [Triticum urartu]	35.9937	1.69656	4.40706	9.7381e-10	5.27477e-08	up
TRITD4Av1G232270	uncharacterized protein LOC109784981 isoform X2 [Aegilops tauschii subsp. tauschii];uncharacterized protein LOC109784981 isoform X1 [Aegilops tauschii subsp. tauschii];Iron-sulfur assembly protein IscA, chloroplastic [Triticum urartu]	327.615	16.0485	4.35149	9.94122e-10	5.37318e-08	up
TRITD3Bv1G014430	LEAF RUST 10 DISEASE-RESISTANCE LOCUS RECEPTOR-LIKE PROTEIN KINASE-like 1.2 isoform X1 [Aegilops tauschii subsp. tauschii];LEAF RUST 10 DISEASE-RESISTANCE LOCUS RECEPTOR-LIKE PROTEIN KINASE-like 1.2 isoform X2 [Aegilops tauschii subsp. tauschii];unnamed protein product [Triticum aestivum];LEAF RUST 10 DISEASE-RESISTANCE LOCUS RECEPTOR-LIKE PROTEIN KINASE-like 1.2 isoform X5 [Aegilops tauschii sub…	3.41391	0.155732	4.45429	1.00034e-09	5.39518e-08	up
TRITD6Bv1G158650	uncharacterized methyltransferase At1g78140, chloroplastic-like [Aegilops tauschii subsp. tauschii]	27.6789	1.30505	4.40661	1.0037e-09	5.40166e-08	up
TRITD2Bv1G182610	TPA_inf: caleosin [Triticum aestivum]	4.78313	146.383	-4.93565	1.07946e-09	5.78698e-08	down
TRITD7Av1G114040	geraniol 8-hydroxylase-like [Aegilops tauschii subsp. tauschii];Cytochrome P450 76C1 [Triticum urartu]	14.07	0.666445	4.39999	1.07991e-09	5.78698e-08	up
TRITD7Av1G086080	uncharacterized protein LOC109745073 isoform X2 [Aegilops tauschii subsp. tauschii];protein MICRORCHIDIA 6-like isoform X3 [Aegilops tauschii subsp. tauschii];uncharacterized protein LOC109745073 isoform X1 [Aegilops tauschii subsp. tauschii]	0.408916	12.8412	-4.97284	1.0999e-09	5.88154e-08	down
TRITD6Bv1G038690	aspartic proteinase Asp1-like [Aegilops tauschii subsp. tauschii];Aspartic proteinase Asp1 [Triticum urartu]	3.44194	104.944	-4.93026	1.10511e-09	5.89684e-08	down
TRITD1Bv1G142330	7-hydroxymethyl chlorophyll a reductase, chloroplastic isoform X2 [Aegilops tauschii subsp. tauschii];hypothetical protein TRIUR3_14417 [Triticum urartu]	91.7074	4.51506	4.34422	1.10934e-09	5.90684e-08	up
TRITD1Av1G035170	predicted protein [Hordeum vulgare subsp. vulgare]	57.4686	2.8071	4.35562	1.14736e-09	6.09634e-08	up
TRITD7Av1G001700	uncharacterized protein LOC109745795 [Aegilops tauschii subsp. tauschii];hypothetical protein TRIUR3_08849 [Triticum urartu]	15.0243	0.721248	4.38066	1.15848e-09	6.14238e-08	up
TRITD4Av1G227140	uncharacterized protein LOC109748823 [Aegilops tauschii subsp. tauschii]	68.1001	3.33858	4.35035	1.17694e-09	6.2271e-08	up
TRITD1Av1G199100	ABC transporter A family member 7-like [Aegilops tauschii subsp. tauschii];ABCA4, partial [Triticum polonicum];ABC transporter A family member 7 [Triticum urartu]	7.25318	0.345695	4.39104	1.18426e-09	6.25263e-08	up
TRITD4Bv1G156470	Auxilin-related protein 2 [Triticum urartu];J domain-containing protein required for chloroplast accumulation response 1-like isoform X1 [Aegilops tauschii subsp. tauschii]	9.4292	0.437709	4.42909	1.19677e-09	6.30544e-08	up
TRITD2Bv1G190220	NAD(P)H-quinone oxidoreductase subunit M, chloroplastic [Aegilops tauschii subsp. tauschii]	41.2097	1.98032	4.37918	1.23527e-09	6.4946e-08	up
TRITD7Av1G111100	traB domain-containing protein isoform X2 [Aegilops tauschii subsp. tauschii];traB domain-containing protein isoform X1 [Aegilops tauschii subsp. tauschii]	39.0928	1.91286	4.3531	1.25156e-09	6.56343e-08	up
TRITD7Av1G094290	LOW QUALITY PROTEIN: psbP domain-containing protein 3, chloroplastic [Aegilops tauschii subsp. tauschii]	46.7249	2.27452	4.36056	1.25603e-09	6.56343e-08	up
TRITD3Av1G248760	unnamed protein product [Triticum aestivum];metacaspase-1-like [Aegilops tauschii subsp. tauschii];Metacaspase-1 [Triticum urartu]	244.438	12.2806	4.31502	1.25621e-09	6.56343e-08	up
TRITD5Bv1G165340		54.0486	2.60922	4.37257	1.26348e-09	6.58768e-08	up
TRITD6Bv1G033210	probable adenylate kinase 5, chloroplastic isoform X1 [Aegilops tauschii subsp. tauschii];predicted protein [Hordeum vulgare subsp. vulgare]	59.4775	2.96416	4.32665	1.27008e-09	6.60512e-08	up
TRITD5Bv1G209730	predicted protein [Hordeum vulgare subsp. vulgare];transcription factor PIF5-like [Aegilops tauschii subsp. tauschii]	50.2469	2.46363	4.35018	1.27209e-09	6.60512e-08	up
TRITD7Bv1G140100	haloacid dehalogenase-like hydrolase domain-containing protein At3g48420 isoform X2 [Aegilops tauschii subsp. tauschii]	229.586	11.5749	4.30996	1.27863e-09	6.62535e-08	up
TRITD2Av1G214160	psbP domain-containing protein 4, chloroplastic isoform X1 [Aegilops tauschii subsp. tauschii];psbP domain-containing protein 4, chloroplastic isoform X2 [Aegilops tauschii subsp. tauschii];PsbP domain-containing protein 4, chloroplastic [Triticum urartu]	214.524	10.8229	4.30897	1.31596e-09	6.80473e-08	up
TRITD2Av1G255580	33 kDa ribonucleoprotein, chloroplastic [Aegilops tauschii subsp. tauschii]	100.855	5.05483	4.31848	1.33944e-09	6.91188e-08	up
TRITD4Av1G208440	PGR5-like protein 1A, chloroplastic [Brachypodium distachyon];hypothetical protein TRIUR3_31517 [Triticum urartu];PGR5-like protein 1A, chloroplastic [Aegilops tauschii subsp. tauschii];hypothetical protein C2845_PM01G49350 [Panicum miliaceum]	373.696	18.984	4.29901	1.35855e-09	6.99611e-08	up
TRITD1Av1G206600	serine/threonine-protein kinase STN7, chloroplastic [Aegilops tauschii subsp. tauschii]	329.205	16.7426	4.29739	1.36723e-09	7.0264e-08	up
TRITD5Bv1G150790	predicted protein [Hordeum vulgare subsp. vulgare]	87.8793	4.3845	4.32504	1.37989e-09	7.07694e-08	up
TRITD4Av1G054720	hypothetical protein TRIUR3_04864 [Triticum urartu]	2.77662	82.92	-4.90032	1.4046e-09	7.18897e-08	down
TRITD3Av1G021770	Retinol dehydrogenase 14 [Triticum urartu];short-chain dehydrogenase TIC 32, chloroplastic-like isoform X2 [Aegilops tauschii subsp. tauschii];short-chain dehydrogenase TIC 32, chloroplastic-like isoform X1 [Aegilops tauschii subsp. tauschii]	2.51365	75.3039	-4.90487	1.42032e-09	7.25461e-08	down
TRITD1Av1G111900	folylpolyglutamate synthase-like isoform X1 [Aegilops tauschii subsp. tauschii]	13.4716	0.65444	4.36351	1.45525e-09	7.41793e-08	up
TRITD7Av1G180410	uncharacterized protein LOC109761216 [Aegilops tauschii subsp. tauschii];hypothetical protein TRIUR3_23096 [Triticum urartu]	1.46393	44.6843	-4.93185	1.48482e-09	7.55331e-08	down
TRITD7Av1G088270	tricin synthase 1-like [Aegilops tauschii subsp. tauschii]	2.61977	77.9872	-4.89573	1.51292e-09	7.68065e-08	down
TRITD4Av1G252450	4-hydroxyphenylacetaldehyde oxime monooxygenase-like [Aegilops tauschii subsp. tauschii]	32.2724	1.62782	4.30929	1.53701e-09	7.7872e-08	up
TRITD7Bv1G003970	GDSL esterase/lipase At5g45910-like [Aegilops tauschii subsp. tauschii]	90.3594	4.62154	4.28923	1.59551e-09	8.053e-08	up
TRITD3Av1G080260	uncharacterized protein LOC109769107 [Aegilops tauschii subsp. tauschii]	22.6279	1.14521	4.30442	1.59589e-09	8.053e-08	up
TRITD2Av1G113810	tetratricopeptide repeat containing protein [Triticum monococcum]	587.707	30.3858	4.27363	1.59997e-09	8.05737e-08	up
TRITD2Av1G139020	uncharacterized oxidoreductase At1g06690, chloroplastic-like [Aegilops tauschii subsp. tauschii]	126.268	6.49019	4.28209	1.61073e-09	8.09531e-08	up
TRITD2Bv1G045260	uncharacterized protein LOC109743166 [Aegilops tauschii subsp. tauschii]	30.4579	1.51783	4.32673	1.64539e-09	8.25294e-08	up
TRITD4Bv1G031110	predicted protein [Hordeum vulgare subsp. vulgare];hypothetical protein TRIUR3_12677 [Triticum urartu]	140.954	7.26318	4.27848	1.65367e-09	8.27792e-08	up
TRITD7Av1G046880	phospholipid hydroperoxide glutathione peroxidase 1, chloroplastic-like [Aegilops tauschii subsp. tauschii]	400.973	20.7962	4.26912	1.65703e-09	8.2782e-08	up
TRITD3Av1G239120	uncharacterized protein LOC109740791 [Aegilops tauschii subsp. tauschii]	2962.93	154.077	4.2653	1.67685e-09	8.36058e-08	up
TRITD2Av1G228580	unnamed protein product [Triticum aestivum];Kinesin-related protein 11 [Triticum urartu];kinesin-like protein KIN-7F [Aegilops tauschii subsp. tauschii]	0.306569	9.28885	-4.92122	1.6851e-09	8.38507e-08	down
TRITD2Av1G282260	unnamed protein product [Triticum aestivum]	47.339	2.37371	4.31781	1.69038e-09	8.39469e-08	up
TRITD4Bv1G179090	uncharacterized protein LOC109748823 [Aegilops tauschii subsp. tauschii]	65.6626	3.3461	4.29452	1.71042e-09	8.47742e-08	up
TRITD6Bv1G159090	DNA-binding protein SMUBP-2-like [Aegilops tauschii subsp. tauschii];predicted protein [Hordeum vulgare subsp. vulgare]	29.9283	1.53729	4.28305	1.73237e-09	8.54713e-08	up
TRITD7Bv1G156750	thiamine thiazole synthase 2, chloroplastic [Aegilops tauschii subsp. tauschii]	1296.68	67.6804	4.25994	1.73243e-09	8.54713e-08	up
TRITD6Av1G181290	serine protease SPPA, chloroplastic [Aegilops tauschii subsp. tauschii]	57.2088	2.95436	4.27532	1.73471e-09	8.54713e-08	up
TRITD7Bv1G059120	formate dehydrogenase, mitochondrial [Aegilops tauschii subsp. tauschii]	14.1864	406.168	-4.83949	1.77938e-09	8.75001e-08	down
TRITD1Av1G039640	NAD(P)H-quinone oxidoreductase subunit S, chloroplastic [Aegilops tauschii subsp. tauschii]	103.507	5.36084	4.27113	1.79983e-09	8.83327e-08	up
TRITD2Av1G232400	pentatricopeptide repeat-containing protein At5g13770, chloroplastic [Aegilops tauschii subsp. tauschii]	22.0667	1.12777	4.29033	1.8669e-09	9.13364e-08	up
TRITD5Bv1G218230	histone H1-like [Aegilops tauschii subsp. tauschii]	3.16621	91.7461	-4.85682	1.86962e-09	9.13364e-08	down
TRITD5Av1G070450	NAD(P)H-quinone oxidoreductase subunit U, chloroplastic [Aegilops tauschii subsp. tauschii];hypothetical protein TRIUR3_30292 [Triticum urartu]	81.5168	4.22475	4.27016	1.87196e-09	9.13364e-08	up
TRITD2Bv1G140950	uncharacterized protein LOC109732778 [Aegilops tauschii subsp. tauschii]	5.70351	165.952	-4.86278	1.89516e-09	9.22889e-08	down
TRITD7Av1G148800	RNA polymerase sigma factor rpoD [Triticum urartu]	126.473	6.64152	4.25117	1.90331e-09	9.25061e-08	up
TRITD6Bv1G058170	CBL-interacting protein kinase 26-like isoform X1 [Aegilops tauschii subsp. tauschii]	21.3256	1.0864	4.29495	1.90842e-09	9.25749e-08	up
TRITD5Av1G122720	predicted protein [Hordeum vulgare subsp. vulgare];DNA-binding protein SMUBP-2 [Triticum urartu]	17.368	0.89763	4.27417	1.92192e-09	9.305e-08	up
TRITD6Bv1G138880	predicted protein, partial [Hordeum vulgare subsp. vulgare]	157.284	8.23989	4.2546	1.94791e-09	9.40213e-08	up
TRITD6Av1G075450	uncharacterized protein LOC109761179 [Aegilops tauschii subsp. tauschii];hypothetical protein TRIUR3_24157 [Triticum urartu]	45.944	2.36865	4.27774	1.95248e-09	9.40213e-08	up
TRITD6Bv1G156190	phosphoribulokinase, chloroplastic [Aegilops tauschii subsp. tauschii]	1938.49	102.537	4.24073	1.95323e-09	9.40213e-08	up
TRITD7Av1G179160	Peptide methionine sulfoxide reductase B1, chloroplastic [Triticum urartu];peptide methionine sulfoxide reductase B1, chloroplastic [Aegilops tauschii subsp. tauschii]	108.189	5.6547	4.25796	1.97244e-09	9.47641e-08	up
TRITD5Av1G125120	hypothetical protein TRIUR3_21765 [Triticum urartu];predicted protein [Hordeum vulgare subsp. vulgare]	104.449	5.52576	4.24048	2.00814e-09	9.62947e-08	up
TRITD5Bv1G191180	protein YABBY 2-like isoform X1 [Aegilops tauschii subsp. tauschii];protein YABBY 2-like isoform X2 [Aegilops tauschii subsp. tauschii];Protein YABBY 2 [Triticum urartu]	1.9923	58.5672	-4.87759	2.01305e-09	9.63459e-08	down
TRITD7Bv1G165090	methionyl-tRNA synthetase [Triticum aestivum]	29.4706	1.53112	4.26662	2.02614e-09	9.67878e-08	up
TRITD3Av1G219750	hypothetical protein TRIUR3_16923 [Triticum urartu]	116.829	6.12319	4.25397	2.05707e-09	9.80785e-08	up
TRITD2Bv1G039380	UDP-glucuronic acid decarboxylase 2-like [Aegilops tauschii subsp. tauschii];predicted protein [Hordeum vulgare subsp. vulgare];UDP-D-glucuronate decarboxylase [Hordeum vulgare];unnamed protein product [Triticum aestivum]	0.87604	25.6769	-4.87333	2.09997e-09	9.9873e-08	down
TRITD5Av1G247840	putative PEX11-1 protein [Triticum aestivum];Peroxisomal membrane protein 11-1 [Triticum urartu]	200.736	10.6805	4.23225	2.10267e-09	9.9873e-08	up
TRITD3Av1G221390	uncharacterized protein LOC109765741 isoform X2 [Aegilops tauschii subsp. tauschii];Alpha-amylase [Triticum urartu]	28.1669	1.44487	4.28499	2.10872e-09	9.99193e-08	up
TRITD2Av1G007950	calvin cycle protein CP12-1, chloroplastic-like [Aegilops tauschii subsp. tauschii];hypothetical protein TRIUR3_21408 [Triticum urartu]	506.694	26.9604	4.2322	2.11162e-09	9.99193e-08	up
TRITD1Bv1G147820	Secologanin synthase [Triticum urartu]	24.6457	1.27772	4.26969	2.13554e-09	1.00861e-07	up
TRITD7Av1G038660	dehydrodolichyl diphosphate synthase 6-like [Aegilops tauschii subsp. tauschii]	55.0218	2.88382	4.25395	2.1866e-09	1.03078e-07	up
TRITD5Av1G023470	homocysteine S-methyltransferase 3 [Aegilops tauschii subsp. tauschii];Homocysteine S-methyltransferase 3 [Triticum urartu]	7.11402	199.53	-4.80979	2.19829e-09	1.03435e-07	down
TRITD5Bv1G204530	thioredoxin-like protein HCF164, chloroplastic [Aegilops tauschii subsp. tauschii]	87.04	4.57951	4.24841	2.20569e-09	1.03589e-07	up
TRITD1Av1G137480	fluoride export protein 1 isoform X1 [Aegilops tauschii subsp. tauschii];predicted protein [Hordeum vulgare subsp. vulgare]	26.7564	1.39608	4.26043	2.22368e-09	1.04124e-07	up
TRITD1Bv1G132010	fluoride export protein 1 isoform X1 [Aegilops tauschii subsp. tauschii]	24.7983	1.28922	4.26567	2.22539e-09	1.04124e-07	up
TRITD4Av1G163980	Aspartic proteinase Asp1 [Triticum urartu]	1.53132	43.7406	-4.83612	2.2494e-09	1.04962e-07	down
TRITD2Av1G218340	proliferating cell nuclear antigen [Aegilops tauschii subsp. tauschii];proliferating cellular nuclear antigen [Triticum aestivum]	2.21072	63.114	-4.83537	2.25166e-09	1.04962e-07	down
TRITD7Av1G230220	Xyloglucan endotransglucosylase/hydrolase protein 22 [Triticum urartu]	58.8298	3.10324	4.2447	2.25707e-09	1.05019e-07	up
TRITD4Av1G020880	protein transport protein Sec61 subunit alpha-like [Aegilops tauschii subsp. tauschii]	1.12655	32.226	-4.83825	2.26241e-09	1.05072e-07	down
TRITD1Av1G174530	uncharacterized protein LOC109770573 isoform X3 [Aegilops tauschii subsp. tauschii];uncharacterized protein LOC109770573 isoform X4 [Aegilops tauschii subsp. tauschii];uncharacterized protein LOC109770573 isoform X2 [Aegilops tauschii subsp. tauschii]	49.0038	2.50688	4.28893	2.27763e-09	1.05583e-07	up
TRITD4Av1G236190	LR34 [Triticum aestivum]	6.041	0.310861	4.28044	2.30888e-09	1.06835e-07	up
TRITD2Av1G267500	fructan 6-exohydrolase [Triticum aestivum];fructan 6-exohydrolase-like isoform X1 [Aegilops tauschii subsp. tauschii]	37.8767	2.01137	4.23506	2.33582e-09	1.07882e-07	up
TRITD2Bv1G007660	Cysteine-rich receptor-like protein kinase 41 [Triticum urartu];putative receptor-like protein kinase At4g00960 [Aegilops tauschii subsp. tauschii]	72.9777	3.84929	4.24479	2.372e-09	1.09352e-07	up
TRITD5Av1G109300	zinc finger CCCH domain-containing protein 53-like isoform X2 [Aegilops tauschii subsp. tauschii];Zinc finger CCCH domain-containing protein 22 [Triticum urartu]	0.829166	23.7925	-4.8427	2.41584e-09	1.11169e-07	down
TRITD5Bv1G204300	CCG-binding protein 1 [Aegilops tauschii subsp. tauschii]	280.361	15.1334	4.21148	2.42093e-09	1.11199e-07	up
TRITD1Bv1G171620	probable leucine-rich repeat receptor-like protein kinase At5g49770 [Aegilops tauschii subsp. tauschii]	6.28527	0.32181	4.28769	2.4415e-09	1.11939e-07	up
TRITD2Av1G074010	Kinesin 4A [Secale cereale];kinesin-like protein KIN-4C [Aegilops tauschii subsp. tauschii];Chromosome-associated kinesin KIF4A [Triticum urartu]	0.258564	7.48867	-4.85612	2.46037e-09	1.12598e-07	down
TRITD6Av1G202070	pentatricopeptide repeat-containing protein At5g27270-like isoform X1 [Aegilops tauschii subsp. tauschii];pentatricopeptide repeat-containing protein At5g27270-like isoform X2 [Aegilops tauschii subsp. tauschii]	17.0603	0.90615	4.23475	2.47087e-09	1.12872e-07	up
TRITD3Av1G213570	thiol protease SEN102-like [Aegilops tauschii subsp. tauschii];papain-like cysteine proteinase [Hordeum vulgare subsp. vulgare]	1.39415	39.5552	-4.82641	2.50858e-09	1.14387e-07	down
TRITD3Av1G043260	UDP-glycosyltransferase 73D1-like [Aegilops tauschii subsp. tauschii];unnamed protein product [Triticum aestivum];UDP-glycosyltransferase 73C3-like [Aegilops tauschii subsp. tauschii];UDP-glycosyltransferase 73C1-like [Aegilops tauschii subsp. tauschii];UDP-glycosyltransferase 73C7 [Triticum urartu]	7.27949	0.380167	4.25913	2.52355e-09	1.14861e-07	up
TRITD4Bv1G197070	putative PEX11-1 protein [Triticum aestivum]	304.384	16.5208	4.20354	2.53197e-09	1.15035e-07	up
TRITD7Bv1G130280	uncharacterized protein LOC109786744 [Aegilops tauschii subsp. tauschii]	19.5622	1.03564	4.23948	2.5487e-09	1.15586e-07	up
TRITD5Av1G236840	uncharacterized protein LOC109741472 isoform X2 [Aegilops tauschii subsp. tauschii]	24.0612	1.25488	4.26109	2.56966e-09	1.16326e-07	up
TRITD5Av1G248940	respiratory burst oxidase homolog protein B-like [Aegilops tauschii subsp. tauschii];Respiratory burst oxidase-like protein B [Triticum urartu]	0.609852	17.2084	-4.81851	2.6057e-09	1.17537e-07	down
TRITD6Bv1G003640	hypothetical protein TRIUR3_01271 [Triticum urartu];putative nitric oxide synthase [Aegilops tauschii subsp. tauschii]	59.8492	3.21975	4.21631	2.60579e-09	1.17537e-07	up
TRITD3Bv1G272660	chlorophyllide a oxygenase, chloroplastic [Aegilops tauschii subsp. tauschii];Chlorophyllide a oxygenase, chloroplastic [Triticum urartu]	175.013	9.53932	4.19743	2.62016e-09	1.17867e-07	up
TRITD1Bv1G167110	hypothetical protein TRIUR3_23522 [Triticum urartu];UTP--glucose-1-phosphate uridylyltransferase 3, chloroplastic [Aegilops tauschii subsp. tauschii]	20.9465	1.12127	4.2235	2.6225e-09	1.17867e-07	up
TRITD3Av1G267930	proline synthase co-transcribed bacterial homolog protein-like [Aegilops tauschii subsp. tauschii]	104.144	5.63849	4.20713	2.72392e-09	1.22206e-07	up
TRITD7Bv1G195250	cytosolic sulfotransferase 15-like [Aegilops tauschii subsp. tauschii]	21.4766	1.12198	4.25865	2.7322e-09	1.22359e-07	up
TRITD6Av1G001350	ferredoxin-NADP(H) oxidoreductase (plasmid) [Triticum aestivum]	619.55	34.1326	4.182	2.85795e-09	1.27762e-07	up
TRITD6Bv1G208140	transmembrane 9 superfamily member 11 [Aegilops tauschii subsp. tauschii]	0.982509	27.2116	-4.79161	2.92444e-09	1.30502e-07	down
TRITD6Av1G170000	phosphoribulokinase [Triticum aestivum];Phosphoribulokinase, chloroplastic [Triticum urartu]	2005.95	111.042	4.17511	2.97383e-09	1.3247e-07	up
TRITD3Av1G242490	predicted protein [Hordeum vulgare subsp. vulgare]	8.25647	0.431338	4.25863	3.00981e-09	1.33835e-07	up
TRITD5Bv1G218570	histone H1 [Triticum aestivum];Histone H1 [Triticum urartu]	3.58451	98.0578	-4.77378	3.04752e-09	1.35272e-07	down
TRITD2Av1G147580	MADS-box transcription factor TaAGL29 [Triticum aestivum];MADS-box transcription factor 15 [Dichanthelium oligosanthes];MADS-box transcription factor 15 [Triticum urartu];MADS-box protein 8 [Hordeum vulgare subsp. vulgare];MIKC-type MADS-box transcription factor WM8 [Triticum aestivum]	141.548	7.78706	4.18407	3.05862e-09	1.35525e-07	up
TRITD5Av1G158420	wall-associated receptor kinase 3-like [Aegilops tauschii subsp. tauschii]	49.1158	2.70827	4.18075	3.08807e-09	1.36588e-07	up
TRITD4Av1G145060	2-carboxy-D-arabinitol-1-phosphatase [Aegilops tauschii subsp. tauschii];seipin-1 [Aegilops tauschii subsp. tauschii];putative phosphoglycerate mutase gpmB [Triticum urartu]	31.985	1.758	4.18539	3.14248e-09	1.38684e-07	up
TRITD2Av1G228680	NAD(P)H-quinone oxidoreductase subunit M, chloroplastic [Aegilops tauschii subsp. tauschii]	118.712	6.52828	4.18461	3.1465e-09	1.38684e-07	up
TRITD5Av1G144880	NAD(P)H-quinone oxidoreductase subunit L, chloroplastic [Aegilops tauschii subsp. tauschii]	253.815	14.0395	4.17621	3.15599e-09	1.38858e-07	up
TRITD1Bv1G202310	predicted protein [Hordeum vulgare subsp. vulgare];serine/threonine-protein kinase STN7, chloroplastic [Aegilops tauschii subsp. tauschii]	273.71	15.2654	4.16431	3.22513e-09	1.41501e-07	up
TRITD5Av1G221130	predicted protein [Hordeum vulgare subsp. vulgare];Pleiotropic drug resistance protein 5 [Triticum urartu]	6.7167	0.362341	4.21233	3.22734e-09	1.41501e-07	up
TRITD5Av1G244930	probable polygalacturonase [Aegilops tauschii subsp. tauschii];putative polygalacturonase [Triticum urartu];predicted protein [Hordeum vulgare subsp. vulgare]	1.26459	34.7525	-4.78037	3.25815e-09	1.42602e-07	down
TRITD4Av1G194610	probable plastid-lipid-associated protein 4, chloroplastic [Aegilops tauschii subsp. tauschii]	74.9853	4.13456	4.1808	3.26885e-09	1.42821e-07	up
TRITD2Av1G179280	Cell division protein ftsZ-like protein 2-1, chloroplastic [Triticum urartu]	3.73604	100.99	-4.75656	3.3003e-09	1.43734e-07	down
TRITD1Bv1G047240	1-aminocyclopropane-1-carboxylate oxidase-like [Aegilops tauschii subsp. tauschii];hypothetical protein TRIUR3_19025 [Triticum urartu]	122.855	6.80936	4.17329	3.30121e-09	1.43734e-07	up
TRITD4Av1G258280	ferredoxin--NADP reductase, leaf isozyme, chloroplastic-like [Aegilops tauschii subsp. tauschii];Ferredoxin--NADP reductase, leaf isozyme, chloroplastic [Triticum urartu]	754.271	42.3047	4.15619	3.37249e-09	1.46584e-07	up
TRITD3Bv1G158210	unnamed protein product [Triticum aestivum]	142.207	7.95329	4.1603	3.37932e-09	1.46626e-07	up
TRITD7Av1G202620	hypothetical protein TRIUR3_14340 [Triticum urartu]	49.367	2.725	4.17922	3.39808e-09	1.47027e-07	up
TRITD3Bv1G203490	unnamed protein product [Triticum aestivum]	88.1161	4.83314	4.18837	3.40027e-09	1.47027e-07	up
TRITD5Av1G024620	protein NETWORKED 1D-like [Aegilops tauschii subsp. tauschii]	0.451182	12.2155	-4.75886	3.49227e-09	1.50744e-07	down
TRITD2Bv1G076450	NADP-dependent glyceraldehyde-3-phosphate dehydrogenase [Aegilops tauschii subsp. tauschii]	300.601	16.9199	4.15105	3.50275e-09	1.50937e-07	up
TRITD6Av1G069110	tyrosine aminotransferase-like [Aegilops tauschii subsp. tauschii]	50.1781	2.78938	4.16904	3.52263e-09	1.51534e-07	up
TRITD6Bv1G073480	MLO-like protein 13 [Aegilops tauschii subsp. tauschii];seven trans-membrane protein [Triticum aestivum]	255.042	14.3807	4.14853	3.56562e-09	1.5312e-07	up
TRITD2Bv1G094130	ATP synthase subunit [Triticum aestivum];ATP synthase subunit gamma, chloroplastic [Triticum urartu]	547.825	30.9478	4.14581	3.60128e-09	1.54186e-07	up
TRITD2Av1G154250	hypothetical protein TRIUR3_26560 [Triticum urartu]	16.8671	0.91094	4.21072	3.60274e-09	1.54186e-07	up
TRITD0Uv1G023300	unnamed protein product [Triticum aestivum];protein kinase, putative, expressed [Triticum aestivum]	9.75179	0.523882	4.21835	3.62097e-09	1.54702e-07	up
TRITD2Bv1G176870	psbP domain-containing protein 4, chloroplastic isoform X1 [Aegilops tauschii subsp. tauschii];psbP domain-containing protein 4, chloroplastic isoform X2 [Aegilops tauschii subsp. tauschii];PsbP domain-containing protein 4, chloroplastic [Triticum urartu]	323.661	18.2821	4.14598	3.64773e-09	1.55581e-07	up
TRITD6Av1G220090	predicted protein [Hordeum vulgare subsp. vulgare]	21.6792	1.15121	4.23509	3.66167e-09	1.5591e-07	up
TRITD6Av1G221970	putative transporter arsB [Aegilops tauschii subsp. tauschii];predicted protein [Hordeum vulgare subsp. vulgare];Putative transporter arsB [Triticum urartu]	12.4502	0.67369	4.20794	3.67463e-09	1.56197e-07	up
TRITD2Av1G287760	RecName: Full=Protochlorophyllide reductase A, chloroplastic; Short=PCR A; AltName: Full=NADPH-protochlorophyllide oxidoreductase A; Short=POR A; Flags: Precursor	2.47071	66.3781	-4.74771	3.72088e-09	1.57895e-07	down
TRITD3Av1G230880	unnamed protein product [Triticum aestivum];structural maintenance of chromosomes protein 2-1-like [Aegilops tauschii subsp. tauschii]	0.304392	8.37593	-4.78225	3.83589e-09	1.62501e-07	down
TRITD4Bv1G203430	ribose-phosphate pyrophosphokinase 1-like [Aegilops tauschii subsp. tauschii];protein NRT1/ PTR FAMILY 7.3-like [Aegilops tauschii subsp. tauschii];Nitrate transporter 1.5 [Triticum urartu]	0.594189	16.0599	-4.75639	3.86645e-09	1.63294e-07	down
TRITD4Bv1G124360	predicted protein [Hordeum vulgare subsp. vulgare];pentatricopeptide repeat-containing protein At5g02830, chloroplastic [Aegilops tauschii subsp. tauschii];hypothetical protein TRIUR3_24096 [Triticum urartu]	21.3455	1.19407	4.15997	3.86764e-09	1.63294e-07	up
TRITD7Bv1G082180	traB domain-containing protein isoform X2 [Aegilops tauschii subsp. tauschii];traB domain-containing protein isoform X1 [Aegilops tauschii subsp. tauschii]	78.0195	4.38835	4.15208	3.91657e-09	1.65082e-07	up
TRITD3Bv1G087040	beta-glucosidase 10-like isoform X2 [Aegilops tauschii subsp. tauschii];cyanidin 3-O-glucoside 7-O-glucosyltransferase (acyl-glucose)-like isoform X3 [Aegilops tauschii subsp. tauschii]	21.0918	1.17227	4.1693	3.94937e-09	1.66185e-07	up
TRITD3Av1G052110	unnamed protein product [Triticum aestivum];hypothetical protein TRIUR3_09041 [Triticum urartu]	293.014	16.7213	4.13121	3.9735e-09	1.6692e-07	up
TRITD3Av1G000430	cysteine-rich receptor-like protein kinase 37 [Aegilops tauschii subsp. tauschii]	20.8076	1.1624	4.16193	4.02692e-09	1.68881e-07	up
TRITD1Av1G165980	predicted protein, partial [Hordeum vulgare subsp. vulgare];uncharacterized protein LOC109762701 [Aegilops tauschii subsp. tauschii]	79.6937	4.50784	4.14396	4.06871e-09	1.70349e-07	up
TRITD7Av1G061100	aquaporin NIP2-2 [Aegilops tauschii subsp. tauschii]	19.266	1.02351	4.23446	4.07572e-09	1.70358e-07	up
TRITD6Bv1G209490	predicted protein, partial [Hordeum vulgare subsp. vulgare]	7.45998	0.408853	4.18952	4.09173e-09	1.70743e-07	up
TRITD6Bv1G197020	pentatricopeptide repeat-containing protein At5g27270-like isoform X2 [Aegilops tauschii subsp. tauschii];pentatricopeptide repeat-containing protein At5g27270-like isoform X1 [Aegilops tauschii subsp. tauschii]	14.1671	0.791462	4.16188	4.17424e-09	1.73652e-07	up
TRITD3Bv1G135420	unnamed protein product [Triticum aestivum]	262.977	14.8691	4.14455	4.1753e-09	1.73652e-07	up
TRITD2Bv1G223210	Sr21 [Triticum monococcum];NBS-LRR resistance protein S11A11 [Triticum aestivum]	6.87101	0.384928	4.15786	4.22571e-09	1.75458e-07	up
TRITD2Bv1G006730	ATP-dependent Clp protease adapter protein ClpS [Triticum urartu]	582.193	33.4717	4.12048	4.28063e-09	1.77445e-07	up
TRITD5Bv1G091100	zinc finger CCCH domain-containing protein 53-like isoform X2 [Aegilops tauschii subsp. tauschii];zinc finger CCCH domain-containing protein 53-like isoform X3 [Aegilops tauschii subsp. tauschii]	0.550258	14.9629	-4.76513	4.3109e-09	1.78404e-07	down
TRITD1Av1G120570	non-lysosomal glucosylceramidase-like [Aegilops tauschii subsp. tauschii];hypothetical protein TRIUR3_19872 [Triticum urartu]	8.55728	0.472548	4.17862	4.3494e-09	1.79701e-07	up
TRITD5Bv1G241000	uncharacterized protein LOC109735945 [Aegilops tauschii subsp. tauschii];hypothetical protein TRIUR3_14190 [Triticum urartu]	35.0494	1.99976	4.13149	4.44112e-09	1.83112e-07	up
TRITD3Av1G239760	conserved hypothetical protein, expressed [Triticum aestivum];thioredoxin F, chloroplastic-like [Aegilops tauschii subsp. tauschii];thioredoxin F-type, chloroplast precursor,putative, expressed [Triticum aestivum];Thioredoxin F, chloroplastic [Triticum urartu]	239.278	13.8186	4.11401	4.44656e-09	1.83112e-07	up
TRITD5Bv1G163620	uncharacterized protein LOC109775961 isoform X1 [Aegilops tauschii subsp. tauschii];hypothetical protein TRIUR3_14576 [Triticum urartu]	0.868663	23.1378	-4.73531	4.51798e-09	1.85748e-07	down
TRITD1Av1G003700	protein EMBRYO SAC DEVELOPMENT ARREST 3, chloroplastic [Aegilops tauschii subsp. tauschii]	142.287	8.10945	4.13305	4.54147e-09	1.86303e-07	up
TRITD5Av1G150470	heavy metal-associated isoprenylated plant protein 20-like [Aegilops tauschii subsp. tauschii];hypothetical protein TRIUR3_05105 [Triticum urartu]	47.1889	2.61449	4.17385	4.54717e-09	1.86303e-07	up
TRITD4Bv1G152590	BTB/POZ domain-containing protein At5g67385 [Aegilops tauschii subsp. tauschii]	33.9561	1.93853	4.13063	4.55375e-09	1.86303e-07	up
TRITD1Bv1G048610	starch synthase III [Triticum aestivum];starch synthase III [Aegilops tauschii]	0.812564	21.2108	-4.70617	4.5678e-09	1.86573e-07	down
TRITD3Bv1G242490	unnamed protein product [Triticum aestivum]	505.839	29.3434	4.10757	4.62408e-09	1.88565e-07	up
TRITD3Bv1G281080	unnamed protein product [Triticum aestivum]	4.37479	114.896	-4.71497	4.64329e-09	1.89041e-07	down
TRITD2Av1G179380	glucan endo-1,3-beta-glucosidase 14-like isoform X1 [Aegilops tauschii subsp. tauschii];glucan endo-1,3-beta-glucosidase 14-like isoform X2 [Aegilops tauschii subsp. tauschii];Glucan endo-1,3-beta-glucosidase 14 [Triticum urartu]	15.3438	0.843839	4.18454	4.67663e-09	1.90089e-07	up
TRITD2Av1G261230	aminomethyltransferase, mitochondrial [Aegilops tauschii subsp. tauschii]	310.771	18.0634	4.10471	4.69331e-09	1.90459e-07	up
TRITD6Av1G008140	uncharacterized protein LOC109773299 [Aegilops tauschii subsp. tauschii]	24.8607	1.37176	4.17976	4.72072e-09	1.91262e-07	up
TRITD5Av1G126710	glucan endo-1,3-beta-glucosidase 5 [Aegilops tauschii subsp. tauschii]	0.649279	17.4195	-4.74572	4.79828e-09	1.93885e-07	down
TRITD4Bv1G011570	probable plastid-lipid-associated protein 4, chloroplastic [Aegilops tauschii subsp. tauschii]	50.9514	2.89656	4.13671	4.80094e-09	1.93885e-07	up
TRITD6Bv1G056040	translation factor GUF1 homolog, chloroplastic [Aegilops tauschii subsp. tauschii]	120.604	7.04095	4.09836	4.95125e-09	1.99634e-07	up
TRITD1Bv1G224230	RNA polymerase sigma factor rpoD [Triticum urartu]	28.8738	1.65815	4.12212	5.03244e-09	2.02582e-07	up
TRITD6Av1G038450	uncharacterized protein LOC109774994 [Aegilops tauschii subsp. tauschii];hypothetical protein TRIUR3_09292 [Triticum urartu]	0.691177	18.5017	-4.74246	5.06375e-09	2.03232e-07	down
TRITD3Av1G056430	protein DJ-1 homolog B-like [Aegilops tauschii subsp. tauschii];hypothetical protein TRIUR3_21702 [Triticum urartu]	49.2129	2.84959	4.11021	5.06479e-09	2.03232e-07	up
TRITD2Bv1G011110	calvin cycle protein CP12-1, chloroplastic-like [Aegilops tauschii subsp. tauschii];hypothetical protein TRIUR3_21408 [Triticum urartu]	1092.34	64.1947	4.08882	5.19489e-09	2.07901e-07	up
TRITD2Av1G251450	probable plastid-lipid-associated protein 12, chloroplastic [Aegilops tauschii subsp. tauschii];putative plastid-lipid-associated protein 12, chloroplastic [Triticum urartu];unnamed protein product [Triticum aestivum]	59.012	3.42081	4.1086	5.21054e-09	2.07901e-07	up
TRITD1Av1G213430	predicted protein [Hordeum vulgare subsp. vulgare]	41.4046	2.34058	4.14485	5.21776e-09	2.07901e-07	up
TRITD2Av1G276590	(+)-neomenthol dehydrogenase-like [Aegilops tauschii subsp. tauschii]	29.7214	1.68672	4.13921	5.21894e-09	2.07901e-07	up
TRITD4Bv1G037520	protein disulfide isomerase 2 precursor [Triticum aestivum];protein disulfide isomerase [Triticum aestivum]	77.5541	1973.65	-4.66952	5.22261e-09	2.07901e-07	down
TRITD5Bv1G119370	enolase 1, chloroplastic [Aegilops tauschii subsp. tauschii]	1.06363	28.3059	-4.73404	5.23875e-09	2.082e-07	down
TRITD0Uv1G003080	NAD(P)H-quinone oxidoreductase subunit K, chloroplastic [Triticum urartu];NADH dehydrogenase subunit 3 (chloroplast) [Triticum aestivum]	61.8208	3.58749	4.10705	5.24672e-09	2.082e-07	up
TRITD2Av1G049790	uncharacterized J domain-containing protein C4H3.01 [Aegilops tauschii subsp. tauschii]	81.4953	4.75528	4.09911	5.46457e-09	2.16502e-07	up
TRITD1Bv1G025420	uncharacterized protein ycf45 [Aegilops tauschii subsp. tauschii];Uncharacterized protein ycf45 [Triticum urartu]	109.595	6.47427	4.08132	5.52332e-09	2.18485e-07	up
TRITD1Av1G191220	putative disease resistance protein At1g50180 isoform X1 [Aegilops tauschii subsp. tauschii]	25.3319	1.48062	4.09668	5.59016e-09	2.20781e-07	up
TRITD6Av1G182300	uncharacterized protein LOC109736449 [Aegilops tauschii subsp. tauschii];hypothetical protein TRIUR3_21158 [Triticum urartu]	1.25607	32.2487	-4.68225	5.61809e-09	2.21535e-07	down
TRITD3Av1G256030	probable potassium transporter 2 [Aegilops tauschii subsp. tauschii];putative potassium transporter 2 [Triticum urartu]	0.455262	11.9418	-4.71318	5.64551e-09	2.22266e-07	down
TRITD1Av1G194200	hypothetical protein TRIUR3_05938 [Triticum urartu]	40.7595	2.36717	4.1059	5.71728e-09	2.24739e-07	up
TRITD7Bv1G216880	uncharacterized protein LOC109782795 [Aegilops tauschii subsp. tauschii]	1.76952	44.8139	-4.66252	5.81867e-09	2.28367e-07	down
TRITD2Av1G271330	uncharacterized protein LOC109777994 [Aegilops tauschii subsp. tauschii];hypothetical protein TRIUR3_09918 [Triticum urartu]	21.2392	1.22386	4.11722	5.84153e-09	2.28906e-07	up
TRITD6Bv1G070260	glycine cleavage system H protein 2, mitochondrial [Aegilops tauschii subsp. tauschii]	8.06666	204.969	-4.66729	5.90796e-09	2.31148e-07	down
TRITD7Av1G197290	predicted protein [Hordeum vulgare subsp. vulgare];Beta-galactosidase 4 [Triticum urartu]	0.978255	25.1403	-4.68365	5.91833e-09	2.31193e-07	down
TRITD7Av1G270140	chaperone protein dnaJ 11, chloroplastic-like [Aegilops tauschii subsp. tauschii]	24.0875	1.36335	4.14305	5.94852e-09	2.32011e-07	up
TRITD3Av1G063750	cytochrome P450 71A1-like [Aegilops tauschii subsp. tauschii]	23.3294	1.3561	4.10461	6.01429e-09	2.34212e-07	up
TRITD5Bv1G006790	phytoene synthase 2, chloroplastic-like [Aegilops tauschii subsp. tauschii]	169.884	10.1302	4.06781	6.03957e-09	2.34831e-07	up
TRITD6Av1G098200	uncharacterized protein LOC109731583 isoform X2 [Aegilops tauschii subsp. tauschii];GTP-binding protein TypA/BipA [Triticum urartu];tyrosine phosphorylation protein A [Triticum aestivum];uncharacterized protein LOC109731583 isoform X1 [Aegilops tauschii subsp. tauschii];hypothetical protein TRIUR3_17817 [Triticum urartu];hypothetical protein TRIUR3_17818 [Triticum urartu]	149.329	8.91378	4.06631	6.0569e-09	2.35141e-07	up
TRITD3Bv1G121040	unnamed protein product [Triticum aestivum]	253.91	15.1682	4.06519	6.06747e-09	2.35187e-07	up
TRITD2Av1G252330	unnamed protein product [Triticum aestivum]	47.1718	2.77653	4.08657	6.22858e-09	2.41059e-07	up
TRITD1Bv1G219990	solanesyl-diphosphate synthase 2, chloroplastic [Aegilops tauschii subsp. tauschii]	108.814	6.47917	4.06991	6.26321e-09	2.42026e-07	up
TRITD7Av1G232020	uncharacterized protein LOC109740478 [Aegilops tauschii subsp. tauschii]	260.032	15.5249	4.06603	6.29203e-09	2.42641e-07	up
TRITD5Av1G203520	protein NDH-DEPENDENT CYCLIC ELECTRON FLOW 5 [Aegilops tauschii subsp. tauschii]	15.742	0.896296	4.1345	6.29848e-09	2.42641e-07	up
TRITD5Bv1G017080	guanosine nucleotide diphosphate dissociation inhibitor 2-like [Aegilops tauschii subsp. tauschii]	1.03428	26.5821	-4.68376	6.46046e-09	2.4819e-07	down
TRITD3Bv1G153710	unnamed protein product [Triticum aestivum]	0.588506	15.385	-4.70832	6.4623e-09	2.4819e-07	down
TRITD5Bv1G023990	auxin-responsive protein IAA30-like [Aegilops tauschii subsp. tauschii];predicted protein [Hordeum vulgare subsp. vulgare]	0.951228	24.5591	-4.69032	6.50543e-09	2.49129e-07	down
TRITD3Av1G263790	somatic embryogenesis receptor kinase 2-like [Aegilops tauschii subsp. tauschii];Somatic embryogenesis receptor kinase 2 [Triticum urartu];Somatic embryogenesis receptor kinase 1 [Triticum urartu]	12.598	0.713534	4.14207	6.50662e-09	2.49129e-07	up
TRITD3Bv1G253020	unnamed protein product [Triticum aestivum]	195.177	11.77	4.05159	6.56754e-09	2.50757e-07	up
TRITD5Bv1G155170	uncharacterized protein At1g04910-like [Aegilops tauschii subsp. tauschii];hypothetical protein TRIUR3_13058 [Triticum urartu]	3.70999	92.979	-4.64742	6.57866e-09	2.50757e-07	down
TRITD3Av1G218470	fructose-1,6-bisphosphatase, cytosolic isoform X2 [Aegilops tauschii subsp. tauschii];fructose-1,6-bisphosphatase, cytosolic,putative,expressed [Triticum aestivum];Fructose-1,6-bisphosphatase, cytosolic [Triticum urartu]	439.671	26.5186	4.05135	6.58953e-09	2.50757e-07	up
TRITD2Av1G057070	predicted protein [Hordeum vulgare subsp. vulgare]	100.509	5.99084	4.06843	6.59205e-09	2.50757e-07	up
TRITD5Bv1G066260	fructose-1,6-bisphosphate aldolase 8 [Triticum aestivum];fructose-bisphosphate aldolase, chloroplastic-like [Aegilops tauschii subsp. tauschii]	666.938	40.2504	4.05048	6.59914e-09	2.50757e-07	up
TRITD6Bv1G074800	tyrosine aminotransferase-like [Aegilops tauschii subsp. tauschii]	32.8589	1.94397	4.07921	6.75209e-09	2.56181e-07	up
TRITD4Bv1G187750	cold responsive protein [Aegilops speltoides]	170.449	10.2171	4.06029	6.79863e-09	2.57557e-07	up
TRITD1Av1G001970	MDIS1-interacting receptor like kinase 2-like [Aegilops tauschii subsp. tauschii];MDIS1-interacting receptor like kinase 2-like isoform X1 [Aegilops tauschii subsp. tauschii];MDIS1-interacting receptor like kinase 2-like isoform X2 [Aegilops tauschii subsp. tauschii];uncharacterized protein LOC109766829 [Aegilops tauschii subsp. tauschii];probable leucine-rich repeat receptor-like protein kinase …	1.37745	0.0795402	4.11417	7.00784e-09	2.65082e-07	up
TRITD5Av1G180470	cytochrome P450 71A1-like [Aegilops tauschii subsp. tauschii]	11.2143	0.644749	4.12045	7.19605e-09	2.71792e-07	up
TRITD1Av1G155680	7-hydroxymethyl chlorophyll a reductase, chloroplastic isoform X2 [Aegilops tauschii subsp. tauschii];hypothetical protein TRIUR3_14417 [Triticum urartu]	139.833	8.50759	4.03881	7.28659e-09	2.74797e-07	up
TRITD3Bv1G175920	unnamed protein product [Triticum aestivum];hypothetical protein TRIUR3_08278 [Triticum urartu]	54.4761	3.26885	4.05877	7.31813e-09	2.75572e-07	up
TRITD1Av1G107050	unknown [Triticum aestivum]	155.798	9.4533	4.04271	7.41446e-09	2.78781e-07	up
TRITD2Bv1G061810	uncharacterized J domain-containing protein C4H3.01 [Aegilops tauschii subsp. tauschii]	52.3948	3.13637	4.06226	7.53322e-09	2.82823e-07	up
TRITD7Av1G180970	hypothetical protein TRIUR3_23162 [Triticum urartu]	144.976	8.86854	4.03097	7.56313e-09	2.83521e-07	up
TRITD6Av1G225760	hypothetical protein TRIUR3_07308 [Triticum urartu]	46.382	2.77131	4.06492	7.67289e-09	2.86942e-07	up
TRITD5Bv1G094480	hypothetical protein TRIUR3_20952 [Triticum urartu];protein NUCLEAR FUSION DEFECTIVE 4-like [Aegilops tauschii subsp. tauschii]	12.2897	0.717749	4.09782	7.67725e-09	2.86942e-07	up
TRITD6Bv1G171930	uncharacterized protein LOC109736449 [Aegilops tauschii subsp. tauschii]	1.36768	34.0376	-4.63732	7.76125e-09	2.89649e-07	down
TRITD2Bv1G218800	salicylic acid-binding protein 2-like [Aegilops tauschii subsp. tauschii];unnamed protein product [Triticum aestivum]	14.4465	0.850104	4.08694	7.90471e-09	2.94565e-07	up
TRITD4Av1G219850	uncharacterized protein LOC109735945 [Aegilops tauschii subsp. tauschii];hypothetical protein TRIUR3_14190 [Triticum urartu]	40.8759	2.49361	4.03494	8.02426e-09	2.98576e-07	up
TRITD5Av1G238570	Protein MLO [Triticum urartu];MLo protein [Triticum aestivum]	17.404	1.04401	4.05922	8.1682e-09	3.03408e-07	up
TRITD7Bv1G183770	histone H2A-like [Aegilops tauschii subsp. tauschii]	2.25482	56.6812	-4.65179	8.1783e-09	3.03408e-07	down
TRITD3Bv1G124020	unnamed protein product [Triticum aestivum]	172.107	10.54	4.02935	8.25105e-09	3.05654e-07	up
TRITD5Bv1G222550	probable prolyl 4-hydroxylase 6 [Aegilops tauschii subsp. tauschii]	1.12444	28.2896	-4.653	8.32446e-09	3.07919e-07	down
TRITD5Av1G208190	thioredoxin-like protein HCF164, chloroplastic [Aegilops tauschii subsp. tauschii]	71.7588	4.38943	4.03105	8.35445e-09	3.08381e-07	up
TRITD1Av1G219880	uncharacterized protein LOC109764809 [Aegilops tauschii subsp. tauschii]	46.6191	2.80074	4.05704	8.36153e-09	3.08381e-07	up
TRITD1Av1G043710	GDSL esterase/lipase At1g09390-like [Aegilops tauschii subsp. tauschii]	1.97992	48.462	-4.61334	8.54571e-09	3.1471e-07	down
TRITD7Bv1G141750	pheophytinase, chloroplastic [Aegilops tauschii subsp. tauschii]	152.827	9.4866	4.00987	8.74207e-09	3.2147e-07	up
TRITD2Av1G286340	uncharacterized protein LOC109768865 [Aegilops tauschii subsp. tauschii]	11.5207	0.676873	4.0892	8.78397e-09	3.22537e-07	up
TRITD3Av1G167160	uncharacterized protein LOC109763933 [Aegilops tauschii subsp. tauschii]	37.6334	2.28466	4.04196	8.84676e-09	3.24368e-07	up
TRITD5Bv1G135720	NAD(P)H-quinone oxidoreductase subunit L, chloroplastic [Aegilops tauschii subsp. tauschii]	148.942	9.18873	4.01874	8.8674e-09	3.2465e-07	up
TRITD5Bv1G223440	exocyst complex component EXO84B-like [Aegilops tauschii subsp. tauschii]	18.7045	1.14522	4.02969	8.90811e-09	3.25316e-07	up
TRITD4Av1G160150	long chain acyl-CoA synthetase 9, chloroplastic-like [Aegilops tauschii subsp. tauschii];Long chain acyl-CoA synthetase 9, chloroplastic [Triticum urartu]	0.741489	18.1707	-4.61505	8.91153e-09	3.25316e-07	down
TRITD3Bv1G174960	unnamed protein product [Triticum aestivum];protein TSS isoform X1 [Brachypodium distachyon]	33.5507	2.08733	4.00661	8.93056e-09	3.25537e-07	up
TRITD2Av1G276750	unnamed protein product [Triticum aestivum];Extended synaptotagmin-3 [Triticum urartu]	0.599136	15.0468	-4.65043	8.98201e-09	3.26937e-07	down
TRITD3Av1G156050	GDSL esterase/lipase At1g28600-like isoform X1 [Aegilops tauschii subsp. tauschii];GDSL esterase/lipase At1g28600-like isoform X2 [Aegilops tauschii subsp. tauschii]	10.4627	0.627763	4.0589	9.11649e-09	3.31351e-07	up
TRITD5Av1G069850	fructose-bisphosphate aldolase, chloroplastic-like [Aegilops tauschii subsp. tauschii]	872.434	54.5793	3.99862	9.14289e-09	3.3183e-07	up
TRITD5Bv1G244540	Putative receptor protein kinase ZmPK1 [Triticum urartu]	16.5313	1.01198	4.02995	9.16509e-09	3.32155e-07	up
TRITD3Bv1G154690	unnamed protein product [Triticum aestivum]	17	1.03474	4.03819	9.27547e-09	3.3567e-07	up
TRITD5Bv1G085790	predicted protein [Hordeum vulgare subsp. vulgare];hypothetical protein TRIUR3_24888 [Triticum urartu]	37.0251	2.27351	4.02551	9.42693e-09	3.40361e-07	up
TRITD3Bv1G000100	1-deoxy-D-xylulose 5-phosphate reductoisomerase, chloroplastic [Triticum urartu];1-deoxy-D-xylulose 5-phosphate reductoisomerase, chloroplastic [Aegilops tauschii subsp. tauschii]	79.3849	4.95535	4.00181	9.43224e-09	3.40361e-07	up
TRITD0Uv1G003520	cytochrome P450 72A14-like [Aegilops tauschii subsp. tauschii]	25.8664	1.59032	4.02369	9.67673e-09	3.48359e-07	up
TRITD7Bv1G000030	Pleiotropic drug resistance protein 5 [Triticum urartu];ABC transporter G family member 48-like isoform X2 [Aegilops tauschii subsp. tauschii];ABC transporter G family member 48-like isoform X3 [Aegilops tauschii subsp. tauschii];ABC transporter G family member 48-like isoform X1 [Aegilops tauschii subsp. tauschii]	5.25374	0.316594	4.05264	9.68165e-09	3.48359e-07	up
TRITD6Bv1G010110	RecName: Full=Serine carboxypeptidase 3; AltName: Full=CP-WIII; AltName: Full=Serine carboxypeptidase III; Flags: Precursor;RecName: Full=Serine carboxypeptidase 3; AltName: Full=CP-MIII; AltName: Full=Serine carboxypeptidase III; Flags: Precursor	5.4763	130.574	-4.57552	9.70382e-09	3.48656e-07	down
TRITD3Bv1G214220	unnamed protein product [Triticum aestivum]	7.70751	0.458221	4.07215	9.86034e-09	3.53773e-07	up
TRITD2Av1G090880	ATP synthase subunit [Triticum aestivum];ATP synthase subunit gamma, chloroplastic [Triticum urartu]	525.154	33.1445	3.9859	9.94568e-09	3.56325e-07	up
TRITD7Bv1G005430	LOW QUALITY PROTEIN: histone H3.2 [Cicer arietinum];Histone H3.2 [Triticum urartu];uncharacterized protein LOC111021800 [Momordica charantia];unnamed protein product, partial [Vitis vinifera]	2.63119	65.0468	-4.62769	1.00841e-08	3.60478e-07	down
TRITD4Bv1G009950	uncharacterized protein LOC109742592 [Aegilops tauschii subsp. tauschii]	54.8334	3.42763	3.99977	1.00903e-08	3.60478e-07	up
TRITD1Bv1G151400	uncharacterized protein LOC109762701 [Aegilops tauschii subsp. tauschii]	68.4003	4.27369	4.00045	1.02815e-08	3.66784e-07	up
TRITD4Av1G230370	cysteine synthase-like [Aegilops tauschii subsp. tauschii];hypothetical protein TRIUR3_26980 [Triticum urartu];Cysteine synthase, chloroplastic/chromoplastic [Triticum urartu]	19.0431	1.15555	4.04262	1.03084e-08	3.6722e-07	up
TRITD5Bv1G171870	predicted protein [Hordeum vulgare subsp. vulgare];uncharacterized protein LOC109770311 isoform X2 [Aegilops tauschii subsp. tauschii];hypothetical protein TRIUR3_26853 [Triticum urartu]	71.5952	4.52372	3.98428	1.03613e-08	3.68584e-07	up
TRITD2Av1G031220	unnamed protein product [Triticum aestivum];3-oxo-5-alpha-steroid 4-dehydrogenase 1 [Aegilops tauschii subsp. tauschii]	29.2525	1.77948	4.03903	1.04292e-08	3.70219e-07	up
TRITD5Bv1G139960	heavy metal-associated isoprenylated plant protein 20-like [Aegilops tauschii subsp. tauschii];predicted protein [Hordeum vulgare subsp. vulgare];hypothetical protein TRIUR3_05105 [Triticum urartu]	38.1765	2.29615	4.0554	1.04368e-08	3.70219e-07	up
TRITD5Bv1G095410	caffeoylshikimate esterase-like [Aegilops tauschii subsp. tauschii]	37.5862	2.33243	4.0103	1.05225e-08	3.71962e-07	up
TRITD1Av1G040630	predicted protein [Hordeum vulgare subsp. vulgare]	323.222	20.5137	3.97787	1.05301e-08	3.71962e-07	up
TRITD3Bv1G081070	unnamed protein product [Triticum aestivum]	55.6805	3.49385	3.99428	1.05304e-08	3.71962e-07	up
TRITD2Bv1G218010	33 kDa ribonucleoprotein, chloroplastic [Aegilops tauschii subsp. tauschii]	105.655	6.65749	3.98823	1.06103e-08	3.7411e-07	up
TRITD2Bv1G096570	probable LRR receptor-like serine/threonine-protein kinase At1g51820 [Aegilops tauschii subsp. tauschii];hypothetical protein TRIUR3_15014 [Triticum urartu];unnamed protein product [Triticum aestivum];hypothetical protein TRIUR3_15015 [Triticum urartu]	0.439345	10.9448	-4.63875	1.06423e-08	3.7411e-07	down
TRITD5Av1G051270	uncharacterized protein LOC109744514 [Aegilops tauschii subsp. tauschii];hypothetical protein TRIUR3_25110 [Triticum urartu]	8.22162	0.494762	4.05462	1.06652e-08	3.7411e-07	up
TRITD5Bv1G122750	probable plastidic glucose transporter 1 [Aegilops tauschii subsp. tauschii]	18.1801	1.12356	4.01621	1.06654e-08	3.7411e-07	up
TRITD2Av1G067030	NADP-dependent glyceraldehyde-3-phosphate dehydrogenase [Triticum urartu]	248.837	15.8208	3.9753	1.06658e-08	3.7411e-07	up
TRITD6Bv1G183190	presequence protease 1, chloroplastic/mitochondrial-like [Aegilops tauschii subsp. tauschii];predicted protein [Hordeum vulgare subsp. vulgare]	230.522	14.6664	3.97431	1.06844e-08	3.74238e-07	up
TRITD2Av1G267190	kinesin-like protein KIN-14I [Aegilops tauschii subsp. tauschii];Kinesin-like calmodulin-binding protein-like protein [Triticum urartu]	0.510949	12.2917	-4.58836	1.07331e-08	3.75223e-07	down
TRITD6Bv1G220490	uncharacterized protein LOC109779886 [Aegilops tauschii subsp. tauschii]	2223.66	141.604	3.973	1.07425e-08	3.75223e-07	up
TRITD3Bv1G047690	probable serine incorporator isoform X1 [Aegilops tauschii subsp. tauschii];unnamed protein product [Triticum aestivum];predicted protein [Hordeum vulgare subsp. vulgare]	18.2741	1.12365	4.02354	1.0775e-08	3.75836e-07	up
TRITD4Av1G046310	ATP synthase subunit b', chloroplastic [Aegilops tauschii subsp. tauschii]	1273.65	81.1282	3.97262	1.07958e-08	3.7604e-07	up
TRITD1Av1G222570	solanesyl-diphosphate synthase 2, chloroplastic [Aegilops tauschii subsp. tauschii]	98.5376	6.2711	3.97388	1.09753e-08	3.81761e-07	up
TRITD6Av1G225270	Sr13 [Triticum turgidum subsp. durum]	14.3882	0.901888	3.99579	1.12354e-08	3.90267e-07	up
TRITD7Av1G032510	uncharacterized protein ycf45 [Aegilops tauschii subsp. tauschii]	17.2432	1.07658	4.00149	1.12834e-08	3.9139e-07	up
TRITD3Bv1G004200	photosystem I subunit VII (chloroplast) [Arundinaria gigantea]	3202.06	205.122	3.96444	1.13511e-08	3.92919e-07	up
TRITD5Bv1G063560	NAD(P)H-quinone oxidoreductase subunit U, chloroplastic [Aegilops tauschii subsp. tauschii]	123.822	7.84883	3.97964	1.13587e-08	3.92919e-07	up
TRITD2Bv1G243930	phenolic glucoside malonyltransferase 2-like [Aegilops tauschii subsp. tauschii];unnamed protein product [Triticum aestivum];phenolic glucoside malonyltransferase 1-like [Aegilops tauschii subsp. tauschii];hypothetical protein TRIUR3_05761 [Triticum urartu]	7.60639	0.466233	4.02809	1.14038e-08	3.93933e-07	up
TRITD0Uv1G023000	unnamed protein product [Triticum aestivum];iron-deficiency induced receptor-like kinase [Hordeum vulgare subsp. vulgare];respiratory burst oxidase-like protein B1 [Hordeum vulgare subsp. vulgare];cysteine-rich receptor-like protein kinase 37 [Aegilops tauschii subsp. tauschii]	11.7796	0.742416	3.98792	1.16577e-08	4.02149e-07	up
TRITD5Bv1G251800	RNA polymerase sigma factor sigF, chloroplastic [Aegilops tauschii subsp. tauschii]	92.6147	5.93648	3.96356	1.16901e-08	4.02716e-07	up
TRITD3Av1G097240	unnamed protein product [Triticum aestivum];putative anion transporter 1, chloroplastic [Triticum urartu]	112.177	7.20797	3.96004	1.18776e-08	4.08613e-07	up
TRITD4Av1G214010	hypothetical protein TRIUR3_17306 [Triticum urartu];uncharacterized protein At4g15970-like [Aegilops tauschii subsp. tauschii];predicted protein [Hordeum vulgare subsp. vulgare]	0.887119	21.3738	-4.59058	1.19721e-08	4.11298e-07	down
TRITD7Bv1G038470	aquaporin NIP2-2 [Aegilops tauschii subsp. tauschii]	17.3638	1.04219	4.0584	1.20523e-08	4.13488e-07	up
TRITD3Av1G286170	MYB13-1 [Triticum aestivum]	22.0912	1.35213	4.03016	1.21411e-08	4.15964e-07	up
TRITD6Av1G062750	chlorophyll a-b binding protein 8, chloroplastic [Aegilops tauschii subsp. tauschii]	2064.86	133.349	3.95277	1.22004e-08	4.17426e-07	up
TRITD4Av1G261610	F-box/kelch-repeat protein SKIP11-like [Aegilops tauschii subsp. tauschii]	20.002	1.23988	4.01186	1.2258e-08	4.18827e-07	up
TRITD6Av1G159670	uncharacterized protein LOC109762528 [Aegilops tauschii subsp. tauschii];hypothetical protein TRIUR3_23436 [Triticum urartu]	36.8326	2.31029	3.99484	1.23399e-08	4.20722e-07	up
TRITD3Bv1G174910	unnamed protein product [Triticum aestivum];protein TSS-like isoform X2 [Aegilops tauschii subsp. tauschii];protein TSS-like isoform X1 [Aegilops tauschii subsp. tauschii]	46.3363	2.98978	3.95403	1.2347e-08	4.20722e-07	up
TRITD6Av1G219970	uncharacterized protein LOC109779886 [Aegilops tauschii subsp. tauschii]	1734.42	112.239	3.9498	1.24468e-08	4.23548e-07	up
TRITD5Bv1G144340	putative F-box/kelch-repeat protein At3g22730 isoform X1 [Aegilops tauschii subsp. tauschii]	20.8329	1.31446	3.98632	1.25589e-08	4.26782e-07	up
TRITD7Bv1G176240	subtilisin-like protease SBT2.6 [Aegilops tauschii subsp. tauschii]	0.544284	12.9553	-4.57304	1.28623e-08	4.36389e-07	down
TRITD3Av1G244120	uncharacterized protein LOC109742802 [Aegilops tauschii subsp. tauschii];unnamed protein product [Triticum aestivum];hypothetical protein TRIUR3_05973 [Triticum urartu]	35.5838	2.28825	3.9589	1.28764e-08	4.36389e-07	up
TRITD6Bv1G024010	sanguinarine reductase-like [Aegilops tauschii subsp. tauschii]	96.7373	6.22906	3.95699	1.29256e-08	4.37464e-07	up
TRITD3Av1G276060	chlorophyllide a oxygenase, chloroplastic [Aegilops tauschii subsp. tauschii];Chlorophyllide a oxygenase, chloroplastic [Triticum urartu]	163.74	10.6649	3.94047	1.3331e-08	4.50579e-07	up
TRITD1Bv1G086680	putative stripe rust resistance protein [Triticum aestivum]	333.784	21.7726	3.93833	1.35036e-08	4.55797e-07	up
TRITD6Bv1G145560	uncharacterized protein LOC109762528 [Aegilops tauschii subsp. tauschii]	26.185	1.64385	3.99359	1.36135e-08	4.58887e-07	up
TRITD4Bv1G113840	NHL repeat-containing protein 2 isoform X1 [Aegilops tauschii subsp. tauschii];NHL repeat-containing protein 2 isoform X2 [Aegilops tauschii subsp. tauschii];NHL repeat-containing protein 2 [Triticum urartu]	59.0776	3.8443	3.94182	1.37854e-08	4.63695e-07	up
TRITD7Av1G028070	Iron-sulfur assembly protein IscA, chloroplastic [Triticum urartu];uncharacterized protein LOC109784981 isoform X2 [Aegilops tauschii subsp. tauschii]	272.862	17.8073	3.93763	1.37931e-08	4.63695e-07	up
TRITD7Bv1G060940	uncharacterized protein LOC109751633 [Aegilops tauschii subsp. tauschii];predicted protein [Hordeum vulgare subsp. vulgare]	1.10072	25.825	-4.55226	1.39232e-08	4.66641e-07	down
TRITD2Bv1G036190	probable inactive receptor kinase At5g58300 [Aegilops tauschii subsp. tauschii]	2.35145	54.3261	-4.53003	1.39327e-08	4.66641e-07	down
TRITD2Bv1G190100	kinesin-like protein KIN-7F [Aegilops tauschii subsp. tauschii];unnamed protein product [Triticum aestivum];Kinesin-related protein 11 [Triticum urartu]	0.6386	14.9868	-4.55263	1.39365e-08	4.66641e-07	down
TRITD1Av1G176530	Riboflavin biosynthesis protein ribBA, chloroplastic [Triticum urartu]	29.8774	1.92223	3.9582	1.39564e-08	4.66683e-07	up
TRITD7Av1G084520	formate dehydrogenase, mitochondrial [Aegilops tauschii subsp. tauschii]	27.3859	625.284	-4.513	1.41168e-08	4.71418e-07	down
TRITD4Av1G154880	probable serine/threonine-protein kinase PBL8 [Aegilops tauschii subsp. tauschii]	1.14437	26.9088	-4.55546	1.43284e-08	4.77848e-07	down
TRITD6Bv1G000880	Disease resistance protein RPM1 [Triticum urartu]	10.205	0.644841	3.9842	1.44247e-08	4.80422e-07	up
TRITD6Av1G002160	predicted protein [Hordeum vulgare subsp. vulgare];Os02g0104700 [Oryza sativa Japonica Group];hypothetical protein TRIUR3_01271 [Triticum urartu]	24.5057	1.57986	3.95525	1.45511e-08	4.83644e-07	up
TRITD7Bv1G155710	protein trichome birefringence-like 23 [Aegilops tauschii subsp. tauschii]	0.685531	16.4098	-4.58119	1.456e-08	4.83644e-07	down
TRITD4Av1G193390	uncharacterized protein LOC109757721 [Aegilops tauschii subsp. tauschii]	152.694	9.97559	3.9361	1.47489e-08	4.89269e-07	up
TRITD5Bv1G224250	uncharacterized protein LOC109741447 [Aegilops tauschii subsp. tauschii];hypothetical protein TRIUR3_09762 [Triticum urartu]	34.635	2.20663	3.97232	1.47904e-08	4.89525e-07	up
TRITD4Bv1G025270	uncharacterized protein LOC109763290 [Aegilops tauschii subsp. tauschii]	40.6766	2.57441	3.98188	1.47956e-08	4.89525e-07	up
TRITD4Av1G049240	pentatricopeptide repeat-containing protein At5g02830, chloroplastic [Aegilops tauschii subsp. tauschii];hypothetical protein TRIUR3_24096 [Triticum urartu]	26.9201	1.74259	3.94938	1.48792e-08	4.91639e-07	up
TRITD3Av1G229250	1-phosphatidylinositol-3-phosphate 5-kinase FAB1B-like isoform X1 [Aegilops tauschii subsp. tauschii];1-phosphatidylinositol-3-phosphate 5-kinase FAB1B-like isoform X2 [Aegilops tauschii subsp. tauschii];1-phosphatidylinositol-3-phosphate 5-kinase FAB1B-like isoform X3 [Aegilops tauschii subsp. tauschii]	0.510073	11.8763	-4.54124	1.49173e-08	4.92251e-07	down
TRITD2Av1G015090	Ribulose bisphosphate carboxylase small chain PW9, chloroplastic [Triticum urartu];Ribulose bisphosphate carboxylase small chain PWS4.3, chloroplastic [Triticum urartu];ribulose bisphosphate carboxylase small chain PW9, chloroplastic-like [Aegilops tauschii subsp. tauschii];RecName: Full=Ribulose bisphosphate carboxylase small chain PW9, chloroplastic; Short=RuBisCO small subunit PW9; Flags: Prec…	446.938	29.5169	3.92046	1.50008e-08	4.94356e-07	up
TRITD0Uv1G014440	pseudo-response regulator [Triticum dicoccon];unnamed protein product [Triticum aestivum];pseudo-response regulator [Triticum dicoccoides]	66.9757	4.39134	3.9309	1.52094e-08	5.00572e-07	up
TRITD5Av1G254630	uncharacterized protein LOC109758259 [Aegilops tauschii subsp. tauschii];uncharacterized protein LOC109742944 isoform X2 [Aegilops tauschii subsp. tauschii]	147.184	9.76712	3.91354	1.59579e-08	5.24521e-07	up
TRITD2Bv1G234170	plastid glutamine synthetase 2 [Triticum aestivum];glutamine synthetase leaf isozyme, chloroplastic [Aegilops tauschii subsp. tauschii]	1033.65	68.7612	3.91	1.59808e-08	5.24586e-07	up
TRITD7Bv1G221240	putative disease resistance RPP13-like protein 3 [Aegilops tauschii subsp. tauschii]	8.95288	0.58112	3.94544	1.60237e-08	5.25304e-07	up
TRITD5Bv1G112400	pathogenisis-related protein 1.1 [Triticum aestivum]	124.331	8.17195	3.92736	1.61175e-08	5.27691e-07	up
TRITD5Av1G123970	zinc finger protein CO3-like [Aegilops tauschii subsp. tauschii];CONSTANS-like protein [Hordeum vulgare subsp. vulgare]	76.974	5.06694	3.92518	1.62625e-08	5.31745e-07	up
TRITD1Bv1G185340	proline iminopeptidase [Aegilops tauschii subsp. tauschii]	1.17706	27.3345	-4.53747	1.64383e-08	5.36791e-07	down
TRITD5Bv1G102210	zinc finger protein CO3-like [Aegilops tauschii subsp. tauschii];CONSTANS-like protein [Hordeum vulgare subsp. vulgare]	78.8334	5.20709	3.92026	1.64674e-08	5.36994e-07	up
TRITD7Av1G239330	Extended synaptotagmin-2 [Triticum urartu];synaptotagmin-3-like isoform X1 [Aegilops tauschii subsp. tauschii];synaptotagmin-3-like isoform X2 [Aegilops tauschii subsp. tauschii]	0.664595	15.6126	-4.55409	1.64873e-08	5.36994e-07	down
TRITD0Uv1G104240	Histone H2A [Triticum urartu]	2.35739	54.9599	-4.54312	1.66037e-08	5.39579e-07	down
TRITD1Av1G230600	UDP-glucose 4-epimerase 1 [Aegilops tauschii subsp. tauschii]	83.6386	5.55149	3.91322	1.66225e-08	5.39579e-07	up
TRITD4Av1G207440	RNA polymerase sigma factor sigF, chloroplastic [Aegilops tauschii subsp. tauschii];RNA polymerase sigma factor rpoD [Triticum urartu]	42.8121	2.8246	3.9219	1.66312e-08	5.39579e-07	up
TRITD5Bv1G015790	aspartic proteinase Asp1-like [Aegilops tauschii subsp. tauschii];Aspartic proteinase Asp1 [Triticum urartu]	4.21494	95.2423	-4.49802	1.67541e-08	5.42862e-07	down
TRITD7Bv1G141470	hypothetical protein TRIUR3_23096 [Triticum urartu];uncharacterized protein LOC109761216 [Aegilops tauschii subsp. tauschii]	1.40591	33.419	-4.5711	1.68174e-08	5.4421e-07	down
TRITD3Bv1G075940	photosystem I subunit VII (chloroplast) [Arundinaria gigantea];NADH-plastoquinone oxidoreductase subunit 4, putative [Medicago truncatula]	2931.74	196.238	3.90108	1.68946e-08	5.46005e-07	up
TRITD3Av1G193550	clp protease adapter protein ClpF, chloroplastic [Aegilops tauschii subsp. tauschii];unnamed protein product [Triticum aestivum];hypothetical protein TRIUR3_08278 [Triticum urartu]	61.5234	4.05661	3.92279	1.6973e-08	5.47833e-07	up
TRITD3Av1G115830	protein translocase subunit SECA1, chloroplastic isoform X2 [Aegilops tauschii subsp. tauschii];protein translocase subunit SECA1, chloroplastic [Brachypodium distachyon]	24.3136	1.59843	3.92704	1.71428e-08	5.52601e-07	up
TRITD6Av1G138260	uncharacterized protein LOC109779948 [Aegilops tauschii subsp. tauschii];hypothetical protein TRIUR3_19668 [Triticum urartu]	54.2751	3.59536	3.91608	1.72647e-08	5.55816e-07	up
TRITD7Av1G275630	probable LRR receptor-like serine/threonine-protein kinase At3g47570 [Aegilops tauschii subsp. tauschii]	4.05827	0.260705	3.96037	1.74872e-08	5.6226e-07	up
TRITD4Av1G060470	NHL repeat-containing protein 2 isoform X2 [Aegilops tauschii subsp. tauschii];NHL repeat-containing protein 2 [Triticum urartu];NHL repeat-containing protein 2 isoform X1 [Aegilops tauschii subsp. tauschii]	79.7372	5.33981	3.90039	1.76867e-08	5.67945e-07	up
TRITD3Bv1G096570	unnamed protein product [Triticum aestivum];putative anion transporter 1, chloroplastic [Triticum urartu]	84.3864	5.64956	3.9008	1.77187e-08	5.68177e-07	up
TRITD3Bv1G144010	unnamed protein product [Triticum aestivum];Alliin lyase 1 [Triticum urartu]	268.17	18.0354	3.89424	1.77392e-08	5.68177e-07	up
TRITD3Av1G158170	WRKY50 transcriptional factor [Triticum aestivum]	30.6105	2.00402	3.93306	1.77882e-08	5.69018e-07	up
TRITD7Av1G039100	ribonucleoside-diphosphate reductase large subunit isoform X2 [Aegilops tauschii subsp. tauschii];ribonucleoside-diphosphate reductase large subunit isoform X1 [Aegilops tauschii subsp. tauschii];Ribonucleoside-diphosphate reductase large subunit [Triticum urartu]	1.05267	23.7852	-4.49793	1.78289e-08	5.69595e-07	down
TRITD7Av1G010250	4-hydroxyphenylacetaldehyde oxime monooxygenase-like [Aegilops tauschii subsp. tauschii]	17.9893	1.17828	3.93238	1.79269e-08	5.71996e-07	up
TRITD3Av1G045830	hypothetical protein TRIUR3_16545 [Triticum urartu]	66.7583	4.40541	3.9216	1.79717e-08	5.72696e-07	up
TRITD1Bv1G198390	Mitochondrial outer membrane protein porin [Triticum urartu];protein IQ-DOMAIN 31-like isoform X1 [Aegilops tauschii subsp. tauschii];protein IQ-DOMAIN 31-like isoform X2 [Aegilops tauschii subsp. tauschii]	2.16684	48.7972	-4.49313	1.80266e-08	5.73716e-07	down
TRITD4Bv1G203460	uncharacterized protein LOC109758259 [Aegilops tauschii subsp. tauschii];uncharacterized protein LOC109742944 isoform X2 [Aegilops tauschii subsp. tauschii]	106.156	7.10767	3.90066	1.80917e-08	5.75059e-07	up
TRITD1Av1G131750	hypothetical protein EUGRSUZ_J02062, partial [Eucalyptus grandis];Histone H4 [Triticum urartu];LOW QUALITY PROTEIN: hypothetical protein SETIT_3G212100v2 [Setaria italica];unnamed protein product, partial [Vitis vinifera]	7.10715	160.735	-4.49927	1.82051e-08	5.77932e-07	down
TRITD5Bv1G064440	chaperone protein ClpC2, chloroplastic [Aegilops tauschii subsp. tauschii];predicted protein [Hordeum vulgare subsp. vulgare];ATP-dependent Clp protease ATP-binding subunit clpA-like protein CD4B, chloroplastic [Triticum urartu]	503.821	34.0242	3.88828	1.8333e-08	5.81256e-07	up
TRITD1Bv1G202840	threonine synthase 2, chloroplastic-like [Aegilops tauschii subsp. tauschii]	0.721375	16.5061	-4.51611	1.86972e-08	5.92056e-07	down
TRITD7Av1G092020	probable lipoxygenase 8, chloroplastic [Aegilops tauschii subsp. tauschii]	6.41084	0.412842	3.95685	1.88516e-08	5.96191e-07	up
TRITD7Bv1G025820	3-oxoacyl-[acyl-carrier-protein] synthase I, chloroplastic [Aegilops tauschii subsp. tauschii];predicted protein [Hordeum vulgare subsp. vulgare];3-oxoacyl-[acyl-carrier-protein] synthase I, chloroplastic [Triticum urartu]	2.64123	59.127	-4.48454	1.88806e-08	5.96355e-07	down
TRITD7Av1G080520	anthranilate O-methyltransferase 2-like [Aegilops tauschii subsp. tauschii]	42.0832	2.80903	3.9051	1.91085e-08	6.02794e-07	up
TRITD1Bv1G042870	photosystem I subunit VII (chloroplast) [Aegilops markgrafii];NADH-plastoquinone oxidoreductase subunit 4, putative [Medicago truncatula];NADH dehydrogenase subunit 4L (chloroplast) [Triticum aestivum]	299.027	20.2621	3.88342	1.92851e-08	6.07603e-07	up
TRITD6Av1G187460	aspartic proteinase-like protein 1 isoform X1 [Aegilops tauschii subsp. tauschii];Aspartic proteinase-like protein 1 [Triticum urartu];aspartic proteinase-like protein 1 isoform X2 [Aegilops tauschii subsp. tauschii]	0.656909	15.1465	-4.52714	1.93296e-08	6.08036e-07	down
TRITD3Av1G278770	photosystem II protein D2 [Festuca ovina];photosystem II 44 kDa protein (chloroplast) [Agrostis stolonifera];hypothetical protein BRADI_1g70724v3 [Brachypodium distachyon];photosystem II CP43 chlorophyll apoprotein (chloroplast) [Commiphora foliacea];photosystem II CP43 chlorophyll apoprotein (chloroplast) [Sorghum bicolor];hypothetical protein SETIT_J018300v2 [Setaria italica]	12.9743	0.857763	3.91893	1.93474e-08	6.08036e-07	up
TRITD1Av1G183730	probable leucine-rich repeat receptor-like protein kinase At5g49770 [Aegilops tauschii subsp. tauschii]	7.5246	0.490394	3.9396	1.94604e-08	6.10823e-07	up
TRITD7Bv1G225330	serine/threonine protein kinase [Triticum aestivum]	32.8674	2.16903	3.92153	1.96227e-08	6.15148e-07	up
TRITD1Bv1G096920	protein NRT1/ PTR FAMILY 5.2-like [Aegilops tauschii subsp. tauschii];Peptide transporter PTR3-A [Triticum urartu]	16.3897	1.08551	3.91635	2.0143e-08	6.30668e-07	up
TRITD7Av1G051340	pathogenesis-related protein 1-5 [Triticum aestivum]	67.0099	4.47353	3.90489	2.02675e-08	6.33778e-07	up
TRITD6Av1G171800	DNA-binding protein SMUBP-2-like [Aegilops tauschii subsp. tauschii];predicted protein [Hordeum vulgare subsp. vulgare]	17.1383	1.14879	3.89903	2.05158e-08	6.40741e-07	up
TRITD5Bv1G246240	hypothetical protein TRIUR3_17306 [Triticum urartu];predicted protein [Hordeum vulgare subsp. vulgare]	1.12947	25.5903	-4.50189	2.05904e-08	6.42272e-07	down
TRITD5Av1G197840	hypothetical protein TRIUR3_01986 [Triticum urartu]	30.1092	1.96744	3.93581	2.06164e-08	6.42285e-07	up
TRITD2Av1G218840	ammonium transporter 1 member 1 [Aegilops tauschii subsp. tauschii];Ammonium transporter 1 member 1 [Triticum urartu]	26.6952	1.79183	3.89708	2.07912e-08	6.46927e-07	up
TRITD4Bv1G129210	uncharacterized protein LOC109776357 [Aegilops tauschii subsp. tauschii]	0.424288	9.62184	-4.5032	2.11164e-08	6.56231e-07	down
TRITD7Bv1G172950	L-arabinokinase-like isoform X1 [Aegilops tauschii subsp. tauschii];L-arabinokinase-like isoform X2 [Aegilops tauschii subsp. tauschii]	0.89978	20.0865	-4.48051	2.11518e-08	6.56518e-07	down
TRITD4Av1G203060	flagellar radial spoke protein 5 isoform X1 [Brachypodium distachyon];flagellar radial spoke protein 5 [Aegilops tauschii subsp. tauschii]	183.639	12.591	3.86641	2.13439e-08	6.60927e-07	up
TRITD6Bv1G042260	uncharacterized protein LOC109739059 [Aegilops tauschii subsp. tauschii]	2.1104	47.8536	-4.50304	2.13466e-08	6.60927e-07	down
TRITD6Bv1G172190	uncharacterized protein LOC109746905 isoform X2 [Aegilops tauschii subsp. tauschii];Putative RNA-binding protein 3 [Triticum urartu];uncharacterized protein LOC109746905 isoform X1 [Aegilops tauschii subsp. tauschii]	66.5103	4.51527	3.88069	2.15453e-08	6.66257e-07	up
TRITD1Bv1G020600	receptor-like serine/threonine-protein kinase SD1-7 [Aegilops tauschii subsp. tauschii];receptor like protein kinase S.2-like [Aegilops tauschii subsp. tauschii];predicted protein [Hordeum vulgare subsp. vulgare];putative cysteine-rich receptor-like protein kinase [Triticum turgidum]	9.37501	0.634206	3.8858	2.19776e-08	6.78787e-07	up
TRITD2Av1G257910	glutamate receptor 3.1-like isoform X1 [Aegilops tauschii subsp. tauschii]	41.3329	2.82623	3.87034	2.2079e-08	6.81083e-07	up
TRITD3Bv1G024920	predicted protein [Hordeum vulgare subsp. vulgare];unnamed protein product [Triticum aestivum]	259.119	17.8776	3.85739	2.23674e-08	6.8913e-07	up
TRITD4Av1G158430	uncharacterized protein LOC109765603 [Aegilops tauschii subsp. tauschii];hypothetical protein TRIUR3_20231 [Triticum urartu]	22.7384	1.51184	3.91075	2.24667e-08	6.91341e-07	up
TRITD2Bv1G044270	unnamed protein product [Triticum aestivum];uncharacterized protein LOC109768305 [Aegilops tauschii subsp. tauschii]	29.2222	1.97115	3.88995	2.26203e-08	6.95215e-07	up
TRITD3Av1G279110	Beta-fructofuranosidase, insoluble isoenzyme 4 [Triticum urartu]	25.6711	1.74982	3.87486	2.27621e-08	6.98715e-07	up
TRITD4Av1G182200	hypothetical protein TRIUR3_32141 [Triticum urartu]	15.3512	1.03477	3.89097	2.27954e-08	6.98883e-07	up
TRITD2Av1G270980	glutamine synthetase leaf isozyme, chloroplastic [Aegilops tauschii subsp. tauschii];hypothetical protein B296_00033244 [Ensete ventricosum]	760.226	52.6209	3.85272	2.29262e-08	7.02033e-07	up
TRITD2Bv1G058630	pectin acetylesterase 2-like [Aegilops tauschii subsp. tauschii];hypothetical protein TRIUR3_35256 [Triticum urartu]	0.938324	21.0949	-4.49067	2.30504e-08	7.04183e-07	down
TRITD2Av1G167010	violaxanthin de-epoxidase [Triticum aestivum];unnamed protein product [Triticum aestivum];Violaxanthin de-epoxidase, chloroplastic [Triticum urartu]	53.9854	3.70153	3.86638	2.30525e-08	7.04183e-07	up
TRITD2Av1G276970	uncharacterized protein LOC109782262 [Aegilops tauschii subsp. tauschii];unnamed protein product [Triticum aestivum]	117.293	8.09884	3.85626	2.3161e-08	7.06636e-07	up
TRITD2Bv1G071530	Aldose 1-epimerase [Triticum urartu]	3.26448	71.6234	-4.45551	2.33172e-08	7.10267e-07	down
TRITD4Av1G191400	UV-B-induced protein At3g17800, chloroplastic-like [Aegilops tauschii subsp. tauschii]	212.869	14.7491	3.85127	2.33366e-08	7.10267e-07	up
TRITD5Av1G242220	protein CHAPERONE-LIKE PROTEIN OF POR1, chloroplastic [Aegilops tauschii subsp. tauschii]	91.6456	6.28025	3.86717	2.36498e-08	7.18925e-07	up
TRITD4Bv1G020500	predicted protein [Hordeum vulgare subsp. vulgare];4-hydroxy-3-methylbut-2-enyl diphosphate reductase [Triticum urartu];4-hydroxy-3-methylbut-2-enyl diphosphate reductase, chloroplastic [Aegilops tauschii subsp. tauschii]	544.884	37.8785	3.8465	2.3845e-08	7.23982e-07	up
TRITD3Bv1G141380	unnamed protein product [Triticum aestivum]	69.2459	4.74565	3.86705	2.44587e-08	7.4118e-07	up
TRITD2Av1G264750	Kinesin-1 [Triticum urartu];kinesin-like protein KIN-14H [Aegilops tauschii subsp. tauschii]	0.820351	18.0422	-4.45899	2.44706e-08	7.4118e-07	down
TRITD2Av1G250370	putative plastid-lipid-associated protein 8, chloroplastic [Triticum urartu]	100.706	6.93502	3.86011	2.45503e-08	7.42699e-07	up
TRITD5Av1G092430	predicted protein [Hordeum vulgare subsp. vulgare]	14.4139	0.956324	3.91382	2.4708e-08	7.46568e-07	up
TRITD6Bv1G086630	protein WVD2-like 5 isoform X2 [Aegilops tauschii subsp. tauschii];protein WVD2-like 5 isoform X1 [Aegilops tauschii subsp. tauschii]	2.67933	58.1925	-4.44089	2.48858e-08	7.50355e-07	down
TRITD4Av1G200170	phosphomethylpyrimidine synthase, chloroplastic [Aegilops tauschii subsp. tauschii];Phosphomethylpyrimidine synthase [Triticum urartu]	339.136	23.6809	3.84007	2.48943e-08	7.50355e-07	up
TRITD7Av1G173250	uncharacterized protein LOC109786744 [Aegilops tauschii subsp. tauschii];hypothetical protein TRIUR3_25179 [Triticum urartu]	27.1243	1.86234	3.86439	2.49231e-08	7.50355e-07	up
TRITD4Av1G193170	zinc finger protein CONSTANS-LIKE 16-like [Aegilops tauschii subsp. tauschii];Zinc finger protein CONSTANS-LIKE 6 [Triticum urartu]	114.539	7.99137	3.84125	2.50825e-08	7.5425e-07	up
TRITD2Bv1G066690	protein STRICTOSIDINE SYNTHASE-LIKE 4-like [Aegilops tauschii subsp. tauschii];Adipocyte plasma membrane-associated protein [Triticum urartu]	24.7289	1.68372	3.87647	2.54385e-08	7.64037e-07	up
TRITD2Bv1G213410	predicted protein, partial [Hordeum vulgare subsp. vulgare];putative plastid-lipid-associated protein 12, chloroplastic [Triticum urartu]	44.4987	3.06221	3.86112	2.57447e-08	7.72309e-07	up
TRITD2Bv1G139140	violaxanthin de-epoxidase [Triticum aestivum];unnamed protein product [Triticum aestivum]	65.5936	4.56834	3.84381	2.59021e-08	7.76104e-07	up
TRITD7Av1G051890	pentatricopeptide repeat-containing protein At3g18110, chloroplastic [Aegilops tauschii subsp. tauschii]	17.7978	1.23335	3.85105	2.62048e-08	7.84236e-07	up
TRITD3Av1G062490	unnamed protein product, partial [Triticum aestivum];Reticulon-like protein B1 [Triticum urartu]	2.07789	45.1476	-4.44145	2.66051e-08	7.95266e-07	down
TRITD1Bv1G207750	tropinone reductase homolog At5g06060-like isoform X3 [Aegilops tauschii subsp. tauschii];predicted protein [Hordeum vulgare subsp. vulgare]	22.9292	1.52704	3.90838	2.6648e-08	7.95602e-07	up
TRITD5Bv1G000390	CCD-B1 [Triticum aestivum]	481.391	33.9805	3.82443	2.73747e-08	8.16327e-07	up
TRITD3Bv1G056140	unnamed protein product [Triticum aestivum];hypothetical protein TRIUR3_09041 [Triticum urartu]	225.308	15.8874	3.82594	2.75281e-08	8.19924e-07	up
TRITD5Av1G000820	hypothetical protein TRIUR3_09265 [Triticum urartu];CCD-A1 [Triticum aestivum]	308.938	21.8375	3.82244	2.77598e-08	8.25846e-07	up
TRITD1Av1G141560	cell number regulator 6-like [Aegilops tauschii subsp. tauschii]	1.74673	38.23	-4.45198	2.81095e-08	8.35258e-07	down
TRITD7Bv1G012300	ribonucleoside-diphosphate reductase large subunit isoform X2 [Aegilops tauschii subsp. tauschii];ribonucleoside-diphosphate reductase large subunit isoform X1 [Aegilops tauschii subsp. tauschii]	1.70549	36.4392	-4.41723	2.84239e-08	8.42724e-07	down
TRITD1Bv1G168460	hypothetical protein TRIUR3_13589 [Triticum urartu]	0.856437	18.7762	-4.45441	2.84279e-08	8.42724e-07	down
TRITD3Av1G023930	Chaperone protein dnaJ 20, chloroplastic [Triticum urartu]	50.1401	3.4232	3.87255	2.85674e-08	8.45859e-07	up
TRITD3Bv1G176140	unnamed protein product [Triticum aestivum]	170.864	12.0882	3.82118	2.87994e-08	8.51722e-07	up
TRITD7Av1G067030	alanine--tRNA ligase, chloroplastic/mitochondrial [Aegilops tauschii subsp. tauschii];putative alanyl-tRNA synthetase, chloroplastic [Triticum urartu]	40.0546	2.83542	3.82033	2.92078e-08	8.61531e-07	up
TRITD4Bv1G015120	UV-B-induced protein At3g17800, chloroplastic-like [Aegilops tauschii subsp. tauschii]	213.311	15.1447	3.81607	2.92079e-08	8.61531e-07	up
TRITD3Av1G223140	hypothetical protein TRIUR3_13642 [Triticum urartu]	186.006	13.2106	3.81559	2.92341e-08	8.61531e-07	up
TRITD7Av1G193160	probable inositol oxygenase [Aegilops tauschii subsp. tauschii]	1.31193	28.6781	-4.45019	2.93728e-08	8.64602e-07	down
TRITD2Av1G147800	unnamed protein product [Triticum aestivum];glutamate--glyoxylate aminotransferase 2 isoform X1 [Aegilops tauschii subsp. tauschii]	1990.06	141.717	3.81173	2.95341e-08	8.6833e-07	up
TRITD4Av1G025570	peroxisomal nicotinamide adenine dinucleotide carrier-like [Aegilops tauschii subsp. tauschii]	73.6048	5.20265	3.82248	3.04933e-08	8.95483e-07	up
TRITD7Bv1G156010	hypothetical protein TRIUR3_14340 [Triticum urartu];predicted protein [Hordeum vulgare subsp. vulgare];uncharacterized protein LOC109778991 [Aegilops tauschii subsp. tauschii]	24.6267	1.71428	3.84455	3.05749e-08	8.96829e-07	up
TRITD6Bv1G002390	ferredoxin-NADP(H) oxidoreductase (plasmid) [Triticum aestivum]	1057.38	75.6005	3.80596	3.06687e-08	8.98528e-07	up
TRITD5Av1G187000	aspartyl protease family protein 1-like [Aegilops tauschii subsp. tauschii];Aspartic proteinase-like protein 1 [Triticum urartu]	19.0299	1.32757	3.8414	3.08157e-08	9.01781e-07	up
TRITD6Av1G154680	iron-phytosiderophore transporter YSL15-like [Aegilops tauschii subsp. tauschii]	10.6881	0.73491	3.86229	3.12028e-08	9.12044e-07	up
TRITD3Bv1G280350	unnamed protein product [Triticum aestivum]	339.176	24.0711	3.81666	3.14484e-08	9.18154e-07	up
TRITD4Bv1G160600	uncharacterized protein LOC109754524 [Aegilops tauschii subsp. tauschii]	45.9116	3.25444	3.81837	3.21433e-08	9.37352e-07	up
TRITD4Bv1G013010	uncharacterized protein LOC109757721 [Aegilops tauschii subsp. tauschii];hypothetical protein TRIUR3_25478 [Triticum urartu]	174.115	12.4241	3.80883	3.23928e-08	9.4353e-07	up
TRITD5Bv1G161640	probable UDP-arabinose 4-epimerase 1 [Aegilops tauschii subsp. tauschii]	2.79913	58.9856	-4.39731	3.25153e-08	9.45216e-07	down
TRITD5Av1G017840	pentatricopeptide repeat-containing protein At4g21190 [Aegilops tauschii subsp. tauschii];hypothetical protein TRIUR3_10614 [Triticum urartu]	42.839	3.02125	3.82571	3.25261e-08	9.45216e-07	up
TRITD1Av1G014080	WEB family protein At5g16730, chloroplastic-like [Aegilops tauschii subsp. tauschii]	0.441104	9.52448	-4.43245	3.27396e-08	9.50016e-07	down
TRITD3Bv1G128450	ABC transporter G family member 37 [Aegilops tauschii subsp. tauschii];ABCG37, partial [Triticum polonicum];Pleiotropic drug resistance protein 4 [Triticum urartu];unnamed protein product [Triticum aestivum]	31.2073	2.23367	3.8044	3.2767e-08	9.50016e-07	up
TRITD1Bv1G020740	receptor like protein kinase S.2-like isoform X1 [Aegilops tauschii subsp. tauschii];receptor like protein kinase S.2 isoform X1 [Brachypodium distachyon]	6.14921	0.417807	3.87949	3.28628e-08	9.51693e-07	up
TRITD3Av1G284670	unnamed protein product [Triticum aestivum]	331.11	23.6442	3.80775	3.2961e-08	9.53436e-07	up
TRITD7Av1G220170	hypothetical protein TRIUR3_10493 [Triticum urartu];F-box/FBD/LRR-repeat protein At5g22660-like isoform X3 [Aegilops tauschii subsp. tauschii]	0.915148	19.5794	-4.41919	3.30899e-08	9.56063e-07	down
TRITD3Bv1G208560	uncharacterized protein LOC109765741 isoform X2 [Aegilops tauschii subsp. tauschii];uncharacterized protein LOC109765741 isoform X1 [Aegilops tauschii subsp. tauschii]	40.7173	2.87834	3.82233	3.31971e-08	9.58057e-07	up
TRITD3Av1G176860	D-glycerate 3-kinase, chloroplastic [Aegilops tauschii subsp. tauschii];predicted protein [Hordeum vulgare subsp. vulgare];unnamed protein product [Triticum aestivum]	107.984	7.77434	3.79596	3.35378e-08	9.66775e-07	up
TRITD1Av1G001860	MDIS1-interacting receptor like kinase 2-like isoform X1 [Aegilops tauschii subsp. tauschii];MDIS1-interacting receptor like kinase 2-like [Aegilops tauschii subsp. tauschii]	1.95383	0.133026	3.87652	3.37612e-08	9.71925e-07	up
TRITD1Av1G117540	uncharacterized protein LOC109764159 isoform X1 [Aegilops tauschii subsp. tauschii];MutS2 protein [Triticum urartu];DNA mismatch repair protein MutS type 2 [Zea mays]	17.7693	1.25516	3.82344	3.37939e-08	9.71925e-07	up
TRITD5Bv1G186110	probable anion transporter 5, chloroplastic [Aegilops tauschii subsp. tauschii];putative anion transporter 5, chloroplastic [Triticum urartu]	35.9413	2.57719	3.80177	3.51693e-08	1.01032e-06	up
TRITD1Av1G048260	uncharacterized protein LOC109753034 [Aegilops tauschii subsp. tauschii];hypothetical protein TRIUR3_31456 [Triticum urartu]	170.387	12.3766	3.78313	3.59905e-08	1.03273e-06	up
TRITD5Av1G130030	chlorophyll a-b binding protein of LHCII type 1 isoform X1 [Aegilops tauschii subsp. tauschii];Chlorophyll a-b binding protein C, chloroplastic [Triticum urartu]	57.8429	4.12904	3.80826	3.61606e-08	1.03642e-06	up
TRITD3Av1G276170	hypothetical protein TRIUR3_16852 [Triticum urartu];unnamed protein product [Triticum aestivum]	1.0099	21.5424	-4.41489	3.64202e-08	1.04267e-06	down
TRITD4Av1G190450	glutamate decarboxylase 1-like [Aegilops tauschii subsp. tauschii];Glutamate decarboxylase 1 [Triticum urartu]	167.082	12.1603	3.78031	3.65362e-08	1.04432e-06	up
TRITD1Bv1G201940	ABC transporter B family member 5-like [Aegilops tauschii subsp. tauschii];ABC transporter B family member 11 [Triticum urartu]	4.62457	0.323378	3.83802	3.65608e-08	1.04432e-06	up
TRITD4Av1G103550	GTPase Der [Triticum urartu];uncharacterized protein LOC109732113 [Aegilops tauschii subsp. tauschii]	114.267	8.32916	3.77809	3.71564e-08	1.06012e-06	up
TRITD1Av1G050610	predicted protein [Hordeum vulgare subsp. vulgare];Phosphoenolpyruvate/phosphate translocator 3, chloroplastic [Triticum urartu]	59.2948	4.29019	3.78879	3.76935e-08	1.07422e-06	up
TRITD6Bv1G103720	tyrosine phosphorylation protein A [Triticum aestivum];GTP-binding protein TypA/BipA [Triticum urartu];uncharacterized protein LOC109731583 isoform X2 [Aegilops tauschii subsp. tauschii];hypothetical protein TRIUR3_17817 [Triticum urartu];hypothetical protein TRIUR3_17818 [Triticum urartu]	252.579	18.4715	3.77336	3.77759e-08	1.07535e-06	up
TRITD4Av1G178860	hypothetical protein TRIUR3_27172 [Triticum urartu]	56.4295	4.03187	3.80693	3.78501e-08	1.07617e-06	up
TRITD5Av1G155510	putative F-box/kelch-repeat protein At3g22730 isoform X1 [Aegilops tauschii subsp. tauschii]	12.0889	0.84575	3.8373	3.78906e-08	1.07617e-06	up
TRITD4Bv1G183320	uncharacterized protein LOC109741472 isoform X2 [Aegilops tauschii subsp. tauschii]	18.7326	1.317	3.83023	3.81425e-08	1.0821e-06	up
TRITD0Uv1G003050	photosystem II CP43 chlorophyll apoprotein [Medicago truncatula]	55.7455	4.04937	3.78309	3.97664e-08	1.12689e-06	up
TRITD3Bv1G144100	probable choline kinase 2 isoform X1 [Aegilops tauschii subsp. tauschii];Choline/ethanolamine kinase [Triticum urartu];unnamed protein product [Triticum aestivum]	16.9483	1.18947	3.83275	3.98251e-08	1.12728e-06	up
TRITD2Av1G141480	glutamate receptor 3.4-like [Aegilops tauschii subsp. tauschii];Glutamate receptor 3.4 [Triticum urartu]	6.67962	0.470257	3.82825	3.99647e-08	1.12869e-06	up
TRITD6Bv1G220480	protein LUTEIN DEFICIENT 5, chloroplastic-like [Aegilops tauschii subsp. tauschii]	72.6817	5.33788	3.76725	3.99649e-08	1.12869e-06	up
TRITD3Av1G213290	unnamed protein product [Triticum aestivum]	1.05816	22.1678	-4.38883	4.01463e-08	1.13254e-06	down
TRITD4Av1G191350	actin-1 [Aegilops tauschii subsp. tauschii]	6.11908	124.669	-4.34865	4.0732e-08	1.14777e-06	down
TRITD1Bv1G111950	hypothetical protein TRIUR3_32347 [Triticum urartu];putative leucine-rich repeat-containing protein DDB_G0290503 isoform X1 [Aegilops tauschii subsp. tauschii]	0.520319	10.9261	-4.39224	4.09806e-08	1.15348e-06	down
TRITD6Bv1G142920	aquaporin [Triticum aestivum]	2.54804	52.6537	-4.36908	4.15538e-08	1.16831e-06	down
TRITD7Bv1G152370	receptor-like protein kinase 5 [Aegilops tauschii subsp. tauschii];Receptor-like protein kinase HSL1 [Triticum urartu]	16.2969	1.18675	3.77951	4.16238e-08	1.16896e-06	up
TRITD5Av1G122690	hypothetical protein TRIUR3_18987 [Triticum urartu]	38.0751	2.78686	3.77213	4.17631e-08	1.17156e-06	up
TRITD2Av1G255430	hypothetical protein TRIUR3_15768 [Triticum urartu]	2.35105	47.8425	-4.34692	4.27054e-08	1.19654e-06	down
TRITD2Av1G209870	PTI1-like tyrosine-protein kinase 3 [Aegilops tauschii subsp. tauschii]	15.9799	1.12577	3.82728	4.2749e-08	1.19654e-06	up
TRITD1Bv1G153560	predicted protein [Hordeum vulgare subsp. vulgare];UDP-glucuronate:xylan alpha-glucuronosyltransferase 1-like [Aegilops tauschii subsp. tauschii]	0.575954	12.0619	-4.38835	4.34052e-08	1.21356e-06	down
TRITD2Bv1G128580	glutamate--glyoxylate aminotransferase 2 isoform X1 [Aegilops tauschii subsp. tauschii]	1954.98	145.364	3.74942	4.35137e-08	1.21523e-06	up
TRITD4Bv1G160540	uncharacterized protein LOC109754525 [Aegilops tauschii subsp. tauschii]	95.3507	7.02344	3.763	4.40828e-08	1.22976e-06	up
TRITD3Bv1G224240	unnamed protein product [Triticum aestivum]	133.242	9.89859	3.75069	4.43353e-08	1.23543e-06	up
TRITD7Av1G199890	Enoyl-[acyl-carrier-protein] reductase [NADH], chloroplastic [Triticum urartu]	2.8212	57.5436	-4.35028	4.47268e-08	1.24387e-06	down
TRITD2Bv1G241250	unnamed protein product [Triticum aestivum]	70.7077	5.221	3.75947	4.47373e-08	1.24387e-06	up
TRITD1Bv1G017710	defensin Tm-AMP-D1.2-like [Aegilops tauschii subsp. tauschii]	22.1302	447.301	-4.33716	4.50557e-08	1.2508e-06	down
TRITD3Bv1G100430	protein translocase subunit SECA1, chloroplastic isoform X2 [Aegilops tauschii subsp. tauschii];protein translocase subunit SECA1, chloroplastic isoform X1 [Aegilops tauschii subsp. tauschii];protein translocase subunit SECA1, chloroplastic [Brachypodium distachyon];hypothetical protein TRIUR3_25585 [Triticum urartu]	72.9232	5.42205	3.74947	4.50865e-08	1.2508e-06	up
TRITD5Av1G193380	probable anion transporter 5, chloroplastic [Aegilops tauschii subsp. tauschii];putative anion transporter 5, chloroplastic [Triticum urartu]	36.3437	2.6799	3.76145	4.52713e-08	1.25454e-06	up
TRITD6Bv1G170150	disease resistance protein RGA2-like [Aegilops tauschii subsp. tauschii];uncharacterized protein LOC109749979 [Aegilops tauschii subsp. tauschii];predicted protein [Hordeum vulgare subsp. vulgare]	4.02469	0.282222	3.83398	4.59191e-08	1.27109e-06	up
TRITD2Bv1G128790	MADS-box transcription factor TaAGL29 [Triticum aestivum];MADS-box protein 8 [Hordeum vulgare subsp. vulgare];MIKC-type MADS-box transcription factor WM8 [Triticum aestivum]	64.8088	4.77358	3.76304	4.6032e-08	1.27281e-06	up
TRITD5Av1G015720	chloroplast stem-loop binding protein of 41 kDa b, chloroplastic [Aegilops tauschii subsp. tauschii]	809.978	60.6409	3.73952	4.64064e-08	1.28175e-06	up
TRITD3Av1G024400	cytochrome P450 704C1-like [Aegilops tauschii subsp. tauschii];unnamed protein product [Triticum aestivum]	14.6574	1.06464	3.78319	4.65049e-08	1.28303e-06	up
TRITD1Bv1G229290	protein argonaute 4B-like [Aegilops tauschii subsp. tauschii];argonaute 4, partial [Triticum aestivum];Protein argonaute 4B [Triticum urartu]	0.650658	13.349	-4.35869	4.65552e-08	1.28303e-06	down
TRITD0Uv1G052820	protein LOW PSII ACCUMULATION 3, chloroplastic [Aegilops tauschii subsp. tauschii]	125.279	9.36356	3.74195	4.67979e-08	1.2883e-06	up
TRITD3Bv1G076570	unnamed protein product [Triticum aestivum]	97.608	7.21274	3.75838	4.72983e-08	1.30065e-06	up
TRITD3Bv1G170110	unnamed protein product [Triticum aestivum]	89.3492	6.69132	3.73909	4.74619e-08	1.30372e-06	up
TRITD6Av1G012550	uncharacterized protein LOC109751417 [Aegilops tauschii subsp. tauschii]	100.808	7.5698	3.73522	4.82416e-08	1.32369e-06	up
TRITD6Bv1G169190	predicted protein [Hordeum vulgare subsp. vulgare];ribulose-1,5 bisphosphate carboxylase/oxygenase large subunit N-methyltransferase, chloroplastic [Aegilops tauschii subsp. tauschii];Ribulose-1,5 bisphosphate carboxylase/oxygenase large subunit N-methyltransferase, chloroplastic [Triticum urartu]	35.8492	2.65803	3.75351	4.84711e-08	1.32853e-06	up
TRITD3Av1G142750	ABC transporter G family member 37 [Aegilops tauschii subsp. tauschii];Pleiotropic drug resistance protein 4 [Triticum urartu];ABCG37, partial [Triticum polonicum];unnamed protein product [Triticum aestivum]	18.6472	1.38936	3.74646	4.86363e-08	1.3316e-06	up
TRITD2Av1G219470	PREDICTED: BTB/POZ domain-containing protein POB1-like isoform X1 [Musa acuminata subsp. malaccensis]	86.3504	6.46318	3.73989	4.93563e-08	1.34984e-06	up
TRITD1Bv1G124440	plastidal glycolate/glycerate translocator 1, chloroplastic [Aegilops tauschii subsp. tauschii]	43.5406	3.25515	3.74156	4.99226e-08	1.36384e-06	up
TRITD0Uv1G135560	ribosomal protein L32 (chloroplast) [Triticum aestivum]	224.516	16.6693	3.75156	5.00403e-08	1.36557e-06	up
TRITD6Av1G061980	Chaperone protein dnaJ 6 [Triticum urartu]	3.30536	66.5198	-4.33091	5.02698e-08	1.37034e-06	down
TRITD5Bv1G250810	ribosome-binding factor PSRP1, chloroplastic-like [Aegilops tauschii subsp. tauschii]	187.079	14.1143	3.72842	5.04125e-08	1.37274e-06	up
TRITD5Av1G085280	predicted protein [Hordeum vulgare subsp. vulgare];ATP-dependent Clp protease ATP-binding subunit clpA-like protein CD4B, chloroplastic [Triticum urartu];chaperone protein ClpC2, chloroplastic [Aegilops tauschii subsp. tauschii]	451.931	34.1605	3.7257	5.05701e-08	1.37554e-06	up
TRITD5Bv1G061570	putative pumilio homolog 7, chloroplastic [Aegilops tauschii subsp. tauschii]	15.2161	1.11391	3.77189	5.09612e-08	1.38448e-06	up
TRITD7Av1G191490	ABCG42, partial [Triticum polonicum];Pleiotropic drug resistance protein 12 [Triticum urartu];hypothetical protein OsI_23352 [Oryza sativa Indica Group]	18.3422	1.37651	3.73608	5.10091e-08	1.38448e-06	up
TRITD7Bv1G093010	translation initiation factor IF-2, chloroplastic [Aegilops tauschii subsp. tauschii]	191.113	14.4565	3.72464	5.11214e-08	1.386e-06	up
TRITD1Bv1G216590	predicted protein [Hordeum vulgare subsp. vulgare]	106.016	8.00858	3.72659	5.11759e-08	1.386e-06	up
TRITD6Av1G058750	protein STRUBBELIG-RECEPTOR FAMILY 3-like [Aegilops tauschii subsp. tauschii]	1.04227	20.9052	-4.32606	5.18672e-08	1.40321e-06	down
TRITD3Bv1G003830	rust resistance kinase Lr10-like isoform X1 [Aegilops tauschii subsp. tauschii];predicted protein [Hordeum vulgare subsp. vulgare]	14.3664	1.0587	3.76234	5.21188e-08	1.4085e-06	up
TRITD6Bv1G139290	thylakoid lumenal protein TL20.3, chloroplastic [Aegilops tauschii subsp. tauschii]	100.313	7.55886	3.73019	5.27186e-08	1.42173e-06	up
TRITD5Av1G048390	calmodulin-binding protein 60 D-like isoform X1 [Aegilops tauschii subsp. tauschii];calmodulin-binding protein 60 D-like isoform X2 [Aegilops tauschii subsp. tauschii]	16.0504	1.18283	3.76229	5.27218e-08	1.42173e-06	up
TRITD4Av1G042980	uncharacterized protein LOC109739470 isoform X1 [Aegilops tauschii subsp. tauschii]	8.8674	0.63461	3.80457	5.30299e-08	1.42769e-06	up
TRITD2Av1G247630	uncharacterized protein LOC109765878 [Aegilops tauschii subsp. tauschii]	40.5448	3.01403	3.74975	5.31062e-08	1.42769e-06	up
TRITD3Av1G278780	photosystem II protein D2 [Festuca ovina]	48.9991	3.67169	3.73824	5.31135e-08	1.42769e-06	up
TRITD4Av1G187350	probable zinc metalloprotease EGY3, chloroplastic [Aegilops tauschii subsp. tauschii]	27.3453	2.04645	3.7401	5.3483e-08	1.43525e-06	up
TRITD3Av1G059230	unnamed protein product [Triticum aestivum]	170.581	12.9523	3.71918	5.35091e-08	1.43525e-06	up
TRITD4Av1G049180	thioredoxin-like protein AAED1, chloroplastic [Aegilops tauschii subsp. tauschii]	125.332	9.46645	3.72678	5.35854e-08	1.43576e-06	up
TRITD5Av1G139540	enolase 1, chloroplastic [Aegilops tauschii subsp. tauschii]	1.38429	28.1518	-4.34601	5.4086e-08	1.44616e-06	down
TRITD2Bv1G174270	phosphoglycolate phosphatase 1B, chloroplastic-like [Aegilops tauschii subsp. tauschii]	350.5	26.6772	3.71573	5.4161e-08	1.44616e-06	up
TRITD2Bv1G162100	kinesin-like protein KIN-14N [Aegilops tauschii subsp. tauschii]	0.400419	8.25537	-4.36575	5.41623e-08	1.44616e-06	down
TRITD7Av1G205220	fructose-bisphosphate aldolase 5, cytosolic-like [Aegilops tauschii subsp. tauschii];ABCB26, partial [Triticum polonicum];protein transport protein SFT2-like [Aegilops tauschii subsp. tauschii];Fructose-bisphosphate aldolase, cytoplasmic isozyme 1 [Triticum urartu];Fructose-bisphosphate aldolase 7 cytosolic [Zea mays]	96.2982	7.32454	3.7167	5.42045e-08	1.44616e-06	up
TRITD3Bv1G040970	ribosomal protein S16 (chloroplast) [Heteranthelium piliferum]	201.764	15.1992	3.73059	5.44017e-08	1.44988e-06	up
TRITD1Bv1G162700	Riboflavin biosynthesis protein ribBA, chloroplastic [Triticum urartu]	34.0404	2.55443	3.73617	5.45544e-08	1.45224e-06	up
TRITD3Av1G283400	Uncharacterized protein C24B11.05 [Triticum urartu]	2.59177	52.0397	-4.3276	5.46061e-08	1.45224e-06	down
TRITD3Bv1G056720	unnamed protein product [Triticum aestivum]	27.8503	2.10811	3.72367	5.46909e-08	1.45288e-06	up
TRITD3Bv1G280460	unnamed protein product [Triticum aestivum];hypothetical protein TRIUR3_19358 [Triticum urartu]	4.1187	82.4811	-4.3238	5.47459e-08	1.45288e-06	down
TRITD5Av1G132890	pathogenesis-related protein 1-like [Aegilops tauschii subsp. tauschii]	82.1867	6.12609	3.74587	5.52647e-08	1.46353e-06	up
TRITD6Bv1G098920	cryptochrome-1-like [Aegilops tauschii subsp. tauschii];cryptochrome 1a [Triticum aestivum];Cryptochrome-1 [Triticum urartu]	35.3761	2.67662	3.72429	5.53211e-08	1.46353e-06	up
TRITD6Bv1G182800	DExH-box ATP-dependent RNA helicase DExH15 chloroplastic [Aegilops tauschii subsp. tauschii]	8.68455	0.645245	3.75053	5.53223e-08	1.46353e-06	up
TRITD4Av1G175270	photosynthetic NDH subunit of subcomplex B 1, chloroplastic [Aegilops tauschii subsp. tauschii]	76.2175	5.79201	3.71799	5.55121e-08	1.46701e-06	up
TRITD5Bv1G175430	receptor-like protein kinase FERONIA [Aegilops tauschii subsp. tauschii]	33.144	2.50898	3.72357	5.56053e-08	1.46792e-06	up
TRITD3Bv1G131400	unnamed protein product [Triticum aestivum];DEAD-box ATP-dependent RNA helicase 25 [Triticum urartu]	63.4691	4.81667	3.71995	5.57422e-08	1.46999e-06	up
TRITD5Av1G248570	Beta-fructofuranosidase, insoluble isoenzyme 1 [Triticum urartu]	12.5014	0.925267	3.75608	5.59565e-08	1.47275e-06	up
TRITD3Av1G232670	formin-like protein 1 [Aegilops tauschii subsp. tauschii];Formin-like protein 1 [Triticum urartu]	0.607274	12.1958	-4.32789	5.59642e-08	1.47275e-06	down
TRITD3Av1G234870	uncharacterized protein LOC109773646 [Aegilops tauschii subsp. tauschii]	162.197	12.3922	3.71024	5.66627e-08	1.48956e-06	up
TRITD5Av1G109850	predicted protein [Hordeum vulgare subsp. vulgare];Vacuolar protein sorting-associated protein 32-like protein 1 [Triticum urartu]	1.17916	24.0255	-4.34873	5.6801e-08	1.49164e-06	down
TRITD2Bv1G224070	aminomethyltransferase, mitochondrial [Aegilops tauschii subsp. tauschii]	204.826	15.6706	3.70827	5.69478e-08	1.49393e-06	up
TRITD4Av1G169460	protein disulfide isomerase 1 proprotein [Triticum aestivum];protein disulfide isomerase family protein TaPDIL1-1beta [Triticum aestivum]	58.4969	1143.2	-4.28857	5.70493e-08	1.49425e-06	down
TRITD1Bv1G133060	phospho-2-dehydro-3-deoxyheptonate aldolase 2, chloroplastic-like [Aegilops tauschii subsp. tauschii]	26.0316	1.96004	3.73131	5.70793e-08	1.49425e-06	up
TRITD3Bv1G202470	heat shock cognate 70 kDa protein [Aegilops tauschii subsp. tauschii];putative mediator of RNA polymerase II transcription subunit 37c [Zea mays]	0.464765	9.4099	-4.33961	5.75742e-08	1.50563e-06	down
TRITD1Av1G168450	carboxymethylenebutenolidase homolog isoform X1 [Aegilops tauschii subsp. tauschii];carboxymethylenebutenolidase homolog isoform X2 [Aegilops tauschii subsp. tauschii]	14.3125	1.04589	3.77448	5.76474e-08	1.50598e-06	up
TRITD6Av1G045260	LRR receptor-like serine/threonine-protein kinase FLS2 [Triticum urartu]	5.61072	0.407372	3.78377	5.80135e-08	1.51396e-06	up
TRITD7Bv1G189690	beta-glucosidase 25 isoform X1 [Aegilops tauschii subsp. tauschii];beta-glucosidase 25 isoform X2 [Aegilops tauschii subsp. tauschii];Beta-glucosidase 25 [Triticum urartu]	0.815087	16.4681	-4.33658	5.88028e-08	1.53297e-06	down
TRITD3Av1G233050	putative calreticulin [Triticum aestivum]	185.413	14.2443	3.70229	5.92656e-08	1.54343e-06	up
TRITD4Bv1G167950	uncharacterized protein LOC109733399 [Aegilops tauschii subsp. tauschii]	32.1804	2.40726	3.74072	5.96906e-08	1.55289e-06	up
TRITD1Bv1G118240	uncharacterized protein LOC109764159 isoform X1 [Aegilops tauschii subsp. tauschii];DNA mismatch repair protein MutS type 2 [Zea mays]	18.3767	1.40059	3.71378	6.16452e-08	1.60207e-06	up
TRITD1Bv1G008870	Putative disease resistance protein RGA3 [Triticum urartu]	14.8921	1.1342	3.7148	6.3306e-08	1.64353e-06	up
TRITD3Av1G192540	unnamed protein product [Triticum aestivum];protein TSS isoform X1 [Brachypodium distachyon];protein TSS-like [Aegilops tauschii subsp. tauschii]	31.516	2.43714	3.69282	6.34953e-08	1.64674e-06	up
TRITD7Av1G053480	hypothetical protein TRIUR3_19587 [Triticum urartu]	0.429093	8.58336	-4.32218	6.37155e-08	1.65074e-06	down
TRITD3Av1G021030	predicted protein [Hordeum vulgare subsp. vulgare];inner membrane protein ALBINO3, chloroplastic isoform X2 [Aegilops tauschii subsp. tauschii]	267.837	20.7868	3.68761	6.42607e-08	1.66227e-06	up
TRITD4Bv1G178920	pheophorbide a oxygenase, chloroplastic [Aegilops tauschii subsp. tauschii];lethal leaf spot1 [Triticum aestivum]	213.213	16.5464	3.68771	6.4293e-08	1.66227e-06	up
TRITD4Av1G215910	Putative receptor protein kinase ZmPK1 [Triticum urartu]	15.8438	1.21016	3.71065	6.50964e-08	1.68029e-06	up
TRITD3Av1G055030	unnamed protein product [Triticum aestivum]	3.04093	59.5681	-4.29196	6.51239e-08	1.68029e-06	down
TRITD4Av1G200140	ankyrin-1-like [Aegilops tauschii subsp. tauschii];Stress-induced-phosphoprotein 1 [Triticum urartu]	1.64874	32.2979	-4.29201	6.52349e-08	1.68143e-06	down
TRITD3Av1G102530	Pto-interacting protein 1 [Triticum urartu]	1.04453	20.9087	-4.32318	6.54754e-08	1.68589e-06	down
TRITD6Av1G009980	predicted protein [Hordeum vulgare subsp. vulgare]	29.7655	2.22687	3.74055	6.55524e-08	1.68614e-06	up
TRITD2Bv1G246170	G-type lectin S-receptor-like serine/threonine-protein kinase At4g27290 [Aegilops tauschii subsp. tauschii];Putative serine/threonine-protein kinase receptor [Triticum urartu]	8.19534	0.617275	3.73082	6.58438e-08	1.6919e-06	up
TRITD5Bv1G124520	HMG-I/Y protein HMGa [Triticum aestivum];HMG-Y-related protein A [Triticum urartu]	1.51719	30.4538	-4.32715	6.74386e-08	1.73111e-06	down
TRITD3Av1G067680	uncharacterized protein LOC109738950 [Aegilops tauschii subsp. tauschii]	60.4874	4.6208	3.71042	6.82059e-08	1.74901e-06	up
TRITD5Bv1G015000	chloroplast stem-loop binding protein of 41 kDa b, chloroplastic [Aegilops tauschii subsp. tauschii]	1418.49	110.949	3.67639	6.84172e-08	1.75264e-06	up
TRITD4Av1G064640	Peroxidase 70 [Triticum urartu];peroxidase 70-like [Aegilops tauschii subsp. tauschii]	0.898631	18.2984	-4.34784	6.88846e-08	1.76281e-06	down
TRITD6Av1G009240	predicted protein [Hordeum vulgare subsp. vulgare];hypothetical protein TRIUR3_09163 [Triticum urartu]	45.0495	3.47279	3.69734	6.9572e-08	1.77859e-06	up
TRITD2Av1G290300	FT-interacting protein 1-like [Aegilops tauschii subsp. tauschii]	1.0224	19.8295	-4.27761	6.96435e-08	1.7786e-06	down
TRITD6Av1G224590	putative disease resistance protein RGA4 [Aegilops tauschii subsp. tauschii];putative disease resistance protein RGA1 [Aegilops tauschii subsp. tauschii];Putative disease resistance protein RGA3 [Triticum urartu]	0.0850083	1.6812	-4.30575	6.97414e-08	1.77929e-06	down
TRITD5Bv1G103480	hypothetical protein TRIUR3_21765 [Triticum urartu];predicted protein [Hordeum vulgare subsp. vulgare];chloroplast ABC1-like family protein, partial [Triticum aestivum]	87.5119	6.83653	3.67814	6.9897e-08	1.78145e-06	up
TRITD1Bv1G126800	seven trans-membrane protein [Triticum aestivum];MLO-like protein 9 [Aegilops tauschii subsp. tauschii]	1.90483	36.9809	-4.27904	6.99889e-08	1.78198e-06	down
TRITD7Av1G227280	Subtilisin-like protease [Triticum urartu]	0.672714	13.1992	-4.29431	7.00737e-08	1.78233e-06	down
TRITD5Av1G144980	fructose-bisphosphate aldolase-lysine N-methyltransferase, chloroplastic [Aegilops tauschii subsp. tauschii];hypothetical protein TRIUR3_00978 [Triticum urartu]	33.6771	2.61349	3.68772	7.11697e-08	1.80837e-06	up
TRITD1Av1G213470	UV-B-induced protein At3g17800, chloroplastic-like [Aegilops tauschii subsp. tauschii]	74.9842	5.8457	3.68114	7.13976e-08	1.81233e-06	up
TRITD3Bv1G282090	probable aquaporin TIP1-2 [Aegilops tauschii subsp. tauschii];unnamed protein product [Triticum aestivum]	75.6787	5.86586	3.68947	7.20909e-08	1.82808e-06	up
TRITD2Bv1G189950	elongation factor G-2, chloroplastic [Aegilops tauschii subsp. tauschii]	326.121	25.6626	3.66767	7.24733e-08	1.83592e-06	up
TRITD2Av1G150190	mitogen-activated protein kinase kinase kinase 5-like [Aegilops tauschii subsp. tauschii];hypothetical protein TRIUR3_20283 [Triticum urartu]	6.89721	0.517095	3.73751	7.28861e-08	1.84451e-06	up
TRITD6Av1G177580	threonine--tRNA ligase, chloroplastic/mitochondrial 2 [Aegilops tauschii subsp. tauschii];rho GDP-dissociation inhibitor 1-like [Aegilops tauschii subsp. tauschii];Threonyl-tRNA synthetase [Triticum urartu]	40.4845	3.18162	3.66954	7.3975e-08	1.87018e-06	up
TRITD4Av1G033340	filament-like plant protein 4 [Aegilops tauschii subsp. tauschii];hypothetical protein TRIUR3_35080 [Triticum urartu]	1.73206	33.2349	-4.26214	7.41067e-08	1.87162e-06	down
TRITD7Av1G040300	sulfiredoxin, chloroplastic/mitochondrial-like [Aegilops tauschii subsp. tauschii]	43.5515	3.33069	3.70883	7.43336e-08	1.87547e-06	up
TRITD2Av1G209950	unnamed protein product [Triticum aestivum];phosphoglycolate phosphatase 1B, chloroplastic-like [Aegilops tauschii subsp. tauschii];Phosphoglycolate phosphatase [Triticum urartu]	469.194	37.0896	3.6611	7.57534e-08	1.90937e-06	up
TRITD2Bv1G009970	hypothetical protein TRIUR3_34472 [Triticum urartu]	12.4711	0.960213	3.69909	7.6454e-08	1.92509e-06	up
TRITD4Av1G031450	vegetative cell wall protein gp1-like [Aegilops tauschii subsp. tauschii]	19.2065	1.44881	3.72866	7.67391e-08	1.93033e-06	up
TRITD3Av1G047220	RecName: Full=Glutathione S-transferase 1; AltName: Full=GST class-phi;Glutathione S-transferase 1 [Triticum urartu];unnamed protein product [Triticum aestivum]	28.7238	2.21339	3.69792	7.76931e-08	1.95237e-06	up
TRITD2Av1G228330	elongation factor G-2, chloroplastic [Aegilops tauschii subsp. tauschii]	315.944	25.0611	3.65615	7.78792e-08	1.95509e-06	up
TRITD3Av1G058380	hypothetical protein TRIUR3_07708 [Triticum urartu]	53.293	4.02726	3.72607	7.84753e-08	1.96808e-06	up
TRITD1Bv1G087680	uncharacterized protein LOC109736999 [Aegilops tauschii subsp. tauschii]	0.995833	19.1931	-4.26854	8.00418e-08	2.00536e-06	down
TRITD7Av1G090790	hypothetical protein TRIUR3_21199 [Triticum urartu]	1.28209	24.5329	-4.25815	8.03575e-08	2.01126e-06	down
TRITD5Bv1G084880	cytochrome c-type biogenesis ccda-like chloroplastic protein 1 [Aegilops tauschii subsp. tauschii]	109.645	8.71507	3.65318	8.06029e-08	2.01539e-06	up
TRITD4Av1G064270	alpha-L-arabinofuranosidase 1-like [Aegilops tauschii subsp. tauschii];hypothetical protein TRIUR3_07176 [Triticum urartu];Alpha-L-arabinofuranosidase 1 [Triticum urartu]	21.8911	1.7112	3.67727	8.11738e-08	2.02765e-06	up
TRITD7Av1G021840	protein DJ-1 homolog C-like [Aegilops tauschii subsp. tauschii];hypothetical protein TRIUR3_12961 [Triticum urartu];predicted protein, partial [Hordeum vulgare subsp. vulgare]	10.0507	0.767451	3.71107	8.15857e-08	2.03591e-06	up
TRITD7Av1G000770	Putative disease resistance protein RGA3 [Triticum urartu];putative disease resistance protein RGA3 [Aegilops tauschii subsp. tauschii]	4.38794	0.33101	3.7286	8.19664e-08	2.04337e-06	up
TRITD2Av1G025330	Alpha-L-arabinofuranosidase 1 [Triticum urartu]	0.939461	18.345	-4.28741	8.27345e-08	2.06047e-06	down
TRITD5Av1G224090	exocyst complex component EXO84B-like [Aegilops tauschii subsp. tauschii];hypothetical protein TRIUR3_22223 [Triticum urartu]	23.3757	1.84751	3.66136	8.30479e-08	2.06623e-06	up
TRITD3Bv1G174330	unnamed protein product [Triticum aestivum];SAP30-binding protein isoform X2 [Aegilops tauschii subsp. tauschii];Nucleobase-ascorbate transporter 2 [Triticum urartu];SAP30-binding protein isoform X1 [Aegilops tauschii subsp. tauschii]	0.990539	18.8362	-4.24915	8.36417e-08	2.07894e-06	down
TRITD1Bv1G124100	probable xyloglucan endotransglucosylase/hydrolase protein 29 [Aegilops tauschii subsp. tauschii];predicted protein, partial [Hordeum vulgare subsp. vulgare]	11.478	0.866193	3.72804	8.46157e-08	2.10107e-06	up
TRITD6Av1G181740	predicted protein [Hordeum vulgare subsp. vulgare]	116.177	9.284	3.64543	8.50175e-08	2.10896e-06	up
TRITD7Av1G068840	heme-binding-like protein At3g10130, chloroplastic [Aegilops tauschii subsp. tauschii];hypothetical protein TRIUR3_22012 [Triticum urartu];predicted protein [Hordeum vulgare subsp. vulgare]	51.5985	4.08535	3.6588	8.53152e-08	2.11391e-06	up
TRITD2Bv1G258540	ABC transporter E family member 2-like [Aegilops tauschii subsp. tauschii];ABC transporter E family member 2 [Triticum urartu]	0.934701	17.9041	-4.25964	8.5386e-08	2.11391e-06	down
TRITD7Bv1G056860	ctenidin-1-like [Aegilops tauschii subsp. tauschii]	40.9434	3.20533	3.67509	8.58743e-08	2.12391e-06	up
TRITD5Bv1G059650	RecName: Full=Thioredoxin M-type, chloroplastic; Short=Trx-M; Flags: Precursor;Thioredoxin M-type, chloroplastic [Triticum urartu]	1207.48	97.1595	3.6355	8.83074e-08	2.18193e-06	up
TRITD2Bv1G147940	alpha carbonic anhydrase 1, chloroplastic-like isoform X2 [Aegilops tauschii subsp. tauschii];hypothetical protein TRIUR3_33715 [Triticum urartu];alpha carbonic anhydrase 1, chloroplastic-like isoform X1 [Aegilops tauschii subsp. tauschii]	17.4204	1.32188	3.72012	8.86568e-08	2.18841e-06	up
TRITD2Bv1G196630	unnamed protein product [Triticum aestivum]	56.9676	4.51381	3.65772	8.99388e-08	2.21787e-06	up
TRITD2Bv1G086350	cytochrome b6-f complex iron-sulfur subunit, chloroplastic [Aegilops tauschii subsp. tauschii]	1207.12	97.4469	3.63081	9.0836e-08	2.2378e-06	up
TRITD1Av1G106600	alpha-galactosidase-like [Aegilops tauschii subsp. tauschii];Alpha-galactosidase [Triticum urartu]	16.1152	1.26154	3.67517	9.47538e-08	2.33202e-06	up
TRITD1Bv1G019480	thylakoid membrane protein TERC, chloroplastic [Aegilops tauschii subsp. tauschii]	26.4	2.09786	3.65355	9.5826e-08	2.35136e-06	up
TRITD7Av1G039360	disease resistance protein RGA2-like isoform X1 [Aegilops tauschii subsp. tauschii];Putative disease resistance protein RGA3 [Triticum urartu];disease resistance protein RGA2-like isoform X2 [Aegilops tauschii subsp. tauschii]	2.70371	0.208692	3.69549	9.58807e-08	2.35136e-06	up
TRITD3Bv1G231920	unnamed protein product [Triticum aestivum]	1318.43	107.014	3.62295	9.58845e-08	2.35136e-06	up
TRITD3Bv1G032120	unnamed protein product [Triticum aestivum]	4.45896	0.344541	3.69396	9.59145e-08	2.35136e-06	up
TRITD1Bv1G057370	uncharacterized protein LOC109753034 [Aegilops tauschii subsp. tauschii]	157.275	12.7549	3.62417	9.63122e-08	2.3588e-06	up
TRITD5Av1G104310	cytochrome c-type biogenesis ccda-like chloroplastic protein 1 [Aegilops tauschii subsp. tauschii];biogenesis protein [Hordeum vulgare subsp. vulgare];predicted protein [Hordeum vulgare subsp. vulgare]	54.3207	4.35853	3.63959	9.70414e-08	2.37434e-06	up
TRITD5Av1G137630	Alcohol dehydrogenase 2 [Triticum urartu];alcohol dehydrogenase [Hordeum vulgare subsp. spontaneum]	13.401	1.03842	3.68988	9.7669e-08	2.38737e-06	up
TRITD5Bv1G162710	beta-glucosidase 31-like [Aegilops tauschii subsp. tauschii];beta-glucosidase 31-like isoform X1 [Aegilops tauschii subsp. tauschii];Beta-glucosidase 31 [Triticum urartu]	8.13227	0.650772	3.64343	9.81251e-08	2.39618e-06	up
TRITD4Av1G225610	DEAD-box ATP-dependent RNA helicase 3, chloroplastic [Aegilops tauschii subsp. tauschii];DEAD-box ATP-dependent RNA helicase 3, chloroplastic [Triticum urartu]	156.319	12.7313	3.61805	9.85731e-08	2.40476e-06	up
TRITD2Av1G200910	unnamed protein product [Triticum aestivum]	18.8746	1.49914	3.65424	9.86683e-08	2.40476e-06	up
TRITD4Bv1G124340	thioredoxin-like protein AAED1, chloroplastic [Aegilops tauschii subsp. tauschii]	105.66	8.54903	3.62752	9.9615e-08	2.42548e-06	up
TRITD1Av1G226790	RNA polymerase sigma factor rpoD [Triticum urartu]	25.7923	2.07179	3.63799	1.00272e-07	2.43911e-06	up
TRITD4Bv1G008660	inositol hexakisphosphate/diphosphoinositol-pentakisphosphate kinase 1 [Triticum monococcum];Inositol hexakisphosphate and diphosphoinositol-pentakisphosphate kinase 1 [Triticum urartu]	49.734	4.04706	3.61928	1.00529e-07	2.443e-06	up
TRITD4Av1G261300	uncharacterized protein LOC109767506 [Aegilops tauschii subsp. tauschii];hypothetical protein TRIUR3_11240 [Triticum urartu]	0.837195	15.7198	-4.23087	1.00757e-07	2.44617e-06	down
TRITD5Bv1G235870	DEAD-box ATP-dependent RNA helicase 3, chloroplastic [Aegilops tauschii subsp. tauschii];DEAD-box ATP-dependent RNA helicase 3, chloroplastic [Triticum urartu]	198.14	16.1837	3.6139	1.01294e-07	2.45681e-06	up
TRITD7Av1G010290	uncharacterized protein LOC109750950 [Aegilops tauschii subsp. tauschii]	1.52287	29.2662	-4.26437	1.01478e-07	2.4589e-06	down
TRITD1Av1G050350	uncharacterized protein LOC109734685 [Aegilops tauschii subsp. tauschii];Protein ApaG [Triticum urartu]	174.376	14.2368	3.6145	1.02237e-07	2.47416e-06	up
TRITD4Bv1G058420	2-carboxy-D-arabinitol-1-phosphatase [Aegilops tauschii subsp. tauschii]	49.6065	4.02425	3.62374	1.024e-07	2.47416e-06	up
TRITD7Av1G135170	uncharacterized protein LOC109785613 isoform X2 [Aegilops tauschii subsp. tauschii];uncharacterized protein LOC109785613 isoform X4 [Aegilops tauschii subsp. tauschii];uncharacterized protein LOC109785613 isoform X6 [Aegilops tauschii subsp. tauschii];hypothetical protein TRIUR3_33418 [Triticum urartu]	400.706	32.7605	3.61251	1.02404e-07	2.47416e-06	up
TRITD5Av1G146820	hypothetical protein TRIUR3_21038 [Triticum urartu]	17.9263	1.42461	3.65344	1.02624e-07	2.4771e-06	up
TRITD2Bv1G208890	uncharacterized protein LOC109765878 [Aegilops tauschii subsp. tauschii]	46.0676	3.70591	3.63585	1.02966e-07	2.48296e-06	up
TRITD4Av1G087720	paramyosin-like [Aegilops tauschii subsp. tauschii]	23.7956	1.92264	3.62953	1.04146e-07	2.509e-06	up
TRITD1Av1G170350	fructose-1,6-bisphosphatase, cytosolic-like [Aegilops tauschii subsp. tauschii]	69.2914	5.62315	3.62323	1.04535e-07	2.51597e-06	up
TRITD6Av1G065150	26S protease regulatory subunit 10B-like protein A [Triticum urartu];26S proteasome regulatory subunit S10B homolog B [Brachypodium distachyon];26S protease regulatory subunit S10B homolog B [Sorghum bicolor]	2.20337	40.7953	-4.21062	1.05188e-07	2.52925e-06	down
TRITD1Bv1G003410	protein EMBRYO SAC DEVELOPMENT ARREST 3, chloroplastic [Aegilops tauschii subsp. tauschii]	76.0325	6.09213	3.6416	1.05564e-07	2.53249e-06	up
TRITD3Av1G223210	RecName: Full=Sedoheptulose-1,7-bisphosphatase, chloroplastic; AltName: Full=SED(1,7)P2ase; AltName: Full=Sedoheptulose bisphosphatase; Short=SBPase; Flags: Precursor	562.94	46.2186	3.60644	1.05595e-07	2.53249e-06	up
TRITD2Bv1G256420	predicted protein, partial [Hordeum vulgare subsp. vulgare];Flavonoid 3'-monooxygenase [Triticum urartu]	34.9213	2.83031	3.62508	1.05682e-07	2.53249e-06	up
TRITD2Bv1G203670	serine carboxypeptidase-like 18 isoform X1 [Aegilops tauschii subsp. tauschii];serine carboxypeptidase-like 19 isoform X2 [Aegilops tauschii subsp. tauschii];Serine carboxypeptidase-like 19 [Triticum urartu];serine carboxypeptidase-like 7 [Aegilops tauschii subsp. tauschii];unnamed protein product [Triticum aestivum];serine carboxypeptidase-like 19 isoform X1 [Aegilops tauschii subsp. tauschii]	6.17194	0.497392	3.63327	1.05727e-07	2.53249e-06	up
TRITD4Bv1G064510	beta-glucosidase-like SFR2, chloroplastic [Aegilops tauschii subsp. tauschii];Beta-glucosidase-like SFR2, chloroplastic [Triticum urartu]	50.8937	4.15708	3.61385	1.06425e-07	2.54679e-06	up
TRITD3Av1G187140	unnamed protein product [Triticum aestivum];fe-S cluster assembly factor HCF101, chloroplastic isoform X1 [Aegilops tauschii subsp. tauschii]	89.442	7.3334	3.6084	1.06667e-07	2.55015e-06	up
TRITD7Av1G224830	MYB-related protein [Triticum aestivum];protein PHOSPHATE STARVATION RESPONSE 3-like [Aegilops tauschii subsp. tauschii]	19.8201	1.58742	3.64221	1.06954e-07	2.55458e-06	up
TRITD7Av1G117370	uncharacterized protein ycf39 [Aegilops tauschii subsp. tauschii];predicted protein [Hordeum vulgare subsp. vulgare]	99.9704	8.20818	3.60637	1.08285e-07	2.5839e-06	up
TRITD2Bv1G185730	hypothetical protein TRIUR3_11764 [Triticum urartu]	15.6813	1.22034	3.68369	1.086e-07	2.58894e-06	up
TRITD7Bv1G084900	geraniol 8-hydroxylase-like [Aegilops tauschii subsp. tauschii]	20.438	1.65441	3.62687	1.09648e-07	2.61145e-06	up
TRITD7Bv1G180980	NifU-like protein 3, chloroplastic [Triticum urartu]	26.2314	2.08242	3.65497	1.10291e-07	2.62428e-06	up
TRITD5Bv1G204830	predicted protein [Hordeum vulgare subsp. vulgare]	18.666	1.50453	3.63302	1.10584e-07	2.62876e-06	up
TRITD2Bv1G118960	unnamed protein product [Triticum aestivum];fasciclin-like arabinogalactan protein 15 [Aegilops tauschii subsp. tauschii]	0.876411	16.5797	-4.24166	1.11259e-07	2.6423e-06	down
TRITD3Bv1G210720	unnamed protein product [Triticum aestivum]	123.017	10.0793	3.60939	1.11548e-07	2.64666e-06	up
TRITD6Bv1G082890	Cytochrome P450 71D7 [Triticum urartu]	9.64405	174.785	-4.1798	1.13134e-07	2.68175e-06	down
TRITD3Av1G168590	probable cytokinin riboside 5'-monophosphate phosphoribohydrolase LOGL1 [Aegilops tauschii subsp. tauschii];hypothetical protein TRIUR3_04139 [Triticum urartu]	32.3918	2.60581	3.63582	1.13379e-07	2.68502e-06	up
TRITD5Bv1G092620	mitogen-activated protein kinase [Triticum aestivum];putative serine/threonine-protein kinase WNK8 [Triticum urartu]	9.53067	0.757396	3.65346	1.14431e-07	2.70658e-06	up
TRITD4Bv1G168900	glycerol-3-phosphate dehydrogenase [NAD(+)], chloroplastic isoform X2 [Aegilops tauschii subsp. tauschii];glycerol-3-phosphate dehydrogenase [NAD(+)], chloroplastic isoform X1 [Aegilops tauschii subsp. tauschii]	14.3592	1.15411	3.63712	1.14505e-07	2.70658e-06	up
TRITD1Av1G161290	uncharacterized protein LOC109774063 [Aegilops tauschii subsp. tauschii]	65.891	5.38412	3.6133	1.14796e-07	2.71089e-06	up
TRITD3Av1G230720	fructose-1,6-bisphosphate aldolase 10 [Triticum aestivum]	7.02628	127.948	-4.18665	1.15528e-07	2.72561e-06	down
TRITD6Av1G195800	thioredoxin-like 3-1, chloroplastic [Aegilops tauschii subsp. tauschii];predicted protein [Hordeum vulgare subsp. vulgare];Thioredoxin-like 3-1, chloroplastic [Triticum urartu]	48.6905	3.98931	3.60943	1.1646e-07	2.74503e-06	up
TRITD6Bv1G026690	uncharacterized protein LOC109755118 [Aegilops tauschii subsp. tauschii]	65.1003	5.35052	3.60491	1.18395e-07	2.788e-06	up
TRITD3Bv1G055790	unnamed protein product [Triticum aestivum]	24.9956	2.00673	3.63875	1.19584e-07	2.81336e-06	up
TRITD3Bv1G159500	unnamed protein product [Triticum aestivum]	190.214	15.8426	3.58574	1.2098e-07	2.84354e-06	up
TRITD2Bv1G121430	transcription factor PIF1-like [Aegilops tauschii subsp. tauschii]	26.2755	2.13758	3.61967	1.21118e-07	2.84412e-06	up
TRITD3Av1G030120	probable protein phosphatase 2C 1 isoform X1 [Aegilops tauschii subsp. tauschii];putative protein phosphatase 2C 1 [Triticum urartu]	58.1894	4.8102	3.59659	1.21464e-07	2.84958e-06	up
TRITD1Av1G209190	mitogen activated protein kinase 20-5 [Triticum aestivum]	1.23742	22.6542	-4.19437	1.2213e-07	2.86253e-06	down
TRITD7Bv1G048390	aspartyl protease APCB1-like [Aegilops tauschii subsp. tauschii];Aspartic proteinase Asp1 [Triticum urartu]	22.7712	1.87095	3.60537	1.25505e-07	2.93888e-06	up
TRITD3Av1G192510	protein TSS-like isoform X1 [Aegilops tauschii subsp. tauschii];hypothetical protein TRIUR3_14329 [Triticum urartu];unnamed protein product [Triticum aestivum];protein TSS-like isoform X2 [Aegilops tauschii subsp. tauschii];hypothetical protein TRIUR3_14327 [Triticum urartu]	37.2372	3.11409	3.57986	1.25721e-07	2.94118e-06	up
TRITD3Bv1G212460	fructose-1,6-bisphosphatase, cytosolic,putative,expressed [Triticum aestivum]	707.244	59.2186	3.57809	1.25887e-07	2.94232e-06	up
TRITD2Bv1G215680	uncharacterized protein LOC109770728 [Aegilops tauschii subsp. tauschii]	0.0733615	1.35531	-4.20745	1.2688e-07	2.96248e-06	down
TRITD6Av1G003740	Pto-interacting protein 1 [Triticum urartu]	9.40985	0.755581	3.63851	1.26985e-07	2.96248e-06	up
TRITD3Bv1G027790	shikimate kinase family protein [Triticum monococcum]	82.0466	6.80786	3.59117	1.27411e-07	2.96966e-06	up
TRITD2Av1G182580	G-type lectin S-receptor-like serine/threonine-protein kinase At2g19130 [Aegilops tauschii subsp. tauschii]	7.69722	0.62727	3.61718	1.27661e-07	2.9727e-06	up
TRITD5Av1G198910	pyruvate dehydrogenase E1 component subunit beta-4, chloroplastic [Aegilops tauschii subsp. tauschii]	3.06157	55.3073	-4.17513	1.28524e-07	2.99002e-06	down
TRITD7Bv1G137560	probable beta-1,3-galactosyltransferase 2 [Aegilops tauschii subsp. tauschii]	0.92868	17.1256	-4.20483	1.2882e-07	2.99415e-06	down
TRITD1Av1G191880	predicted protein [Hordeum vulgare subsp. vulgare]	8.41731	0.674722	3.64099	1.29641e-07	3.01044e-06	up
TRITD4Av1G209100	ribosome-binding factor PSRP1, chloroplastic-like [Aegilops tauschii subsp. tauschii]	140.023	11.7427	3.57583	1.31336e-07	3.04697e-06	up
TRITD6Av1G180330	ribulose-1,5 bisphosphate carboxylase/oxygenase large subunit N-methyltransferase, chloroplastic [Aegilops tauschii subsp. tauschii];Ribulose-1,5 bisphosphate carboxylase/oxygenase large subunit N-methyltransferase, chloroplastic [Triticum urartu]	30.5105	2.52726	3.59366	1.31722e-07	3.0531e-06	up
TRITD4Bv1G129640	17.9 kDa class I heat shock protein [Aegilops tauschii subsp. tauschii];hypothetical protein TRIUR3_16950 [Triticum urartu]	1.8765	34.248	-4.1899	1.31923e-07	3.05493e-06	down
TRITD3Bv1G161070	uncharacterized protein LOC109734001 [Aegilops tauschii subsp. tauschii]	122.968	10.3469	3.571	1.33974e-07	3.09957e-06	up
TRITD6Av1G182960	protein CURVATURE THYLAKOID 1A, chloroplastic-like isoform X2 [Aegilops tauschii subsp. tauschii];protein CURVATURE THYLAKOID 1A, chloroplastic-like isoform X1 [Aegilops tauschii subsp. tauschii]	3.7623	68.3298	-4.18283	1.35382e-07	3.12927e-06	down
TRITD3Bv1G005560	leucyl-tRNA synthetase, putative, expressed [Triticum aestivum];leucine--tRNA ligase, chloroplastic/mitochondrial isoform X2 [Aegilops tauschii subsp. tauschii];Leucyl-tRNA synthetase [Triticum urartu];putative leucyl-tRNA synthase [Triticum aestivum]	40.2503	3.3885	3.57028	1.35609e-07	3.13162e-06	up
TRITD2Bv1G238890	unnamed protein product [Triticum aestivum];oryzain alpha chain-like [Aegilops tauschii subsp. tauschii];predicted protein [Hordeum vulgare subsp. vulgare];Oryzain alpha chain [Triticum urartu]	358.443	30.2743	3.56558	1.36095e-07	3.13995e-06	up
TRITD5Av1G118660	uncharacterized protein At4g37920, chloroplastic [Aegilops tauschii subsp. tauschii]	36.0648	2.99903	3.58802	1.36586e-07	3.14838e-06	up
TRITD2Av1G011420	FK506 binding protein 19-2AS [Triticum aestivum];peptidyl-prolyl cis-trans isomerase FKBP19, chloroplastic [Aegilops tauschii subsp. tauschii]	51.568	4.29174	3.58684	1.37739e-07	3.17203e-06	up
TRITD1Av1G156360	NAD kinase 1 [Triticum aestivum];Putative NAD kinase 3 [Triticum urartu]	1.10199	20.0706	-4.1869	1.37905e-07	3.17295e-06	down
TRITD3Bv1G145470	unnamed protein product [Triticum aestivum]	58.5101	4.89394	3.57962	1.38426e-07	3.18202e-06	up
TRITD2Bv1G020580	unnamed protein product [Triticum aestivum]	6.76223	0.552415	3.61368	1.38982e-07	3.19187e-06	up
TRITD2Av1G189490	uncharacterized protein LOC109736739 [Aegilops tauschii subsp. tauschii];hypothetical protein TRIUR3_06828 [Triticum urartu]	110.131	9.30492	3.56508	1.39199e-07	3.19393e-06	up
TRITD4Av1G070080	protein ENHANCED DISEASE RESISTANCE 4-like [Aegilops tauschii subsp. tauschii]	5.82549	0.468953	3.63486	1.42274e-07	3.26151e-06	up
TRITD6Av1G191890	DExH-box ATP-dependent RNA helicase DExH15 chloroplastic [Aegilops tauschii subsp. tauschii];DEAD-box ATP-dependent RNA helicase ISE2, chloroplastic [Triticum urartu]	26.9667	2.28054	3.56373	1.43582e-07	3.28769e-06	up
TRITD0Uv1G049960	chaperone protein ClpD1, chloroplastic-like [Aegilops tauschii subsp. tauschii];ERD1 protein, chloroplastic [Triticum urartu]	43.3216	3.67304	3.56004	1.43678e-07	3.28769e-06	up
TRITD4Av1G221870	uncharacterized protein LOC109739580 isoform X1 [Aegilops tauschii subsp. tauschii];uncharacterized protein LOC109739580 isoform X2 [Aegilops tauschii subsp. tauschii];hypothetical protein TRIUR3_34124 [Triticum urartu]	1.29129	23.3566	-4.17694	1.44013e-07	3.29233e-06	down
TRITD1Av1G167400	dual specificity protein phosphatase PHS1-like isoform X2 [Aegilops tauschii subsp. tauschii];MAP kinase phosphatase with leucine-rich repeats protein 1 [Triticum urartu]	0.603312	10.8974	-4.17493	1.44851e-07	3.30849e-06	down
TRITD6Bv1G188540	methionine aminopeptidase 1D, chloroplastic/mitochondrial [Aegilops tauschii subsp. tauschii]	44.2181	3.71352	3.57378	1.47275e-07	3.36079e-06	up
TRITD7Av1G145270	hypothetical protein TRIUR3_33886 [Triticum urartu]	332.271	28.3225	3.55234	1.47942e-07	3.37293e-06	up
TRITD4Bv1G024100	probable E3 ubiquitin-protein ligase ARI3 [Aegilops tauschii subsp. tauschii]	1.53018	27.3893	-4.16184	1.48493e-07	3.38244e-06	down
TRITD7Bv1G120640	lysine histidine transporter 1-like [Aegilops tauschii subsp. tauschii]	42.6435	3.59618	3.56779	1.49747e-07	3.40791e-06	up
TRITD7Av1G275430	starch branching enzyme I [Triticum aestivum];1,4-alpha-glucan-branching enzyme, chloroplastic/amyloplastic [Triticum urartu];starch branching enzyme [Triticum monococcum]	1.19067	21.0581	-4.14453	1.50311e-07	3.41764e-06	down
TRITD7Av1G151430	protein LHY [Aegilops tauschii subsp. tauschii];hypothetical protein TRIUR3_13395 [Triticum urartu];Protein LHY [Triticum urartu]	141.907	12.1345	3.54775	1.52281e-07	3.45929e-06	up
TRITD5Bv1G002860	lipoxygenase 2.1, chloroplastic [Aegilops tauschii subsp. tauschii]	4.85592	0.393408	3.62565	1.53842e-07	3.4916e-06	up
TRITD7Bv1G042780	alanine--tRNA ligase, chloroplastic/mitochondrial [Aegilops tauschii subsp. tauschii]	69.053	5.90518	3.54765	1.54094e-07	3.49416e-06	up
TRITD6Bv1G055640	indole-2-monooxygenase-like isoform X2 [Aegilops tauschii subsp. tauschii]	17.5608	1.46896	3.5795	1.54277e-07	3.49514e-06	up
TRITD2Bv1G150100	predicted protein [Hordeum vulgare subsp. vulgare]	32.1488	2.69316	3.5774	1.54426e-07	3.49536e-06	up
TRITD4Av1G195820	uncharacterized protein LOC109742592 [Aegilops tauschii subsp. tauschii];hypothetical protein TRIUR3_09923 [Triticum urartu]	29.2145	2.47758	3.55968	1.55216e-07	3.51006e-06	up
TRITD1Bv1G215920	sugar transporter ERD6-like 4 [Aegilops tauschii subsp. tauschii];Sugar transporter ERD6-like 6 [Triticum urartu]	16.9033	1.40917	3.58439	1.55533e-07	3.51407e-06	up
TRITD3Av1G181010	uncharacterized protein LOC109734001 [Aegilops tauschii subsp. tauschii]	176.843	15.1495	3.54513	1.5623e-07	3.52664e-06	up
TRITD1Av1G085470	ras-related protein RABF1-like [Aegilops tauschii subsp. tauschii]	49.0343	4.12258	3.57217	1.56805e-07	3.53165e-06	up
TRITD4Av1G210910	hypothetical protein TRIUR3_30875 [Triticum urartu]	25.1929	2.12392	3.56822	1.56834e-07	3.53165e-06	up
TRITD4Bv1G018150	tubulin alpha-3 chain [Aegilops tauschii subsp. tauschii];alpha tubulin1 [Zea mays];alpha-tubulin [Alopecurus aequalis];Tubulin alpha-4 chain [Zea mays];hypothetical protein C2845_PM05G37310 [Panicum miliaceum];hypothetical protein SORBI_3001G107100 [Sorghum bicolor];alpha-tubulin [Nicotiana tabacum];Tubulin alpha-1 chain [Zea mays]	22.0349	384.548	-4.1253	1.56874e-07	3.53165e-06	down
TRITD6Av1G132820	uncharacterized membrane protein At3g27390-like isoform X1 [Aegilops tauschii subsp. tauschii];hypothetical protein TRIUR3_21662 [Triticum urartu];uncharacterized membrane protein At3g27390 isoform X1 [Brachypodium distachyon]	17.3249	1.46049	3.56833	1.59074e-07	3.57758e-06	up
TRITD7Av1G205660	Adenylate kinase A [Triticum urartu];adenylate kinase 3-like [Aegilops tauschii subsp. tauschii]	4.34042	76.6132	-4.14169	1.592e-07	3.57758e-06	down
TRITD5Bv1G192480	pyruvate dehydrogenase E1 component subunit beta-4, chloroplastic [Aegilops tauschii subsp. tauschii]	2.40067	42.3348	-4.14034	1.59807e-07	3.58727e-06	down
TRITD7Bv1G086620	uncharacterized protein ycf39 [Aegilops tauschii subsp. tauschii]	81.5226	6.99354	3.5431	1.59917e-07	3.58727e-06	up
TRITD6Bv1G073300	chlorophyll a-b binding protein 8, chloroplastic [Aegilops tauschii subsp. tauschii]	1286.48	110.8	3.5374	1.60964e-07	3.60752e-06	up
TRITD4Av1G008900	heat shock factor HsfA2e [Triticum aestivum]	28.7158	2.41862	3.56959	1.61749e-07	3.62188e-06	up
TRITD4Bv1G019400	uncharacterized protein LOC109781425 [Aegilops tauschii subsp. tauschii]	43.0618	3.65052	3.56024	1.63347e-07	3.6544e-06	up
TRITD3Bv1G256210	nascent polypeptide-associated complex subunit alpha-like protein 1 [Aegilops tauschii subsp. tauschii];unnamed protein product [Triticum aestivum]	0.944784	17.0323	-4.17215	1.63906e-07	3.66044e-06	down
TRITD1Bv1G188110	BAHD acyltransferase DCR [Aegilops tauschii subsp. tauschii];BAHD acyltransferase DCR [Triticum urartu]	0.917446	16.5098	-4.16956	1.63945e-07	3.66044e-06	down
TRITD1Bv1G112470	folylpolyglutamate synthase-like isoform X1 [Aegilops tauschii subsp. tauschii]	13.6223	1.14383	3.57403	1.64055e-07	3.66044e-06	up
TRITD6Av1G133600	ankyrin-3-like [Aegilops tauschii subsp. tauschii]	0.476294	8.60546	-4.17533	1.65776e-07	3.69555e-06	down
TRITD3Bv1G103230	unnamed protein product [Triticum aestivum];sec-independent protein translocase protein TATC, chloroplastic isoform X2 [Aegilops tauschii subsp. tauschii]	91.8573	7.91292	3.53711	1.65924e-07	3.69557e-06	up
TRITD4Bv1G136670	filament-like plant protein 4 [Aegilops tauschii subsp. tauschii]	1.34631	23.6767	-4.13639	1.67529e-07	3.72713e-06	down
TRITD1Bv1G042460	alpha-mannosidase-like [Aegilops tauschii subsp. tauschii];Lysosomal alpha-mannosidase [Triticum urartu]	0.26738	4.89377	-4.19399	1.67638e-07	3.72713e-06	down
TRITD6Bv1G213720	uncharacterized protein LOC109750637 [Aegilops tauschii subsp. tauschii]	58.0034	4.95836	3.5482	1.68167e-07	3.73435e-06	up
TRITD3Av1G073900	pathogen-related protein-like [Aegilops tauschii subsp. tauschii];pathogen-related protein [Aegilops tauschii subsp. tauschii]	14.2875	1.19103	3.58448	1.68261e-07	3.73435e-06	up
TRITD2Bv1G187220	aquaporin [Hordeum vulgare];aquaporin PIP2-5 [Aegilops tauschii subsp. tauschii]	60.0385	5.13925	3.54626	1.69788e-07	3.7649e-06	up
TRITD6Av1G100490	uncharacterized protein LOC109779960 isoform X1 [Aegilops tauschii subsp. tauschii]	0.609317	11.0516	-4.18092	1.71326e-07	3.79504e-06	down
TRITD4Av1G012700	uncharacterized protein LOC109754530 [Aegilops tauschii subsp. tauschii]	8.77003	0.707347	3.63209	1.7145e-07	3.79504e-06	up
TRITD2Bv1G183140	remorin-like [Aegilops tauschii subsp. tauschii];hypothetical protein TRIUR3_02968 [Triticum urartu];putative remorin 1 protein, partial [Oryza sativa]	147.445	12.7587	3.53062	1.72422e-07	3.8132e-06	up
TRITD0Uv1G024190	uncharacterized protein LOC109777457 isoform X1 [Aegilops tauschii subsp. tauschii];uncharacterized protein LOC109777457 isoform X3 [Aegilops tauschii subsp. tauschii];uncharacterized protein LOC109777457 isoform X2 [Aegilops tauschii subsp. tauschii]	7.35593	0.618223	3.57271	1.77235e-07	3.91093e-06	up
TRITD3Av1G183180	probable glutamate carboxypeptidase 2 [Aegilops tauschii subsp. tauschii];unnamed protein product [Triticum aestivum]	58.1189	5.04182	3.52699	1.77305e-07	3.91093e-06	up
TRITD3Bv1G094220	unnamed protein product [Triticum aestivum];hypothetical protein TRIUR3_22941 [Triticum urartu]	19.0189	1.63452	3.5405	1.77309e-07	3.91093e-06	up
TRITD5Bv1G128640	respiratory burst oxidase homolog protein E-like [Aegilops tauschii subsp. tauschii];Os08g0453700 [Oryza sativa Japonica Group]	0.400567	7.16097	-4.16004	1.78447e-07	3.93258e-06	down
TRITD5Bv1G200950	ABC transporter B family member 25 B1-1 [Triticum turgidum subsp. durum]	32.2604	2.78681	3.53308	1.80618e-07	3.97693e-06	up
TRITD6Av1G131860	predicted protein [Hordeum vulgare subsp. vulgare]	161.364	14.0493	3.52174	1.81681e-07	3.99682e-06	up
TRITD3Av1G043340	chloride channel protein CLC-c-like [Aegilops tauschii subsp. tauschii];Chloride channel protein CLC-c [Triticum urartu]	29.1745	2.51751	3.53464	1.81894e-07	3.99799e-06	up
TRITD3Av1G230710	fructose-1,6-bisphosphate aldolase 10 [Triticum aestivum]	15.1293	259.848	-4.10225	1.82072e-07	3.99841e-06	down
TRITD2Av1G147330	hypothetical protein TRIUR3_24559 [Triticum urartu]	0.967222	16.8567	-4.12333	1.82302e-07	3.99996e-06	down
TRITD6Bv1G041280	acyltransferase-like protein At1g54570, chloroplastic isoform X1 [Aegilops tauschii subsp. tauschii]	19.5629	1.68125	3.54051	1.82858e-07	4.00865e-06	up
TRITD1Av1G002240	hypothetical protein TRIUR3_03662 [Triticum urartu]	101.397	8.63743	3.55326	1.83438e-07	4.01785e-06	up
TRITD3Bv1G217000	unnamed protein product [Triticum aestivum]	10.5924	0.898176	3.55988	1.84125e-07	4.02939e-06	up
TRITD7Av1G007710	probable glutathione S-transferase GSTU6 [Aegilops tauschii subsp. tauschii];putative glutathione S-transferase GSTU6 [Triticum urartu]	46.9759	4.04112	3.5391	1.84345e-07	4.03069e-06	up
TRITD2Av1G138880	transcription factor PIF1-like [Aegilops tauschii subsp. tauschii]	45.1295	3.8878	3.53705	1.84918e-07	4.03968e-06	up
TRITD4Bv1G127910	RNA polymerase sigma factor sigB-like [Aegilops tauschii subsp. tauschii]	19.1339	1.64542	3.5396	1.86163e-07	4.06335e-06	up
TRITD1Av1G089150	uncharacterized protein LOC109750839 [Aegilops tauschii subsp. tauschii]	13.8268	1.18467	3.5449	1.88575e-07	4.11241e-06	up
TRITD4Bv1G098450	uncharacterized protein LOC109765511 [Aegilops tauschii subsp. tauschii]	0.387668	6.8798	-4.14947	1.8985e-07	4.13662e-06	down
TRITD3Bv1G001440	unnamed protein product [Triticum aestivum]	0.613579	10.8374	-4.14263	1.92106e-07	4.18215e-06	down
TRITD7Bv1G013020	uncharacterized protein LOC109784391 [Aegilops tauschii subsp. tauschii];hypothetical protein TRIUR3_09757 [Triticum urartu]	61.5149	5.34068	3.52584	1.9475e-07	4.23602e-06	up
TRITD4Av1G180820	probable E3 ubiquitin-protein ligase ARI3 [Aegilops tauschii subsp. tauschii]	1.47577	25.7054	-4.12253	1.95243e-07	4.24306e-06	down
TRITD4Bv1G006530	phosphomethylpyrimidine synthase, chloroplastic [Aegilops tauschii subsp. tauschii];Phosphomethylpyrimidine synthase [Triticum urartu]	316.94	27.9083	3.50545	1.95987e-07	4.25555e-06	up
TRITD4Av1G158750	60S ribosomal protein L10-1 [Aegilops tauschii subsp. tauschii]	7.7257	132.409	-4.0992	1.96282e-07	4.25827e-06	down
TRITD3Bv1G157030	unnamed protein product [Triticum aestivum];hypothetical protein TRIUR3_15650 [Triticum urartu]	0.479998	8.47536	-4.14217	1.98066e-07	4.29326e-06	down
TRITD5Bv1G238730	uncharacterized protein LOC109739580 isoform X1 [Aegilops tauschii subsp. tauschii];hypothetical protein TRIUR3_34124 [Triticum urartu];uncharacterized protein LOC109739580 isoform X2 [Aegilops tauschii subsp. tauschii]	0.644907	11.4397	-4.14882	1.98611e-07	4.30135e-06	down
TRITD5Av1G144960	sulfate transporter 1.2-like [Aegilops tauschii subsp. tauschii];Sulfate transporter 1.2 [Triticum urartu];putative high-affinity sulfate transporter [Triticum turgidum subsp. durum]	21.6397	1.87826	3.52622	1.98813e-07	4.30202e-06	up
TRITD5Av1G204520	Calcium-activated outward-rectifying potassium channel 1 [Triticum urartu]	15.5328	1.32653	3.54959	1.99683e-07	4.31711e-06	up
TRITD6Av1G155000	protein ORANGE, chloroplastic-like [Aegilops tauschii subsp. tauschii]	246.527	21.7692	3.50139	2.02021e-07	4.36389e-06	up
TRITD2Av1G165840	protein XRI1-like [Aegilops tauschii subsp. tauschii];hypothetical protein TRIUR3_29987 [Triticum urartu]	1.73122	30.0287	-4.11648	2.06995e-07	4.46749e-06	down
TRITD7Av1G231620	NifU-like protein 3, chloroplastic [Triticum urartu]	49.8236	4.3487	3.51817	2.08881e-07	4.50432e-06	up
TRITD1Bv1G210140	UV-B-induced protein At3g17800, chloroplastic-like [Aegilops tauschii subsp. tauschii]	72.6732	6.41474	3.50196	2.09562e-07	4.51513e-06	up
TRITD2Bv1G176630	zinc finger protein CONSTANS-LIKE 4-like [Aegilops tauschii subsp. tauschii]	41.6241	3.63656	3.51678	2.10622e-07	4.53406e-06	up
TRITD4Bv1G121490	ATP synthase subunit b', chloroplastic [Aegilops tauschii subsp. tauschii]	643.965	57.1828	3.49333	2.11381e-07	4.5465e-06	up
TRITD7Av1G028040	hypothetical protein TRIUR3_03042 [Triticum urartu]	51.1229	4.46067	3.51864	2.11847e-07	4.55262e-06	up
TRITD4Av1G058260	acetate/butyrate--CoA ligase AAE7, peroxisomal-like [Aegilops tauschii subsp. tauschii];Medium-chain-fatty-acid--CoA ligase [Triticum urartu]	26.461	2.32315	3.50972	2.12505e-07	4.56285e-06	up
TRITD1Av1G160500	endo-1,3;1,4-beta-D-glucanase-like [Aegilops tauschii subsp. tauschii]	28.3621	2.4631	3.52542	2.14762e-07	4.60737e-06	up
TRITD3Av1G001240	Glutamate decarboxylase [Triticum urartu]	71.7194	6.36988	3.49303	2.17517e-07	4.6625e-06	up
TRITD1Av1G156160	UDP-sulfoquinovose synthase, chloroplastic [Triticum urartu]	139.726	12.4433	3.48915	2.17914e-07	4.66701e-06	up
TRITD5Av1G045130	Tetratricopeptide repeat protein 7A [Triticum urartu]	0.356013	6.26108	-4.13641	2.18388e-07	4.67181e-06	down
TRITD1Bv1G142860	50S ribosomal protein L1, chloroplastic [Aegilops tauschii subsp. tauschii];50S ribosomal protein L1, chloroplastic [Triticum urartu]	360.903	32.1606	3.48825	2.18511e-07	4.67181e-06	up
TRITD6Bv1G140710	predicted protein [Hordeum vulgare subsp. vulgare];protein ORANGE, chloroplastic-like [Aegilops tauschii subsp. tauschii]	181.664	16.1832	3.48871	2.19961e-07	4.69881e-06	up
TRITD3Av1G147490	DEAD-box ATP-dependent RNA helicase 25-like [Aegilops tauschii subsp. tauschii];DEAD-box ATP-dependent RNA helicase 25 [Triticum urartu]	72.1947	6.42973	3.48906	2.20432e-07	4.70486e-06	up
TRITD3Bv1G005920	glutamate decarboxylase, putative, expressed [Triticum aestivum];GAD1 [Hordeum vulgare]	78.5833	6.99425	3.48998	2.21069e-07	4.71445e-06	up
TRITD5Av1G170580	probable UDP-arabinose 4-epimerase 1 [Aegilops tauschii subsp. tauschii];putative UDP-arabinose 4-epimerase 1 [Triticum urartu]	4.36859	73.8913	-4.08016	2.2397e-07	4.77224e-06	down
TRITD3Bv1G116860	predicted protein [Hordeum vulgare subsp. vulgare];probable protein phosphatase 2C 5 isoform X2 [Aegilops tauschii subsp. tauschii]	79.8948	7.11006	3.49017	2.25019e-07	4.79054e-06	up
TRITD1Av1G161800	uncharacterized protein At4g15545 [Aegilops tauschii subsp. tauschii]	120.342	10.7391	3.4862	2.25401e-07	4.7946e-06	up
TRITD5Bv1G143980	cellulose synthase-like protein E6 [Aegilops tauschii subsp. tauschii];Cellulose synthase-like protein E6 [Triticum urartu]	34.3366	3.04964	3.49304	2.27766e-07	4.8408e-06	up
TRITD5Av1G141200	pentatricopeptide repeat-containing protein At5g10690 [Aegilops tauschii subsp. tauschii]	9.07987	0.781465	3.53842	2.28361e-07	4.84934e-06	up
TRITD5Av1G155130	cellulose synthase-like protein E6 [Aegilops tauschii subsp. tauschii];Cellulose synthase-like protein E6 [Triticum urartu]	12.2703	1.07074	3.51849	2.2873e-07	4.85305e-06	up
TRITD6Bv1G014720	predicted protein [Hordeum vulgare subsp. vulgare]	28.3395	2.46112	3.52543	2.30089e-07	4.87776e-06	up
TRITD1Av1G127150	probable plastid-lipid-associated protein 3, chloroplastic [Aegilops tauschii subsp. tauschii];putative plastid-lipid-associated protein 3, chloroplastic [Triticum urartu]	222.325	19.9326	3.47947	2.3116e-07	4.89633e-06	up
TRITD7Bv1G195130	Disease resistance protein RPM1 [Triticum urartu];hypothetical protein TRIUR3_17280 [Triticum urartu]	19.0195	1.69876	3.48493	2.33204e-07	4.93547e-06	up
TRITD5Av1G000170	cell division AAA ATPase family protein [Triticum aestivum];Cell Division Protein AAA ATPase family [Triticum aestivum];putative mitochondrial chaperone BCS1-B [Triticum urartu]	4.77087	0.417798	3.51337	2.36173e-07	4.99408e-06	up
TRITD7Av1G208090	Germin-like protein 8-12 [Triticum urartu];germin-like protein 8-4 [Aegilops tauschii subsp. tauschii]	1.24536	22.0915	-4.14885	2.3721e-07	5.01179e-06	down
TRITD1Av1G230120	uncharacterized protein LOC109749044 [Aegilops tauschii subsp. tauschii]	33.1092	2.85469	3.53583	2.39573e-07	5.05744e-06	up
TRITD3Av1G009950	Alpha-xylosidase [Triticum urartu]	0.515371	8.86289	-4.10409	2.42887e-07	5.12309e-06	down
TRITD6Av1G165440	2-C-methyl-D-erythritol 2,4-cyclodiphosphate synthase, chloroplastic [Triticum urartu]	83.1363	7.28807	3.51187	2.43639e-07	5.13465e-06	up
TRITD6Bv1G173640	APO protein 2, chloroplastic [Aegilops tauschii subsp. tauschii]	45.2899	4.05454	3.48158	2.49532e-07	5.25441e-06	up
TRITD3Av1G055320	predicted protein [Hordeum vulgare subsp. vulgare]	1.29768	22.1897	-4.09588	2.50512e-07	5.27063e-06	down
TRITD1Bv1G200390	UDP-sulfoquinovose synthase, chloroplastic [Aegilops tauschii subsp. tauschii]	58.209	5.23601	3.4747	2.51478e-07	5.28652e-06	up
TRITD6Bv1G131300	RNA-binding protein CP33, chloroplastic-like [Aegilops tauschii subsp. tauschii]	66.1351	5.93245	3.47872	2.5244e-07	5.29786e-06	up
TRITD2Bv1G212300	putative plastid-lipid-associated protein 8, chloroplastic [Triticum urartu]	165.181	14.9299	3.46777	2.5244e-07	5.29786e-06	up
TRITD1Bv1G185910	uncharacterized protein LOC109743202 isoform X1 [Aegilops tauschii subsp. tauschii]	6.29977	0.547317	3.52485	2.52989e-07	5.30495e-06	up
TRITD6Bv1G014580	protein CHLORORESPIRATORY REDUCTION 6, chloroplastic-like [Aegilops tauschii subsp. tauschii]	38.0149	3.38177	3.49071	2.58976e-07	5.42595e-06	up
TRITD0Uv1G062250	Protein LHY [Triticum urartu];uncharacterized protein LOC109766617 isoform X2 [Aegilops tauschii subsp. tauschii];MYB-related protein [Triticum aestivum]	22.0326	1.96043	3.4904	2.60342e-07	5.45001e-06	up
TRITD5Av1G023450	CBS domain-containing protein CBSX3, mitochondrial [Triticum urartu];CBS domain-containing protein CBSX3, mitochondrial-like [Aegilops tauschii subsp. tauschii]	1.1708	20.2543	-4.11266	2.64609e-07	5.53471e-06	down
TRITD2Bv1G217480	predicted protein [Hordeum vulgare subsp. vulgare];S-norcoclaurine synthase [Triticum urartu]	46.7681	4.20915	3.47393	2.65625e-07	5.55135e-06	up
TRITD3Av1G235170	unnamed protein product [Triticum aestivum];probable methyltransferase PMT26 [Aegilops tauschii subsp. tauschii];putative methyltransferase PMT26 [Triticum urartu]	1.50772	25.0872	-4.05651	2.65862e-07	5.55168e-06	down
TRITD7Bv1G072950	Ras-related protein RABA5c [Triticum urartu]	1.85132	31.3819	-4.08331	2.66343e-07	5.55708e-06	down
TRITD6Bv1G063540	Premnaspirodiene oxygenase [Triticum urartu];premnaspirodiene oxygenase-like [Aegilops tauschii subsp. tauschii];predicted protein [Hordeum vulgare subsp. vulgare]	17.9528	1.61058	3.47856	2.68085e-07	5.58878e-06	up
TRITD2Av1G019670	phosphoinositide phospholipase C 2-like [Aegilops tauschii subsp. tauschii];unnamed protein product [Triticum aestivum];Phosphoinositide phospholipase C 6 [Triticum urartu]	9.74896	0.863154	3.49756	2.68596e-07	5.59479e-06	up
TRITD3Bv1G236290	predicted protein [Hordeum vulgare subsp. vulgare]	16.8176	1.49721	3.48963	2.68971e-07	5.59795e-06	up
TRITD1Bv1G064590	uncharacterized protein LOC109755640 [Aegilops tauschii subsp. tauschii]	206.132	18.7925	3.45533	2.70338e-07	5.62172e-06	up
TRITD3Av1G250680	hypothetical protein TRIUR3_22818 [Triticum urartu];predicted protein [Hordeum vulgare subsp. vulgare]	98.5231	8.98828	3.45434	2.70568e-07	5.62184e-06	up
TRITD4Av1G174040	protein FAM136A-like [Aegilops tauschii subsp. tauschii];pentatricopeptide repeat-containing protein At3g12770-like [Aegilops tauschii subsp. tauschii];predicted protein [Hordeum vulgare subsp. vulgare]	0.681042	11.502	-4.078	2.70939e-07	5.62491e-06	down
TRITD4Bv1G145460	glutamine synthetase isoform GSr1 [Triticum aestivum]	21.585	353.863	-4.03509	2.72253e-07	5.64751e-06	down
TRITD3Bv1G206470	sedoheptulose-1,7-bisphosphatase, chloroplast precursor, expressed [Triticum aestivum]	627.76	57.4355	3.4502	2.73804e-07	5.67498e-06	up
TRITD6Bv1G158440	rop guanine nucleotide exchange factor 14 [Aegilops tauschii subsp. tauschii];Rop guanine nucleotide exchange factor 1 [Triticum urartu];predicted protein [Hordeum vulgare subsp. vulgare]	0.680636	11.6167	-4.09318	2.74967e-07	5.69438e-06	down
TRITD7Bv1G231290	predicted protein [Hordeum vulgare subsp. vulgare]	31.1458	2.82904	3.46065	2.7614e-07	5.71395e-06	up
TRITD7Av1G104610	predicted protein [Hordeum vulgare subsp. vulgare]	2.18879	37.1415	-4.08482	2.76721e-07	5.72126e-06	down
TRITD6Bv1G150120	uncharacterized protein LOC109747837 [Aegilops tauschii subsp. tauschii]	13.27	1.15022	3.52819	2.80695e-07	5.79863e-06	up
TRITD3Av1G172540	ABC transporter B family member 11 [Triticum urartu];ABC transporter B family member 4-like [Aegilops tauschii subsp. tauschii];ABC transporter B family member 4-like isoform X2 [Aegilops tauschii subsp. tauschii];ABC transporter B family member 5-like isoform X1 [Aegilops tauschii subsp. tauschii];unnamed protein product [Triticum aestivum]	11.0256	1.00162	3.46045	2.84087e-07	5.86389e-06	up
TRITD4Av1G189730	ATP-dependent DNA helicase DDM1-like [Aegilops tauschii subsp. tauschii];ATP-dependent DNA helicase DDM1 [Triticum urartu]	1.13402	18.8168	-4.0525	2.85007e-07	5.87334e-06	down
TRITD5Av1G074500	thioredoxin M-type, chloroplastic [Aegilops tauschii subsp. tauschii];Thioredoxin M-type, chloroplastic [Triticum urartu]	1153.96	106.06	3.44363	2.85014e-07	5.87334e-06	up
TRITD2Bv1G218500	uncharacterized protein LOC109767978 isoform X2 [Aegilops tauschii subsp. tauschii]	20.7008	1.83033	3.49951	2.85868e-07	5.88611e-06	up
TRITD2Bv1G252140	probable polyamine oxidase 4 [Aegilops tauschii subsp. tauschii];unnamed protein product [Triticum aestivum]	1.49638	24.768	-4.04893	2.9119e-07	5.99078e-06	down
TRITD4Av1G240180	geraniol 8-hydroxylase-like [Aegilops tauschii subsp. tauschii]	9.41338	0.831684	3.50061	2.91758e-07	5.99754e-06	up
TRITD6Bv1G022070	protein ACCUMULATION AND REPLICATION OF CHLOROPLASTS 6, chloroplastic [Aegilops tauschii subsp. tauschii];hypothetical protein TRIUR3_08207 [Triticum urartu]	1.64093	26.9341	-4.03685	2.94483e-07	6.04861e-06	down
TRITD2Av1G093660	uncharacterized protein LOC109738045 [Aegilops tauschii subsp. tauschii];hypothetical protein TRIUR3_25279 [Triticum urartu]	13.6644	1.21028	3.49701	2.99867e-07	6.15415e-06	up
TRITD4Av1G261550	uncharacterized protein LOC109745795 [Aegilops tauschii subsp. tauschii];hypothetical protein TRIUR3_08849 [Triticum urartu]	14.7474	1.34172	3.45831	3.04329e-07	6.2406e-06	up
TRITD5Bv1G030290	hypothetical protein TRIUR3_19575 [Triticum urartu];uncharacterized protein LOC109743186 [Aegilops tauschii subsp. tauschii]	21.5356	1.93128	3.47909	3.06378e-07	6.27749e-06	up
TRITD4Bv1G007960	magnesium transporter MRS2-A, chloroplastic [Aegilops tauschii subsp. tauschii];glycosyltransferase family protein 64 protein C5-like [Aegilops tauschii subsp. tauschii];Magnesium transporter MRS2-A, chloroplastic [Triticum urartu]	33.3247	3.08476	3.43336	3.10054e-07	6.34763e-06	up
TRITD4Bv1G052040	nicotianamine aminotransferase A-like [Aegilops tauschii subsp. tauschii]	12.9884	1.16378	3.48034	3.12923e-07	6.40113e-06	up
TRITD7Bv1G140160	peptide methionine sulfoxide reductase B1, chloroplastic [Aegilops tauschii subsp. tauschii];Peptide methionine sulfoxide reductase B1, chloroplastic [Triticum urartu]	128.674	11.8876	3.4362	3.1723e-07	6.48042e-06	up
TRITD7Av1G118550	kinesin-like protein KIN-5C [Aegilops tauschii subsp. tauschii]	0.858213	14.1268	-4.04096	3.17316e-07	6.48042e-06	down
TRITD6Bv1G053520	tyrosine-sulfated glycopeptide receptor 1-like [Aegilops tauschii subsp. tauschii]	5.80215	0.531953	3.44722	3.2207e-07	6.57217e-06	up
TRITD6Av1G191350	condensin complex subunit 2-like [Aegilops tauschii subsp. tauschii];unnamed protein product [Triticum aestivum];hypothetical protein TRIUR3_29350 [Triticum urartu]	0.431745	7.34741	-4.08898	3.23461e-07	6.59067e-06	down
TRITD6Bv1G007390	linolenate hydroperoxide lyase, chloroplastic [Aegilops tauschii subsp. tauschii]	21.3719	1.9557	3.44996	3.23502e-07	6.59067e-06	up
TRITD4Av1G253500	receptor kinase-like protein Xa21 isoform X1 [Brachypodium distachyon]	9.01571	0.811797	3.47325	3.24766e-07	6.60863e-06	up
TRITD4Av1G241460	eukaryotic translation initiation factor 3 subunit A-like [Aegilops tauschii subsp. tauschii]	0.42478	7.04384	-4.05157	3.24911e-07	6.60863e-06	down
TRITD2Av1G210220	putative zinc finger protein [Triticum aestivum]	37.8018	3.45122	3.45328	3.26254e-07	6.63057e-06	up
TRITD4Av1G226940	putative transporter arsB [Aegilops tauschii subsp. tauschii];Putative transporter arsB [Triticum urartu]	43.6381	4.04152	3.43262	3.27194e-07	6.6443e-06	up
TRITD5Bv1G042920	protein NPG1 [Aegilops tauschii subsp. tauschii]	0.573944	9.56618	-4.05896	3.29799e-07	6.68656e-06	down
TRITD4Bv1G197690	cell wall invertase [Triticum aestivum]	7.44828	0.668412	3.4781	3.29809e-07	6.68656e-06	up
TRITD4Bv1G168350	ribulose-phosphate 3-epimerase, chloroplastic [Aegilops tauschii subsp. tauschii]	820.936	76.7375	3.41927	3.30645e-07	6.6981e-06	up
TRITD3Bv1G253260	hypothetical protein TRIUR3_30752 [Triticum urartu]	12.2756	1.09408	3.48801	3.32134e-07	6.72111e-06	up
TRITD5Bv1G252460	RecName: Full=Ubiquitin-conjugating enzyme E2-23 kDa; AltName: Full=E2 ubiquitin-conjugating enzyme; AltName: Full=Ubiquitin carrier protein; AltName: Full=Ubiquitin-protein ligase	64.0927	5.89797	3.44187	3.32317e-07	6.72111e-06	up
TRITD4Av1G198770	polygalacturonate 4-alpha-galacturonosyltransferase-like [Aegilops tauschii subsp. tauschii];Alpha-1,4-galacturonosyltransferase 1 [Triticum urartu]	1.2248	19.9882	-4.02853	3.33592e-07	6.74146e-06	down
TRITD0Uv1G061130	hypothetical protein TRIUR3_11085 [Triticum urartu]	31.1302	2.76881	3.49098	3.35602e-07	6.77661e-06	up
TRITD6Bv1G150700	2-C-methyl-D-erythritol 2,4-cyclodiphosphate synthase, chloroplastic [Triticum urartu]	105.904	9.71512	3.44638	3.36325e-07	6.78575e-06	up
TRITD4Av1G159530	uncharacterized protein LOC109744040 isoform X1 [Aegilops tauschii subsp. tauschii];hypothetical protein TRIUR3_08781 [Triticum urartu]	0.312632	5.1954	-4.0547	3.37272e-07	6.7994e-06	down
TRITD5Bv1G218920	probable GTP-binding protein OBGC2 [Aegilops tauschii subsp. tauschii]	27.3596	2.53422	3.43243	3.37591e-07	6.80035e-06	up
TRITD7Av1G080190	hypothetical protein TRIUR3_31845 [Triticum urartu]	2.70824	43.5556	-4.00743	3.43843e-07	6.92073e-06	down
TRITD5Av1G158230	ribonuclease Z, chloroplastic-like [Aegilops tauschii subsp. tauschii];hypothetical protein TRIUR3_05958 [Triticum urartu]	36.9076	3.42341	3.43041	3.45377e-07	6.94603e-06	up
TRITD7Av1G017990	Disease resistance protein RGA2 [Triticum urartu]	14.075	1.30338	3.43281	3.46651e-07	6.96607e-06	up
TRITD4Av1G106280	predicted protein [Hordeum vulgare subsp. vulgare]	20.7241	1.89267	3.45281	3.49138e-07	7.00771e-06	up
TRITD6Av1G164730	uncharacterized protein LOC109747837 [Aegilops tauschii subsp. tauschii]	28.9217	2.65161	3.44721	3.49282e-07	7.00771e-06	up
TRITD4Av1G199110	magnesium transporter MRS2-A, chloroplastic [Aegilops tauschii subsp. tauschii];Magnesium transporter MRS2-A, chloroplastic [Triticum urartu];glycosyltransferase family protein 64 protein C5-like [Aegilops tauschii subsp. tauschii]	30.7532	2.88594	3.41363	3.49967e-07	7.01584e-06	up
TRITD4Bv1G008080	uncharacterized protein LOC109753311 [Aegilops tauschii subsp. tauschii]	43.2614	3.9823	3.4414	3.50319e-07	7.0173e-06	up
TRITD2Av1G199420	NAC domain-containing protein 92-like [Aegilops tauschii subsp. tauschii]	0.795406	13.2385	-4.0569	3.54578e-07	7.09223e-06	down
TRITD2Bv1G078820	tubulin alpha-1 chain [Aegilops tauschii subsp. tauschii];RecName: Full=Tubulin alpha-1 chain;unnamed protein product [Triticum aestivum];PREDICTED: tubulin alpha-3 chain-like isoform X2 [Brassica oleracea var. oleracea];hypothetical protein SORBI_3002G350400 [Sorghum bicolor]	4.08066	65.3309	-4.00089	3.54626e-07	7.09223e-06	down
TRITD2Bv1G136520	kinesin-like protein KIN-12A isoform X1 [Aegilops tauschii subsp. tauschii];Kinesin-like protein KIF15 [Triticum urartu];kinesin-like protein KIN-12A isoform X2 [Aegilops tauschii subsp. tauschii]	0.360643	5.93304	-4.04013	3.5494e-07	7.09287e-06	down
TRITD5Bv1G006390	splicing factor 3B subunit 1-like [Aegilops tauschii subsp. tauschii]	0.311447	5.12087	-4.03933	3.58092e-07	7.15015e-06	down
TRITD4Bv1G004090	uncharacterized protein LOC109759345 [Aegilops tauschii subsp. tauschii]	54.4961	5.08482	3.42189	3.64698e-07	7.27626e-06	up
TRITD3Av1G195260	O-acyltransferase WSD1 [Triticum urartu]	7.40812	0.658759	3.49129	3.70323e-07	7.38261e-06	up
TRITD2Bv1G251620	geraniol 8-hydroxylase-like [Aegilops tauschii subsp. tauschii];cysteine protease 1-like [Aegilops tauschii subsp. tauschii];unnamed protein product [Triticum aestivum];Cytochrome P450 76C2 [Triticum urartu];Cysteine protease 1 [Triticum urartu]	2.60137	0.232073	3.48662	3.71012e-07	7.38818e-06	up
TRITD0Uv1G003070	NADH-plastoquinone oxidoreductase subunit J (chloroplast) [Elymus nutans];hypothetical protein BRADI_2g20961v3 [Brachypodium distachyon];hypothetical protein SETIT_J020200v2 [Setaria italica]	24.7707	2.23116	3.47277	3.71191e-07	7.38818e-06	up
TRITD1Av1G065420	DNA polymerase epsilon catalytic subunit A-like [Aegilops tauschii subsp. tauschii];DNA polymerase epsilon catalytic subunit A [Triticum urartu]	0.258881	4.22068	-4.02712	3.71554e-07	7.38954e-06	down
TRITD6Bv1G086790	predicted protein, partial [Hordeum vulgare subsp. vulgare];ABC transporter A family member 7 [Triticum urartu]	21.6126	2.00125	3.4329	3.73511e-07	7.4186e-06	up
TRITD4Av1G043040	RNA polymerase sigma factor sigB-like [Aegilops tauschii subsp. tauschii]	27.7719	2.59961	3.41726	3.73607e-07	7.4186e-06	up
TRITD7Av1G132760	translation initiation factor IF-2, chloroplastic [Aegilops tauschii subsp. tauschii]	137.357	13.0194	3.39919	3.75224e-07	7.44482e-06	up
TRITD3Bv1G037100	unnamed protein product [Triticum aestivum]	11.2088	1.00703	3.47644	3.79259e-07	7.51892e-06	up
TRITD5Bv1G047490	Elongation factor Ts [Triticum urartu];uncharacterized protein LOC109757631 [Aegilops tauschii subsp. tauschii]	114.415	10.8585	3.39738	3.79697e-07	7.52166e-06	up
TRITD7Bv1G066520	LOW QUALITY PROTEIN: psbP domain-containing protein 3, chloroplastic [Aegilops tauschii subsp. tauschii]	60.7537	5.71073	3.41123	3.8117e-07	7.54395e-06	up
TRITD5Bv1G200100	HMG-Y-related protein A-like [Aegilops tauschii subsp. tauschii]	2.13408	35.0824	-4.03906	3.81424e-07	7.54395e-06	down
TRITD1Av1G026200	long chain acyl-CoA synthetase 1 [Aegilops tauschii subsp. tauschii];Long chain acyl-CoA synthetase 1 [Triticum urartu]	3.03903	48.2299	-3.98825	3.81785e-07	7.54514e-06	down
TRITD2Bv1G088190	pentatricopeptide repeat-containing protein At5g42310, mitochondrial [Aegilops tauschii subsp. tauschii]	9.08247	0.837981	3.4381	3.82383e-07	7.54721e-06	up
TRITD4Bv1G063550	ATP-citrate synthase alpha chain protein 2 [Aegilops tauschii subsp. tauschii];ATP-citrate synthase [Triticum urartu]	1.49924	24.1158	-4.00767	3.82492e-07	7.54721e-06	down
TRITD6Av1G016360	uncharacterized protein LOC109758424 isoform X2 [Aegilops tauschii subsp. tauschii];hypothetical protein TRIUR3_30411 [Triticum urartu];uncharacterized protein LOC109758424 isoform X4 [Aegilops tauschii subsp. tauschii];uncharacterized protein LOC109758424 isoform X3 [Aegilops tauschii subsp. tauschii]	1.13637	18.2256	-4.00347	3.85973e-07	7.60992e-06	down
TRITD6Av1G222770	divinyl chlorophyllide a 8-vinyl-reductase, chloroplastic-like [Aegilops tauschii subsp. tauschii]	12.027	1.10236	3.44761	3.8838e-07	7.65136e-06	up
TRITD2Bv1G080850	uncharacterized protein LOC109751069 [Aegilops tauschii subsp. tauschii];uncharacterized protein LOC100842526 [Brachypodium distachyon]	28.9064	2.65127	3.44663	3.90985e-07	7.69664e-06	up
TRITD2Av1G158100	LOB domain-containing protein 40-like [Aegilops tauschii subsp. tauschii];hypothetical protein TRIUR3_33679 [Triticum urartu]	1.02883	16.8831	-4.03651	3.9276e-07	7.72552e-06	down
TRITD2Av1G213030	zinc finger protein CONSTANS-LIKE 4-like [Aegilops tauschii subsp. tauschii]	36.6435	3.43963	3.41324	3.93959e-07	7.74303e-06	up
TRITD1Av1G108100	serine carboxypeptidase-like 51 [Aegilops tauschii subsp. tauschii];Serine carboxypeptidase-like 51 [Triticum urartu]	19.0202	1.78427	3.41412	3.95656e-07	7.77029e-06	up
TRITD4Bv1G151330	uncharacterized protein LOC109765237 [Aegilops tauschii subsp. tauschii]	57.7445	5.41267	3.41527	4.09658e-07	8.03898e-06	up
TRITD1Av1G014660	GDSL esterase/lipase LIP-4-like [Aegilops tauschii subsp. tauschii];GDSL esterase/lipase LIP-4 [Triticum urartu]	0.748973	12.2157	-4.02769	4.10906e-07	8.05717e-06	down
TRITD7Bv1G011410	protein DETOXIFICATION 27-like isoform X2 [Aegilops tauschii subsp. tauschii];protein DETOXIFICATION 27-like isoform X1 [Aegilops tauschii subsp. tauschii]	22.4545	2.11308	3.40959	4.12095e-07	8.07416e-06	up
TRITD6Bv1G080580	predicted protein [Hordeum vulgare subsp. vulgare]	40.5108	3.82707	3.404	4.12571e-07	8.07718e-06	up
TRITD1Bv1G077380	Ras-related protein RGP2 [Triticum urartu]	1.84802	29.8293	-4.01267	4.12983e-07	8.07894e-06	down
TRITD7Av1G054170	WAT1-related protein At1g44800-like [Aegilops tauschii subsp. tauschii]	5.07955	79.7562	-3.97283	4.20121e-07	8.21217e-06	down
TRITD6Av1G227130	epimerase family protein SDR39U1 homolog, chloroplastic [Aegilops tauschii subsp. tauschii]	55.5086	5.30304	3.38782	4.26608e-07	8.33248e-06	up
TRITD5Bv1G095580	ABC transporter G family member 41-like [Aegilops tauschii subsp. tauschii];Pleiotropic drug resistance protein 3 [Triticum urartu]	5.51131	0.515126	3.4194	4.27401e-07	8.34147e-06	up
TRITD7Av1G199680	predicted protein [Hordeum vulgare subsp. vulgare];Aldehyde dehydrogenase family 2 member C4 [Triticum urartu]	2.48733	39.0708	-3.97342	4.30013e-07	8.38593e-06	down
TRITD1Bv1G076410	ferrochelatase-2, chloroplastic [Aegilops tauschii subsp. tauschii];predicted protein [Hordeum vulgare subsp. vulgare]	154.14	14.8397	3.3767	4.30607e-07	8.39098e-06	up
TRITD5Av1G023220	probable glucan 1,3-beta-glucosidase A [Aegilops tauschii subsp. tauschii];putative glucan 1,3-beta-glucosidase A [Triticum urartu]	73.9481	7.10614	3.37937	4.31483e-07	8.40152e-06	up
TRITD1Bv1G226330	uncharacterized protein LOC109768309 isoform X1 [Aegilops tauschii subsp. tauschii]	5.36365	84.8342	-3.98336	4.32199e-07	8.40653e-06	down
TRITD7Bv1G159310	ABCB26, partial [Triticum polonicum]	21.9022	2.08616	3.39216	4.32411e-07	8.40653e-06	up
TRITD1Bv1G133370	nucleoside diphosphate kinase 1 [Oryza sativa Indica Group]	20.1	315.196	-3.97098	4.33518e-07	8.41613e-06	down
TRITD5Bv1G092560	RecName: Full=Probable non-specific lipid-transfer protein 3; Short=TaLTP3; Flags: Precursor	82.5908	1282.74	-3.9571	4.33576e-07	8.41613e-06	down
TRITD3Bv1G209650	60S ribosomal protein L10a-1 [Zea mays];60S ribosomal protein L10a-like [Aegilops tauschii subsp. tauschii]	17.7024	275.071	-3.95778	4.35866e-07	8.45404e-06	down
TRITD7Bv1G019880	thioredoxin H2-like [Aegilops tauschii subsp. tauschii]	26.0735	2.43183	3.42247	4.36634e-07	8.4624e-06	up
TRITD2Bv1G069060	MADS2 [Triticum aestivum];unnamed protein product [Triticum aestivum];MADS-box transcription factor 18 [Triticum urartu]	164.718	15.8753	3.37514	4.39082e-07	8.50328e-06	up
TRITD2Av1G167060	Acyl-[acyl-carrier-protein] desaturase 5, chloroplastic [Triticum urartu]	10.2666	159.452	-3.9571	4.40462e-07	8.52341e-06	down
TRITD1Bv1G142590	UDP-sulfoquinovose synthase, chloroplastic [Aegilops tauschii subsp. tauschii]	53.8686	5.16813	3.38173	4.4092e-07	8.52569e-06	up
TRITD0Uv1G063250	ACT domain-containing protein DS12, chloroplastic [Aegilops tauschii subsp. tauschii]	634.964	61.4151	3.37001	4.45687e-07	8.61124e-06	up
TRITD2Bv1G038680	uncharacterized protein LOC109781258 [Aegilops tauschii subsp. tauschii];hypothetical protein TRIUR3_02390 [Triticum urartu]	31.7074	2.99215	3.40556	4.47118e-07	8.63223e-06	up
TRITD1Av1G057370	hexokinase-7 [Aegilops tauschii subsp. tauschii]	17.4919	1.64866	3.40732	4.49329e-07	8.66825e-06	up
TRITD5Bv1G152800	cinnamoyl-CoA reductase 2-like [Aegilops tauschii subsp. tauschii];predicted protein [Hordeum vulgare subsp. vulgare]	10.2026	0.94665	3.42996	4.50373e-07	8.68172e-06	up
TRITD3Bv1G029580	histone H2B.2-like [Zea mays]	6.59762	103.394	-3.97007	4.52196e-07	8.70778e-06	down
TRITD2Av1G283300	uncharacterized protein LOC109783735 [Aegilops tauschii subsp. tauschii];unnamed protein product [Triticum aestivum];uncharacterized protein LOC109735540 [Aegilops tauschii subsp. tauschii];Cyclopropane-fatty-acyl-phospholipid synthase [Triticum urartu];predicted protein [Hordeum vulgare subsp. vulgare]	0.565969	8.91025	-3.97667	4.5242e-07	8.70778e-06	down
TRITD6Bv1G184770	cyclin D2 [Triticum aestivum]	1.19243	18.9731	-3.99197	4.55272e-07	8.75528e-06	down
TRITD3Av1G033350	Serine/threonine-protein kinase Aurora-1 [Triticum urartu]	1.41702	22.5897	-3.99473	4.55586e-07	8.75528e-06	down
TRITD4Av1G147090	alpha-L-arabinofuranosidase 1-like isoform X2 [Aegilops tauschii subsp. tauschii];Alpha-L-arabinofuranosidase 1 [Triticum urartu];alpha-L-arabinofuranosidase 1-like isoform X1 [Aegilops tauschii subsp. tauschii]	32.4779	3.12693	3.37664	4.59401e-07	8.82183e-06	up
TRITD4Av1G093360	ABCF6, partial [Triticum polonicum]	152.57	14.7987	3.36593	4.60778e-07	8.83477e-06	up
TRITD4Bv1G042810	uncharacterized protein LOC109744040 isoform X1 [Aegilops tauschii subsp. tauschii]	0.345199	5.48503	-3.99	4.61111e-07	8.83477e-06	down
TRITD7Bv1G206380	hypothetical protein TRIUR3_19478 [Triticum urartu];Histone H2B.10 [Triticum urartu]	1.85915	29.6167	-3.99369	4.61131e-07	8.83477e-06	down
TRITD3Bv1G066080	unnamed protein product [Triticum aestivum]	13.6454	1.25728	3.44004	4.6621e-07	8.92525e-06	up
TRITD2Bv1G004860	Sr46 protein [Aegilops tauschii]	8.56403	0.813292	3.39644	4.69673e-07	8.98469e-06	up
TRITD2Av1G256160	uncharacterized protein LOC109767978 isoform X2 [Aegilops tauschii subsp. tauschii]	35.9984	3.42489	3.3938	4.70879e-07	9.00089e-06	up
TRITD3Av1G163300	probable choline kinase 2 isoform X1 [Aegilops tauschii subsp. tauschii];probable choline kinase 2 isoform X2 [Aegilops tauschii subsp. tauschii]	31.1022	2.97451	3.38629	4.71309e-07	9.00226e-06	up
TRITD1Av1G108230	predicted protein [Hordeum vulgare subsp. vulgare];uncharacterized protein LOC109773674 [Aegilops tauschii subsp. tauschii];hypothetical protein BRADI_3g30127v3 [Brachypodium distachyon]	21.245	2.00533	3.40521	4.74973e-07	9.06534e-06	up
TRITD3Bv1G275050	Beta-fructofuranosidase, insoluble isoenzyme 4 [Triticum urartu];unnamed protein product [Triticum aestivum]	13.9778	1.33352	3.38983	4.8002e-07	9.15213e-06	up
TRITD2Bv1G026770	omega-3 fatty acid desaturase, chloroplastic [Aegilops tauschii subsp. tauschii]	120.584	11.7529	3.35896	4.8025e-07	9.15213e-06	up
TRITD3Bv1G098400	Pto-interacting protein 1 [Triticum urartu];unnamed protein product [Triticum aestivum]	0.814568	13.0368	-4.00041	4.85363e-07	9.23979e-06	down
TRITD4Av1G050060	DDB1- and CUL4-associated factor 8 [Aegilops tauschii subsp. tauschii]	0.846246	13.413	-3.98642	4.85716e-07	9.23979e-06	down
TRITD1Av1G068360	pentatricopeptide repeat-containing protein MRL1, chloroplastic isoform X1 [Aegilops tauschii subsp. tauschii];pentatricopeptide repeat-containing protein MRL1, chloroplastic isoform X2 [Aegilops tauschii subsp. tauschii];Pentatricopeptide repeat-containing protein MRL1, chloroplastic [Zea mays];hypothetical protein TRIUR3_27440 [Triticum urartu]	53.0977	5.17014	3.36037	4.85956e-07	9.23979e-06	up
TRITD5Bv1G184880	protein PIN-LIKES 7-like isoform X2 [Aegilops tauschii subsp. tauschii];Uncharacterized transporter C5D6.04 [Triticum urartu]	9.81996	0.910109	3.4316	4.87124e-07	9.255e-06	up
TRITD7Av1G039500	hypothetical protein TRIUR3_09757 [Triticum urartu]	76.1397	7.37748	3.36745	4.91775e-07	9.33627e-06	up
TRITD3Bv1G016640	nonspecific lipid transfer protein 5 [Triticum aestivum];unnamed protein product [Triticum aestivum]	1.78562	27.9512	-3.96841	4.92828e-07	9.34919e-06	down
TRITD1Bv1G122790	probable plastid-lipid-associated protein 3, chloroplastic [Aegilops tauschii subsp. tauschii]	219.725	21.5017	3.35318	4.94505e-07	9.37391e-06	up
TRITD1Av1G043220	probable GTP diphosphokinase CRSH1, chloroplastic [Aegilops tauschii subsp. tauschii];GTP pyrophosphokinase [Triticum urartu]	17.8333	1.72157	3.37278	4.99382e-07	9.45065e-06	up
TRITD3Av1G163000	unnamed protein product [Triticum aestivum];hypothetical protein TRIUR3_26099 [Triticum urartu];uncharacterized protein LOC109771557 [Aegilops tauschii subsp. tauschii]	62.4024	6.04553	3.36766	4.99389e-07	9.45065e-06	up
TRITD3Av1G136510	predicted protein [Hordeum vulgare subsp. vulgare]	84.7641	8.20838	3.36828	4.99683e-07	9.45065e-06	up
TRITD0Uv1G017180	unnamed protein product [Triticum aestivum]	1.41333	22.4111	-3.98704	5.07505e-07	9.59135e-06	down
TRITD2Av1G221380	predicted protein [Hordeum vulgare subsp. vulgare]	60.2339	5.85197	3.36358	5.08025e-07	9.59394e-06	up
TRITD2Bv1G131260	uncharacterized GPI-anchored protein At1g61900 isoform X1 [Aegilops tauschii subsp. tauschii]	0.8731	13.7787	-3.98015	5.11324e-07	9.64796e-06	down
TRITD7Av1G090580	Tonoplast dicarboxylate transporter [Triticum urartu];tonoplast dicarboxylate transporter-like [Aegilops tauschii subsp. tauschii]	11.704	1.11942	3.38618	5.11655e-07	9.64796e-06	up
TRITD7Bv1G091630	uncharacterized protein LOC109785613 isoform X2 [Aegilops tauschii subsp. tauschii];uncharacterized protein LOC109785613 isoform X6 [Aegilops tauschii subsp. tauschii];uncharacterized protein LOC109785613 isoform X4 [Aegilops tauschii subsp. tauschii];uncharacterized protein LOC109785613 isoform X1 [Aegilops tauschii subsp. tauschii]	274.592	26.9759	3.34754	5.1314e-07	9.6686e-06	up
TRITD5Bv1G098990	uncharacterized protein LOC109783997 isoform X1 [Aegilops tauschii subsp. tauschii];uncharacterized protein LOC109783997 isoform X2 [Aegilops tauschii subsp. tauschii]	12.2533	1.14737	3.41677	5.1352e-07	9.6686e-06	up
TRITD3Bv1G206370	unnamed protein product [Triticum aestivum];Ras-related protein Rab11C [Triticum urartu];hypothetical protein BRADI_2g54950v3 [Brachypodium distachyon]	2.22002	34.9054	-3.9748	5.14807e-07	9.68556e-06	down
TRITD7Av1G240330	Beta-glucosidase 25 [Triticum urartu];beta-glucosidase 25 isoform X1 [Aegilops tauschii subsp. tauschii];beta-glucosidase 25 isoform X2 [Aegilops tauschii subsp. tauschii]	0.857179	13.5097	-3.97826	5.16939e-07	9.71838e-06	down
TRITD5Av1G046380	uncharacterized protein LOC109779420 [Aegilops tauschii subsp. tauschii];hypothetical protein TRIUR3_28272 [Triticum urartu]	2.77256	43.0049	-3.95521	5.17482e-07	9.7213e-06	down
TRITD3Bv1G065680	unnamed protein product [Triticum aestivum]	76.3636	7.31638	3.38368	5.18826e-07	9.73924e-06	up
TRITD7Bv1G232310	photosystem II stability/assembly factor HCF136, chloroplastic [Aegilops tauschii subsp. tauschii]	72.6431	7.11428	3.35204	5.22562e-07	9.79952e-06	up
TRITD7Bv1G202070	hypothetical protein TRIUR3_03715 [Triticum urartu]	7.47621	0.704344	3.40795	5.22818e-07	9.79952e-06	up
TRITD2Av1G037350	thioredoxin reductase NTRC [Aegilops tauschii subsp. tauschii];predicted protein [Hordeum vulgare subsp. vulgare]	76.5465	7.52244	3.34706	5.242e-07	9.81807e-06	up
TRITD5Bv1G034120	pyrophosphate--fructose 6-phosphate 1-phosphotransferase subunit alpha-like [Aegilops tauschii subsp. tauschii];Pyrophosphate--fructose 6-phosphate 1-phosphotransferase subunit alpha [Triticum urartu]	4.08597	62.2526	-3.92938	5.25125e-07	9.82808e-06	down
TRITD7Av1G211620	uncharacterized protein LOC109767967 isoform X1 [Aegilops tauschii subsp. tauschii];uncharacterized protein LOC109767967 isoform X2 [Aegilops tauschii subsp. tauschii]	1.66236	25.7487	-3.95319	5.26245e-07	9.84168e-06	down
TRITD7Av1G184960	predicted protein [Hordeum vulgare subsp. vulgare];60S ribosomal protein L22-2 [Triticum urartu]	12.5998	192.395	-3.9326	5.31473e-07	9.93205e-06	down
TRITD3Bv1G146720	unnamed protein product [Triticum aestivum];hypothetical protein TRIUR3_04139 [Triticum urartu]	38.4032	3.72787	3.3648	5.349e-07	9.98686e-06	up
TRITD7Bv1G218390	predicted protein [Hordeum vulgare subsp. vulgare];uncharacterized methyltransferase At2g41040, chloroplastic-like isoform X2 [Aegilops tauschii subsp. tauschii];hypothetical protein TRIUR3_02804 [Triticum urartu]	38.045	3.73165	3.34982	5.35762e-07	9.98686e-06	up
TRITD6Av1G194400	probable pectin methyltransferase QUA2 [Aegilops tauschii subsp. tauschii];predicted protein [Hordeum vulgare subsp. vulgare]	0.577034	9.09394	-3.97818	5.35935e-07	9.98686e-06	down
TRITD4Bv1G182520	CBL-interacting protein kinase 9 [Triticum urartu];CBL-interacting protein kinase 9 [Triticum aestivum]	136.627	13.4837	3.34095	5.36087e-07	9.98686e-06	up
TRITD4Bv1G167400	uncharacterized protein LOC109758842 [Aegilops tauschii subsp. tauschii]	2.62937	40.5566	-3.94715	5.36397e-07	9.98686e-06	down
TRITD5Bv1G128220	predicted protein [Hordeum vulgare subsp. vulgare];putative polygalacturonase [Triticum urartu]	43.5661	4.23707	3.36207	5.41917e-07	1.00821e-05	up
TRITD5Bv1G025760	protein NETWORKED 1D-like [Aegilops tauschii subsp. tauschii]	1.26625	19.2946	-3.92956	5.45526e-07	1.01418e-05	down
TRITD5Av1G160900	cinnamoyl-CoA reductase 2-like [Aegilops tauschii subsp. tauschii]	70.965	6.98067	3.34567	5.46974e-07	1.01612e-05	up
TRITD2Bv1G078470	pheophytinase, chloroplastic [Aegilops tauschii subsp. tauschii];putative hydrolase yugF [Triticum urartu]	34.0478	3.3193	3.35861	5.48655e-07	1.01848e-05	up
TRITD3Bv1G262480	unnamed protein product [Triticum aestivum]	109.535	10.6925	3.35672	5.50161e-07	1.02052e-05	up
TRITD3Av1G233160	unnamed protein product [Triticum aestivum]	79.4205	7.82372	3.34358	5.54622e-07	1.02804e-05	up
TRITD3Bv1G148870	F-box/kelch-repeat protein At1g23390-like [Aegilops tauschii subsp. tauschii]	20.642	2.00412	3.36454	5.57974e-07	1.03349e-05	up
TRITD3Av1G162110	carboxyl-terminal-processing peptidase 1, chloroplastic isoform X2 [Aegilops tauschii subsp. tauschii];Carboxyl-terminal-processing protease [Triticum urartu]	17.2459	1.67142	3.36711	5.60987e-07	1.0383e-05	up
TRITD6Bv1G125140	actin-related protein 3 isoform X1 [Aegilops tauschii subsp. tauschii];actin-related protein 3 isoform X2 [Aegilops tauschii subsp. tauschii];Actin-related protein 3 [Triticum urartu]	0.640104	10.2847	-4.00605	5.63332e-07	1.04115e-05	down
TRITD3Av1G239290	unnamed protein product [Triticum aestivum];ATP-binding cassette, mitochondrial precursor,expressed [Triticum aestivum]	28.7744	2.82832	3.34677	5.63747e-07	1.04115e-05	up
TRITD6Av1G001200	uncharacterized protein LOC109745884 [Aegilops tauschii subsp. tauschii];hypothetical protein TRIUR3_03230 [Triticum urartu];hypothetical protein TRIUR3_03229 [Triticum urartu]	9.42554	0.90252	3.38454	5.63771e-07	1.04115e-05	up
TRITD6Bv1G187670	predicted protein [Hordeum vulgare subsp. vulgare];Chlorophyll a-b binding protein P4, chloroplastic [Triticum urartu]	69.39	6.81575	3.34778	5.66565e-07	1.04507e-05	up
TRITD5Av1G182520	uncharacterized protein LOC109770311 isoform X1 [Aegilops tauschii subsp. tauschii];uncharacterized protein LOC109770311 isoform X2 [Aegilops tauschii subsp. tauschii];hypothetical protein TRIUR3_26853 [Triticum urartu]	60.4233	5.99106	3.33422	5.6701e-07	1.04507e-05	up
TRITD3Bv1G060990	GDSL esterase/lipase At5g45910-like [Aegilops tauschii subsp. tauschii]	1.34327	20.8201	-3.95416	5.67144e-07	1.04507e-05	down
TRITD6Av1G096190	protein phosphatase 2C and cyclic nucleotide-binding/kinase domain-containing protein isoform X1 [Aegilops tauschii subsp. tauschii];protein phosphatase 2C and cyclic nucleotide-binding/kinase domain-containing protein isoform X3 [Aegilops tauschii subsp. tauschii]	21.3332	2.09899	3.34533	5.68268e-07	1.04637e-05	up
TRITD3Bv1G097290	unnamed protein product [Triticum aestivum];hypothetical protein TRIUR3_33055 [Triticum urartu]	51.3302	5.06998	3.33976	5.69533e-07	1.04758e-05	up
TRITD1Av1G132960	24.8 kDa class II endochitinase-antifreeze protein precursor [Secale cereale];chitinase 8-like [Aegilops tauschii subsp. tauschii];Chitinase 8 [Triticum urartu]	14.5966	1.3946	3.38771	5.69761e-07	1.04758e-05	up
TRITD2Av1G072130	uncharacterized protein LOC109751069 [Aegilops tauschii subsp. tauschii];uncharacterized protein LOC100842526 [Brachypodium distachyon]	31.165	3.02626	3.36432	5.8169e-07	1.06873e-05	up
TRITD6Bv1G159980	monodehydroascorbate reductase 4 [Triticum aestivum];hypothetical protein TRIUR3_23603 [Triticum urartu]	143.358	14.2945	3.32609	5.83278e-07	1.07087e-05	up
TRITD3Bv1G266580	UPF0481 protein At3g47200-like [Aegilops tauschii subsp. tauschii]	3.31891	0.309454	3.42291	5.85509e-07	1.07418e-05	up
TRITD4Av1G045040	heat shock cognate 70 kDa protein 2-like [Aegilops tauschii subsp. tauschii];Heat shock cognate 70 kDa protein [Triticum urartu];hypothetical protein DCAR_009243 [Daucus carota subsp. sativus];hypothetical protein OsI_10982 [Oryza sativa Indica Group]	144.121	14.3934	3.3238	5.90155e-07	1.08191e-05	up
TRITD6Av1G150060	bifunctional nitrilase/nitrile hydratase NIT4 [Aegilops tauschii subsp. tauschii]	51.5732	5.1035	3.33706	5.91688e-07	1.08393e-05	up
TRITD4Av1G147940	digalactosyldiacylglycerol synthase 1, chloroplastic-like [Aegilops tauschii subsp. tauschii]	124.524	12.4457	3.32271	5.94708e-07	1.08866e-05	up
TRITD6Bv1G150850	protein REVEILLE 6-like isoform X3 [Aegilops tauschii subsp. tauschii];protein REVEILLE 6-like isoform X4 [Aegilops tauschii subsp. tauschii];protein REVEILLE 6-like isoform X1 [Aegilops tauschii subsp. tauschii];protein REVEILLE 6-like isoform X2 [Aegilops tauschii subsp. tauschii]	32.3889	3.17003	3.35293	5.9763e-07	1.09321e-05	up
TRITD6Av1G032740	IQ domain-containing protein IQM3-like [Aegilops tauschii subsp. tauschii];predicted protein [Hordeum vulgare subsp. vulgare]	1.03645	16.0177	-3.94994	5.99122e-07	1.09514e-05	down
TRITD5Av1G227400	photosynthetic NDH subunit of lumenal location 3, chloroplastic [Brachypodium distachyon];Oxygen-evolving enhancer protein 3-1, chloroplastic [Triticum urartu]	54.6869	5.40734	3.3382	6.0024e-07	1.09639e-05	up
TRITD1Av1G000500	uncharacterized protein At4g37920, chloroplastic [Aegilops tauschii subsp. tauschii];hypothetical protein TRIUR3_00703 [Triticum urartu]	22.9387	2.26212	3.34204	6.06338e-07	1.10626e-05	up
TRITD5Av1G104410	predicted protein [Hordeum vulgare subsp. vulgare];hypothetical protein TRIUR3_24888 [Triticum urartu]	33.9917	3.36203	3.33778	6.06528e-07	1.10626e-05	up
TRITD5Bv1G146860	ribonuclease Z, chloroplastic-like [Aegilops tauschii subsp. tauschii];hypothetical protein TRIUR3_05958 [Triticum urartu]	33.182	3.27496	3.34085	6.09345e-07	1.11059e-05	up
TRITD1Bv1G125830	protein CURVATURE THYLAKOID 1B, chloroplastic-like [Aegilops tauschii subsp. tauschii]	161.341	16.0903	3.32585	6.15203e-07	1.12046e-05	up
TRITD4Av1G012620	uncharacterized protein LOC109754525 [Aegilops tauschii subsp. tauschii];hypothetical protein TRIUR3_08875 [Triticum urartu]	83.7663	8.326	3.33067	6.16027e-07	1.12114e-05	up
TRITD3Av1G024410	unnamed protein product [Triticum aestivum]	42.71	4.21639	3.3405	6.20136e-07	1.1278e-05	up
TRITD2Bv1G146070	chaperone protein ClpD2, chloroplastic [Aegilops tauschii subsp. tauschii];ERD1 protein, chloroplastic [Triticum urartu]	24.1577	2.40554	3.32805	6.20975e-07	1.12851e-05	up
TRITD1Av1G186810	uncharacterized protein LOC109774150 [Aegilops tauschii subsp. tauschii];predicted protein [Hordeum vulgare subsp. vulgare]	23.0557	2.227	3.37195	6.24469e-07	1.13404e-05	up
TRITD1Av1G136610	beta-expansin TaEXPB4 [Triticum aestivum];Expansin-B2 [Triticum urartu]	1.05823	16.3323	-3.948	6.26621e-07	1.13712e-05	down
TRITD6Bv1G165380	uncharacterized protein LOC109750545 [Aegilops tauschii subsp. tauschii]	8.50575	0.812529	3.38795	6.28506e-07	1.13972e-05	up
TRITD3Av1G160260	unnamed protein product [Triticum aestivum];hypothetical protein TRIUR3_13076 [Triticum urartu]	14.7352	1.44154	3.35359	6.29997e-07	1.1416e-05	up
TRITD7Bv1G140320	starch branching enzyme III [Triticum aestivum];1,4-alpha-glucan-branching enzyme 3, chloroplastic/amyloplastic [Aegilops tauschii subsp. tauschii]	7.20135	0.706195	3.35013	6.30538e-07	1.14175e-05	up
TRITD1Av1G167800	UDP-glucuronate:xylan alpha-glucuronosyltransferase 1-like [Aegilops tauschii subsp. tauschii]	1.24154	18.9097	-3.92892	6.37067e-07	1.15274e-05	down
TRITD5Av1G085510	CBS domain-containing protein CBSCBSPB3-like [Aegilops tauschii subsp. tauschii]	30.7714	3.07154	3.32456	6.39486e-07	1.15628e-05	up
TRITD6Av1G175460	hypothetical protein TRIUR3_06525 [Triticum urartu];uncharacterized protein LOC109757849 [Aegilops tauschii subsp. tauschii]	1.4229	22.0094	-3.95121	6.45469e-07	1.16626e-05	down
TRITD4Av1G140360	hypothetical protein TRIUR3_05744 [Triticum urartu]	75.8311	7.55155	3.32794	6.52797e-07	1.17865e-05	up
TRITD0Uv1G058580	hypothetical protein TRIUR3_00455 [Triticum urartu]	16.5797	1.60583	3.36803	6.55969e-07	1.18339e-05	up
TRITD7Bv1G145370	predicted protein [Hordeum vulgare subsp. vulgare]	38.6582	3.86309	3.32295	6.56363e-07	1.18339e-05	up
TRITD4Bv1G056610	40S ribosomal protein S16-like [Aegilops tauschii subsp. tauschii]	4.11655	63.8298	-3.95472	6.5719e-07	1.18403e-05	down
TRITD1Av1G215560	photosynthetic NDH subunit of subcomplex B 3, chloroplastic [Aegilops tauschii subsp. tauschii];hypothetical protein TRIUR3_01768 [Triticum urartu]	34.4398	3.38778	3.34566	6.58202e-07	1.1846e-05	up
TRITD4Bv1G207850	kinesin-like protein KIN-14E isoform X2 [Aegilops tauschii subsp. tauschii];kinesin-like protein KIN-14E isoform X1 [Aegilops tauschii subsp. tauschii]	0.31883	4.86896	-3.93275	6.58453e-07	1.1846e-05	down
TRITD3Av1G230500	uncharacterized protein SLP1 [Aegilops tauschii subsp. tauschii]	1.24775	18.7399	-3.9087	6.59499e-07	1.18563e-05	down
TRITD1Av1G206290	ABC transporter B family member 5-like [Aegilops tauschii subsp. tauschii];ABC transporter B family member 11 [Triticum urartu]	3.23916	0.313841	3.36751	6.61803e-07	1.18892e-05	up
TRITD6Av1G065590	pentatricopeptide repeat-containing protein At2g35130 isoform X3 [Aegilops tauschii subsp. tauschii];pentatricopeptide repeat-containing protein At2g35130 isoform X2 [Aegilops tauschii subsp. tauschii];pentatricopeptide repeat-containing protein At2g35130 isoform X1 [Aegilops tauschii subsp. tauschii]	14.3595	1.42804	3.32989	6.70301e-07	1.20333e-05	up
TRITD1Av1G220020	fatty acid amide hydrolase-like [Aegilops tauschii subsp. tauschii];predicted protein [Hordeum vulgare subsp. vulgare];Glutamyl-tRNA(Gln) amidotransferase subunit A [Triticum urartu]	2.90716	43.2913	-3.8964	6.74827e-07	1.21059e-05	down
TRITD2Bv1G044490	probable membrane metalloprotease ARASP2, chloroplastic [Aegilops tauschii subsp. tauschii]	11.3822	1.11636	3.34991	6.75527e-07	1.21097e-05	up
TRITD1Bv1G140980	peptide chain release factor PrfB3, chloroplastic [Aegilops tauschii subsp. tauschii]	15.3494	1.51528	3.34053	6.80067e-07	1.21824e-05	up
TRITD1Bv1G025160	dihydrolipoyl dehydrogenase 1, mitochondrial-like [Aegilops tauschii subsp. tauschii]	73.1186	7.40804	3.30307	6.81246e-07	1.21948e-05	up
TRITD0Uv1G002890	60S ribosomal protein L36-3-like [Aegilops tauschii subsp. tauschii];60S ribosomal protein L36-3 [Triticum urartu]	16.384	243.2	-3.89179	6.83339e-07	1.22236e-05	down
TRITD5Av1G158140	cinnamoyl-CoA reductase 2-like [Aegilops tauschii subsp. tauschii]	49.0297	4.92873	3.31437	6.8441e-07	1.2234e-05	up
TRITD6Av1G152670	predicted protein, partial [Hordeum vulgare subsp. vulgare]	97.3329	9.83785	3.30651	6.92435e-07	1.23687e-05	up
TRITD2Bv1G043680	probable membrane-associated 30 kDa protein, chloroplastic [Aegilops tauschii subsp. tauschii]	151.05	15.3828	3.29563	7.04039e-07	1.2567e-05	up
TRITD5Bv1G107030	rhodanese-like domain-containing protein 9, chloroplastic [Aegilops tauschii subsp. tauschii]	95.1737	9.64068	3.30336	7.08667e-07	1.26406e-05	up
TRITD2Bv1G248220	G-type lectin S-receptor-like serine/threonine-protein kinase B120 isoform X2 [Aegilops tauschii subsp. tauschii];G-type lectin S-receptor-like serine/threonine-protein kinase B120 isoform X3 [Aegilops tauschii subsp. tauschii];G-type lectin S-receptor-like serine/threonine-protein kinase At1g11330 isoform X1 [Brachypodium distachyon];G-type lectin S-receptor-like serine/threonine-protein kinase …	2.8622	0.277308	3.36757	7.12722e-07	1.27039e-05	up
TRITD7Bv1G131930	B3 domain-containing protein IDEF1-like [Aegilops tauschii subsp. tauschii];B3 domain-containing protein IDEF1 [Triticum urartu]	0.896237	13.8602	-3.95092	7.18806e-07	1.28032e-05	down
TRITD7Av1G085470	TGW-7A [Triticum aestivum]	0.830399	12.4521	-3.90644	7.211e-07	1.2835e-05	down
TRITD2Bv1G047090	haloacid dehalogenase-like hydrolase domain-containing protein 3 isoform X3 [Aegilops tauschii subsp. tauschii];Haloacid dehalogenase-like hydrolase domain-containing protein 3 [Triticum urartu];haloacid dehalogenase-like hydrolase domain-containing protein 3 isoform X2 [Aegilops tauschii subsp. tauschii]	45.6948	4.62693	3.3039	7.21635e-07	1.28354e-05	up
TRITD2Av1G276630	uncharacterized vacuolar membrane protein YML018C [Aegilops tauschii subsp. tauschii]	0.846755	12.9192	-3.93143	7.2652e-07	1.29131e-05	down
TRITD1Av1G025480	beta-carotene isomerase D27, chloroplastic isoform X4 [Aegilops tauschii subsp. tauschii];hypothetical protein TRIUR3_05963 [Triticum urartu];beta-carotene isomerase D27, chloroplastic isoform X3 [Aegilops tauschii subsp. tauschii]	17.2866	1.70822	3.33909	7.30496e-07	1.29746e-05	up
TRITD2Bv1G263980	predicted protein [Hordeum vulgare subsp. vulgare];Serine/threonine-protein kinase SAPK5 [Triticum urartu]	37.3624	3.78485	3.30328	7.39971e-07	1.31336e-05	up
TRITD4Bv1G142950	Branched-chain-amino-acid aminotransferase 3, chloroplastic [Triticum urartu];branched-chain-amino-acid aminotransferase 2, chloroplastic-like [Aegilops tauschii subsp. tauschii]	9.34705	0.917516	3.34871	7.52319e-07	1.33433e-05	up
TRITD4Av1G213480	uncharacterized protein LOC109754079 [Aegilops tauschii subsp. tauschii];hypothetical protein TRIUR3_25087 [Triticum urartu]	36.8906	3.73909	3.30249	7.53697e-07	1.33583e-05	up
TRITD2Bv1G155210	uncharacterized protein LOC109736739 [Aegilops tauschii subsp. tauschii];hypothetical protein TRIUR3_06828 [Triticum urartu]	63.9466	6.55109	3.28706	7.57115e-07	1.34094e-05	up
TRITD1Bv1G052110	NAD(P)H-quinone oxidoreductase subunit S, chloroplastic [Aegilops tauschii subsp. tauschii]	69.1916	7.0543	3.29402	7.5818e-07	1.34188e-05	up
TRITD2Bv1G262800	protein NRT1/ PTR FAMILY 5.10-like [Aegilops tauschii subsp. tauschii]	12.9623	1.29564	3.32258	7.61042e-07	1.34599e-05	up
TRITD4Bv1G135300	nuclear transcription factor Y subunit C-2-like [Aegilops tauschii subsp. tauschii];Nuclear transcription factor Y subunit C-4 [Triticum urartu]	18.6799	1.83996	3.34373	7.61877e-07	1.34652e-05	up
TRITD4Bv1G105380	uncharacterized protein LOC109761462 [Aegilops tauschii subsp. tauschii]	0.87334	13.052	-3.90159	7.68127e-07	1.35661e-05	down
TRITD4Av1G135330	beta-glucosidase-like SFR2, chloroplastic [Aegilops tauschii subsp. tauschii];Beta-glucosidase-like SFR2, chloroplastic [Triticum urartu]	67.5105	6.94733	3.28058	7.6948e-07	1.35804e-05	up
TRITD4Av1G031780	actin-depolymerizing factor 5 [Triticum aestivum]	6.29118	93.007	-3.88594	7.77935e-07	1.372e-05	down
TRITD1Bv1G003160	methionine S-methyltransferase isoform X1 [Aegilops tauschii subsp. tauschii];methionine S-methyltransferase isoform X2 [Aegilops tauschii subsp. tauschii];hypothetical protein TRIUR3_01074 [Triticum urartu]	75.0955	7.75163	3.27616	7.86182e-07	1.38557e-05	up
TRITD4Av1G213970	uncharacterized protein At4g15970-like [Aegilops tauschii subsp. tauschii];hypothetical protein TRIUR3_17308 [Triticum urartu]	1.58509	23.5094	-3.8906	7.92247e-07	1.39528e-05	down
TRITD5Av1G145690	uncharacterized protein LOC109731888 [Aegilops tauschii subsp. tauschii];hypothetical protein TRIUR3_28763 [Triticum urartu]	76.1763	7.87769	3.2735	8.12769e-07	1.43042e-05	up
TRITD7Av1G242800	glutamate receptor 3.5-like isoform X1 [Aegilops tauschii subsp. tauschii];glutamate receptor 3.5-like isoform X2 [Aegilops tauschii subsp. tauschii]	61.651	6.39212	3.26976	8.24331e-07	1.44975e-05	up
TRITD7Bv1G171550	Peptidyl-prolyl cis-trans isomerase B [Triticum urartu]	36.3526	3.74001	3.28095	8.26724e-07	1.45294e-05	up
TRITD6Bv1G178560	HVA22-like protein [Triticum aestivum];hypothetical protein TRIUR3_24655 [Triticum urartu]	2.11823	31.4886	-3.8939	8.30347e-07	1.45828e-05	down
TRITD3Av1G051760	pentatricopeptide repeat-containing protein DOT4, chloroplastic [Aegilops tauschii subsp. tauschii]	12.0566	1.23842	3.28325	8.36724e-07	1.46845e-05	up
TRITD1Bv1G173400	SNF1-related protein kinase regulatory subunit beta-1-like [Aegilops tauschii subsp. tauschii];SNF1-related protein kinase regulatory subunit beta-1 [Triticum urartu]	1.67054	24.6377	-3.88248	8.42473e-07	1.47712e-05	down
TRITD3Bv1G140610	carboxyl-terminal-processing peptidase 1, chloroplastic isoform X2 [Aegilops tauschii subsp. tauschii];carboxyl-terminal-processing peptidase 1, chloroplastic isoform X1 [Aegilops tauschii subsp. tauschii];predicted protein [Hordeum vulgare subsp. vulgare];D1 protease-like protein precursor, partial [Triticum aestivum]	17.3431	1.75468	3.30509	8.42842e-07	1.47712e-05	up
TRITD7Bv1G194970	alpha-glucosidase isoform X1 [Aegilops tauschii subsp. tauschii];Alpha-glucosidase [Triticum urartu];alpha-glucosidase isoform X2 [Aegilops tauschii subsp. tauschii]	1.82111	26.406	-3.85797	8.49917e-07	1.48848e-05	down
TRITD3Bv1G273890	unnamed protein product [Triticum aestivum]	8.56972	0.869715	3.30063	8.60177e-07	1.5054e-05	up
TRITD4Bv1G129310	RecName: Full=Fructose-1,6-bisphosphatase, chloroplastic; Short=FBPase; AltName: Full=D-fructose-1,6-bisphosphate 1-phosphohydrolase; Flags: Precursor	206.739	21.5656	3.26101	8.62253e-07	1.50712e-05	up
TRITD5Bv1G212660	probable aldehyde oxidase 2 [Aegilops tauschii subsp. tauschii];indole-3-acetaldehyde oxidase-like [Aegilops tauschii subsp. tauschii];indole-3-acetaldehyde oxidase-like isoform X1 [Aegilops tauschii subsp. tauschii];Putative aldehyde oxidase-like protein [Triticum urartu]	5.06557	0.523811	3.27361	8.62362e-07	1.50712e-05	up
TRITD2Bv1G210370	acyclic sesquiterpene synthase-like isoform X1 [Aegilops tauschii subsp. tauschii];acyclic sesquiterpene synthase-like isoform X2 [Aegilops tauschii subsp. tauschii];unnamed protein product [Triticum aestivum]	5.54088	0.551887	3.32767	8.79499e-07	1.536e-05	up
TRITD1Bv1G119110	SH3 domain-containing protein 2-like [Aegilops tauschii subsp. tauschii]	2.57324	37.3241	-3.85845	8.87509e-07	1.54891e-05	down
TRITD3Av1G232770	uncharacterized protein LOC109771575 [Aegilops tauschii subsp. tauschii];predicted protein, partial [Hordeum vulgare subsp. vulgare];hypothetical protein TRIUR3_12336 [Triticum urartu]	155.59	16.3245	3.25263	8.99526e-07	1.56879e-05	up
TRITD6Av1G128010	inorganic phosphate transporter 2-1, chloroplastic [Aegilops tauschii subsp. tauschii];phosphate transporter 2-1 (plastid) [Triticum aestivum]	36.5846	3.81617	3.26104	9.03684e-07	1.57495e-05	up
TRITD4Bv1G192160	alkane hydroxylase MAH1-like [Aegilops tauschii subsp. tauschii]	0.627797	9.34475	-3.89579	9.17167e-07	1.59734e-05	down
TRITD1Av1G085120	hypothetical protein TRIUR3_27281 [Triticum urartu]	217.453	22.8957	3.24755	9.31512e-07	1.62119e-05	up
TRITD6Av1G075320	predicted protein [Hordeum vulgare subsp. vulgare]	14.0542	1.42214	3.30486	9.36144e-07	1.62812e-05	up
TRITD3Av1G159740	Pyruvate kinase isozyme G, chloroplastic [Triticum urartu];plastidial pyruvate kinase 2 [Aegilops tauschii subsp. tauschii]	2.19082	31.4641	-3.84416	9.51747e-07	1.65411e-05	down
TRITD3Bv1G022200	Putative disease resistance protein RGA4 [Triticum urartu];putative disease resistance protein RGA3, partial [Aegilops tauschii subsp. tauschii];putative disease resistance protein RGA4 [Aegilops tauschii subsp. tauschii];unnamed protein product [Triticum aestivum];Putative disease resistance protein RGA3 [Triticum urartu]	4.3906	0.457796	3.26164	9.55823e-07	1.66005e-05	up
TRITD1Bv1G135580	hypothetical protein TRIUR3_17248 [Triticum urartu]	37.6998	3.92164	3.26503	9.606e-07	1.66719e-05	up
TRITD4Av1G036970	imidazole glycerol phosphate synthase hisHF, chloroplastic [Aegilops tauschii subsp. tauschii];Imidazole glycerol phosphate synthase hisHF, chloroplastic [Triticum urartu]	1.58508	22.8049	-3.84671	9.66267e-07	1.67586e-05	down
TRITD3Bv1G035310	unnamed protein product [Triticum aestivum];putative protein phosphatase 2C 1 [Triticum urartu]	65.2561	6.86289	3.24922	9.69576e-07	1.67981e-05	up
TRITD5Av1G112560	long chain acyl-CoA synthetase 4-like [Aegilops tauschii subsp. tauschii];Long chain acyl-CoA synthetase 4 [Triticum urartu]	1.29692	18.6275	-3.84427	9.69879e-07	1.67981e-05	down
TRITD6Bv1G130020	uncharacterized protein LOC109779948 [Aegilops tauschii subsp. tauschii]	46.8539	4.91235	3.25368	9.7415e-07	1.68604e-05	up
TRITD6Bv1G227210	epimerase family protein SDR39U1 homolog, chloroplastic [Aegilops tauschii subsp. tauschii]	76.8819	8.12085	3.24294	9.76808e-07	1.68947e-05	up
TRITD2Av1G029420	uncharacterized protein LOC109781258 [Aegilops tauschii subsp. tauschii];hypothetical protein TRIUR3_02390 [Triticum urartu]	23.2099	2.38968	3.27985	9.79557e-07	1.69306e-05	up
TRITD1Bv1G193430	uncharacterized protein LOC109735675 isoform X1 [Aegilops tauschii subsp. tauschii]	24.8559	2.57131	3.27301	9.86646e-07	1.70414e-05	up
TRITD3Av1G253570	hypothetical protein TRIUR3_04811 [Triticum urartu]	7.99495	0.818448	3.28813	9.89216e-07	1.7074e-05	up
TRITD3Av1G059540	hypothetical protein TRIUR3_34658 [Triticum urartu]	1833.32	194.688	3.23522	9.92329e-07	1.71088e-05	up
TRITD7Av1G056590	uncharacterized protein At1g04910-like isoform X1 [Aegilops tauschii subsp. tauschii];predicted protein [Hordeum vulgare subsp. vulgare];uncharacterized protein At1g04910-like isoform X2 [Aegilops tauschii subsp. tauschii];hypothetical protein TRIUR3_20101 [Triticum urartu]	6.19295	0.62155	3.31668	9.92663e-07	1.71088e-05	up
TRITD7Av1G236380	putative disease resistance RPP8-like protein 4 [Triticum urartu];putative disease resistance RPP13-like protein 3 isoform X1 [Aegilops tauschii subsp. tauschii];putative disease resistance RPP13-like protein 3 isoform X2 [Aegilops tauschii subsp. tauschii]	4.93381	0.503954	3.29134	9.93278e-07	1.71088e-05	up
TRITD3Av1G069500	D-amino-acid transaminase, chloroplastic-like [Aegilops tauschii subsp. tauschii];Branched-chain-amino-acid aminotransferase-like protein 3, chloroplastic [Triticum urartu]	1.35646	19.5682	-3.85059	9.95268e-07	1.71313e-05	down
TRITD5Bv1G135610	fructose-bisphosphate aldolase-lysine N-methyltransferase, chloroplastic [Aegilops tauschii subsp. tauschii];hypothetical protein TRIUR3_00978 [Triticum urartu]	32.9044	3.46075	3.24912	9.99854e-07	1.71943e-05	up
TRITD4Bv1G167960	uncharacterized protein LOC109733398 [Aegilops tauschii subsp. tauschii]	1.01329	15.0867	-3.89615	1.0003e-06	1.71943e-05	down
TRITD2Av1G294570	unnamed protein product [Triticum aestivum]	36.0264	3.76497	3.25834	1.00099e-06	1.71944e-05	up
TRITD1Av1G160790	GDSL esterase/lipase At1g54790 [Aegilops tauschii subsp. tauschii]	1.52827	22.0885	-3.85332	1.00244e-06	1.72075e-05	down
TRITD3Av1G023820	unnamed protein product [Triticum aestivum];thylakoid lumenal 17.9 kDa protein, chloroplastic isoform X3 [Aegilops tauschii subsp. tauschii]	21.5006	2.18139	3.30106	1.00478e-06	1.72353e-05	up
TRITD2Bv1G089680	unnamed protein product [Triticum aestivum];beta-amylase-like [Aegilops tauschii subsp. tauschii]	5.18569	0.521407	3.31405	1.0061e-06	1.72353e-05	up
TRITD7Bv1G051620	leucine-rich repeat receptor-like serine/threonine/tyrosine-protein kinase SOBIR1 [Aegilops tauschii subsp. tauschii];Leucine-rich repeat receptor-like serine/threonine/tyrosine-protein kinase SOBIR1 [Triticum urartu]	16.9954	1.76742	3.26543	1.00612e-06	1.72353e-05	up
TRITD2Av1G037820	magnesium-chelatase subunit ChlH, chloroplastic [Aegilops tauschii subsp. tauschii];Magnesium-chelatase subunit H [Triticum urartu]	128.335	13.6456	3.23341	1.01136e-06	1.73133e-05	up
TRITD0Uv1G017220	unnamed protein product [Triticum aestivum];1-phosphatidylinositol-3-phosphate 5-kinase FAB1 [Triticum urartu]	14.7047	1.55488	3.2414	1.02172e-06	1.74787e-05	up
TRITD1Av1G215620	serine/threonine protein phosphatase 2A 57 kDa regulatory subunit B' iota isoform [Aegilops tauschii subsp. tauschii];Serine/threonine protein phosphatase 2A 57 kDa regulatory subunit B' iota isoform [Triticum urartu]	0.812179	11.7895	-3.85957	1.02319e-06	1.7492e-05	down
TRITD0Uv1G040760	probable plastidic glucose transporter 1 [Aegilops tauschii subsp. tauschii]	5.50028	0.548372	3.32628	1.03553e-06	1.76908e-05	up
TRITD2Av1G078520	cytochrome b6-f complex iron-sulfur subunit, chloroplastic [Aegilops tauschii subsp. tauschii]	977.681	104.37	3.22766	1.03951e-06	1.77466e-05	up
TRITD5Av1G127090	Enoyl-[acyl-carrier-protein] reductase [NADH], chloroplastic [Triticum urartu]	3.92202	55.467	-3.82196	1.0425e-06	1.77855e-05	down
TRITD5Av1G008310	phytoene synthase 2, chloroplastic-like [Aegilops tauschii subsp. tauschii]	118.044	12.5794	3.23019	1.0468e-06	1.78469e-05	up
TRITD3Av1G074500	receptor-like serine/threonine-protein kinase At1g78530 [Aegilops tauschii subsp. tauschii];unnamed protein product [Triticum aestivum]	0.79318	11.5686	-3.86643	1.05219e-06	1.79265e-05	down
TRITD3Av1G093460	uncharacterized protein LOC109763070 isoform X1 [Aegilops tauschii subsp. tauschii];hypothetical protein TRIUR3_22941 [Triticum urartu];uncharacterized protein LOC109763070 isoform X2 [Aegilops tauschii subsp. tauschii]	10.5925	1.112	3.2518	1.05651e-06	1.7988e-05	up
TRITD2Bv1G024540	premnaspirodiene oxygenase-like [Aegilops tauschii subsp. tauschii];unnamed protein product [Triticum aestivum]	9.6864	1.00261	3.27221	1.05929e-06	1.8023e-05	up
TRITD3Av1G271230	Putative cysteine-rich receptor-like protein kinase 20 [Triticum urartu];cysteine-rich receptor-like protein kinase 10 [Aegilops tauschii subsp. tauschii];unnamed protein product [Triticum aestivum];Cysteine-rich receptor-like protein kinase 10 [Triticum urartu];cysteine-rich receptor-like protein kinase 10 isoform X1 [Aegilops tauschii subsp. tauschii];cysteine-rich receptor-like protein kinase …	5.98249	0.631756	3.24331	1.07794e-06	1.83278e-05	up
TRITD6Bv1G003150	Secologanin synthase [Triticum urartu];cytochrome P450 709B2-like [Aegilops tauschii subsp. tauschii]	0.867025	12.5436	-3.85474	1.08761e-06	1.84798e-05	down
TRITD7Av1G201540	protein OVEREXPRESSOR OF CATIONIC PEROXIDASE 3 [Aegilops tauschii subsp. tauschii]	61.3313	6.52975	3.23152	1.09442e-06	1.85829e-05	up
TRITD3Av1G069070	protein NLP3-like [Aegilops tauschii subsp. tauschii];Protein NLP3 [Triticum urartu]	11.1228	1.17659	3.24084	1.09634e-06	1.86028e-05	up
TRITD5Av1G055430	hypothetical protein TRIUR3_29577 [Triticum urartu]	0.497471	7.27683	-3.87063	1.10363e-06	1.8714e-05	down
TRITD2Av1G077230	Putative PAP-specific phosphatase, mitochondrial [Triticum urartu];putative PAP-specific phosphatase, mitochondrial [Aegilops tauschii subsp. tauschii]	9.88335	1.00882	3.29233	1.10855e-06	1.87725e-05	up
TRITD7Av1G226680	Peptidyl-prolyl cis-trans isomerase B [Triticum urartu]	59.1519	6.33731	3.22248	1.10858e-06	1.87725e-05	up
TRITD7Bv1G137840	hypothetical protein BRADI_5g15612v3, partial [Brachypodium distachyon]	64.2135	6.74806	3.25033	1.11526e-06	1.88729e-05	up
TRITD6Av1G084090	ABC transporter A family member 8-like isoform X1 [Aegilops tauschii subsp. tauschii];ABC transporter A family member 7-like isoform X2 [Aegilops tauschii subsp. tauschii];ABC transporter A family member 7 [Triticum urartu]	27.4884	2.94221	3.22385	1.11676e-06	1.88856e-05	up
TRITD2Av1G058520	MADS-box transcription factor 18-like isoform X2 [Aegilops tauschii subsp. tauschii];MADS-box transcription factor 18-like isoform X1 [Aegilops tauschii subsp. tauschii];MADS-box transcription factor 18 [Triticum urartu]	148.205	15.9213	3.21857	1.13435e-06	1.91701e-05	up
TRITD4Bv1G157680	low affinity sulfate transporter 3-like [Aegilops tauschii subsp. tauschii]	25.213	2.69222	3.2273	1.1357e-06	1.91799e-05	up
TRITD1Bv1G111090	uncharacterized protein LOC109773674 [Aegilops tauschii subsp. tauschii];predicted protein [Hordeum vulgare subsp. vulgare]	42.941	4.58519	3.2273	1.14131e-06	1.92618e-05	up
TRITD4Av1G205500	predicted protein [Hordeum vulgare subsp. vulgare]	46.8666	4.99782	3.22919	1.14264e-06	1.92711e-05	up
TRITD6Bv1G070210	pentatricopeptide repeat-containing protein At2g35130 isoform X2 [Aegilops tauschii subsp. tauschii];pentatricopeptide repeat-containing protein At2g35130 isoform X1 [Aegilops tauschii subsp. tauschii];predicted protein [Hordeum vulgare subsp. vulgare];pentatricopeptide repeat-containing protein At2g35130 isoform X3 [Aegilops tauschii subsp. tauschii]	11.7398	1.22951	3.25526	1.14542e-06	1.93052e-05	up
TRITD1Bv1G145900	endo-1,3;1,4-beta-D-glucanase-like [Aegilops tauschii subsp. tauschii]	23.2093	2.44017	3.24965	1.14741e-06	1.93257e-05	up
TRITD3Av1G235580	predicted protein [Hordeum vulgare subsp. vulgare];NAD(P)H-quinone oxidoreductase subunit N [Triticum urartu]	34.3311	3.61651	3.24685	1.14992e-06	1.93446e-05	up
TRITD1Bv1G179840	Secretory carrier-associated membrane protein 3 [Triticum urartu];secretory carrier membrane protein [Triticum aestivum]	4.41212	61.7456	-3.80679	1.15008e-06	1.93446e-05	down
TRITD4Av1G184160	predicted protein [Hordeum vulgare subsp. vulgare];GATA transcription factor 28 [Triticum urartu];GATA transcription factor 19-like [Aegilops tauschii subsp. tauschii];GATA-type zinc finger protein [Triticum aestivum]	10.9666	1.10705	3.30832	1.15093e-06	1.9346e-05	up
TRITD6Av1G164840	SPX domain-containing membrane protein Os02g45520 [Aegilops tauschii subsp. tauschii]	11.9901	1.27148	3.23727	1.15506e-06	1.93994e-05	up
TRITD6Bv1G071180	phosphatidylinositol/phosphatidylcholine transfer protein SFH2-like [Aegilops tauschii subsp. tauschii]	2.55157	35.966	-3.81718	1.15565e-06	1.93994e-05	down
TRITD2Bv1G160220	unnamed protein product [Triticum aestivum];cryptochrome-1-like [Aegilops tauschii subsp. tauschii];Cryptochrome-1 [Triticum urartu];cryptochrome 1b [Hordeum vulgare subsp. vulgare]	62.9677	6.79861	3.2113	1.16142e-06	1.94831e-05	up
TRITD4Bv1G185480	thiol-disulfide oxidoreductase LTO1 isoform X2 [Aegilops tauschii subsp. tauschii]	25.2915	2.6952	3.23019	1.16586e-06	1.95445e-05	up
TRITD1Av1G207800	chlorophyll a-b binding protein of LHCII type 1-like [Aegilops tauschii subsp. tauschii];Chlorophyll a-b binding protein, chloroplastic [Triticum urartu];hypothetical protein BRADI_3g42627v3 [Brachypodium distachyon]	601.224	65.0752	3.20772	1.1674e-06	1.95572e-05	up
TRITD4Av1G175670	uncharacterized protein LOC109743563 [Aegilops tauschii subsp. tauschii]	14.0795	1.449	3.28047	1.1704e-06	1.95944e-05	up
TRITD1Av1G183030	probable LRR receptor-like serine/threonine-protein kinase At1g06840 isoform X1 [Aegilops tauschii subsp. tauschii];probable LRR receptor-like serine/threonine-protein kinase At1g06840 isoform X2 [Aegilops tauschii subsp. tauschii]	23.4529	2.50878	3.22471	1.17586e-06	1.96727e-05	up
TRITD4Bv1G019310	RecName: Full=Glutathione S-transferase 1; AltName: Full=GST class-phi;RecName: Full=Glutathione S-transferase 2; AltName: Full=GST class-phi;Glutathione S-transferase 1 [Triticum urartu]	12.3672	1.26598	3.2882	1.19218e-06	1.99325e-05	up
TRITD7Av1G185560	phosphoenolpyruvate carboxylase 1-like [Aegilops tauschii subsp. tauschii];Phosphoenolpyruvate carboxylase 1 [Triticum urartu]	31.8042	3.4382	3.20949	1.19347e-06	1.99408e-05	up
TRITD6Av1G203120	subtilisin-like protease SBT1.4 [Aegilops tauschii subsp. tauschii]	1.43837	20.0873	-3.80378	1.20466e-06	2.01144e-05	down
TRITD5Bv1G239100	translocase of chloroplast 159, chloroplastic-like [Aegilops tauschii subsp. tauschii]	22.8056	2.4718	3.20575	1.21319e-06	2.02433e-05	up
TRITD5Av1G002430	protein NRT1/ PTR FAMILY 2.11-like [Aegilops tauschii subsp. tauschii]	20.4917	2.19839	3.22052	1.21537e-06	2.02661e-05	up
TRITD2Bv1G179810	calmodulin-binding receptor-like cytoplasmic kinase 3 [Aegilops tauschii subsp. tauschii]	20.1739	2.14533	3.23322	1.21686e-06	2.02674e-05	up
TRITD3Bv1G140100	unnamed protein product [Triticum aestivum]	16.0802	1.69627	3.24485	1.21706e-06	2.02674e-05	up
TRITD2Bv1G058940	Secologanin synthase [Triticum urartu];cytochrome P450 709B1-like [Aegilops tauschii subsp. tauschii]	21.5794	2.30872	3.22449	1.22348e-06	2.03608e-05	up
TRITD4Av1G034800	predicted protein [Hordeum vulgare subsp. vulgare];Nuclear transcription factor Y subunit C-4 [Triticum urartu]	19.8294	2.08041	3.2527	1.23153e-06	2.04812e-05	up
TRITD4Bv1G033140	cysteine-rich receptor-like protein kinase 37 [Aegilops tauschii subsp. tauschii]	18.306	1.92802	3.24712	1.23845e-06	2.05825e-05	up
TRITD3Av1G013230	Photosystem I reaction center subunit XI, chloroplastic [Triticum urartu];photosystem I reaction center subunit XI, chloroplastic [Aegilops tauschii subsp. tauschii]	791.102	86.2561	3.19717	1.24335e-06	2.06503e-05	up
TRITD3Av1G274660	hypothetical protein TRIUR3_24045 [Triticum urartu];unnamed protein product [Triticum aestivum]	43.5423	4.66146	3.22357	1.24921e-06	2.07327e-05	up
TRITD1Av1G201340	uncharacterized protein LOC109744306 [Aegilops tauschii subsp. tauschii];hypothetical protein TRIUR3_25598 [Triticum urartu]	19.7551	2.11606	3.22278	1.24996e-06	2.07327e-05	up
TRITD2Av1G280500	uncharacterized protein LOC109771601 [Aegilops tauschii subsp. tauschii]	6.30422	89.0457	-3.82016	1.25166e-06	2.07471e-05	down
TRITD5Av1G111670	vacuolar-sorting receptor 1-like [Aegilops tauschii subsp. tauschii];Vacuolar-sorting receptor 1 [Triticum urartu];probable chalcone--flavonone isomerase 3 [Aegilops tauschii subsp. tauschii]	3.40546	46.8383	-3.78176	1.26385e-06	2.09353e-05	down
TRITD2Av1G197030	unnamed protein product [Triticum aestivum];predicted protein [Hordeum vulgare subsp. vulgare];uncharacterized protein LOC109761249 [Aegilops tauschii subsp. tauschii]	7.15183	98.3051	-3.78088	1.26782e-06	2.09872e-05	down
TRITD7Av1G190350	ras-related protein RIC2 [Aegilops tauschii subsp. tauschii]	4.64675	64.4003	-3.79277	1.27085e-06	2.10234e-05	down
TRITD1Av1G217100	guanine nucleotide-binding protein subunit beta-like protein A [Aegilops tauschii subsp. tauschii]	4.72812	65.2758	-3.78721	1.27526e-06	2.10766e-05	down
TRITD7Av1G197990	receptor kinase-like protein Xa21 [Aegilops tauschii subsp. tauschii]	2.63555	0.271472	3.27923	1.27574e-06	2.10766e-05	up
TRITD3Bv1G009210	uncharacterized protein LOC109786829 [Aegilops tauschii subsp. tauschii];hypothetical protein TRIUR3_20384 [Triticum urartu];predicted protein [Hordeum vulgare subsp. vulgare]	8.54193	0.883354	3.2735	1.28311e-06	2.11844e-05	up
TRITD1Av1G115860	uncharacterized protein LOC109746193 [Aegilops tauschii subsp. tauschii]	61.6949	6.68227	3.20674	1.28452e-06	2.11937e-05	up
TRITD6Bv1G098850	uncharacterized protein LOC109765687 isoform X1 [Aegilops tauschii subsp. tauschii];uncharacterized protein LOC109765687 isoform X2 [Aegilops tauschii subsp. tauschii];uncharacterized protein LOC109765687 isoform X3 [Aegilops tauschii subsp. tauschii]	216.449	23.6792	3.19234	1.28557e-06	2.11971e-05	up
TRITD5Bv1G010540	tropinone reductase homolog At5g06060-like [Aegilops tauschii subsp. tauschii]	6.59736	90.9263	-3.78474	1.2963e-06	2.136e-05	down
TRITD1Av1G182620	serine/threonine-protein kinase STN8, chloroplastic [Aegilops tauschii subsp. tauschii];Serine/threonine-protein kinase STN8, chloroplastic [Triticum urartu]	32.5451	3.53303	3.20346	1.30168e-06	2.14345e-05	up
TRITD5Bv1G027750	E3 ubiquitin protein ligase DRIP2-like [Aegilops tauschii subsp. tauschii]	0.910963	12.7908	-3.81157	1.30938e-06	2.15435e-05	down
TRITD4Av1G000460	protein STRUBBELIG-RECEPTOR FAMILY 6-like [Aegilops tauschii subsp. tauschii];Protein STRUBBELIG-RECEPTOR FAMILY 6 [Triticum urartu]	2.61601	35.9635	-3.78109	1.31002e-06	2.15435e-05	down
TRITD3Av1G018800	Putative disease resistance protein RGA4 [Triticum urartu];unnamed protein product [Triticum aestivum];putative disease resistance protein RGA3, partial [Aegilops tauschii subsp. tauschii]	3.53343	0.379183	3.2201	1.31165e-06	2.15562e-05	up
TRITD2Av1G255140	wall-associated receptor kinase 2-like [Aegilops tauschii subsp. tauschii];Wall-associated receptor kinase 2 [Triticum urartu]	13.0321	1.40077	3.21778	1.31293e-06	2.15632e-05	up
TRITD6Av1G172290	monodehydroascorbate reductase 4 [Triticum aestivum];predicted protein [Hordeum vulgare subsp. vulgare];hypothetical protein TRIUR3_23603 [Triticum urartu]	157.183	17.2312	3.18935	1.3138e-06	2.15633e-05	up
TRITD4Bv1G011510	protein OPAQUE10-like [Aegilops tauschii subsp. tauschii]	36.7546	4.00001	3.19985	1.31973e-06	2.16465e-05	up
TRITD6Bv1G034900	predicted protein, partial [Hordeum vulgare subsp. vulgare]	12.5507	174.186	-3.79479	1.3209e-06	2.16516e-05	down
TRITD1Bv1G201610	histone H2B.2 [Aegilops tauschii subsp. tauschii];histone H2B.2-like [Aegilops tauschii subsp. tauschii];Histone H2B.10 [Triticum urartu]	1.68272	23.7227	-3.8174	1.33635e-06	2.18904e-05	down
TRITD3Bv1G207440	conserved hypothetical protein, expressed [Triticum aestivum]	18.2481	1.9764	3.2068	1.34281e-06	2.1982e-05	up
TRITD5Av1G112430	CBL-interacting protein kinase 15 [Triticum aestivum]	2.11701	29.2761	-3.78962	1.35169e-06	2.21011e-05	down
TRITD3Av1G281780	unnamed protein product [Triticum aestivum]	150.447	16.5493	3.18441	1.35185e-06	2.21011e-05	up
TRITD3Bv1G241340	glycosyltransferase 47 [Triticum aestivum]	2.72215	38.6877	-3.82906	1.36618e-06	2.23208e-05	down
TRITD5Av1G254510	hypothetical protein TRIUR3_03034 [Triticum urartu]	117.798	12.915	3.1892	1.36738e-06	2.2325e-05	up
TRITD2Av1G164780	60S ribosomal protein L35-2 [Aegilops tauschii subsp. tauschii]	29.4734	401.122	-3.76656	1.3683e-06	2.2325e-05	down
TRITD5Av1G199430	transcription factor PIF1-like [Aegilops tauschii subsp. tauschii];hypothetical protein TRIUR3_29371 [Triticum urartu]	13.7178	1.47607	3.21622	1.36911e-06	2.2325e-05	up
TRITD5Bv1G134720	uncharacterized protein LOC109731888 [Aegilops tauschii subsp. tauschii]	155.557	17.133	3.18259	1.37374e-06	2.2386e-05	up
TRITD3Av1G031900	pentatricopeptide repeat-containing protein At5g16860 [Aegilops tauschii subsp. tauschii];proline-rich receptor-like protein kinase PERK9 isoform X4 [Aegilops tauschii subsp. tauschii];proline-rich receptor-like protein kinase PERK9 isoform X1 [Aegilops tauschii subsp. tauschii];proline-rich receptor-like protein kinase PERK9 isoform X2 [Aegilops tauschii subsp. tauschii];proline-rich receptor-li…	0.45026	6.27017	-3.79967	1.37609e-06	2.24098e-05	down
TRITD6Bv1G226470	hypothetical protein TRIUR3_07308 [Triticum urartu]	39.3384	4.27351	3.20244	1.377e-06	2.241e-05	up
TRITD5Bv1G182360	hypothetical protein EUGRSUZ_J02062, partial [Eucalyptus grandis];unnamed protein product, partial [Vitis vinifera];Histone H4 [Triticum urartu];LOW QUALITY PROTEIN: hypothetical protein SETIT_3G212100v2 [Setaria italica]	16.1163	220.5	-3.77419	1.39482e-06	2.26836e-05	down
TRITD5Av1G165100	50S ribosomal protein L6, chloroplastic [Aegilops tauschii subsp. tauschii];50S ribosomal protein L6, chloroplastic [Triticum urartu]	265.364	29.2868	3.17965	1.39562e-06	2.26836e-05	up
TRITD5Av1G021750	putative serine/threonine-protein kinase [Aegilops tauschii subsp. tauschii];predicted protein [Hordeum vulgare subsp. vulgare]	7.5994	0.787621	3.27031	1.40201e-06	2.27585e-05	up
TRITD6Av1G068340	lipoxygenase 2.3, chloroplastic [Aegilops tauschii subsp. tauschii]	35.1789	3.87858	3.18111	1.40205e-06	2.27585e-05	up
TRITD6Av1G087620	uncharacterized protein LOC109761622 [Aegilops tauschii subsp. tauschii]	22.261	2.37459	3.22877	1.40869e-06	2.28515e-05	up
TRITD4Av1G169990	hypothetical protein TRIUR3_22906 [Triticum urartu];amino acid permease 3-like [Aegilops tauschii subsp. tauschii];predicted protein [Hordeum vulgare subsp. vulgare]	2.74487	37.5452	-3.77382	1.41048e-06	2.28521e-05	down
TRITD4Av1G195760	nuclear transcription factor Y subunit A-7-like [Aegilops tauschii subsp. tauschii]	14.6549	1.54866	3.24229	1.41054e-06	2.28521e-05	up
TRITD6Bv1G170020	serine protease SPPA, chloroplastic [Aegilops tauschii subsp. tauschii]	54.7944	6.06736	3.17489	1.45162e-06	2.35024e-05	up
TRITD4Av1G243340	5-enolpyruvylshikimate 3-phosphate synthase [Triticum aestivum];chloroplast 5-enolpyruvylshikimate-3-phosphate synthase [Triticum aestivum];chloroplast 5-enolpyruvylshikimate-3-phosphate synthase, partial [Triticum aestivum]	2.44837	33.2947	-3.7654	1.45285e-06	2.35071e-05	down
TRITD7Bv1G215770	putative FBD-associated F-box protein At1g55030 isoform X2 [Aegilops tauschii subsp. tauschii];putative FBD-associated F-box protein At1g55030 isoform X1 [Aegilops tauschii subsp. tauschii]	0.746181	10.4488	-3.80766	1.46165e-06	2.36343e-05	down
TRITD1Bv1G030900	WRKY14 transcription factor [Triticum aestivum]	14.3733	1.55459	3.20879	1.46604e-06	2.36899e-05	up
TRITD2Av1G278730	unnamed protein product [Triticum aestivum]	37.2854	4.05607	3.20046	1.47053e-06	2.37449e-05	up
TRITD3Av1G169770	protein PLASTID TRANSCRIPTIONALLY ACTIVE 7 isoform X1 [Aegilops tauschii subsp. tauschii];protein PLASTID TRANSCRIPTIONALLY ACTIVE 7 isoform X2 [Aegilops tauschii subsp. tauschii];hypothetical protein TRIUR3_28652 [Triticum urartu]	94.3335	10.3746	3.18471	1.47133e-06	2.37449e-05	up
TRITD7Av1G001670	predicted protein [Hordeum vulgare subsp. vulgare];monocopper oxidase-like protein SKU5 [Aegilops tauschii subsp. tauschii]	2.00765	27.3704	-3.76903	1.47868e-06	2.38472e-05	down
TRITD0Uv1G100990	chaperone protein ClpD1, chloroplastic-like [Aegilops tauschii subsp. tauschii];ERD1 protein, chloroplastic [Triticum urartu]	41.6873	4.62619	3.17171	1.47957e-06	2.38472e-05	up
TRITD4Av1G005880	uncharacterized protein LOC109733399 [Aegilops tauschii subsp. tauschii];predicted protein [Hordeum vulgare subsp. vulgare]	47.0444	5.17413	3.18464	1.48407e-06	2.39042e-05	up
TRITD3Av1G205700	hypothetical protein TRIUR3_09836 [Triticum urartu]	196.691	21.8821	3.16811	1.50288e-06	2.41918e-05	up
TRITD7Bv1G184880	putative disease resistance RPP13-like protein 3 isoform X1 [Aegilops tauschii subsp. tauschii];putative disease resistance RPP8-like protein 4 [Triticum urartu];putative disease resistance RPP13-like protein 3 isoform X2 [Aegilops tauschii subsp. tauschii]	5.11815	0.550715	3.21624	1.50778e-06	2.4255e-05	up
TRITD3Bv1G225160	unnamed protein product [Triticum aestivum];NAD(P)H-quinone oxidoreductase subunit N [Triticum urartu]	29.433	3.21762	3.19337	1.51481e-06	2.43525e-05	up
TRITD3Av1G052250	CBL-interacting protein kinase 5 [Triticum urartu]	12.2838	1.33205	3.20503	1.51701e-06	2.43722e-05	up
TRITD3Av1G014700	hypothetical protein TRIUR3_00545 [Triticum urartu];probable zinc metalloprotease EGY2, chloroplastic isoform X2 [Aegilops tauschii subsp. tauschii]	44.5219	4.94802	3.16959	1.53598e-06	2.46535e-05	up
TRITD5Bv1G098390	uncharacterized protein At4g37920, chloroplastic [Aegilops tauschii subsp. tauschii]	23.5586	2.58765	3.18654	1.53648e-06	2.46535e-05	up
TRITD2Bv1G060720	40S ribosomal protein S9-2 [Aegilops tauschii subsp. tauschii]	37.5517	503.47	-3.74496	1.54087e-06	2.47081e-05	down
TRITD6Av1G219960	protein LUTEIN DEFICIENT 5, chloroplastic-like [Aegilops tauschii subsp. tauschii];Cytochrome P450 97B2, chloroplastic [Triticum urartu]	50.7464	5.66501	3.16315	1.55498e-06	2.49146e-05	up
TRITD2Av1G183100	predicted protein [Hordeum vulgare subsp. vulgare]	27.404	2.99605	3.19325	1.55574e-06	2.49146e-05	up
TRITD6Av1G006500	2'-deoxymugineic-acid 2'-dioxygenase-like [Aegilops tauschii subsp. tauschii]	2.14479	29.3248	-3.77321	1.55699e-06	2.49188e-05	down
TRITD0Uv1G047830	S-norcoclaurine synthase 1-like [Aegilops tauschii subsp. tauschii];Protein SRG1 [Triticum urartu];S-norcoclaurine synthase 1 [Triticum urartu];protein SRG1-like [Aegilops tauschii subsp. tauschii];unnamed protein product [Triticum aestivum]	3.43941	0.370727	3.21373	1.56154e-06	2.49757e-05	up
TRITD3Bv1G063790	unnamed protein product [Triticum aestivum]	7.33244	0.780738	3.23138	1.57769e-06	2.5218e-05	up
TRITD6Av1G121890	uncharacterized protein LOC109765687 isoform X3 [Aegilops tauschii subsp. tauschii];uncharacterized protein LOC109765687 isoform X2 [Aegilops tauschii subsp. tauschii];hypothetical protein TRIUR3_01462 [Triticum urartu]	176.216	19.7931	3.15427	1.60809e-06	2.56874e-05	up
TRITD7Av1G094300	cyclin-dependent kinase B2-1 [Aegilops tauschii subsp. tauschii]	0.772446	10.8881	-3.81717	1.61041e-06	2.57081e-05	down
TRITD7Av1G275610	putative serine/threonine-protein kinase Cx32, chloroplastic [Triticum urartu]	13.1206	1.42929	3.19846	1.61923e-06	2.58324e-05	up
TRITD5Av1G208640	DAZ-associated protein 1 [Triticum urartu]	0.863297	12.0429	-3.80218	1.62419e-06	2.58951e-05	down
TRITD2Av1G064510	chlorophyll a-b binding protein 7, chloroplastic [Aegilops tauschii subsp. tauschii];Chlorophyll a-b binding protein 7, chloroplastic [Triticum urartu];LHCI-680, photosystem I antenna protein [Hordeum vulgare subsp. vulgare]	956.243	107.617	3.15147	1.62816e-06	2.59419e-05	up
TRITD1Av1G117450	predicted protein [Hordeum vulgare subsp. vulgare]	21.1591	2.31252	3.19375	1.6563e-06	2.63736e-05	up
TRITD4Av1G159680	fructose-1,6-bisphosphate aldolase 4 [Triticum aestivum];Fructose-bisphosphate aldolase, chloroplastic [Triticum urartu]	1724.93	194.706	3.14717	1.66665e-06	2.65216e-05	up
TRITD4Av1G220550	ferredoxin-3, chloroplastic-like [Aegilops tauschii subsp. tauschii]	6.91269	92.5464	-3.74286	1.66908e-06	2.65433e-05	down
TRITD3Bv1G217330	RING-finger domain containing protein [Triticum aestivum]	23.7402	2.60962	3.18542	1.67504e-06	2.66212e-05	up
TRITD4Bv1G072440	pumilio homolog 12-like [Aegilops tauschii subsp. tauschii]	0.476987	6.55184	-3.77988	1.68014e-06	2.66854e-05	down
TRITD2Bv1G120740	transcription termination factor MTERF2, chloroplastic [Aegilops tauschii subsp. tauschii];predicted protein [Hordeum vulgare subsp. vulgare]	15.0645	1.67388	3.16989	1.68429e-06	2.67343e-05	up
TRITD1Bv1G149130	predicted protein [Hordeum vulgare subsp. vulgare];hypothetical protein TRIUR3_20200 [Triticum urartu]	0.772275	10.5786	-3.77589	1.69558e-06	2.68966e-05	down
TRITD2Bv1G089150	isopentenyl-diphosphate Delta-isomerase I-like [Aegilops tauschii subsp. tauschii]	435.723	49.2826	3.14426	1.70412e-06	2.70149e-05	up
TRITD3Bv1G186330	unnamed protein product [Triticum aestivum]	148.695	16.7766	3.14783	1.70972e-06	2.70865e-05	up
TRITD1Bv1G008700	hypothetical protein TRIUR3_10792 [Triticum urartu];hypothetical protein TRIUR3_10793 [Triticum urartu]	1.345	18.059	-3.74705	1.71628e-06	2.71734e-05	down
TRITD1Av1G154860	atherin [Aegilops tauschii subsp. tauschii];hypothetical protein TRIUR3_29959 [Triticum urartu]	51.7429	5.84802	3.14534	1.73432e-06	2.74279e-05	up
TRITD6Av1G087730	predicted protein [Hordeum vulgare subsp. vulgare];putative protein phosphatase 2C 12 [Triticum urartu]	26.0704	2.91818	3.15927	1.73454e-06	2.74279e-05	up
TRITD2Bv1G074930	omega-6 fatty acid desaturase, chloroplastic [Aegilops tauschii subsp. tauschii];Omega-6 fatty acid desaturase, chloroplastic [Triticum urartu]	116.583	13.215	3.1411	1.75584e-06	2.77471e-05	up
TRITD3Bv1G228730	unnamed protein product [Triticum aestivum]	1.43073	19.4171	-3.7625	1.77957e-06	2.80948e-05	down
TRITD2Bv1G259460	unnamed protein product [Triticum aestivum];predicted protein [Hordeum vulgare subsp. vulgare]	7.31571	0.814526	3.16697	1.78008e-06	2.80948e-05	up
TRITD2Av1G010420	predicted protein [Hordeum vulgare subsp. vulgare];Cyclopropane-fatty-acyl-phospholipid synthase [Triticum urartu];uncharacterized protein LOC109759562 [Aegilops tauschii subsp. tauschii]	7.47821	0.826287	3.17798	1.78182e-06	2.81045e-05	up
TRITD5Av1G004790	CSC1-like protein RXW8 [Aegilops tauschii subsp. tauschii];Uncharacterized membrane protein C2G11.09 [Triticum urartu];predicted protein [Hordeum vulgare subsp. vulgare]	7.7068	0.851202	3.17856	1.78304e-06	2.81062e-05	up
TRITD1Av1G005870	CSC1-like protein At3g21620 [Aegilops tauschii subsp. tauschii]	51.1208	5.80286	3.13908	1.79084e-06	2.82057e-05	up
TRITD7Bv1G212650	predicted protein [Hordeum vulgare subsp. vulgare];psbP domain-containing protein 5, chloroplastic-like [Aegilops tauschii subsp. tauschii]	159.771	18.1406	3.13871	1.79179e-06	2.82057e-05	up
TRITD1Av1G212500	uncharacterized protein LOC109782570 [Aegilops tauschii subsp. tauschii];hypothetical protein TRIUR3_27252 [Triticum urartu]	47.0335	5.31921	3.14441	1.79273e-06	2.82057e-05	up
TRITD6Av1G226130	hypothetical protein TRIUR3_06760 [Triticum urartu]	0.754458	10.2875	-3.76931	1.80927e-06	2.84481e-05	down
TRITD2Bv1G232230	protein IQ-DOMAIN 32 [Aegilops tauschii subsp. tauschii];unnamed protein product [Triticum aestivum]	1.96873	26.1242	-3.73005	1.81319e-06	2.84919e-05	down
TRITD1Av1G201790	freezing-induced protein 2 [Leymus chinensis]	3.50711	46.7148	-3.73552	1.8289e-06	2.8694e-05	down
TRITD1Av1G150230	peptide chain release factor PrfB3, chloroplastic [Aegilops tauschii subsp. tauschii];Peptide chain release factor 2 [Triticum urartu]	8.14103	0.886453	3.1991	1.8291e-06	2.8694e-05	up
TRITD7Bv1G175420	protein NRT1/ PTR FAMILY 8.3-like [Aegilops tauschii subsp. tauschii];Peptide transporter PTR2 [Triticum urartu]	6.22165	0.677482	3.19904	1.82949e-06	2.8694e-05	up
TRITD1Bv1G059360	uncharacterized protein LOC109734685 [Aegilops tauschii subsp. tauschii];Protein ApaG [Triticum urartu]	141.5	16.1201	3.13388	1.83735e-06	2.87993e-05	up
TRITD1Av1G079040	uncharacterized aarF domain-containing protein kinase At1g79600, chloroplastic [Aegilops tauschii subsp. tauschii]	71.701	8.17536	3.13264	1.86307e-06	2.91842e-05	up
TRITD6Av1G192340	predicted protein [Hordeum vulgare subsp. vulgare];presequence protease 1, chloroplastic/mitochondrial-like [Aegilops tauschii subsp. tauschii];Presequence protease 1, chloroplastic/mitochondrial [Triticum urartu]	155.736	17.8124	3.12815	1.87613e-06	2.93705e-05	up
TRITD6Bv1G120260	phosphate transporter 2-1 [Ziziphus jujuba]	28.1562	3.19426	3.1399	1.8862e-06	2.95097e-05	up
TRITD1Av1G047740	Kelch-like protein 5 [Triticum urartu]	1.6767	22.1466	-3.72339	1.89134e-06	2.95717e-05	down
TRITD4Bv1G144370	peroxisomal nicotinamide adenine dinucleotide carrier-like [Aegilops tauschii subsp. tauschii]	49.4736	5.60322	3.14233	1.9162e-06	2.99417e-05	up
TRITD5Bv1G182510	Protein TRANSPARENT TESTA 12 [Triticum urartu];predicted protein [Hordeum vulgare subsp. vulgare]	31.2819	3.53661	3.14489	1.9243e-06	3.00495e-05	up
TRITD4Bv1G128850	probable mannose-1-phosphate guanylyltransferase 1 [Aegilops tauschii subsp. tauschii]	3.47669	45.8449	-3.72098	1.93626e-06	3.02175e-05	down
TRITD6Av1G161690	High mobility group B protein 4 [Triticum urartu]	13.3899	175.546	-3.71263	1.94942e-06	3.04039e-05	down
TRITD0Uv1G034810	probable NAD kinase 2, chloroplastic [Aegilops tauschii subsp. tauschii];putative NAD kinase 2, chloroplastic [Triticum urartu]	28.8571	3.29928	3.12871	1.95248e-06	3.04327e-05	up
TRITD5Av1G222390	Receptor-like protein kinase FERONIA [Triticum urartu]	12.2703	1.38965	3.14238	1.95526e-06	3.04572e-05	up
TRITD2Bv1G039450	uncharacterized protein LOC109783270 [Aegilops tauschii subsp. tauschii]	14.8956	195.794	-3.71638	1.96066e-06	3.05222e-05	down
TRITD5Bv1G103120	D-protein [Hordeum vulgare];Nitrile-specifier protein 1 [Triticum urartu]	1.00109	13.5467	-3.7583	1.96705e-06	3.06027e-05	down
TRITD6Av1G224130	probable prolyl 4-hydroxylase 3 [Aegilops tauschii subsp. tauschii]	1.62852	21.8216	-3.74412	1.97084e-06	3.06428e-05	down
TRITD3Av1G261510	nascent polypeptide-associated complex subunit alpha-like protein 1 [Aegilops tauschii subsp. tauschii];Nascent polypeptide-associated complex subunit alpha-like protein [Triticum urartu]	2.98339	39.7394	-3.73555	1.97541e-06	3.06948e-05	down
TRITD6Bv1G013050	uncharacterized protein LOC109773299 [Aegilops tauschii subsp. tauschii]	25.9558	2.91222	3.15586	1.98891e-06	3.08853e-05	up
TRITD0Uv1G019590	uncharacterized protein LOC109769097 isoform X2 [Aegilops tauschii subsp. tauschii];uncharacterized protein LOC109769097 isoform X1 [Aegilops tauschii subsp. tauschii];predicted protein [Hordeum vulgare subsp. vulgare]	33.9535	3.90431	3.12042	1.99265e-06	3.09242e-05	up
TRITD4Av1G019410	hypothetical protein TRIUR3_26055 [Triticum urartu]	130.173	14.9253	3.12461	2.01661e-06	3.12768e-05	up
TRITD3Bv1G018260	unnamed protein product [Triticum aestivum];probable zinc metalloprotease EGY2, chloroplastic isoform X3 [Aegilops tauschii subsp. tauschii]	41.3768	4.75875	3.12017	2.01891e-06	3.12931e-05	up
TRITD5Av1G035270	predicted protein [Hordeum vulgare subsp. vulgare];Serine/threonine-protein kinase SAPK9 [Triticum urartu]	23.7593	2.67338	3.15175	2.03622e-06	3.15419e-05	up
TRITD5Av1G101410	crocetin glucosyltransferase, chloroplastic-like [Aegilops tauschii subsp. tauschii]	4.64535	0.510549	3.18567	2.0376e-06	3.15438e-05	up
TRITD2Bv1G161840	aldose 1-epimerase-like [Aegilops tauschii subsp. tauschii]	5.52703	72.0329	-3.70408	2.0628e-06	3.19143e-05	down
TRITD3Bv1G181110	jacalin-related lectin 3-like [Aegilops tauschii subsp. tauschii]	14.8461	1.67956	3.14393	2.08495e-06	3.22371e-05	up
TRITD1Av1G226410	predicted protein [Hordeum vulgare subsp. vulgare];RGG repeats nuclear RNA binding protein A-like [Aegilops tauschii subsp. tauschii]	3.6062	47.0693	-3.70624	2.09924e-06	3.24381e-05	down
TRITD7Bv1G172350	group II HKT transporter [Triticum aestivum]	5.84487	0.637056	3.19768	2.10534e-06	3.25122e-05	up
TRITD6Bv1G023350	uncharacterized protein LOC109758424 isoform X4 [Aegilops tauschii subsp. tauschii];uncharacterized protein LOC109758424 isoform X2 [Aegilops tauschii subsp. tauschii];hypothetical protein TRIUR3_30411 [Triticum urartu];uncharacterized protein LOC109758424 isoform X3 [Aegilops tauschii subsp. tauschii]	1.20782	15.9227	-3.72061	2.10888e-06	3.25302e-05	down
TRITD6Bv1G129780	hypothetical protein OsI_08009 [Oryza sativa Indica Group];predicted protein [Hordeum vulgare subsp. vulgare];integrin-linked protein kinase 1 [Oryza sativa Japonica Group];serine/threonine-protein kinase STY17-like [Aegilops tauschii subsp. tauschii]	36.3437	4.18641	3.11792	2.1091e-06	3.25302e-05	up
TRITD1Bv1G160350	uncharacterized protein LOC109770573 isoform X4 [Aegilops tauschii subsp. tauschii];uncharacterized protein LOC109770573 isoform X3 [Aegilops tauschii subsp. tauschii];uncharacterized protein LOC109770573 isoform X2 [Aegilops tauschii subsp. tauschii]	58.2349	6.63868	3.13292	2.12074e-06	3.26896e-05	up
TRITD4Bv1G170540	unnamed protein product [Triticum aestivum]	22.713	2.52556	3.16884	2.12567e-06	3.27455e-05	up
TRITD4Av1G151080	signal recognition particle 54 kDa protein, chloroplastic-like [Aegilops tauschii subsp. tauschii];Signal recognition particle 54 kDa protein, chloroplastic [Triticum urartu]	148.194	17.1981	3.10717	2.13405e-06	3.28545e-05	up
TRITD4Av1G201810	uncharacterized protein LOC109759345 [Aegilops tauschii subsp. tauschii]	45.8313	5.26597	3.12156	2.13628e-06	3.28619e-05	up
TRITD5Bv1G043900	solute carrier family 40 member 2, chloroplastic [Aegilops tauschii subsp. tauschii]	50.1288	5.80619	3.10998	2.13716e-06	3.28619e-05	up
TRITD1Bv1G129290	predicted protein [Hordeum vulgare subsp. vulgare]	3.89762	50.5809	-3.69793	2.1622e-06	3.32266e-05	down
TRITD1Av1G218580	predicted protein [Hordeum vulgare subsp. vulgare];probable protein phosphatase 2C 71 [Aegilops tauschii subsp. tauschii]	38.2711	4.41395	3.11611	2.16478e-06	3.32458e-05	up
TRITD6Av1G069480	hypothetical protein TRIUR3_21375 [Triticum urartu];predicted protein [Hordeum vulgare subsp. vulgare]	166.406	19.3181	3.10668	2.16646e-06	3.32514e-05	up
TRITD7Av1G086070	alpha-glucan water dikinase, chloroplastic [Aegilops tauschii subsp. tauschii]	48.3928	5.62703	3.10435	2.17258e-06	3.33249e-05	up
TRITD6Bv1G051290	exocyst complex component EXO70A1-like [Aegilops tauschii subsp. tauschii];Exocyst complex component 7 [Triticum urartu]	0.480297	6.45068	-3.74745	2.18636e-06	3.35158e-05	down
TRITD6Bv1G172710	uncharacterized protein LOC109784041 [Aegilops tauschii subsp. tauschii];predicted protein [Hordeum vulgare subsp. vulgare];hypothetical protein TRIUR3_15391 [Triticum urartu]	93.366	10.8623	3.10357	2.18813e-06	3.35223e-05	up
TRITD2Bv1G241610	inversin-like [Aegilops tauschii subsp. tauschii]	1.01502	13.4868	-3.73196	2.19601e-06	3.36225e-05	down
TRITD5Bv1G001230	protein NRT1/ PTR FAMILY 2.11-like [Aegilops tauschii subsp. tauschii]	16.0332	1.83866	3.12433	2.19957e-06	3.36565e-05	up
TRITD2Bv1G051020	magnesium-chelatase subunit ChlH, chloroplastic [Aegilops tauschii subsp. tauschii];Magnesium-chelatase subunit H [Triticum urartu];Mg-chelatase subunit XANTHA-F [Hordeum vulgare subsp. vulgare]	136.666	15.9371	3.1002	2.20467e-06	3.3714e-05	up
TRITD1Bv1G067490	predicted protein [Hordeum vulgare subsp. vulgare]	6.9673	92.1638	-3.72553	2.20892e-06	3.37584e-05	down
TRITD4Bv1G042840	fructose-1,6-bisphosphate aldolase 5 [Triticum aestivum];Fructose-bisphosphate aldolase, chloroplastic [Triticum urartu]	1229.18	143.537	3.0982	2.22087e-06	3.39032e-05	up
TRITD1Bv1G178790	receptor-like serine/threonine-protein kinase SD1-8 isoform X1 [Aegilops tauschii subsp. tauschii];receptor-like serine/threonine-protein kinase SD1-8 isoform X2 [Aegilops tauschii subsp. tauschii]	0.36921	4.95504	-3.74638	2.2211e-06	3.39032e-05	down
TRITD4Av1G203540	Leucine-rich repeat receptor protein kinase EXS [Triticum urartu]	1.49476	0.164596	3.1829	2.23131e-06	3.40384e-05	up
TRITD3Av1G042370	unnamed protein product [Triticum aestivum];transcriptional corepressor LEUNIG-like isoform X3 [Aegilops tauschii subsp. tauschii];transcriptional corepressor LEUNIG-like isoform X1 [Aegilops tauschii subsp. tauschii];Transcriptional corepressor LEUNIG [Triticum urartu]	0.749651	9.78467	-3.70623	2.23888e-06	3.4133e-05	down
TRITD7Av1G219900	uncharacterized protein LOC109735005 [Aegilops tauschii subsp. tauschii]	52.3677	6.05175	3.11325	2.25386e-06	3.4338e-05	up
TRITD7Bv1G151640	probable inositol oxygenase [Aegilops tauschii subsp. tauschii]	1.61659	21.4474	-3.72978	2.25506e-06	3.4338e-05	down
TRITD6Av1G015280	ribosomal RNA small subunit methyltransferase, chloroplastic [Aegilops tauschii subsp. tauschii]	12.6019	1.4053	3.1647	2.27425e-06	3.46092e-05	up
TRITD3Av1G033220	uncharacterized protein LOC109776267 isoform X2 [Aegilops tauschii subsp. tauschii];uncharacterized protein LOC109776267 isoform X1 [Aegilops tauschii subsp. tauschii];NAC domain-containing protein 24 [Triticum aestivum];NAC domain-containing protein 8 [Triticum urartu]	4.91845	0.541704	3.18263	2.27699e-06	3.46298e-05	up
TRITD3Bv1G148550	protein PLASTID TRANSCRIPTIONALLY ACTIVE 7 isoform X1 [Aegilops tauschii subsp. tauschii];protein PLASTID TRANSCRIPTIONALLY ACTIVE 7 isoform X2 [Aegilops tauschii subsp. tauschii];hypothetical protein TRIUR3_28652 [Triticum urartu]	76.0377	8.80647	3.11008	2.28212e-06	3.46869e-05	up
TRITD3Av1G220440	60S ribosomal protein L10a-like [Aegilops tauschii subsp. tauschii];60S ribosomal protein L10a-1 [Zea mays]	21.0052	269.006	-3.67882	2.29039e-06	3.47603e-05	down
TRITD6Av1G082930	hypothetical protein TRIUR3_26680 [Triticum urartu];protein WVD2-like 5 isoform X1 [Aegilops tauschii subsp. tauschii]	2.59885	33.6969	-3.69667	2.2907e-06	3.47603e-05	down
TRITD6Bv1G207070	photosystem II 10 kDa polypeptide, chloroplastic-like [Aegilops tauschii subsp. tauschii];hypothetical protein BRADI_3g17640v3 [Brachypodium distachyon]	4248.24	497.936	3.09284	2.29111e-06	3.47603e-05	up
TRITD6Av1G209170	protein TIC 55, chloroplastic [Aegilops tauschii subsp. tauschii]	16.0135	1.83231	3.12756	2.29497e-06	3.47979e-05	up
TRITD2Av1G139820	predicted protein [Hordeum vulgare subsp. vulgare];Succinate dehydrogenase [ubiquinone] flavoprotein subunit, mitochondrial [Triticum urartu]	1.48263	19.2083	-3.6955	2.29821e-06	3.48258e-05	down
TRITD4Av1G136210	ATP-citrate synthase alpha chain protein 2 [Aegilops tauschii subsp. tauschii]	3.62084	46.5927	-3.68571	2.32169e-06	3.51604e-05	down
TRITD1Av1G025630	beta-carotene isomerase D27, chloroplastic isoform X4 [Aegilops tauschii subsp. tauschii];uncharacterized protein LOC109763864 [Aegilops tauschii subsp. tauschii];beta-carotene isomerase D27, chloroplastic isoform X3 [Aegilops tauschii subsp. tauschii];hypothetical protein TRIUR3_05963 [Triticum urartu]	4.70993	0.519524	3.18044	2.3287e-06	3.52453e-05	up
TRITD2Bv1G216420	unnamed protein product [Triticum aestivum];Peptide transporter PTR2 [Triticum urartu]	13.0633	1.5055	3.1172	2.34173e-06	3.54212e-05	up
TRITD7Bv1G002000	photosynthetic NDH subunit of subcomplex B 3, chloroplastic-like [Aegilops tauschii subsp. tauschii];hypothetical protein TRIUR3_25345 [Triticum urartu]	233.925	27.442	3.09159	2.34665e-06	3.54741e-05	up
TRITD7Av1G141580	bifunctional nuclease 2 isoform X1 [Aegilops tauschii subsp. tauschii];hypothetical protein TRIUR3_31716 [Triticum urartu]	238.113	27.9638	3.09001	2.35787e-06	3.56223e-05	up
TRITD4Av1G182580	pentatricopeptide repeat-containing protein At4g31850, chloroplastic [Aegilops tauschii subsp. tauschii]	12.2109	1.4229	3.10126	2.38409e-06	3.59967e-05	up
TRITD1Bv1G225280	hypothetical protein TRIUR3_17235 [Triticum urartu];predicted protein [Hordeum vulgare subsp. vulgare]	13.795	1.55969	3.14481	2.40654e-06	3.63138e-05	up
TRITD4Bv1G166960	BEL1-like homeodomain protein 7 [Aegilops tauschii subsp. tauschii]	21.4303	2.49782	3.10091	2.42822e-06	3.6619e-05	up
TRITD4Av1G195220	uncharacterized protein LOC109764542 [Aegilops tauschii subsp. tauschii]	46.8494	5.43371	3.10802	2.43324e-06	3.66726e-05	up
TRITD2Av1G199930	unnamed protein product [Triticum aestivum]	12.8444	1.47216	3.12512	2.43973e-06	3.67483e-05	up
TRITD7Av1G231610	uncharacterized protein LOC109768681 [Aegilops tauschii subsp. tauschii];hypothetical protein TRIUR3_05019 [Triticum urartu]	15.9443	1.81551	3.1346	2.44654e-06	3.68288e-05	up
TRITD1Av1G076990	ferrochelatase-2, chloroplastic [Aegilops tauschii subsp. tauschii];predicted protein [Hordeum vulgare subsp. vulgare]	98.1927	11.5733	3.08481	2.45079e-06	3.68707e-05	up
TRITD6Bv1G061070	thiosulfate/3-mercaptopyruvate sulfurtransferase 1, mitochondrial-like [Aegilops tauschii subsp. tauschii];hypothetical protein TRIUR3_06678 [Triticum urartu];predicted protein, partial [Hordeum vulgare subsp. vulgare]	14.5106	1.66169	3.12639	2.45708e-06	3.69432e-05	up
TRITD6Av1G148460	RNA-binding protein CP33, chloroplastic-like [Aegilops tauschii subsp. tauschii];33 kDa ribonucleoprotein, chloroplastic [Triticum urartu]	88.2745	10.3655	3.0902	2.46233e-06	3.69998e-05	up
TRITD1Bv1G060350	probable cellulose synthase A catalytic subunit 1 [UDP-forming] [Aegilops tauschii subsp. tauschii];putative cellulose synthase catalytic subunit [Hordeum vulgare]	4.73563	60.1923	-3.66795	2.46745e-06	3.70547e-05	down
TRITD4Bv1G060250	probable receptor-like protein kinase At5g18500 [Aegilops tauschii subsp. tauschii]	1.14465	14.8469	-3.69718	2.47924e-06	3.72094e-05	down
TRITD1Bv1G004100	unnamed protein product [Triticum aestivum]	25.9114	3.01463	3.10353	2.48164e-06	3.72232e-05	up
TRITD7Av1G107020	uncharacterized protein LOC109781615 [Aegilops tauschii subsp. tauschii];hypothetical protein TRIUR3_19124 [Triticum urartu]	53.2062	6.26151	3.08701	2.48893e-06	3.73102e-05	up
TRITD5Bv1G159430	probable inactive purple acid phosphatase 27 isoform X2 [Aegilops tauschii subsp. tauschii]	8.81243	0.998552	3.14163	2.51021e-06	3.76067e-05	up
TRITD1Av1G024250	7-deoxyloganetin glucosyltransferase-like [Aegilops tauschii subsp. tauschii]	10.4885	1.19394	3.13501	2.51591e-06	3.76695e-05	up
TRITD1Bv1G194390	farnesyl pyrophosphate synthase B2 [Triticum aestivum]	4.35316	55.5181	-3.67283	2.52578e-06	3.77948e-05	down
TRITD2Av1G026900	hypothetical protein TRIUR3_14708 [Triticum urartu]	76.383	963.427	-3.65685	2.56142e-06	3.83053e-05	down
TRITD1Av1G122780	uncharacterized protein LOC109761482 [Aegilops tauschii subsp. tauschii]	5.97431	75.4809	-3.65927	2.59769e-06	3.88245e-05	down
TRITD5Av1G204680	VRN-A1 [Triticum turgidum];MADS-box transcription factor BM5A [Hordeum vulgare subsp. vulgare];MADS-box transcription factor 14-like [Aegilops tauschii subsp. tauschii]	139.635	16.5701	3.07501	2.60235e-06	3.8871e-05	up
TRITD2Av1G189640	chloride channel 1 [Hordeum vulgare subsp. vulgare];chloride channel protein CLC-c-like [Aegilops tauschii subsp. tauschii];Chloride channel protein CLC-c [Triticum urartu]	36.8095	4.36643	3.07555	2.60894e-06	3.89461e-05	up
TRITD5Bv1G245650	predicted protein, partial [Hordeum vulgare subsp. vulgare]	0.511387	6.68695	-3.70886	2.61253e-06	3.89766e-05	down
TRITD6Av1G217370	phosphate transporter PHO1-2-like isoform X2 [Aegilops tauschii subsp. tauschii];phosphate transporter PHO1-2-like isoform X1 [Aegilops tauschii subsp. tauschii]	0.965626	12.4802	-3.69203	2.61435e-06	3.89806e-05	down
TRITD2Bv1G175440	chitinase IV precursor [Triticum aestivum];Chitinase 5 [Triticum urartu]	41.0823	4.83676	3.0864	2.62791e-06	3.91595e-05	up
TRITD5Bv1G240690	hypothetical protein TRIUR3_12762 [Triticum urartu]	34.1296	4.02018	3.08569	2.64451e-06	3.93835e-05	up
TRITD2Bv1G073290	uncharacterized protein LOC109731483 [Aegilops tauschii subsp. tauschii]	26.5133	3.09184	3.10018	2.65322e-06	3.94897e-05	up
TRITD7Av1G205060	uncharacterized protein LOC109758991 [Aegilops tauschii subsp. tauschii]	0.487705	6.28432	-3.68768	2.68131e-06	3.98841e-05	down
TRITD4Av1G075040	hypothetical protein TRIUR3_35205 [Triticum urartu]	0.91849	11.7226	-3.67388	2.69267e-06	4.00293e-05	down
TRITD7Bv1G026240	pentatricopeptide repeat-containing protein At3g18110, chloroplastic [Aegilops tauschii subsp. tauschii];pentatricopeptide repeat-containing protein At3g18110, chloroplastic [Brachypodium distachyon]	5.64337	0.662715	3.0901	2.71954e-06	4.04048e-05	up
TRITD4Av1G010540	photosynthetic NDH subunit of subcomplex B 2, chloroplastic [Aegilops tauschii subsp. tauschii]	37.6148	4.44844	3.07993	2.7274e-06	4.04977e-05	up
TRITD3Av1G193640	uncharacterized protein LOC109753725 [Aegilops tauschii subsp. tauschii]	63.2322	7.53772	3.06846	2.7308e-06	4.05065e-05	up
TRITD4Av1G106200	uncharacterized protein LOC109775303 isoform X1 [Aegilops tauschii subsp. tauschii];uncharacterized protein LOC109775303 isoform X2 [Aegilops tauschii subsp. tauschii];GTP-binding protein hflX [Triticum urartu];hypothetical protein TRIUR3_05479 [Triticum urartu];hypothetical protein TRIUR3_05481 [Triticum urartu]	42.336	5.0419	3.06985	2.73123e-06	4.05065e-05	up
TRITD0Uv1G059950	photosynthetic NDH subunit of subcomplex B 3, chloroplastic-like [Aegilops tauschii subsp. tauschii];hypothetical protein TRIUR3_25345 [Triticum urartu]	118.202	14.0823	3.0693	2.73452e-06	4.05313e-05	up
TRITD6Av1G121130	Cryptochrome-1 [Triticum urartu];cryptochrome 1a [Triticum aestivum]	35.0137	4.17374	3.06851	2.74108e-06	4.05931e-05	up
TRITD2Bv1G048440	predicted protein [Hordeum vulgare subsp. vulgare];thioredoxin reductase NTRC [Aegilops tauschii subsp. tauschii]	85.9842	10.2697	3.06567	2.74192e-06	4.05931e-05	up
TRITD2Bv1G000020	hypothetical protein TRIUR3_19550 [Triticum urartu]	40.6335	4.75943	3.09381	2.75709e-06	4.07881e-05	up
TRITD2Av1G184290	probable serine/threonine-protein kinase At1g01540 [Aegilops tauschii subsp. tauschii];predicted protein [Hordeum vulgare subsp. vulgare]	1.57935	20.0901	-3.66908	2.75837e-06	4.07881e-05	down
TRITD6Av1G113780	uncharacterized protein At5g03900, chloroplastic isoform X5 [Aegilops tauschii subsp. tauschii];uncharacterized protein At5g03900, chloroplastic isoform X4 [Aegilops tauschii subsp. tauschii];uncharacterized protein At5g03900, chloroplastic isoform X6 [Aegilops tauschii subsp. tauschii];uncharacterized protein At5g03900, chloroplastic isoform X2 [Aegilops tauschii subsp. tauschii];uncharacterized…	79.7871	9.531	3.06546	2.75998e-06	4.07881e-05	up
TRITD6Bv1G122060	uncharacterized protein LOC109758588 isoform X1 [Aegilops tauschii subsp. tauschii];uncharacterized protein LOC109758588 isoform X2 [Aegilops tauschii subsp. tauschii];uncharacterized protein LOC109758588 isoform X3 [Aegilops tauschii subsp. tauschii]	0.869737	11.3037	-3.70007	2.77027e-06	4.09161e-05	down
TRITD6Av1G135410	probable alpha-galactosidase B isoform X2 [Aegilops tauschii subsp. tauschii];Alpha-galactosidase [Triticum urartu]	4.30189	53.9215	-3.64782	2.77583e-06	4.09741e-05	down
TRITD4Av1G005490	ribulose-phosphate 3-epimerase, chloroplastic [Aegilops tauschii subsp. tauschii]	864.35	103.678	3.0595	2.78996e-06	4.11585e-05	up
TRITD5Bv1G199140	protein NDH-DEPENDENT CYCLIC ELECTRON FLOW 5 [Aegilops tauschii subsp. tauschii]	6.58334	0.750289	3.1333	2.8047e-06	4.13517e-05	up
TRITD5Av1G079830	dynamin-like protein ARC5 [Aegilops tauschii subsp. tauschii]	27.3522	3.26385	3.06701	2.81089e-06	4.14185e-05	up
TRITD1Av1G007700	fatty-acid-binding protein 3, chloroplastic-like [Aegilops tauschii subsp. tauschii];Chalcone--flavonone isomerase 1B-1 [Triticum urartu]	99.0967	11.8723	3.06123	2.82113e-06	4.15449e-05	up
TRITD6Av1G140170	putative metal-nicotianamine transporter YSL12 [Triticum urartu]	0.837088	10.7945	-3.68877	2.83079e-06	4.16628e-05	down
TRITD2Bv1G121990	187-kDa microtubule-associated protein AIR9 isoform X2 [Aegilops tauschii subsp. tauschii];Protein phosphatase 1 regulatory subunit pprA [Triticum urartu]	0.329112	4.22453	-3.68214	2.86669e-06	4.21664e-05	down
TRITD2Av1G060860	disease resistance protein RPM1 [Brachypodium distachyon]	2.81438	0.320474	3.13454	2.87919e-06	4.23026e-05	up
TRITD1Bv1G181580	predicted protein [Hordeum vulgare subsp. vulgare]	8.60824	1.01184	3.08873	2.87932e-06	4.23026e-05	up
TRITD2Bv1G157110	unnamed protein product [Triticum aestivum];disease resistance protein RPM1-like isoform X2 [Aegilops tauschii subsp. tauschii]	4.46504	0.514678	3.11693	2.89551e-06	4.25156e-05	up
TRITD4Av1G160700	abcissic acid stress ripening [Triticum turgidum subsp. durum];Abscisic stress-ripening protein 2 [Triticum urartu]	829.089	99.9624	3.05207	2.92e-06	4.285e-05	up
TRITD1Bv1G137190	receptor-like protein kinase FERONIA [Aegilops tauschii subsp. tauschii]	1.23806	15.5799	-3.65353	2.92608e-06	4.29141e-05	down
TRITD3Bv1G192040	trans-cinnamate 4-monooxygenase [Aegilops tauschii subsp. tauschii]	1.13669	14.5088	-3.67401	2.95569e-06	4.33165e-05	down
TRITD4Av1G224290	hypothetical protein TRIUR3_20181 [Triticum urartu]	0.532846	6.924	-3.69982	2.95697e-06	4.33165e-05	down
TRITD6Bv1G126310	predicted protein [Hordeum vulgare subsp. vulgare]	132.646	15.9845	3.05283	2.97232e-06	4.3516e-05	up
TRITD2Bv1G243600	unnamed protein product [Triticum aestivum]	114.697	13.7732	3.05788	2.98664e-06	4.37001e-05	up
TRITD4Bv1G032600	probable sucrose-phosphate synthase 5 [Aegilops tauschii subsp. tauschii];hypothetical protein TRIUR3_20316 [Triticum urartu]	51.0106	6.15523	3.05091	2.99268e-06	4.37629e-05	up
TRITD4Bv1G047860	signal recognition particle 54 kDa protein, chloroplastic-like [Aegilops tauschii subsp. tauschii];Signal recognition particle 54 kDa protein, chloroplastic [Triticum urartu]	79.6549	9.62317	3.04918	3.01004e-06	4.39679e-05	up
TRITD2Av1G016540	putative flavin-containing monooxygenase 1 [Triticum urartu]	67.2031	8.11034	3.05069	3.0102e-06	4.39679e-05	up
TRITD3Av1G048480	probable RNA-dependent RNA polymerase 3 [Aegilops tauschii subsp. tauschii];putative RNA-dependent RNA polymerase 3 [Triticum urartu]	6.45021	0.765437	3.07499	3.03281e-06	4.42638e-05	up
TRITD2Bv1G240540	(+)-neomenthol dehydrogenase-like [Aegilops tauschii subsp. tauschii]	29.3804	3.50445	3.06759	3.03399e-06	4.42638e-05	up
TRITD7Av1G254420	fructose-1,6-bisphosphatase, chloroplastic [Aegilops tauschii subsp. tauschii]	16.786	1.96506	3.09461	3.05264e-06	4.451e-05	up
TRITD5Av1G179930	uncharacterized protein LOC109743115 [Aegilops tauschii subsp. tauschii];hypothetical protein TRIUR3_06998 [Triticum urartu]	14.0563	1.63445	3.10434	3.06391e-06	4.46483e-05	up
TRITD1Av1G161720	Secologanin synthase [Triticum urartu]	20.7181	2.47197	3.06716	3.06571e-06	4.46486e-05	up
TRITD4Bv1G060290	hypothetical protein TRIUR3_05744 [Triticum urartu]	24.9748	2.92656	3.09319	3.06766e-06	4.46511e-05	up
TRITD4Bv1G012620	peptidyl-prolyl cis-trans isomerase FKBP17-2, chloroplastic [Aegilops tauschii subsp. tauschii]	13.245	1.53367	3.11039	3.0786e-06	4.47843e-05	up
TRITD7Av1G248180		19.5419	2.33142	3.06729	3.0854e-06	4.48573e-05	up
TRITD6Bv1G136920	uncharacterized protein LOC109754380 [Aegilops tauschii subsp. tauschii];predicted protein, partial [Hordeum vulgare subsp. vulgare]	158.423	19.2141	3.04355	3.09997e-06	4.50355e-05	up
TRITD1Bv1G141690	atherin [Aegilops tauschii subsp. tauschii]	28.3132	3.4052	3.05566	3.10125e-06	4.50355e-05	up
TRITD3Bv1G108050	protein LNK2 isoform X1 [Aegilops tauschii subsp. tauschii];protein LNK2 isoform X2 [Aegilops tauschii subsp. tauschii]	37.2371	4.50877	3.04593	3.12116e-06	4.52868e-05	up
TRITD6Av1G066520	phosphatidylinositol/phosphatidylcholine transfer protein SFH2-like [Aegilops tauschii subsp. tauschii]	2.04098	25.6598	-3.65217	3.12217e-06	4.52868e-05	down
TRITD7Bv1G148140	(S)-coclaurine N-methyltransferase-like [Aegilops tauschii subsp. tauschii];uncharacterized protein C2845_PM10G15160 [Panicum miliaceum]	1.02709	13.1824	-3.68199	3.1499e-06	4.56626e-05	down
TRITD7Av1G203210	thiamine thiazole synthase 2, chloroplastic [Aegilops tauschii subsp. tauschii]	598.306	72.8581	3.03772	3.16283e-06	4.58236e-05	up
TRITD7Av1G262500	predicted protein [Hordeum vulgare subsp. vulgare];putative calcium-binding protein CML8 [Triticum urartu]	116.641	14.1891	3.03922	3.1884e-06	4.61674e-05	up
TRITD5Av1G200030	CBL-interacting protein kinase 7 [Triticum aestivum];CBL-interacting protein kinase 7 [Triticum urartu]	25.7314	3.09666	3.05474	3.20662e-06	4.63869e-05	up
TRITD1Bv1G038160	CBL-interacting protein kinase 17-like [Aegilops tauschii subsp. tauschii];CBL-interacting protein kinase 17 [Triticum urartu];predicted protein [Hordeum vulgare subsp. vulgare]	5.73763	0.664543	3.11002	3.20726e-06	4.63869e-05	up
TRITD3Av1G103110	unnamed protein product [Triticum aestivum];sec-independent protein translocase protein TATC, chloroplastic isoform X2 [Aegilops tauschii subsp. tauschii];hypothetical protein TRIUR3_29990 [Triticum urartu]	84.5165	10.292	3.03771	3.22261e-06	4.6582e-05	up
TRITD4Av1G259560	uncharacterized protein LOC109745794 isoform X1 [Aegilops tauschii subsp. tauschii];dual specificity protein kinase pyk3-like isoform X3 [Aegilops tauschii subsp. tauschii];dual specificity protein kinase pyk3-like isoform X4 [Aegilops tauschii subsp. tauschii];uncharacterized protein LOC109745794 isoform X2 [Aegilops tauschii subsp. tauschii]	24.6048	2.96247	3.05407	3.23077e-06	4.66731e-05	up
TRITD3Bv1G256320	unnamed protein product [Triticum aestivum]	6.10731	75.698	-3.63165	3.24736e-06	4.68858e-05	down
TRITD2Bv1G210960	methionine aminopeptidase 1B, chloroplastic [Aegilops tauschii subsp. tauschii];Methionine aminopeptidase 1B, chloroplastic [Triticum urartu]	84.3073	10.2566	3.03911	3.25701e-06	4.6998e-05	up
TRITD6Bv1G151660	predicted protein [Hordeum vulgare subsp. vulgare];tobamovirus multiplication protein 3-like [Aegilops tauschii subsp. tauschii]	31.18	3.7462	3.05712	3.26441e-06	4.70777e-05	up
TRITD7Bv1G022720	pentatricopeptide repeat-containing protein At1g19720 [Aegilops tauschii subsp. tauschii]	11.015	1.32222	3.05844	3.28071e-06	4.72856e-05	up
TRITD7Bv1G063530	uncharacterized protein LOC109765279 [Aegilops tauschii subsp. tauschii];hypothetical protein TRIUR3_25202 [Triticum urartu]	0.568459	7.16696	-3.65623	3.28912e-06	4.73796e-05	down
TRITD2Av1G063210	Cysteine-rich receptor-like protein kinase 10 [Triticum urartu]	23.1461	2.77636	3.0595	3.34364e-06	4.81373e-05	up
TRITD3Av1G179470	unnamed protein product [Triticum aestivum]	27.6574	3.31034	3.06262	3.34594e-06	4.81428e-05	up
TRITD3Bv1G059880	uncharacterized protein LOC109776677 isoform X2 [Aegilops tauschii subsp. tauschii];unnamed protein product [Triticum aestivum]	1.19483	15.1504	-3.66448	3.35319e-06	4.82193e-05	down
TRITD3Av1G128260	pentatricopeptide repeat-containing protein At1g10910, chloroplastic [Aegilops tauschii subsp. tauschii]	17.0467	2.06292	3.04673	3.36207e-06	4.83194e-05	up
TRITD7Bv1G224270	NEP1-interacting protein 1-like [Aegilops tauschii subsp. tauschii]	3.78225	46.8439	-3.63054	3.37562e-06	4.84863e-05	down
TRITD2Bv1G189130	atherin [Aegilops tauschii subsp. tauschii];hypothetical protein TRIUR3_13397 [Triticum urartu];predicted protein [Hordeum vulgare subsp. vulgare]	32.201	3.89987	3.04561	3.3778e-06	4.84899e-05	up
TRITD2Av1G141040	Uncharacterized RNA-binding protein C23E6.01c [Triticum urartu]	1.89846	23.647	-3.63875	3.38169e-06	4.85179e-05	down
TRITD2Bv1G243590	uncharacterized protein LOC109786446 [Aegilops tauschii subsp. tauschii]	128.07	15.7	3.02809	3.38962e-06	4.8604e-05	up
TRITD1Av1G017960	Xylulose kinase [Triticum urartu]	20.4541	2.46554	3.05241	3.39678e-06	4.86481e-05	up
TRITD3Av1G267860	Disease resistance protein RPM1 [Triticum urartu]	4.60502	0.546568	3.07474	3.39709e-06	4.86481e-05	up
TRITD5Bv1G053410	Eukaryotic translation initiation factor 5A-4 [Triticum urartu]	3.25728	40.6033	-3.63985	3.39852e-06	4.86481e-05	down
TRITD1Av1G172980	Alpha-amylase [Triticum urartu]	5.24683	64.1124	-3.61108	3.40724e-06	4.87245e-05	down
TRITD7Av1G180900	uncharacterized protein At2g34460, chloroplastic [Aegilops tauschii subsp. tauschii]	34.0492	4.12908	3.04373	3.40774e-06	4.87245e-05	up
TRITD2Bv1G034950	ricin B-like lectin R40G2 [Aegilops tauschii subsp. tauschii]	112.394	1368.08	-3.60552	3.44477e-06	4.92258e-05	down
TRITD6Av1G200860	NF-YA10-1 [Thinopyrum ponticum x Triticum aestivum];Nuclear transcription factor Y subunit A-5 [Triticum urartu]	16.1791	1.93732	3.062	3.45383e-06	4.93272e-05	up
TRITD2Av1G220680	remorin [Brachypodium distachyon];hypothetical protein TRIUR3_02968 [Triticum urartu];predicted protein [Hordeum vulgare subsp. vulgare];putative remorin 1 protein, partial [Oryza sativa]	157.358	19.3159	3.02619	3.47025e-06	4.95335e-05	up
TRITD2Bv1G259310	NDR1/HIN1-like protein 10 [Aegilops tauschii subsp. tauschii]	1.73935	21.9642	-3.65853	3.50719e-06	5.00323e-05	down
TRITD2Bv1G259790	predicted protein [Hordeum vulgare subsp. vulgare]	1.26909	15.5778	-3.61762	3.52706e-06	5.02871e-05	down
TRITD6Av1G165480	protein REVEILLE 6-like isoform X4 [Aegilops tauschii subsp. tauschii];protein REVEILLE 6-like isoform X3 [Aegilops tauschii subsp. tauschii];protein REVEILLE 6-like isoform X2 [Aegilops tauschii subsp. tauschii];hypothetical protein TRIUR3_28527 [Triticum urartu]	25.3801	3.08213	3.0417	3.59692e-06	5.12541e-05	up
TRITD6Bv1G156720	uncharacterized protein LOC109741426 isoform X1 [Aegilops tauschii subsp. tauschii];uncharacterized protein LOC109741426 isoform X2 [Aegilops tauschii subsp. tauschii];GTP pyrophosphokinase [Triticum urartu]	53.6311	6.62056	3.01805	3.60207e-06	5.12983e-05	up
TRITD2Bv1G096540	protein C2-DOMAIN ABA-RELATED 8-like [Aegilops tauschii subsp. tauschii];unnamed protein product [Triticum aestivum]	2.79403	34.7489	-3.63655	3.60839e-06	5.13591e-05	down
TRITD4Av1G174330	uncharacterized protein LOC109744700 isoform X3 [Aegilops tauschii subsp. tauschii];hypothetical protein TRIUR3_18766 [Triticum urartu]	3.68568	0.434431	3.08473	3.62892e-06	5.16221e-05	up
TRITD6Av1G015630	hypothetical protein TRIUR3_08207 [Triticum urartu];protein ACCUMULATION AND REPLICATION OF CHLOROPLASTS 6, chloroplastic [Aegilops tauschii subsp. tauschii]	1.82923	22.3252	-3.60937	3.63879e-06	5.17119e-05	down
TRITD4Bv1G020210	uncharacterized protein LOC109786464 isoform X1 [Aegilops tauschii subsp. tauschii];uncharacterized protein LOC109786464 isoform X2 [Aegilops tauschii subsp. tauschii];hypothetical protein BRADI_1g09790v3 [Brachypodium distachyon]	74.537	9.17054	3.02288	3.63936e-06	5.17119e-05	up
TRITD3Av1G089410	probable peptide/nitrate transporter At3g43790 [Aegilops tauschii subsp. tauschii]	18.0846	2.20333	3.037	3.67967e-06	5.22381e-05	up
TRITD4Bv1G045920	digalactosyldiacylglycerol synthase 1, chloroplastic-like [Aegilops tauschii subsp. tauschii]	55.8847	6.91585	3.01448	3.68056e-06	5.22381e-05	up
TRITD3Bv1G037760	unnamed protein product [Triticum aestivum]	82.0379	10.1191	3.01921	3.68902e-06	5.23286e-05	up
TRITD4Bv1G196570	hydroxymethylglutaryl-CoA synthase-like [Aegilops tauschii subsp. tauschii];Hydroxymethylglutaryl-CoA synthase [Triticum urartu]	1.00491	12.5408	-3.64149	3.70297e-06	5.24967e-05	down
TRITD3Bv1G130840	unnamed protein product [Triticum aestivum]	15.7755	1.93275	3.02896	3.7117e-06	5.25909e-05	up
TRITD3Av1G053550	cationic amino acid transporter 5 [Aegilops tauschii subsp. tauschii];putative amino acid permease YfnA [Triticum urartu]	16.8915	2.07167	3.02743	3.71946e-06	5.26586e-05	up
TRITD4Av1G127080	unnamed protein product [Triticum aestivum]	10.8962	133.456	-3.61447	3.72068e-06	5.26586e-05	down
TRITD5Bv1G228110	predicted protein [Hordeum vulgare subsp. vulgare];hypothetical protein TRIUR3_18934 [Triticum urartu]	0.988965	12.33	-3.64011	3.72834e-06	5.27372e-05	down
TRITD4Bv1G008320	polygalacturonate 4-alpha-galacturonosyltransferase-like [Aegilops tauschii subsp. tauschii];Alpha-1,4-galacturonosyltransferase 1 [Triticum urartu]	2.39074	29.1466	-3.6078	3.74326e-06	5.29183e-05	down
TRITD5Av1G141680	protein ECERIFERUM 3-like [Aegilops tauschii subsp. tauschii];Protein WAX2 [Triticum urartu]	4.97279	0.587913	3.08038	3.75239e-06	5.30046e-05	up
TRITD2Bv1G257100	unnamed protein product [Triticum aestivum];Allantoinase [Triticum urartu]	15.7771	1.9408	3.02312	3.75359e-06	5.30046e-05	up
TRITD1Bv1G215350	Chlorophyll a-b binding protein 3C, chloroplastic [Capsicum chinense];chlorophyll a-b binding protein of LHCII type 1-like [Aegilops tauschii subsp. tauschii]	1563.26	194.388	3.00755	3.76248e-06	5.31003e-05	up
TRITD5Av1G185790	receptor-like protein kinase FERONIA [Aegilops tauschii subsp. tauschii];predicted protein [Hordeum vulgare subsp. vulgare]	22.8386	2.82102	3.01718	3.76854e-06	5.3156e-05	up
TRITD3Av1G001470	leucyl-tRNA synthetase, putative, expressed [Triticum aestivum];Leucyl-tRNA synthetase [Triticum urartu]	14.5241	1.78916	3.0211	3.78701e-06	5.33864e-05	up
TRITD3Bv1G270120	unnamed protein product [Triticum aestivum]	43.9789	5.34822	3.03968	3.79931e-06	5.35297e-05	up
TRITD3Av1G195250	hypothetical protein TRIUR3_14919 [Triticum urartu];unnamed protein product [Triticum aestivum]	53.6759	6.67152	3.00819	3.83687e-06	5.40285e-05	up
TRITD1Bv1G217850	pentatricopeptide repeat-containing protein At1g15510, chloroplastic [Aegilops tauschii subsp. tauschii]	6.11414	0.744684	3.03745	3.87461e-06	5.45294e-05	up
TRITD4Bv1G039590	GDP-L-galactose phosphorylase 2-like [Aegilops tauschii subsp. tauschii]	96.6727	12.0472	3.00441	3.89862e-06	5.48366e-05	up
TRITD1Bv1G207450	photosynthetic NDH subunit of subcomplex B 3, chloroplastic [Aegilops tauschii subsp. tauschii];hypothetical protein TRIUR3_01768 [Triticum urartu]	17.3081	2.07827	3.058	3.94946e-06	5.55204e-05	up
TRITD6Av1G015760	protein DETOXIFICATION 46, chloroplastic-like [Aegilops tauschii subsp. tauschii];MATE efflux family protein 4, chloroplastic [Triticum urartu]	60.7913	7.57468	3.00461	3.95319e-06	5.55418e-05	up
TRITD1Bv1G225730	ATP-dependent Clp protease proteolytic subunit-related protein 1, chloroplastic [Aegilops tauschii subsp. tauschii];predicted protein [Hordeum vulgare subsp. vulgare]	123.17	15.3894	3.00064	3.96029e-06	5.56079e-05	up
TRITD4Av1G003010	copper-transporting ATPase PAA2, chloroplastic [Aegilops tauschii subsp. tauschii]	59.5576	7.43245	3.00238	3.96233e-06	5.56079e-05	up
TRITD4Bv1G031810	uncharacterized protein LOC109732113 [Aegilops tauschii subsp. tauschii]	45.0102	5.61322	3.00335	3.97657e-06	5.57765e-05	up
TRITD3Av1G191890	Aspartate aminotransferase, cytoplasmic [Triticum urartu];aspartate aminotransferase, cytoplasmic [Aegilops tauschii subsp. tauschii]	31.865	381.479	-3.58156	3.98111e-06	5.5809e-05	down
TRITD2Bv1G128070	Aspartyl/glutamyl-tRNA(Asn/Gln) amidotransferase subunit B [Triticum urartu]	35.8663	4.45802	3.00815	3.9836e-06	5.58127e-05	up
TRITD4Bv1G026640	BTB/POZ domain-containing protein NPY4-like [Aegilops tauschii subsp. tauschii]	40.3066	5.02528	3.00374	3.99215e-06	5.59013e-05	up
TRITD5Av1G204820	COBRA-like protein 3 [Aegilops tauschii subsp. tauschii];hypothetical protein TRIUR3_14619 [Triticum urartu]	7.48981	89.6624	-3.5815	4.0512e-06	5.66964e-05	down
TRITD1Bv1G004440	serine carboxypeptidase-like 17 isoform X1 [Brachypodium distachyon];serine carboxypeptidase-like 3 isoform X2 [Brachypodium distachyon];PREDICTED: serine carboxypeptidase-like 18 isoform X1 [Oryza brachyantha]	10.9644	1.33556	3.03731	4.056e-06	5.6732e-05	up
TRITD3Av1G023690	Shikimate kinase, chloroplastic [Triticum urartu];probable inactive shikimate kinase like 1, chloroplastic [Aegilops tauschii subsp. tauschii]	75.0597	9.36679	3.00241	4.06017e-06	5.67587e-05	up
TRITD4Av1G252530	uncharacterized protein LOC109750950 [Aegilops tauschii subsp. tauschii]	3.46873	42.2974	-3.60809	4.06422e-06	5.67836e-05	down
TRITD1Av1G042550	F-box protein At5g07610-like isoform X1 [Aegilops tauschii subsp. tauschii]	0.804713	9.9629	-3.63002	4.0718e-06	5.68578e-05	down
TRITD2Av1G117040	zeta-carotene desaturase [Triticum aestivum]	296.097	37.1716	2.99379	4.08198e-06	5.69521e-05	up
TRITD2Av1G235010	histone H1-like [Aegilops tauschii subsp. tauschii]	8.33954	100.25	-3.58749	4.08309e-06	5.69521e-05	down
TRITD6Bv1G148540	uncharacterized protein LOC109750306 isoform X1 [Aegilops tauschii subsp. tauschii]	4.11046	0.494648	3.05483	4.09241e-06	5.70504e-05	up
TRITD4Av1G202140	chlorophyll(ide) b reductase NOL, chloroplastic-like [Aegilops tauschii subsp. tauschii]	23.4533	2.89987	3.01573	4.12547e-06	5.74669e-05	up
TRITD4Av1G017900	BTB/POZ domain-containing protein At5g67385 [Aegilops tauschii subsp. tauschii]	27.752	3.46184	3.00298	4.12687e-06	5.74669e-05	up
TRITD1Bv1G123490	glycerol-3-phosphate acyltransferase, chloroplastic isoform X2 [Aegilops tauschii subsp. tauschii];glycerol-3-phosphate acyltransferase, chloroplastic isoform X1 [Aegilops tauschii subsp. tauschii]	35.8038	4.45643	3.00615	4.13555e-06	5.75558e-05	up
TRITD2Bv1G164380	predicted protein [Hordeum vulgare subsp. vulgare];unnamed protein product [Triticum aestivum]	14.1922	1.74924	3.02029	4.14905e-06	5.77116e-05	up
TRITD6Bv1G080600	uncharacterized protein LOC109761178 [Aegilops tauschii subsp. tauschii];uncharacterized protein LOC109761173 [Aegilops tauschii subsp. tauschii]	9.99619	1.22536	3.02817	4.15432e-06	5.77529e-05	up
TRITD2Bv1G033260	alpha-L-arabinofuranosidase 1-like [Aegilops tauschii subsp. tauschii]	1.03471	12.5604	-3.60159	4.16309e-06	5.78427e-05	down
TRITD6Bv1G215820	KIN14B-interacting protein At4g14310 [Aegilops tauschii subsp. tauschii]	0.814686	9.89831	-3.60287	4.16852e-06	5.7886e-05	down
TRITD6Av1G210690	Photosystem II 10 kDa polypeptide, chloroplastic [Triticum urartu]	4107.89	517.484	2.98881	4.18901e-06	5.81384e-05	up
TRITD5Av1G061220	predicted protein [Hordeum vulgare subsp. vulgare];Pollen-specific protein SF3 [Triticum urartu]	4.02925	48.662	-3.59421	4.21983e-06	5.85339e-05	down
TRITD7Av1G016340	nudix hydrolase 14, chloroplastic-like [Aegilops tauschii subsp. tauschii];Nudix hydrolase 14, chloroplastic [Triticum urartu]	1.53884	18.7939	-3.61035	4.22294e-06	5.85445e-05	down
TRITD0Uv1G044350	uncharacterized protein LOC109784817 [Aegilops tauschii subsp. tauschii];hypothetical protein TRIUR3_12448 [Triticum urartu]	22.5565	2.8059	3.00701	4.23178e-06	5.86348e-05	up
TRITD4Bv1G002320	flagellar radial spoke protein 5 [Aegilops tauschii subsp. tauschii]	102.316	12.8673	2.99125	4.23615e-06	5.86628e-05	up
TRITD3Av1G031450	unnamed protein product [Triticum aestivum];Putative ribonuclease mrnC [Triticum urartu];uncharacterized protein LOC109756805 [Aegilops tauschii subsp. tauschii]	95.2297	11.9621	2.99294	4.24988e-06	5.88205e-05	up
TRITD1Bv1G076120	pentatricopeptide repeat-containing protein MRL1, chloroplastic isoform X1 [Aegilops tauschii subsp. tauschii];pentatricopeptide repeat-containing protein MRL1, chloroplastic isoform X2 [Aegilops tauschii subsp. tauschii];hypothetical protein TRIUR3_27440 [Triticum urartu]	40.4509	5.09036	2.99033	4.26877e-06	5.90494e-05	up
TRITD2Bv1G255500	thioredoxin X, chloroplastic [Aegilops tauschii subsp. tauschii]	36.1978	4.46653	3.01868	4.27123e-06	5.90508e-05	up
TRITD2Av1G051040	uncharacterized protein LOC109740927 [Aegilops tauschii subsp. tauschii]	3.94102	47.3275	-3.58604	4.27783e-06	5.91094e-05	down
TRITD4Av1G194490	predicted protein [Hordeum vulgare subsp. vulgare]	0.518832	6.38322	-3.62095	4.28322e-06	5.91514e-05	down
TRITD3Av1G125370	predicted protein [Hordeum vulgare subsp. vulgare];probable protein phosphatase 2C 5 isoform X1 [Aegilops tauschii subsp. tauschii];putative protein phosphatase 2C 5 [Triticum urartu]	58.644	7.37775	2.99073	4.28576e-06	5.91539e-05	up
TRITD3Bv1G032110	unnamed protein product [Triticum aestivum]	16.8391	2.04384	3.04246	4.29103e-06	5.91941e-05	up
TRITD3Av1G182390	Histidine-containing phosphotransfer protein 4 [Triticum urartu];unnamed protein product [Triticum aestivum]	13.9425	1.66764	3.06361	4.30992e-06	5.94219e-05	up
TRITD4Bv1G196210	subtilisin-like protease SBT1.2 [Aegilops tauschii subsp. tauschii]	1.06368	12.8751	-3.59745	4.36033e-06	6.00839e-05	down
TRITD1Bv1G147620	uncharacterized protein At4g15545 [Brachypodium distachyon]	105.568	13.3336	2.98503	4.36326e-06	6.00913e-05	up
TRITD1Bv1G201710	predicted protein [Hordeum vulgare subsp. vulgare]	18.6873	221.626	-3.568	4.39436e-06	6.04864e-05	down
TRITD7Av1G001430	hypothetical protein TRIUR3_11241 [Triticum urartu]	3.69834	44.1387	-3.57709	4.42748e-06	6.09089e-05	down
TRITD1Bv1G148020	uncharacterized protein LOC109774063 [Aegilops tauschii subsp. tauschii]	34.9699	4.34153	3.00984	4.43507e-06	6.09798e-05	up
TRITD1Bv1G204740	guanine nucleotide-binding protein subunit beta-like protein A [Aegilops tauschii subsp. tauschii]	3.32389	39.7336	-3.57942	4.45964e-06	6.1284e-05	down
TRITD3Av1G214130	uncharacterized protein LOC109783119 [Aegilops tauschii subsp. tauschii]	113.32	14.3776	2.97851	4.4894e-06	6.16592e-05	up
TRITD5Av1G246290	putative aquaporin TIP4-1 [Triticum urartu];predicted protein [Hordeum vulgare subsp. vulgare]	75.1466	9.47894	2.98691	4.51404e-06	6.19637e-05	up
TRITD1Av1G130880	protein CURVATURE THYLAKOID 1B, chloroplastic-like [Aegilops tauschii subsp. tauschii]	244.132	30.9905	2.97777	4.53299e-06	6.21898e-05	up
TRITD0Uv1G000440	Disease resistance protein RPM1 [Triticum urartu]	31.6196	4.0106	2.97893	4.55513e-06	6.24534e-05	up
TRITD2Av1G086750	glucose-6-phosphate/phosphate translocator 2, chloroplastic-like, partial [Aegilops tauschii subsp. tauschii];hypothetical protein TRIUR3_26958 [Triticum urartu]	6.78863	80.1312	-3.56117	4.55719e-06	6.24534e-05	down
TRITD5Bv1G135630	putative high-affinity sulfate transporter [Triticum turgidum subsp. durum];Sulfate transporter 1.2 [Triticum urartu]	22.3461	2.81712	2.98773	4.56271e-06	6.24949e-05	up
TRITD5Bv1G175850	acyl carrier protein 2, chloroplastic [Aegilops tauschii subsp. tauschii]	16.5539	196.244	-3.56741	4.58004e-06	6.2698e-05	down
TRITD1Av1G185560	Putative disease resistance protein RGA3 [Triticum urartu]	1.86368	0.225497	3.04697	4.63368e-06	6.33977e-05	up
TRITD6Av1G152870	thylakoid lumenal protein TL20.3, chloroplastic [Aegilops tauschii subsp. tauschii];hypothetical protein TRIUR3_20706 [Triticum urartu]	63.5644	8.04279	2.98245	4.63974e-06	6.34461e-05	up
TRITD2Bv1G056040	harpin binding protein 1 [Triticum aestivum]	27.4397	3.44569	2.9934	4.67454e-06	6.38871e-05	up
TRITD2Bv1G019880	ribulose-1,5-bisphosphate carboxylase/oxygenase small subunit [Triticum aestivum]	389.468	49.7093	2.96992	4.69872e-06	6.41825e-05	up
TRITD4Av1G212530	uncharacterized protein LOC109746933 [Aegilops tauschii subsp. tauschii];hypothetical protein TRIUR3_08766 [Triticum urartu]	1.26006	15.2255	-3.59493	4.70679e-06	6.42236e-05	down
TRITD4Av1G235190	dormancy-associated protein homolog 3-like [Aegilops tauschii subsp. tauschii]	18.9088	2.24437	3.07468	4.70685e-06	6.42236e-05	up
TRITD2Av1G122180	pentatricopeptide repeat-containing protein At2g41720 isoform X1 [Aegilops tauschii subsp. tauschii];unnamed protein product [Triticum aestivum];hypothetical protein PAHAL_2G091800 [Panicum hallii];pentatricopeptide repeat-containing protein At2g41720 isoform X2 [Aegilops tauschii subsp. tauschii]	14.9792	1.88674	2.989	4.73498e-06	6.45519e-05	up
TRITD2Bv1G012090	uncharacterized protein LOC109759720 isoform X3 [Aegilops tauschii subsp. tauschii]	0.637978	7.75975	-3.60443	4.73846e-06	6.45519e-05	down
TRITD0Uv1G003170	60S ribosomal protein L35a-1 [Triticum urartu]	3.10526	37.8918	-3.6091	4.73863e-06	6.45519e-05	down
TRITD2Av1G168960	uncharacterized protein LOC109732789 [Aegilops tauschii subsp. tauschii];hypothetical protein TRIUR3_24216 [Triticum urartu]	52.5125	6.65311	2.98056	4.74289e-06	6.45749e-05	up
TRITD1Bv1G164160	CCAAT-binding transcription factor family protein [Triticum aestivum];nuclear transcription factor Y subunit B-3-like isoform X2 [Aegilops tauschii subsp. tauschii]	2.03133	24.5186	-3.59338	4.75782e-06	6.4743e-05	down
TRITD7Bv1G135500	60S ribosomal protein L22-2-like [Aegilops tauschii subsp. tauschii]	18.6252	218.868	-3.55473	4.77982e-06	6.50072e-05	down
TRITD6Av1G052250	two-component response regulator ORR24 [Aegilops tauschii subsp. tauschii];Two-component response regulator ARR12 [Triticum urartu];predicted protein [Hordeum vulgare subsp. vulgare]	25.1991	3.19319	2.9803	4.80487e-06	6.53123e-05	up
TRITD5Av1G035930	BTB/POZ domain-containing protein NPY4-like [Aegilops tauschii subsp. tauschii]	0.455212	5.63001	-3.62853	4.83914e-06	6.57426e-05	down
TRITD7Av1G076230	leucine-rich repeat receptor-like serine/threonine/tyrosine-protein kinase SOBIR1 [Aegilops tauschii subsp. tauschii]	17.876	2.25256	2.98839	4.84202e-06	6.57461e-05	up
TRITD5Bv1G097880	uncharacterized aarF domain-containing protein kinase At1g79600, chloroplastic [Aegilops tauschii subsp. tauschii]	77.3048	9.90527	2.96429	4.89234e-06	6.63935e-05	up
TRITD3Av1G151650	unnamed protein product [Triticum aestivum]	1.49421	17.826	-3.57652	4.95902e-06	6.72618e-05	down
TRITD2Av1G178540	hypothetical protein TRIUR3_16260 [Triticum urartu]	164.037	21.0858	2.95968	4.98788e-06	6.76168e-05	up
TRITD4Bv1G010940	uncharacterized protein LOC109764542 [Aegilops tauschii subsp. tauschii]	35.6282	4.492	2.98759	5.01814e-06	6.79902e-05	up
TRITD2Bv1G122000	Photosystem I reaction center subunit psaK, chloroplastic [Triticum urartu]	961.958	123.851	2.95737	5.04484e-06	6.83151e-05	up
TRITD3Av1G025330	unnamed protein product [Triticum aestivum];hypothetical protein TRIUR3_20776 [Triticum urartu]	14.5628	1.84483	2.98072	5.08911e-06	6.88774e-05	up
TRITD1Bv1G131230	linoleate 9S-lipoxygenase 6-like [Aegilops tauschii subsp. tauschii]	5.70038	0.715274	2.99449	5.09241e-06	6.88849e-05	up
TRITD4Av1G010120	histone H2B.2-like [Zea mays];Histone H2B.10 [Triticum urartu]	7.94264	93.1464	-3.55181	5.11174e-06	6.91091e-05	down
TRITD6Av1G218420	Protein WAX2 [Triticum urartu];putative CER1 [Hordeum vulgare subsp. vulgare]	0.524429	6.30942	-3.58869	5.12687e-06	6.92763e-05	down
TRITD2Av1G293450	uncharacterized protein LOC109745170 [Aegilops tauschii subsp. tauschii];predicted protein, partial [Hordeum vulgare subsp. vulgare]	4.53788	53.1424	-3.54977	5.13768e-06	6.93849e-05	down
TRITD2Bv1G151070	unnamed protein product [Triticum aestivum];probable serine/threonine-protein kinase At1g01540 [Aegilops tauschii subsp. tauschii];predicted protein [Hordeum vulgare subsp. vulgare]	1.65604	19.6076	-3.56561	5.15895e-06	6.96348e-05	down
TRITD4Bv1G040820	pyruvate kinase 1, cytosolic-like [Aegilops tauschii subsp. tauschii]	1.43073	16.9288	-3.56466	5.17068e-06	6.97556e-05	down
TRITD7Av1G030110	Disease resistance protein RGA2 [Triticum urartu];predicted protein [Hordeum vulgare subsp. vulgare]	5.18987	0.660351	2.9744	5.20641e-06	7.01998e-05	up
TRITD4Bv1G020330	predicted protein [Hordeum vulgare subsp. vulgare]	11.0287	1.39179	2.98625	5.2137e-06	7.02603e-05	up
TRITD2Bv1G221230	uncharacterized protein LOC109773576 [Aegilops tauschii subsp. tauschii]	0.516115	6.20298	-3.5872	5.23161e-06	7.04382e-05	down
TRITD1Bv1G018600	GDSL esterase/lipase LIP-4-like [Aegilops tauschii subsp. tauschii];GDSL esterase/lipase LIP-4 [Triticum urartu];GDSL esterase/lipase At1g09390-like isoform X2 [Aegilops tauschii subsp. tauschii]	0.752102	8.91504	-3.56724	5.23252e-06	7.04382e-05	down
TRITD2Bv1G156220	ruBisCO large subunit-binding protein subunit beta, chloroplastic-like [Aegilops tauschii subsp. tauschii];RuBisCO large subunit-binding protein subunit beta, chloroplastic [Triticum urartu];unnamed protein product [Triticum aestivum]	21.0932	2.69402	2.96894	5.23873e-06	7.04839e-05	up
TRITD5Av1G179840	rhodanese-like domain-containing protein 14, chloroplastic [Aegilops tauschii subsp. tauschii];hypothetical protein TRIUR3_11770 [Triticum urartu]	221.973	28.7011	2.95121	5.26847e-06	7.08462e-05	up
TRITD1Bv1G056220	probable GTP diphosphokinase CRSH1, chloroplastic [Aegilops tauschii subsp. tauschii]	24.1769	3.10132	2.96267	5.29604e-06	7.11786e-05	up
TRITD3Av1G014590	Protein DAMAGED DNA-BINDING 2 [Triticum urartu]	6.89684	0.860175	3.00323	5.36534e-06	7.20714e-05	up
TRITD3Bv1G144360	unnamed protein product [Triticum aestivum]	1.21767	14.3887	-3.56274	5.38427e-06	7.22605e-05	down
TRITD2Bv1G033340	2-dehydro-3-deoxyphosphooctonate aldolase [Aegilops tauschii subsp. tauschii]	1.79472	21.2819	-3.5678	5.38518e-06	7.22605e-05	down
TRITD4Av1G203960	uncharacterized protein LOC109761794 [Aegilops tauschii subsp. tauschii]	21.7233	2.77743	2.96742	5.39465e-06	7.23489e-05	up
TRITD3Av1G169960	Chloride channel protein CLC-e [Triticum urartu]	8.88926	1.119	2.98985	5.40028e-06	7.23585e-05	up
TRITD5Bv1G078530	protein FAF-like, chloroplastic [Aegilops tauschii subsp. tauschii]	10.4338	1.28595	3.02037	5.40113e-06	7.23585e-05	up
TRITD7Av1G272410	cytokinin oxidase/dehydrogenase 3 [Triticum aestivum];Cytokinin dehydrogenase 11 [Triticum urartu]	12.3186	1.56737	2.97442	5.41877e-06	7.2556e-05	up
TRITD6Av1G192690	uncharacterized protein LOC109778197 isoform X1 [Aegilops tauschii subsp. tauschii];uncharacterized protein LOC109778197 isoform X2 [Aegilops tauschii subsp. tauschii];hypothetical protein TRIUR3_31430 [Triticum urartu]	1.59363	18.5156	-3.53835	5.43167e-06	7.26899e-05	down
TRITD6Bv1G128660	B-box zinc finger protein 25-like [Aegilops tauschii subsp. tauschii]	11.8851	1.47416	3.01118	5.43494e-06	7.26948e-05	up
TRITD7Bv1G169260	uncharacterized protein LOC109735005 [Aegilops tauschii subsp. tauschii]	51.366	6.62177	2.95553	5.47269e-06	7.31608e-05	up
TRITD4Bv1G197330	12-oxophytodienoate reductase 1-like [Aegilops tauschii subsp. tauschii];12-oxophytodienoate reductase 1 [Triticum urartu]	17.1798	2.19106	2.97101	5.48925e-06	7.33431e-05	up
TRITD1Av1G017620	starch negative regulator RSR1 [Triticum aestivum];Floral homeotic protein APETALA 2 [Triticum urartu];target of EAT1-B1 [Triticum aestivum];floral homeotic protein APETALA 2-like isoform X1 [Aegilops tauschii subsp. tauschii];hypothetical protein SETIT_3G044600v2 [Setaria italica]	14.7255	1.88235	2.96771	5.51268e-06	7.36169e-05	up
TRITD6Bv1G017440	uncharacterized protein LOC109751417 [Aegilops tauschii subsp. tauschii]	86.2131	11.2196	2.94189	5.53755e-06	7.39097e-05	up
TRITD5Bv1G190680	uncharacterized protein LOC109740990 [Aegilops tauschii subsp. tauschii];hypothetical protein TRIUR3_03209 [Triticum urartu]	73.7835	9.57847	2.94543	5.54669e-06	7.39923e-05	up
TRITD1Av1G118410	pyridoxal reductase, chloroplastic [Aegilops tauschii subsp. tauschii]	17.4985	2.22268	2.97686	5.57164e-06	7.42855e-05	up
TRITD2Bv1G024010	unnamed protein product [Triticum aestivum];Primary amine oxidase [Triticum urartu]	60.506	7.87923	2.94095	5.58669e-06	7.44233e-05	up
TRITD7Av1G224480	uncharacterized protein LOC109765247 [Aegilops tauschii subsp. tauschii]	0.499516	6.01357	-3.58962	5.5879e-06	7.44233e-05	down
TRITD2Bv1G028430	isoflavone reductase homolog isoform X1 [Aegilops tauschii subsp. tauschii];isoflavone reductase homolog [Aegilops tauschii subsp. tauschii];isoflavone reductase homolog isoform X2 [Aegilops tauschii subsp. tauschii];unnamed protein product [Triticum aestivum];predicted protein [Hordeum vulgare subsp. vulgare]	1.54425	18.0796	-3.54939	5.61685e-06	7.47691e-05	down
TRITD2Bv1G021430	Disease resistance protein RPM1 [Triticum urartu]	12.4704	1.58772	2.97348	5.63963e-06	7.50326e-05	up
TRITD3Bv1G119650	unnamed protein product [Triticum aestivum]	8.25864	1.04743	2.97905	5.64674e-06	7.50872e-05	up
TRITD5Av1G229240	uncharacterized protein LOC109760244 [Aegilops tauschii subsp. tauschii];predicted protein [Hordeum vulgare subsp. vulgare];50S ribosomal protein L17, chloroplastic [Triticum urartu]	154.543	20.1331	2.94036	5.66777e-06	7.5327e-05	up
TRITD3Bv1G148710	Chloride channel protein CLC-e [Triticum urartu];chloride channel protein CLC-e [Aegilops tauschii subsp. tauschii]	9.76884	1.25125	2.96482	5.6926e-06	7.56169e-05	up
TRITD5Bv1G126930	cysteine endopeptidase EP gamma [Secale cereale x Triticum turgidum subsp. durum]	846.575	110.674	2.93532	5.70477e-06	7.57385e-05	up
TRITD7Bv1G041460	protein NLRC3 isoform X1 [Aegilops tauschii subsp. tauschii]	34.4194	4.47752	2.94245	5.71397e-06	7.58205e-05	up
TRITD1Bv1G098110	uncharacterized protein KIAA0754-like [Aegilops tauschii subsp. tauschii]	0.791387	9.43466	-3.57551	5.73053e-06	7.6e-05	down
TRITD2Av1G178750	60S acidic ribosomal protein P2A [Aegilops tauschii subsp. tauschii]	45.0313	516.285	-3.51917	5.74046e-06	7.60915e-05	down
TRITD2Bv1G162160	glyceraldehyde-3-phosphate dehydrogenase A, chloroplastic [Aegilops tauschii subsp. tauschii];Glyceraldehyde-3-phosphate dehydrogenase A, chloroplastic [Triticum urartu];unnamed protein product [Triticum aestivum];unnamed protein product [Oryza sativa Japonica Group];predicted protein [Hordeum vulgare subsp. vulgare]	612.859	80.2061	2.93377	5.75823e-06	7.62754e-05	up
TRITD2Av1G058640	unnamed protein product [Triticum aestivum]	4.47982	51.6292	-3.52667	5.76042e-06	7.62754e-05	down
TRITD3Av1G002220	uncharacterized protein LOC109768588 isoform X1 [Aegilops tauschii subsp. tauschii];uncharacterized protein LOC109768588 isoform X2 [Aegilops tauschii subsp. tauschii]	28.8551	3.72358	2.95406	5.77843e-06	7.64735e-05	up
TRITD3Bv1G241530	predicted protein [Hordeum vulgare subsp. vulgare];phosphatidylinositol transfer protein PDR16-like [Aegilops tauschii subsp. tauschii]	78.2292	10.1653	2.94406	5.78361e-06	7.65017e-05	up
TRITD3Av1G016660	uncharacterized protein At3g49720-like isoform X2 [Aegilops tauschii subsp. tauschii];uncharacterized protein At3g49720-like isoform X1 [Aegilops tauschii subsp. tauschii];hypothetical protein TRIUR3_04706 [Triticum urartu]	2.53627	29.6071	-3.54516	5.78719e-06	7.65086e-05	down
TRITD6Bv1G136820	uncharacterized protein LOC109754379 [Aegilops tauschii subsp. tauschii]	0.878836	10.4647	-3.5738	5.82207e-06	7.69292e-05	down
TRITD2Bv1G242310	unnamed protein product [Triticum aestivum]	32.8749	4.1974	2.96942	5.82691e-06	7.69527e-05	up
TRITD3Av1G039020	protein LOW PSII ACCUMULATION 1, chloroplastic isoform X1 [Aegilops tauschii subsp. tauschii];protein LOW PSII ACCUMULATION 1, chloroplastic isoform X2 [Aegilops tauschii subsp. tauschii];hypothetical protein TRIUR3_32322 [Triticum urartu]	35.3097	4.59048	2.94335	5.83649e-06	7.70387e-05	up
TRITD5Av1G214770	cell differentiation protein RCD1 homolog isoform X2 [Aegilops tauschii subsp. tauschii];cell differentiation protein RCD1 homolog isoform X1 [Aegilops tauschii subsp. tauschii];hypothetical protein BRADI_1g06530v3 [Brachypodium distachyon];hypothetical protein TRIUR3_07682 [Triticum urartu]	6.08389	69.7323	-3.51876	5.84765e-06	7.71302e-05	down
TRITD2Bv1G065910	uncharacterized protein LOC109746707 [Aegilops tauschii subsp. tauschii]	0.77681	9.01555	-3.53678	5.84958e-06	7.71302e-05	down
TRITD7Av1G192070	Receptor-like protein kinase HSL1 [Triticum urartu];receptor-like protein kinase 5 [Aegilops tauschii subsp. tauschii]	16.8342	2.18885	2.94315	5.87449e-06	7.7418e-05	up
TRITD1Bv1G103010	uncharacterized protein LOC109772407 [Aegilops tauschii subsp. tauschii]	161.785	21.1885	2.93272	5.89079e-06	7.7592e-05	up
TRITD3Av1G232400	hypothetical protein TRIUR3_21136 [Triticum urartu];uncharacterized protein LOC109767945 [Aegilops tauschii subsp. tauschii]	12.6542	1.61541	2.96964	5.89724e-06	7.76362e-05	up
TRITD4Bv1G116300	Medium-chain-fatty-acid--CoA ligase [Triticum urartu];acetate/butyrate--CoA ligase AAE7, peroxisomal-like [Aegilops tauschii subsp. tauschii]	25.3473	3.30583	2.93875	5.93015e-06	7.80285e-05	up
TRITD6Bv1G074900	uncharacterized protein LOC109742701 [Aegilops tauschii subsp. tauschii];hypothetical protein TRIUR3_21375 [Triticum urartu]	167.747	21.9772	2.93221	5.93639e-06	7.80696e-05	up
TRITD1Bv1G201580	histone H2B.2 [Aegilops tauschii subsp. tauschii];histone H2B.2-like [Aegilops tauschii subsp. tauschii]	12.8033	146.279	-3.51414	5.9451e-06	7.81431e-05	down
TRITD7Av1G007140	cellulose synthase-like protein D2 [Aegilops tauschii subsp. tauschii];Cellulose synthase-like protein D2 [Triticum urartu]	1.82089	20.8797	-3.51938	5.99661e-06	7.87789e-05	down
TRITD3Bv1G231760	unnamed protein product [Triticum aestivum];ATP-binding cassette, mitochondrial precursor,expressed [Triticum aestivum]	35.5917	4.6569	2.9341	6.00206e-06	7.88093e-05	up
TRITD5Bv1G024760	ent-isokaurene C2-hydroxylase-like [Aegilops tauschii subsp. tauschii]	13.89	1.78765	2.95791	6.0254e-06	7.90743e-05	up
TRITD0Uv1G098210	cytochrome P450 [Triticum aestivum];5-epiaristolochene 1,3-dihydroxylase-like [Aegilops tauschii subsp. tauschii]	7.69581	0.97818	2.9759	6.14181e-06	8.05598e-05	up
TRITD1Av1G027140	hypothetical protein TRIUR3_30853 [Triticum urartu]	41.0444	5.37267	2.93348	6.16734e-06	8.08524e-05	up
TRITD3Av1G185990	Protein SPA1-RELATED 3 [Triticum urartu];unnamed protein product [Triticum aestivum]	22.9562	3.00663	2.93266	6.19135e-06	8.11247e-05	up
TRITD2Av1G278710	hypothetical protein TRIUR3_08218 [Triticum urartu]	73.7555	9.70597	2.92581	6.2127e-06	8.13621e-05	up
TRITD1Bv1G013050	myb-related protein MYBAS2-like [Aegilops tauschii subsp. tauschii]	24.3512	3.14962	2.95074	6.21666e-06	8.13714e-05	up
TRITD1Av1G188160	trifunctional UDP-glucose 4,6-dehydratase/UDP-4-keto-6-deoxy-D-glucose 3,5-epimerase/UDP-4-keto-L-rhamnose-reductase RHM1-like [Aegilops tauschii subsp. tauschii]	17.881	2.30869	2.95328	6.22747e-06	8.14704e-05	up
TRITD2Bv1G176000	unnamed protein product [Triticum aestivum];Protein NLP2 [Triticum urartu]	32.8431	4.32677	2.92423	6.24161e-06	8.16128e-05	up
TRITD5Av1G036280	CSC1-like protein HYP1 [Aegilops tauschii subsp. tauschii]	20.0666	2.62732	2.93314	6.27559e-06	8.20144e-05	up
TRITD6Av1G223680	predicted protein [Hordeum vulgare subsp. vulgare]	98.6067	12.9137	2.93279	6.32546e-06	8.26231e-05	up
TRITD7Av1G236120	copper transport protein ATX1-like [Aegilops tauschii subsp. tauschii]	219.824	29.0281	2.92083	6.33887e-06	8.27551e-05	up
TRITD1Bv1G000820	glycosyltransferase-like At2g41451 [Aegilops tauschii subsp. tauschii];hypothetical protein TRIUR3_27631 [Triticum urartu]	0.887829	10.3691	-3.54587	6.37049e-06	8.30886e-05	down
TRITD3Bv1G053890	unnamed protein product [Triticum aestivum]	40.5044	5.27172	2.94173	6.37104e-06	8.30886e-05	up
TRITD2Bv1G139600	uncharacterized protein LOC109738203 [Aegilops tauschii subsp. tauschii]	7.79049	0.98997	2.97626	6.38422e-06	8.32172e-05	up
TRITD7Bv1G078880	uncharacterized protein LOC109774304 [Aegilops tauschii subsp. tauschii]	19.8276	2.59156	2.93562	6.40816e-06	8.34859e-05	up
TRITD3Bv1G127600	dnaJ homolog subfamily B member 7-like [Aegilops tauschii subsp. tauschii]	14.4935	1.82406	2.99019	6.42429e-06	8.36525e-05	up
TRITD1Av1G024310	prolycopene isomerase, chloroplastic [Aegilops tauschii subsp. tauschii]	19.7303	2.57596	2.93723	6.44861e-06	8.39256e-05	up
TRITD4Bv1G157030	probable serine acetyltransferase 4 [Aegilops tauschii subsp. tauschii]	8.71618	1.10383	2.98118	6.49316e-06	8.44616e-05	up
TRITD2Av1G197880	gamma-glutamyltranspeptidase 1-like [Aegilops tauschii subsp. tauschii]	6.49106	73.3414	-3.4981	6.52175e-06	8.47896e-05	down
TRITD6Av1G187660	ATP synthase delta chain, chloroplastic-like [Aegilops tauschii subsp. tauschii]	193.354	25.6636	2.91345	6.55117e-06	8.51279e-05	up
TRITD3Bv1G028220	unnamed protein product [Triticum aestivum]	11.9995	1.51999	2.98084	6.55678e-06	8.51566e-05	up
TRITD1Av1G176190	kinesin-like protein KIN-10C [Aegilops tauschii subsp. tauschii]	0.578905	6.80267	-3.5547	6.56915e-06	8.52731e-05	down
TRITD5Bv1G176600	aspartyl protease family protein 1-like [Aegilops tauschii subsp. tauschii]	24.6903	3.25208	2.92451	6.58352e-06	8.54101e-05	up
TRITD7Av1G196970	putative GATA transcription factor 22 [Aegilops tauschii subsp. tauschii];GATA transcription factor 21 [Triticum urartu]	14.4398	1.87287	2.94672	6.58651e-06	8.54101e-05	up
TRITD1Bv1G133440	methionine sulfoxide reductase MSRA4.1 [Triticum aestivum x Thinopyrum elongatum]	147.357	19.5733	2.91236	6.60034e-06	8.55452e-05	up
TRITD1Av1G160090	hypothetical protein TRIUR3_34329 [Triticum urartu]	7.79715	1.01721	2.93833	6.61218e-06	8.56544e-05	up
TRITD1Bv1G024420	hypothetical protein TRIUR3_05561 [Triticum urartu]	5.37061	62.3332	-3.53684	6.62882e-06	8.58256e-05	down
TRITD3Bv1G262500	unnamed protein product [Triticum aestivum];putative disease resistance RPP13-like protein 3 [Aegilops tauschii subsp. tauschii]	6.9414	0.905355	2.93867	6.64534e-06	8.59951e-05	up
TRITD4Bv1G149530	protein transport protein Sec61 subunit alpha-like [Aegilops tauschii subsp. tauschii]	3.9546	44.8171	-3.50245	6.67379e-06	8.63187e-05	down
TRITD4Bv1G171350	uncharacterized protein LOC109772137 [Aegilops tauschii subsp. tauschii]	12.7638	1.65368	2.9483	6.69792e-06	8.65861e-05	up
TRITD5Bv1G169550	rhodanese-like domain-containing protein 14, chloroplastic [Aegilops tauschii subsp. tauschii];hypothetical protein TRIUR3_11770 [Triticum urartu]	250.194	33.323	2.90846	6.71016e-06	8.66996e-05	up
TRITD4Bv1G185540	probable signal recognition particle 43 kDa protein, chloroplastic [Aegilops tauschii subsp. tauschii]	23.298	3.06378	2.92682	6.72745e-06	8.68784e-05	up
TRITD1Av1G101150	uncharacterized protein LOC109772407 [Aegilops tauschii subsp. tauschii];hypothetical protein TRIUR3_18665 [Triticum urartu]	124.722	16.6022	2.90927	6.74552e-06	8.70669e-05	up
TRITD4Av1G219350	hypothetical protein TRIUR3_12762 [Triticum urartu]	55.4147	7.32902	2.91858	6.79391e-06	8.76464e-05	up
TRITD2Av1G041560	harpin binding protein 1 [Triticum aestivum]	44.7238	5.92278	2.9167	6.82277e-06	8.79692e-05	up
TRITD1Bv1G168660	predicted protein [Hordeum vulgare subsp. vulgare]	240.477	32.0902	2.90569	6.82595e-06	8.79692e-05	up
TRITD6Bv1G152310	calcium-dependent protein kinase 5 [Aegilops tauschii subsp. tauschii];Calcium-dependent protein kinase 5 [Triticum urartu]	7.79406	1.01108	2.94648	6.83632e-06	8.80575e-05	up
TRITD2Bv1G193620	predicted protein [Hordeum vulgare subsp. vulgare]	44.3086	5.90003	2.90879	6.84206e-06	8.80863e-05	up
TRITD2Av1G010470	sugar transporter ERD6-like 5 [Aegilops tauschii subsp. tauschii]	9.6205	1.24997	2.94421	6.86065e-06	8.82802e-05	up
TRITD3Av1G264850	beta-1,3-glucanase precursor [Triticum aestivum];glucan endo-1,3-beta-glucosidase GIII-like isoform X2 [Aegilops tauschii subsp. tauschii];Glucan endo-1,3-beta-glucosidase GIII [Triticum urartu];glucan endo-1,3-beta-glucosidase GIII-like isoform X1 [Aegilops tauschii subsp. tauschii];Glucan endo-1,3-beta-glucosidase GII [Triticum urartu]	22.1803	2.93804	2.91635	6.89692e-06	8.86807e-05	up
TRITD7Bv1G091520	uncharacterized protein LOC109778470 isoform X3 [Aegilops tauschii subsp. tauschii];uncharacterized protein LOC109778470 isoform X4 [Aegilops tauschii subsp. tauschii];uncharacterized protein LOC109778470 isoform X2 [Aegilops tauschii subsp. tauschii];predicted protein [Hordeum vulgare subsp. vulgare]	49.1856	6.55931	2.90662	6.89884e-06	8.86807e-05	up
TRITD4Av1G177050	BTB/POZ domain-containing protein NPY4-like [Aegilops tauschii subsp. tauschii]	32.0076	4.25048	2.91272	6.92483e-06	8.89691e-05	up
TRITD7Bv1G098250	kinesin-like protein KIN-5C [Aegilops tauschii subsp. tauschii]	1.50973	17.0742	-3.49946	6.95732e-06	8.93408e-05	down
TRITD6Av1G187370	photosynthetic NDH subunit of lumenal location 4, chloroplastic [Aegilops tauschii subsp. tauschii];putative FKBP-type peptidyl-prolyl cis-trans isomerase 4, chloroplastic [Triticum urartu]	18.6606	2.42273	2.94529	6.96968e-06	8.94538e-05	up
TRITD0Uv1G018590	unnamed protein product [Triticum aestivum];Protein SAMHD1-like protein [Triticum urartu]	43.2978	5.78027	2.90509	7.05802e-06	9.05413e-05	up
TRITD4Av1G197740	uncharacterized protein LOC109741734 [Aegilops tauschii subsp. tauschii]	4.87798	55.398	-3.50548	7.06718e-06	9.06124e-05	down
TRITD7Av1G212820	stromal processing peptidase, chloroplastic isoform X2 [Aegilops tauschii subsp. tauschii];stromal processing peptidase, chloroplastic isoform X1 [Aegilops tauschii subsp. tauschii];putative zinc protease pqqL [Triticum urartu]	123.284	16.5397	2.89798	7.08719e-06	9.08225e-05	up
TRITD3Av1G001770	G-type lectin S-receptor-like serine/threonine-protein kinase SD2-5 [Aegilops tauschii subsp. tauschii];receptor-like protein kinase [Triticum aestivum]	3.95895	0.510486	2.95517	7.16667e-06	9.17942e-05	up
TRITD3Bv1G014740		11.995	135.287	-3.49552	7.17077e-06	9.17997e-05	down
TRITD6Bv1G137420	alcohol dehydrogenase-like 6 [Aegilops tauschii subsp. tauschii]	1.32914	15.2984	-3.52482	7.17995e-06	9.18704e-05	down
TRITD6Av1G192830	cyclin-D3-1-like [Aegilops tauschii subsp. tauschii]	2.47037	27.9691	-3.50104	7.18857e-06	9.19337e-05	down
TRITD6Av1G170420	uncharacterized protein LOC109741426 isoform X1 [Aegilops tauschii subsp. tauschii];uncharacterized protein LOC109741426 isoform X2 [Aegilops tauschii subsp. tauschii];GTP pyrophosphokinase [Triticum urartu]	59.3385	7.96588	2.89706	7.2078e-06	9.20903e-05	up
TRITD4Bv1G162960	photosynthetic NDH subunit of subcomplex B 2, chloroplastic [Aegilops tauschii subsp. tauschii]	49.1389	6.56057	2.90497	7.20815e-06	9.20903e-05	up
TRITD3Av1G284150	probable serine/threonine-protein kinase PBL11 [Aegilops tauschii subsp. tauschii];Protein kinase APK1A, chloroplastic [Triticum urartu]	10.2678	1.33641	2.94168	7.2721e-06	9.28357e-05	up
TRITD4Bv1G029310	uncharacterized protein LOC109744700 isoform X3 [Aegilops tauschii subsp. tauschii];uncharacterized protein LOC109744700 isoform X1 [Aegilops tauschii subsp. tauschii]	7.34031	0.96291	2.93037	7.2739e-06	9.28357e-05	up
TRITD6Av1G076620	transcription factor HY5-like [Aegilops tauschii subsp. tauschii]	25.4361	3.32184	2.93682	7.28945e-06	9.29799e-05	up
TRITD2Av1G073890	unnamed protein product [Triticum aestivum];Peptidyl-prolyl cis-trans isomerase CYP37, chloroplastic [Triticum urartu]	23.7791	3.16455	2.90962	7.29261e-06	9.29799e-05	up
TRITD4Bv1G113060	nifU-like protein 1, chloroplastic [Aegilops tauschii subsp. tauschii]	111.72	15.0028	2.89658	7.31877e-06	9.3266e-05	up
TRITD2Av1G008570	Subtilisin-like protease [Triticum urartu]	154.303	20.7543	2.89429	7.34355e-06	9.35343e-05	up
TRITD7Bv1G015290	Codeine O-demethylase [Triticum urartu]	2.025	23.0109	-3.50632	7.34794e-06	9.35427e-05	down
TRITD2Av1G062410	uncharacterized protein LOC109731483 [Aegilops tauschii subsp. tauschii]	24.8772	3.28488	2.92091	7.36015e-06	9.36505e-05	up
TRITD7Av1G153080	60S ribosomal protein L34 [Triticum urartu]	26.0703	291.706	-3.48404	7.36991e-06	9.37272e-05	down
TRITD6Bv1G222320	probable mediator of RNA polymerase II transcription subunit 36b [Aegilops tauschii subsp. tauschii]	2.12321	24.3512	-3.51967	7.43004e-06	9.4444e-05	down
TRITD3Av1G021050	Histone H2B.10 [Triticum urartu]	15.8583	177.477	-3.48433	7.47628e-06	9.4979e-05	down
TRITD2Av1G100980	40S ribosomal protein S12 [Triticum urartu]	19.3614	215.48	-3.4763	7.4797e-06	9.4979e-05	down
TRITD5Av1G026730	E3 ubiquitin protein ligase DRIP2-like [Aegilops tauschii subsp. tauschii]	1.45632	16.4384	-3.49667	7.48518e-06	9.50004e-05	down
TRITD6Bv1G176260	predicted protein, partial [Hordeum vulgare subsp. vulgare]	25.2429	3.33251	2.9212	7.49429e-06	9.5068e-05	up
TRITD3Av1G232630	probable inactive receptor kinase At2g26730 [Aegilops tauschii subsp. tauschii]	5.12543	0.667765	2.94026	7.52603e-06	9.54223e-05	up
TRITD5Bv1G237160	uncharacterized protein LOC109754590 [Aegilops tauschii subsp. tauschii]	0.385635	4.43537	-3.52375	7.53126e-06	9.54403e-05	down
TRITD5Av1G161910	predicted protein [Hordeum vulgare subsp. vulgare]	53.2759	7.12821	2.90187	7.55258e-06	9.56622e-05	up
TRITD3Bv1G024990	hypothetical protein TRIUR3_23788 [Triticum urartu]	1.29079	14.6717	-3.50671	7.59255e-06	9.61199e-05	down
TRITD4Av1G028860	predicted protein [Hordeum vulgare subsp. vulgare];protein NRT1/ PTR FAMILY 8.3-like [Aegilops tauschii subsp. tauschii];Peptide transporter PTR2 [Triticum urartu]	7.27831	0.964509	2.91574	7.64649e-06	9.67539e-05	up
TRITD4Av1G041890	RecName: Full=Fructose-1,6-bisphosphatase, chloroplastic; Short=FBPase; AltName: Full=D-fructose-1,6-bisphosphate 1-phosphohydrolase; Flags: Precursor	285.576	38.7375	2.88207	7.75281e-06	9.80498e-05	up
TRITD5Av1G078780	aldehyde dehydrogenase family 3 member H1-like [Aegilops tauschii subsp. tauschii]	0.715395	8.19746	-3.51836	7.78999e-06	9.84703e-05	down
TRITD7Av1G002900	Putative cysteine-rich receptor-like protein kinase 12 [Triticum urartu];uncharacterized protein LOC109745794 isoform X1 [Aegilops tauschii subsp. tauschii];resistance protein [Hordeum vulgare subsp. vulgare];Cysteine-rich receptor-like protein kinase 41 [Triticum urartu];uncharacterized protein LOC109745794 isoform X2 [Aegilops tauschii subsp. tauschii];dual specificity protein kinase pyk3-like …	11.4831	1.55012	2.88906	7.84973e-06	9.91755e-05	up
TRITD3Bv1G274480	uncharacterized protein LOC109778068 [Aegilops tauschii subsp. tauschii];predicted protein [Hordeum vulgare subsp. vulgare]	18.1493	2.41816	2.90794	7.85666e-06	9.9213e-05	up
TRITD6Av1G093140	high mobility group B protein 9-like isoform X1 [Aegilops tauschii subsp. tauschii];High mobility group B protein 15 [Triticum urartu]	30.8942	4.16067	2.89245	7.90714e-06	9.98003e-05	up
TRITD5Av1G225310	RecName: Full=Photosystem I reaction center subunit II, chloroplastic; AltName: Full=Photosystem I 20 kDa subunit; Short=PSI-D; Flags: Precursor	569.525	77.4601	2.87823	7.91804e-06	9.98876e-05	up
TRITD5Bv1G154890	probable sarcosine oxidase [Aegilops tauschii subsp. tauschii]	4.33555	48.0897	-3.47144	7.93387e-06	0.000100037	down
TRITD4Av1G128150	peptide chain release factor APG3, chloroplastic isoform X1 [Aegilops tauschii subsp. tauschii];Peptide chain release factor 1 [Triticum urartu]	9.48746	1.25909	2.91364	7.95146e-06	0.000100124	up
TRITD4Av1G227210	pheophorbide a oxygenase, chloroplastic [Aegilops tauschii subsp. tauschii];lethal leaf spot1 [Triticum aestivum]	62.933	8.54146	2.88126	7.95149e-06	0.000100124	up
TRITD2Bv1G018210	unnamed protein product [Triticum aestivum]	0.448424	5.17395	-3.52833	7.95272e-06	0.000100124	down
TRITD7Av1G254430	ROP binding kinases 1 [Hordeum vulgare];Receptor-like cytosolic serine/threonine-protein kinase RBK1 [Triticum urartu]	11.9577	1.58935	2.91143	7.98456e-06	0.000100474	up
TRITD3Bv1G220990	uncharacterized protein LOC109771575 [Aegilops tauschii subsp. tauschii];predicted protein, partial [Hordeum vulgare subsp. vulgare]	142.509	19.4062	2.87647	8.03409e-06	0.000101047	up
TRITD4Bv1G085110	predicted protein [Hordeum vulgare subsp. vulgare];ATP-dependent DNA helicase At3g02060, chloroplastic [Aegilops tauschii subsp. tauschii];Transcription-repair-coupling factor [Triticum urartu]	9.3631	1.25212	2.90261	8.05596e-06	0.000101271	up
[truncated: 7,321 more rows]

## Sheet: AtCW_L vs AtCW_G
Table S12 continued. Differentially expressed genes between flag leaf and developing grain tissues.
Gene ID	Description	FPKM.AtCW_L	FPKM.AtCW_G	log2(fold-change)	pval	qval	regulation
TRITD0Uv1G003650	low molecular weight glutenin subunit [Triticum aestivum];low molecular weight glutenin subunit [Triticum turgidum];low molecular weight glutenin [Triticum aestivum];low-molecular-weight glutenin subunit group 3 type II, partial [Triticum aestivum]	0.875332	3264.64	-11.8648	3.45167e-30	8.76378e-26	down
TRITD1Bv1G001870	gamma-gliadin 9 [Triticum aestivum];gamma-gliadin [Triticum aestivum];gamma-gliadin [Triticum dicoccoides]	0.405029	1323.5	-11.674	1.14705e-29	1.45619e-25	down
TRITD4Av1G146230	alpha-L-arabinofuranosidase 1-like [Aegilops tauschii subsp. tauschii];Alpha-L-arabinofuranosidase 1 [Triticum urartu]	0.417665	564.856	-10.4013	1.13567e-25	9.61157e-22	down
TRITD2Av1G038400	(+)-delta-cadinene synthase isozyme C2 [Triticum urartu]	374.61	0.560174	9.3853	3.29259e-24	2.08997e-20	up
TRITD1Bv1G022920	uncharacterized protein LOC109760193 [Aegilops tauschii subsp. tauschii];endosperm transfer cell specific PR60 precursor [Triticum aestivum]	1.25453	781.227	-9.28246	1.74319e-22	8.85189e-19	down
TRITD1Bv1G219480	ADP-glucose pyrophosphorylase large subunit [Triticum urartu]	0.701598	351.789	-8.96985	1.61466e-21	6.83271e-18	down
TRITD2Av1G053920	Sucrose synthase 2 [Triticum urartu];unnamed protein product [Triticum aestivum]	1.81794	846.944	-8.86382	2.44486e-21	8.86786e-18	down
TRITD5Av1G203760	uncharacterized protein LOC109745616 [Aegilops tauschii subsp. tauschii];beta-D-glucan exohydrolase [Triticum aestivum];Lysosomal beta glucosidase [Triticum urartu];cell wall beta-glucosidase [Secale cereale];uncharacterized protein LOC109745612 [Aegilops tauschii subsp. tauschii];uncharacterized protein LOC109745611 [Aegilops tauschii subsp. tauschii];uncharacterized protein LOC109745613 [Aegilo…	0.219283	76.3525	-8.44374	5.89276e-20	1.87022e-16	down
TRITD2Bv1G150570	RNA-binding motif protein, X-linked-like-3 [Aegilops tauschii subsp. tauschii];unnamed protein product [Triticum aestivum]	1046.02	4.79264	7.76987	1.42425e-19	4.01796e-16	up
TRITD6Av1G076230	Protein brittle-1, chloroplastic/amyloplastic [Triticum urartu];ADP-glucose brittle-1 transporter precursor [Triticum aestivum]	0.706035	218.085	-8.27094	2.1324e-19	5.41415e-16	down
TRITD7Av1G051020	Cysteine-rich receptor-like protein kinase 25 [Triticum urartu]	233.057	1.13332	7.68398	2.75885e-19	6.36793e-16	up
TRITD0Uv1G086440	Cysteine-rich receptor-like protein kinase 25 [Triticum urartu]	451.141	2.16775	7.70124	3.07535e-19	6.50692e-16	up
TRITD2Av1G183400	RNA-binding motif protein, X-linked-like-3 [Aegilops tauschii subsp. tauschii]	658.657	3.64488	7.49751	1.00576e-18	1.96434e-15	up
TRITD0Uv1G047970	plasma membrane ATPase 1 [Aegilops tauschii subsp. tauschii];plasma membrane ATPase 1-like protein, partial [Triticum aestivum]	0.313344	70.3206	-7.81006	5.3145e-18	9.63822e-15	down
TRITD0Uv1G125880	hypothetical protein TRIUR3_02760 [Triticum urartu]	172.612	1.14635	7.23434	8.45775e-18	1.43162e-14	up
TRITD7Av1G051030	cysteine-rich receptor-like protein kinase 6 [Sorghum bicolor];hypothetical protein TRIUR3_02760 [Triticum urartu]	164.63	1.16901	7.13779	1.15947e-17	1.83993e-14	up
TRITD0Uv1G099620	unnamed protein product [Triticum aestivum]	68.5648	0.484801	7.14393	1.45627e-17	2.17498e-14	up
TRITD7Bv1G055920	carboxyl-terminal-processing peptidase 3, chloroplastic [Aegilops tauschii subsp. tauschii]	102.913	0.743907	7.11208	1.85706e-17	2.53158e-14	up
TRITD7Av1G246990	alpha-glucosidase isoform X1 [Aegilops tauschii subsp. tauschii];Alpha-glucosidase [Triticum urartu];alpha-glucosidase [Hordeum vulgare subsp. vulgare]	0.332828	65.6777	-7.62448	1.89445e-17	2.53158e-14	down
TRITD2Bv1G155490	1,4-alpha-glucan-branching enzyme 2, chloroplastic/amyloplastic-like [Aegilops tauschii subsp. tauschii];starch branching enzyme IIb [Triticum aestivum]	0.677243	120.761	-7.47827	4.24738e-17	5.39205e-14	down
TRITD5Bv1G207520	putative disease resistance RPP13-like protein 3 [Aegilops tauschii subsp. tauschii]	40.4019	0.319407	6.98288	4.86465e-17	5.8816e-14	up
TRITD3Av1G251870	beta-glucosidase 5-like isoform X1 [Aegilops tauschii subsp. tauschii];Beta-glucosidase 5 [Triticum urartu]	713.931	6.08064	6.87542	5.65269e-17	6.52372e-14	up
TRITD5Av1G241660	cold-responsive LEA/RAB-related COR protein [Triticum aestivum]	526.67	4.48811	6.87465	7.47571e-17	8.25253e-14	up
TRITD7Av1G061960	starch synthase IIa-2 [Triticum aestivum]	0.58147	95.9212	-7.366	9.14745e-17	9.67724e-14	down
TRITD2Bv1G006350	uncharacterized protein LOC109742529 [Aegilops tauschii subsp. tauschii];uncharacterized protein LOC109767595 [Aegilops tauschii subsp. tauschii]	50.3781	0.443558	6.82753	1.10454e-16	1.12177e-13	up
TRITD5Bv1G199600	beta-D-glucan exohydrolase [Triticum aestivum];uncharacterized protein LOC109745616 [Aegilops tauschii subsp. tauschii];uncharacterized protein LOC109745613 [Aegilops tauschii subsp. tauschii];predicted protein [Hordeum vulgare subsp. vulgare];Lysosomal beta glucosidase [Triticum urartu];uncharacterized protein LOC109745611 [Aegilops tauschii subsp. tauschii];beta-D-glucan exohydrolase, isoenzyme…	0.652605	100.259	-7.2633	1.49344e-16	1.44431e-13	down
TRITD6Bv1G159060	CCD-B4 [Triticum aestivum];hypothetical protein TRIUR3_23934 [Triticum urartu];zeaxanthin 7,8(7',8')-cleavage dioxygenase, chromoplastic-like [Aegilops tauschii subsp. tauschii]	832.142	7.85047	6.72791	1.5359e-16	1.44431e-13	up
TRITD3Bv1G244360	beta-glucosidase 5-like isoform X1 [Aegilops tauschii subsp. tauschii];beta-glucosidase 5-like isoform X2 [Aegilops tauschii subsp. tauschii];Beta-glucosidase 5 [Triticum urartu]	286.434	2.76727	6.69359	2.23622e-16	2.02777e-13	up
TRITD6Bv1G132120	predicted protein [Hordeum vulgare subsp. vulgare]	243.605	2.42023	6.65326	2.76483e-16	2.42065e-13	up
TRITD2Bv1G150910	cellulose synthase-like protein H1 [Aegilops tauschii subsp. tauschii]	83.464	0.822594	6.66483	3.21357e-16	2.71975e-13	up
TRITD5Bv1G207510	predicted protein [Hordeum vulgare subsp. vulgare]	34.7416	0.340372	6.67341	3.49468e-16	2.86225e-13	up
TRITD2Av1G191100	ferric reduction oxidase 7, chloroplastic-like [Aegilops tauschii subsp. tauschii];Superoxide-generating NADPH oxidase heavy chain subunit C [Triticum urartu]	446.193	4.71571	6.56405	4.77269e-16	3.78683e-13	up
TRITD1Bv1G174250	tubulin beta-5 chain [Aegilops tauschii subsp. tauschii];beta-tubulin 2, partial [Hordeum vulgare subsp. vulgare];Tubulin beta-5 chain [Dichanthelium oligosanthes]	1.07465	150.069	-7.12561	5.00602e-16	3.8516e-13	down
TRITD3Bv1G030560	unnamed protein product [Triticum aestivum]	219.664	2.3292	6.55932	8.07197e-16	5.88772e-13	up
TRITD1Bv1G066640	MADS box transcription factor [Triticum aestivum];MADS-box transcription factor 58-like isoform X1 [Aegilops tauschii subsp. tauschii];MIKC-type MADS-box transcription factor WM2 [Triticum aestivum]	1.13945	152.22	-7.06167	8.1162e-16	5.88772e-13	down
TRITD2Bv1G034110	subtilisin-like protease SBT4.13 [Aegilops tauschii subsp. tauschii]	0.560228	74.2872	-7.05096	8.4426e-16	5.89701e-13	down
TRITD3Bv1G028170	unnamed protein product [Triticum aestivum]	113.983	1.22523	6.53962	8.59352e-16	5.89701e-13	up
TRITD2Av1G159080	phototropin-2-like [Aegilops tauschii subsp. tauschii];Phototropin-2 [Triticum urartu]	113.553	1.25751	6.49665	9.29195e-16	6.20849e-13	up
TRITD2Bv1G006360	uncharacterized protein LOC109778505 [Aegilops tauschii subsp. tauschii]	44.5695	0.498743	6.48162	1.33093e-15	8.66471e-13	up
TRITD6Av1G062530	seven trans-membrane protein [Triticum aestivum]	389.141	4.64549	6.38832	1.68332e-15	1.06849e-12	up
TRITD6Bv1G216700	bidirectional sugar transporter SWEET13-like [Aegilops tauschii subsp. tauschii];predicted protein [Hordeum vulgare subsp. vulgare]	164.951	1.98439	6.3772	1.83527e-15	1.13653e-12	up
TRITD0Uv1G066850	callose synthase 3-like [Aegilops tauschii subsp. tauschii]	0.168913	20.4634	-6.92062	2.24563e-15	1.35754e-12	down
TRITD2Bv1G070870	anthocyanidin reductase ((2S)-flavan-3-ol-forming)-like isoform X1 [Aegilops tauschii subsp. tauschii]	148.846	1.78367	6.38283	2.33256e-15	1.3773e-12	up
TRITD1Av1G174430	universal stress protein PHOS32-like [Aegilops tauschii subsp. tauschii]	1.75562	208.187	-6.88976	2.59214e-15	1.49578e-12	down
TRITD2Av1G060080	anthocyanidin reductase ((2S)-flavan-3-ol-forming)-like isoform X1 [Aegilops tauschii subsp. tauschii];dihydroflavonol 4-reductase-like isoform X2 [Aegilops tauschii subsp. tauschii]	80.2541	0.951345	6.39846	2.67758e-15	1.49896e-12	up
TRITD1Av1G220730	protein CHUP1, chloroplastic [Aegilops tauschii subsp. tauschii];hypothetical protein TRIUR3_01863 [Triticum urartu]	189.815	2.37818	6.31859	2.71573e-15	1.49896e-12	up
TRITD7Bv1G060710	uncharacterized protein LOC109745074 [Aegilops tauschii subsp. tauschii]	183.203	2.26109	6.34028	2.84666e-15	1.52097e-12	up
TRITD6Bv1G132180	predicted protein [Hordeum vulgare subsp. vulgare]	179.208	2.26317	6.30714	2.9242e-15	1.52097e-12	up
TRITD5Bv1G182110	predicted protein [Hordeum vulgare subsp. vulgare];probable flavin-containing monooxygenase 1 [Aegilops tauschii subsp. tauschii]	72.205	0.888152	6.34515	2.9503e-15	1.52097e-12	up
TRITD2Bv1G161910	aldose 1-epimerase-like [Aegilops tauschii subsp. tauschii];unnamed protein product [Triticum aestivum];Aldose 1-epimerase [Triticum urartu]	0.440773	51.559	-6.87004	2.99522e-15	1.52097e-12	down
TRITD7Bv1G230330	powdery mildew resistance-related protein [Triticum urartu]	109.937	1.40415	6.29084	3.29435e-15	1.64007e-12	up
TRITD3Av1G206030	tubulin beta-2 chain [Aegilops tauschii subsp. tauschii];Tubulin beta-5 chain [Dichanthelium oligosanthes];RecName: Full=Tubulin beta chain; AltName: Full=Beta-tubulin;Tubulin [Macleaya cordata];hypothetical protein B296_00000638 [Ensete ventricosum]	2.04337	225.408	-6.78544	4.14178e-15	2.02231e-12	down
TRITD0Uv1G092440	unnamed protein product [Triticum aestivum]	176.83	2.35838	6.22842	4.97162e-15	2.34962e-12	up
TRITD6Bv1G159250	hypothetical protein BRADI_1g01985v3 [Brachypodium distachyon]	117.216	1.50021	6.28787	4.99723e-15	2.34962e-12	up
TRITD2Bv1G157170	ferric reduction oxidase 7, chloroplastic-like [Aegilops tauschii subsp. tauschii]	450.497	6.07548	6.21237	5.17941e-15	2.36855e-12	up
TRITD6Av1G150370	putative PAP-specific phosphatase, mitochondrial [Aegilops tauschii subsp. tauschii];Putative PAP-specific phosphatase, mitochondrial [Triticum urartu]	104.425	1.36831	6.25393	5.26013e-15	2.36855e-12	up
TRITD7Av1G155670	hypothetical protein TRIUR3_33647 [Triticum urartu]	1.44538	154.83	-6.7431	5.31734e-15	2.36855e-12	down
TRITD6Av1G171740	zeaxanthin 7,8(7',8')-cleavage dioxygenase, chromoplastic-like [Aegilops tauschii subsp. tauschii];CCD-A4 [Triticum aestivum];hypothetical protein TRIUR3_23934 [Triticum urartu]	466.024	6.32349	6.20354	5.4944e-15	2.40522e-12	up
TRITD1Av1G022990	phosphoinositide phospholipase C 2-like [Aegilops tauschii subsp. tauschii];Phosphoinositide phospholipase C 7 [Triticum urartu]	0.527625	57.5058	-6.76805	6.34213e-15	2.72927e-12	down
TRITD7Av1G270470	F-box protein PP2-B11-like [Aegilops tauschii subsp. tauschii];hypothetical protein TRIUR3_01652 [Triticum urartu]	134.961	1.78222	6.24272	6.78254e-15	2.87015e-12	up
TRITD4Av1G253760	predicted protein, partial [Hordeum vulgare subsp. vulgare];Disease resistance protein RPM1 [Triticum urartu];disease resistance protein RPM1-like [Aegilops tauschii subsp. tauschii];disease resistance protein RPM1-like isoform X1 [Aegilops tauschii subsp. tauschii];disease resistance protein RPM1-like isoform X2 [Aegilops tauschii subsp. tauschii];hypothetical protein BRADI_1g50407v3 [Brachypodi…	5.99285	0.0805834	6.21662	7.20233e-15	2.99782e-12	up
TRITD3Bv1G186730	RecName: Full=Tubulin beta chain; AltName: Full=Beta-tubulin;Tubulin beta-5 chain [Dichanthelium oligosanthes]	2.29223	235.484	-6.68273	8.40508e-15	3.44202e-12	down
TRITD2Bv1G234780	unnamed protein product [Triticum aestivum]	322.138	4.64817	6.11487	1.10917e-14	4.47014e-12	up
TRITD6Av1G215280	photosystem II 10 kDa polypeptide, chloroplastic [Aegilops tauschii subsp. tauschii];Photosystem II 10 kDa polypeptide, chloroplastic [Triticum urartu]	1700.39	24.8961	6.0938	1.15943e-14	4.59969e-12	up
TRITD4Bv1G040400	alcohol dehydrogenase ADH1D [Triticum aestivum];alcohol dehydrogenase ADH1 [Triticum monococcum subsp. aegilopoides]	1.58665	156.414	-6.62324	1.34631e-14	5.21413e-12	down
TRITD1Bv1G150100	tubulin beta-1 chain [Aegilops tauschii subsp. tauschii];hypothetical protein B296_00000638 [Ensete ventricosum];hypothetical protein CUMW_076290, partial [Citrus unshiu];RecName: Full=Tubulin beta-1 chain; AltName: Full=Beta-1-tubulin;uncharacterized protein LOC100272336 isoform X1 [Zea mays];beta tubulin 6 [Hordeum vulgare subsp. vulgare]	0.656385	67.3268	-6.68049	1.35539e-14	5.21413e-12	down
TRITD5Av1G153070	putative wall-associated receptor kinase-like 16 [Aegilops tauschii subsp. tauschii]	28.0172	0.397627	6.13876	1.48599e-14	5.63125e-12	up
TRITD7Av1G179890	uncharacterized protein LOC109784095 [Aegilops tauschii subsp. tauschii]	56.1245	0.813401	6.10852	1.54121e-14	5.7546e-12	up
TRITD2Av1G198230	unnamed protein product [Triticum aestivum];Aldose 1-epimerase [Triticum urartu]	0.763581	73.227	-6.58345	1.74195e-14	6.39233e-12	down
TRITD5Av1G160480	cinnamoyl-CoA reductase 1-like [Aegilops tauschii subsp. tauschii];Dihydroflavonol-4-reductase [Triticum urartu];NAD(P)-binding Rossmann-fold superfamily protein [Zea mays]	60.8696	0.896603	6.08511	1.76236e-14	6.39233e-12	up
TRITD3Av1G224210	hypothetical protein PAHAL_5G094900 [Panicum hallii];PREDICTED: triosephosphate isomerase, cytosolic-like [Oryza brachyantha]	1.15545	113.217	-6.61449	1.8356e-14	6.56422e-12	down
TRITD4Av1G157650	NAD(P)H-quinone oxidoreductase subunit T, chloroplastic [Aegilops tauschii subsp. tauschii];hypothetical protein TRIUR3_03738 [Triticum urartu]	173.079	2.62061	6.04539	2.07385e-14	7.3132e-12	up
TRITD6Av1G141970	phenylalanine ammonia-lyase [Aegilops tauschii subsp. tauschii];Phenylalanine ammonia-lyase [Triticum urartu]	0.509098	47.1741	-6.53391	2.69379e-14	9.36923e-12	down
TRITD1Bv1G036980	glutathione-S-transferase 19E50 [Triticum aestivum]	2.34664	216.423	-6.52712	2.82749e-14	9.70135e-12	down
TRITD1Av1G222050	ADP-glucose pyrophosphorylase large subunit [Triticum monococcum]	2.37725	213.655	-6.48984	2.92002e-14	9.88523e-12	down
TRITD0Uv1G022950	unnamed protein product [Triticum aestivum]	94.1186	1.52591	5.94673	3.69716e-14	1.23514e-11	up
TRITD7Av1G082650	carboxyl-terminal-processing peptidase 3, chloroplastic [Aegilops tauschii subsp. tauschii];Carboxyl-terminal-processing protease [Triticum urartu]	60.4029	0.984852	5.93857	4.20507e-14	1.38658e-11	up
TRITD2Bv1G182610	TPA_inf: caleosin [Triticum aestivum]	1.53994	136.129	-6.46596	4.33504e-14	1.41111e-11	down
TRITD7Av1G086060	uncharacterized protein LOC109745074 [Aegilops tauschii subsp. tauschii]	516.096	8.67123	5.89526	4.74848e-14	1.52612e-11	up
TRITD1Bv1G050120	putative glucan 1,3-beta-glucosidase A [Triticum urartu]	127.001	2.16288	5.87574	5.79402e-14	1.83888e-11	up
TRITD7Av1G055190	chaperonin-like RBCX protein 1, chloroplastic [Aegilops tauschii subsp. tauschii];hypothetical protein TRIUR3_06178 [Triticum urartu]	89.8872	1.46135	5.94274	5.94656e-14	1.86399e-11	up
TRITD1Bv1G219340	LRR receptor-like serine/threonine-protein kinase GSO1 [Aegilops tauschii subsp. tauschii]	23.3873	0.389491	5.90799	6.40411e-14	1.98293e-11	up
TRITD1Bv1G012590	myosin-12-like isoform X3 [Aegilops tauschii subsp. tauschii]	73.6783	1.28668	5.83952	7.56341e-14	2.31367e-11	up
TRITD6Av1G217900	Bidirectional sugar transporter SWEET13 [Triticum urartu]	205.055	3.58743	5.83692	7.89701e-14	2.37285e-11	up
TRITD1Av1G001740	E3 ubiquitin-protein ligase ORTHRUS 2-like [Aegilops tauschii subsp. tauschii]	0.9047	73.8789	-6.35158	7.98633e-14	2.37285e-11	down
TRITD6Bv1G213690	photosystem II 10 kDa polypeptide, chloroplastic [Aegilops tauschii subsp. tauschii];Photosystem II 10 kDa polypeptide, chloroplastic [Triticum urartu]	5437.78	97.2077	5.8058	8.03723e-14	2.37285e-11	up
TRITD7Bv1G124970	hypothetical protein TRIUR3_07382 [Triticum urartu]	95.4221	1.63676	5.86541	8.56621e-14	2.49996e-11	up
TRITD2Bv1G263260	uncharacterized protein LOC109747355 [Aegilops tauschii subsp. tauschii]	85.4178	1.49069	5.84049	8.92194e-14	2.57418e-11	up
TRITD3Av1G163370	tryptophan aminotransferase related 3 [Triticum aestivum]	70.829	1.24329	5.83211	9.19328e-14	2.62267e-11	up
TRITD7Av1G074480	phosphatidylinositol 4-kinase gamma 5-like [Aegilops tauschii subsp. tauschii]	0.904637	72.6354	-6.32719	9.87316e-14	2.78533e-11	down
TRITD3Bv1G228870	unnamed protein product [Triticum aestivum]	31.2182	0.554165	5.81593	1.0437e-13	2.91205e-11	up
TRITD0Uv1G030600	GDSL esterase/lipase APG isoform X1 [Aegilops tauschii subsp. tauschii]	1.19718	96.0349	-6.32585	1.07925e-13	2.97849e-11	down
TRITD0Uv1G032830	flavonoid O-methyltransferase-like protein Os11g0303600 [Aegilops tauschii subsp. tauschii];putative O-methyltransferase 2 [Triticum urartu]	59.8577	1.05147	5.83105	1.1047e-13	3.01594e-11	up
TRITD3Av1G233620	tropinone reductase homolog At2g29150-like isoform X4 [Aegilops tauschii subsp. tauschii];unnamed protein product [Triticum aestivum];tropinone reductase homolog At5g06060-like isoform X3 [Aegilops tauschii subsp. tauschii];tropinone reductase homolog At5g06060-like isoform X1 [Aegilops tauschii subsp. tauschii];hypothetical protein BRADI_4g11360v3 [Brachypodium distachyon]	60.2133	1.07742	5.80442	1.15777e-13	3.12722e-11	up
TRITD6Bv1G026730	putative disease resistance RPP13-like protein 3 isoform X1 [Aegilops tauschii subsp. tauschii];putative disease resistance RPP13-like protein 3 isoform X2 [Aegilops tauschii subsp. tauschii];putative disease resistance RPP13-like protein 3 isoform X3 [Aegilops tauschii subsp. tauschii];mitogen-activated protein kinase kinase 2-like [Aegilops tauschii subsp. tauschii];mitogen-activated protein ki…	20.014	0.354006	5.82109	1.1767e-13	3.12761e-11	up
TRITD7Av1G167720	hypothetical protein TRIUR3_07382 [Triticum urartu]	86.7515	1.51011	5.84416	1.18255e-13	3.12761e-11	up
TRITD2Bv1G134130	phototropin-2-like [Aegilops tauschii subsp. tauschii];Phototropin-2 [Triticum urartu]	106.785	1.98742	5.74768	1.33268e-13	3.48831e-11	up
TRITD1Av1G118520	hypothetical protein TRIUR3_29795 [Triticum urartu]	2.1913	173.214	-6.30463	1.40079e-13	3.62918e-11	down
TRITD6Bv1G159260	putative receptor-like protein kinase [Panicum miliaceum];PREDICTED: probable LRR receptor-like serine/threonine-protein kinase At3g47570 isoform X1 [Oryza brachyantha]	39.5863	0.724799	5.77128	1.51361e-13	3.88186e-11	up
TRITD7Av1G207880	uncharacterized protein LOC109751649 [Aegilops tauschii subsp. tauschii];predicted protein [Hordeum vulgare subsp. vulgare];hypothetical protein TRIUR3_19327 [Triticum urartu]	1324.53	25.5247	5.69744	1.67259e-13	4.2467e-11	up
TRITD2Av1G139050	predicted protein [Hordeum vulgare subsp. vulgare]	159.894	3.02596	5.72358	2.00735e-13	5.0462e-11	up
TRITD5Av1G186110	plasma membrane intrinsic protein PIP2;7 [Hordeum vulgare]	82.9636	1.56393	5.72923	2.06244e-13	5.13386e-11	up
TRITD0Uv1G141180	unnamed protein product [Triticum aestivum]	3473.03	68.7777	5.65811	2.19853e-13	5.41949e-11	up
TRITD2Bv1G046880	uncharacterized protein LOC109744178 [Aegilops tauschii subsp. tauschii]	177.971	3.52386	5.65835	2.43025e-13	5.93308e-11	up
TRITD3Av1G252280	beta-glucosidase 5-like [Aegilops tauschii subsp. tauschii]	54.9481	1.06255	5.69247	2.66737e-13	6.44995e-11	up
TRITD6Av1G218000	Bidirectional sugar transporter SWEET13 [Triticum urartu]	157.829	3.13992	5.65149	2.73142e-13	6.50826e-11	up
TRITD7Av1G270680	hypothetical protein TRIUR3_12849 [Triticum urartu];F-box protein PP2-B11-like [Aegilops tauschii subsp. tauschii]	66.9281	1.2918	5.69515	2.74275e-13	6.50826e-11	up
TRITD4Av1G261500	monocopper oxidase-like protein SKU5 [Aegilops tauschii subsp. tauschii];predicted protein [Hordeum vulgare subsp. vulgare]	0.528062	38.7565	-6.19759	2.84834e-13	6.60695e-11	down
TRITD4Bv1G199760	probable apyrase 3 [Aegilops tauschii subsp. tauschii];Nucleoside-triphosphatase [Triticum urartu]	40.0217	0.776803	5.68709	2.85417e-13	6.60695e-11	up
TRITD5Av1G127640	FT-interacting protein 1-like [Aegilops tauschii subsp. tauschii];Multiple C2 and transmembrane domain-containing protein 1 [Triticum urartu]	0.987554	70.5363	-6.15836	2.8624e-13	6.60695e-11	down
TRITD1Bv1G046830	peroxidase A2-like [Aegilops tauschii subsp. tauschii]	65.9837	1.31141	5.65292	3.46073e-13	7.91602e-11	up
TRITD4Bv1G040940	uncharacterized aarF domain-containing protein kinase At4g31390, chloroplastic [Aegilops tauschii subsp. tauschii]	210.811	4.43266	5.57163	3.99169e-13	9.04902e-11	up
TRITD5Av1G228450	hypothetical protein TRIUR3_01934 [Triticum urartu]	24.3131	0.484224	5.64991	4.31765e-13	9.57599e-11	up
TRITD3Bv1G258620	Hexokinase-3 [Triticum urartu];hexokinase-3-like [Aegilops tauschii subsp. tauschii]	0.827002	57.6793	-6.12402	4.32092e-13	9.57599e-11	down
TRITD5Bv1G100800	predicted protein [Hordeum vulgare subsp. vulgare];DNA-binding protein SMUBP-2-like isoform X2 [Aegilops tauschii subsp. tauschii]	37.0084	0.762701	5.60059	4.33729e-13	9.57599e-11	up
TRITD0Uv1G018110	unnamed protein product [Triticum aestivum]	28.2214	0.587108	5.58702	4.45526e-13	9.75164e-11	up
TRITD3Bv1G185270	nucleotide pyrophosphatase/phosphodiesterase-like [Aegilops tauschii subsp. tauschii]	30.3924	0.619861	5.61563	4.4963e-13	9.75735e-11	up
TRITD7Bv1G173950	uncharacterized protein LOC109759359 [Aegilops tauschii subsp. tauschii]	0.747923	51.7999	-6.11391	4.57234e-13	9.83827e-11	down
TRITD1Av1G206210	histone H2B.2 [Aegilops tauschii subsp. tauschii];histone H2B.2-like [Aegilops tauschii subsp. tauschii]	3.66589	249.238	-6.08722	4.92198e-13	1.05016e-10	down
TRITD7Av1G003500	receptor kinase-like protein Xa21 [Aegilops tauschii subsp. tauschii]	28.1452	0.573499	5.61695	5.2732e-13	1.11572e-10	up
TRITD1Av1G185690	beta-tubulin 2, partial [Hordeum vulgare subsp. vulgare];tubulin beta-5 chain [Aegilops tauschii subsp. tauschii];Tubulin beta-5 chain [Dichanthelium oligosanthes]	2.46756	163.769	-6.05243	5.40607e-13	1.13385e-10	down
TRITD1Av1G221670	LRR receptor-like serine/threonine-protein kinase GSO1 [Aegilops tauschii subsp. tauschii]	16.2922	0.334151	5.60754	5.44821e-13	1.13385e-10	up
TRITD4Bv1G183290	Calcium-dependent protein kinase isoform 11 [Triticum urartu];calcium-dependent protein kinase [Triticum aestivum]	0.87982	59.357	-6.07606	5.66267e-13	1.16072e-10	down
TRITD7Bv1G013660	probable LRR receptor-like serine/threonine-protein kinase At5g10290 isoform X2 [Aegilops tauschii subsp. tauschii];probable LRR receptor-like serine/threonine-protein kinase At5g10290 isoform X3 [Aegilops tauschii subsp. tauschii];probable LRR receptor-like serine/threonine-protein kinase At5g10290 isoform X1 [Aegilops tauschii subsp. tauschii]	22.0813	0.447633	5.62437	5.70188e-13	1.16072e-10	up
TRITD7Bv1G161680	predicted protein [Hordeum vulgare subsp. vulgare];uncharacterized protein LOC109751649 [Aegilops tauschii subsp. tauschii]	991.07	21.6523	5.51639	5.71445e-13	1.16072e-10	up
TRITD7Av1G201000	uncharacterized protein LOC109776862 [Aegilops tauschii subsp. tauschii]	108.907	2.34559	5.537	5.83449e-13	1.1757e-10	up
TRITD2Bv1G065410	sucrose synthase type 2-2 [Triticum polonicum];unnamed protein product [Triticum aestivum]	13.9126	901.984	-6.01863	6.02429e-13	1.20438e-10	down
TRITD4Av1G163980	Aspartic proteinase Asp1 [Triticum urartu]	0.70471	47.4076	-6.07194	6.53051e-13	1.29539e-10	down
TRITD2Av1G271350	unnamed protein product [Triticum aestivum];Farnesyl pyrophosphate synthase [Triticum urartu]	61.2784	1.34603	5.5086	7.26066e-13	1.42906e-10	up
TRITD2Av1G291290	Protein SYM1 [Triticum urartu]	88.4029	1.91835	5.52615	7.9386e-13	1.55047e-10	up
TRITD5Bv1G176040	probable aquaporin PIP2-7 [Aegilops tauschii subsp. tauschii];predicted protein [Hordeum vulgare subsp. vulgare]	103.249	2.286	5.49716	8.05128e-13	1.56047e-10	up
TRITD7Bv1G230460	powdery mildew resistance-related protein [Triticum urartu]	22.4358	0.494633	5.5033	8.14636e-13	1.56694e-10	up
TRITD2Bv1G141460	heavy metal-associated isoprenylated plant protein 7 [Aegilops tauschii subsp. tauschii]	2.89689	183.909	-5.98834	8.53114e-13	1.62861e-10	down
TRITD0Uv1G001350	protein STRUBBELIG-RECEPTOR FAMILY 5-like [Aegilops tauschii subsp. tauschii];nodulation receptor kinase-like [Aegilops tauschii subsp. tauschii]	13.5113	0.296818	5.50844	9.0198e-13	1.70905e-10	up
TRITD2Av1G036960	chloroplast ferredoxin-dependent glutamate synthase [Triticum aestivum]	576.183	13.2765	5.43958	9.43234e-13	1.77398e-10	up
TRITD3Bv1G135110	unnamed protein product [Triticum aestivum]	27.7917	0.598202	5.53788	9.90742e-13	1.84963e-10	up
TRITD2Av1G120540	photosystem II protein D1 (chloroplast) [Triticum aestivum];Photosynthetic reaction centre, L/M [Corchorus olitorius]	2513.7	58.4018	5.42765	1.0184e-12	1.88738e-10	up
TRITD2Bv1G208090	APO protein 1, chloroplastic [Aegilops tauschii subsp. tauschii]	35.2694	0.771709	5.51421	1.03365e-12	1.89525e-10	up
TRITD2Bv1G066160	protein argonaute 14-like [Aegilops tauschii subsp. tauschii];unnamed protein product [Triticum aestivum];Protein argonaute 14 [Triticum urartu]	0.350418	22.3826	-5.99716	1.03757e-12	1.89525e-10	down
TRITD1Bv1G096750	acyltransferase-like protein At1g54570, chloroplastic [Aegilops tauschii subsp. tauschii]	155.582	3.62239	5.42459	1.12095e-12	2.03292e-10	up
TRITD7Bv1G031600	chaperonin-like RBCX protein 1, chloroplastic [Aegilops tauschii subsp. tauschii]	130.3	3.00009	5.44069	1.24354e-12	2.23925e-10	up
TRITD2Bv1G158920	zeaxanthin epoxidase, chloroplastic [Aegilops tauschii subsp. tauschii];Zeaxanthin epoxidase, chloroplastic [Triticum urartu];unnamed protein product [Triticum aestivum]	290.976	6.91728	5.39455	1.29012e-12	2.30677e-10	up
TRITD4Bv1G107650	probable leucine-rich repeat receptor-like protein kinase At5g49770 [Aegilops tauschii subsp. tauschii];predicted protein, partial [Hordeum vulgare subsp. vulgare]	19.9423	0.459544	5.43948	1.56282e-12	2.77482e-10	up
TRITD5Av1G226340	chaperonin-like RbcX protein 2, chloroplastic [Aegilops tauschii subsp. tauschii]	358.605	8.71906	5.36208	1.74842e-12	3.0828e-10	up
TRITD3Av1G025660	hypothetical protein TRIUR3_19478 [Triticum urartu];unnamed protein product [Triticum aestivum];Histone H2B.1 [Triticum urartu];Histone H2B.10 [Triticum urartu]	1.13902	69.3324	-5.92767	1.91861e-12	3.35955e-10	down
TRITD3Bv1G167080	unnamed protein product [Triticum aestivum];Chaperone protein DnaJ [Triticum urartu]	354.076	8.74167	5.34001	1.96808e-12	3.42258e-10	up
TRITD6Av1G006910	serine carboxypeptidase 3 [Aegilops tauschii subsp. tauschii];RecName: Full=Serine carboxypeptidase 3; AltName: Full=CP-MIII; AltName: Full=Serine carboxypeptidase III; Flags: Precursor	3.08097	177.437	-5.84778	2.04155e-12	3.52618e-10	down
TRITD2Av1G026890	ricin B-like lectin R40G3 [Aegilops tauschii subsp. tauschii]	511.164	12.7034	5.3305	2.12841e-12	3.65138e-10	up
TRITD1Av1G035120	1-aminocyclopropane-1-carboxylate oxidase-like [Aegilops tauschii subsp. tauschii];hypothetical protein TRIUR3_19025 [Triticum urartu]	134.896	3.37384	5.32131	2.48567e-12	4.23564e-10	up
TRITD3Bv1G241370	predicted protein [Hordeum vulgare subsp. vulgare];unnamed protein product [Triticum aestivum]	19.1665	0.470684	5.34769	2.50836e-12	4.24582e-10	up
TRITD0Uv1G107340	heat shock protein 101 [Triticum turgidum subsp. durum]	24.0851	0.597706	5.33256	2.67946e-12	4.50539e-10	up
TRITD3Bv1G007460	rust resistance kinase Lr10 isoform X2 [Brachypodium distachyon]	25.1622	0.617654	5.34831	2.71342e-12	4.53235e-10	up
TRITD6Av1G059350	shewanella-like protein phosphatase 1 [Aegilops tauschii subsp. tauschii]	66.2418	1.64812	5.32885	2.73119e-12	4.53235e-10	up
TRITD1Bv1G106010	uncharacterized protein LOC109740951 [Aegilops tauschii subsp. tauschii];uncharacterized protein LOC109736487 isoform X3 [Aegilops tauschii subsp. tauschii]	1.77505	98.4143	-5.79294	2.93527e-12	4.83938e-10	down
TRITD3Bv1G118360	vacuolar processing enzyme 4 [Aegilops speltoides];Vacuolar-processing enzyme [Triticum urartu]	907.545	23.6471	5.26223	3.08323e-12	5.05053e-10	up
TRITD2Av1G183880	cellulose synthase-like protein H1 [Aegilops tauschii subsp. tauschii];Cellulose synthase-like protein H1 [Triticum urartu]	117.659	3.09687	5.24766	3.60431e-12	5.86624e-10	up
TRITD2Av1G288960	choline transporter-like protein 2 [Aegilops tauschii subsp. tauschii]	0.593614	32.9183	-5.79322	3.73628e-12	6.04231e-10	down
TRITD4Av1G183420	endoglucanase 10 [Aegilops tauschii subsp. tauschii];endo-1,4-beta-glucanase Cel1 [Hordeum vulgare subsp. vulgare];Endoglucanase 10 [Triticum urartu]	1.41529	77.1168	-5.76788	3.79599e-12	6.10001e-10	down
TRITD7Av1G050140	putative ubiquitin-like-specific protease 1B [Aegilops tauschii subsp. tauschii]	43.1838	1.12396	5.26382	4.00103e-12	6.38907e-10	up
TRITD4Av1G249300	7-deoxyloganetin glucosyltransferase-like isoform X1 [Aegilops tauschii subsp. tauschii];UDP-glycosyltransferase 85A2 [Triticum urartu];7-deoxyloganetin glucosyltransferase-like [Aegilops tauschii subsp. tauschii]	21.2886	0.550902	5.27214	4.10106e-12	6.50787e-10	up
TRITD7Bv1G114750	predicted protein [Hordeum vulgare subsp. vulgare];Transaldolase [Triticum urartu];uncharacterized protein LOC109781006 [Aegilops tauschii subsp. tauschii]	0.686235	38.4835	-5.80939	4.35602e-12	6.86953e-10	down
TRITD6Bv1G104990	uncharacterized protein LOC109774684 isoform X9 [Aegilops tauschii subsp. tauschii];uncharacterized protein LOC109774684 isoform X8 [Aegilops tauschii subsp. tauschii];uncharacterized protein LOC109774684 isoform X2 [Aegilops tauschii subsp. tauschii];uncharacterized protein LOC109774684 isoform X7 [Aegilops tauschii subsp. tauschii]	244.95	6.61823	5.2099	4.5023e-12	7.05638e-10	up
TRITD6Bv1G035170	hypothetical protein TRIUR3_21742 [Triticum urartu]	127.313	3.41266	5.22134	4.77238e-12	7.43379e-10	up
TRITD6Av1G213430	bifunctional nuclease-like [Aegilops tauschii subsp. tauschii];hypothetical protein TRIUR3_15917 [Triticum urartu]	307.561	8.31731	5.20861	4.80216e-12	7.43457e-10	up
TRITD7Bv1G134300	GDSL esterase/lipase At5g45910-like [Aegilops tauschii subsp. tauschii]	2.47686	130.854	-5.7233	5.1481e-12	7.92183e-10	down
TRITD2Bv1G050920	uncharacterized protein LOC109758064 [Aegilops tauschii subsp. tauschii]	174.34	4.73831	5.20139	5.63635e-12	8.6209e-10	up
TRITD2Av1G036680	uncharacterized protein LOC109744178 [Aegilops tauschii subsp. tauschii];putative complex I intermediate-associated protein 30 [Triticum urartu]	161.947	4.50183	5.16886	5.83526e-12	8.87169e-10	up
TRITD4Av1G261370	6-fructosyltransferase, partial [Leymus chinensis]	60.8331	1.66441	5.19178	6.01297e-12	9.08746e-10	up
TRITD2Bv1G234550	ribulose bisphosphate carboxylase/oxygenase activase, chloroplastic [Aegilops tauschii subsp. tauschii];Ribulose bisphosphate carboxylase/oxygenase activase, chloroplastic [Triticum urartu]	53.0166	1.45451	5.18784	6.54786e-12	9.83729e-10	up
TRITD3Bv1G228750	UFG1 [Triticum aestivum]	1.66911	89.7057	-5.74805	6.63022e-12	9.90242e-10	down
TRITD2Av1G193300	predicted protein [Hordeum vulgare subsp. vulgare];Zeaxanthin epoxidase, chloroplastic [Triticum urartu]	347.322	9.84918	5.14013	6.96545e-12	1.03423e-09	up
TRITD3Av1G185020	uncharacterized protein LOC109734729 [Aegilops tauschii subsp. tauschii];Chaperone protein DnaJ [Triticum urartu]	214.071	6.02303	5.15145	7.06525e-12	1.03712e-09	up
TRITD1Av1G092030	acyltransferase-like protein At1g54570, chloroplastic [Aegilops tauschii subsp. tauschii]	37.2604	0.995455	5.22615	7.06662e-12	1.03712e-09	up
TRITD2Av1G025880	subtilisin-like protease SBT1.6 [Aegilops tauschii subsp. tauschii];Subtilisin-like protease [Triticum urartu]	0.243022	12.6213	-5.69863	7.37276e-12	1.07583e-09	down
TRITD4Av1G189520	hypothetical protein TRIUR3_19478 [Triticum urartu];histone H2B.2-like [Zea mays];Histone H2B.10 [Triticum urartu]	5.20124	264.735	-5.66955	7.4812e-12	1.08541e-09	down
TRITD7Av1G235420	hypothetical protein TRIUR3_11524 [Triticum urartu];pentatricopeptide repeat-containing protein At2g01390-like isoform X1 [Aegilops tauschii subsp. tauschii]	0.662932	34.0726	-5.68361	7.68188e-12	1.10196e-09	down
TRITD6Bv1G051500	PM21 [Dasypyrum villosum]	12.8988	0.351541	5.1974	7.68202e-12	1.10196e-09	up
TRITD5Av1G159440	predicted protein [Hordeum vulgare subsp. vulgare];putative FKBP-type peptidyl-prolyl cis-trans isomerase 1, chloroplastic [Triticum urartu]	156.612	4.4164	5.14818	8.004e-12	1.14169e-09	up
TRITD5Av1G220870	histone H1 [Triticum aestivum];Histone H1 [Triticum urartu]	1.12265	58.6537	-5.70725	8.0654e-12	1.14402e-09	down
TRITD4Av1G015050	J domain-containing protein required for chloroplast accumulation response 1-like isoform X1 [Aegilops tauschii subsp. tauschii];Auxilin-related protein 2 [Triticum urartu]	28.65	0.79335	5.17443	8.22255e-12	1.15984e-09	up
TRITD2Av1G108620	protein CURVATURE THYLAKOID 1B, chloroplastic-like isoform X2 [Aegilops tauschii subsp. tauschii];hypothetical protein TRIUR3_30562 [Triticum urartu]	214.537	6.12822	5.12962	9.19189e-12	1.2894e-09	up
TRITD7Bv1G144820	uncharacterized protein LOC109776862 [Aegilops tauschii subsp. tauschii]	177.93	5.16046	5.10767	9.48707e-12	1.3235e-09	up
TRITD3Bv1G235180	unnamed protein product [Triticum aestivum];hypothetical protein TRIUR3_05973 [Triticum urartu]	112.016	3.25004	5.10711	9.89718e-12	1.36571e-09	up
TRITD6Bv1G158650	uncharacterized methyltransferase At1g78140, chloroplastic-like [Aegilops tauschii subsp. tauschii]	29.0991	0.804502	5.17674	9.89725e-12	1.36571e-09	up
TRITD4Av1G025620	allene oxide synthase 2-like [Aegilops tauschii subsp. tauschii]	2.06058	101.2	-5.61802	9.97935e-12	1.3696e-09	down
TRITD1Bv1G047310	1-aminocyclopropane-1-carboxylate oxidase-like [Aegilops tauschii subsp. tauschii];hypothetical protein TRIUR3_19025 [Triticum urartu]	45.1405	1.26983	5.15171	1.02151e-11	1.39442e-09	up
TRITD6Av1G219130	uncharacterized protein LOC109748852 [Aegilops tauschii subsp. tauschii]	15.3111	0.431086	5.15046	1.03566e-11	1.40618e-09	up
TRITD6Bv1G041290	acyltransferase-like protein At1g54570, chloroplastic isoform X1 [Aegilops tauschii subsp. tauschii]	26.4976	0.751377	5.14018	1.0562e-11	1.42643e-09	up
[truncated: 9,175 more rows]

## Sheet: AtWC_L vs AtWC_G
Table S12 continued. Differentially expressed genes between flag leaf and developing grain tissues.
[truncated: 9,650 more rows]

## Sheet: AtWW_L vs AtWW_G
Table S12 continued. Differentially expressed genes between flag leaf and developing grain tissues.
[truncated: 9,495 more rows]
