# Supplementary material for: Small RNAs and their targets are associated with the transgenerational effects of water-deficit stress in durum wheat
Source: Sci Rep. 2021 Feb 11;11:3613. doi: 10.1038/s41598-021-83074-7 (PMC7878867; doi:10.1038/s41598-021-83074-7)
Supplement: Supplementary file 18 — Supplementary Table 13. [file 41598_2021_83074_MOESM18_ESM.xlsx]

## Sheet: Table S13
Small RNAs and their targets are associated with the transgenerational effects of water-deficit stress in durum wheat
Haipei Liu1*, Amanda J. Able1, Jason A. Able1
1 School of Agriculture, Food & Wine, Waite Research Institute, The University of Adelaide, Urrbrae, SA, Australia
Table S13. Target transcripts identified via degradome sequencing in the flag leaf of DBA Artemis.
miRNA Query	Transcript	TSlice	Paired	mRNA & miRNA matched sequence
aly-miR164a-5p_L+2	TRITD1Av1G048260.1	87	4-8,97-93;10-12,87-85;14-22,83-75	CGCGCGUGCCGUGCCCCAGUCUCCGGU&AAUGGAGA----AGCAGGGCACGUGCA
aly-miR164a-5p_L+2	TRITD1Av1G134090.1	271	4-7,282-279;9-16,272-265;18-22,263-259	CGCGCGCGCCCUGCUCGGCUGCUCCGCU&AAUGGAG-----AAGCAGGGCACGUGCA
aly-miR164a-5p_L+2	TRITD1Av1G142260.2	331	4-6,337-335;9-16,332-325;18-22,323-319	CGCGCGCGCCCUGCUCAUCCUCU&AAUGGAGAAGCAGGGCACGUGCA
aly-miR164a-5p_L+2	TRITD1Av1G142260.3	331	4-6,337-335;9-16,332-325;18-22,323-319	CGCGCGCGCCCUGCUCAUCCUCU&AAUGGAGAAGCAGGGCACGUGCA
aly-miR164a-5p_L+2	TRITD1Av1G159510.1	38	4-7,44-41;9-13,39-35;14-16,33-31;18-22,30-26	CGCACG-GCCUCUGCUCCUCCCCG&AAUGGAGAAGCAG-GGCACGUGCA
aly-miR164a-5p_L+2	TRITD1Av1G161630.10	178	2-8,188-182;9-13,179-175;14-16,173-171;18-22,170-166	GGCGCG-GCCGCUGCUCCUCUCCGUC&AAUGGAGA--AGCAG-GGCACGUGCA
aly-miR164a-5p_L+2	TRITD1Av1G161630.2	295	2-8,305-299;9-13,296-292;14-16,290-288;18-22,287-283	GGCGCG-GCCGCUGCUCCUCUCCGUC&AAUGGAGA--AGCAG-GGCACGUGCA
aly-miR164a-5p_L+2	TRITD1Av1G176390.10	796	2-8,807-801;10-21,796-785	CCCGCGUGCUCUGCGUCGUCUCCGUA&AAUGGAGA---AGCAGGGCACGUGCA
aly-miR164a-5p_L+2	TRITD1Av1G176390.11	796	2-8,807-801;10-21,796-785	CCCGCGUGCUCUGCGUCGUCUCCGUA&AAUGGAGA---AGCAGGGCACGUGCA
aly-miR164a-5p_L+2	TRITD1Av1G176390.5	706	2-8,717-711;10-21,706-695	CCCGCGUGCUCUGCGUCGUCUCCGUA&AAUGGAGA---AGCAGGGCACGUGCA
aly-miR164a-5p_L+2	TRITD1Av1G176390.7	796	2-8,807-801;10-21,796-785	CCCGCGUGCUCUGCGUCGUCUCCGUA&AAUGGAGA---AGCAGGGCACGUGCA
aly-miR164a-5p_L+2	TRITD1Bv1G030900.3	219	2-12,227-217;13-16,210-207;17-20,205-202;21-22,199-198	CGCCAGCGUCGCCCUUCUCCUGCUUCUCCAUC&AAUGGAGAAGCA------GGGC-ACGU--GCA
aly-miR164a-5p_L+2	TRITD1Bv1G030900.5	96	2-12,104-94;13-16,87-84;17-20,82-79;21-22,76-75	CGCCAGCGUCGCCCUUCUCCUGCUUCUCCAUC&AAUGGAGAAGCA------GGGC-ACGU--GCA
aly-miR164a-5p_L+2	TRITD1Bv1G039630.4	189	2-5,197-194;7-11,192-188;13-22,186-177	GGCGCGUGUCCCGCUUCGCCGUC&AAUGGAGAAGCAGGGCACGUGCA
aly-miR164a-5p_L+2	TRITD1Bv1G116260.1	1416	2-7,1427-1422;10-11,1416-1415;13-22,1413-1404	CGCACGUGCUCCGCGACGGCUCCGUG&AAUGGAG---AAGCAGGGCACGUGCA
aly-miR164a-5p_L+2	TRITD1Bv1G147950.2	460	2-8,470-464;9-13,461-457;14-16,455-453;18-22,452-448	CGCGCG-GCCGCUGCUCCUCUCCGUC&AAUGGAGA--AGCAG-GGCACGUGCA
aly-miR164a-5p_L+2	TRITD1Bv1G147950.6	295	2-8,305-299;9-13,296-292;14-16,290-288;18-22,287-283	CGCGCG-GCCGCUGCUCCUCUCCGUC&AAUGGAGA--AGCAG-GGCACGUGCA
aly-miR164a-5p_L+2	TRITD1Bv1G147950.8	295	2-8,305-299;9-13,296-292;14-16,290-288;18-22,287-283	CGCGCG-GCCGCUGCUCCUCUCCGUC&AAUGGAGA--AGCAG-GGCACGUGCA
aly-miR164a-5p_L+2	TRITD2Av1G042800.1	585	5-10,590-585;13-23,582-572	UGCAUGUGCCCCUCUUCUCGACA&AAUGGAGAAGCAGGGCACGUGCA
aly-miR164a-5p_L+2	TRITD2Av1G042800.3	585	5-10,590-585;13-23,582-572	UGCAUGUGCCCCUCUUCUCGACA&AAUGGAGAAGCAGGGCACGUGCA
aly-miR164a-5p_L+2	TRITD2Av1G060090.1	219	3-11,226-218;13-22,207-198	AGCGCGUGCCCGUCCAGACCGGCUUCUCCAAG&AAUGGAGAAGC---------AGGGCACGUGCA
aly-miR164a-5p_L+2	TRITD2Av1G069660.3	189	4-7,195-192;10-21,189-178	CCUACGUGCCCUGCGCCUCCUGC&AAUGGAGAAGCAGGGCACGUGCA
aly-miR164a-5p_L+2	TRITD2Av1G087680.14	253	3-7,260-256;9-12,254-251;13-19,249-243;21-22,242-241	CGC-CGUGCCCAUGCUCCUCCACG&AAUGGAGAAGCA-GGGCACGUGCA
aly-miR164a-5p_L+2	TRITD2Av1G265100.1	1586	1-14,1595-1582;16-16,1580-1580;18-23,1577-1572	UGCACGGCGGCCUGUUUCUCCAUU&AAUGGAGAAGCAGGGC-ACGUGCA
aly-miR164a-5p_L+2	TRITD2Av1G265100.2	1577	1-14,1586-1573;16-16,1571-1571;18-23,1568-1563	UGCACGGCGGCCUGUUUCUCCAUU&AAUGGAGAAGCAGGGC-ACGUGCA
aly-miR164a-5p_L+2	TRITD2Bv1G056810.1	585	5-10,590-585;13-23,582-572	UGCAUGUGCCCCUCUUCUCGACA&AAUGGAGAAGCAGGGCACGUGCA
aly-miR164a-5p_L+2	TRITD2Bv1G056810.2	585	5-10,590-585;13-23,582-572	UGCAUGUGCCCCUCUUCUCGACA&AAUGGAGAAGCAGGGCACGUGCA
aly-miR164a-5p_L+2	TRITD2Bv1G073940.4	189	4-7,195-192;10-21,189-178	CCUACGUGCCCUGCGCCUCCUGC&AAUGGAGAAGCAGGGCACGUGCA
aly-miR164a-5p_L+2	TRITD2Bv1G123660.1	615	3-8,622-617;10-10,615-615;12-22,613-603	AGCGCGUGCCCUUCCUCUUCACC&AAUGGAGAAGCAGGGCACGUGCA
aly-miR164a-5p_L+2	TRITD2Bv1G123660.10	480	3-8,487-482;10-10,480-480;12-22,478-468	AGCGCGUGCCCUUCCUCUUCACC&AAUGGAGAAGCAGGGCACGUGCA
aly-miR164a-5p_L+2	TRITD2Bv1G123660.11	627	3-8,634-629;10-10,627-627;12-22,625-615	AGCGCGUGCCCUUCCUCUUCACC&AAUGGAGAAGCAGGGCACGUGCA
aly-miR164a-5p_L+2	TRITD2Bv1G123660.13	564	3-8,571-566;10-10,564-564;12-22,562-552	AGCGCGUGCCCUUCCUCUUCACC&AAUGGAGAAGCAGGGCACGUGCA
aly-miR164a-5p_L+2	TRITD2Bv1G123660.14	492	3-8,499-494;10-10,492-492;12-22,490-480	AGCGCGUGCCCUUCCUCUUCACC&AAUGGAGAAGCAGGGCACGUGCA
aly-miR164a-5p_L+2	TRITD2Bv1G123660.15	504	3-8,511-506;10-10,504-504;12-22,502-492	AGCGCGUGCCCUUCCUCUUCACC&AAUGGAGAAGCAGGGCACGUGCA
aly-miR164a-5p_L+2	TRITD2Bv1G123660.16	507	3-8,514-509;10-10,507-507;12-22,505-495	AGCGCGUGCCCUUCCUCUUCACC&AAUGGAGAAGCAGGGCACGUGCA
aly-miR164a-5p_L+2	TRITD2Bv1G123660.17	513	3-8,520-515;10-10,513-513;12-22,511-501	AGCGCGUGCCCUUCCUCUUCACC&AAUGGAGAAGCAGGGCACGUGCA
aly-miR164a-5p_L+2	TRITD2Bv1G123660.18	501	3-8,508-503;10-10,501-501;12-22,499-489	AGCGCGUGCCCUUCCUCUUCACC&AAUGGAGAAGCAGGGCACGUGCA
aly-miR164a-5p_L+2	TRITD2Bv1G123660.19	432	3-8,439-434;10-10,432-432;12-22,430-420	AGCGCGUGCCCUUCCUCUUCACC&AAUGGAGAAGCAGGGCACGUGCA
aly-miR164a-5p_L+2	TRITD2Bv1G123660.20	519	3-8,526-521;10-10,519-519;12-22,517-507	AGCGCGUGCCCUUCCUCUUCACC&AAUGGAGAAGCAGGGCACGUGCA
aly-miR164a-5p_L+2	TRITD2Bv1G123660.21	615	3-8,622-617;10-10,615-615;12-22,613-603	AGCGCGUGCCCUUCCUCUUCACC&AAUGGAGAAGCAGGGCACGUGCA
aly-miR164a-5p_L+2	TRITD2Bv1G123660.22	564	3-8,571-566;10-10,564-564;12-22,562-552	AGCGCGUGCCCUUCCUCUUCACC&AAUGGAGAAGCAGGGCACGUGCA
aly-miR164a-5p_L+2	TRITD2Bv1G123660.23	600	3-8,607-602;10-10,600-600;12-22,598-588	AGCGCGUGCCCUUCCUCUUCACC&AAUGGAGAAGCAGGGCACGUGCA
aly-miR164a-5p_L+2	TRITD2Bv1G123660.24	525	3-8,532-527;10-10,525-525;12-22,523-513	AGCGCGUGCCCUUCCUCUUCACC&AAUGGAGAAGCAGGGCACGUGCA
aly-miR164a-5p_L+2	TRITD2Bv1G123660.25	471	3-8,478-473;10-10,471-471;12-22,469-459	AGCGCGUGCCCUUCCUCUUCACC&AAUGGAGAAGCAGGGCACGUGCA
aly-miR164a-5p_L+2	TRITD2Bv1G123660.6	633	3-8,640-635;10-10,633-633;12-22,631-621	AGCGCGUGCCCUUCCUCUUCACC&AAUGGAGAAGCAGGGCACGUGCA
aly-miR164a-5p_L+2	TRITD2Bv1G123660.7	615	3-8,622-617;10-10,615-615;12-22,613-603	AGCGCGUGCCCUUCCUCUUCACC&AAUGGAGAAGCAGGGCACGUGCA
aly-miR164a-5p_L+2	TRITD2Bv1G162640.1	693	3-14,700-689;16-22,687-681	CGCACGUGACCUGCUUCUCCAAC&AAUGGAGAAGCAGGGCACGUGCA
aly-miR164a-5p_L+2	TRITD2Bv1G198560.1	96	2-7,111-106;11-23,95-83	UGCAUGUGCCCUGGCCCGAGAGCCUCCAUA&AAUGGAG-------AAGCAGGGCACGUGCA
aly-miR164a-5p_L+2	TRITD3Av1G011500.1	1420	3-8,1429-1424;11-14,1419-1416;15-23,1414-1406	UGCACGUGCACCUGGCGGUCUUCACC&AAUGGAGA--AGCAGG-GCACGUGCA
aly-miR164a-5p_L+2	TRITD3Av1G011500.2	1003	3-8,1012-1007;11-14,1002-999;15-23,997-989	UGCACGUGCACCUGGCGGUCUUCACC&AAUGGAGA--AGCAGG-GCACGUGCA
aly-miR164a-5p_L+2	TRITD3Av1G043400.1	597	4-5,603-602;7-16,600-591;18-21,590-587;22-23,585-584	UGACAUG-GCCCUGCUUCGCCGAC&AAUGGAGAAGCAGGGCACGUG-CA
aly-miR164a-5p_L+2	TRITD3Av1G043400.2	1245	4-5,1251-1250;7-16,1248-1239;18-21,1238-1235;22-23,1233-1232	UGACAUG-GCCCUGCUUCGCCGAC&AAUGGAGAAGCAGGGCACGUG-CA
aly-miR164a-5p_L+2	TRITD3Av1G053550.2	1771	2-8,1787-1781;9-11,1772-1770;12-19,1768-1761;21-22,1759-1758	CGCUCGUGCCCUGGCUGCCCUCGCUCUCCAUC&AAUGGAGA--------AGC-AGGGCACGUGCA
aly-miR164a-5p_L+2	TRITD3Av1G063440.3	1183	4-7,1189-1186;10-15,1183-1178;16-16,1176-1176;18-23,1174-1169	UGCACGCGCCCCUGCCGCUCCUCC&AAUGGAGAAGCAGGG-CACGUGCA
aly-miR164a-5p_L+2	TRITD3Bv1G279380.2	1469	3-11,1476-1468;15-22,1465-1458	AGCGCGUGCAG-GCUUCUCCACA&AAUGGAGAAGCAGGGCACGUGCA
aly-miR164a-5p_L+2	TRITD4Av1G002670.4	588	2-5,596-593;7-7,591-591;10-17,588-581;18-22,579-575	GGCGCGCUGCCCUGCGGCACCGUC&AAUGGAGAAGCAGGGCA-CGUGCA
aly-miR164a-5p_L+2	TRITD4Av1G015050.1	438	2-11,446-437;13-16,435-432;18-21,431-428;22-23,426-425	UGUCGCG-GUCCAGCUUCUCCAUG&AAUGGAGAAGCAGGGCACGUG-CA
aly-miR164a-5p_L+2	TRITD4Av1G208890.1	1516	2-8,1523-1517;10-14,1516-1512;16-18,1511-1509;20-23,1507-1504	UGCGGGUG-CCUGC-UCUCCGUC&AAUGGAGAAGCAGGGCACGUGCA
aly-miR164a-5p_L+2	TRITD4Av1G226100.1	876	2-5,884-881;7-11,879-875;13-23,873-863	UGCGCGUGCCCAGCUUCCUCAUC&AAUGGAGAAGCAGGGCACGUGCA
aly-miR164a-5p_L+2	TRITD4Bv1G122330.1	2706	4-13,2712-2703;15-20,2701-2696;21-23,2692-2690	UGCUCGACGUGCGCUGCUUUUCCGAA&AAUGGAGAAGCAGGGCACGU---GCA
aly-miR164a-5p_L+2	TRITD4Bv1G122330.5	2526	4-13,2532-2523;15-20,2521-2516;21-23,2512-2510	UGCUCGACGUGCGCUGCUUUUCCGAA&AAUGGAGAAGCAGGGCACGU---GCA
aly-miR164a-5p_L+2	TRITD4Bv1G157030.1	505	3-7,512-508;9-16,506-499;18-19,498-497;21-22,496-495	CGC-CG-GCCCUGCUCCUCCAGA&AAUGGAGAAGCAGGGCACGUGCA
aly-miR164a-5p_L+2	TRITD4Bv1G157030.2	259	3-7,266-262;9-16,260-253;18-19,252-251;21-22,250-249	CGC-CG-GCCCUGCUCCUCCAGA&AAUGGAGAAGCAGGGCACGUGCA
aly-miR164a-5p_L+2	TRITD4Bv1G172070.2	588	2-5,596-593;7-7,591-591;10-17,588-581;18-22,579-575	AGCGCGCUGCCCUGCGGCACCGUC&AAUGGAGAAGCAGGGCA-CGUGCA
aly-miR164a-5p_L+2	TRITD4Bv1G194030.1	1320	2-18,1328-1312;19-23,1310-1306	UGCGCGGUGCUCUGCUUUUUCGUC&AAUGGAGAAGCAGGGCAC-GUGCA
aly-miR164a-5p_L+2	TRITD5Av1G204520.3	349	2-8,357-351;10-12,349-347;15-22,345-338	GGCGCGUGCG-UGCGUCUCCAUC&AAUGGAGAAGCAGGGCACGUGCA
aly-miR164a-5p_L+2	TRITD5Av1G208110.1	538	6-23,542-525	UGCAUGUGCUCUGCUUCUGGCAA&AAUGGAGAAGCAGGGCACGUGCA
aly-miR164a-5p_L+2	TRITD5Av1G228450.1	1436	3-5,1443-1441;7-11,1439-1435;12-21,1433-1424;22-22,1422-1422	CGACACGUGCCCUAGCUUCAUCAAG&AAUGGAGAAGC-AGGGCACGUG-CA
aly-miR164a-5p_L+2	TRITD5Av1G236730.1	1026	2-5,1034-1031;7-11,1029-1025;13-23,1023-1013	UGCGCGUGCCCAGCUUCCUCAUC&AAUGGAGAAGCAGGGCACGUGCA
aly-miR164a-5p_L+2	TRITD5Av1G256810.1	25	4-7,31-28;9-16,26-19;18-19,17-16;21-22,15-14	CGC-CGCGCCCUGCUGCUCCUCC&AAUGGAGAAGCAGGGCACGUGCA
aly-miR164a-5p_L+2	TRITD5Bv1G159470.1	296	2-5,303-300;7-17,299-289;19-21,287-285	UCCACAUGCCCUGCUUC-CCAUG&AAUGGAGAAGCAGGGCACGUGCA
aly-miR164a-5p_L+2	TRITD5Bv1G204810.1	556	9-22,557-544	GGCGCGUGCCCUGCUGAAGAUCA&AAUGGAGAAGCAGGGCACGUGCA
aly-miR164a-5p_L+2	TRITD5Bv1G204810.2	550	9-22,551-538	GGCGCGUGCCCUGCUGAAGAUCA&AAUGGAGAAGCAGGGCACGUGCA
aly-miR164a-5p_L+2	TRITD5Bv1G235380.1	1101	2-5,1109-1106;7-11,1104-1100;13-23,1098-1088	UGCGCGUGCCCAGCUUCCUCAUC&AAUGGAGAAGCAGGGCACGUGCA
aly-miR164a-5p_L+2	TRITD5Bv1G235380.2	1101	2-5,1109-1106;7-11,1104-1100;13-23,1098-1088	UGCGCGUGCCCAGCUUCCUCAUC&AAUGGAGAAGCAGGGCACGUGCA
aly-miR164a-5p_L+2	TRITD6Av1G034110.1	118	4-8,125-121;9-16,119-112;18-20,109-107;22-23,105-104	UGGGCGGGGCCCUGCUGUCUCCCGC&AAUGGAGA-AGCAGGGC-ACGUGCA
aly-miR164a-5p_L+2	TRITD6Av1G062000.1	85	4-8,90-86;10-17,85-78;19-22,76-73	GGCGCAUGCCCUGC-UCUCCGCC&AAUGGAGAAGCAGGGCACGUGCA
aly-miR164a-5p_L+2	TRITD6Av1G111070.1	243	4-11,249-242;13-16,236-233;18-22,231-227	CGCACGCGCCCGCACAGCUUCUCCUCC&AAUGGAGAAGC----AGGGCACGUGCA
aly-miR164a-5p_L+2	TRITD6Av1G171740.1	129	2-10,137-129;13-20,126-119;21-22,116-115	CGCCGACGUGCCCAUCUUCUCCGUC&AAUGGAGAAGCAGGGCACGU--GCA
aly-miR164a-5p_L+2	TRITD6Av1G171740.2	987	2-10,995-987;13-20,984-977;21-22,974-973	CGCCGACGUGCCCAUCUUCUCCGUC&AAUGGAGAAGCAGGGCACGU--GCA
aly-miR164a-5p_L+2	TRITD6Av1G171740.3	1113	2-10,1121-1113;13-20,1110-1103;21-22,1100-1099	CGCCGACGUGCCCAUCUUCUCCGUC&AAUGGAGAAGCAGGGCACGU--GCA
aly-miR164a-5p_L+2	TRITD6Av1G205420.4	509	4-7,515-512;9-17,510-502;19-22,500-497	CGUGCUUGCCCUGCUGCUCCUAA&AAUGGAGAAGCAGGGCACGUGCA
aly-miR164a-5p_L+2	TRITD6Av1G213120.1	37	4-7,43-40;9-13,38-34;15-16,32-31;17-23,29-23	UGCGCGUCGCGCUGCUGCUCCUCG&AAUGGAGAAGCAGGGC-ACGUGCA
aly-miR164a-5p_L+2	TRITD6Av1G224350.5	1451	3-8,1460-1455;9-14,1452-1447;15-18,1445-1442;20-23,1440-1437	UGCAGGUGCGCUUGCUUAUCUCCACU&AAUGGAGA--AGCAGG-GCACGUGCA
aly-miR164a-5p_L+2	TRITD6Bv1G063540.3	1120	4-13,1126-1117;14-16,1115-1113;18-19,1111-1110;21-22,1109-1108	AGC-CGCGCCACUGCUUCUCCCUA&AAUGGAGAAGCAG-GGCACGUGCA
aly-miR164a-5p_L+2	TRITD6Bv1G063540.5	166	4-13,172-163;14-16,161-159;18-19,157-156;21-22,155-154	AGC-CGCGCCACUGCUUCUCCCUA&AAUGGAGAAGCAG-GGCACGUGCA
aly-miR164a-5p_L+2	TRITD6Bv1G159060.1	129	2-10,137-129;13-20,126-119;21-22,116-115	CGCCGACGUGCCCAUCUUCUCCGUG&AAUGGAGAAGCAGGGCACGU--GCA
aly-miR164a-5p_L+2	TRITD6Bv1G159060.2	294	2-10,302-294;13-20,291-284;21-22,281-280	CGCCGACGUGCCCAUCUUCUCCGUG&AAUGGAGAAGCAGGGCACGU--GCA
aly-miR164a-5p_L+2	TRITD6Bv1G159060.3	975	2-10,983-975;13-20,972-965;21-22,962-961	CGCCGACGUGCCCAUCUUCUCCGUG&AAUGGAGAAGCAGGGCACGU--GCA
aly-miR164a-5p_L+2	TRITD6Bv1G159060.4	1125	2-10,1133-1125;13-20,1122-1115;21-22,1112-1111	CGCCGACGUGCCCAUCUUCUCCGUG&AAUGGAGAAGCAGGGCACGU--GCA
aly-miR164a-5p_L+2	TRITD6Bv1G159060.9	1041	2-10,1049-1041;13-20,1038-1031;21-22,1028-1027	CGCCGACGUGCCCAUCUUCUCCGUG&AAUGGAGAAGCAGGGCACGU--GCA
aly-miR164a-5p_L+2	TRITD6Bv1G200680.3	521	4-7,527-524;9-17,522-514;19-22,512-509	CGUGCUUGCCCUGCUGCUCCUAA&AAUGGAGAAGCAGGGCACGUGCA
aly-miR164a-5p_L+2	TRITD6Bv1G224850.1	1415	3-8,1424-1419;9-14,1416-1411;15-18,1409-1406;20-23,1404-1401	UGCAGGUGCUCUUGCUUAUCUCCACU&AAUGGAGA--AGCAGG-GCACGUGCA
aly-miR164a-5p_L+2	TRITD6Bv1G224850.4	2210	3-8,2219-2214;9-14,2211-2206;15-18,2204-2201;20-23,2199-2196	UGCAGGUGCUCUUGCUUAUCUCCACU&AAUGGAGA--AGCAGG-GCACGUGCA
aly-miR164a-5p_L+2	TRITD7Av1G030570.1	369	4-11,375-368;13-20,366-359;21-22,357-356	GGCUGCGUGCUCGGCUUCUCCGGC&AAUGGAGAAGCAGGGCACGU-GCA
aly-miR164a-5p_L+2	TRITD7Av1G030570.2	369	4-11,375-368;13-20,366-359;21-22,357-356	GGCUGCGUGCUCGGCUUCUCCGGC&AAUGGAGAAGCAGGGCACGU-GCA
aly-miR164a-5p_L+2	TRITD7Av1G030570.3	369	4-11,375-368;13-20,366-359;21-22,357-356	GGCUGCGUGCUCGGCUUCUCCGGC&AAUGGAGAAGCAGGGCACGU-GCA
aly-miR164a-5p_L+2	TRITD7Av1G052040.1	974	2-7,982-977;10-13,974-971;15-23,968-960	UGCACGUGCAGCUGCAACUCCAUG&AAUGGAGAAGCAG-GGCACGUGCA
aly-miR164a-5p_L+2	TRITD7Av1G052040.2	1106	2-7,1114-1109;10-13,1106-1103;15-23,1100-1092	UGCACGUGCAGCUGCAACUCCAUG&AAUGGAGAAGCAG-GGCACGUGCA
aly-miR164a-5p_L+2	TRITD7Av1G052040.3	1031	2-7,1039-1034;10-13,1031-1028;15-23,1025-1017	UGCACGUGCAGCUGCAACUCCAUG&AAUGGAGAAGCAG-GGCACGUGCA
aly-miR164a-5p_L+2	TRITD7Av1G157640.2	678	3-18,685-670;20-22,668-666	AGCAAGUGUCCUGCUUCUCCGGC&AAUGGAGAAGCAGGGCACGUGCA
aly-miR164a-5p_L+2	TRITD7Av1G159080.1	27	2-5,36-33;6-7,31-30;10-19,27-18;21-22,16-15	CGUUCGUGCCCUGCGGCUGCCGUG&AAUGG-AGAAGCAGGGCACGUGCA
aly-miR164a-5p_L+2	TRITD7Av1G227500.3	827	1-7,836-830;10-20,827-817;22-23,815-814	UGGAUGUGCCCUGCCAUUCCAUU&AAUGGAGAAGCAGGGCACGUGCA
aly-miR164a-5p_L+2	TRITD7Av1G227500.4	740	1-7,749-743;10-20,740-730;22-23,728-727	UGGAUGUGCCCUGCCAUUCCAUU&AAUGGAGAAGCAGGGCACGUGCA
aly-miR164a-5p_L+2	TRITD7Av1G227500.5	827	1-7,836-830;10-20,827-817;22-23,815-814	UGGAUGUGCCCUGCCAUUCCAUU&AAUGGAGAAGCAGGGCACGUGCA
aly-miR164a-5p_L+2	TRITD7Av1G227590.3	95	3-20,102-85;22-22,83-83	CGGACGUGCUCUGCUUCUCCAGA&AAUGGAGAAGCAGGGCACGUGCA
aly-miR164a-5p_L+2	TRITD7Av1G247310.1	669	3-18,676-661;20-22,659-657	AGCAAGUGCCCUGCUUCUCCAAU&AAUGGAGAAGCAGGGCACGUGCA
aly-miR164a-5p_L+2	TRITD7Av1G275250.1	363	3-11,370-362;15-22,361-354	AGCGCGUGC---GCUUCUCCAAG&AAUGGAGAAGCAGGGCACGUGCA
aly-miR164a-5p_L+2	TRITD7Av1G275250.2	363	3-11,370-362;15-22,361-354	AGCGCGUGC---GCUUCUCCAAG&AAUGGAGAAGCAGGGCACGUGCA
aly-miR164a-5p_L+2	TRITD7Av1G275250.3	363	3-11,370-362;15-22,361-354	AGCGCGUGC---GCUUCUCCAAG&AAUGGAGAAGCAGGGCACGUGCA
aly-miR164a-5p_L+2	TRITD7Av1G275250.5	363	3-11,370-362;15-22,361-354	AGCGCGUGC---GCUUCUCCAAG&AAUGGAGAAGCAGGGCACGUGCA
aly-miR164a-5p_L+2	TRITD7Av1G275250.6	363	3-11,370-362;15-22,361-354	AGCGCGUGC---GCUUCUCCAAG&AAUGGAGAAGCAGGGCACGUGCA
aly-miR164a-5p_L+2	TRITD7Bv1G026470.2	974	2-7,982-977;10-13,974-971;15-23,968-960	UGCACGUGCAGCUGCAACUCCAUG&AAUGGAGAAGCAG-GGCACGUGCA
aly-miR164a-5p_L+2	TRITD7Bv1G026470.3	1106	2-7,1114-1109;10-13,1106-1103;15-23,1100-1092	UGCACGUGCAGCUGCAACUCCAUG&AAUGGAGAAGCAG-GGCACGUGCA
aly-miR164a-5p_L+2	TRITD7Bv1G026470.4	1106	2-7,1114-1109;10-13,1106-1103;15-23,1100-1092	UGCACGUGCAGCUGCAACUCCAUG&AAUGGAGAAGCAG-GGCACGUGCA
aly-miR164a-5p_L+2	TRITD7Bv1G026470.5	1058	2-7,1066-1061;10-13,1058-1055;15-23,1052-1044	UGCACGUGCAGCUGCAACUCCAUG&AAUGGAGAAGCAG-GGCACGUGCA
aly-miR164a-5p_L+2	TRITD7Bv1G117810.1	27	2-5,36-33;6-7,31-30;10-19,27-18;21-22,16-15	CGUUCGUGCCCUGCGGCUGCCGUG&AAUGG-AGAAGCAGGGCACGUGCA
aly-miR164a-5p_L+2	TRITD7Bv1G117810.2	27	2-5,36-33;6-7,31-30;10-19,27-18;21-22,16-15	CGUUCGUGCCCUGCGGCUGCCGUG&AAUGG-AGAAGCAGGGCACGUGCA
aly-miR164a-5p_L+2	TRITD7Bv1G142440.1	279	4-7,289-286;10-18,279-271;20-22,269-267	AGCAGGUGCCCUGCGCCGAGCUCUUGG&AAUGGAG----AAGCAGGGCACGUGCA
aly-miR164a-5p_L+2	TRITD7Bv1G195180.1	660	3-18,667-652;20-22,650-648	AGCAAGUGCCCUGCUUCUCCAAU&AAUGGAGAAGCAGGGCACGUGCA
aly-miR164a-5p_L+2	TRITD7Bv1G228910.1	369	3-11,376-368;15-22,367-360	AGCGCGUGC---GCUUCUCCAAG&AAUGGAGAAGCAGGGCACGUGCA
aly-miR164a-5p_L+2	TRITD7Bv1G228910.4	369	3-11,376-368;15-22,367-360	AGCGCGUGC---GCUUCUCCAAG&AAUGGAGAAGCAGGGCACGUGCA
aly-miR164a-5p_L+2	TRITD7Bv1G228910.5	369	3-11,376-368;15-22,367-360	AGCGCGUGC---GCUUCUCCAAG&AAUGGAGAAGCAGGGCACGUGCA
aly-miR164a-5p_L+2	TRITD7Bv1G228910.6	369	3-11,376-368;15-22,367-360	AGCGCGUGC---GCUUCUCCAAG&AAUGGAGAAGCAGGGCACGUGCA
aly-miR390a-5p_R+1	TRITD0Uv1G036560.1	17	2-6,25-21;9-13,18-14;16-22,8-2	UGGCGCUCGCCGCCCUCGAGAGCUG&AAGCUCAGGAGGG---AUAGCGCCA
aly-miR390a-5p_R+1	TRITD1Av1G039640.1	437	3-6,444-441;8-19,439-428;21-22,426-425	UGCCGCUGUUCCUCCCGGGCAU&AAGCUCAGGAGGGAUAGCGCCA
aly-miR390a-5p_R+1	TRITD1Av1G039640.2	437	3-6,444-441;8-19,439-428;21-22,426-425	UGCCGCUGUUCCUCCCGGGCAU&AAGCUCAGGAGGGAUAGCGCCA
aly-miR390a-5p_R+1	TRITD1Av1G205520.1	45	3-8,51-46;10-22,45-33	UGGCGUUGUCCUU-UUGGGCAG&AAGCUCAGGAGGGAUAGCGCCA
aly-miR390a-5p_R+1	TRITD1Av1G205520.3	45	3-8,51-46;10-22,45-33	UGGCGUUGUCCUU-UUGGGCAG&AAGCUCAGGAGGGAUAGCGCCA
aly-miR390a-5p_R+1	TRITD1Av1G226860.3	477	3-6,483-480;8-15,479-472;17-22,470-465	UGGCGUCAUCCCUUC-GAGCCC&AAGCUCAGGAGGGAUAGCGCCA
aly-miR390a-5p_R+1	TRITD1Av1G226860.5	276	3-6,282-279;8-15,278-271;17-22,269-264	UGGCGUCAUCCCUUC-GAGCCC&AAGCUCAGGAGGGAUAGCGCCA
aly-miR390a-5p_R+1	TRITD1Bv1G052110.1	437	3-6,444-441;8-19,439-428;21-22,426-425	UGCCGCUGUUCCUCCCGGGCAU&AAGCUCAGGAGGGAUAGCGCCA
aly-miR390a-5p_R+1	TRITD1Bv1G052110.2	437	3-6,444-441;8-19,439-428;21-22,426-425	UGCCGCUGUUCCUCCCGGGCAU&AAGCUCAGGAGGGAUAGCGCCA
aly-miR390a-5p_R+1	TRITD1Bv1G116340.1	82	2-5,90-87;8-12,84-80;14-22,79-71	UGGCGCUAU-CCUCCAAAGCUC&AAGCUCAGGAGGGAUAGCGCCA
aly-miR390a-5p_R+1	TRITD1Bv1G116340.2	385	2-5,393-390;8-12,387-383;14-22,382-374	UGGCGCUAU-CCUCCAAAGCUC&AAGCUCAGGAGGGAUAGCGCCA
aly-miR390a-5p_R+1	TRITD1Bv1G116340.3	385	2-5,393-390;8-12,387-383;14-22,382-374	UGGCGCUAU-CCUCCAAAGCUC&AAGCUCAGGAGGGAUAGCGCCA
aly-miR390a-5p_R+1	TRITD1Bv1G161670.1	596	2-11,604-595;13-22,590-581	UGGCGCUGUCGGUGCUCUUGGGCUG&AAGCUCAGGAG---GGAUAGCGCCA
aly-miR390a-5p_R+1	TRITD1Bv1G194670.1	54	3-8,60-55;10-22,54-42	UGGCGUUGUCCUU-UUGGGCAG&AAGCUCAGGAGGGAUAGCGCCA
aly-miR390a-5p_R+1	TRITD1Bv1G194670.2	54	3-8,60-55;10-22,54-42	UGGCGUUGUCCUU-UUGGGCAG&AAGCUCAGGAGGGAUAGCGCCA
aly-miR390a-5p_R+1	TRITD1Bv1G224830.5	318	3-6,324-321;8-15,320-313;17-22,311-306	UGGCGUCAUCCCUUC-GAGCCC&AAGCUCAGGAGGGAUAGCGCCA
aly-miR390a-5p_R+1	TRITD2Av1G074100.2	858	2-6,872-868;7-22,861-846	UGGUGCUAUCUCUUCUGCCAAGGAGCUC&AAGCUC------AGGAGGGAUAGCGCCA
aly-miR390a-5p_R+1	TRITD2Av1G220310.3	279	2-15,287-274;17-22,272-267	UGGUGCCAUCCCUCCUGAGCUC&AAGCUCAGGAGGGAUAGCGCCA
aly-miR390a-5p_R+1	TRITD2Av1G220310.4	516	2-15,524-511;17-22,509-504	UGGUGCCAUCCCUCCUGAGCUC&AAGCUCAGGAGGGAUAGCGCCA
aly-miR390a-5p_R+1	TRITD2Av1G220310.5	516	2-15,524-511;17-22,509-504	UGGUGCCAUCCCUCCUGAGCUC&AAGCUCAGGAGGGAUAGCGCCA
aly-miR390a-5p_R+1	TRITD2Av1G220310.6	516	2-15,524-511;17-22,509-504	UGGUGCCAUCCCUCCUGAGCUC&AAGCUCAGGAGGGAUAGCGCCA
aly-miR390a-5p_R+1	TRITD2Av1G220310.7	516	2-15,524-511;17-22,509-504	UGGUGCCAUCCCUCCUGAGCUC&AAGCUCAGGAGGGAUAGCGCCA
aly-miR390a-5p_R+1	TRITD2Av1G220310.8	516	2-15,524-511;17-22,509-504	UGGUGCCAUCCCUCCUGAGCUC&AAGCUCAGGAGGGAUAGCGCCA
aly-miR390a-5p_R+1	TRITD2Bv1G057760.1	759	3-4,766-765;6-13,763-756;15-16,754-753;17-22,748-743	UGGCGCCUCCUGCCCCUCCUGUGCAG&AAGCUCAGGAGGGAUA----GCGCCA
aly-miR390a-5p_R+1	TRITD2Bv1G104050.1	111	2-4,120-118;5-19,116-102;20-22,98-96	UGGAAAUGUUGUCCCUCCUGGCGCUC&AAGC-UCAGGAGGGAUAGCG---CCA
aly-miR390a-5p_R+1	TRITD2Bv1G104050.3	138	2-4,147-145;5-19,143-129;20-22,125-123	UGGAAAUGUUGUCCCUCCUGGCGCUC&AAGC-UCAGGAGGGAUAGCG---CCA
aly-miR390a-5p_R+1	TRITD2Bv1G192100.2	799	2-2,807-807;4-14,805-795;17-22,791-786	UGGCGCCAUUCUCUCCUGGGGUG&AAGCUCAGGAGGGA-UAGCGCCA
aly-miR390a-5p_R+1	TRITD3Av1G000170.9	1023	1-10,1032-1023;11-15,1021-1017;17-22,1016-1011	UGGUGC-AUCUCAUCUUGAGCUU&AAGCUCAGGA-GGGAUAGCGCCA
aly-miR390a-5p_R+1	TRITD3Av1G004940.2	1083	3-9,1089-1083;11-22,1082-1071	UGGCGCUGUUUC-CCUGGGCCA&AAGCUCAGGAGGGAUAGCGCCA
aly-miR390a-5p_R+1	TRITD3Av1G014740.11	12	1-8,21-14;10-12,12-10;17-22,7-2	UGGCGCAG--CCUGCUGAGCUU&AAGCUCAGGAGGGAUAGCGCCA
aly-miR390a-5p_R+1	TRITD3Av1G014740.16	12	1-8,21-14;10-12,12-10;17-22,7-2	UGGCGCAG--CCUGCUGAGCUU&AAGCUCAGGAGGGAUAGCGCCA
aly-miR390a-5p_R+1	TRITD3Av1G014740.4	12	1-8,21-14;10-12,12-10;17-22,7-2	UGGCGCAG--CCUGCUGAGCUU&AAGCUCAGGAGGGAUAGCGCCA
aly-miR390a-5p_R+1	TRITD3Av1G014740.5	12	1-8,21-14;10-12,12-10;17-22,7-2	UGGCGCAG--CCUGCUGAGCUU&AAGCUCAGGAGGGAUAGCGCCA
aly-miR390a-5p_R+1	TRITD3Av1G080260.1	2123	2-5,2138-2135;6-8,2127-2125;10-22,2123-2111	UGGCGCUGUUCCUGCUGCCGGUGAAGCUG&AAGCU-------CAGGAGGGAUAGCGCCA
aly-miR390a-5p_R+1	TRITD3Av1G180250.10	1077	3-10,1084-1077;11-13,1073-1071;15-22,1069-1062	UGGUGCUAGCUCAAGUCCUGAGCAU&AAGCUCAGGA---GGGAUAGCGCCA
aly-miR390a-5p_R+1	TRITD3Av1G180250.7	1077	3-10,1084-1077;11-13,1073-1071;15-22,1069-1062	UGGUGCUAGCUCAAGUCCUGAGCAU&AAGCUCAGGA---GGGAUAGCGCCA
aly-miR390a-5p_R+1	TRITD3Av1G230060.1	789	1-15,798-784;18-22,781-777	UGGUGAAAUUCCUCCUGAGCUU&AAGCUCAGGAGGGAUAGCGCCA
aly-miR390a-5p_R+1	TRITD3Av1G230060.2	759	1-15,768-754;18-22,751-747	UGGUGAAAUUCCUCCUGAGCUU&AAGCUCAGGAGGGAUAGCGCCA
aly-miR390a-5p_R+1	TRITD3Av1G230060.3	759	1-15,768-754;18-22,751-747	UGGUGAAAUUCCUCCUGAGCUU&AAGCUCAGGAGGGAUAGCGCCA
aly-miR390a-5p_R+1	TRITD3Bv1G001420.1	1083	3-9,1089-1083;11-22,1082-1071	UGGCGCUGUUUC-CCUGGGCCA&AAGCUCAGGAGGGAUAGCGCCA
aly-miR390a-5p_R+1	TRITD3Bv1G001420.2	1083	3-9,1089-1083;11-22,1082-1071	UGGCGCUGUUUC-CCUGGGCCA&AAGCUCAGGAGGGAUAGCGCCA
aly-miR390a-5p_R+1	TRITD3Bv1G085630.1	2129	2-5,2144-2141;6-8,2133-2131;10-22,2129-2117	UGGCGCUGUUCCUGCUGCCGGUGAAGCUG&AAGCU-------CAGGAGGGAUAGCGCCA
aly-miR390a-5p_R+1	TRITD3Bv1G214050.1	518	3-7,526-522;8-9,520-519;11-21,517-507	AGGUGCUAUCCCGCCGUGAGUAU&AAGCUCA-GGAGGGAUAGCGCCA
aly-miR390a-5p_R+1	TRITD4Av1G170860.2	164	3-5,172-170;6-7,168-167;9-17,165-157;19-22,156-153	UGGC-CUAUCCCUCGUGAAGCGC&AAGCU-CAGGAGGGAUAGCGCCA
aly-miR390a-5p_R+1	TRITD4Av1G196430.1	259	2-6,269-265;8-11,261-258;12-15,256-253;17-22,250-245	UGGCGCGCGUCCGCUCCCAGGAGCUC&AAGCUC--AGGAG-GGAU-AGCGCCA
aly-miR390a-5p_R+1	TRITD4Av1G196430.2	259	2-6,269-265;8-11,261-258;12-15,256-253;17-22,250-245	UGGCGCGCGUCCGCUCCCAGGAGCUC&AAGCUC--AGGAG-GGAU-AGCGCCA
aly-miR390a-5p_R+1	TRITD4Bv1G009470.1	262	2-6,272-268;8-11,264-261;12-15,259-256;17-22,253-248	UGGCGCGCGUCCGCUCCCAGGAGCUC&AAGCUC--AGGAG-GGAU-AGCGCCA
aly-miR390a-5p_R+1	TRITD5Av1G130030.1	69	2-11,77-68;13-22,66-57	UGGUGUUGUUGUUCCUGAGCUG&AAGCUCAGGAGGGAUAGCGCCA
aly-miR390a-5p_R+1	TRITD5Av1G130030.2	27	2-11,35-26;13-22,24-15	UGGUGUUGUUGUUCCUGAGCUG&AAGCUCAGGAGGGAUAGCGCCA
aly-miR390a-5p_R+1	TRITD5Av1G158260.1	1578	2-6,1586-1582;8-22,1580-1566	UGGUGUUGUUCUUCUGGAGCUG&AAGCUCAGGAGGGAUAGCGCCA
aly-miR390a-5p_R+1	TRITD5Av1G159440.1	543	2-17,551-536;19-22,533-530	UGGUUAUUGUUCCUCCUGAGCUA&AAGCUCAGGAGGGAUAG-CGCCA
aly-miR390a-5p_R+1	TRITD5Av1G159440.2	309	2-17,317-302;19-22,299-296	UGGUUAUUGUUCCUCCUGAGCUA&AAGCUCAGGAGGGAUAG-CGCCA
aly-miR390a-5p_R+1	TRITD5Av1G159440.3	543	2-17,551-536;19-22,533-530	UGGUUAUUGUUCCUCCUGAGCUA&AAGCUCAGGAGGGAUAG-CGCCA
aly-miR390a-5p_R+1	TRITD5Av1G193390.1	935	2-6,944-940;7-10,938-935;12-14,933-931;16-22,929-923	UGGUGCUUUCUGUCCUGGGGCUG&AAGCUC-AGGAGGGAUAGCGCCA
aly-miR390a-5p_R+1	TRITD5Av1G193390.2	1448	2-6,1457-1453;7-10,1451-1448;12-14,1446-1444;16-22,1442-1436	UGGUGCUUUCUGUCCUGGGGCUG&AAGCUC-AGGAGGGAUAGCGCCA
aly-miR390a-5p_R+1	TRITD5Av1G193390.3	1727	2-6,1736-1732;7-10,1730-1727;12-14,1725-1723;16-22,1721-1715	UGGUGCUUUCUGUCCUGGGGCUG&AAGCUC-AGGAGGGAUAGCGCCA
aly-miR390a-5p_R+1	TRITD5Bv1G039920.2	137	3-4,147-146;5-6,142-141;8-9,139-138;11-22,136-125	UGGCGCUGUCCCGCCGGAUUCGCCU&AAGC---UCAGGAGGGAUAGCGCCA
aly-miR390a-5p_R+1	TRITD5Bv1G075270.4	743	3-13,750-740;15-20,739-734;21-22,732-731	UGUGUGCUA-CCUUCCUGGGCAG&AAGCUCAGGAGGGAUAGCGC-CA
aly-miR390a-5p_R+1	TRITD5Bv1G108960.1	315	2-11,323-314;13-22,312-303	UGGUGUUGUUGUUCCUGAGCUG&AAGCUCAGGAGGGAUAGCGCCA
aly-miR390a-5p_R+1	TRITD5Bv1G108960.2	462	2-11,470-461;13-22,459-450	UGGUGUUGUUGUUCCUGAGCUG&AAGCUCAGGAGGGAUAGCGCCA
aly-miR390a-5p_R+1	TRITD5Bv1G108960.3	69	2-11,77-68;13-22,66-57	UGGUGUUGUUGUUCCUGAGCUG&AAGCUCAGGAGGGAUAGCGCCA
aly-miR390a-5p_R+1	TRITD5Bv1G136720.4	1059	2-13,1067-1056;14-22,1052-1044	UGGUGCUAUUGACCCUUCUGAGCUC&AAGCUCAGGAGGG---AUAGCGCCA
aly-miR390a-5p_R+1	TRITD5Bv1G150790.1	543	2-17,551-536;19-22,533-530	UGGUUAUUGUUCCUCCUGAGCUA&AAGCUCAGGAGGGAUAG-CGCCA
aly-miR390a-5p_R+1	TRITD5Bv1G150790.2	543	2-17,551-536;19-22,533-530	UGGUUAUUGUUCCUCCUGAGCUA&AAGCUCAGGAGGGAUAG-CGCCA
aly-miR390a-5p_R+1	TRITD5Bv1G150790.3	543	2-17,551-536;19-22,533-530	UGGUUAUUGUUCCUCCUGAGCUA&AAGCUCAGGAGGGAUAG-CGCCA
aly-miR390a-5p_R+1	TRITD5Bv1G173430.3	218	3-6,226-223;8-13,220-215;17-22,211-206	UGGCGCGUGUCCUCCAGGAGCAG&AAGCUC-AGGAGGGAUAGCGCCA
aly-miR390a-5p_R+1	TRITD5Bv1G186100.1	1448	2-6,1457-1453;7-10,1451-1448;12-14,1446-1444;16-22,1442-1436	UGGUGCUUUCUGUCCUGGGGCUG&AAGCUC-AGGAGGGAUAGCGCCA
aly-miR390a-5p_R+1	TRITD5Bv1G186100.3	935	2-6,944-940;7-10,938-935;12-14,933-931;16-22,929-923	UGGUGCUUUCUGUCCUGGGGCUG&AAGCUC-AGGAGGGAUAGCGCCA
aly-miR390a-5p_R+1	TRITD5Bv1G224040.3	267	2-4,276-274;5-13,272-264;15-18,262-259;20-22,258-256	UGG-GCUGCCCCUCCUGGUGCUC&AAGC-UCAGGAGGGAUAGCGCCA
aly-miR390a-5p_R+1	TRITD6Av1G199960.5	21	2-7,30-25;8-14,23-17;18-22,13-9	UGGUGAUCUCCCUCCAUGGGCUG&AAGCUCA-GGAGGGAUAGCGCCA
aly-miR390a-5p_R+1	TRITD6Bv1G150680.2	13	3-5,23-21;6-9,18-15;10-13,13-10;15-22,9-2	UGGCGCUG-CCCUACCUGGAGGCCG&AAGCU--CAGG-AGGGAUAGCGCCA
aly-miR390a-5p_R+1	TRITD7Av1G133510.1	161	3-4,168-167;6-13,165-158;16-22,155-149	UGGUGCUUGCCUUCCUGUGCAC&AAGCUCAGGAGGGAUAGCGCCA
aly-miR390a-5p_R+1	TRITD7Av1G163420.11	669	2-15,677-664;19-22,660-657	UGGCAAGGUUCUUCCUGAGCUG&AAGCUCAGGAGGGAUAGCGCCA
aly-miR390a-5p_R+1	TRITD7Av1G163420.4	669	2-15,677-664;19-22,660-657	UGGCAAGGUUCUUCCUGAGCUG&AAGCUCAGGAGGGAUAGCGCCA
aly-miR390a-5p_R+1	TRITD7Av1G163420.6	669	2-15,677-664;19-22,660-657	UGGCAAGGUUCUUCCUGAGCUG&AAGCUCAGGAGGGAUAGCGCCA
aly-miR390a-5p_R+1	TRITD7Av1G163420.9	588	2-15,596-583;19-22,579-576	UGGCAAGGUUCUUCCUGAGCUG&AAGCUCAGGAGGGAUAGCGCCA
aly-miR390a-5p_R+1	TRITD7Av1G188610.1	17	3-6,24-21;8-13,19-14;16-22,8-2	UGGCGCUCCUCGCCCUCCAGGGCAU&AAGCUCAGGAGGG---AUAGCGCCA
aly-miR390a-5p_R+1	TRITD7Bv1G018280.5	1485	4-13,1491-1482;16-22,1479-1473	UGGUGCUUGCCCUUCUGAGAGC&AAGCUCAGGAGGGAUAGCGCCA
aly-miR390a-5p_R+1	TRITD7Bv1G085630.3	173	3-6,181-178;8-13,175-170;17-22,166-161	UGGCGCGCGUCCUCCAGGAGCAG&AAGCUC-AGGAGGGAUAGCGCCA
aly-miR390a-5p_R+1	TRITD7Bv1G085630.4	173	3-6,181-178;8-13,175-170;17-22,166-161	UGGCGCGCGUCCUCCAGGAGCAG&AAGCUC-AGGAGGGAUAGCGCCA
aly-miR390a-5p_R+1	TRITD7Bv1G085630.5	173	3-6,181-178;8-13,175-170;17-22,166-161	UGGCGCGCGUCCUCCAGGAGCAG&AAGCUC-AGGAGGGAUAGCGCCA
aly-miR390a-5p_R+1	TRITD7Bv1G176550.10	474	2-5,483-480;6-11,478-473;12-15,469-466;16-22,459-453	UGGCGCUAAAAUUGUCCAUGCUCCUGAAGCUA&AAGCU-CAGGAG---GGAU------AGCGCCA
aly-miR390a-5p_R+1	TRITD7Bv1G176550.12	474	2-5,483-480;6-11,478-473;12-15,469-466;16-22,459-453	UGGCGCUAAAAUUGUCCAUGCUCCUGAAGCUA&AAGCU-CAGGAG---GGAU------AGCGCCA
aly-miR390a-5p_R+1	TRITD7Bv1G176550.4	474	2-5,483-480;6-11,478-473;12-15,469-466;16-22,459-453	UGGCGCUAAAAUUGUCCAUGCUCCUGAAGCUA&AAGCU-CAGGAG---GGAU------AGCGCCA
aly-miR390a-5p_R+1	TRITD7Bv1G176550.7	474	2-5,483-480;6-11,478-473;12-15,469-466;16-22,459-453	UGGCGCUAAAAUUGUCCAUGCUCCUGAAGCUA&AAGCU-CAGGAG---GGAU------AGCGCCA
aly-miR390a-5p_R+1	TRITD7Bv1G176550.8	474	2-5,483-480;6-11,478-473;12-15,469-466;16-22,459-453	UGGCGCUAAAAUUGUCCAUGCUCCUGAAGCUA&AAGCU-CAGGAG---GGAU------AGCGCCA
aly-miR399d-3p_L-1_1ss11GA	TRITD0Uv1G003170.1	53	1-3,60-58;6-9,56-53;14-20,49-43	CGGGGCACCA-UCCUG-GGC&GCCAAAGGAAAUUUGCCCCG
aly-miR399d-3p_L-1_1ss11GA	TRITD0Uv1G066240.10	592	1-3,604-602;6-9,599-596;11-17,591-585;18-20,583-581	CGGUGGCAAAUGGAGUCCUGGGGC&GCCAAAGGA---AAUUUGCC-CCG
aly-miR399d-3p_L-1_1ss11GA	TRITD0Uv1G066240.7	2014	1-3,2026-2024;6-9,2021-2018;11-17,2013-2007;18-20,2005-2003	CGGUGGCAAAUGGAGUCCUGGGGC&GCCAAAGGA---AAUUUGCC-CCG
aly-miR399d-3p_L-1_1ss11GA	TRITD0Uv1G066240.9	622	1-3,634-632;6-9,629-626;11-17,621-615;18-20,613-611	CGGUGGCAAAUGGAGUCCUGGGGC&GCCAAAGGA---AAUUUGCC-CCG
aly-miR399d-3p_L-1_1ss11GA	TRITD0Uv1G100160.1	168	1-4,180-177;5-10,173-168;12-19,166-159	AGGGGCAGGGUUUCUUCACUGGC&GCCA---AAGGAAAUUUGCCCCG
aly-miR399d-3p_L-1_1ss11GA	TRITD0Uv1G114850.1	168	1-4,180-177;5-10,173-168;12-19,166-159	AGGGGCAGGGUUUCUUCACUGGC&GCCA---AAGGAAAUUUGCCCCG
aly-miR399d-3p_L-1_1ss11GA	TRITD0Uv1G122650.1	168	1-4,180-177;5-10,173-168;12-19,166-159	AGGGGCAGGGUUUCUUCACUGGC&GCCA---AAGGAAAUUUGCCCCG
aly-miR399d-3p_L-1_1ss11GA	TRITD1Av1G031300.1	831	1-8,841-834;13-17,828-824;18-20,822-820	CGGCGGCGGUCGCCCCUUUGGC&GCCAAAGG-AAAUUUGCC-CCG
aly-miR399d-3p_L-1_1ss11GA	TRITD1Av1G191580.1	3956	1-7,3966-3960;8-9,3958-3957;12-19,3954-3947	AGGGGCAGAGGUCGCUUUGGU&GCCAAAG-GAAAUUUGCCCCG
aly-miR399d-3p_L-1_1ss11GA	TRITD1Av1G191580.12	2477	1-7,2487-2481;8-9,2479-2478;12-19,2475-2468	AGGGGCAGAGGUCGCUUUGGU&GCCAAAG-GAAAUUUGCCCCG
aly-miR399d-3p_L-1_1ss11GA	TRITD1Av1G191580.6	3536	1-7,3546-3540;8-9,3538-3537;12-19,3534-3527	AGGGGCAGAGGUCGCUUUGGU&GCCAAAG-GAAAUUUGCCCCG
aly-miR399d-3p_L-1_1ss11GA	TRITD1Av1G191580.7	3470	1-7,3480-3474;8-9,3472-3471;12-19,3468-3461	AGGGGCAGAGGUCGCUUUGGU&GCCAAAG-GAAAUUUGCCCCG
aly-miR399d-3p_L-1_1ss11GA	TRITD1Av1G191580.9	3476	1-7,3486-3480;8-9,3478-3477;12-19,3474-3467	AGGGGCAGAGGUCGCUUUGGU&GCCAAAG-GAAAUUUGCCCCG
aly-miR399d-3p_L-1_1ss11GA	TRITD1Av1G227820.1	417	1-3,425-423;6-9,420-417;12-14,415-413;16-20,411-407	CGGGGGAGGA-UCCUGGGGC&GCCAAAGGAAAUUUGCCCCG
aly-miR399d-3p_L-1_1ss11GA	TRITD1Bv1G158070.5	719	1-8,726-719;12-20,717-709	UGGGGCGGAG--CUUUUGGC&GCCAAAGGAAAUUUGCCCCG
aly-miR399d-3p_L-1_1ss11GA	TRITD1Bv1G175080.3	4517	1-7,4527-4521;12-13,4515-4514;15-20,4512-4507	CGGGGCCGAGGUAACUUUGGC&GCCAAAG-GAAAUUUGCCCCG
aly-miR399d-3p_L-1_1ss11GA	TRITD1Bv1G175080.9	4334	1-7,4344-4338;12-13,4332-4331;15-20,4329-4324	CGGGGCCGAGGUAACUUUGGC&GCCAAAG-GAAAUUUGCCCCG
aly-miR399d-3p_L-1_1ss11GA	TRITD1Bv1G203790.1	780	1-4,787-784;7-8,781-780;14-20,776-770	CGGGGCACAG--CCGGUGGC&GCCAAAGGAAAUUUGCCCCG
aly-miR399d-3p_L-1_1ss11GA	TRITD1Bv1G207780.1	179	1-3,189-187;6-8,182-180;12-20,177-169	CGGGGCAGGGA-CCUGAGCGGC&GCC--AAAGGAAAUUUGCCCCG
aly-miR399d-3p_L-1_1ss11GA	TRITD1Bv1G207780.2	179	1-3,189-187;6-8,182-180;12-20,177-169	CGGGGCAGGGA-CCUGAGCGGC&GCC--AAAGGAAAUUUGCCCCG
aly-miR399d-3p_L-1_1ss11GA	TRITD1Bv1G225710.1	420	1-3,428-426;6-9,423-420;12-14,418-416;16-20,414-410	CGGGGGAGGA-UCCUGGGGC&GCCAAAGGAAAUUUGCCCCG
aly-miR399d-3p_L-1_1ss11GA	TRITD1Bv1G228090.1	1320	1-3,1329-1327;6-9,1324-1321;13-19,1317-1311	GGGGGCGGUCGUCCUCGGGC&GCCAAAGGAAAUUUGCCCCG
aly-miR399d-3p_L-1_1ss11GA	TRITD2Av1G038050.1	145	1-9,155-147;14-16,141-139;17-20,137-134	UGGGUGCAUGGGGUCCUUUGGU&GCCAAAGGA-AAUUUGC-CCCG
aly-miR399d-3p_L-1_1ss11GA	TRITD2Av1G059940.1	455	1-8,465-458;13-17,452-448;18-20,446-444	UGGCGGCAAUGCAGCCUUUGGC&GCCAAAGG-AAAUUUGCC-CCG
aly-miR399d-3p_L-1_1ss11GA	TRITD2Av1G059940.1	599	1-8,609-602;13-17,596-592;18-20,590-588	UGGCGGCAAUGCAGCCUUUGGC&GCCAAAGG-AAAUUUGCC-CCG
aly-miR399d-3p_L-1_1ss11GA	TRITD2Av1G059940.1	743	1-8,753-746;13-17,740-736;18-20,734-732	UGGCGGCAAUGCAGCCUUUGGC&GCCAAAGG-AAAUUUGCC-CCG
aly-miR399d-3p_L-1_1ss11GA	TRITD2Av1G066240.1	652	1-5,661-657;7-9,655-653;12-17,650-645;18-19,643-642	AGGAGGCAGAGCUCCGUUGGC&GCCAAAGGAAAUUUGCC-CCG
aly-miR399d-3p_L-1_1ss11GA	TRITD2Av1G139020.1	52	1-3,60-58;6-9,55-52;15-20,47-42	CGGGGCCUGG-UCCUGGGGC&GCCAAAGGAAAUUUGCCCCG
aly-miR399d-3p_L-1_1ss11GA	TRITD2Av1G139020.2	187	1-3,195-193;6-9,190-187;15-20,182-177	CGGGGCCUGG-UCCUGGGGC&GCCAAAGGAAAUUUGCCCCG
aly-miR399d-3p_L-1_1ss11GA	TRITD2Av1G139020.3	187	1-3,195-193;6-9,190-187;15-20,182-177	CGGGGCCUGG-UCCUGGGGC&GCCAAAGGAAAUUUGCCCCG
aly-miR399d-3p_L-1_1ss11GA	TRITD2Av1G165290.2	92	1-3,102-100;5-9,98-94;15-20,87-82	CGGGGCUUCGUCUCCUUCGGC&GCCAAAGGA-AAUUUGCCCCG
aly-miR399d-3p_L-1_1ss11GA	TRITD2Av1G165290.4	92	1-3,102-100;5-9,98-94;15-20,87-82	CGGGGCUUCGUCUCCUUCGGC&GCCAAAGGA-AAUUUGCCCCG
aly-miR399d-3p_L-1_1ss11GA	TRITD2Av1G187830.1	80	1-7,89-83;12-20,78-70	UGGGGCAAGGAAGCUUUGGC&GCCAAAGGAAAUUUGCCCCG
aly-miR399d-3p_L-1_1ss11GA	TRITD2Av1G258530.1	891	1-3,900-898;5-13,896-888;15-19,887-883	AGGGGC-AGUUUUCUUCGGC&GCCAAAGGAAAUUUGCCCCG
aly-miR399d-3p_L-1_1ss11GA	TRITD2Av1G270980.2	56	1-3,66-64;6-8,61-59;11-20,55-46	CGGGGCAGGUCCACCUCCGGC&GCCAAAGG-AAAUUUGCCCCG
aly-miR399d-3p_L-1_1ss11GA	TRITD2Bv1G254740.1	1155	1-4,1167-1164;7-9,1161-1159;12-16,1153-1149;17-20,1147-1144	CGGGUGCGAAGAGCGUCCGGUGGC&GCCAAAGGA---AAUUUGC-CCCG
aly-miR399d-3p_L-1_1ss11GA	TRITD2Bv1G263460.1	895	2-4,903-901;6-10,899-895;14-20,891-885	CGGGGCACGCUUCCUCUGGG&GCCAAAGGAAAUUUGCCCCG
aly-miR399d-3p_L-1_1ss11GA	TRITD3Av1G185320.1	197	1-4,205-202;7-8,199-198;11-19,196-188	GGGGGCAGGUG-CCGGUGGU&GCCAAAGGAAAUUUGCCCCG
aly-miR399d-3p_L-1_1ss11GA	TRITD3Av1G204170.3	653	1-9,663-655;12-18,651-645	AAGGGCAAGGGCUUCUUUGGC&GCCAAAGGA-AAUUUGCCCCG
aly-miR399d-3p_L-1_1ss11GA	TRITD3Av1G204170.5	653	1-9,663-655;12-18,651-645	AAGGGCAAGGGCUUCUUUGGC&GCCAAAGGA-AAUUUGCCCCG
aly-miR399d-3p_L-1_1ss11GA	TRITD3Av1G204170.6	566	1-9,576-568;12-18,564-558	AAGGGCAAGGGCUUCUUUGGC&GCCAAAGGA-AAUUUGCCCCG
aly-miR399d-3p_L-1_1ss11GA	TRITD3Av1G204170.7	335	1-9,345-337;12-18,333-327	AAGGGCAAGGGCUUCUUUGGC&GCCAAAGGA-AAUUUGCCCCG
aly-miR399d-3p_L-1_1ss11GA	TRITD3Av1G285700.1	233	1-7,243-237;14-19,229-224	GGGGGCAUCGCCGGCUUUGGC&GCCAAAG-GAAAUUUGCCCCG
aly-miR399d-3p_L-1_1ss11GA	TRITD3Bv1G076350.13	559	1-8,566-559;11-20,558-549	CGGGGUAAGU--UCUUUGGC&GCCAAAGGAAAUUUGCCCCG
aly-miR399d-3p_L-1_1ss11GA	TRITD3Bv1G076350.17	559	1-8,566-559;11-20,558-549	CGGGGUAAGU--UCUUUGGC&GCCAAAGGAAAUUUGCCCCG
aly-miR399d-3p_L-1_1ss11GA	TRITD3Bv1G167510.1	194	1-4,202-199;7-8,196-195;11-19,193-185	GGGGGCAGGUG-CCGGUGGU&GCCAAAGGAAAUUUGCCCCG
aly-miR399d-3p_L-1_1ss11GA	TRITD3Bv1G184950.3	651	1-10,660-651;12-18,648-642	AAGGGCAAGGGUUUCUUUGGC&GCCAAAGGAA-AUUUGCCCCG
aly-miR399d-3p_L-1_1ss11GA	TRITD3Bv1G184950.4	651	1-10,660-651;12-18,648-642	AAGGGCAAGGGUUUCUUUGGC&GCCAAAGGAA-AUUUGCCCCG
aly-miR399d-3p_L-1_1ss11GA	TRITD3Bv1G184950.5	564	1-10,573-564;12-18,561-555	AAGGGCAAGGGUUUCUUUGGC&GCCAAAGGAA-AUUUGCCCCG
aly-miR399d-3p_L-1_1ss11GA	TRITD3Bv1G184950.6	645	1-10,654-645;12-18,642-636	AAGGGCAAGGGUUUCUUUGGC&GCCAAAGGAA-AUUUGCCCCG
aly-miR399d-3p_L-1_1ss11GA	TRITD3Bv1G187380.1	67	1-3,75-73;7-9,69-67;12-19,65-58	GGGGGCAAAC-UCCGAGGGC&GCCAAAGGAAAUUUGCCCCG
aly-miR399d-3p_L-1_1ss11GA	TRITD3Bv1G231160.1	270	1-4,279-276;6-7,274-273;11-20,269-260	CGGGGCAGAUCAGCUAUGGC&GCCAAAGGAAAUUUGCCCCG
aly-miR399d-3p_L-1_1ss11GA	TRITD3Bv1G279380.4	1031	2-4,1039-1037;6-12,1035-1029;14-20,1026-1020	CGGGGCAUCAUUUUCUGUGGA&GCCAAAGGAAAU-UUGCCCCG
aly-miR399d-3p_L-1_1ss11GA	TRITD4Av1G000240.2	695	1-4,704-701;7-8,698-697;11-17,694-688;18-20,686-684	UGGUGGCGAGUGGCCGAUGGC&GCCAAAGGAAAUUUGCC-CCG
aly-miR399d-3p_L-1_1ss11GA	TRITD4Av1G031950.1	1409	1-3,1416-1414;6-8,1411-1409;13-20,1406-1399	UGGGGCAAGG--CCUGGGGC&GCCAAAGGAAAUUUGCCCCG
aly-miR399d-3p_L-1_1ss11GA	TRITD4Av1G037460.1	324	1-3,335-333;7-13,327-321;15-20,319-314	CGGGGCUGAUUUUCGCGUCGGC&GCC--AAAGGAAAUUUGCCCCG
aly-miR399d-3p_L-1_1ss11GA	TRITD4Av1G037460.3	324	1-3,335-333;7-13,327-321;15-20,319-314	CGGGGCUGAUUUUCGCGUCGGC&GCC--AAAGGAAAUUUGCCCCG
aly-miR399d-3p_L-1_1ss11GA	TRITD4Av1G062180.1	384	1-4,393-390;6-13,388-381;15-20,376-371	UGGGGCCGAUAAUUUCCUGUGGC&GCCAAAGGAAAUU---UGCCCCG
aly-miR399d-3p_L-1_1ss11GA	TRITD4Av1G062180.3	384	1-4,393-390;6-13,388-381;15-20,376-371	UGGGGCCGAUAAUUUCCUGUGGC&GCCAAAGGAAAUU---UGCCCCG
aly-miR399d-3p_L-1_1ss11GA	TRITD4Av1G062180.6	384	1-4,393-390;6-13,388-381;15-20,376-371	UGGGGCCGAUAAUUUCCUGUGGC&GCCAAAGGAAAUU---UGCCCCG
aly-miR399d-3p_L-1_1ss11GA	TRITD4Av1G075970.2	790	1-9,805-797;13-20,787-780	UGGGGUAAUUGACAAGAUCCUUUGGC&GCCAAAGGA------AAUUUGCCCCG
aly-miR399d-3p_L-1_1ss11GA	TRITD4Av1G145060.11	460	1-4,472-469;7-10,463-460;15-20,455-450	CGGGGCUCUGUUCCAGCAGUGGC&GCCA---AAGGAAAUUUGCCCCG
aly-miR399d-3p_L-1_1ss11GA	TRITD4Av1G145060.3	565	1-4,577-574;7-10,568-565;15-20,560-555	CGGGGCUCUGUUCCAGCAGUGGC&GCCA---AAGGAAAUUUGCCCCG
aly-miR399d-3p_L-1_1ss11GA	TRITD4Av1G145060.5	379	1-4,391-388;7-10,382-379;15-20,374-369	CGGGGCUCUGUUCCAGCAGUGGC&GCCA---AAGGAAAUUUGCCCCG
aly-miR399d-3p_L-1_1ss11GA	TRITD4Av1G145060.6	460	1-4,472-469;7-10,463-460;15-20,455-450	CGGGGCUCUGUUCCAGCAGUGGC&GCCA---AAGGAAAUUUGCCCCG
aly-miR399d-3p_L-1_1ss11GA	TRITD4Av1G145060.8	460	1-4,472-469;7-10,463-460;15-20,455-450	CGGGGCUCUGUUCCAGCAGUGGC&GCCA---AAGGAAAUUUGCCCCG
aly-miR399d-3p_L-1_1ss11GA	TRITD4Av1G160980.2	417	1-3,425-423;6-9,420-417;12-14,415-413;16-20,411-407	CGGGGGAGGA-UCCUGGGGC&GCCAAAGGAAAUUUGCCCCG
aly-miR399d-3p_L-1_1ss11GA	TRITD4Av1G193910.1	477	1-3,486-484;7-8,480-479;11-19,476-468	AGGGGCGGGUGGCCGGCGGC&GCCAAAGGAAAUUUGCCCCG
aly-miR399d-3p_L-1_1ss11GA	TRITD4Av1G193930.2	571	1-10,580-571;13-14,568-567;16-20,565-561	UGGGGAGAUGUUCCUUUGGU&GCCAAAGGAAAUUUGCCCCG
aly-miR399d-3p_L-1_1ss11GA	TRITD4Av1G200200.1	416	1-4,425-422;7-10,419-416;12-19,413-406	GGGGGCGGGAGUUCCACUGGC&GCCAAAGGAA-AUUUGCCCCG
aly-miR399d-3p_L-1_1ss11GA	TRITD4Av1G225610.9	1489	1-9,1497-1489;16-20,1484-1480	CGGGGGUCG--UCCUUUGGU&GCCAAAGGAAAUUUGCCCCG
aly-miR399d-3p_L-1_1ss11GA	TRITD4Av1G248520.1	288	1-4,300-297;6-9,295-292;10-18,288-280	CUGGGCAAAUUCAGUCCUAUGGC&GCCAAAGGA---AAUUUGCCCCG
aly-miR399d-3p_L-1_1ss11GA	TRITD4Bv1G012610.1	571	1-10,580-571;13-14,568-567;16-20,565-561	UGGGGAGAUGUUCCUUUGGU&GCCAAAGGAAAUUUGCCCCG
aly-miR399d-3p_L-1_1ss11GA	TRITD4Bv1G012610.2	400	1-10,409-400;13-14,397-396;16-20,394-390	UGGGGAGAUGUUCCUUUGGU&GCCAAAGGAAAUUUGCCCCG
aly-miR399d-3p_L-1_1ss11GA	TRITD4Bv1G012610.4	571	1-10,580-571;13-14,568-567;16-20,565-561	UGGGGAGAUGUUCCUUUGGU&GCCAAAGGAAAUUUGCCCCG
aly-miR399d-3p_L-1_1ss11GA	TRITD4Bv1G012620.1	486	1-3,495-493;7-8,489-488;11-19,485-477	AGGGGCGGGUGGCCGGCGGC&GCCAAAGGAAAUUUGCCCCG
aly-miR399d-3p_L-1_1ss11GA	TRITD4Bv1G058420.1	460	1-4,472-469;7-10,463-460;15-20,455-450	CGGGGCUCUGUUCCAGCAGUGGC&GCCA---AAGGAAAUUUGCCCCG
aly-miR399d-3p_L-1_1ss11GA	TRITD4Bv1G058420.4	460	1-4,472-469;7-10,463-460;15-20,455-450	CGGGGCUCUGUUCCAGCAGUGGC&GCCA---AAGGAAAUUUGCCCCG
aly-miR399d-3p_L-1_1ss11GA	TRITD4Bv1G099080.2	790	1-9,805-797;13-20,787-780	UGGGGUAAUUGACAAGAUCCUUUGGC&GCCAAAGGA------AAUUUGCCCCG
aly-miR399d-3p_L-1_1ss11GA	TRITD4Bv1G133010.1	324	1-3,335-333;7-13,327-321;15-20,319-314	CGGGGCUGAUUUUCGCGUCGGC&GCC--AAAGGAAAUUUGCCCCG
aly-miR399d-3p_L-1_1ss11GA	TRITD4Bv1G133010.2	324	1-3,335-333;7-13,327-321;15-20,319-314	CGGGGCUGAUUUUCGCGUCGGC&GCC--AAAGGAAAUUUGCCCCG
aly-miR399d-3p_L-1_1ss11GA	TRITD4Bv1G133010.3	324	1-3,335-333;7-13,327-321;15-20,319-314	CGGGGCUGAUUUUCGCGUCGGC&GCC--AAAGGAAAUUUGCCCCG
aly-miR399d-3p_L-1_1ss11GA	TRITD4Bv1G133010.5	324	1-3,335-333;7-13,327-321;15-20,319-314	CGGGGCUGAUUUUCGCGUCGGC&GCC--AAAGGAAAUUUGCCCCG
aly-miR399d-3p_L-1_1ss11GA	TRITD4Bv1G133010.6	324	1-3,335-333;7-13,327-321;15-20,319-314	CGGGGCUGAUUUUCGCGUCGGC&GCC--AAAGGAAAUUUGCCCCG
aly-miR399d-3p_L-1_1ss11GA	TRITD5Av1G018420.2	17	1-4,26-23;6-9,20-17;13-20,16-9	CGGGGCGG---UCCUGCUGGC&GCCA-AAGGAAAUUUGCCCCG
aly-miR399d-3p_L-1_1ss11GA	TRITD5Av1G020640.3	466	1-7,476-470;12-15,464-461;16-20,459-455	CGGGGACAGGGAAAACUUUGGC&GCCAAAG-GAAAUUUG-CCCCG
aly-miR399d-3p_L-1_1ss11GA	TRITD5Av1G144140.1	1212	1-4,1223-1220;7-7,1217-1217;8-9,1215-1214;12-20,1210-1202	CGGGGCAGAGCAUCACGGUGGC&GCCAAAG-GA-AAUUUGCCCCG
aly-miR399d-3p_L-1_1ss11GA	TRITD5Av1G144140.2	1278	1-4,1289-1286;7-7,1283-1283;8-9,1281-1280;12-20,1276-1268	CGGGGCAGAGCAUCACGGUGGC&GCCAAAG-GA-AAUUUGCCCCG
aly-miR399d-3p_L-1_1ss11GA	TRITD5Av1G144140.3	1194	1-4,1205-1202;7-7,1199-1199;8-9,1197-1196;12-20,1192-1184	CGGGGCAGAGCAUCACGGUGGC&GCCAAAG-GA-AAUUUGCCCCG
aly-miR399d-3p_L-1_1ss11GA	TRITD5Av1G144280.1	1299	1-4,1310-1307;7-7,1304-1304;8-9,1302-1301;12-20,1297-1289	CGGGGCAGAGCAUCACGGUGGC&GCCAAAG-GA-AAUUUGCCCCG
aly-miR399d-3p_L-1_1ss11GA	TRITD5Av1G144280.2	1272	1-4,1283-1280;7-7,1277-1277;8-9,1275-1274;12-20,1270-1262	CGGGGCAGAGCAUCACGGUGGC&GCCAAAG-GA-AAUUUGCCCCG
aly-miR399d-3p_L-1_1ss11GA	TRITD5Av1G154780.2	1007	1-4,1017-1014;7-9,1010-1008;12-20,1005-997	UGGGGCAGAGGUCCAGGUGGU&GCCA-AAGGAAAUUUGCCCCG
aly-miR399d-3p_L-1_1ss11GA	TRITD5Av1G208590.2	523	1-7,533-527;13-20,520-513	CGGGGCAGUGGAGACUUUGGU&GCCAAAG-GAAAUUUGCCCCG
aly-miR399d-3p_L-1_1ss11GA	TRITD5Av1G228970.9	943	1-4,953-950;6-10,947-943;13-20,939-932	CGGGGCGGUCCUUCCUGGUGGC&GCCA-AAGGAA-AUUUGCCCCG
aly-miR399d-3p_L-1_1ss11GA	TRITD5Bv1G018440.2	497	1-4,506-503;6-9,500-497;13-20,496-489	CGGGGCGG---UCCUGCUGGC&GCCA-AAGGAAAUUUGCCCCG
aly-miR399d-3p_L-1_1ss11GA	TRITD5Bv1G078530.1	194	1-3,203-201;6-9,197-194;13-20,191-184	CGGGGCAACG-UCCUGCCGGC&GCC-AAAGGAAAUUUGCCCCG
aly-miR399d-3p_L-1_1ss11GA	TRITD5Bv1G106990.7	262	1-7,270-264;11-16,261-256;17-19,254-252	GGGGUGCAAAUGA-CUUUGGC&GCCAAAGGAAAUUUGC-CCCG
aly-miR399d-3p_L-1_1ss11GA	TRITD5Bv1G108580.1	91	1-4,100-97;7-10,94-91;11-20,87-78	UGGGGCGGAUCUAUUCCACUGGC&GCCAAAGGAA---AUUUGCCCCG
aly-miR399d-3p_L-1_1ss11GA	TRITD5Bv1G109410.2	1163	1-4,1170-1167;7-8,1165-1164;12-19,1161-1154	AGGGGCAGAGA-CCG-UGGC&GCCAAAGGAAAUUUGCCCCG
aly-miR399d-3p_L-1_1ss11GA	TRITD5Bv1G128360.1	124	1-3,132-130;7-10,127-124;12-20,121-113	CGGGGCGGAGGUUCCGG-GGC&GCCAAAGGAA-AUUUGCCCCG
aly-miR399d-3p_L-1_1ss11GA	TRITD5Bv1G128360.2	124	1-3,132-130;7-10,127-124;12-20,121-113	CGGGGCGGAGGUUCCGG-GGC&GCCAAAGGAA-AUUUGCCCCG
aly-miR399d-3p_L-1_1ss11GA	TRITD5Bv1G134050.1	1278	1-4,1289-1286;7-7,1283-1283;8-9,1281-1280;12-20,1276-1268	CGGGGCAGAGCAUCACGGUGGC&GCCAAAG-GA-AAUUUGCCCCG
aly-miR399d-3p_L-1_1ss11GA	TRITD5Bv1G134050.2	1194	1-4,1205-1202;7-7,1199-1199;8-9,1197-1196;12-20,1192-1184	CGGGGCAGAGCAUCACGGUGGC&GCCAAAG-GA-AAUUUGCCCCG
aly-miR399d-3p_L-1_1ss11GA	TRITD5Bv1G134210.1	1272	1-4,1283-1280;7-7,1277-1277;8-9,1275-1274;12-20,1270-1262	CGGGGCAGAGCAUCACGGUGGC&GCCAAAG-GA-AAUUUGCCCCG
aly-miR399d-3p_L-1_1ss11GA	TRITD5Bv1G228180.10	343	1-4,353-350;6-10,347-343;14-20,338-332	CGGGGCGCUCCUUCCUGGUGGC&GCCA-AAGGAA-AUUUGCCCCG
aly-miR399d-3p_L-1_1ss11GA	TRITD5Bv1G235870.3	1489	1-9,1497-1489;16-20,1484-1480	CGGGGGUCG--UCCUUUGGU&GCCAAAGGAAAUUUGCCCCG
aly-miR399d-3p_L-1_1ss11GA	TRITD5Bv1G236210.3	613	1-5,621-617;7-7,616-616;9-10,614-613;12-19,611-604	AGGGGCAAACUUGC-UUGGC&GCCAAAGGAAAUUUGCCCCG
aly-miR399d-3p_L-1_1ss11GA	TRITD6Av1G002160.1	207	1-3,217-215;6-8,212-210;11-12,206-205;13-20,203-196	CGGGGCGACGUGUACCUGGGGC&GCCAAAGG-AAAU-UUGCCCCG
aly-miR399d-3p_L-1_1ss11GA	TRITD6Av1G002160.4	195	1-3,205-203;6-8,200-198;11-12,194-193;13-20,191-184	CGGGGCGACGUGUACCUGGGGC&GCCAAAGG-AAAU-UUGCCCCG
aly-miR399d-3p_L-1_1ss11GA	TRITD6Av1G002160.6	234	1-3,244-242;6-8,239-237;11-12,233-232;13-20,230-223	CGGGGCGACGUGUACCUGGGGC&GCCAAAGG-AAAU-UUGCCCCG
aly-miR399d-3p_L-1_1ss11GA	TRITD6Av1G026890.1	794	1-3,803-801;6-8,798-796;13-19,791-785	AGGGGCGAUGCGCCUGCGGC&GCCAAAGGAAAUUUGCCCCG
aly-miR399d-3p_L-1_1ss11GA	TRITD6Av1G036780.1	184	2-3,193-192;6-9,188-185;11-20,183-174	UGGGGCAAAUAUCCUGAAGGA&GCC-AAAGGAAAUUUGCCCCG
aly-miR399d-3p_L-1_1ss11GA	TRITD6Av1G057110.16	16	2-8,23-17;11-19,15-7	GGGGGCGAAUG-CUUUUGGG&GCCAAAGGAAAUUUGCCCCG
aly-miR399d-3p_L-1_1ss11GA	TRITD6Av1G220070.1	1176	1-5,1185-1181;6-9,1179-1176;14-19,1175-1170	UGGGGCA----UCCUCUUGGC&GCCAA-AGGAAAUUUGCCCCG
aly-miR399d-3p_L-1_1ss11GA	TRITD6Av1G220070.2	1185	1-5,1194-1190;6-9,1188-1185;14-19,1184-1179	UGGGGCA----UCCUCUUGGC&GCCAA-AGGAAAUUUGCCCCG
aly-miR399d-3p_L-1_1ss11GA	TRITD6Av1G220070.4	1167	1-5,1176-1172;6-9,1170-1167;14-19,1166-1161	UGGGGCA----UCCUCUUGGC&GCCAA-AGGAAAUUUGCCCCG
aly-miR399d-3p_L-1_1ss11GA	TRITD6Av1G220070.5	1146	1-5,1155-1151;6-9,1149-1146;14-19,1145-1140	UGGGGCA----UCCUCUUGGC&GCCAA-AGGAAAUUUGCCCCG
aly-miR399d-3p_L-1_1ss11GA	TRITD6Av1G220070.8	633	1-5,642-638;6-9,636-633;14-19,632-627	UGGGGCA----UCCUCUUGGC&GCCAA-AGGAAAUUUGCCCCG
aly-miR399d-3p_L-1_1ss11GA	TRITD6Bv1G049680.1	184	2-3,193-192;6-9,188-185;11-20,183-174	CGGGGCAAAUAUCCUGAAGGA&GCC-AAAGGAAAUUUGCCCCG
aly-miR399d-3p_L-1_1ss11GA	TRITD6Bv1G131460.1	1539	1-7,1548-1542;12-19,1537-1530	UGGGGCAGGGGAACUUUGGU&GCCAAAGGAAAUUUGCCCCG
aly-miR399d-3p_L-1_1ss11GA	TRITD6Bv1G217150.1	274	2-3,282-281;7-11,277-273;14-20,270-264	CGGGGCAUCUUUCCGGGGGG&GCCAAAGGAAAUUUGCCCCG
aly-miR399d-3p_L-1_1ss11GA	TRITD6Bv1G217150.2	211	2-3,219-218;7-11,214-210;14-20,207-201	CGGGGCAUCUUUCCGGGGGG&GCCAAAGGAAAUUUGCCCCG
aly-miR399d-3p_L-1_1ss11GA	TRITD6Bv1G217150.3	277	2-3,285-284;7-11,280-276;14-20,273-267	CGGGGCAUCUUUCCGGGGGG&GCCAAAGGAAAUUUGCCCCG
aly-miR399d-3p_L-1_1ss11GA	TRITD6Bv1G217150.4	274	2-3,282-281;7-11,277-273;14-20,270-264	CGGGGCAUCUUUCCGGGGGG&GCCAAAGGAAAUUUGCCCCG
aly-miR399d-3p_L-1_1ss11GA	TRITD6Bv1G217150.5	274	2-3,282-281;7-11,277-273;14-20,270-264	CGGGGCAUCUUUCCGGGGGG&GCCAAAGGAAAUUUGCCCCG
aly-miR399d-3p_L-1_1ss11GA	TRITD6Bv1G217150.8	274	2-3,282-281;7-11,277-273;14-20,270-264	CGGGGCAUCUUUCCGGGGGG&GCCAAAGGAAAUUUGCCCCG
aly-miR399d-3p_L-1_1ss11GA	TRITD7Av1G035190.1	607	1-3,618-616;6-9,613-610;14-20,603-597	CGGGGCGCGCCAGUCCUCGGGC&GCCAAAGGA--AAUUUGCCCCG
aly-miR399d-3p_L-1_1ss11GA	TRITD7Av1G037810.2	142	1-4,154-151;7-8,145-144;13-20,139-132	CGGGGCAGUGAGCCGGCGGUGGC&GCCA---AAGGAAAUUUGCCCCG
aly-miR399d-3p_L-1_1ss11GA	TRITD7Av1G094420.1	970	2-7,978-973;9-13,971-967;14-19,964-959	AGGGGCAUUGGUUUGCUUUGGG&GCCAAAGGAAAUU--UGCCCCG
aly-miR399d-3p_L-1_1ss11GA	TRITD7Av1G094420.2	526	2-7,534-529;9-13,527-523;14-19,520-515	AGGGGCAUUGGUUUGCUUUGGG&GCCAAAGGAAAUU--UGCCCCG
aly-miR399d-3p_L-1_1ss11GA	TRITD7Av1G097370.1	21	1-4,32-29;6-9,26-23;13-20,18-11	CGGGGCGGUUCCUCCUCCUGGC&GCCA-AAGGA-AAUUUGCCCCG
aly-miR399d-3p_L-1_1ss11GA	TRITD7Av1G097370.3	21	1-4,32-29;6-9,26-23;13-20,18-11	CGGGGCGGUUCCUCCUCCUGGC&GCCA-AAGGA-AAUUUGCCCCG
aly-miR399d-3p_L-1_1ss11GA	TRITD7Av1G097370.5	21	1-4,32-29;6-9,26-23;13-20,18-11	CGGGGCGGUUCCUCCUCCUGGC&GCCA-AAGGA-AAUUUGCCCCG
aly-miR399d-3p_L-1_1ss11GA	TRITD7Av1G098320.1	43	1-4,51-48;7-10,46-43;14-19,38-33	GGGGGCACGGGUUCCG-UGGC&GCCAAAGGAA-AUUUGCCCCG
aly-miR399d-3p_L-1_1ss11GA	TRITD7Av1G111100.2	194	1-4,205-202;7-10,197-194;13-20,193-186	CGGGGCGG--UUCCGGCGUGGC&GCCA--AAGGAAAUUUGCCCCG
aly-miR399d-3p_L-1_1ss11GA	TRITD7Av1G111100.3	194	1-4,205-202;7-10,197-194;13-20,193-186	CGGGGCGG--UUCCGGCGUGGC&GCCA--AAGGAAAUUUGCCCCG
aly-miR399d-3p_L-1_1ss11GA	TRITD7Av1G122370.1	1535	1-7,1545-1539;8-9,1537-1536;12-17,1533-1528;18-19,1526-1525	GGGAGGCAGAGGUCGCUUUGGC&GCCAAAG-GAAAUUUGCC-CCG
aly-miR399d-3p_L-1_1ss11GA	TRITD7Av1G122370.6	1109	1-7,1119-1113;8-9,1111-1110;12-17,1107-1102;18-19,1100-1099	GGGAGGCAGAGGUCGCUUUGGC&GCCAAAG-GAAAUUUGCC-CCG
aly-miR399d-3p_L-1_1ss11GA	TRITD7Av1G122370.7	1184	1-7,1194-1188;8-9,1186-1185;12-17,1182-1177;18-19,1175-1174	GGGAGGCAGAGGUCGCUUUGGC&GCCAAAG-GAAAUUUGCC-CCG
aly-miR399d-3p_L-1_1ss11GA	TRITD7Av1G122370.8	1223	1-7,1233-1227;8-9,1225-1224;12-17,1221-1216;18-19,1214-1213	GGGAGGCAGAGGUCGCUUUGGC&GCCAAAG-GAAAUUUGCC-CCG
aly-miR399d-3p_L-1_1ss11GA	TRITD7Av1G122370.9	791	1-7,801-795;8-9,793-792;12-17,789-784;18-19,782-781	GGGAGGCAGAGGUCGCUUUGGC&GCCAAAG-GAAAUUUGCC-CCG
aly-miR399d-3p_L-1_1ss11GA	TRITD7Av1G124570.1	525	1-9,536-528;14-20,521-515	CGGGGCAUAGCAAUCUUUUGGU&GCCAAAGGA--AAUUUGCCCCG
aly-miR399d-3p_L-1_1ss11GA	TRITD7Av1G188660.1	1105	1-3,1114-1112;6-8,1109-1107;12-20,1103-1095	CGGGGCGGGGCGCCUGAGGC&GCCAAAGGAAAUUUGCCCCG
aly-miR399d-3p_L-1_1ss11GA	TRITD7Av1G188660.2	991	1-3,1000-998;6-8,995-993;12-20,989-981	CGGGGCGGGGCGCCUGAGGC&GCCAAAGGAAAUUUGCCCCG
aly-miR399d-3p_L-1_1ss11GA	TRITD7Av1G198480.1	1534	1-3,1541-1539;8-19,1536-1525	UGGGGCAGAUUUCAA--GGC&GCCAAAGGAAAUUUGCCCCG
aly-miR399d-3p_L-1_1ss11GA	TRITD7Av1G233040.1	1054	1-7,1063-1057;9-9,1055-1055;14-20,1050-1044	UGGGGCAUCUGUGUUUUGGC&GCCAAAGGAAAUUUGCCCCG
aly-miR399d-3p_L-1_1ss11GA	TRITD7Av1G270090.1	60	1-3,73-71;7-8,63-62;11-20,59-50	CGGGGCGGGUGGCCGGGCCUCGGC&GCC----AAAGGAAAUUUGCCCCG
aly-miR399d-3p_L-1_1ss11GA	TRITD7Av1G270090.2	60	1-3,73-71;7-8,63-62;11-20,59-50	CGGGGCGGGUGGCCGGGCCUCGGC&GCC----AAAGGAAAUUUGCCCCG
aly-miR399d-3p_L-1_1ss11GA	TRITD7Av1G279400.2	175	1-4,186-183;7-8,180-179;11-20,174-165	CGGGGCAGGUGCUGCCAGUGGC&GCCAAAGG--AAAUUUGCCCCG
aly-miR399d-3p_L-1_1ss11GA	TRITD7Bv1G045780.6	3275	1-4,3284-3281;6-12,3279-3273;15-20,3270-3265	CGGGGCCCAUUUCUUGUGGU&GCCAAAGGAAAUUUGCCCCG
aly-miR399d-3p_L-1_1ss11GA	TRITD7Bv1G055340.1	534	1-9,546-538;12-19,532-525	UGGGGCGAAGCCAGUCUUUUGGU&GCCAAAGGA---AAUUUGCCCCG
aly-miR399d-3p_L-1_1ss11GA	TRITD7Bv1G055340.2	540	1-9,552-544;12-19,538-531	UGGGGCGAAGCCAGUCUUUUGGU&GCCAAAGGA---AAUUUGCCCCG
aly-miR399d-3p_L-1_1ss11GA	TRITD7Bv1G055340.4	348	1-9,360-352;12-19,346-339	UGGGGCGAAGCCAGUCUUUUGGU&GCCAAAGGA---AAUUUGCCCCG
aly-miR399d-3p_L-1_1ss11GA	TRITD7Bv1G090420.1	1034	1-7,1044-1038;8-9,1036-1035;12-17,1032-1027;18-19,1025-1024	GGGAGGCAGAGGUCGCUUUGGC&GCCAAAG-GAAAUUUGCC-CCG
aly-miR399d-3p_L-1_1ss11GA	TRITD7Bv1G090420.2	1184	1-7,1194-1188;8-9,1186-1185;12-17,1182-1177;18-19,1175-1174	GGGAGGCAGAGGUCGCUUUGGC&GCCAAAG-GAAAUUUGCC-CCG
aly-miR399d-3p_L-1_1ss11GA	TRITD7Bv1G090420.3	1109	1-7,1119-1113;8-9,1111-1110;12-17,1107-1102;18-19,1100-1099	GGGAGGCAGAGGUCGCUUUGGC&GCCAAAG-GAAAUUUGCC-CCG
aly-miR399d-3p_L-1_1ss11GA	TRITD7Bv1G090420.4	1184	1-7,1194-1188;8-9,1186-1185;12-17,1182-1177;18-19,1175-1174	GGGAGGCAGAGGUCGCUUUGGC&GCCAAAG-GAAAUUUGCC-CCG
ata-miR1432-3p_L-1R+1	TRITD0Uv1G065770.11	397	2-10,405-397;11-19,395-387	GCUUUGGGCGAGGGUGACACUG&UGGUGUCACC-UCGCCUGAACA
ata-miR1432-3p_L-1R+1	TRITD0Uv1G065770.13	397	2-10,405-397;11-19,395-387	GCUUUGGGCGAGGGUGACACUG&UGGUGUCACC-UCGCCUGAACA
ata-miR1432-3p_L-1R+1	TRITD0Uv1G065770.18	397	2-10,405-397;11-19,395-387	GCUUUGGGCGAGGGUGACACUG&UGGUGUCACC-UCGCCUGAACA
ata-miR1432-3p_L-1R+1	TRITD0Uv1G065770.19	397	2-10,405-397;11-19,395-387	GCUUUGGGCGAGGGUGACACUG&UGGUGUCACC-UCGCCUGAACA
ata-miR1432-3p_L-1R+1	TRITD0Uv1G065770.21	397	2-10,405-397;11-19,395-387	GCUUUGGGCGAGGGUGACACUG&UGGUGUCACC-UCGCCUGAACA
ata-miR1432-3p_L-1R+1	TRITD0Uv1G065770.22	397	2-10,405-397;11-19,395-387	GCUUUGGGCGAGGGUGACACUG&UGGUGUCACC-UCGCCUGAACA
ata-miR1432-3p_L-1R+1	TRITD0Uv1G065770.27	130	2-10,138-130;11-19,128-120	GCUUUGGGCGAGGGUGACACUG&UGGUGUCACC-UCGCCUGAACA
ata-miR1432-3p_L-1R+1	TRITD0Uv1G065770.4	67	2-10,75-67;11-19,65-57	GCUUUGGGCGAGGGUGACACUG&UGGUGUCACC-UCGCCUGAACA
ata-miR1432-3p_L-1R+1	TRITD0Uv1G065770.5	130	2-10,138-130;11-19,128-120	GCUUUGGGCGAGGGUGACACUG&UGGUGUCACC-UCGCCUGAACA
ata-miR1432-3p_L-1R+1	TRITD0Uv1G065770.7	241	2-10,249-241;11-19,239-231	GCUUUGGGCGAGGGUGACACUG&UGGUGUCACC-UCGCCUGAACA
ata-miR1432-3p_L-1R+1	TRITD0Uv1G065770.9	397	2-10,405-397;11-19,395-387	GCUUUGGGCGAGGGUGACACUG&UGGUGUCACC-UCGCCUGAACA
ata-miR1432-3p_L-1R+1	TRITD1Av1G029450.16	2855	5-17,2860-2848;18-20,2846-2844	AGUUCCAGGUGAGGUGGCUGAG&UGGUGUCACCUCGCCUG-AACA
ata-miR1432-3p_L-1R+1	TRITD1Av1G029450.20	2516	5-17,2521-2509;18-20,2507-2505	AGUUCCAGGUGAGGUGGCUGAG&UGGUGUCACCUCGCCUG-AACA
ata-miR1432-3p_L-1R+1	TRITD1Av1G035170.1	808	1-11,817-807;12-16,805-801	GCGGUGGGCGAAGGUGGCGCCA&UGGUGUCACCU-CGCCUGAACA
ata-miR1432-3p_L-1R+1	TRITD1Av1G035170.2	808	1-11,817-807;12-16,805-801	GCGGUGGGCGAAGGUGGCGCCA&UGGUGUCACCU-CGCCUGAACA
ata-miR1432-3p_L-1R+1	TRITD1Av1G165700.2	324	2-7,332-327;9-12,325-322;13-20,317-310	GGUUCGGGCCGGUGAGGCGGCGCCG&UGGUGUCACCUC----GCCUGAACA
ata-miR1432-3p_L-1R+1	TRITD1Av1G165700.3	324	2-7,332-327;9-12,325-322;13-20,317-310	GGUUCGGGCCGGUGAGGCGGCGCCG&UGGUGUCACCUC----GCCUGAACA
ata-miR1432-3p_L-1R+1	TRITD1Av1G191580.10	2221	2-4,2236-2234;6-7,2232-2231;9-20,2222-2211	GGUUCGGGCGAGGACGUGGGAGAGGCCG&UGGUGUC-------ACCUCGCCUGAACA
ata-miR1432-3p_L-1R+1	TRITD1Av1G191580.11	1603	2-4,1618-1616;6-7,1614-1613;9-20,1604-1593	GGUUCGGGCGAGGACGUGGGAGAGGCCG&UGGUGUC-------ACCUCGCCUGAACA
ata-miR1432-3p_L-1R+1	TRITD1Av1G191580.12	1408	2-4,1423-1421;6-7,1419-1418;9-20,1409-1398	GGUUCGGGCGAGGACGUGGGAGAGGCCG&UGGUGUC-------ACCUCGCCUGAACA
ata-miR1432-3p_L-1R+1	TRITD1Av1G191580.3	2755	2-4,2770-2768;6-7,2766-2765;9-20,2756-2745	GGUUCGGGCGAGGACGUGGGAGAGGCCG&UGGUGUC-------ACCUCGCCUGAACA
ata-miR1432-3p_L-1R+1	TRITD1Av1G191580.6	2548	2-4,2563-2561;6-7,2559-2558;9-20,2549-2538	GGUUCGGGCGAGGACGUGGGAGAGGCCG&UGGUGUC-------ACCUCGCCUGAACA
ata-miR1432-3p_L-1R+1	TRITD1Av1G191580.8	2548	2-4,2563-2561;6-7,2559-2558;9-20,2549-2538	GGUUCGGGCGAGGACGUGGGAGAGGCCG&UGGUGUC-------ACCUCGCCUGAACA
ata-miR1432-3p_L-1R+1	TRITD1Av1G194200.1	270	2-11,278-269;12-17,267-262;20-20,259-259	GGCGCAGGUGUGGGUGGCGCCG&UGGUGUCACCU-CGCCUGAACA
ata-miR1432-3p_L-1R+1	TRITD1Av1G200080.2	540	2-10,548-540;12-17,537-532	GAGCCAGGCGCCGGUGAUACCG&UGGUGUCACC-UCGCCUGAACA
ata-miR1432-3p_L-1R+1	TRITD1Av1G200080.3	540	2-10,548-540;12-17,537-532	GAGCCAGGCGCCGGUGAUACCG&UGGUGUCACC-UCGCCUGAACA
ata-miR1432-3p_L-1R+1	TRITD1Av1G200080.4	540	2-10,548-540;12-17,537-532	GAGCCAGGCGCCGGUGAUACCG&UGGUGUCACC-UCGCCUGAACA
ata-miR1432-3p_L-1R+1	TRITD1Av1G222290.1	561	2-6,574-570;7-16,564-555;18-20,553-551	GGUUGGGGUGGGGUGCCAGGGCGCCC&UGGUGU-----CACCUCGCCUGAACA
ata-miR1432-3p_L-1R+1	TRITD1Bv1G088440.1	1185	2-10,1193-1185;12-17,1184-1179;20-20,1176-1176	CGGACGGGCG-GGUGAUGCCG&UGGUGUCACCUCGCCUGAACA
ata-miR1432-3p_L-1R+1	TRITD1Bv1G168290.3	1507	2-5,1514-1511;7-10,1510-1507;12-20,1504-1496	GGUUCAGGCGUUGGUG-CACUC&UGGUGUCACC-UCGCCUGAACA
ata-miR1432-3p_L-1R+1	TRITD1Bv1G168760.8	887	1-2,898-897;3-6,895-892;9-20,888-877	AGUUCAGGCGGGGGUUGCGCGCA&UG-GUGU-CACCUCGCCUGAACA
ata-miR1432-3p_L-1R+1	TRITD1Bv1G173360.1	366	2-7,375-370;8-10,368-366;12-15,364-361;17-21,360-356	UGUUC-GGCGUGGUGGGCACCG&UGGUGUC-ACCUCGCCUGAACA
ata-miR1432-3p_L-1R+1	TRITD1Bv1G180940.1	851	2-4,860-858;5-7,856-854;9-13,852-848;14-20,846-840	CGUUCAGGUCGAGGCGGCUGCCC&UGGU-GUCACCUCG-CCUGAACA
ata-miR1432-3p_L-1R+1	TRITD1Bv1G181060.1	2995	2-4,3010-3008;6-7,3006-3005;9-20,2996-2985	GGUUCGGGCGAGGACGUGGGAGAGGCCG&UGGUGUC-------ACCUCGCCUGAACA
ata-miR1432-3p_L-1R+1	TRITD1Bv1G181060.12	2473	2-4,2488-2486;6-7,2484-2483;9-20,2474-2463	GGUUCGGGCGAGGACGUGGGAGAGGCCG&UGGUGUC-------ACCUCGCCUGAACA
ata-miR1432-3p_L-1R+1	TRITD1Bv1G181060.15	1414	2-4,1429-1427;6-7,1425-1424;9-20,1415-1404	GGUUCGGGCGAGGACGUGGGAGAGGCCG&UGGUGUC-------ACCUCGCCUGAACA
ata-miR1432-3p_L-1R+1	TRITD1Bv1G181060.9	2761	2-4,2776-2774;6-7,2772-2771;9-20,2762-2751	GGUUCGGGCGAGGACGUGGGAGAGGCCG&UGGUGUC-------ACCUCGCCUGAACA
ata-miR1432-3p_L-1R+1	TRITD1Bv1G190670.1	540	2-10,548-540;12-17,537-532	GAGCCAGGCGCCGGUGAUACCG&UGGUGUCACC-UCGCCUGAACA
ata-miR1432-3p_L-1R+1	TRITD2Av1G071710.1	335	2-12,343-333;13-17,331-327	GAGGCGGGCUGGGGUGGCGCCG&UGGUGUCACCUC-GCCUGAACA
ata-miR1432-3p_L-1R+1	TRITD2Av1G101710.4	467	1-4,478-475;5-7,473-471;8-17,469-460	UUGGCAGGCGAGGUGGGCUGCCA&UGGU-GUC-ACCUCGCCUGAACA
ata-miR1432-3p_L-1R+1	TRITD2Av1G101710.6	398	1-4,409-406;5-7,404-402;8-17,400-391	UUGGCAGGCGAGGUGGGCUGCCA&UGGU-GUC-ACCUCGCCUGAACA
ata-miR1432-3p_L-1R+1	TRITD2Av1G168640.2	473	2-6,481-477;9-17,474-466	AUACCGGGCGAGGGAGCGCCU&UGGUGUCACCUCGCCUGAACA
ata-miR1432-3p_L-1R+1	TRITD2Av1G168640.7	299	2-6,307-303;9-17,300-292	AUACCGGGCGAGGGAGCGCCU&UGGUGUCACCUCGCCUGAACA
ata-miR1432-3p_L-1R+1	TRITD2Av1G197750.1	399	2-10,407-399;12-17,397-392	CAGCCAGGCGCGGUGGCGCCC&UGGUGUCACCUCGCCUGAACA
ata-miR1432-3p_L-1R+1	TRITD2Av1G197750.2	399	2-10,407-399;12-17,397-392	CAGCCAGGCGCGGUGGCGCCC&UGGUGUCACCUCGCCUGAACA
ata-miR1432-3p_L-1R+1	TRITD2Av1G197750.3	399	2-10,407-399;12-17,397-392	CAGCCAGGCGCGGUGGCGCCC&UGGUGUCACCUCGCCUGAACA
ata-miR1432-3p_L-1R+1	TRITD2Av1G197750.5	399	2-10,407-399;12-17,397-392	CAGCCAGGCGCGGUGGCGCCC&UGGUGUCACCUCGCCUGAACA
ata-miR1432-3p_L-1R+1	TRITD2Av1G197750.6	399	2-10,407-399;12-17,397-392	CAGCCAGGCGCGGUGGCGCCC&UGGUGUCACCUCGCCUGAACA
ata-miR1432-3p_L-1R+1	TRITD2Av1G222090.1	134	2-7,142-137;9-12,135-132;14-16,130-128;17-20,125-122	CGUUCGAAGGGGAGGCGACACCG&UGGUGUCACCUCGCCU--GAACA
ata-miR1432-3p_L-1R+1	TRITD2Av1G222090.2	134	2-7,142-137;9-12,135-132;14-16,130-128;17-20,125-122	CGUUCGAAGGGGAGGCGACACCG&UGGUGUCACCUCGCCU--GAACA
ata-miR1432-3p_L-1R+1	TRITD2Av1G273270.1	259	2-12,267-257;15-19,254-250	GUUUCAGUGGGGGUGGCACCG&UGGUGUCACCUCGCCUGAACA
ata-miR1432-3p_L-1R+1	TRITD2Av1G273270.3	259	2-12,267-257;15-19,254-250	GUUUCAGUGGGGGUGGCACCG&UGGUGUCACCUCGCCUGAACA
ata-miR1432-3p_L-1R+1	TRITD2Av1G273270.4	259	2-12,267-257;15-19,254-250	GUUUCAGUGGGGGUGGCACCG&UGGUGUCACCUCGCCUGAACA
ata-miR1432-3p_L-1R+1	TRITD2Bv1G041100.2	2029	2-7,2040-2035;9-20,2030-2019	AGUUCGGGUGGGGGCUGGGCGCCG&UGGUGUC---ACCUCGCCUGAACA
ata-miR1432-3p_L-1R+1	TRITD2Bv1G070160.4	65	1-7,73-67;9-16,66-59	GGACAAGGCGGGG-GACGCCA&UGGUGUCACCUCGCCUGAACA
ata-miR1432-3p_L-1R+1	TRITD2Bv1G080640.1	113	2-12,121-111;13-17,109-105	GAGGCGGGCUGGGGUGGCGCCG&UGGUGUCACCUC-GCCUGAACA
ata-miR1432-3p_L-1R+1	TRITD2Bv1G127950.1	167	2-7,174-169;9-17,168-160;20-20,157-157	CGCGCGGGCGGGG-GACGCCG&UGGUGUCACCUCGCCUGAACA
ata-miR1432-3p_L-1R+1	TRITD2Bv1G148430.6	42	2-6,56-52;7-17,45-35	CCGCCGGGCGAGGUGGAUCGGGCGCCG&UGGUGU------CACCUCGCCUGAACA
ata-miR1432-3p_L-1R+1	TRITD2Bv1G219490.2	842	2-7,857-852;8-17,844-835;20-20,832-832	CGGGCGGGCGAGGUACGUGGCGACGCUG&UGGUGUC-------ACCUCGCCUGAACA
ata-miR1432-3p_L-1R+1	TRITD2Bv1G246170.1	836	1-5,847-843;7-16,839-830;19-20,826-825	AGUGCAGGGCGAGGUGCCUCGCCA&UGGUG--UCACCUCGCCU-GAACA
ata-miR1432-3p_L-1R+1	TRITD2Bv1G246170.5	68	1-5,79-75;7-16,71-62;19-20,58-57	AGUGCAGGGCGAGGUGCCUCGCCA&UGGUG--UCACCUCGCCU-GAACA
ata-miR1432-3p_L-1R+1	TRITD3Av1G024400.2	1280	3-3,1287-1287;5-12,1285-1278;13-20,1273-1266	AGUUCAGGCCGGAGAGGUGGCUCGA&UGGUGUCACCUC----GCCUGAACA
ata-miR1432-3p_L-1R+1	TRITD3Av1G038850.4	923	2-7,935-930;8-16,925-917;19-20,914-913	GGUGAAGGCGGGGUACCUGGCACCG&UGGUGUC----ACCUCGCCUGAACA
ata-miR1432-3p_L-1R+1	TRITD3Av1G065310.2	1101	2-2,1109-1109;4-12,1107-1099;13-17,1097-1093;19-20,1091-1090	CGUCCGGGCGGAGGUGGCGGCG&UGGUGUCACCUC-GCCUGAACA
ata-miR1432-3p_L-1R+1	TRITD3Av1G110130.1	395	2-8,413-407;9-17,396-388;18-20,386-384	AGUUGCGGGCGAGGGACGUUCCUAUGGCGCCG&UGGUGUCA----------CCUCGCCUG-AACA
ata-miR1432-3p_L-1R+1	TRITD3Av1G133080.3	578	1-4,587-584;6-10,582-578;12-17,576-571	GUCGCAGGCGUGGUGGGACCA&UGGUGUCACCUCGCCUGAACA
ata-miR1432-3p_L-1R+1	TRITD3Av1G184010.2	952	3-16,959-946;17-20,942-939	GGUUCGAGGGGCGGGGUGACGCGG&UGGUGUCACCUCGCCU---GAACA
ata-miR1432-3p_L-1R+1	TRITD3Av1G219080.1	315	2-16,323-309	AGCGGAGGCGAGGUGGCGCCC&UGGUGUCACCUCGCCUGAACA
ata-miR1432-3p_L-1R+1	TRITD3Bv1G028390.1	77	2-7,84-79;10-21,77-66	UGUUCAGGUGAGC-GACAUCU&UGGUGUCACCUCGCCUGAACA
ata-miR1432-3p_L-1R+1	TRITD3Bv1G045200.1	1858	2-10,1866-1858;12-12,1856-1856;14-17,1854-1851	ACGACAGGGGCGGUGACGCCG&UGGUGUCACCUCGCCUGAACA
ata-miR1432-3p_L-1R+1	TRITD3Bv1G045200.2	1777	2-10,1785-1777;12-12,1775-1775;14-17,1773-1770	ACGACAGGGGCGGUGACGCCG&UGGUGUCACCUCGCCUGAACA
ata-miR1432-3p_L-1R+1	TRITD3Bv1G045200.3	1543	2-10,1551-1543;12-12,1541-1541;14-17,1539-1536	ACGACAGGGGCGGUGACGCCG&UGGUGUCACCUCGCCUGAACA
ata-miR1432-3p_L-1R+1	TRITD3Bv1G045200.4	1447	2-10,1455-1447;12-12,1445-1445;14-17,1443-1440	ACGACAGGGGCGGUGACGCCG&UGGUGUCACCUCGCCUGAACA
ata-miR1432-3p_L-1R+1	TRITD3Bv1G047690.7	440	2-7,452-447;8-16,442-434;19-20,431-430	GGUGAAGGCGGGGUACCUGGCGCCG&UGGUGUC----ACCUCGCCUGAACA
ata-miR1432-3p_L-1R+1	TRITD3Bv1G092550.1	1977	2-8,1985-1979;10-20,1977-1967	GGUUUGGGCGAGAUGAUGCCC&UGGUGUCACCUCGCCUGAACA
ata-miR1432-3p_L-1R+1	TRITD3Bv1G122070.2	569	1-4,578-575;6-10,573-569;12-17,567-562	GUCGCAGGCGUGGUGGGACCA&UGGUGUCACCUCGCCUGAACA
ata-miR1432-3p_L-1R+1	TRITD3Bv1G211690.2	312	2-16,320-306	AGCGGGGGCGAGGUGGCGCCC&UGGUGUCACCUCGCCUGAACA
ata-miR1432-3p_L-1R+1	TRITD3Bv1G211690.3	246	2-16,254-240	AGCGGGGGCGAGGUGGCGCCC&UGGUGUCACCUCGCCUGAACA
ata-miR1432-3p_L-1R+1	TRITD3Bv1G228870.4	146	2-7,159-154;8-17,148-139	GAAGCAGGCGGGGUACAACGGCGCCG&UGGUGUC-----ACCUCGCCUGAACA
ata-miR1432-3p_L-1R+1	TRITD3Bv1G228870.7	146	2-7,159-154;8-17,148-139	GAAGCAGGCGGGGUACAACGGCGCCG&UGGUGUC-----ACCUCGCCUGAACA
ata-miR1432-3p_L-1R+1	TRITD4Av1G000480.1	1378	2-9,1386-1379;11-18,1377-1370;20-21,1367-1366	UGGAUCGGGCGGAGUGACACCG&UGGUGUCACCUCGCCUGA-ACA
ata-miR1432-3p_L-1R+1	TRITD4Av1G000480.2	1381	2-9,1389-1382;11-18,1380-1373;20-21,1370-1369	UGGAUCGGGCGGAGUGACACCG&UGGUGUCACCUCGCCUGA-ACA
ata-miR1432-3p_L-1R+1	TRITD4Av1G000480.3	1234	2-9,1242-1235;11-18,1233-1226;20-21,1223-1222	UGGAUCGGGCGGAGUGACACCG&UGGUGUCACCUCGCCUGA-ACA
ata-miR1432-3p_L-1R+1	TRITD4Av1G000480.4	1378	2-9,1386-1379;11-18,1377-1370;20-21,1367-1366	UGGAUCGGGCGGAGUGACACCG&UGGUGUCACCUCGCCUGA-ACA
ata-miR1432-3p_L-1R+1	TRITD4Av1G000480.5	619	2-9,627-620;11-18,618-611;20-21,608-607	UGGAUCGGGCGGAGUGACACCG&UGGUGUCACCUCGCCUGA-ACA
ata-miR1432-3p_L-1R+1	TRITD4Av1G003410.1	729	1-5,739-735;6-15,733-724;17-20,723-720	CGUUU-GGUGAGGUGAUCGCCA&UGGUG-UCACCUCGCCUGAACA
ata-miR1432-3p_L-1R+1	TRITD4Av1G003410.2	891	1-5,901-897;6-15,895-886;17-20,885-882	CGUUU-GGUGAGGUGAUCGCCA&UGGUG-UCACCUCGCCUGAACA
ata-miR1432-3p_L-1R+1	TRITD4Av1G016460.1	67	1-14,76-63;15-17,61-59	GCGACAGAGUGGGGUGGCGCCA&UGGUGUCACCUCGC-CUGAACA
ata-miR1432-3p_L-1R+1	TRITD4Av1G036710.2	1791	1-5,1801-1797;7-13,1794-1788;14-21,1779-1772	UGUUCGGGAAGAACUUCGAGGUGUUCGCCA&UGGUG-UCACCUCG--------CCUGAACA
ata-miR1432-3p_L-1R+1	TRITD4Av1G036710.3	2094	1-5,2104-2100;7-13,2097-2091;14-21,2082-2075	UGUUCGGGAAGAACUUCGAGGUGUUCGCCA&UGGUG-UCACCUCG--------CCUGAACA
ata-miR1432-3p_L-1R+1	TRITD4Av1G040840.1	1300	1-6,1309-1304;8-12,1302-1298;13-20,1289-1282	GGUUCGGGCUUUGCUGAGAGGUUGCACCA&UGGUGUCACCUC--------GCCUGAACA
ata-miR1432-3p_L-1R+1	TRITD4Av1G184000.1	885	1-8,895-888;9-15,886-880;17-19,878-876	AUUUCUGGUGGGGAUGACACCA&UGGUGUCA-CCUCGCCUGAACA
ata-miR1432-3p_L-1R+1	TRITD4Av1G193910.1	159	2-7,167-162;9-11,160-158;12-17,156-151	CAUGCAGGCGCAGGCGGCACCG&UGGUGUCACCU-CGCCUGAACA
ata-miR1432-3p_L-1R+1	TRITD4Av1G260260.1	905	2-6,918-914;7-9,909-907;10-12,905-903;13-21,901-893	UGUUCAGGCUGGGCGUGGAUUGCACCG&UGGUGU----CAC-CUC-GCCUGAACA
ata-miR1432-3p_L-1R+1	TRITD4Av1G260260.2	905	2-6,918-914;7-9,909-907;10-12,905-903;13-21,901-893	UGUUCAGGCUGGGCGUGGAUUGCACCG&UGGUGU----CAC-CUC-GCCUGAACA
ata-miR1432-3p_L-1R+1	TRITD4Bv1G010020.1	764	2-7,771-766;9-17,765-757	GCGGCGGGCGAGG-GGCACCG&UGGUGUCACCUCGCCUGAACA
ata-miR1432-3p_L-1R+1	TRITD4Bv1G021970.3	1197	1-8,1207-1200;9-15,1198-1192;17-19,1190-1188	AUUUCUGGUGGGGAUGACACCA&UGGUGUCA-CCUCGCCUGAACA
ata-miR1432-3p_L-1R+1	TRITD4Bv1G033820.1	669	2-10,677-669;13-18,667-662;20-21,660-659	UGCUCGGGCU-GGUGACACCU&UGGUGUCACCUCGCCUGAACA
ata-miR1432-3p_L-1R+1	TRITD4Bv1G124230.13	1515	1-4,1527-1524;5-10,1520-1515;11-20,1510-1501	AGUUCAGGUGACAUGGGUGACUGGACCA&UGGU---GUCACC----UCGCCUGAACA
ata-miR1432-3p_L-1R+1	TRITD4Bv1G124230.22	1656	1-4,1668-1665;5-10,1661-1656;11-20,1651-1642	AGUUCAGGUGACAUGGGUGACUGGACCA&UGGU---GUCACC----UCGCCUGAACA
ata-miR1432-3p_L-1R+1	TRITD4Bv1G130260.1	859	1-6,868-863;8-12,861-857;13-20,848-841	GGUUCGGGCUUUGAUGAGAGGUUGCACCA&UGGUGUCACCUC--------GCCUGAACA
ata-miR1432-3p_L-1R+1	TRITD4Bv1G133560.3	1938	1-5,1948-1944;7-13,1941-1935;14-21,1926-1919	UGUUCGGGAAGAACUUCGAGGUGUUCGCCA&UGGUG-UCACCUCG--------CCUGAACA
ata-miR1432-3p_L-1R+1	TRITD4Bv1G133560.4	1905	1-5,1915-1911;7-13,1908-1902;14-21,1893-1886	UGUUCGGGAAGAACUUCGAGGUGUUCGCCA&UGGUG-UCACCUCG--------CCUGAACA
ata-miR1432-3p_L-1R+1	TRITD4Bv1G133560.5	1935	1-5,1945-1941;7-13,1938-1932;14-21,1923-1916	UGUUCGGGAAGAACUUCGAGGUGUUCGCCA&UGGUG-UCACCUCG--------CCUGAACA
ata-miR1432-3p_L-1R+1	TRITD4Bv1G133560.6	1767	1-5,1777-1773;7-13,1770-1764;14-21,1755-1748	UGUUCGGGAAGAACUUCGAGGUGUUCGCCA&UGGUG-UCACCUCG--------CCUGAACA
ata-miR1432-3p_L-1R+1	TRITD4Bv1G133560.7	1692	1-5,1702-1698;7-13,1695-1689;14-21,1680-1673	UGUUCGGGAAGAACUUCGAGGUGUUCGCCA&UGGUG-UCACCUCG--------CCUGAACA
ata-miR1432-3p_L-1R+1	TRITD4Bv1G133560.8	1494	1-5,1504-1500;7-13,1497-1491;14-21,1482-1475	UGUUCGGGAAGAACUUCGAGGUGUUCGCCA&UGGUG-UCACCUCG--------CCUGAACA
ata-miR1432-3p_L-1R+1	TRITD4Bv1G140770.1	425	2-9,434-427;10-15,425-420;19-20,416-415	GGUGGUGGCGGGCGUGACGCCG&UGGUGUCAC-CUCGCCUGAACA
ata-miR1432-3p_L-1R+1	TRITD4Bv1G140770.2	425	2-9,434-427;10-15,425-420;19-20,416-415	GGUGGUGGCGGGCGUGACGCCG&UGGUGUCAC-CUCGCCUGAACA
ata-miR1432-3p_L-1R+1	TRITD4Bv1G168810.1	123	3-10,130-123;12-17,121-116	CACACAGGCGUGGUGGCACAC&UGGUGUCACCUCGCCUGAACA
ata-miR1432-3p_L-1R+1	TRITD4Bv1G173880.1	67	1-7,75-69;9-10,68-67;12-18,66-60	GGAUCAGGCG-GG-GACGCCA&UGGUGUCACCUCGCCUGAACA
ata-miR1432-3p_L-1R+1	TRITD4Bv1G192110.2	1172	1-5,1183-1179;6-12,1176-1170;13-20,1165-1158	AGUUCAGGCCGGAGAGGUGGGUCACCG&UGGUG--UCACCUC----GCCUGAACA
ata-miR1432-3p_L-1R+1	TRITD4Bv1G192110.3	1046	1-5,1057-1053;6-12,1050-1044;13-20,1039-1032	AGUUCAGGCCGGAGAGGUGGGUCACCG&UGGUG--UCACCUC----GCCUGAACA
ata-miR1432-3p_L-1R+1	TRITD5Av1G124740.1	732	1-3,742-740;5-7,738-736;8-15,734-727;16-21,724-719	UGUUCGGCGGCGAGGUGGACCCCA&UGGUGUC-ACCUCGCC--UGAACA
ata-miR1432-3p_L-1R+1	TRITD5Av1G154160.5	167	2-5,174-171;7-16,170-161;19-20,158-157	GGUCGGGGCGAGGUG-CGCCU&UGGUGUCACCUCGCCUGAACA
ata-miR1432-3p_L-1R+1	TRITD5Av1G171460.1	45	2-4,54-52;6-8,50-48;9-17,46-38	ACCACGGGCGAGGUUGAGACCG&UGGUGUCA-CCUCGCCUGAACA
ata-miR1432-3p_L-1R+1	TRITD5Av1G194300.1	140	1-4,151-148;5-9,145-141;11-20,139-130	AGUUCAGGCGAAGUGGCUGGCUA&UGGU--GUCACCUCGCCUGAACA
ata-miR1432-3p_L-1R+1	TRITD5Av1G206590.2	459	1-6,469-464;7-15,462-454	AUCGCCGGCGAGGUGCGCGCCA&UGGUGU-CACCUCGCCUGAACA
ata-miR1432-3p_L-1R+1	TRITD5Av1G208500.1	493	1-4,509-506;5-12,498-491;14-20,490-484	AGUUCAGG-GAGGUGGCCUCUCAGGCCA&UGGU-------GUCACCUCGCCUGAACA
ata-miR1432-3p_L-1R+1	TRITD5Av1G214960.1	540	2-12,548-538;13-14,535-534;15-20,530-525	AGUUCAGCCUGCCGGAGGUGGCGCCC&UGGUGUCACCUC--GC---CUGAACA
ata-miR1432-3p_L-1R+1	TRITD5Av1G220010.1	41	2-5,50-47;6-11,45-40;12-20,36-28	GGUUCAGGUGGUUGGGUGGCCGCCG&UGGUG-UCACCU---CGCCUGAACA
ata-miR1432-3p_L-1R+1	TRITD5Av1G228970.1	2958	1-6,2968-2963;7-13,2961-2955;16-21,2953-2948	UGUUCAU-CGAGGUGUACGCCA&UGGUGU-CACCUCGCCUGAACA
ata-miR1432-3p_L-1R+1	TRITD5Av1G228970.4	2205	1-6,2215-2210;7-13,2208-2202;16-21,2200-2195	UGUUCAU-CGAGGUGUACGCCA&UGGUGU-CACCUCGCCUGAACA
ata-miR1432-3p_L-1R+1	TRITD5Av1G228970.5	2205	1-6,2215-2210;7-13,2208-2202;16-21,2200-2195	UGUUCAU-CGAGGUGUACGCCA&UGGUGU-CACCUCGCCUGAACA
ata-miR1432-3p_L-1R+1	TRITD5Av1G243810.2	1034	1-5,1045-1041;6-12,1038-1032;13-20,1027-1020	AGUUCAGGCCGGAGAGGUGGGUCACCG&UGGUG--UCACCUC----GCCUGAACA
ata-miR1432-3p_L-1R+1	TRITD5Bv1G110810.1	530	2-7,540-535;8-10,532-530;12-17,528-523;20-21,520-519	UGGCCAGGCGUGGUGGGACGCCG&UGGUGUC--ACCUCGCCUGAACA
ata-miR1432-3p_L-1R+1	TRITD5Bv1G124070.1	759	1-7,769-763;8-10,761-759;11-17,757-751	GAUGCAGGCGGCGGUGGGCACCA&UGGUGUC-ACC-UCGCCUGAACA
ata-miR1432-3p_L-1R+1	TRITD5Bv1G124070.2	912	1-7,922-916;8-10,914-912;11-17,910-904	GAUGCAGGCGGCGGUGGGCACCA&UGGUGUC-ACC-UCGCCUGAACA
ata-miR1432-3p_L-1R+1	TRITD5Bv1G139500.2	901	2-7,909-904;9-17,902-894	GCAGCGGGUGGGGCGGCACCG&UGGUGUCACCUCGCCUGAACA
ata-miR1432-3p_L-1R+1	TRITD5Bv1G142670.4	167	2-5,174-171;7-14,170-163;15-18,161-158;20-21,156-155	UGGUCGGCGCGAGGUG-CGCCU&UGGUGUCACCUCGC-CUGAACA
ata-miR1432-3p_L-1R+1	TRITD5Bv1G142670.5	167	2-5,174-171;7-14,170-163;15-18,161-158;20-21,156-155	UGGUCGGCGCGAGGUG-CGCCU&UGGUGUCACCUCGC-CUGAACA
ata-miR1432-3p_L-1R+1	TRITD5Bv1G142670.6	167	2-5,174-171;7-14,170-163;15-18,161-158;20-21,156-155	UGGUCGGCGCGAGGUG-CGCCU&UGGUGUCACCUCGC-CUGAACA
ata-miR1432-3p_L-1R+1	TRITD5Bv1G202910.1	564	1-6,574-569;7-15,567-559	AUCGCCGGCGAGGUGCGCGCCA&UGGUGU-CACCUCGCCUGAACA
ata-miR1432-3p_L-1R+1	TRITD5Bv1G211440.1	540	2-12,548-538;13-15,536-534;16-20,529-525	AGUUCAGCGUGGCGGAGGUGGCGCCG&UGGUGUCACCUC-GCC----UGAACA
ata-miR1432-3p_L-1R+1	TRITD5Bv1G211470.1	426	2-12,434-424;13-15,422-420;16-20,415-411	AGUUCAGCCUGGCGGAGGUGGCGCCC&UGGUGUCACCUC-GCC----UGAACA
ata-miR1432-3p_L-1R+1	TRITD5Bv1G211470.2	540	2-12,548-538;13-15,536-534;16-20,529-525	AGUUCAGCCUGGCGGAGGUGGCGCCC&UGGUGUCACCUC-GCC----UGAACA
ata-miR1432-3p_L-1R+1	TRITD5Bv1G211470.4	477	2-12,485-475;13-15,473-471;16-20,466-462	GGUUCAGCCUGGCGGAGGUGGCGCCC&UGGUGUCACCUC-GCC----UGAACA
ata-miR1432-3p_L-1R+1	TRITD5Bv1G217650.2	167	2-5,176-173;6-11,171-166;12-20,162-154	GGUUCAGGUGGUUGGGUGGCCGCCG&UGGUG-UCACCU---CGCCUGAACA
ata-miR1432-3p_L-1R+1	TRITD5Bv1G228930.1	1260	2-4,1268-1266;6-16,1264-1254	CUGCUGGGCGAGGUGAGGCCC&UGGUGUCACCUCGCCUGAACA
ata-miR1432-3p_L-1R+1	TRITD5Bv1G237300.10	1323	2-11,1331-1322;13-14,1320-1319;15-20,1317-1312	CGUUCAGUGCAAGGUGGCAUCU&UGGUGUCACCUCGC-CUGAACA
ata-miR1432-3p_L-1R+1	TRITD5Bv1G237300.19	1476	2-11,1484-1475;13-14,1473-1472;15-20,1470-1465	CGUUCAGUGCAAGGUGGCAUCU&UGGUGUCACCUCGC-CUGAACA
ata-miR1432-3p_L-1R+1	TRITD5Bv1G237300.6	1488	2-11,1496-1487;13-14,1485-1484;15-20,1482-1477	CGUUCAGUGCAAGGUGGCAUCU&UGGUGUCACCUCGC-CUGAACA
ata-miR1432-3p_L-1R+1	TRITD5Bv1G237300.7	1488	2-11,1496-1487;13-14,1485-1484;15-20,1482-1477	CGUUCAGUGCAAGGUGGCAUCU&UGGUGUCACCUCGC-CUGAACA
ata-miR1432-3p_L-1R+1	TRITD5Bv1G239990.8	972	3-10,979-972;11-17,970-964;20-20,961-961	GGGGCAGGCGGCGGUGGCGCGG&UGGUGUCACC-UCGCCUGAACA
ata-miR1432-3p_L-1R+1	TRITD5Bv1G243220.1	288	2-8,299-293;9-15,289-283;17-20,280-277	CGUUCUCGGCGAGGGCCUGGCGCCG&UGGUGUCA---CCUCGCC-UGAACA
ata-miR1432-3p_L-1R+1	TRITD5Bv1G243220.3	1311	2-8,1322-1316;9-15,1312-1306;17-20,1303-1300	CGUUCUCGGCGAGGGCCUGGCGCCG&UGGUGUCA---CCUCGCC-UGAACA
ata-miR1432-3p_L-1R+1	TRITD6Av1G013640.1	30	2-11,38-29;12-17,27-22;19-20,20-19	CGUGCAGGCGCGGGUGAUACCU&UGGUGUCACCU-CGCCUGAACA
ata-miR1432-3p_L-1R+1	TRITD6Av1G032760.2	111	2-7,119-114;9-17,112-104	GCCACGGGCGAGGCGGCGCCU&UGGUGUCACCUCGCCUGAACA
ata-miR1432-3p_L-1R+1	TRITD6Av1G032760.3	111	2-7,119-114;9-17,112-104	GCCACGGGCGAGGCGGCGCCU&UGGUGUCACCUCGCCUGAACA
ata-miR1432-3p_L-1R+1	TRITD6Av1G141600.3	1695	2-6,1707-1703;7-14,1698-1691;15-15,1689-1689;16-20,1687-1683	AGUUCGUGCGCGAGGUGUGCGGCACCG&UGGUGU----CACCUCGC-C-UGAACA
ata-miR1432-3p_L-1R+1	TRITD6Av1G141600.5	1704	2-6,1716-1712;7-14,1707-1700;15-15,1698-1698;16-20,1696-1692	AGUUCGUGCGCGAGGUGUGCGGCACCG&UGGUGU----CACCUCGC-C-UGAACA
ata-miR1432-3p_L-1R+1	TRITD6Av1G152160.2	585	2-7,596-591;9-15,586-580;16-21,577-572	UGUUCGGUGGCGAGGCGCCGGCGCCG&UGGUGUC---ACCUCGCC--UGAACA
ata-miR1432-3p_L-1R+1	TRITD6Av1G170000.3	1062	3-12,1069-1060;14-15,1058-1057;17-20,1053-1050	AGUUCUACGGGGAGGUGACACAG&UGGUGUCACCUCGCC--UGAACA
ata-miR1432-3p_L-1R+1	TRITD6Av1G170000.4	966	3-12,973-964;14-15,962-961;17-20,957-954	AGUUCUACGGGGAGGUGACACAG&UGGUGUCACCUCGCC--UGAACA
ata-miR1432-3p_L-1R+1	TRITD6Av1G224800.4	130	2-10,138-130;12-14,128-126;15-18,124-121	UUCUCAGUGCGCGGUGGCGCCG&UGGUGUCACCUCGC-CUGAACA
ata-miR1432-3p_L-1R+1	TRITD6Av1G225910.6	940	2-3,949-948;5-8,947-944;9-12,941-938;14-20,936-930	AGUUCAGGGGAGGCAUGAC-CCG&UGGUGUCA--CCUCGCCUGAACA
ata-miR1432-3p_L-1R+1	TRITD6Bv1G045960.1	111	2-7,119-114;9-17,112-104	GCCACGGGCGAGGCGGCGCCU&UGGUGUCACCUCGCCUGAACA
ata-miR1432-3p_L-1R+1	TRITD6Bv1G156190.3	1062	3-12,1069-1060;14-15,1058-1057;17-20,1053-1050	AGUUCUACGGGGAGGUGACACAG&UGGUGUCACCUCGCC--UGAACA
ata-miR1432-3p_L-1R+1	TRITD6Bv1G156190.4	966	3-12,973-964;14-15,962-961;17-20,957-954	AGUUCUACGGGGAGGUGACACAG&UGGUGUCACCUCGCC--UGAACA
ata-miR1432-3p_L-1R+1	TRITD6Bv1G179410.1	966	2-10,974-966;12-16,965-961;19-21,958-956	UGUCGGGGCG-GGUGACGCUG&UGGUGUCACCUCGCCUGAACA
ata-miR1432-3p_L-1R+1	TRITD6Bv1G179410.2	795	2-10,803-795;12-16,794-790;19-21,787-785	UGUCGGGGCG-GGUGACGCUG&UGGUGUCACCUCGCCUGAACA
ata-miR1432-3p_L-1R+1	TRITD7Av1G015360.1	91	2-7,101-96;9-15,92-86;17-21,84-80	UGUUCCGGCGGGGGUCGACGCCG&UGGUGUC--ACCUCGCCUGAACA
ata-miR1432-3p_L-1R+1	TRITD7Av1G023840.3	227	2-16,235-221	CUACGAGGUGGGGUGGCACCU&UGGUGUCACCUCGCCUGAACA
ata-miR1432-3p_L-1R+1	TRITD7Av1G070160.3	124	1-4,134-131;6-12,128-122;13-18,120-115;20-20,113-113	AGGUCAGGCAGAGGUGAUGGCCA&UGGU-GUCACCUC-GCCUGAACA
ata-miR1432-3p_L-1R+1	TRITD7Av1G070160.4	124	1-4,134-131;6-12,128-122;13-18,120-115;20-20,113-113	AGGUCAGGCAGAGGUGAUGGCCA&UGGU-GUCACCUC-GCCUGAACA
ata-miR1432-3p_L-1R+1	TRITD7Av1G084480.7	267	1-13,276-264;15-20,262-257	AGUUCAGCUGAGGUGAUACCA&UGGUGUCACCUCGCCUGAACA
ata-miR1432-3p_L-1R+1	TRITD7Av1G179890.1	470	2-5,477-474;7-16,473-464;17-17,462-462;20-21,459-458	UGGCCAAGGCGGGGUG-CGCCG&UGGUGUCACCUCGCCU-GAACA
ata-miR1432-3p_L-1R+1	TRITD7Av1G185560.4	1915	3-7,1922-1918;9-16,1916-1909;17-21,1905-1901	UGUUCCACGGGCGGGGCGGCACGG&UGGUGUCACCUCGCCU---GAACA
ata-miR1432-3p_L-1R+1	TRITD7Av1G185560.5	1657	3-7,1664-1660;9-16,1658-1651;17-21,1647-1643	UGUUCCACGGGCGGGGCGGCACGG&UGGUGUCACCUCGCCU---GAACA
ata-miR1432-3p_L-1R+1	TRITD7Av1G185560.7	796	3-7,803-799;9-16,797-790;17-21,786-782	UGUUCCACGGGCGGGGCGGCACGG&UGGUGUCACCUCGCCU---GAACA
ata-miR1432-3p_L-1R+1	TRITD7Av1G259350.1	351	2-2,359-359;4-10,357-351;11-15,349-345;16-20,343-339	CGUUCGCGGCGACGGUGGCGGCG&UGGUGUCACC-UCGCC-UGAACA
ata-miR1432-3p_L-1R+1	TRITD7Av1G263030.1	1126	1-3,1135-1133;5-18,1131-1118	AGCUCGGGCGAGGUGGCUUCG&UGGUGUCACCUCGCCUGAACA
ata-miR1432-3p_L-1R+1	TRITD7Av1G270370.14	397	2-10,405-397;11-19,395-387	GCUUUGGGCGAGGGUGACACUG&UGGUGUCACC-UCGCCUGAACA
ata-miR1432-3p_L-1R+1	TRITD7Av1G270370.18	397	2-10,405-397;11-19,395-387	GCUUUGGGCGAGGGUGACACUG&UGGUGUCACC-UCGCCUGAACA
ata-miR1432-3p_L-1R+1	TRITD7Av1G270370.23	397	2-10,405-397;11-19,395-387	GCUUUGGGCGAGGGUGACACUG&UGGUGUCACC-UCGCCUGAACA
ata-miR1432-3p_L-1R+1	TRITD7Av1G270370.28	397	2-10,405-397;11-19,395-387	GCUUUGGGCGAGGGUGACACUG&UGGUGUCACC-UCGCCUGAACA
ata-miR1432-3p_L-1R+1	TRITD7Bv1G010120.2	30	1-15,39-25;17-17,23-23;20-20,20-20	CGGACCGGCGAGGUGGCGCCG&UGGUGUCACCUCGCCUGAACA
ata-miR1432-3p_L-1R+1	TRITD7Bv1G010120.6	303	1-15,312-298;17-17,296-296;20-20,293-293	CGGACCGGCGAGGUGGCGCCG&UGGUGUCACCUCGCCUGAACA
ata-miR1432-3p_L-1R+1	TRITD7Bv1G046040.3	124	1-4,134-131;6-12,128-122;13-18,120-115;20-20,113-113	AGGUCAGGCAGAGGUGAUGGCCA&UGGU-GUCACCUC-GCCUGAACA
ata-miR1432-3p_L-1R+1	TRITD7Bv1G046040.4	124	1-4,134-131;6-12,128-122;13-18,120-115;20-20,113-113	AGGUCAGGCAGAGGUGAUGGCCA&UGGU-GUCACCUC-GCCUGAACA
ata-miR1432-3p_L-1R+1	TRITD7Bv1G059010.2	1383	1-8,1392-1385;10-15,1383-1378;17-20,1376-1373	AGUUCCGGUGAGAUGGCACCA&UGGUGUCACCUCGCCUGAACA
ata-miR1432-3p_L-1R+1	TRITD7Bv1G083770.1	80	1-8,90-83;9-15,81-75;16-17,73-72;20-20,69-69	CGGCCGCGGCGGGGAUGGCGCCA&UGGUGUCA-CCUCGCC-UGAACA
ata-miR1432-3p_L-1R+1	TRITD7Bv1G135850.10	1174	3-7,1181-1177;9-16,1175-1168;17-21,1164-1160	UGUUCCACGGGCGAGGCGGCACGG&UGGUGUCACCUCGCCU---GAACA
ata-miR1432-3p_L-1R+1	TRITD7Bv1G135850.11	796	3-7,803-799;9-16,797-790;17-21,786-782	UGUUCCACGGGCGAGGCGGCACGG&UGGUGUCACCUCGCCU---GAACA
ata-miR1432-3p_L-1R+1	TRITD7Bv1G135850.4	1915	3-7,1922-1918;9-16,1916-1909;17-21,1905-1901	UGUUCCACGGGCGAGGCGGCACGG&UGGUGUCACCUCGCCU---GAACA
ata-miR1432-3p_L-1R+1	TRITD7Bv1G135850.5	1915	3-7,1922-1918;9-16,1916-1909;17-21,1905-1901	UGUUCCACGGGCGAGGCGGCACGG&UGGUGUCACCUCGCCU---GAACA
ata-miR1432-3p_L-1R+1	TRITD7Bv1G135850.9	1687	3-7,1694-1690;9-16,1688-1681;17-21,1677-1673	UGUUCCACGGGCGAGGCGGCACGG&UGGUGUCACCUCGCCU---GAACA
ata-miR1432-3p_L-1R+1	TRITD7Bv1G175420.1	1578	1-5,1588-1584;7-16,1581-1572;17-17,1569-1569;20-21,1566-1565	UGGGCGUGGGCGAGGUGCUCACCA&UGGUG-UCACCUCGCCU--GAACA
ata-miR1432-3p_L-1R+1	TRITD7Bv1G175420.4	1461	1-5,1471-1467;7-16,1464-1455;17-17,1452-1452;20-21,1449-1448	UGGGCGUGGGCGAGGUGCUCACCA&UGGUG-UCACCUCGCCU--GAACA
ata-miR1432-5p_L+1R-1	TRITD1Av1G047280.1	966	4-18,972-958	AGGGGUGUUGUCUCUCCUAAG&AUCAGGAGAGAUGACACCGAC
ata-miR1432-5p_L+1R-1	TRITD1Av1G047280.2	966	4-18,972-958	AGGGGUGUUGUCUCUCCUAAG&AUCAGGAGAGAUGACACCGAC
ata-miR1432-5p_L+1R-1	TRITD1Av1G047280.3	966	4-18,972-958	AGGGGUGUUGUCUCUCCUAAG&AUCAGGAGAGAUGACACCGAC
ata-miR1432-5p_L+1R-1	TRITD1Av1G047280.5	828	4-18,834-820	AGGGGUGUUGUCUCUCCUAAG&AUCAGGAGAGAUGACACCGAC
ata-miR1432-5p_L+1R-1	TRITD1Av1G047280.6	966	4-18,972-958	AGGGGUGUUGUCUCUCCUAAG&AUCAGGAGAGAUGACACCGAC
ata-miR1432-5p_L+1R-1	TRITD1Av1G047280.8	663	4-18,669-655	AGGGGUGUUGUCUCUCCUAAG&AUCAGGAGAGAUGACACCGAC
ata-miR1432-5p_L+1R-1	TRITD1Av1G047280.9	567	4-18,573-559	AGGGGUGUUGUCUCUCCUAAG&AUCAGGAGAGAUGACACCGAC
ata-miR1432-5p_L+1R-1	TRITD1Av1G227430.1	113	1-19,122-104	GCUGGUGUCAUCUCUCCUGAU&AUCAGGAGAGAUGACACCGAC
ata-miR1432-5p_L+1R-1	TRITD1Av1G227440.1	53	1-20,62-43	AUUGGUGUCAUCUCUCCUGAU&AUCAGGAGAGAUGACACCGAC
ata-miR1432-5p_L+1R-1	TRITD1Bv1G054800.3	741	4-18,747-733	AGGGGUGUUGUCUCUCCUAAG&AUCAGGAGAGAUGACACCGAC
ata-miR1432-5p_L+1R-1	TRITD1Bv1G054800.4	828	4-18,834-820	AGGGGUGUUGUCUCUCCUAAG&AUCAGGAGAGAUGACACCGAC
ata-miR1432-5p_L+1R-1	TRITD1Bv1G054800.7	567	4-18,573-559	AGGGGUGUUGUCUCUCCUAAG&AUCAGGAGAGAUGACACCGAC
ata-miR1432-5p_L+1R-1	TRITD1Bv1G054800.8	810	4-18,816-802	AGGGGUGUUGUCUCUCCUAAG&AUCAGGAGAGAUGACACCGAC
ata-miR1432-5p_L+1R-1	TRITD1Bv1G054800.9	744	4-18,750-736	AGGGGUGUUGUCUCUCCUAAG&AUCAGGAGAGAUGACACCGAC
ata-miR1432-5p_L+1R-1	TRITD1Bv1G225200.1	44	1-4,53-50;6-20,48-34	AUUGGUGUCAUCUCUCAUGAU&AUCAGGAGAGAUGACACCGAC
ata-miR1432-5p_L+1R-1	TRITD1Bv1G225210.1	53	1-9,62-54;11-19,52-44	GCUGGUGUCAUAUCUCCUGAU&AUCAGGAGAGAUGACACCGAC
ata-miR1432-5p_L+1R-1	TRITD1Bv1G225220.1	53	1-4,62-59;6-20,57-43	AUUGGUGUCAUCUCUCAUGAU&AUCAGGAGAGAUGACACCGAC
ata-miR1432-5p_L+1R-1	TRITD2Av1G230620.2	3603	1-3,3611-3609;6-19,3607-3594	AACGGUGUCAUUUCUCA-GAU&AUCAGGAGAGAUGACACCGAC
ata-miR1432-5p_L+1R-1	TRITD2Av1G230620.5	3087	1-3,3095-3093;6-19,3091-3078	AACGGUGUCAUUUCUCA-GAU&AUCAGGAGAGAUGACACCGAC
ata-miR1432-5p_L+1R-1	TRITD2Av1G233390.1	854	3-13,861-851;15-21,849-843	GUCGGUGGCAUCUUUCCUGUG&AUCAGGAGAGAUGACACCGAC
ata-miR1432-5p_L+1R-1	TRITD2Av1G239750.1	409	1-4,419-416;5-10,414-409;12-19,408-401	CACGGUGUCG-CUCUCCAUGAU&AUCA-GGAGAGAUGACACCGAC
ata-miR1432-5p_L+1R-1	TRITD2Bv1G031560.1	1389	1-15,1398-1384;17-18,1383-1382	CAUGG-GUCAUCUCUCCUGAU&AUCAGGAGAGAUGACACCGAC
ata-miR1432-5p_L+1R-1	TRITD2Bv1G031560.2	945	1-15,954-940;17-18,939-938	CAUGG-GUCAUCUCUCCUGAU&AUCAGGAGAGAUGACACCGAC
ata-miR1432-5p_L+1R-1	TRITD2Bv1G152950.1	363	1-5,372-368;7-21,366-352	GUCGGUGUUAUCUCUGUUGAU&AUCAGGAGAGAUGACACCGAC
ata-miR1432-5p_L+1R-1	TRITD2Bv1G195400.2	854	3-13,861-851;15-21,849-843	GUCGGUGGCAUCUUUCCUGUG&AUCAGGAGAGAUGACACCGAC
ata-miR1432-5p_L+1R-1	TRITD2Bv1G201500.1	229	1-4,239-236;5-11,234-228;13-19,227-221	CACGGUGUC-UCUCUCCAUGAU&AUCA-GGAGAGAUGACACCGAC
ata-miR1432-5p_L+1R-1	TRITD2Bv1G201500.2	286	1-4,296-293;5-11,291-285;13-19,284-278	CACGGUGUC-UCUCUCCAUGAU&AUCA-GGAGAGAUGACACCGAC
ata-miR1432-5p_L+1R-1	TRITD2Bv1G201500.3	409	1-4,419-416;5-11,414-408;13-19,407-401	CACGGUGUC-UCUCUCCAUGAU&AUCA-GGAGAGAUGACACCGAC
ata-miR1432-5p_L+1R-1	TRITD2Bv1G201500.4	349	1-4,359-356;5-11,354-348;13-19,347-341	CACGGUGUC-UCUCUCCAUGAU&AUCA-GGAGAGAUGACACCGAC
ata-miR1432-5p_L+1R-1	TRITD2Bv1G201500.5	544	1-4,554-551;5-11,549-543;13-19,542-536	CACGGUGUC-UCUCUCCAUGAU&AUCA-GGAGAGAUGACACCGAC
ata-miR1432-5p_L+1R-1	TRITD2Bv1G235060.71	300	1-9,311-303;10-14,300-296;17-21,293-289	GUCGGAAUCAUCGUUCUCCUGGU&AUCAGGAGA--GAUGACACCGAC
ata-miR1432-5p_L+1R-1	TRITD2Bv1G235060.90	300	1-9,311-303;10-14,300-296;17-21,293-289	GUCGGAAUCAUCGUUCUCCUGGU&AUCAGGAGA--GAUGACACCGAC
ata-miR1432-5p_L+1R-1	TRITD3Av1G024310.1	744	1-7,755-749;8-16,746-738;17-18,736-735	CAAGGUUGUCAUCUCAGUCCUGAU&AUCAGGA--GAGAUGACA-CCGAC
ata-miR1432-5p_L+1R-1	TRITD3Av1G027200.1	351	1-19,360-342	CCCGGUGUCAUCUCUCCUGAU&AUCAGGAGAGAUGACACCGAC
ata-miR1432-5p_L+1R-1	TRITD3Av1G027200.2	111	1-19,120-102	CCCGGUGUCAUCUCUCCUGAU&AUCAGGAGAGAUGACACCGAC
ata-miR1432-5p_L+1R-1	TRITD3Av1G099040.1	1030	2-4,1037-1035;8-21,1032-1019	GUCGGUGUCAUCUUAG-UGAC&AUCAGGAGAGAUGACACCGAC
ata-miR1432-5p_L+1R-1	TRITD3Av1G099040.2	337	2-4,344-342;8-21,339-326	GUCGGUGUCAUCUUAG-UGAC&AUCAGGAGAGAUGACACCGAC
ata-miR1432-5p_L+1R-1	TRITD3Av1G112860.16	557	1-7,567-561;8-13,559-554;15-17,553-551;18-21,549-546	GUUGCGUG-CAUCUCAUCCUGAU&AUCAGGA-GAGAUGACAC-CGAC
ata-miR1432-5p_L+1R-1	TRITD3Av1G124040.1	233	1-11,242-232;12-15,230-227;18-21,224-221	GUCGCGGUCGCUUUCUCCUGGU&AUCAGGAGAGA-UGACACCGAC
ata-miR1432-5p_L+1R-1	TRITD3Av1G124040.3	233	1-11,242-232;12-15,230-227;18-21,224-221	GUCGCGGUCGCUUUCUCCUGGU&AUCAGGAGAGA-UGACACCGAC
ata-miR1432-5p_L+1R-1	TRITD3Av1G124040.4	233	1-11,242-232;12-15,230-227;18-21,224-221	GUCGCGGUCGCUUUCUCCUGGU&AUCAGGAGAGA-UGACACCGAC
ata-miR1432-5p_L+1R-1	TRITD3Av1G153660.4	2352	5-20,2357-2342	UUUGGUGUCAUCUCUUCGGCU&AUCAGGAGAGAUGACACCGAC
ata-miR1432-5p_L+1R-1	TRITD3Av1G153660.5	2232	5-20,2237-2222	UUUGGUGUCAUCUCUUCGGCU&AUCAGGAGAGAUGACACCGAC
ata-miR1432-5p_L+1R-1	TRITD3Bv1G028170.1	747	1-7,758-752;8-16,749-741;17-18,739-738	CAAGGUUGUCAUCUCAGUCCUGAU&AUCAGGA--GAGAUGACA-CCGAC
ata-miR1432-5p_L+1R-1	TRITD3Bv1G031000.1	351	1-19,360-342	CCCGGUGUCGUCUCUCCUGAU&AUCAGGAGAGAUGACACCGAC
ata-miR1432-5p_L+1R-1	TRITD3Bv1G115940.21	560	1-7,570-564;8-13,562-557;15-17,556-554;18-21,552-549	GUUGCGUG-CAUCUCAUCCUGAU&AUCAGGA-GAGAUGACAC-CGAC
ata-miR1432-5p_L+1R-1	TRITD3Bv1G115940.8	560	1-7,570-564;8-13,562-557;15-17,556-554;18-21,552-549	GUUGCGUG-CAUCUCAUCCUGAU&AUCAGGA-GAGAUGACAC-CGAC
ata-miR1432-5p_L+1R-1	TRITD4Av1G002040.2	161	4-8,166-162;10-15,161-156;17-21,154-150	GUCGGCGUCGUC-CUCCUCGU&AUCAGGAGAGAUGACACCGAC
ata-miR1432-5p_L+1R-1	TRITD4Av1G028180.1	675	1-17,684-668;19-21,666-664	GUCCGUGUUGUCUCUCCUGAU&AUCAGGAGAGAUGACACCGAC
ata-miR1432-5p_L+1R-1	TRITD4Av1G028180.2	717	1-17,726-710;19-21,708-706	GUCCGUGUUGUCUCUCCUGAU&AUCAGGAGAGAUGACACCGAC
ata-miR1432-5p_L+1R-1	TRITD4Av1G028180.3	675	1-17,684-668;19-21,666-664	GUCCGUGUUGUCUCUCCUGAU&AUCAGGAGAGAUGACACCGAC
ata-miR1432-5p_L+1R-1	TRITD4Av1G028180.4	783	1-17,792-776;19-21,774-772	GUCCGUGUUGUCUCUCCUGAU&AUCAGGAGAGAUGACACCGAC
ata-miR1432-5p_L+1R-1	TRITD4Av1G028180.5	207	1-17,216-200;19-21,198-196	GUCCGUGUUGUCUCUCCUGAU&AUCAGGAGAGAUGACACCGAC
ata-miR1432-5p_L+1R-1	TRITD4Av1G028180.6	675	1-17,684-668;19-21,666-664	GUCCGUGUUGUCUCUCCUGAU&AUCAGGAGAGAUGACACCGAC
ata-miR1432-5p_L+1R-1	TRITD4Av1G155800.1	246	2-3,254-253;5-15,251-241;17-21,238-234	GUCGGCCGUCGUCUCUUCGGAA&AUCAGGAGAGAUGAC-ACCGAC
ata-miR1432-5p_L+1R-1	TRITD4Av1G155800.2	246	2-3,254-253;5-15,251-241;17-21,238-234	GUCGGCCGUCGUCUCUUCGGAA&AUCAGGAGAGAUGAC-ACCGAC
ata-miR1432-5p_L+1R-1	TRITD4Av1G155800.3	246	2-3,254-253;5-15,251-241;17-21,238-234	GUCGGCCGUCGUCUCUUCGGAA&AUCAGGAGAGAUGAC-ACCGAC
ata-miR1432-5p_L+1R-1	TRITD4Av1G188140.2	450	2-5,458-455;8-19,452-441	UCCGGUGUUAUCUCAACUGAA&AUCAGGAGAGAUGACACCGAC
ata-miR1432-5p_L+1R-1	TRITD4Bv1G038100.1	561	1-5,570-566;7-18,564-553	AAUGGUGUCGUCUCUACUGAU&AUCAGGAGAGAUGACACCGAC
ata-miR1432-5p_L+1R-1	TRITD4Bv1G172730.1	521	4-8,526-522;10-15,521-516;17-21,514-510	GUCGGCGUCGUC-CUCCUCGU&AUCAGGAGAGAUGACACCGAC
ata-miR1432-5p_L+1R-1	TRITD5Av1G004500.1	1146	2-12,1154-1144;14-18,1142-1138	AAUGGUGUGAUCUCUCCUGAA&AUCAGGAGAGAUGACACCGAC
ata-miR1432-5p_L+1R-1	TRITD5Av1G008790.7	746	1-12,755-744;15-19,741-737	GCUGGUGGAAUCUCUUCUGGU&AUCAGGAGAGAUGACACCGAC
ata-miR1432-5p_L+1R-1	TRITD5Bv1G091980.1	174	1-8,182-175;10-15,174-169;18-21,166-163	GUCGCCGUCGUC-CUCCUGAU&AUCAGGAGAGAUGACACCGAC
ata-miR1432-5p_L+1R-1	TRITD5Bv1G228300.2	56	1-21,65-45	GUCGGUGUCAUCUCUCCUGAU&AUCAGGAGAGAUGACACCGAC
ata-miR1432-5p_L+1R-1	TRITD6Av1G017980.3	271	5-10,276-271;12-21,268-259	GUCGGUGUCGCGCUCUCCAAGG&AUCAGGAGAG-AUGACACCGAC
ata-miR1432-5p_L+1R-1	TRITD6Av1G059820.1	480	1-3,491-489;5-7,487-485;8-21,482-469	GUCGGUGUCAUUUUUGUCCCGAU&AUCAGGA--GAGAUGACACCGAC
ata-miR1432-5p_L+1R-1	TRITD6Av1G059820.2	177	1-3,188-186;5-7,184-182;8-21,179-166	GUCGGUGUCAUUUUUGUCCCGAU&AUCAGGA--GAGAUGACACCGAC
ata-miR1432-5p_L+1R-1	TRITD6Av1G059820.4	177	1-3,188-186;5-7,184-182;8-21,179-166	GUCGGUGUCAUUUUUGUCCCGAU&AUCAGGA--GAGAUGACACCGAC
ata-miR1432-5p_L+1R-1	TRITD6Av1G061850.3	1233	3-12,1240-1231;15-18,1228-1225	UUAGGUGCAGUCUCUCCUGGA&AUCAGGAGAGAUGACACCGAC
ata-miR1432-5p_L+1R-1	TRITD6Av1G061850.5	690	3-12,697-688;15-18,685-682	UUAGGUGCAGUCUCUCCUGGA&AUCAGGAGAGAUGACACCGAC
ata-miR1432-5p_L+1R-1	TRITD6Av1G143970.2	1848	3-8,1854-1849;10-15,1848-1843;17-20,1841-1838	UUCGGCGUCGUC-CUCCUGGA&AUCAGGAGAGAUGACACCGAC
ata-miR1432-5p_L+1R-1	TRITD6Bv1G134080.3	1840	3-8,1846-1841;10-15,1840-1835;17-20,1833-1830	UUCGGCGUCGUC-CUCCUGGA&AUCAGGAGAGAUGACACCGAC
ata-miR1432-5p_L+1R-1	TRITD6Bv1G134080.4	1840	3-8,1846-1841;10-15,1840-1835;17-20,1833-1830	UUCGGCGUCGUC-CUCCUGGA&AUCAGGAGAGAUGACACCGAC
ata-miR1432-5p_L+1R-1	TRITD6Bv1G134080.5	357	3-8,363-358;10-15,357-352;17-20,350-347	UUCGGCGUCGUC-CUCCUGGA&AUCAGGAGAGAUGACACCGAC
ata-miR1432-5p_L+1R-1	TRITD6Bv1G169720.1	383	4-8,388-384;10-15,383-378;17-21,376-372	GUCGGCGUCGUC-CUCCUCCC&AUCAGGAGAGAUGACACCGAC
ata-miR1432-5p_L+1R-1	TRITD7Bv1G109580.4	274	5-10,279-274;11-21,272-262	GUCGGUGUUAUACUCUUCAUUA&AUCAGGAGAG-AUGACACCGAC
ata-miR1432-5p_L+1R-1	TRITD7Bv1G109580.6	274	5-10,279-274;11-21,272-262	GUCGGUGUUAUACUCUUCAUUA&AUCAGGAGAG-AUGACACCGAC
ata-miR156a-3p	TRITD0Uv1G029850.3	2152	1-6,2162-2157;7-8,2155-2154;10-17,2152-2145;18-21,2142-2139	GCUGAGGCAGAGAGCGGUGUGGGC&GCUCAC-CCUCUCUCUGU--CAGC
ata-miR156a-3p	TRITD1Av1G087900.2	190	3-10,197-190;11-12,188-187;13-21,185-177	GUUGACAGAUGAUGAGGGUGACC&GCUCACCCUC-UC-UCUGUCAGC
ata-miR156a-3p	TRITD1Av1G087900.3	190	3-10,197-190;11-12,188-187;13-21,185-177	GUUGACAGAUGAUGAGGGUGACC&GCUCACCCUC-UC-UCUGUCAGC
ata-miR156a-3p	TRITD1Av1G105310.1	349	2-11,357-348;12-14,345-343;16-21,341-336	GCUGGCUGAGGAAGAGGGUGAGG&GCUCACCCUCU--CUCUGUCAGC
ata-miR156a-3p	TRITD1Av1G211710.1	1699	1-3,1712-1710;4-8,1708-1704;9-16,1700-1693;18-21,1690-1687	GCUGCUCAGAGAGACAAGGGUGAAGC&GCU-CACCC---UCUCUCUG-UCAGC
ata-miR156a-3p	TRITD1Av1G211710.3	2191	1-3,2204-2202;4-8,2200-2196;9-16,2192-2185;18-21,2182-2179	GCUGCUCAGAGAGACAAGGGUGAAGC&GCU-CACCC---UCUCUCUG-UCAGC
ata-miR156a-3p	TRITD1Av1G211710.4	2446	1-3,2459-2457;4-8,2455-2451;9-16,2447-2440;18-21,2437-2434	GCUGCUCAGAGAGACAAGGGUGAAGC&GCU-CACCC---UCUCUCUG-UCAGC
ata-miR156a-3p	TRITD1Av1G224930.1	1220	1-2,1229-1228;4-7,1227-1224;8-10,1222-1220;12-21,1219-1210	GUUGACGGAG-GAGUGGUG-GC&GCUCACC-CUCUCUCUGUCAGC
ata-miR156a-3p	TRITD1Av1G224930.4	815	1-2,824-823;4-7,822-819;8-10,817-815;12-21,814-805	GUUGACGGAG-GAGUGGUG-GC&GCUCACC-CUCUCUCUGUCAGC
ata-miR156a-3p	TRITD1Bv1G043190.1	1131	1-8,1141-1134;9-10,1132-1131;11-17,1124-1118;19-21,1117-1115	GCU-ACAGAGAAGAGAUGAUGGGUGAGC&GCUCACCC-UC------UCUCUGUCAGC
ata-miR156a-3p	TRITD1Bv1G054070.2	20	1-8,30-23;9-14,21-16;15-18,13-10;20-21,8-7	GCGGACGGCGAGAGGUGGGUGGGC&GCUCACCC-UCUCUC--UGUCAGC
ata-miR156a-3p	TRITD1Bv1G167220.1	1599	1-5,1611-1607;6-12,1603-1597;14-18,1595-1591;20-21,1589-1588	GCCGGCGGCGAGAGGGAGAUGGGC&GCUCA---CCCUCUCUCUGUCAGC
ata-miR156a-3p	TRITD1Bv1G215590.1	468	2-7,477-472;8-15,470-463;16-21,456-451	GCUGAUGAUGAAGGAGAGGGUGGUGAGA&GCUCACC-CUCUCUCU------GUCAGC
ata-miR156a-3p	TRITD1Bv1G215590.5	705	2-7,714-709;8-15,707-700;16-21,693-688	GCUGAUGAUGAAGGAGAGGGUGGUGAGA&GCUCACC-CUCUCUCU------GUCAGC
ata-miR156a-3p	TRITD1Bv1G215590.6	702	2-7,711-706;8-15,704-697;16-21,690-685	GCUGAUGAUGAAGGAGAGGGUGGUGAGA&GCUCACC-CUCUCUCU------GUCAGC
ata-miR156a-3p	TRITD1Bv1G215590.9	705	2-7,714-709;8-15,707-700;16-21,693-688	GCUGAUGAUGAAGGAGAGGGUGGUGAGA&GCUCACC-CUCUCUCU------GUCAGC
ata-miR156a-3p	TRITD1Bv1G224710.5	347	1-4,358-355;6-18,351-339;20-21,337-336	GCAGGCGGAGAGGGGGCGCGGGC&GCUC--ACCCUCUCUCUGUCAGC
ata-miR156a-3p	TRITD2Av1G022250.1	216	3-8,223-218;10-18,216-208;19-21,206-204	GCUCGGCGGGGGGCGGGUGAUG&GCUCACCCUCUCUCUGUC-AGC
ata-miR156a-3p	TRITD2Av1G026890.1	413	1-5,426-422;6-9,418-415;10-18,413-405;19-21,401-399	GCUGUGGACGGAGAGCAGGGACGUGGGC&GCUCA---CCCU-CUCUCUGUC---AGC
ata-miR156a-3p	TRITD2Av1G030520.1	669	1-2,677-676;4-13,675-666;14-15,664-663;17-21,661-657	GCUGGAAGCAGAGAGGGUG-GC&GCUCACCCUCUCU-CUGUCAGC
ata-miR156a-3p	TRITD2Av1G030520.2	861	1-2,869-868;4-13,867-858;14-15,856-855;17-21,853-849	GCUGGAAGCAGAGAGGGUG-GC&GCUCACCCUCUCU-CUGUCAGC
ata-miR156a-3p	TRITD2Av1G121130.10	412	2-10,420-412;11-18,409-402	GGGGGCGGAGACGGAGGGUGAGG&GCUCACCCUC--UCUCUGUCAGC
ata-miR156a-3p	TRITD2Av1G136220.1	949	1-9,961-953;10-15,949-944;16-21,936-931	GCUGGCGGUGGCCGGGGAGGCCGGGGUGAGC&GCUCACCCU---CUCUCU-------GUCAGC
ata-miR156a-3p	TRITD2Av1G161160.2	252	1-4,262-259;5-13,257-249;14-15,241-240;17-21,238-234	GCUGGGGGGCGUGAGGGAGAGGGUAGAGC&GCUC-ACCCUCUCU-------CUGUCAGC
ata-miR156a-3p	TRITD2Av1G161160.4	252	1-4,262-259;5-13,257-249;14-15,241-240;17-21,238-234	GCUGGGGGGCGUGAGGGAGAGGGUAGAGC&GCUC-ACCCUCUCU-------CUGUCAGC
ata-miR156a-3p	TRITD2Av1G195810.3	1063	1-6,1073-1068;8-14,1065-1059;15-21,1057-1051	GCUGGCAUGAGGGAGUUGUGGGC&GCUCAC-CCUCUCUC-UGUCAGC
ata-miR156a-3p	TRITD2Av1G195810.5	1063	1-6,1073-1068;8-14,1065-1059;15-21,1057-1051	GCUGGCAUGAGGGAGUUGUGGGC&GCUCAC-CCUCUCUC-UGUCAGC
ata-miR156a-3p	TRITD2Av1G222090.1	261	1-4,270-267;6-10,265-261;12-18,260-254;20-21,253-252	GC-GGCGGAG-GAGGGGGAGC&GCUCACCCUCUCUCUGUCAGC
ata-miR156a-3p	TRITD2Av1G227280.1	236	1-7,255-249;8-21,238-225	GCUGACGGAGAGGGCCGAGUCGGUGGUGGGC&GCUCACC----------CUCUCUCUGUCAGC
ata-miR156a-3p	TRITD2Av1G244840.1	126	1-9,138-130;10-16,126-120;19-21,115-113	GCUCCUCCAGAGAGCACGGGGUGAGC&GCUCACCCU---CUCUCUG--UCAGC
ata-miR156a-3p	TRITD2Av1G244840.3	126	1-9,138-130;10-16,126-120;19-21,115-113	GCUCCUCCAGAGAGCACGGGGUGAGC&GCUCACCCU---CUCUCUG--UCAGC
ata-miR156a-3p	TRITD2Av1G268150.1	85	2-5,96-93;6-8,91-89;9-18,86-77;19-21,75-73	GCUCGACAGAGAGAGCGGGAUGAGA&GCUCA-CCC--UCUCUCUGUC-AGC
ata-miR156a-3p	TRITD2Av1G268150.2	85	2-5,96-93;6-8,91-89;9-18,86-77;19-21,75-73	GCUCGACAGAGAGAGCGGGAUGAGA&GCUCA-CCC--UCUCUCUGUC-AGC
ata-miR156a-3p	TRITD2Bv1G009580.1	573	2-5,582-579;6-18,577-565;20-21,562-561	GCGCGACAGGGAGAGGGAUGAGG&GCUCA-CCCUCUCUCUGUC-AGC
ata-miR156a-3p	TRITD2Bv1G034970.1	500	1-5,513-509;6-9,505-502;10-18,500-492;19-21,488-486	GCUGUGGACGGAGAGCAGGGACGUGGGC&GCUCA---CCCU-CUCUCUGUC---AGC
ata-miR156a-3p	TRITD2Bv1G039670.2	861	1-2,869-868;4-13,867-858;14-15,856-855;17-21,853-849	GCUGGAAGCAGAGAGGGUG-GC&GCUCACCCUCUCU-CUGUCAGC
ata-miR156a-3p	TRITD2Bv1G055470.1	1107	6-15,1111-1102;16-21,1100-1095	GCUGAUGAGAGAGAGGGGCAUU&GCUCACCCUCUCUCU-GUCAGC
ata-miR156a-3p	TRITD2Bv1G065540.2	720	1-4,728-725;6-18,724-712;21-21,709-709	GAGGACGGGGGGGGGG-GGGC&GCUCACCCUCUCUCUGUCAGC
ata-miR156a-3p	TRITD2Bv1G119070.1	840	1-9,852-844;10-15,840-835;16-21,827-822	GCUGGCGGUGGCCGGGGAGGCCGGGGUGAGC&GCUCACCCU---CUCUCU-------GUCAGC
ata-miR156a-3p	TRITD2Bv1G119070.2	882	1-9,894-886;10-15,882-877;16-21,869-864	GCUGGCGGUGGCCGGGGAGGCCGGGGUGAGC&GCUCACCCU---CUCUCU-------GUCAGC
ata-miR156a-3p	TRITD2Bv1G176870.1	153	3-15,160-148;17-18,146-145;21-21,142-142	GAGGAGAGAGAGGGGGUGAUG&GCUCACCCUCUCUCUGUCAGC
ata-miR156a-3p	TRITD2Bv1G176870.2	153	3-15,160-148;17-18,146-145;21-21,142-142	GAGGAGAGAGAGGGGGUGAUG&GCUCACCCUCUCUCUGUCAGC
ata-miR156a-3p	TRITD2Bv1G190220.1	242	2-4,259-257;6-9,255-252;10-21,242-231	GCUGGCGGAGAGCAAGAACAUGGGGCGGGA&GCUCACCCU---------CUCUCUGUCAGC
ata-miR156a-3p	TRITD2Bv1G209760.1	1062	1-9,1074-1066;10-13,1062-1059;14-19,1057-1052;21-21,1050-1050	GGUGGCAGUGGGGCACAGGGUGAGC&GCUCACCCU---CUCU-CUGUCAGC
ata-miR156a-3p	TRITD2Bv1G223210.7	2233	1-7,2247-2241;8-17,2235-2226;20-21,2223-2222	GUAAACAGAGAGAGAGCUUGGUGAGC&GCUCACC-----CUCUCUCUGUCAGC
ata-miR156a-3p	TRITD3Av1G045640.1	133	1-10,142-133;11-12,130-129;14-21,127-120	GCUGGCGGCGGCCGGGGGUGGGC&GCUCACCCUC--UCUCUGUCAGC
ata-miR156a-3p	TRITD3Av1G196870.9	132	2-9,141-134;11-19,131-123;20-21,121-120	GCGUGGCAGAGGAAGGGGUGGGA&GCUCACCCU-CUCUCUGUCA-GC
ata-miR156a-3p	TRITD3Av1G222930.4	930	2-13,938-927;14-18,925-921	AAAGGCGGCAGAGAGGGUGGGA&GCUCACCCUCUCU-CUGUCAGC
ata-miR156a-3p	TRITD3Av1G223570.1	130	1-4,138-135;6-17,134-123	AGGAGCAGGGGGAGGG-GAGC&GCUCACCCUCUCUCUGUCAGC
ata-miR156a-3p	TRITD3Bv1G024780.1	20	1-7,45-39;8-8,22-22;10-21,20-9	GCUGACGGAGAGCGAGAUCGCCGGCUUCGCGGUGGGC&GCUCACC----------------CUCUCUCUGUCAGC
ata-miR156a-3p	TRITD3Bv1G147080.1	55	1-3,64-62;6-15,59-50;17-18,48-47	AGAGAGAGAGAGAGGGGAGGC&GCUCACCCUCUCUCUGUCAGC
ata-miR156a-3p	TRITD3Bv1G183010.1	1079	1-4,1088-1085;7-15,1082-1074;17-21,1072-1068	GCUGAGGGAGGGGGGAGGGGU&GCUCACCCUCUCUCUGUCAGC
ata-miR156a-3p	TRITD3Bv1G190960.5	16	1-4,26-23;6-12,20-14;13-15,12-10;17-21,8-4	GUUGGGGGAGGAGGGGGAGGGGC&GCUC-ACCCUCUC-UCUGUCAGC
ata-miR156a-3p	TRITD3Bv1G196040.7	1641	1-4,1653-1650;6-8,1648-1646;9-16,1642-1635;17-21,1633-1629	GCUGAUCAGGGAGGUCCGGGAGAGC&GCUCACCC---UCUCUCUG-UCAGC
ata-miR156a-3p	TRITD4Av1G016800.2	789	1-4,798-795;8-21,791-778	GCUGGCAGAGGGGGAAGGGGC&GCUCACCCUCUCUCUGUCAGC
ata-miR156a-3p	TRITD4Av1G016800.3	891	1-4,900-897;8-21,893-880	GCUGGCAGAGGGGGAAGGGGC&GCUCACCCUCUCUCUGUCAGC
ata-miR156a-3p	TRITD4Av1G034690.5	75	2-4,84-82;6-18,79-67;20-21,66-65	GC-GGCGGGGAGAGGGAGGAGG&GCUC-ACCCUCUCUCUGUCAGC
ata-miR156a-3p	TRITD4Av1G061560.1	134	1-4,145-142;6-18,138-126;20-21,125-124	GC-GGCAGGGGGAGGGCCCGAGC&GCUC--ACCCUCUCUCUGUCAGC
ata-miR156a-3p	TRITD4Av1G061560.3	134	1-4,145-142;6-18,138-126;20-21,125-124	GC-GGCAGGGGGAGGGCCCGAGC&GCUC--ACCCUCUCUCUGUCAGC
ata-miR156a-3p	TRITD4Av1G098760.10	720	1-3,731-729;4-11,726-719;13-21,717-709	GCUGAUGGAAGGAGGGUGGAGGC&GCU--CACCCUCUCUCUGUCAGC
ata-miR156a-3p	TRITD4Av1G098760.13	720	1-3,731-729;4-11,726-719;13-21,717-709	GCUGAUGGAAGGAGGGUGGAGGC&GCU--CACCCUCUCUCUGUCAGC
ata-miR156a-3p	TRITD4Av1G098760.14	720	1-3,731-729;4-11,726-719;13-21,717-709	GCUGAUGGAAGGAGGGUGGAGGC&GCU--CACCCUCUCUCUGUCAGC
ata-miR156a-3p	TRITD4Av1G098760.17	720	1-3,731-729;4-11,726-719;13-21,717-709	GCUGAUGGAAGGAGGGUGGAGGC&GCU--CACCCUCUCUCUGUCAGC
ata-miR156a-3p	TRITD4Av1G129960.1	1980	1-3,1991-1989;4-5,1987-1986;6-16,1984-1974;18-21,1972-1969	GCUGCUAGGGGGAGGGCUGCAGC&GCU-CA-CCCUCUCUCUGUCAGC
ata-miR156a-3p	TRITD4Av1G129960.12	1794	1-3,1805-1803;4-5,1801-1800;6-16,1798-1788;18-21,1786-1783	GCUGCUAGGGGGAGGGCUGCAGC&GCU-CA-CCCUCUCUCUGUCAGC
ata-miR156a-3p	TRITD4Av1G196430.2	59	1-3,68-66;6-17,63-52;18-21,49-46	GCUGCGGCGGGGAGGGGGCAGGC&GCUCACCCUCUCUCUGU--CAGC
ata-miR156a-3p	TRITD4Av1G198830.3	178	1-4,187-184;6-7,183-182;8-16,180-172;18-21,171-168	GCUG-CGGAGAGAGAGG-GAGC&GCUCACC-CUCUCUCUGUCAGC
ata-miR156a-3p	TRITD4Av1G255990.2	612	1-7,621-615;9-11,613-611;12-17,609-604;18-21,601-598	GCUGCGGCAGAGCAGACGGUGAGC&GCUCACCCUCU-CUCUGU--CAGC
ata-miR156a-3p	TRITD4Av1G261260.4	597	1-4,605-602;6-19,601-588;20-21,586-585	GCGUGACAGGGAGAGGG-GAGU&GCUCACCCUCUCUCUGUCA-GC
ata-miR156a-3p	TRITD4Bv1G003750.1	651	2-8,659-653;10-15,651-646;16-18,644-642;20-21,640-639	GCCGACGGGGGAGUGGGUGAGG&GCUCACCCUCUCUCU-GUCAGC
ata-miR156a-3p	TRITD4Bv1G019060.1	45	1-4,55-52;7-9,49-47;10-15,45-40;17-21,38-34	GCUGGGAGGGGGCAGGAGGAGC&GCUCACCCU-CUCUCUGUCAGC
ata-miR156a-3p	TRITD4Bv1G019060.2	45	1-4,55-52;7-9,49-47;10-15,45-40;17-21,38-34	GCUGGGAGGGGGCAGGAGGAGC&GCUCACCCU-CUCUCUGUCAGC
ata-miR156a-3p	TRITD4Bv1G019060.3	45	1-4,55-52;7-9,49-47;10-15,45-40;17-21,38-34	GCUGGGAGGGGGCAGGAGGAGC&GCUCACCCU-CUCUCUGUCAGC
ata-miR156a-3p	TRITD4Bv1G019060.4	45	1-4,55-52;7-9,49-47;10-15,45-40;17-21,38-34	GCUGGGAGGGGGCAGGAGGAGC&GCUCACCCU-CUCUCUGUCAGC
ata-miR156a-3p	TRITD4Bv1G100340.1	720	1-3,731-729;4-11,726-719;13-21,717-709	GCUGAUGGAAGGAGGGUGGAGGC&GCU--CACCCUCUCUCUGUCAGC
ata-miR156a-3p	TRITD4Bv1G100340.6	720	1-3,731-729;4-11,726-719;13-21,717-709	GCUGAUGGAAGGAGGGUGGAGGC&GCU--CACCCUCUCUCUGUCAGC
ata-miR156a-3p	TRITD4Bv1G106560.2	135	1-4,144-141;6-7,139-138;9-11,136-134;12-21,132-123	GCUGGCAGAGAAGACGGAGGGC&GCUCACCCUCU-CUCUGUCAGC
ata-miR156a-3p	TRITD5Av1G043340.2	1512	1-4,1523-1520;5-18,1517-1504;19-21,1500-1498	GCUAUGGACAGGGGGAGGGUUUGGGC&GCUC--ACCCUCUCUCUGUC---AGC
ata-miR156a-3p	TRITD5Av1G090600.5	232	1-4,241-238;7-10,235-232;12-21,231-222	GCUGACGGAG-GAGGAGGAGC&GCUCACCCUCUCUCUGUCAGC
ata-miR156a-3p	TRITD5Av1G107110.1	611	1-6,621-616;7-8,614-613;11-15,610-606;17-21,604-600	GCUGAGGGGGACCGGCGUGAGC&GCUCAC-CCUCUCUCUGUCAGC
ata-miR156a-3p	TRITD5Av1G130510.1	48	1-4,56-53;6-15,52-43;17-18,41-40;19-21,36-34	GCUAGAGAGAGAGAGAGGG-GGGC&GCUCACCCUCUCUCUGUC---AGC
ata-miR156a-3p	TRITD5Av1G171780.2	993	1-3,1003-1001;4-10,999-993;13-17,990-986;18-21,984-981	GCUGUACAGACUGGGGGUGCAGC&GCU-CACCCUCUCUCUGU-CAGC
ata-miR156a-3p	TRITD5Av1G171780.3	996	1-3,1006-1004;4-10,1002-996;13-17,993-989;18-21,987-984	GCUGUACAGACUGGGGGUGCAGC&GCU-CACCCUCUCUCUGU-CAGC
ata-miR156a-3p	TRITD5Av1G174460.1	293	1-5,303-299;6-12,297-291;15-21,289-283	GCUGAUAU-GGGAGGGAUGGGC&GCUCA-CCCUCUCUCUGUCAGC
ata-miR156a-3p	TRITD5Av1G190190.4	12	1-11,21-11;13-18,9-4	AUGGACAGGAAGAGGGUGGGC&GCUCACCCUCUCUCUGUCAGC
ata-miR156a-3p	TRITD5Av1G214770.1	798	1-2,809-808;4-5,806-805;6-10,802-798;11-21,793-783	GCUGACAGAGAACCAGAGGGCUUGUGC&GCUCA--CCCUC----UCUCUGUCAGC
ata-miR156a-3p	TRITD5Av1G214990.3	754	2-4,762-760;6-10,758-754;12-12,753-753;14-21,751-744	GCUGGCGGCG-GAGGGCGAGG&GCUCACCCUCUCUCUGUCAGC
ata-miR156a-3p	TRITD5Av1G214990.4	892	2-4,900-898;6-10,896-892;12-12,891-891;14-21,889-882	GCUGGCGGCG-GAGGGCGAGG&GCUCACCCUCUCUCUGUCAGC
ata-miR156a-3p	TRITD5Av1G214990.5	832	2-4,840-838;6-10,836-832;12-12,831-831;14-21,829-822	GCUGGCGGCG-GAGGGCGAGG&GCUCACCCUCUCUCUGUCAGC
ata-miR156a-3p	TRITD5Av1G214990.6	805	2-4,813-811;6-10,809-805;12-12,804-804;14-21,802-795	GCUGGCGGCG-GAGGGCGAGG&GCUCACCCUCUCUCUGUCAGC
ata-miR156a-3p	TRITD5Av1G214990.7	721	2-4,729-727;6-10,725-721;12-12,720-720;14-21,718-711	GCUGGCGGCG-GAGGGCGAGG&GCUCACCCUCUCUCUGUCAGC
ata-miR156a-3p	TRITD5Av1G214990.9	259	2-4,267-265;6-10,263-259;12-12,258-258;14-21,256-249	GCUGGCGGCG-GAGGGCGAGG&GCUCACCCUCUCUCUGUCAGC
ata-miR156a-3p	TRITD5Av1G227180.1	412	1-2,420-419;4-13,418-409;14-21,398-391	GCUGACGGUGGUUACGGUGGAGGGGGUG-GU&GCUCACCCUCUCU----------CUGUCAGC
ata-miR156a-3p	TRITD5Av1G251970.1	1782	2-5,1793-1790;6-15,1786-1777;17-21,1774-1770	GCUGAGGAGAGGGAGGGGAAUGAGA&GCUCA---CCCUCUCUCU-GUCAGC
ata-miR156a-3p	TRITD5Bv1G053350.1	158	1-4,167-164;6-7,163-162;8-18,160-150;20-21,149-148	GC-GGCAGAGGGGGCGG-GGGC&GCUCACC-CUCUCUCUGUCAGC
ata-miR156a-3p	TRITD5Bv1G070550.4	522	1-5,532-528;6-13,526-519;14-16,517-515;18-21,514-511	GCUG-CAGUAGAGGGGGUUGAGC&GCUCA-CCCUCUCU-CUGUCAGC
ata-miR156a-3p	TRITD5Bv1G074810.3	232	1-4,241-238;7-10,235-232;12-21,231-222	GCUGACGGAG-GAGGAGGAGC&GCUCACCCUCUCUCUGUCAGC
ata-miR156a-3p	TRITD5Bv1G089210.1	608	1-6,618-613;7-8,611-610;11-15,607-603;17-21,601-597	GCUGAGGGGGACCGGCGUGAGC&GCUCAC-CCUCUCUCUGUCAGC
ata-miR156a-3p	TRITD5Bv1G119020.2	163	1-4,171-168;6-13,167-160;14-21,155-148	GCUGGCAGCAGCGGGGAGGG-GGGC&GCUCACCCUCUCU----CUGUCAGC
ata-miR156a-3p	TRITD5Bv1G157680.1	216	2-4,223-221;6-18,220-208;20-21,205-204	GCAGGGCAGGGAGAGGG-GAGG&GCUCACCCUCUCUCUGUC-AGC
ata-miR156a-3p	TRITD5Bv1G164910.1	293	1-5,303-299;6-12,297-291;15-21,289-283	GCUGAUAU-GGGAGGGAUGGGC&GCUCA-CCCUCUCUCUGUCAGC
ata-miR156a-3p	TRITD5Bv1G164910.2	293	1-5,303-299;6-12,297-291;15-21,289-283	GCUGAUAU-GGGAGGGAUGGGC&GCUCA-CCCUCUCUCUGUCAGC
ata-miR156a-3p	TRITD5Bv1G198940.1	248	1-7,258-252;8-14,250-244;16-19,243-240;21-21,238-238	GGUGGC-GAGGGGGUGGUGGGC&GCUCACC-CUCUCUCUGUCAGC
ata-miR156a-3p	TRITD5Bv1G206800.1	138	1-5,150-146;6-12,142-136;13-20,132-125	CCUGGCGGAUUUGAGAGGGAGAUGAGC&GCUCA---CCCUCUC---UCUGUCAGC
ata-miR156a-3p	TRITD5Bv1G211130.3	798	1-2,809-808;4-5,806-805;6-10,802-798;11-21,793-783	GCUGACAGAGAACCAGAGGGCUUGUGC&GCUCA--CCCUC----UCUCUGUCAGC
ata-miR156a-3p	TRITD5Bv1G211520.1	1024	2-4,1032-1030;6-10,1028-1024;12-12,1023-1023;14-21,1021-1014	GCUGGCGGCG-GAGGGCGAGG&GCUCACCCUCUCUCUGUCAGC
ata-miR156a-3p	TRITD5Bv1G211520.3	754	2-4,762-760;6-10,758-754;12-12,753-753;14-21,751-744	GCUGGCGGCG-GAGGGCGAGG&GCUCACCCUCUCUCUGUCAGC
ata-miR156a-3p	TRITD5Bv1G211520.5	892	2-4,900-898;6-10,896-892;12-12,891-891;14-21,889-882	GCUGGCGGCG-GAGGGCGAGG&GCUCACCCUCUCUCUGUCAGC
ata-miR156a-3p	TRITD5Bv1G211520.7	817	2-4,825-823;6-10,821-817;12-12,816-816;14-21,814-807	GCUGGCGGCG-GAGGGCGAGG&GCUCACCCUCUCUCUGUCAGC
ata-miR156a-3p	TRITD5Bv1G211520.9	259	2-4,267-265;6-10,263-259;12-12,258-258;14-21,256-249	GCUGGCGGCG-GAGGGCGAGG&GCUCACCCUCUCUCUGUCAGC
ata-miR156a-3p	TRITD5Bv1G253590.1	858	1-5,871-867;7-19,861-849;20-21,846-845	GCCGUGACAGAGAGAGGCCCUAUGAGC&GCUCA----CCCUCUCUCUGUCA--GC
ata-miR156a-3p	TRITD6Av1G004910.5	1183	1-4,1192-1189;7-11,1186-1182;12-21,1173-1164	GCUGGCGGAGCUGCUGAAGGAGGCGGGGC&GCUCACCCUCU--------CUCUGUCAGC
ata-miR156a-3p	TRITD6Av1G017730.2	714	1-2,725-724;3-13,721-711;15-15,709-709;17-21,707-703	GCUGAGAUGGAGAGGGUGAUUGC&GC--UCACCCUCUCUCUGUCAGC
ata-miR156a-3p	TRITD6Av1G087940.13	1348	1-2,1361-1360;3-15,1355-1343;18-21,1339-1336	GCUGUGAGGAGAGGGGGUGAAAAUGC&GC----UCACCCUCUCUCU-GUCAGC
ata-miR156a-3p	TRITD6Av1G087940.14	1342	1-2,1355-1354;3-15,1349-1337;18-21,1333-1330	GCUGUGAGGAGAGGGGGUGAAAAUGC&GC----UCACCCUCUCUCU-GUCAGC
ata-miR156a-3p	TRITD6Av1G087940.17	1405	1-2,1418-1417;3-15,1412-1400;18-21,1396-1393	GCUGUGAGGAGAGGGGGUGAAAAUGC&GC----UCACCCUCUCUCU-GUCAGC
ata-miR156a-3p	TRITD6Av1G087940.3	277	1-2,290-289;3-15,284-272;18-21,268-265	GCUGUGAGGAGAGGGGGUGAAAAUGC&GC----UCACCCUCUCUCU-GUCAGC
ata-miR156a-3p	TRITD6Av1G192940.1	1230	2-4,1238-1236;6-15,1234-1225;17-19,1223-1221;20-21,1219-1218	GCGUGAGAGGGAGAGGGAGAGG&GCUCACCCUCUCUCUGUCA-GC
ata-miR156a-3p	TRITD6Av1G192940.2	1230	2-4,1238-1236;6-15,1234-1225;17-19,1223-1221;20-21,1219-1218	GCGUGAGAGGGAGAGGGAGAGG&GCUCACCCUCUCUCUGUCA-GC
ata-miR156a-3p	TRITD6Av1G192940.5	978	2-4,986-984;6-15,982-973;17-19,971-969;20-21,967-966	GCGUGAGAGGGAGAGGGAGAGG&GCUCACCCUCUCUCUGUCA-GC
ata-miR156a-3p	TRITD6Av1G194480.1	981	2-4,990-988;6-18,985-973;20-21,972-971	GC-GGCAGGGAGAGGGCGGAGA&GCUC-ACCCUCUCUCUGUCAGC
ata-miR156a-3p	TRITD6Bv1G085950.2	672	1-2,681-680;4-4,679-679;6-7,677-676;8-21,674-661	GCUGGCGGAGAGAGCGGCG-GC&GCUCACC-CUCUCUCUGUCAGC
ata-miR156a-3p	TRITD6Bv1G095210.3	562	1-2,575-574;3-15,569-557;18-21,553-550	GCUGUGAGGAGAGGGGGUGAAAAUGC&GC----UCACCCUCUCUCU-GUCAGC
ata-miR156a-3p	TRITD6Bv1G095210.9	1348	1-2,1361-1360;3-15,1355-1343;18-21,1339-1336	GCUGUGAGGAGAGGGGGUGAAAAUGC&GC----UCACCCUCUCUCU-GUCAGC
ata-miR156a-3p	TRITD6Bv1G184950.1	1227	2-4,1235-1233;6-15,1231-1222;17-19,1220-1218;20-21,1216-1215	GCGUGAGAGGGAGAGGGAGAGG&GCUCACCCUCUCUCUGUCA-GC
ata-miR156a-3p	TRITD6Bv1G184950.3	1032	2-4,1040-1038;6-15,1036-1027;17-19,1025-1023;20-21,1021-1020	GCGUGAGAGGGAGAGGGAGAGG&GCUCACCCUCUCUCUGUCA-GC
ata-miR156a-3p	TRITD6Bv1G186960.1	993	2-4,1002-1000;6-18,997-985;20-21,984-983	GC-GGCAGGGAGAGGGCGGAGA&GCUC-ACCCUCUCUCUGUCAGC
ata-miR156a-3p	TRITD6Bv1G193580.4	168	1-3,177-175;6-9,172-169;12-21,166-157	GCUGGCGGGGUCGGGGGCGGC&GCUCACCCUCUCUCUGUCAGC
ata-miR156a-3p	TRITD6Bv1G205520.3	233	2-5,243-240;6-19,237-224;21-21,222-222	GGUGGCAGGGGGGGGGAGUGAGA&GCUCA--CCCUCUCUCUGUCAGC
ata-miR156a-3p	TRITD7Av1G001360.5	597	1-4,605-602;6-19,601-588;20-21,586-585	GCGUGACAGGGAGAGGG-GAGU&GCUCACCCUCUCUCUGUCA-GC
ata-miR156a-3p	TRITD7Av1G016810.1	1076	1-3,1089-1087;6-21,1080-1065	GCUGGCAGGGAGAGGGAUCUACGGC&GCU----CACCCUCUCUCUGUCAGC
ata-miR156a-3p	TRITD7Av1G148800.1	1330	2-16,1338-1324	UUAUCCAGGGAGAGGGUGAGG&GCUCACCCUCUCUCUGUCAGC
ata-miR156a-3p	TRITD7Av1G148800.2	468	2-16,476-462	UUAUCCAGGGAGAGGGUGAGG&GCUCACCCUCUCUCUGUCAGC
ata-miR156a-3p	TRITD7Av1G148800.3	1443	2-16,1451-1437	UUAUCCAGGGAGAGGGUGAGG&GCUCACCCUCUCUCUGUCAGC
ata-miR156a-3p	TRITD7Av1G158790.4	50	1-2,59-58;4-4,56-56;7-20,53-40	UCUGGCGGAGGGAGGAGGCGC&GCUCACCCUCUCUCUGUCAGC
ata-miR156a-3p	TRITD7Av1G179890.1	1411	2-4,1419-1417;6-10,1415-1411;11-21,1408-1398	GCUGGCGGGGAUGGAGGGCGGGG&GCUCACCCUC--UCUCUGUCAGC
ata-miR156a-3p	TRITD7Av1G202620.2	211	1-2,219-218;4-4,217-217;6-17,215-204;19-21,202-200	GCUCGCAGGGGGAGGGCG-GC&GCUCACCCUCUCUCUGUCAGC
ata-miR156a-3p	TRITD7Av1G207880.2	254	1-3,263-261;6-15,258-249;18-21,246-243	GCUGCAGGAGAGGGGGAAAGC&GCUCACCCUCUCUCUGUCAGC
ata-miR156a-3p	TRITD7Av1G207880.3	368	1-3,377-375;6-15,372-363;18-21,360-357	GCUGCAGGAGAGGGGGAAAGC&GCUCACCCUCUCUCUGUCAGC
ata-miR156a-3p	TRITD7Av1G207880.4	365	1-3,374-372;6-15,369-360;18-21,357-354	GCUGCAGGAGAGGGGGAAAGC&GCUCACCCUCUCUCUGUCAGC
ata-miR156a-3p	TRITD7Av1G207880.5	371	1-3,380-378;6-15,375-366;18-21,363-360	GCUGCAGGAGAGGGGGAAAGC&GCUCACCCUCUCUCUGUCAGC
ata-miR156a-3p	TRITD7Av1G207880.6	311	1-3,320-318;6-15,315-306;18-21,303-300	GCUGCAGGAGAGGGGGAAAGC&GCUCACCCUCUCUCUGUCAGC
ata-miR156a-3p	TRITD7Av1G248150.2	834	1-4,851-848;5-8,846-843;9-16,835-828;17-21,826-822	GCUGAUCAGGGAGAUGGUAAGGGGUGGAGC&GCUC-ACCC-------UCUCUCUG-UCAGC
ata-miR156a-3p	TRITD7Bv1G044010.2	2322	3-17,2329-2315;20-21,2314-2313	GC--GCAGAGAGGGGGUGACC&GCUCACCCUCUCUCUGUCAGC
ata-miR156a-3p	TRITD7Bv1G079780.4	1728	1-10,1737-1728;11-13,1726-1724;14-17,1722-1719;20-21,1716-1715	GCAAACAGCAGGUGAGGGUGGGC&GCUCACCCUC-UCU-CUGUCAGC
ata-miR156a-3p	TRITD7Bv1G105900.1	1446	2-16,1454-1440	UUAUCCAGGGAGAGGGUGAGG&GCUCACCCUCUCUCUGUCAGC
ata-miR156a-3p	TRITD7Bv1G161680.1	413	1-3,422-420;6-15,417-408;18-21,405-402	GCUGCAAGAGAGGGGGAAAGC&GCUCACCCUCUCUCUGUCAGC
ata-miR156a-3p	TRITD7Bv1G161680.4	422	1-3,431-429;6-15,426-417;18-21,414-411	GCUGCAAGAGAGGGGGAAAGC&GCUCACCCUCUCUCUGUCAGC
ata-miR156a-3p	TRITD7Bv1G161680.5	422	1-3,431-429;6-15,426-417;18-21,414-411	GCUGCAAGAGAGGGGGAAAGC&GCUCACCCUCUCUCUGUCAGC
ata-miR156a-3p	TRITD7Bv1G180980.1	172	1-9,182-174;10-15,172-167;20-21,162-161	GCACCAAGAGAGCAGGGUGGGC&GCUCACCCU-CUCUCUGUCAGC
ata-miR156a-3p	TRITD7Bv1G192650.2	16	2-4,24-22;6-15,20-11;17-21,9-5	GCUGGAGGAGAGGGGGAGGGG&GCUCACCCUCUCUCUGUCAGC
ata-miR156a-5p_1ss9GT	TRITD3Bv1G081430.9	887	2-5,896-893;6-19,891-878	CUGUUUGCUCUGUUCAUGUCC&UGACA-GAAUAGAGUGAGCAC
ata-miR156a-5p_1ss9GT	TRITD3Bv1G185240.1	813	2-4,822-820;5-13,818-810;14-19,808-803	CUGCUCGUCUCUGUUCUCGUCU&UGAC-AGAAUAGAG-UGAGCAC
ata-miR156a-5p_1ss9GT	TRITD5Av1G133650.1	330	1-6,342-337;9-15,331-325;16-20,323-319	GUGCUGCACUCUACAAGCCUGUCA&UGACAG---AAUAGAGUG-AGCAC
ata-miR156a-5p_1ss9GT	TRITD5Bv1G112880.1	330	1-6,342-337;9-15,331-325;16-20,323-319	GUGCUGCACUCUACAAGCCUGUCA&UGACAG---AAUAGAGUG-AGCAC
ata-miR156a-5p_1ss9GT	TRITD5Bv1G112880.2	519	1-6,531-526;9-15,520-514;16-20,512-508	GUGCUGCACUCUACAAGCCUGUCA&UGACAG---AAUAGAGUG-AGCAC
ata-miR156a-5p_1ss9GT	TRITD5Bv1G191310.3	862	1-7,871-865;12-18,860-854	UGGCUCACUGCAGUCUGUCA&UGACAGAAUAGAGUGAGCAC
ata-miR156a-5p_1ss9GT	TRITD6Av1G205970.4	3154	1-10,3163-3154;12-12,3152-3152;13-19,3150-3144	UUGCUCAUAUGUGUUCUGUCA&UGACAGAAUAGA-GUGAGCAC
ata-miR156a-5p_1ss9GT	TRITD7Av1G141300.28	44	2-12,52-42;14-20,40-34	GUGCUUGGUCUGUUCUGUCU&UGACAGAAUAGAGUGAGCAC
ata-miR156a-5p_1ss9GT	TRITD7Bv1G091520.7	896	2-12,904-894;14-20,892-886	GUGCUUGGUCUGUUCUGUCU&UGACAGAAUAGAGUGAGCAC
ata-miR164a-5p	TRITD1Av1G001740.1	115	1-6,124-119;8-14,117-111;17-21,108-104	GGCACUCGCCCUGCCUCUCCA&UGGAGAAGCAGGGCACGUGCU
ata-miR164a-5p	TRITD1Av1G001740.2	115	1-6,124-119;8-14,117-111;17-21,108-104	GGCACUCGCCCUGCCUCUCCA&UGGAGAAGCAGGGCACGUGCU
ata-miR164a-5p	TRITD1Av1G030400.1	124	2-3,132-131;5-9,129-125;11-21,123-113	GGCGCGUGUCCCGCUUCGCCG&UGGAGAAGCAGGGCACGUGCU
ata-miR164a-5p	TRITD1Av1G222340.2	407	1-8,416-409;10-15,407-402;16-16,400-400;18-21,398-395	AGCAGGCUGCUCUUCUUCUCCA&UGGAGAAGCAGGGCA-CGUGCU
ata-miR164a-5p	TRITD1Bv1G039630.1	187	2-3,195-194;5-9,192-188;11-21,186-176	GGCGCGUGUCCCGCUUCGCCG&UGGAGAAGCAGGGCACGUGCU
ata-miR164a-5p	TRITD1Bv1G039630.2	187	2-3,195-194;5-9,192-188;11-21,186-176	GGCGCGUGUCCCGCUUCGCCG&UGGAGAAGCAGGGCACGUGCU
ata-miR164a-5p	TRITD1Bv1G040070.1	2336	2-6,2346-2342;8-17,2338-2329;19-19,2327-2327;20-21,2325-2324	AGACCCGUGCCCUGCGUCUCUCCG&UGGAGA--AGCAGGGCACGUG-CU
ata-miR164a-5p	TRITD1Bv1G040070.2	2237	2-6,2247-2243;8-17,2239-2230;19-19,2228-2228;20-21,2226-2225	AGACCCGUGCCCUGCGUCUCUCCG&UGGAGA--AGCAGGGCACGUG-CU
ata-miR164a-5p	TRITD1Bv1G219800.1	407	1-8,416-409;10-15,407-402;16-16,400-400;18-21,398-395	AGCAGGCUGCUCUUCUUCUCCA&UGGAGAAGCAGGGCA-CGUGCU
ata-miR164a-5p	TRITD1Bv1G219800.2	407	1-8,416-409;10-15,407-402;16-16,400-400;18-21,398-395	AGCAGGCUGCUCUUCUUCUCCA&UGGAGAAGCAGGGCA-CGUGCU
ata-miR164a-5p	TRITD2Av1G030440.1	169	2-3,177-176;5-5,174-174;8-21,171-158	GGUACGUGCUCUGCGACGCCG&UGGAGAAGCAGGGCACGUGCU
ata-miR164a-5p	TRITD2Av1G066110.1	1186	1-8,1195-1188;10-12,1186-1184;14-18,1182-1178;19-21,1175-1173	GGCCUACGUGGCCUUCUUCUCCA&UGGAGAAGCAGGGCACGU--GCU
ata-miR164a-5p	TRITD2Av1G066120.1	721	1-8,730-723;10-18,721-713;19-21,710-708	GGCAUACGUGUCCUUCUUCUCCA&UGGAGAAGCAGGGCACGU--GCU
ata-miR164a-5p	TRITD2Av1G070010.1	97	2-6,105-101;8-8,99-99;10-10,97-97;12-21,95-86	AGCACGUGCCGUUCAUCUCCU&UGGAGAAGCAGGGCACGUGCU
ata-miR164a-5p	TRITD2Av1G136740.3	1417	1-3,1426-1424;5-6,1422-1421;9-16,1418-1411;17-21,1409-1405	GGCACGGUGCCCUGGAUCGUCA&UGGAGAAGCAGGGCAC-GUGCU
ata-miR164a-5p	TRITD2Av1G252200.16	1356	2-7,1364-1359;9-14,1357-1352;16-21,1351-1346	AGCAUG-GCUCUGGUUCUCCU&UGGAGAAGCAGGGCACGUGCU
ata-miR164a-5p	TRITD2Bv1G007700.2	400	5-16,405-394;18-21,392-389	AGCGAGUGCUCUGCUUCGAAU&UGGAGAAGCAGGGCACGUGCU
ata-miR164a-5p	TRITD2Bv1G007700.7	304	5-16,309-298;18-21,296-293	AGCGAGUGCUCUGCUUCGAAU&UGGAGAAGCAGGGCACGUGCU
ata-miR164a-5p	TRITD2Bv1G077200.1	1330	1-8,1339-1332;10-18,1330-1322;19-21,1319-1317	GGCAUACGUGUCCUUCUUCUCCA&UGGAGAAGCAGGGCACGU--GCU
ata-miR164a-5p	TRITD2Bv1G077200.2	721	1-8,730-723;10-18,721-713;19-21,710-708	GGCAUACGUGUCCUUCUUCUCCA&UGGAGAAGCAGGGCACGU--GCU
ata-miR164a-5p	TRITD2Bv1G077200.4	850	1-8,859-852;10-18,850-842;19-21,839-837	GGCAUACGUGUCCUUCUUCUCCA&UGGAGAAGCAGGGCACGU--GCU
ata-miR164a-5p	TRITD2Bv1G123660.1	613	1-6,622-617;8-8,615-615;10-21,613-602	AGCGCGUGCCCUUCCUCUUCA&UGGAGAAGCAGGGCACGUGCU
ata-miR164a-5p	TRITD2Bv1G123660.10	478	1-6,487-482;8-8,480-480;10-21,478-467	AGCGCGUGCCCUUCCUCUUCA&UGGAGAAGCAGGGCACGUGCU
ata-miR164a-5p	TRITD2Bv1G123660.11	625	1-6,634-629;8-8,627-627;10-21,625-614	AGCGCGUGCCCUUCCUCUUCA&UGGAGAAGCAGGGCACGUGCU
ata-miR164a-5p	TRITD2Bv1G123660.13	562	1-6,571-566;8-8,564-564;10-21,562-551	AGCGCGUGCCCUUCCUCUUCA&UGGAGAAGCAGGGCACGUGCU
ata-miR164a-5p	TRITD2Bv1G123660.14	490	1-6,499-494;8-8,492-492;10-21,490-479	AGCGCGUGCCCUUCCUCUUCA&UGGAGAAGCAGGGCACGUGCU
ata-miR164a-5p	TRITD2Bv1G123660.15	502	1-6,511-506;8-8,504-504;10-21,502-491	AGCGCGUGCCCUUCCUCUUCA&UGGAGAAGCAGGGCACGUGCU
ata-miR164a-5p	TRITD2Bv1G123660.16	505	1-6,514-509;8-8,507-507;10-21,505-494	AGCGCGUGCCCUUCCUCUUCA&UGGAGAAGCAGGGCACGUGCU
ata-miR164a-5p	TRITD2Bv1G123660.17	511	1-6,520-515;8-8,513-513;10-21,511-500	AGCGCGUGCCCUUCCUCUUCA&UGGAGAAGCAGGGCACGUGCU
ata-miR164a-5p	TRITD2Bv1G123660.18	499	1-6,508-503;8-8,501-501;10-21,499-488	AGCGCGUGCCCUUCCUCUUCA&UGGAGAAGCAGGGCACGUGCU
ata-miR164a-5p	TRITD2Bv1G123660.19	430	1-6,439-434;8-8,432-432;10-21,430-419	AGCGCGUGCCCUUCCUCUUCA&UGGAGAAGCAGGGCACGUGCU
ata-miR164a-5p	TRITD2Bv1G123660.20	517	1-6,526-521;8-8,519-519;10-21,517-506	AGCGCGUGCCCUUCCUCUUCA&UGGAGAAGCAGGGCACGUGCU
ata-miR164a-5p	TRITD2Bv1G123660.21	613	1-6,622-617;8-8,615-615;10-21,613-602	AGCGCGUGCCCUUCCUCUUCA&UGGAGAAGCAGGGCACGUGCU
ata-miR164a-5p	TRITD2Bv1G123660.22	562	1-6,571-566;8-8,564-564;10-21,562-551	AGCGCGUGCCCUUCCUCUUCA&UGGAGAAGCAGGGCACGUGCU
ata-miR164a-5p	TRITD2Bv1G123660.23	598	1-6,607-602;8-8,600-600;10-21,598-587	AGCGCGUGCCCUUCCUCUUCA&UGGAGAAGCAGGGCACGUGCU
ata-miR164a-5p	TRITD2Bv1G123660.24	523	1-6,532-527;8-8,525-525;10-21,523-512	AGCGCGUGCCCUUCCUCUUCA&UGGAGAAGCAGGGCACGUGCU
ata-miR164a-5p	TRITD2Bv1G123660.25	469	1-6,478-473;8-8,471-471;10-21,469-458	AGCGCGUGCCCUUCCUCUUCA&UGGAGAAGCAGGGCACGUGCU
ata-miR164a-5p	TRITD2Bv1G123660.6	631	1-6,640-635;8-8,633-633;10-21,631-620	AGCGCGUGCCCUUCCUCUUCA&UGGAGAAGCAGGGCACGUGCU
ata-miR164a-5p	TRITD2Bv1G123660.7	613	1-6,622-617;8-8,615-615;10-21,613-602	AGCGCGUGCCCUUCCUCUUCA&UGGAGAAGCAGGGCACGUGCU
ata-miR164a-5p	TRITD3Av1G011440.1	1313	2-15,1321-1308;16-17,1306-1305;18-21,1302-1299	GGCGACCGAUGCCCUGCUUUUCUC&UGGAGAAGCAGGGCA-CG--UGCU
ata-miR164a-5p	TRITD3Av1G011440.3	512	2-15,520-507;16-17,505-504;18-21,501-498	GGCGACCGAUGCCCUGCUUUUCUC&UGGAGAAGCAGGGCA-CG--UGCU
ata-miR164a-5p	TRITD3Av1G015030.1	1479	2-6,1488-1484;8-9,1481-1480;11-21,1478-1468	AGCAUGUGCUCCGCGCUCUCCC&UGGAGA-AGCAGGGCACGUGCU
ata-miR164a-5p	TRITD3Av1G015030.2	1269	2-6,1278-1274;8-9,1271-1270;11-21,1268-1258	AGCAUGUGCUCCGCGCUCUCCC&UGGAGA-AGCAGGGCACGUGCU
ata-miR164a-5p	TRITD3Av1G015030.4	546	2-6,555-551;8-9,548-547;11-21,545-535	AGCAUGUGCUCCGCGCUCUCCC&UGGAGA-AGCAGGGCACGUGCU
ata-miR164a-5p	TRITD3Av1G015030.5	1239	2-6,1248-1244;8-9,1241-1240;11-21,1238-1228	AGCAUGUGCUCCGCGCUCUCCC&UGGAGA-AGCAGGGCACGUGCU
ata-miR164a-5p	TRITD3Av1G187140.13	101	2-5,116-113;8-16,103-95;18-21,93-90	AGCAGGUGCCCUGCCAGCGAAGGCUCCU&UGGAG-------AAGCAGGGCACGUGCU
ata-miR164a-5p	TRITD3Av1G187140.4	101	2-5,116-113;8-16,103-95;18-21,93-90	AGCAGGUGCCCUGCCAGCGAAGGCUCCU&UGGAG-------AAGCAGGGCACGUGCU
ata-miR164a-5p	TRITD3Bv1G076570.1	429	1-3,439-437;5-9,435-431;10-17,429-422;19-21,421-419	GGC-CGUGCCCUGGCUUCGUCG&UGGAGAAGC-AGGGCACGUGCU
ata-miR164a-5p	TRITD3Bv1G076570.2	429	1-3,439-437;5-9,435-431;10-17,429-422;19-21,421-419	GGC-CGUGCCCUGGCUUCGUCG&UGGAGAAGC-AGGGCACGUGCU
ata-miR164a-5p	TRITD3Bv1G174650.1	17	1-6,22-17;11-21,16-6	GGCAUGUGCCC----UCUCCA&UGGAGAAGCAGGGCACGUGCU
ata-miR164a-5p	TRITD3Bv1G174650.2	17	1-6,22-17;11-21,16-6	GGCAUGUGCCC----UCUCCA&UGGAGAAGCAGGGCACGUGCU
ata-miR164a-5p	TRITD3Bv1G174650.3	17	1-6,22-17;11-21,16-6	GGCAUGUGCCC----UCUCCA&UGGAGAAGCAGGGCACGUGCU
ata-miR164a-5p	TRITD3Bv1G216870.1	1391	2-8,1406-1400;9-21,1392-1380	GGCAUGUGCCUUGGCCUUUUUUUCUCCU&UGGAGAAG-------CAGGGCACGUGCU
ata-miR164a-5p	TRITD3Bv1G270700.3	32	2-5,40-37;8-11,34-31;13-14,29-28;16-21,26-21	GGCGCGCGCGCUGCCGCUCCU&UGGAGAAGCAGGGCACGUGCU
ata-miR164a-5p	TRITD4Av1G026790.5	667	1-6,675-670;8-10,669-667;11-18,664-657;20-21,656-655	AG-ACGUGCCCUUUGC-UCUCCA&UGGAGAAGCA--GGGCACGUGCU
ata-miR164a-5p	TRITD4Av1G159680.1	973	2-6,978-974;10-21,973-962	GGCACGUGUCCU---UCUCCU&UGGAGAAGCAGGGCACGUGCU
ata-miR164a-5p	TRITD4Av1G159680.10	577	2-6,582-578;10-21,577-566	GGCACGUGUCCU---UCUCCU&UGGAGAAGCAGGGCACGUGCU
ata-miR164a-5p	TRITD4Av1G159680.12	847	2-6,852-848;10-21,847-836	GGCACGUGUCCU---UCUCCU&UGGAGAAGCAGGGCACGUGCU
ata-miR164a-5p	TRITD4Av1G159680.13	844	2-6,849-845;10-21,844-833	GGCACGUGUCCU---UCUCCU&UGGAGAAGCAGGGCACGUGCU
ata-miR164a-5p	TRITD4Av1G159680.14	604	2-6,609-605;10-21,604-593	GGCACGUGUCCU---UCUCCU&UGGAGAAGCAGGGCACGUGCU
ata-miR164a-5p	TRITD4Av1G159680.2	970	2-6,975-971;10-21,970-959	GGCACGUGUCCU---UCUCCU&UGGAGAAGCAGGGCACGUGCU
ata-miR164a-5p	TRITD4Av1G159680.5	925	2-6,930-926;10-21,925-914	GGCACGUGUCCU---UCUCCU&UGGAGAAGCAGGGCACGUGCU
ata-miR164a-5p	TRITD4Av1G159680.6	919	2-6,924-920;10-21,919-908	GGCACGUGUCCU---UCUCCU&UGGAGAAGCAGGGCACGUGCU
ata-miR164a-5p	TRITD4Av1G159680.7	847	2-6,852-848;10-21,847-836	GGCACGUGUCCU---UCUCCU&UGGAGAAGCAGGGCACGUGCU
ata-miR164a-5p	TRITD4Av1G159680.8	817	2-6,822-818;10-21,817-806	GGCACGUGUCCU---UCUCCU&UGGAGAAGCAGGGCACGUGCU
ata-miR164a-5p	TRITD4Av1G159680.9	481	2-6,486-482;10-21,481-470	GGCACGUGUCCU---UCUCCU&UGGAGAAGCAGGGCACGUGCU
ata-miR164a-5p	TRITD4Av1G192390.1	53	1-3,62-60;5-12,58-51;13-17,48-44;19-21,42-40	GGCCCGUGCCUCCUGCUUCGCCA&UGGAGAAGCAGG--GCACGUGCU
ata-miR164a-5p	TRITD4Av1G253690.2	1209	1-6,1220-1215;7-10,1212-1209;11-15,1207-1203;16-21,1201-1196	AGUAUGCUGCCCGUGCUGAUCUCCA&UGGAGA--AGCA-GGGCA-CGUGCU
ata-miR164a-5p	TRITD4Bv1G042840.1	973	2-6,978-974;10-21,973-962	GGCACGUGUCCU---UCUCCU&UGGAGAAGCAGGGCACGUGCU
ata-miR164a-5p	TRITD4Bv1G042840.2	481	2-6,486-482;10-21,481-470	GGCACGUGUCCU---UCUCCU&UGGAGAAGCAGGGCACGUGCU
ata-miR164a-5p	TRITD4Bv1G042840.3	847	2-6,852-848;10-21,847-836	GGCACGUGUCCU---UCUCCU&UGGAGAAGCAGGGCACGUGCU
ata-miR164a-5p	TRITD4Bv1G042840.4	925	2-6,930-926;10-21,925-914	GGCACGUGUCCU---UCUCCU&UGGAGAAGCAGGGCACGUGCU
ata-miR164a-5p	TRITD4Bv1G042840.8	766	2-6,771-767;10-21,766-755	GGCACGUGUCCU---UCUCCU&UGGAGAAGCAGGGCACGUGCU
ata-miR164a-5p	TRITD4Bv1G042840.9	847	2-6,852-848;10-21,847-836	GGCACGUGUCCU---UCUCCU&UGGAGAAGCAGGGCACGUGCU
ata-miR164a-5p	TRITD4Bv1G095730.10	158	2-5,168-165;7-18,161-150;19-21,146-144	GGCCGAGCGUGCCCUGCUCGGUUCCG&UGGAG--AAGCAGGGCACGU---GCU
ata-miR164a-5p	TRITD4Bv1G095730.3	347	2-5,357-354;7-18,350-339;19-21,335-333	GGCCGAGCGUGCCCUGCUCGGUUCCG&UGGAG--AAGCAGGGCACGU---GCU
ata-miR164a-5p	TRITD4Bv1G095730.4	347	2-5,357-354;7-18,350-339;19-21,335-333	GGCCGAGCGUGCCCUGCUCGGUUCCG&UGGAG--AAGCAGGGCACGU---GCU
ata-miR164a-5p	TRITD4Bv1G095730.8	347	2-5,357-354;7-18,350-339;19-21,335-333	GGCCGAGCGUGCCCUGCUCGGUUCCG&UGGAG--AAGCAGGGCACGU---GCU
ata-miR164a-5p	TRITD4Bv1G176220.1	72	2-5,82-79;7-9,76-74;11-21,71-61	GGCGUGUGCCCGAGCUGCCUCCG&UGGAG-AAGC-AGGGCACGUGCU
ata-miR164a-5p	TRITD5Av1G021830.3	664	1-16,673-658;18-21,656-653	AGCAAGUGCCCUGCUUCUCCA&UGGAGAAGCAGGGCACGUGCU
ata-miR164a-5p	TRITD5Av1G135920.4	1130	3-8,1136-1131;10-21,1130-1119	AGCAUGUGCUCU-CUUCUCAA&UGGAGAAGCAGGGCACGUGCU
ata-miR164a-5p	TRITD5Av1G153940.1	217	2-5,226-223;6-9,221-218;11-16,216-211;17-21,208-204	GGCGCCGGUGCCCGGCUUCCUCCC&UGGAG-AAGCAGGGCAC--GUGCU
ata-miR164a-5p	TRITD5Av1G153940.2	217	2-5,226-223;6-9,221-218;11-16,216-211;17-21,208-204	GGCGCCGGUGCCCGGCUUCCUCCC&UGGAG-AAGCAGGGCAC--GUGCU
ata-miR164a-5p	TRITD5Av1G160550.4	44	4-15,50-39;18-21,36-33	GGCGGAUGCCCUGCUUCUGGU&UGGAGAAGCAGGGCACGUGCU
ata-miR164a-5p	TRITD5Av1G160550.5	422	4-15,428-417;18-21,414-411	GGCGGAUGCCCUGCUUCUGGU&UGGAGAAGCAGGGCACGUGCU
ata-miR164a-5p	TRITD5Av1G160550.6	716	4-15,722-711;18-21,708-705	GGCGGAUGCCCUGCUUCUGGU&UGGAGAAGCAGGGCACGUGCU
ata-miR164a-5p	TRITD5Av1G171950.2	392	2-5,400-397;7-14,395-388;16-16,385-385;18-21,383-380	AGCAGGAGGCCCUGCUCCUCCU&UGGAGAAGCAGGGC-ACGUGCU
ata-miR164a-5p	TRITD5Av1G201250.1	212	2-6,219-215;8-14,214-208;15-17,203-201;18-21,199-196	GGCACCGUCCUCGCCCUGC-UCUCCG&UGGAGAAGCAGGGC----ACG-UGCU
ata-miR164a-5p	TRITD5Av1G221020.1	77	1-12,86-75;16-21,66-61	GGCGCGCACCACCACCUGCUUCUCCA&UGGAGAAGCAGG-----GCACGUGCU
ata-miR164a-5p	TRITD5Bv1G022090.3	679	1-16,688-673;18-21,671-668	AGCAAGUGCCCUGCUUCUCCA&UGGAGAAGCAGGGCACGUGCU
ata-miR164a-5p	TRITD5Bv1G047490.2	348	2-5,357-354;6-9,352-349;11-14,347-344;16-21,342-337	AGCACGAGCCCGGCUUCCUCCC&UGGAG-AAGCAGGGCACGUGCU
ata-miR164a-5p	TRITD5Bv1G047490.3	348	2-5,357-354;6-9,352-349;11-14,347-344;16-21,342-337	AGCACGAGCCCGGCUUCCUCCC&UGGAG-AAGCAGGGCACGUGCU
ata-miR164a-5p	TRITD5Bv1G047490.4	348	2-5,357-354;6-9,352-349;11-14,347-344;16-21,342-337	AGCACGAGCCCGGCUUCCUCCC&UGGAG-AAGCAGGGCACGUGCU
ata-miR164a-5p	TRITD5Bv1G047490.5	348	2-5,357-354;6-9,352-349;11-14,347-344;16-21,342-337	AGCACGAGCCCGGCUUCCUCCC&UGGAG-AAGCAGGGCACGUGCU
ata-miR164a-5p	TRITD5Bv1G081470.1	41	2-15,49-36;19-21,29-27	GGCUCCUCUUGCCCUGCUUCUCCU&UGGAGAAGCAGGGCA---CGUGCU
ata-miR164a-5p	TRITD5Bv1G114650.3	1037	3-8,1043-1038;10-21,1037-1026	AGCAUGUGCUCU-CUUCUCAA&UGGAGAAGCAGGGCACGUGCU
ata-miR164a-5p	TRITD5Bv1G125370.2	377	1-4,388-385;8-9,380-379;11-21,376-366	GGCGCGUGCCCAGGCCCUAUCCA&UGGA-GAAGC-AGGGCACGUGCU
ata-miR164a-5p	TRITD5Bv1G204810.1	554	7-21,557-543	GGCGCGUGCCCUGCUGAAGAU&UGGAGAAGCAGGGCACGUGCU
ata-miR164a-5p	TRITD5Bv1G204810.2	548	7-21,551-537	GGCGCGUGCCCUGCUGAAGAU&UGGAGAAGCAGGGCACGUGCU
ata-miR164a-5p	TRITD5Bv1G220830.1	797	1-6,814-809;7-16,800-791;18-21,790-787	AGCG-GUGUCCUGCUAUGCGACUUCUCCA&UGGAGA--------AGCAGGGCACGUGCU
ata-miR164a-5p	TRITD5Bv1G221760.1	776	1-6,793-788;7-16,779-770;18-21,769-766	AGCG-GUGUCCUGCUAUGCGACUUCUCCA&UGGAGA--------AGCAGGGCACGUGCU
ata-miR164a-5p	TRITD5Bv1G224190.1	1528	2-3,1536-1535;5-10,1533-1528;12-17,1526-1521;19-21,1520-1518	GGC-CGUGCUGUGCUUCGCCG&UGGAGAAGCAGGGCACGUGCU
ata-miR164a-5p	TRITD5Bv1G224190.2	1528	2-3,1536-1535;5-10,1533-1528;12-17,1526-1521;19-21,1520-1518	GGC-CGUGCUGUGCUUCGCCG&UGGAGAAGCAGGGCACGUGCU
ata-miR164a-5p	TRITD5Bv1G224190.3	1504	2-3,1512-1511;5-10,1509-1504;12-17,1502-1497;19-21,1496-1494	GGC-CGUGCUGUGCUUCGCCG&UGGAGAAGCAGGGCACGUGCU
ata-miR164a-5p	TRITD5Bv1G224190.4	799	2-3,807-806;5-10,804-799;12-17,797-792;19-21,791-789	GGC-CGUGCUGUGCUUCGCCG&UGGAGAAGCAGGGCACGUGCU
ata-miR164a-5p	TRITD6Av1G034110.1	116	2-6,125-121;7-14,119-112;16-16,111-111;18-21,109-106	GGCGGG-GCCCUGCUGUCUCCC&UGGAGA-AGCAGGGCACGUGCU
ata-miR164a-5p	TRITD6Av1G086280.1	741	1-4,752-749;8-14,743-737;16-21,736-731	GGCACG-GCCCUGCCCAUGUCCA&UGGA--GAAGCAGGGCACGUGCU
ata-miR164a-5p	TRITD6Bv1G058180.1	618	3-8,626-621;9-9,619-619;11-11,617-617;12-21,615-606	GGCGCGUGCCGCCGUCUUCUCGU&UGGAGAAG-CAG-GGCACGUGCU
ata-miR164a-5p	TRITD6Bv1G063540.2	890	2-11,898-889;12-14,887-885;16-17,883-882;19-21,881-879	AGC-CGCGCCACUGCUUCUCCC&UGGAGAAGCAG-GGCACGUGCU
ata-miR164a-5p	TRITD6Bv1G063540.3	1118	2-11,1126-1117;12-14,1115-1113;16-17,1111-1110;19-21,1109-1107	AGC-CGCGCCACUGCUUCUCCC&UGGAGAAGCAG-GGCACGUGCU
ata-miR164a-5p	TRITD6Bv1G063540.5	164	2-11,172-163;12-14,161-159;16-17,157-156;19-21,155-153	AGC-CGCGCCACUGCUUCUCCC&UGGAGAAGCAG-GGCACGUGCU
ata-miR164a-5p	TRITD7Av1G042420.1	538	2-9,547-540;11-16,537-532;17-21,528-524	AGCGCCUCGUGCCCCAGCUUCUCCU&UGGAGAAGC-AGGGCAC---GUGCU
ata-miR164a-5p	TRITD7Av1G042420.2	691	2-9,700-693;11-16,690-685;17-21,681-677	AGCGCCUCGUGCCCCAGCUUCUCCU&UGGAGAAGC-AGGGCAC---GUGCU
ata-miR164a-5p	TRITD7Av1G145090.1	316	2-4,329-327;5-10,321-316;12-17,314-309;19-21,308-306	GGC-CGUGCCGUGCUUCAUAGCUCCU&UGGA-----GAAGCAGGGCACGUGCU
ata-miR164a-5p	TRITD7Av1G157640.2	676	1-16,685-670;18-21,668-665	AGCAAGUGUCCUGCUUCUCCG&UGGAGAAGCAGGGCACGUGCU
ata-miR164a-5p	TRITD7Av1G235420.3	1087	2-9,1098-1091;11-21,1086-1076	AGCACGUGCCCGGCGGCUUCUUCC&UGGAGAAGC---AGGGCACGUGCU
ata-miR164a-5p	TRITD7Av1G235420.4	979	2-9,990-983;11-21,978-968	AGCACGUGCCCGGCGGCUUCUUCC&UGGAGAAGC---AGGGCACGUGCU
ata-miR164a-5p	TRITD7Av1G235420.5	340	2-9,351-344;11-21,339-329	AGCACGUGCCCGGCGGCUUCUUCC&UGGAGAAGC---AGGGCACGUGCU
ata-miR164a-5p	TRITD7Av1G246970.3	226	1-16,235-220;18-21,218-215	AGCAAGUGCCCUGCUUCUCCA&UGGAGAAGCAGGGCACGUGCU
ata-miR164a-5p	TRITD7Av1G247310.1	667	1-16,676-661;18-21,659-656	AGCAAGUGCCCUGCUUCUCCA&UGGAGAAGCAGGGCACGUGCU
ata-miR164a-5p	TRITD7Av1G275250.1	362	1-9,370-362;13-21,361-353	AGCGCGUGC---GCUUCUCCA&UGGAGAAGCAGGGCACGUGCU
ata-miR164a-5p	TRITD7Av1G275250.1	877	2-8,885-879;10-16,877-871;18-18,869-869;19-21,866-864	GGCCGGGGUGCCCUUCUUCUCCU&UGGAGAAGCAGGGCACGU--GCU
ata-miR164a-5p	TRITD7Av1G275250.2	362	1-9,370-362;13-21,361-353	AGCGCGUGC---GCUUCUCCA&UGGAGAAGCAGGGCACGUGCU
ata-miR164a-5p	TRITD7Av1G275250.2	877	2-8,885-879;10-16,877-871;18-18,869-869;19-21,866-864	GGCCGGGGUGCCCUUCUUCUCCU&UGGAGAAGCAGGGCACGU--GCU
ata-miR164a-5p	TRITD7Av1G275250.3	362	1-9,370-362;13-21,361-353	AGCGCGUGC---GCUUCUCCA&UGGAGAAGCAGGGCACGUGCU
ata-miR164a-5p	TRITD7Av1G275250.5	362	1-9,370-362;13-21,361-353	AGCGCGUGC---GCUUCUCCA&UGGAGAAGCAGGGCACGUGCU
ata-miR164a-5p	TRITD7Av1G275250.5	877	2-8,885-879;10-16,877-871;18-18,869-869;19-21,866-864	GGCCGGGGUGCCCUUCUUCUCCU&UGGAGAAGCAGGGCACGU--GCU
ata-miR164a-5p	TRITD7Av1G275250.6	362	1-9,370-362;13-21,361-353	AGCGCGUGC---GCUUCUCCA&UGGAGAAGCAGGGCACGUGCU
ata-miR164a-5p	TRITD7Av1G275250.6	877	2-8,885-879;10-16,877-871;18-18,869-869;19-21,866-864	GGCCGGGGUGCCCUUCUUCUCCU&UGGAGAAGCAGGGCACGU--GCU
ata-miR164a-5p	TRITD7Bv1G001970.2	138	2-5,145-142;7-9,140-138;12-21,137-128	AGCGCGUGCC--GCUCCUCCC&UGGAGAAGCAGGGCACGUGCU
ata-miR164a-5p	TRITD7Bv1G055920.1	43	2-4,52-50;8-9,45-44;11-21,42-32	GGCACGUGCCCGGCCGGGUCCC&UGGA-GAAGCAGGGCACGUGCU
ata-miR164a-5p	TRITD7Bv1G081030.1	915	1-6,929-924;7-11,918-914;13-14,912-911;16-21,910-905	AGCACG-GUGCUGCUGUCACUCUCCA&UGGAGA-----AGCAGGGCACGUGCU
ata-miR164a-5p	TRITD7Bv1G081030.3	843	1-6,857-852;7-11,846-842;13-14,840-839;16-21,838-833	AGCACG-GUGCUGCUGUCACUCUCCA&UGGAGA-----AGCAGGGCACGUGCU
ata-miR164a-5p	TRITD7Bv1G081030.4	834	1-6,848-843;7-11,837-833;13-14,831-830;16-21,829-824	AGCACG-GUGCUGCUGUCACUCUCCA&UGGAGA-----AGCAGGGCACGUGCU
ata-miR164a-5p	TRITD7Bv1G081030.5	777	1-6,791-786;7-11,780-776;13-14,774-773;16-21,772-767	AGCACG-GUGCUGCUGUCACUCUCCA&UGGAGA-----AGCAGGGCACGUGCU
ata-miR164a-5p	TRITD7Bv1G104790.1	316	2-4,329-327;5-10,321-316;12-17,314-309;19-21,308-306	GGC-CGUGCCGUGCUUCAUAGCUCCU&UGGA-----GAAGCAGGGCACGUGCU
ata-miR164a-5p	TRITD7Bv1G116620.1	685	1-16,694-679;18-21,677-674	AGCAAGUGUCCUGCUUCUCCG&UGGAGAAGCAGGGCACGUGCU
ata-miR164a-5p	TRITD7Bv1G116620.2	565	1-16,574-559;18-21,557-554	AGCAAGUGUCCUGCUUCUCCG&UGGAGAAGCAGGGCACGUGCU
ata-miR164a-5p	TRITD7Bv1G133340.1	208	2-6,216-212;8-14,210-204;16-18,203-201;20-21,199-198	AGGGCG-GCCUUGCGUCUCCG&UGGAGAAGCAGGGCACGUGCU
ata-miR164a-5p	TRITD7Bv1G142440.2	277	2-5,289-286;8-16,279-271;18-21,269-266	AGCAGGUGCCCUGCGCCGAGCUCUU&UGGAG----AAGCAGGGCACGUGCU
ata-miR164a-5p	TRITD7Bv1G194910.1	664	1-16,673-658;18-21,656-653	AGCAAGUGCCCUGCUUCUCCA&UGGAGAAGCAGGGCACGUGCU
ata-miR164a-5p	TRITD7Bv1G228910.1	368	1-9,376-368;13-21,367-359	AGCGCGUGC---GCUUCUCCA&UGGAGAAGCAGGGCACGUGCU
ata-miR164a-5p	TRITD7Bv1G228910.1	883	2-8,891-885;10-16,883-877;18-18,875-875;19-21,872-870	GGCCGGGGUGCCCUUCUUCUCCU&UGGAGAAGCAGGGCACGU--GCU
ata-miR164a-5p	TRITD7Bv1G228910.2	328	2-8,336-330;10-16,328-322;18-18,320-320;19-21,317-315	GGCCGGGGUGCCCUUCUUCUCCU&UGGAGAAGCAGGGCACGU--GCU
ata-miR164a-5p	TRITD7Bv1G228910.3	601	2-8,609-603;10-16,601-595;18-18,593-593;19-21,590-588	GGCCGGGGUGCCCUUCUUCUCCU&UGGAGAAGCAGGGCACGU--GCU
ata-miR164a-5p	TRITD7Bv1G228910.4	368	1-9,376-368;13-21,367-359	AGCGCGUGC---GCUUCUCCA&UGGAGAAGCAGGGCACGUGCU
ata-miR164a-5p	TRITD7Bv1G228910.4	883	2-8,891-885;10-16,883-877;18-18,875-875;19-21,872-870	GGCCGGGGUGCCCUUCUUCUCCU&UGGAGAAGCAGGGCACGU--GCU
ata-miR164a-5p	TRITD7Bv1G228910.6	368	1-9,376-368;13-21,367-359	AGCGCGUGC---GCUUCUCCA&UGGAGAAGCAGGGCACGUGCU
ata-miR164a-5p	TRITD7Bv1G228910.6	883	2-8,891-885;10-16,883-877;18-18,875-875;19-21,872-870	GGCCGGGGUGCCCUUCUUCUCCU&UGGAGAAGCAGGGCACGU--GCU
ata-miR164a-5p	TRITD7Bv1G228910.7	145	2-8,153-147;10-16,145-139;18-18,137-137;19-21,134-132	GGCCGGGGUGCCCUUCUUCUCCU&UGGAGAAGCAGGGCACGU--GCU
ata-miR164b-5p	TRITD1Av1G048260.1	85	2-6,97-93;8-10,87-85;12-20,83-75	CGCGCGUGCCGUGCCCCAGUCUCCG&UGGAGA----AGCAGGGCACGUGCA
ata-miR164b-5p	TRITD1Av1G123390.2	1417	2-5,1428-1425;8-9,1419-1418;11-20,1416-1407	CGCACGUGCUCCGCGACGGCUCCG&UGGAG---AAGCAGGGCACGUGCA
ata-miR164b-5p	TRITD1Av1G157080.1	610	3-11,617-609;13-19,607-601;20-20,599-599	CGCCGCGUGCACUGCUUCUCGG&UGGAGAAGCAGGGCACGUG-CA
ata-miR164b-5p	TRITD1Av1G157080.2	901	3-11,908-900;13-19,898-892;20-20,890-890	CGCCGCGUGCACUGCUUCUCGG&UGGAGAAGCAGGGCACGUG-CA
ata-miR164b-5p	TRITD1Av1G176390.1	794	2-6,805-801;8-19,796-785	CCCGCGUGCUCUGCGUCGUCUCCG&UGGAGA---AGCAGGGCACGUGCA
ata-miR164b-5p	TRITD1Av1G176390.10	794	2-6,805-801;8-19,796-785	CCCGCGUGCUCUGCGUCGUCUCCG&UGGAGA---AGCAGGGCACGUGCA
ata-miR164b-5p	TRITD1Av1G176390.12	794	2-6,805-801;8-19,796-785	CCCGCGUGCUCUGCGUCGUCUCCG&UGGAGA---AGCAGGGCACGUGCA
ata-miR164b-5p	TRITD1Av1G176390.13	794	2-6,805-801;8-19,796-785	CCCGCGUGCUCUGCGUCGUCUCCG&UGGAGA---AGCAGGGCACGUGCA
ata-miR164b-5p	TRITD1Bv1G030900.1	217	1-10,226-217;11-14,210-207;15-18,205-202;19-20,199-198	CGCCAGCGUCGCCCUUCUCCUGCUUCUCCA&UGGAGAAGCA------GGGC-ACGU--GCA
ata-miR164b-5p	TRITD1Bv1G030900.6	217	1-10,226-217;11-14,210-207;15-18,205-202;19-20,199-198	CGCCAGCGUCGCCCUUCUCCUGCUUCUCCA&UGGAGAAGCA------GGGC-ACGU--GCA
ata-miR164b-5p	TRITD1Bv1G147950.9	293	2-6,303-299;7-11,296-292;12-14,290-288;16-20,287-283	CGCGCG-GCCGCUGCUCCUCUCCG&UGGAGA--AGCAG-GGCACGUGCA
ata-miR164b-5p	TRITD1Bv1G197600.1	232	2-3,240-239;5-9,237-233;11-17,231-225;19-20,224-223	CGC-CGUGCCCCGCUUCGCCG&UGGAGAAGCAGGGCACGUGCA
ata-miR164b-5p	TRITD2Av1G070010.1	97	2-6,105-101;8-8,99-99;10-10,97-97;12-20,95-87	AGCACGUGCCGUUCAUCUCCU&UGGAGAAGCAGGGCACGUGCA
ata-miR164b-5p	TRITD2Av1G213030.1	241	2-5,249-246;8-17,243-234;19-20,233-232	CGC-CGUGCUCUGCGCCUCCU&UGGAGAAGCAGGGCACGUGCA
ata-miR164b-5p	TRITD2Av1G247630.1	311	2-10,319-311;12-14,309-307;16-17,306-305;19-21,304-302	UGC-CG-GCCGUGUUUCUCCG&UGGAGAAGCAGGGCACGUGCA
ata-miR164b-5p	TRITD2Av1G248230.1	1614	2-5,1623-1620;7-9,1618-1616;11-15,1613-1609;17-21,1607-1603	UGCACCUGCCCGGGCUGCUCCU&UGGAGAAGC-AGGGCACGUGCA
ata-miR164b-5p	TRITD2Av1G248680.1	336	3-5,343-341;7-12,339-334;13-21,332-324	UGCAUGUGCGCUUGCUGCUCGU&UGGAGAAGCAGG-GCACGUGCA
ata-miR164b-5p	TRITD2Av1G248680.3	336	3-5,343-341;7-12,339-334;13-21,332-324	UGCAUGUGCGCUUGCUGCUCGU&UGGAGAAGCAGG-GCACGUGCA
ata-miR164b-5p	TRITD2Av1G248680.4	336	3-5,343-341;7-12,339-334;13-21,332-324	UGCAUGUGCGCUUGCUGCUCGU&UGGAGAAGCAGG-GCACGUGCA
ata-miR164b-5p	TRITD2Av1G248680.5	348	3-5,355-353;7-12,351-346;13-21,344-336	UGCAUGUGCGCUUGCUGCUCGU&UGGAGAAGCAGG-GCACGUGCA
ata-miR164b-5p	TRITD2Av1G248680.6	75	3-5,82-80;7-12,78-73;13-21,71-63	UGCAUGUGCGCUUGCUGCUCGU&UGGAGAAGCAGG-GCACGUGCA
ata-miR164b-5p	TRITD2Bv1G042140.1	2776	1-5,2785-2781;8-15,2778-2771;17-20,2770-2767	CGCGC-UGCUCUGCGCCUCCA&UGGAGAAGCAGGGCACGUGCA
ata-miR164b-5p	TRITD2Bv1G162640.1	691	1-12,700-689;14-20,687-681	CGCACGUGACCUGCUUCUCCA&UGGAGAAGCAGGGCACGUGCA
ata-miR164b-5p	TRITD2Bv1G176630.1	241	2-5,249-246;8-17,243-234;19-20,233-232	CGC-CGUGCUCUGCGCCUCCU&UGGAGAAGCAGGGCACGUGCA
ata-miR164b-5p	TRITD2Bv1G210420.1	1617	2-5,1626-1623;7-9,1621-1619;11-15,1616-1612;17-21,1610-1606	UGCACCUGCCCCGGCUGCUCCU&UGGAGAAGC-AGGGCACGUGCA
ata-miR164b-5p	TRITD2Bv1G256930.1	223	2-3,229-228;5-6,227-226;8-17,225-216;19-20,215-214	CGC-CGUGCCCUGC-UC-CCG&UGGAGAAGCAGGGCACGUGCA
ata-miR164b-5p	TRITD3Av1G007380.3	1606	1-2,1615-1614;4-14,1612-1602;16-20,1600-1596	CGCACGCGCCCUGCUUCUGCA&UGGAGAAGCAGGGCACGUGCA
ata-miR164b-5p	TRITD3Bv1G010400.1	210	2-9,219-212;11-16,209-204;17-20,196-193	CGCGCCCGCCUGGUGCCCCAGCUUCUCCU&UGGAGAAGC-AGGGCAC-------GUGCA
ata-miR164b-5p	TRITD3Bv1G013040.2	568	2-11,576-567;13-18,565-560;19-20,557-556	CGCCGACGUGCACUGCUUCUCCC&UGGAGAAGCAGGGCACGU--GCA
ata-miR164b-5p	TRITD3Bv1G018890.1	1545	2-6,1554-1550;8-9,1547-1546;11-20,1544-1535	AGCAUGUGCUCCGCGCUCUCCC&UGGAGA-AGCAGGGCACGUGCA
ata-miR164b-5p	TRITD3Bv1G270700.1	32	2-5,40-37;8-11,34-31;13-14,29-28;16-20,26-22	GGCGCGCGCGCUGCCGCUCCU&UGGAGAAGCAGGGCACGUGCA
ata-miR164b-5p	TRITD4Av1G006890.1	436	2-4,445-443;5-9,441-437;12-18,434-428;20-21,426-425	UGGACGUGCCGAGCUUCAUCCC&UGGA-GAAGCAGGGCACGUGCA
ata-miR164b-5p	TRITD4Av1G049240.12	448	1-9,458-450;11-19,447-439	CCCACGUGCUCGAGUUUCUCCA&UGGAGAAGC-AGGGCACGUGCA
ata-miR164b-5p	TRITD4Av1G075970.1	210	1-11,219-209;12-14,207-205;16-19,201-198	UCCACGCUAGCCGCUGCUUCUCCA&UGGAGAAGCAG-GGC--ACGUGCA
ata-miR164b-5p	TRITD4Av1G075970.2	210	1-11,219-209;12-14,207-205;16-19,201-198	UCCACGCUAGCCGCUGCUUCUCCA&UGGAGAAGCAG-GGC--ACGUGCA
ata-miR164b-5p	TRITD4Av1G075970.3	210	1-11,219-209;12-14,207-205;16-19,201-198	UCCACGCUAGCCGCUGCUUCUCCA&UGGAGAAGCAG-GGC--ACGUGCA
ata-miR164b-5p	TRITD4Av1G208890.1	1514	2-6,1521-1517;8-12,1516-1512;14-16,1511-1509;18-21,1507-1504	UGCGGGUG-CCUGC-UCUCCG&UGGAGAAGCAGGGCACGUGCA
ata-miR164b-5p	TRITD4Bv1G009290.1	223	1-4,236-233;5-13,228-220;15-20,218-213	CGCGCGUCUCCUGCUUCACUGUCCA&UGGA----GAAGCAGGGCACGUGCA
ata-miR164b-5p	TRITD4Bv1G095730.10	158	2-5,168-165;7-18,161-150;19-20,146-145	GGCCGAGCGUGCCCUGCUCGGUUCCG&UGGAG--AAGCAGGGCACGU---GCA
ata-miR164b-5p	TRITD4Bv1G095730.12	233	2-5,243-240;7-18,236-225;19-20,221-220	GGCCGAGCGUGCCCUGCUCGGUUCCG&UGGAG--AAGCAGGGCACGU---GCA
ata-miR164b-5p	TRITD4Bv1G095730.13	347	2-5,357-354;7-18,350-339;19-20,335-334	GGCCGAGCGUGCCCUGCUCGGUUCCG&UGGAG--AAGCAGGGCACGU---GCA
ata-miR164b-5p	TRITD4Bv1G095730.3	347	2-5,357-354;7-18,350-339;19-20,335-334	GGCCGAGCGUGCCCUGCUCGGUUCCG&UGGAG--AAGCAGGGCACGU---GCA
ata-miR164b-5p	TRITD4Bv1G095730.5	347	2-5,357-354;7-18,350-339;19-20,335-334	GGCCGAGCGUGCCCUGCUCGGUUCCG&UGGAG--AAGCAGGGCACGU---GCA
ata-miR164b-5p	TRITD4Bv1G095730.9	176	2-5,186-183;7-18,179-168;19-20,164-163	CGCCGAGCGUGCCCUGCUCGGUUCCG&UGGAG--AAGCAGGGCACGU---GCA
ata-miR164b-5p	TRITD4Bv1G116910.1	235	2-4,244-242;5-9,240-236;11-20,234-225	CGCGCGUGCUCCGCUUCAUCCC&UGGA-GAAGCAGGGCACGUGCA
ata-miR164b-5p	TRITD4Bv1G157030.1	503	1-5,512-508;7-14,506-499;16-17,498-497;19-20,496-495	CGC-CG-GCCCUGCUCCUCCA&UGGAGAAGCAGGGCACGUGCA
ata-miR164b-5p	TRITD5Av1G021830.1	229	1-16,238-223;18-20,221-219	AGCAAGUGCCCUGCUUCUCCA&UGGAGAAGCAGGGCACGUGCA
ata-miR164b-5p	TRITD5Av1G021830.2	667	1-16,676-661;18-20,659-657	AGCAAGUGCCCUGCUUCUCCA&UGGAGAAGCAGGGCACGUGCA
ata-miR164b-5p	TRITD5Av1G126650.1	457	2-6,465-461;8-9,459-458;11-17,456-450;19-21,448-446	UGCUCGUGCUCGGCCUCUCCG&UGGAGAAGCAGGGCACGUGCA
ata-miR164b-5p	TRITD5Av1G135920.3	1016	3-8,1022-1017;10-20,1016-1006	AGCAUGUGCUCU-CUUCUCAA&UGGAGAAGCAGGGCACGUGCA
ata-miR164b-5p	TRITD5Av1G135920.4	1130	3-8,1136-1131;10-20,1130-1120	AGCAUGUGCUCU-CUUCUCAA&UGGAGAAGCAGGGCACGUGCA
ata-miR164b-5p	TRITD5Av1G255620.2	32	2-5,40-37;8-11,34-31;13-14,29-28;16-20,26-22	GGCGCGCGCGCUGCCGCUCCU&UGGAGAAGCAGGGCACGUGCA
ata-miR164b-5p	TRITD5Av1G255620.5	32	2-5,40-37;8-11,34-31;13-14,29-28;16-20,26-22	GGCGCGCGCGCUGCCGCUCCU&UGGAGAAGCAGGGCACGUGCA
ata-miR164b-5p	TRITD5Bv1G022090.2	232	1-16,241-226;18-20,224-222	AGCAAGUGCCCUGCUUCUCCA&UGGAGAAGCAGGGCACGUGCA
ata-miR164b-5p	TRITD5Bv1G022090.4	673	1-16,682-667;18-20,665-663	AGCAAGUGCCCUGCUUCUCCA&UGGAGAAGCAGGGCACGUGCA
ata-miR164b-5p	TRITD5Bv1G030090.1	668	2-6,675-671;8-10,670-668;11-21,665-655	UGCAUGUGCCUAAUGC-UCUCUG&UGGAGAAGCA--GGGCACGUGCA
ata-miR164b-5p	TRITD5Bv1G109210.1	722	1-11,731-721;12-14,718-716;16-20,711-707	GGCAUGGAAGGCCAGCUGCUUCUCCA&UGGAGAAGCAG--GGC---ACGUGCA
ata-miR164b-5p	TRITD5Bv1G109210.3	572	1-11,581-571;12-14,568-566;16-20,561-557	GGCAUGGAAGGCCAGCUGCUUCUCCA&UGGAGAAGCAG--GGC---ACGUGCA
ata-miR164b-5p	TRITD5Bv1G114650.1	668	3-8,674-669;10-20,668-658	AGCAUGUGCUCU-CUUCUCAA&UGGAGAAGCAGGGCACGUGCA
ata-miR164b-5p	TRITD5Bv1G114650.6	1124	3-8,1130-1125;10-20,1124-1114	AGCAUGUGCUCU-CUUCUCAA&UGGAGAAGCAGGGCACGUGCA
ata-miR164b-5p	TRITD5Bv1G114650.7	1124	3-8,1130-1125;10-20,1124-1114	AGCAUGUGCUCU-CUUCUCAA&UGGAGAAGCAGGGCACGUGCA
ata-miR164b-5p	TRITD5Bv1G224190.3	1504	2-3,1512-1511;5-10,1509-1504;12-17,1502-1497;19-20,1496-1495	GGC-CGUGCUGUGCUUCGCCG&UGGAGAAGCAGGGCACGUGCA
ata-miR164b-5p	TRITD6Av1G111070.2	237	2-9,249-242;11-14,236-233;16-20,231-227	CGCACGCGCCCGCACAGCUUCUCCU&UGGAGAAGC----AGGGCACGUGCA
ata-miR164b-5p	TRITD6Av1G171740.1	127	2-8,135-129;11-18,126-119;19-20,116-115	CGCCGACGUGCCCAUCUUCUCCG&UGGAGAAGCAGGGCACGU--GCA
ata-miR164b-5p	TRITD6Av1G194400.1	403	1-2,412-411;4-5,409-408;7-19,406-394	ACCACGUGCCCUGCUACUACA&UGGAGAAGCAGGGCACGUGCA
ata-miR164b-5p	TRITD6Av1G194400.2	403	1-2,412-411;4-5,409-408;7-19,406-394	ACCACGUGCCCUGCUACUACA&UGGAGAAGCAGGGCACGUGCA
ata-miR164b-5p	TRITD6Av1G194400.3	403	1-2,412-411;4-5,409-408;7-19,406-394	ACCACGUGCCCUGCUACUACA&UGGAGAAGCAGGGCACGUGCA
ata-miR164b-5p	TRITD6Av1G194400.4	148	1-2,157-156;4-5,154-153;7-19,151-139	ACCACGUGCCCUGCUACUACA&UGGAGAAGCAGGGCACGUGCA
ata-miR164b-5p	TRITD6Av1G205420.1	273	2-5,281-278;7-15,276-268;17-20,266-263	CGUGCUUGCCCUGCUGCUCCU&UGGAGAAGCAGGGCACGUGCA
ata-miR164b-5p	TRITD6Av1G205420.3	519	2-5,527-524;7-15,522-514;17-20,512-509	CGUGCUUGCCCUGCUGCUCCU&UGGAGAAGCAGGGCACGUGCA
ata-miR164b-5p	TRITD6Av1G205420.4	507	2-5,515-512;7-15,510-502;17-20,500-497	CGUGCUUGCCCUGCUGCUCCU&UGGAGAAGCAGGGCACGUGCA
ata-miR164b-5p	TRITD6Bv1G006430.1	115	2-9,125-118;12-14,113-111;16-20,110-106	CGCACG-GCCAGCCGCUUCUCCG&UGGAGAAGC--AGGGCACGUGCA
ata-miR164b-5p	TRITD6Bv1G159060.1	127	2-8,135-129;11-18,126-119;19-20,116-115	CGCCGACGUGCCCAUCUUCUCCG&UGGAGAAGCAGGGCACGU--GCA
ata-miR164b-5p	TRITD6Bv1G159060.3	973	2-8,981-975;11-18,972-965;19-20,962-961	CGCCGACGUGCCCAUCUUCUCCG&UGGAGAAGCAGGGCACGU--GCA
ata-miR164b-5p	TRITD6Bv1G185560.1	214	2-9,222-215;11-18,213-206	UCGGCGUGCCCAGCUUCUUCU&UGGAGAAGCAGGGCACGUGCA
ata-miR164b-5p	TRITD6Bv1G200680.1	606	2-5,614-611;7-15,609-601;17-20,599-596	CGUGCUUGCCCUGCUGCUCCU&UGGAGAAGCAGGGCACGUGCA
ata-miR164b-5p	TRITD6Bv1G200680.2	507	2-5,515-512;7-15,510-502;17-20,500-497	CGUGCUUGCCCUGCUGCUCCU&UGGAGAAGCAGGGCACGUGCA
ata-miR164b-5p	TRITD6Bv1G200680.3	519	2-5,527-524;7-15,522-514;17-20,512-509	CGUGCUUGCCCUGCUGCUCCU&UGGAGAAGCAGGGCACGUGCA
ata-miR164b-5p	TRITD7Av1G060900.1	1829	2-6,1837-1833;9-10,1830-1829;12-17,1827-1822;19-21,1820-1818	UGCUCGUGCCGUGGAUCUCCC&UGGAGAAGCAGGGCACGUGCA
ata-miR164b-5p	TRITD7Av1G060900.2	1631	2-6,1639-1635;9-10,1632-1631;12-17,1629-1624;19-21,1622-1620	UGCUCGUGCCGUGGAUCUCCC&UGGAGAAGCAGGGCACGUGCA
ata-miR164b-5p	TRITD7Av1G069960.1	438	1-5,447-443;8-13,440-435;16-18,432-430;20-21,428-427	UGGACGGACCCUGCGACUCCA&UGGAGAAGCAGGGCACGUGCA
ata-miR164b-5p	TRITD7Av1G116330.3	1230	1-5,1237-1233;9-14,1231-1226;15-21,1224-1218	UGCGCGUGGCCCUGG--CUCCA&UGGAGAAGCAGGGC-ACGUGCA
ata-miR164b-5p	TRITD7Av1G159080.1	25	2-3,34-33;4-5,31-30;8-17,27-18;19-20,16-15	CGUUCGUGCCCUGCGGCUGCCG&UGG-AGAAGCAGGGCACGUGCA
ata-miR164b-5p	TRITD7Av1G227590.3	93	1-18,102-85;20-20,83-83	CGGACGUGCUCUGCUUCUCCA&UGGAGAAGCAGGGCACGUGCA
ata-miR164b-5p	TRITD7Av1G246970.2	664	1-16,673-658;18-20,656-654	AGCAAGUGCCCUGCUUCUCCA&UGGAGAAGCAGGGCACGUGCA
ata-miR164b-5p	TRITD7Bv1G068630.1	907	2-4,916-914;8-17,909-900;19-20,899-898	CGC-CGUGCCCUGCAAGAUCCG&UGGA-GAAGCAGGGCACGUGCA
ata-miR164b-5p	TRITD7Bv1G068630.2	430	2-4,439-437;8-17,432-423;19-20,422-421	CGC-CGUGCCCUGCAAGAUCCG&UGGA-GAAGCAGGGCACGUGCA
ata-miR164b-5p	TRITD7Bv1G068630.4	907	2-4,916-914;8-17,909-900;19-20,899-898	CGC-CGUGCCCUGCAAGAUCCG&UGGA-GAAGCAGGGCACGUGCA
ata-miR164b-5p	TRITD7Bv1G068630.5	907	2-4,916-914;8-17,909-900;19-20,899-898	CGC-CGUGCCCUGCAAGAUCCG&UGGA-GAAGCAGGGCACGUGCA
ata-miR164b-5p	TRITD7Bv1G117810.2	25	2-3,34-33;4-5,31-30;8-17,27-18;19-20,16-15	CGUUCGUGCCCUGCGGCUGCCG&UGG-AGAAGCAGGGCACGUGCA
ata-miR164b-5p	TRITD7Bv1G195180.1	658	1-16,667-652;18-20,650-648	AGCAAGUGCCCUGCUUCUCCA&UGGAGAAGCAGGGCACGUGCA
ata-miR164c-3p	TRITD0Uv1G004820.1	623	3-6,630-627;8-12,625-621;14-21,619-612	GAUGGAGGCGGAGGCCGCGGC&CACGUGUUCUUCUCCUCCAUC
ata-miR164c-3p	TRITD0Uv1G004820.2	572	3-6,579-576;8-12,574-570;14-21,568-561	GAUGGAGGCGGAGGCCGCGGC&CACGUGUUCUUCUCCUCCAUC
ata-miR164c-3p	TRITD0Uv1G014440.11	1223	1-4,1233-1230;5-12,1228-1221;13-18,1217-1212	CCAGGAGGAACAGAGGAACGUCGUG&CACG-UGUUCUUC---UCCUCCAUC
ata-miR164c-3p	TRITD0Uv1G014440.15	1181	1-4,1191-1188;5-12,1186-1179;13-18,1175-1170	CCAGGAGGAACAGAGGAACGUCGUG&CACG-UGUUCUUC---UCCUCCAUC
ata-miR164c-3p	TRITD0Uv1G014440.17	1175	1-4,1185-1182;5-12,1180-1173;13-18,1169-1164	CCAGGAGGAACAGAGGAACGUCGUG&CACG-UGUUCUUC---UCCUCCAUC
ata-miR164c-3p	TRITD0Uv1G014440.21	1238	1-4,1248-1245;5-12,1243-1236;13-18,1232-1227	CCAGGAGGAACAGAGGAACGUCGUG&CACG-UGUUCUUC---UCCUCCAUC
ata-miR164c-3p	TRITD0Uv1G014440.22	1193	1-4,1203-1200;5-12,1198-1191;13-18,1187-1182	CCAGGAGGAACAGAGGAACGUCGUG&CACG-UGUUCUUC---UCCUCCAUC
ata-miR164c-3p	TRITD0Uv1G014440.23	1232	1-4,1242-1239;5-12,1237-1230;13-18,1226-1221	CCAGGAGGAACAGAGGAACGUCGUG&CACG-UGUUCUUC---UCCUCCAUC
ata-miR164c-3p	TRITD0Uv1G014440.8	1229	1-4,1239-1236;5-12,1234-1227;13-18,1223-1218	CCAGGAGGAACAGAGGAACGUCGUG&CACG-UGUUCUUC---UCCUCCAUC
ata-miR164c-3p	TRITD0Uv1G016130.1	344	4-9,350-345;12-21,342-333	GAUGGAGGAGCUGAACGCCGG&CACGUGUUCUUCUCCUCCAUC
ata-miR164c-3p	TRITD0Uv1G018180.1	1184	4-5,1190-1189;7-21,1187-1173	GGUGGAGGAGGAGGAGGCCCU&CACGUGUUCUUCUCCUCCAUC
ata-miR164c-3p	TRITD0Uv1G018590.1	1406	1-3,1416-1414;5-7,1412-1410;8-17,1408-1399;18-21,1395-1392	GAUGUACGGGGAGAAGACGCAGGUG&CACGUGU-UCUUCUCCUC---CAUC
ata-miR164c-3p	TRITD0Uv1G019590.6	2283	1-3,2294-2292;4-11,2289-2282;12-18,2280-2274	CCAGGAGGGGCAGGAGCACCGGUG&CAC--GUGUUCUU-CUCCUCCAUC
ata-miR164c-3p	TRITD0Uv1G019590.7	2298	1-3,2309-2307;4-11,2304-2297;12-18,2295-2289	CCAGGAGGGGCAGGAGCACCGGUG&CAC--GUGUUCUU-CUCCUCCAUC
ata-miR164c-3p	TRITD0Uv1G023410.1	3593	3-15,3600-3588;17-19,3586-3584	GCUGGCGGAGAAGGACGCGGC&CACGUGUUCUUCUCCUCCAUC
ata-miR164c-3p	TRITD0Uv1G023410.2	3500	3-15,3507-3495;17-19,3493-3491	GCUGGCGGAGAAGGACGCGGC&CACGUGUUCUUCUCCUCCAUC
ata-miR164c-3p	TRITD0Uv1G028260.1	108	1-2,118-117;3-12,115-106;13-18,104-99;20-21,97-96	GGAGGAGGAGGAAGAGCACGAUG&CA-CGUGUUCUUC-UCCUCCAUC
ata-miR164c-3p	TRITD0Uv1G028260.2	108	1-2,118-117;3-12,115-106;13-18,104-99;20-21,97-96	GGAGGAGGAGGAAGAGCACGAUG&CA-CGUGUUCUUC-UCCUCCAUC
ata-miR164c-3p	TRITD0Uv1G028260.3	108	1-2,118-117;3-12,115-106;13-18,104-99;20-21,97-96	GGAGGAGGAGGAAGAGCACGAUG&CA-CGUGUUCUUC-UCCUCCAUC
ata-miR164c-3p	TRITD0Uv1G028260.4	69	1-2,79-78;3-12,76-67;13-18,65-60;20-21,58-57	GGAGGAGGAGGAAGAGCACGAUG&CA-CGUGUUCUUC-UCCUCCAUC
ata-miR164c-3p	TRITD0Uv1G031920.1	440	1-3,450-448;5-5,445-445;7-18,443-432;20-21,430-429	GAAGGAGGAGAAGAAGAAAGUG&CAC-GUGUUCUUCUCCUCCAUC
ata-miR164c-3p	TRITD0Uv1G035450.2	1046	1-11,1055-1045;13-15,1043-1041;16-21,1037-1032	GAUGGAAAUGGGCAAGAACAUGUG&CACGUGUUCUUCUCC---UCCAUC
ata-miR164c-3p	TRITD0Uv1G035450.3	968	1-11,977-967;13-15,965-963;16-21,959-954	GAUGGAAAUGGGCAAGAACAUGUG&CACGUGUUCUUCUCC---UCCAUC
ata-miR164c-3p	TRITD0Uv1G035450.4	1046	1-11,1055-1045;13-15,1043-1041;16-21,1037-1032	GAUGGAAAUGGGCAAGAACAUGUG&CACGUGUUCUUCUCC---UCCAUC
ata-miR164c-3p	TRITD0Uv1G035450.5	992	1-11,1001-991;13-15,989-987;16-21,983-978	GAUGGAAAUGGGCAAGAACAUGUG&CACGUGUUCUUCUCC---UCCAUC
ata-miR164c-3p	TRITD0Uv1G035450.6	623	1-11,632-622;13-15,620-618;16-21,614-609	GAUGGAAAUGGGCAAGAACAUGUG&CACGUGUUCUUCUCC---UCCAUC
ata-miR164c-3p	TRITD0Uv1G035450.7	614	1-11,623-613;13-15,611-609;16-21,605-600	GAUGGAAAUGGGCAAGAACAUGUG&CACGUGUUCUUCUCC---UCCAUC
ata-miR164c-3p	TRITD0Uv1G038200.1	521	1-4,531-528;7-20,524-511	CAUGGAGGAGAAGGGGUUUGUG&CACG-UGUUCUUCUCCUCCAUC
ata-miR164c-3p	TRITD0Uv1G038200.1	671	3-5,678-676;7-18,674-663	GCAGGGGGAGGAGAAGGCGGC&CACGUGUUCUUCUCCUCCAUC
ata-miR164c-3p	TRITD0Uv1G041090.13	71	3-9,79-73;10-17,71-64;19-21,63-61	GAU-GAGGAGAACGAGCGCGAG&CACGUGUUC-UUCUCCUCCAUC
ata-miR164c-3p	TRITD0Uv1G042940.3	1004	1-5,1014-1010;6-15,1008-999;17-18,996-995;20-21,992-991	GAGCGGCUGGAGAGGAACGACGUG&CACGU-GUUCUUCUCC-UCC-AUC
ata-miR164c-3p	TRITD0Uv1G042940.6	1010	1-5,1020-1016;6-15,1014-1005;17-18,1002-1001;20-21,998-997	GAGCGGCUGGAGAGGAACGACGUG&CACGU-GUUCUUCUCC-UCC-AUC
ata-miR164c-3p	TRITD0Uv1G042940.7	986	1-5,996-992;6-15,990-981;17-18,978-977;20-21,974-973	GAGCGGCUGGAGAGGAACGACGUG&CACGU-GUUCUUCUCC-UCC-AUC
ata-miR164c-3p	TRITD0Uv1G043630.1	237	1-2,246-245;4-5,243-242;7-16,240-231;17-21,229-225	GAUGGCAGGAGGAGAGGGCAUG&CACGUGUUCUUCUCCU-CCAUC
ata-miR164c-3p	TRITD0Uv1G043630.3	237	1-2,246-245;4-5,243-242;7-16,240-231;17-21,229-225	GAUGGCAGGAGGAGAGGGCAUG&CACGUGUUCUUCUCCU-CCAUC
ata-miR164c-3p	TRITD0Uv1G044300.1	119	1-4,128-125;6-17,123-112	CGGCGAGGAGGAGGACCCGUG&CACGUGUUCUUCUCCUCCAUC
ata-miR164c-3p	TRITD0Uv1G046260.3	497	3-10,504-497;12-18,495-489	CAAGGAGGAGCGGAGCAUGGA&CACGUGUUCUUCUCCUCCAUC
ata-miR164c-3p	TRITD0Uv1G046260.5	917	3-10,924-917;12-18,915-909	CAAGGAGGAGCGGAGCAUGGA&CACGUGUUCUUCUCCUCCAUC
ata-miR164c-3p	TRITD0Uv1G056020.1	1007	1-2,1016-1015;4-19,1013-998	GUUGGAGGAGGAGGAUGCCUG&CACGUGUUCUUCUCCUCCAUC
ata-miR164c-3p	TRITD0Uv1G056020.10	452	1-2,461-460;4-19,458-443	GUUGGAGGAGGAGGAUGCCUG&CACGUGUUCUUCUCCUCCAUC
ata-miR164c-3p	TRITD0Uv1G056020.3	941	1-2,950-949;4-19,947-932	GUUGGAGGAGGAGGAUGCCUG&CACGUGUUCUUCUCCUCCAUC
ata-miR164c-3p	TRITD0Uv1G056020.4	1013	1-2,1022-1021;4-19,1019-1004	GUUGGAGGAGGAGGAUGCCUG&CACGUGUUCUUCUCCUCCAUC
ata-miR164c-3p	TRITD0Uv1G056020.8	905	1-2,914-913;4-19,911-896	GUUGGAGGAGGAGGAUGCCUG&CACGUGUUCUUCUCCUCCAUC
ata-miR164c-3p	TRITD0Uv1G056020.9	1013	1-2,1022-1021;4-19,1019-1004	GUUGGAGGAGGAGGAUGCCUG&CACGUGUUCUUCUCCUCCAUC
ata-miR164c-3p	TRITD0Uv1G058300.1	689	3-5,697-695;6-18,693-681;20-21,680-679	GA-GGAGGAGGAGGACGACGAU&CACGU-GUUCUUCUCCUCCAUC
ata-miR164c-3p	TRITD0Uv1G061210.1	38	1-5,53-49;7-7,47-47;8-20,40-28	CGUGGGGGGGAGGAGGUGCGGGGCGUG&CACGUGU------UCUUCUCCUCCAUC
ata-miR164c-3p	TRITD0Uv1G062250.1	180	3-12,187-178;13-15,176-174;16-20,172-168	AGUGGACGGAGGAAGAACACGAG&CACGUGUUCUUC-UCC-UCCAUC
ata-miR164c-3p	TRITD0Uv1G062250.2	132	3-12,139-130;13-15,128-126;16-20,124-120	AGUGGACGGAGGAAGAACACGAG&CACGUGUUCUUC-UCC-UCCAUC
ata-miR164c-3p	TRITD0Uv1G062250.3	144	3-12,151-142;13-15,140-138;16-20,136-132	AGUGGACGGAGGAAGAACACGAG&CACGUGUUCUUC-UCC-UCCAUC
ata-miR164c-3p	TRITD0Uv1G065770.11	1905	1-3,1914-1912;5-5,1910-1910;7-12,1908-1903;13-20,1901-1894	CGUGGAGGAGGAAGAGGAGGUG&CACGUGUUCUUC-UCCUCCAUC
ata-miR164c-3p	TRITD0Uv1G065770.11	1937	3-5,1950-1948;7-8,1946-1945;9-21,1938-1926	GGUGGAGGAGGAGUCGGGCAAGGCGGA&CACGUGUU------CUUCUCCUCCAUC
ata-miR164c-3p	TRITD0Uv1G065770.12	2378	3-5,2391-2389;7-8,2387-2386;9-21,2379-2367	GGUGGAGGAGGAGUCGGGCAAGGCGGA&CACGUGUU------CUUCUCCUCCAUC
ata-miR164c-3p	TRITD0Uv1G065770.14	2093	3-5,2106-2104;7-8,2102-2101;9-21,2094-2082	GGUGGAGGAGGAGUCGGGCAAGGCGGA&CACGUGUU------CUUCUCCUCCAUC
ata-miR164c-3p	TRITD0Uv1G065770.15	2306	3-5,2319-2317;7-8,2315-2314;9-21,2307-2295	GGUGGAGGAGGAGUCGGGCAAGGCGGA&CACGUGUU------CUUCUCCUCCAUC
ata-miR164c-3p	TRITD0Uv1G065770.17	2276	3-5,2289-2287;7-8,2285-2284;9-21,2277-2265	GGUGGAGGAGGAGUCGGGCAAGGCGGA&CACGUGUU------CUUCUCCUCCAUC
ata-miR164c-3p	TRITD0Uv1G065770.18	2177	3-5,2190-2188;7-8,2186-2185;9-21,2178-2166	GGUGGAGGAGGAGUCGGGCAAGGCGGA&CACGUGUU------CUUCUCCUCCAUC
ata-miR164c-3p	TRITD0Uv1G065770.19	2279	3-5,2292-2290;7-8,2288-2287;9-21,2280-2268	GGUGGAGGAGGAGUCGGGCAAGGCGGA&CACGUGUU------CUUCUCCUCCAUC
ata-miR164c-3p	TRITD0Uv1G065770.2	1247	3-5,1260-1258;7-8,1256-1255;9-21,1248-1236	GGUGGAGGAGGAGUCGGGCAAGGCGGA&CACGUGUU------CUUCUCCUCCAUC
ata-miR164c-3p	TRITD0Uv1G065770.21	2301	1-3,2310-2308;5-5,2306-2306;7-12,2304-2299;13-20,2297-2290	CGUGGAGGAGGAAGAGGAGGUG&CACGUGUUCUUC-UCCUCCAUC
ata-miR164c-3p	TRITD0Uv1G065770.22	2292	1-3,2301-2299;5-5,2297-2297;7-12,2295-2290;13-20,2288-2281	CGUGGAGGAGGAAGAGGAGGUG&CACGUGUUCUUC-UCCUCCAUC
ata-miR164c-3p	TRITD0Uv1G065770.22	2324	3-5,2337-2335;7-8,2333-2332;9-21,2325-2313	GGUGGAGGAGGAGUCGGGCAAGGCGGA&CACGUGUU------CUUCUCCUCCAUC
ata-miR164c-3p	TRITD0Uv1G065770.24	2276	3-5,2289-2287;7-8,2285-2284;9-21,2277-2265	GGUGGAGGAGGAGUCGGGCAAGGCGGA&CACGUGUU------CUUCUCCUCCAUC
ata-miR164c-3p	TRITD0Uv1G065770.5	2093	3-5,2106-2104;7-8,2102-2101;9-21,2094-2082	GGUGGAGGAGGAGUCGGGCAAGGCGGA&CACGUGUU------CUUCUCCUCCAUC
ata-miR164c-3p	TRITD0Uv1G065770.7	2175	1-3,2184-2182;5-5,2180-2180;7-12,2178-2173;13-20,2171-2164	CGUGGAGGAGGAAGAGGAGGUG&CACGUGUUCUUC-UCCUCCAUC
ata-miR164c-3p	TRITD0Uv1G065770.8	2444	3-5,2457-2455;7-8,2453-2452;9-21,2445-2433	GGUGGAGGAGGAGUCGGGCAAGGCGGA&CACGUGUU------CUUCUCCUCCAUC
ata-miR164c-3p	TRITD0Uv1G065770.9	2363	3-5,2376-2374;7-8,2372-2371;9-21,2364-2352	GGUGGAGGAGGAGUCGGGCAAGGCGGA&CACGUGUU------CUUCUCCUCCAUC
ata-miR164c-3p	TRITD0Uv1G086450.1	895	5-19,900-886	GCUGGAGGAGGAGGACAAAAA&CACGUGUUCUUCUCCUCCAUC
ata-miR164c-3p	TRITD0Uv1G087410.1	119	3-4,127-126;5-18,124-111;20-21,109-108	GGAGGAGGAGAGGGGCGUCGGC&CACG-UGUUCUUCUCCUCCAUC
ata-miR164c-3p	TRITD0Uv1G107340.1	2637	3-9,2646-2640;12-21,2635-2626	GAUGGAGGAGUGGUGAAUGCGCA&CACGUGUUC--UUCUCCUCCAUC
ata-miR164c-3p	TRITD0Uv1G107340.1	908	3-9,918-912;11-21,907-897	GAUGGAGGGGGCCAUGGACGCGGC&CACGUGUUC---UUCUCCUCCAUC
ata-miR164c-3p	TRITD1Av1G002970.2	122	3-18,129-114;20-21,113-112	GA-GGAGGGGAAGGGCGCGGC&CACGUGUUCUUCUCCUCCAUC
ata-miR164c-3p	TRITD1Av1G005380.2	416	3-13,423-413;14-19,411-406;20-21,404-403	GACUGGAGGAAGAAGGGCGCGGU&CACGUGUUCUUCU-CCUCCA-UC
ata-miR164c-3p	TRITD1Av1G005380.3	416	3-13,423-413;14-19,411-406;20-21,404-403	GACUGGAGGAAGAAGGGCGCGGU&CACGUGUUCUUCU-CCUCCA-UC
ata-miR164c-3p	TRITD1Av1G009050.1	731	3-6,738-735;8-12,733-729;14-21,727-720	GAUGGAGGCGGAGGCCGCGGC&CACGUGUUCUUCUCCUCCAUC
ata-miR164c-3p	TRITD1Av1G009060.1	50	1-4,59-56;6-7,54-53;9-15,51-45;16-21,43-38	GGUGGGCGGAGGGGUACCCGUG&CACGUGUUCUUCUCC-UCCAUC
ata-miR164c-3p	TRITD1Av1G024310.4	195	3-5,202-200;7-18,198-187	CCCGGAGGAGAGGGAGGCGAC&CACGUGUUCUUCUCCUCCAUC
ata-miR164c-3p	TRITD1Av1G025480.5	242	1-3,251-249;5-6,247-246;8-15,244-237;17-21,235-231	GAUGGUGGAGGAGGUUGGGUG&CACGUGUUCUUCUCCUCCAUC
ata-miR164c-3p	TRITD1Av1G025480.7	242	1-3,251-249;5-6,247-246;8-15,244-237;17-21,235-231	GAUGGUGGAGGAGGUUGGGUG&CACGUGUUCUUCUCCUCCAUC
ata-miR164c-3p	TRITD1Av1G030400.2	671	1-5,679-675;8-15,673-666;16-21,662-657	GAUGGACAUGGAGGAGGU-GCGUG&CACGUGUUCUUCUCC---UCCAUC
ata-miR164c-3p	TRITD1Av1G035170.1	236	3-8,244-239;9-12,237-234;14-21,232-225	GGUGGAGGCGGAGCGGCGCGGC&CACGUGUU-CUUCUCCUCCAUC
ata-miR164c-3p	TRITD1Av1G035170.2	236	3-8,244-239;9-12,237-234;14-21,232-225	GGUGGAGGCGGAGCGGCGCGGC&CACGUGUU-CUUCUCCUCCAUC
ata-miR164c-3p	TRITD1Av1G039450.1	101	1-3,114-112;4-18,107-93	CAAGGAGGAGAAGAACAUUGCUGUG&CAC----GUGUUCUUCUCCUCCAUC
ata-miR164c-3p	TRITD1Av1G040850.2	83	1-5,99-95;6-17,87-76;19-21,74-72	GAUCGAGGGGAAGAGCUUCUACGACGUG&CACGU-------GUUCUUCUCCUCCAUC
ata-miR164c-3p	TRITD1Av1G040850.3	83	1-5,99-95;6-17,87-76;19-21,74-72	GAUCGAGGGGAAGAGCUUCUACGACGUG&CACGU-------GUUCUUCUCCUCCAUC
ata-miR164c-3p	TRITD1Av1G040850.4	83	1-5,99-95;6-17,87-76;19-21,74-72	GAUCGAGGGGAAGAGCUUCUACGACGUG&CACGU-------GUUCUUCUCCUCCAUC
ata-miR164c-3p	TRITD1Av1G040850.5	83	1-5,99-95;6-17,87-76;19-21,74-72	GAUCGAGGGGAAGAGCUUCUACGACGUG&CACGU-------GUUCUUCUCCUCCAUC
ata-miR164c-3p	TRITD1Av1G047300.2	707	3-5,714-712;7-18,710-699	GGGGGAGGAGGAGGAGGCGAG&CACGUGUUCUUCUCCUCCAUC
ata-miR164c-3p	TRITD1Av1G051170.5	256	1-3,265-263;5-13,261-253;14-15,248-247;17-21,245-241	GAUGGUGGCGAUGGAGGGACAGGUG&CACGUGUUCUUCU----CCUCCAUC
ata-miR164c-3p	TRITD1Av1G072420.1	69	1-3,78-76;5-10,74-69;12-15,66-63;17-21,61-57	GAUGGCGGAGCUGGAGCAGGUG&CACGUGUUCU-UCUCCUCCAUC
ata-miR164c-3p	TRITD1Av1G086480.2	1268	1-7,1278-1272;8-14,1270-1264;16-21,1262-1257	GGUGGACGAGGGGAUAUACGUG&CACGUGU-UCUUCUCCUCCAUC
ata-miR164c-3p	TRITD1Av1G086480.3	889	1-7,899-893;8-14,891-885;16-21,883-878	GGUGGACGAGGGGAUAUACGUG&CACGUGU-UCUUCUCCUCCAUC
ata-miR164c-3p	TRITD1Av1G092030.1	692	3-16,699-686;18-19,684-683	UUUGAGGGAGAAGAACACGAU&CACGUGUUCUUCUCCUCCAUC
ata-miR164c-3p	TRITD1Av1G092530.2	1238	1-9,1247-1239;11-12,1237-1236;13-18,1234-1229;20-21,1228-1227	GA-GGAGGGUGAUGAGCGCGUG&CACGUGUUCUUC-UCCUCCAUC
ata-miR164c-3p	TRITD1Av1G092530.4	1643	1-9,1652-1644;11-12,1642-1641;13-18,1639-1634;20-21,1633-1632	GA-GGAGGGUGAUGAGCGCGUG&CACGUGUUCUUC-UCCUCCAUC
ata-miR164c-3p	TRITD1Av1G092530.5	1721	1-9,1730-1722;11-12,1720-1719;13-18,1717-1712;20-21,1711-1710	GA-GGAGGGUGAUGAGCGCGUG&CACGUGUUCUUC-UCCUCCAUC
ata-miR164c-3p	TRITD1Av1G092530.6	1190	1-9,1199-1191;11-12,1189-1188;13-18,1186-1181;20-21,1180-1179	GA-GGAGGGUGAUGAGCGCGUG&CACGUGUUCUUC-UCCUCCAUC
ata-miR164c-3p	TRITD1Av1G092620.1	332	3-8,339-334;10-20,332-322	CAUGGAGGAGAGCGGCGCGAG&CACGUGUUCUUCUCCUCCAUC
ata-miR164c-3p	TRITD1Av1G109900.1	335	1-5,345-341;6-8,339-337;10-20,335-325	CAUGGGGGAGAAAGACUACGUG&CACGU-GUUCUUCUCCUCCAUC
ata-miR164c-3p	TRITD1Av1G109900.3	395	1-5,405-401;6-8,399-397;10-20,395-385	CAUGGGGGAGAAAGACUACGUG&CACGU-GUUCUUCUCCUCCAUC
ata-miR164c-3p	TRITD1Av1G109900.5	776	1-5,786-782;6-8,780-778;10-20,776-766	CAUGGGGGAGAAAGACUACGUG&CACGU-GUUCUUCUCCUCCAUC
ata-miR164c-3p	TRITD1Av1G109990.1	692	4-5,699-698;6-21,696-681	GAUGGGGGAGAAGGACUACUGC&CACGU-GUUCUUCUCCUCCAUC
ata-miR164c-3p	TRITD1Av1G109990.2	761	4-5,768-767;6-21,765-750	GAUGGGGGAGAAGGACUACUGC&CACGU-GUUCUUCUCCUCCAUC
ata-miR164c-3p	TRITD1Av1G120320.2	881	3-19,888-872	GCUGGGGGAGAAGGACGCGGG&CACGUGUUCUUCUCCUCCAUC
ata-miR164c-3p	TRITD1Av1G120320.3	731	3-19,738-722	GCUGGGGGAGAAGGACGCGGG&CACGUGUUCUUCUCCUCCAUC
ata-miR164c-3p	TRITD1Av1G126070.2	926	1-3,939-937;5-6,935-934;7-19,929-917	UCUGGAGGAGAAGAAGUACCGGGUG&CACGUG----UUCUUCUCCUCCAUC
ata-miR164c-3p	TRITD1Av1G134390.1	713	4-8,719-715;10-21,713-702	GAUGGAGGAGGGAGACGCCAC&CACGUGUUCUUCUCCUCCAUC
ata-miR164c-3p	TRITD1Av1G134390.2	1076	3-15,1083-1071;17-21,1069-1065	GGUGGCGGAGAGGGACGUGGC&CACGUGUUCUUCUCCUCCAUC
ata-miR164c-3p	TRITD1Av1G134390.3	1202	4-8,1208-1204;10-21,1202-1191	GAUGGAGGAGGGAGACGCCAC&CACGUGUUCUUCUCCUCCAUC
ata-miR164c-3p	TRITD1Av1G139180.1	1136	1-5,1147-1143;6-11,1140-1135;14-21,1132-1125	GAUGGGGGCCGAGAACAUGCGUG&CACGU--GUUCUUCUCCUCCAUC
ata-miR164c-3p	TRITD1Av1G139180.3	740	1-5,751-747;6-11,744-739;14-21,736-729	GAUGGGGGCCGAGAACAUGCGUG&CACGU--GUUCUUCUCCUCCAUC
ata-miR164c-3p	TRITD1Av1G140730.1	554	3-6,561-558;8-19,556-545	GCUGGAGGAGAAGGCCAUGGA&CACGUGUUCUUCUCCUCCAUC
ata-miR164c-3p	TRITD1Av1G140780.1	77	3-8,84-79;10-18,77-69;20-21,67-66	GGAGGAGGAGGAUGACGCGGA&CACGUGUUCUUCUCCUCCAUC
ata-miR164c-3p	TRITD1Av1G140780.2	77	3-8,84-79;10-18,77-69;20-21,67-66	GGAGGAGGAGGAUGACGCGGA&CACGUGUUCUUCUCCUCCAUC
ata-miR164c-3p	TRITD1Av1G140810.2	52	3-3,59-59;5-13,57-49;14-21,47-40	GGUGGAGGCGGAGGGGCGGGGG&CACGUGUUCUUCU-CCUCCAUC
ata-miR164c-3p	TRITD1Av1G140810.3	52	3-3,59-59;5-13,57-49;14-21,47-40	GGUGGAGGCGGAGGGGCGGGGG&CACGUGUUCUUCU-CCUCCAUC
ata-miR164c-3p	TRITD1Av1G143600.1	230	3-16,237-224;17-20,222-219	AGUGGAAGGAGAGGGGCACGGG&CACGUGUUCUUCUCCU-CCAUC
ata-miR164c-3p	TRITD1Av1G143600.1	89	1-3,100-98;4-17,95-82	CGGCGAGGAGGAGGACACCGGUG&CAC--GUGUUCUUCUCCUCCAUC
ata-miR164c-3p	TRITD1Av1G143600.3	230	3-16,237-224;17-20,222-219	AGUGGAAGGAGAGGGGCACGGG&CACGUGUUCUUCUCCU-CCAUC
ata-miR164c-3p	TRITD1Av1G143600.3	89	1-3,100-98;4-17,95-82	CGGCGAGGAGGAGGACACCGGUG&CAC--GUGUUCUUCUCCUCCAUC
ata-miR164c-3p	TRITD1Av1G143600.4	152	3-16,159-146;17-20,144-141	AGUGGAAGGAGAGGGGCACGGG&CACGUGUUCUUCUCCU-CCAUC
ata-miR164c-3p	TRITD1Av1G143620.1	971	3-7,980-976;9-19,972-962	GCUGGAGGAGAAGCGUGCACGCU&CACGUGU--UCUUCUCCUCCAUC
ata-miR164c-3p	TRITD1Av1G143620.2	854	3-7,863-859;9-19,855-845	GCUGGAGGAGAAGCGUGCACGCU&CACGUGU--UCUUCUCCUCCAUC
ata-miR164c-3p	TRITD1Av1G143620.3	854	3-7,863-859;9-19,855-845	GCUGGAGGAGAAGCGUGCACGCU&CACGUGU--UCUUCUCCUCCAUC
ata-miR164c-3p	TRITD1Av1G143620.4	791	3-7,800-796;9-19,792-782	GCUGGAGGAGAAGCGUGCACGCU&CACGUGU--UCUUCUCCUCCAUC
ata-miR164c-3p	TRITD1Av1G143620.5	854	3-7,863-859;9-19,855-845	GCUGGAGGAGAAGCGUGCACGCU&CACGUGU--UCUUCUCCUCCAUC
ata-miR164c-3p	TRITD1Av1G143620.6	854	3-7,863-859;9-19,855-845	GCUGGAGGAGAAGCGUGCACGCU&CACGUGU--UCUUCUCCUCCAUC
ata-miR164c-3p	TRITD1Av1G145250.2	320	3-5,327-325;7-7,323-323;9-21,321-309	GGUGGAGGAGGAGCGGGCGGG&CACGUGUUCUUCUCCUCCAUC
ata-miR164c-3p	TRITD1Av1G152570.2	260	1-4,270-267;5-6,265-264;9-19,261-251	GCUGGAGGAGAAGCUCGCCGUG&CACG-UGUUCUUCUCCUCCAUC
ata-miR164c-3p	TRITD1Av1G154500.3	260	1-4,270-267;5-6,265-264;9-19,261-251	GCUGGAGGAGAAGCUCGCCGUG&CACG-UGUUCUUCUCCUCCAUC
ata-miR164c-3p	TRITD1Av1G155290.1	144	4-5,150-149;7-21,147-133	GGUGGAGGAGAGGGAGGCAAG&CACGUGUUCUUCUCCUCCAUC
ata-miR164c-3p	TRITD1Av1G156160.1	1245	4-13,1251-1242;14-20,1240-1234	CGUGGAGGCGGAGGAGCACUAC&CACGUGUUCUUCU-CCUCCAUC
ata-miR164c-3p	TRITD1Av1G161470.2	257	3-9,267-261;12-21,255-246	GGUGGAGGAGUACAUGGGCGCGCG&CACGUGUUC---UUCUCCUCCAUC
ata-miR164c-3p	TRITD1Av1G161470.4	243	3-9,253-247;12-21,241-232	GGUGGAGGAGUACAUGGGCGCGCG&CACGUGUUC---UUCUCCUCCAUC
ata-miR164c-3p	TRITD1Av1G161630.10	140	3-9,150-144;12-21,138-129	GGUGGAGGAGUACAUGGGCGCGCG&CACGUGUUC---UUCUCCUCCAUC
ata-miR164c-3p	TRITD1Av1G161630.2	257	3-9,267-261;12-21,255-246	GGUGGAGGAGUACAUGGGCGCGCG&CACGUGUUC---UUCUCCUCCAUC
ata-miR164c-3p	TRITD1Av1G161630.3	257	3-9,267-261;12-21,255-246	GGUGGAGGAGUACAUGGGCGCGCG&CACGUGUUC---UUCUCCUCCAUC
ata-miR164c-3p	TRITD1Av1G161800.1	17	3-17,24-10	GGACGAGGGGGAGGACGCGCC&CACGUGUUCUUCUCCUCCAUC
ata-miR164c-3p	TRITD1Av1G161800.2	17	3-17,24-10	GGACGAGGGGGAGGACGCGCC&CACGUGUUCUUCUCCUCCAUC
ata-miR164c-3p	TRITD1Av1G165060.1	365	4-5,371-370;7-18,368-357	CCCGGAGGAGAAGAAGGCCAA&CACGUGUUCUUCUCCUCCAUC
ata-miR164c-3p	TRITD1Av1G165060.3	365	4-5,371-370;7-18,368-357	CCCGGAGGAGAAGAAGGCCAA&CACGUGUUCUUCUCCUCCAUC
ata-miR164c-3p	TRITD1Av1G165060.4	95	4-5,101-100;7-18,98-87	CCCGGAGGAGAAGAAGGCCAA&CACGUGUUCUUCUCCUCCAUC
ata-miR164c-3p	TRITD1Av1G168760.3	119	1-3,129-127;7-18,122-111;20-21,109-108	GGAGGAGGAGAAGAAGUCGGUG&CAC-GUGUUCUUCUCCUCCAUC
ata-miR164c-3p	TRITD1Av1G168760.5	119	1-3,129-127;7-18,122-111;20-21,109-108	GGAGGAGGAGAAGAAGUCGGUG&CAC-GUGUUCUUCUCCUCCAUC
ata-miR164c-3p	TRITD1Av1G168760.6	119	1-3,129-127;7-18,122-111;20-21,109-108	GGAGGAGGAGAAGAAGUCGGUG&CAC-GUGUUCUUCUCCUCCAUC
ata-miR164c-3p	TRITD1Av1G168760.8	119	1-3,129-127;7-18,122-111;20-21,109-108	GGAGGAGGAGAAGAAGUCGGUG&CAC-GUGUUCUUCUCCUCCAUC
ata-miR164c-3p	TRITD1Av1G168760.9	119	1-3,129-127;7-18,122-111;20-21,109-108	GGAGGAGGAGAAGAAGUCGGUG&CAC-GUGUUCUUCUCCUCCAUC
ata-miR164c-3p	TRITD1Av1G176390.3	1485	4-12,1491-1483;13-18,1481-1476;20-21,1474-1473	GGCGGAGGACGAGGAGCACAAG&CACGUGUUCUUC-UCCUCCAUC
ata-miR164c-3p	TRITD1Av1G176390.5	1515	4-12,1521-1513;13-18,1511-1506;20-21,1504-1503	GGCGGAGGACGAGGAGCACAAG&CACGUGUUCUUC-UCCUCCAUC
ata-miR164c-3p	TRITD1Av1G176390.6	1467	4-12,1473-1465;13-18,1463-1458;20-21,1456-1455	GGCGGAGGACGAGGAGCACAAG&CACGUGUUCUUC-UCCUCCAUC
ata-miR164c-3p	TRITD1Av1G180260.1	554	3-5,561-559;7-14,557-550;15-21,548-542	GGUGGAGCGAGGAGGGGGCGGC&CACGUGUUCUUCUC-CUCCAUC
ata-miR164c-3p	TRITD1Av1G180260.3	554	3-5,561-559;7-14,557-550;15-21,548-542	GGUGGAGCGAGGAGGGGGCGGC&CACGUGUUCUUCUC-CUCCAUC
ata-miR164c-3p	TRITD1Av1G181850.1	242	1-4,255-252;5-6,247-246;8-18,244-234;20-21,232-231	GGCGGAGGAGAGGACCAAGGUCGUG&CACG----UGUUCUUCUCCUCCAUC
ata-miR164c-3p	TRITD1Av1G181850.2	236	1-4,249-246;5-6,241-240;8-18,238-228;20-21,226-225	GGCGGAGGAGAGGACCAAGGUCGUG&CACG----UGUUCUUCUCCUCCAUC
ata-miR164c-3p	TRITD1Av1G188720.3	38	1-3,48-46;5-5,44-44;7-18,41-30;20-21,29-28	GA-GGAGGAGGAGGAGGAGGUG&CACGU-GUUCUUCUCCUCCAUC
ata-miR164c-3p	TRITD1Av1G189580.1	689	3-4,697-696;7-21,692-678	GGUGGAGGAGGAGGGGUUCGGC&CACG-UGUUCUUCUCCUCCAUC
ata-miR164c-3p	TRITD1Av1G192260.1	515	5-5,520-520;7-21,518-504	GGUGGAGGAGGGGGAGGACCA&CACGUGUUCUUCUCCUCCAUC
ata-miR164c-3p	TRITD1Av1G194130.4	1059	1-5,1068-1064;7-14,1062-1055;15-19,1053-1049	GCUGGGGCGGGAGGAGGACGUG&CACGUGUUCUUCUC-CUCCAUC
ata-miR164c-3p	TRITD1Av1G195220.1	335	3-5,343-341;6-17,339-328;19-21,326-324	GAUUGAGGAGGAGGACGACGCC&CACGU-GUUCUUCUCCUCCAUC
ata-miR164c-3p	TRITD1Av1G200080.1	426	1-5,435-431;7-10,429-426;11-18,421-414	AACGGAGGAGAUCCUGGAAGGCGUG&CACGUGUUCU----UCUCCUCCAUC
ata-miR164c-3p	TRITD1Av1G200080.2	426	1-5,435-431;7-10,429-426;11-18,421-414	AACGGAGGAGAUCCUGGAAGGCGUG&CACGUGUUCU----UCUCCUCCAUC
ata-miR164c-3p	TRITD1Av1G200080.3	426	1-5,435-431;7-10,429-426;11-18,421-414	AACGGAGGAGAUCCUGGAAGGCGUG&CACGUGUUCU----UCUCCUCCAUC
ata-miR164c-3p	TRITD1Av1G200080.4	426	1-5,435-431;7-10,429-426;11-18,421-414	AACGGAGGAGAUCCUGGAAGGCGUG&CACGUGUUCU----UCUCCUCCAUC
ata-miR164c-3p	TRITD1Av1G202160.1	20	3-5,27-25;7-18,23-12	CAGGGAGGAGGAGAAGGCGGA&CACGUGUUCUUCUCCUCCAUC
ata-miR164c-3p	TRITD1Av1G202160.2	20	3-5,27-25;7-18,23-12	CAGGGAGGAGGAGAAGGCGGA&CACGUGUUCUUCUCCUCCAUC
ata-miR164c-3p	TRITD1Av1G202160.3	20	3-5,27-25;7-18,23-12	CAGGGAGGAGGAGAAGGCGGA&CACGUGUUCUUCUCCUCCAUC
ata-miR164c-3p	TRITD1Av1G202160.4	20	3-5,27-25;7-18,23-12	CAGGGAGGAGGAGAAGGCGGA&CACGUGUUCUUCUCCUCCAUC
ata-miR164c-3p	TRITD1Av1G202260.1	803	3-6,810-807;8-20,805-793	AAUGGAGGAGAAGGCCAUGGA&CACGUGUUCUUCUCCUCCAUC
ata-miR164c-3p	TRITD1Av1G202780.6	737	4-7,748-745;8-20,739-727	AAUGGAGGAGAAGAGGAAAGCACUUG&CACGUGU-----UCUUCUCCUCCAUC
ata-miR164c-3p	TRITD1Av1G202780.7	755	4-7,766-763;8-20,757-745	AAUGGAGGAGAAGAGGAAAGCACUUG&CACGUGU-----UCUUCUCCUCCAUC
ata-miR164c-3p	TRITD1Av1G203930.1	186	3-5,193-191;7-21,189-175	GGUGGAGGGGGAGGAGGCGAG&CACGUGUUCUUCUCCUCCAUC
ata-miR164c-3p	TRITD1Av1G204980.1	893	1-1,908-908;3-9,906-900;10-21,893-882	GGUGGAGGAGGGCGGCGUGGACGCGCG&CACGUGUUC------UUCUCCUCCAUC
ata-miR164c-3p	TRITD1Av1G205400.4	266	3-4,274-273;5-21,271-255	GGUGGAGGAGGAGGACGUCGGC&CACG-UGUUCUUCUCCUCCAUC
ata-miR164c-3p	TRITD1Av1G205400.5	266	3-4,274-273;5-21,271-255	GGUGGAGGAGGAGGACGUCGGC&CACG-UGUUCUUCUCCUCCAUC
ata-miR164c-3p	TRITD1Av1G208030.1	755	2-5,764-761;6-18,759-747	CCAGGAGGAGGAGGACGACGUC&CACGU-GUUCUUCUCCUCCAUC
ata-miR164c-3p	TRITD1Av1G209470.1	549	1-3,561-559;6-18,553-541;20-21,539-538	GACGGAGGAGGAGAACUUUGGGUG&CAC---GUGUUCUUCUCCUCCAUC
ata-miR164c-3p	TRITD1Av1G210290.1	792	1-6,801-796;8-10,794-792;11-20,787-778	CGUGGAGGAGAUUGUGGACCACGUG&CACGUGUUCU----UCUCCUCCAUC
ata-miR164c-3p	TRITD1Av1G210290.2	804	1-6,813-808;8-10,806-804;11-20,799-790	CGUGGAGGAGAUUGUGGACCACGUG&CACGUGUUCU----UCUCCUCCAUC
ata-miR164c-3p	TRITD1Av1G210290.3	813	1-6,822-817;8-10,815-813;11-20,808-799	CGUGGAGGAGAUUGUGGACCACGUG&CACGUGUUCU----UCUCCUCCAUC
ata-miR164c-3p	TRITD1Av1G212060.3	423	3-6,430-427;8-18,425-415	AUGGGGGGAGGAGGCCACGGC&CACGUGUUCUUCUCCUCCAUC
ata-miR164c-3p	TRITD1Av1G214800.1	1634	1-3,1644-1642;5-5,1640-1640;7-7,1638-1638;8-21,1636-1623	GAUGGAGGGGAAGGUGGAGGUG&CACGUGU-UCUUCUCCUCCAUC
ata-miR164c-3p	TRITD1Av1G214800.2	707	1-3,717-715;5-5,713-713;7-7,711-711;8-21,709-696	GAUGGAGGGGAAGGUGGAGGUG&CACGUGU-UCUUCUCCUCCAUC
ata-miR164c-3p	TRITD1Av1G224910.1	185	3-7,195-191;8-21,187-174	GGUGGAGGAGGGGGCCGGCAUGGA&CACGUGU---UCUUCUCCUCCAUC
ata-miR164c-3p	TRITD1Av1G224910.3	185	3-7,195-191;8-21,187-174	GGUGGAGGAGGGGGCCGGCAUGGA&CACGUGU---UCUUCUCCUCCAUC
ata-miR164c-3p	TRITD1Av1G225710.6	1103	3-5,1111-1109;7-21,1106-1092	GGUGGAGGAGAAGAAAGAUGAC&CACGU-GUUCUUCUCCUCCAUC
ata-miR164c-3p	TRITD1Av1G227390.1	383	1-5,393-389;7-18,386-375	CUCGGAGGAGGAGGGGUACGUG&CACGU-GUUCUUCUCCUCCAUC
ata-miR164c-3p	TRITD1Av1G228250.1	857	4-5,863-862;7-18,860-849;20-21,847-846	GGAGGAGGAGAAGAAGGCAGA&CACGUGUUCUUCUCCUCCAUC
ata-miR164c-3p	TRITD1Av1G228250.11	1409	4-5,1415-1414;7-18,1412-1401;20-21,1399-1398	GGAGGAGGAGAAGAAGGCAGA&CACGUGUUCUUCUCCUCCAUC
ata-miR164c-3p	TRITD1Av1G228250.2	857	4-5,863-862;7-18,860-849;20-21,847-846	GGAGGAGGAGAAGAAGGCAGA&CACGUGUUCUUCUCCUCCAUC
ata-miR164c-3p	TRITD1Av1G228250.3	1409	4-5,1415-1414;7-18,1412-1401;20-21,1399-1398	GGAGGAGGAGAAGAAGGCAGA&CACGUGUUCUUCUCCUCCAUC
ata-miR164c-3p	TRITD1Av1G228250.4	980	4-5,986-985;7-18,983-972;20-21,970-969	GGAGGAGGAGAAGAAGGCAGA&CACGUGUUCUUCUCCUCCAUC
ata-miR164c-3p	TRITD1Av1G228250.5	1262	4-5,1268-1267;7-18,1265-1254;20-21,1252-1251	GGAGGAGGAGAAGAAGGCAGA&CACGUGUUCUUCUCCUCCAUC
ata-miR164c-3p	TRITD1Av1G228250.6	953	4-5,959-958;7-18,956-945;20-21,943-942	GGAGGAGGAGAAGAAGGCAGA&CACGUGUUCUUCUCCUCCAUC
ata-miR164c-3p	TRITD1Av1G228250.7	92	4-5,98-97;7-18,95-84;20-21,82-81	GGAGGAGGAGAAGAAGGCAGA&CACGUGUUCUUCUCCUCCAUC
ata-miR164c-3p	TRITD1Av1G228250.8	1409	4-5,1415-1414;7-18,1412-1401;20-21,1399-1398	GGAGGAGGAGAAGAAGGCAGA&CACGUGUUCUUCUCCUCCAUC
ata-miR164c-3p	TRITD1Av1G228250.9	1139	4-5,1145-1144;7-18,1142-1131;20-21,1129-1128	GGAGGAGGAGAAGAAGGCAGA&CACGUGUUCUUCUCCUCCAUC
ata-miR164c-3p	TRITD1Av1G231530.10	2581	1-5,2590-2586;7-14,2584-2577;15-15,2574-2574;17-21,2572-2568	GAUGGUGAUGAGGAGAAGGCGUG&CACGUGUUCUUCUC--CUCCAUC
ata-miR164c-3p	TRITD1Av1G231530.12	2599	1-5,2608-2604;7-14,2602-2595;15-15,2592-2592;17-21,2590-2586	GAUGGUGAUGAGGAGAAGGCGUG&CACGUGUUCUUCUC--CUCCAUC
ata-miR164c-3p	TRITD1Av1G231530.2	2758	1-5,2767-2763;7-14,2761-2754;15-15,2751-2751;17-21,2749-2745	GAUGGUGAUGAGGAGAAGGCGUG&CACGUGUUCUUCUC--CUCCAUC
ata-miR164c-3p	TRITD1Av1G231530.3	2806	1-5,2815-2811;7-14,2809-2802;15-15,2799-2799;17-21,2797-2793	GAUGGUGAUGAGGAGAAGGCGUG&CACGUGUUCUUCUC--CUCCAUC
ata-miR164c-3p	TRITD1Av1G231530.5	2812	1-5,2821-2817;7-14,2815-2808;15-15,2805-2805;17-21,2803-2799	GAUGGUGAUGAGGAGAAGGCGUG&CACGUGUUCUUCUC--CUCCAUC
ata-miR164c-3p	TRITD1Av1G231530.7	2812	1-5,2821-2817;7-14,2815-2808;15-15,2805-2805;17-21,2803-2799	GAUGGUGAUGAGGAGAAGGCGUG&CACGUGUUCUUCUC--CUCCAUC
ata-miR164c-3p	TRITD1Av1G231530.9	2470	1-5,2479-2475;7-14,2473-2466;15-15,2463-2463;17-21,2461-2457	GAUGGUGAUGAGGAGAAGGCGUG&CACGUGUUCUUCUC--CUCCAUC
ata-miR164c-3p	TRITD1Bv1G013050.1	566	3-5,573-571;7-17,569-559;20-21,556-555	GAGCGAGGAGAAGAAGGCGGA&CACGUGUUCUUCUCCUCCAUC
ata-miR164c-3p	TRITD1Bv1G038020.1	617	3-5,624-622;7-18,620-609	CAAGGAGGAGGAGGAGGCGGC&CACGUGUUCUUCUCCUCCAUC
ata-miR164c-3p	TRITD1Bv1G038020.4	206	3-5,213-211;7-18,209-198	CAAGGAGGAGGAGGAGGCGGC&CACGUGUUCUUCUCCUCCAUC
ata-miR164c-3p	TRITD1Bv1G039630.2	668	1-5,676-672;8-15,670-663;16-21,659-654	GAUGGACAUGGAGGAGGU-GCGUG&CACGUGUUCUUCUCC---UCCAUC
ata-miR164c-3p	TRITD1Bv1G039630.4	668	1-5,676-672;8-15,670-663;16-21,659-654	GAUGGACAUGGAGGAGGU-GCGUG&CACGUGUUCUUCUCC---UCCAUC
ata-miR164c-3p	TRITD1Bv1G050350.10	293	3-5,300-298;7-18,296-285;20-21,283-282	GAAGGAGGAGGAGGAGGCGGC&CACGUGUUCUUCUCCUCCAUC
ata-miR164c-3p	TRITD1Bv1G050350.11	293	3-5,300-298;7-18,296-285;20-21,283-282	GAAGGAGGAGGAGGAGGCGGC&CACGUGUUCUUCUCCUCCAUC
ata-miR164c-3p	TRITD1Bv1G050350.13	215	3-5,223-221;6-12,219-213;14-21,211-204	GGUGGAGGCGGAGGACGGCGGG&CACGU-GUUCUUCUCCUCCAUC
ata-miR164c-3p	TRITD1Bv1G050350.14	293	3-5,300-298;7-18,296-285;20-21,283-282	GAAGGAGGAGGAGGAGGCGGC&CACGUGUUCUUCUCCUCCAUC
ata-miR164c-3p	TRITD1Bv1G050350.8	293	3-5,300-298;7-18,296-285;20-21,283-282	GAAGGAGGAGGAGGAGGCGGC&CACGUGUUCUUCUCCUCCAUC
ata-miR164c-3p	TRITD1Bv1G053460.1	83	1-5,99-95;6-17,87-76;19-21,74-72	GAUCGAGGGGAAGAGCUUCUACGACGUG&CACGU-------GUUCUUCUCCUCCAUC
ata-miR164c-3p	TRITD1Bv1G053460.2	83	1-5,99-95;6-17,87-76;19-21,74-72	GAUCGAGGGGAAGAGCUUCUACGACGUG&CACGU-------GUUCUUCUCCUCCAUC
ata-miR164c-3p	TRITD1Bv1G053460.3	22	3-10,29-22;12-18,20-14	CGCGGAGGAGCGGGGCGCGGC&CACGUGUUCUUCUCCUCCAUC
ata-miR164c-3p	TRITD1Bv1G053460.3	83	1-5,99-95;6-17,87-76;19-21,74-72	GAUCGAGGGGAAGAGCUUCUACGACGUG&CACGU-------GUUCUUCUCCUCCAUC
ata-miR164c-3p	TRITD1Bv1G053460.4	22	3-10,29-22;12-18,20-14	CGCGGAGGAGCGGGGCGCGGC&CACGUGUUCUUCUCCUCCAUC
ata-miR164c-3p	TRITD1Bv1G053460.4	83	1-5,99-95;6-17,87-76;19-21,74-72	GAUCGAGGGGAAGAGCUUCUACGACGUG&CACGU-------GUUCUUCUCCUCCAUC
ata-miR164c-3p	TRITD1Bv1G056570.1	113	2-5,122-119;6-18,117-105	GUCGGGGGAGGAGAGCGACGUC&CACGU-GUUCUUCUCCUCCAUC
ata-miR164c-3p	TRITD1Bv1G056570.5	113	2-5,122-119;6-18,117-105	GUCGGGGGAGGAGAGCGACGUC&CACGU-GUUCUUCUCCUCCAUC
ata-miR164c-3p	TRITD1Bv1G063270.13	326	4-19,332-317	UCUGGGGGAGGAGAAUGCUUU&CACGUGUUCUUCUCCUCCAUC
ata-miR164c-3p	TRITD1Bv1G063270.19	326	4-19,332-317	UCUGGGGGAGGAGAAUGCUUU&CACGUGUUCUUCUCCUCCAUC
ata-miR164c-3p	TRITD1Bv1G063310.15	875	1-5,886-882;6-14,879-871;16-21,869-864	GAUGGAUGAGAAGGAUGUACGUG&CACGU--GUUCUUCUCCUCCAUC
ata-miR164c-3p	TRITD1Bv1G063310.18	875	1-5,886-882;6-14,879-871;16-21,869-864	GAUGGAUGAGAAGGAUGUACGUG&CACGU--GUUCUUCUCCUCCAUC
ata-miR164c-3p	TRITD1Bv1G063310.5	875	1-5,886-882;6-14,879-871;16-21,869-864	GAUGGAUGAGAAGGAUGUACGUG&CACGU--GUUCUUCUCCUCCAUC
ata-miR164c-3p	TRITD1Bv1G086430.2	521	3-5,528-526;7-18,524-513	CGGGGAGGAGGAGGAGAUGGU&CACGUGUUCUUCUCCUCCAUC
ata-miR164c-3p	TRITD1Bv1G088440.1	1265	1-7,1275-1269;8-14,1267-1261;16-21,1259-1254	GGUGGACGAGGGGAUAUACGUG&CACGUGU-UCUUCUCCUCCAUC
ata-miR164c-3p	TRITD1Bv1G088440.2	889	1-7,899-893;8-14,891-885;16-21,883-878	GGUGGACGAGGGGAUAUACGUG&CACGUGU-UCUUCUCCUCCAUC
ata-miR164c-3p	TRITD1Bv1G091280.6	2216	3-9,2223-2217;11-19,2215-2207	UCUGGAGGAGAUGGAUGCGGC&CACGUGUUCUUCUCCUCCAUC
ata-miR164c-3p	TRITD1Bv1G091280.8	1496	3-9,1503-1497;11-19,1495-1487	UCUGGAGGAGAUGGAUGCGGC&CACGUGUUCUUCUCCUCCAUC
ata-miR164c-3p	TRITD1Bv1G096750.1	1367	3-16,1374-1361;18-19,1359-1358	UUUGAGGGAGAAGAACACGAU&CACGUGUUCUUCUCCUCCAUC
ata-miR164c-3p	TRITD1Bv1G096750.2	1352	3-16,1359-1346;18-19,1344-1343	UUUGAGGGAGAAGAACACGAU&CACGUGUUCUUCUCCUCCAUC
ata-miR164c-3p	TRITD1Bv1G096750.3	1274	3-16,1281-1268;18-19,1266-1265	UUUGAGGGAGAAGAACACGAU&CACGUGUUCUUCUCCUCCAUC
ata-miR164c-3p	TRITD1Bv1G096750.4	692	3-16,699-686;18-19,684-683	UUUGAGGGAGAAGAACACGAU&CACGUGUUCUUCUCCUCCAUC
ata-miR164c-3p	TRITD1Bv1G097260.3	1721	1-9,1730-1722;11-12,1720-1719;13-18,1717-1712	CAAGGAGGGUGAUGAGCGCGUG&CACGUGUUCUUC-UCCUCCAUC
ata-miR164c-3p	TRITD1Bv1G097260.4	1607	1-9,1616-1608;11-12,1606-1605;13-18,1603-1598	CAAGGAGGGUGAUGAGCGCGUG&CACGUGUUCUUC-UCCUCCAUC
ata-miR164c-3p	TRITD1Bv1G097260.6	1685	1-9,1694-1686;11-12,1684-1683;13-18,1681-1676	CAAGGAGGGUGAUGAGCGCGUG&CACGUGUUCUUC-UCCUCCAUC
ata-miR164c-3p	TRITD1Bv1G097260.7	524	1-9,533-525;11-12,523-522;13-18,520-515	CAAGGAGGGUGAUGAGCGCGUG&CACGUGUUCUUC-UCCUCCAUC
ata-miR164c-3p	TRITD1Bv1G103940.2	1067	3-4,1074-1073;6-9,1071-1068;11-21,1066-1056	GAUGGAGGAGAUGAGCCUGAG&CACGUGUUCUUCUCCUCCAUC
ata-miR164c-3p	TRITD1Bv1G107500.1	710	1-3,718-716;5-8,715-712;10-21,710-699	GGUGGAGGAGGGCAGCG-GUG&CACGUGUUCUUCUCCUCCAUC
ata-miR164c-3p	TRITD1Bv1G107500.2	710	1-3,718-716;5-8,715-712;10-21,710-699	GGUGGAGGAGGGCAGCG-GUG&CACGUGUUCUUCUCCUCCAUC
ata-miR164c-3p	TRITD1Bv1G108630.2	692	4-5,699-698;6-21,696-681	GAUGGGGGAGAGGGACUACUGC&CACGU-GUUCUUCUCCUCCAUC
ata-miR164c-3p	TRITD1Bv1G108650.2	782	1-5,792-788;6-8,786-784;10-20,782-772	CAUGGGGGAGAAAGACUACGUG&CACGU-GUUCUUCUCCUCCAUC
ata-miR164c-3p	TRITD1Bv1G108650.3	395	1-5,405-401;6-8,399-397;10-20,395-385	CAUGGGGGAGAAAGACUACGUG&CACGU-GUUCUUCUCCUCCAUC
ata-miR164c-3p	TRITD1Bv1G108650.5	335	1-5,345-341;6-8,339-337;10-20,335-325	CAUGGGGGAGAAAGACUACGUG&CACGU-GUUCUUCUCCUCCAUC
ata-miR164c-3p	TRITD1Bv1G112970.2	878	3-19,885-869	GCUGGGGGAGAAGGACGCGGG&CACGUGUUCUUCUCCUCCAUC
ata-miR164c-3p	TRITD1Bv1G115130.1	374	3-5,381-379;7-18,377-366;20-21,364-363	GACGGAGGAGGAGAAGGCGGA&CACGUGUUCUUCUCCUCCAUC
ata-miR164c-3p	TRITD1Bv1G118240.10	1231	1-2,1240-1239;4-18,1237-1223	UUCGGAGGAGGAGGAUAUAUG&CACGUGUUCUUCUCCUCCAUC
ata-miR164c-3p	TRITD1Bv1G118240.13	1240	1-2,1249-1248;4-18,1246-1232	UUCGGAGGAGGAGGAUAUAUG&CACGUGUUCUUCUCCUCCAUC
ata-miR164c-3p	TRITD1Bv1G118240.16	1231	1-2,1240-1239;4-18,1237-1223	UUCGGAGGAGGAGGAUAUAUG&CACGUGUUCUUCUCCUCCAUC
ata-miR164c-3p	TRITD1Bv1G118240.19	466	1-2,475-474;4-18,472-458	UUCGGAGGAGGAGGAUAUAUG&CACGUGUUCUUCUCCUCCAUC
ata-miR164c-3p	TRITD1Bv1G118240.7	1234	1-2,1243-1242;4-18,1240-1226	UUCGGAGGAGGAGGAUAUAUG&CACGUGUUCUUCUCCUCCAUC
ata-miR164c-3p	TRITD1Bv1G118240.8	1240	1-2,1249-1248;4-18,1246-1232	UUCGGAGGAGGAGGAUAUAUG&CACGUGUUCUUCUCCUCCAUC
ata-miR164c-3p	TRITD1Bv1G124900.1	192	3-3,199-199;5-15,197-187;16-21,182-177	GGUGGAGUCGGGGGAAGAACAGGAA&CACGUGUUCUUCUCC----UCCAUC
ata-miR164c-3p	TRITD1Bv1G124900.2	192	3-3,199-199;5-15,197-187;16-21,182-177	GGUGGAGUCGGGGGAAGAACAGGAA&CACGUGUUCUUCUCC----UCCAUC
ata-miR164c-3p	TRITD1Bv1G124900.3	192	3-3,199-199;5-15,197-187;16-21,182-177	GGUGGAGUCGGGGGAAGAACAGGAA&CACGUGUUCUUCUCC----UCCAUC
ata-miR164c-3p	TRITD1Bv1G124900.4	192	3-3,199-199;5-15,197-187;16-21,182-177	GGUGGAGUCGGGGGAAGAACAGGAA&CACGUGUUCUUCUCC----UCCAUC
ata-miR164c-3p	TRITD1Bv1G125120.1	66	1-3,76-74;5-18,71-58;20-21,57-56	GA-GGAGGAGAAGGACGGGGUG&CAC-GUGUUCUUCUCCUCCAUC
ata-miR164c-3p	TRITD1Bv1G125830.1	284	3-7,291-287;9-11,285-283;13-21,281-273	GGUGGAGGACAAGUACGCGGU&CACGUGUUCUUCUCCUCCAUC
ata-miR164c-3p	TRITD1Bv1G125830.2	284	3-7,291-287;9-11,285-283;13-21,281-273	GGUGGAGGACAAGUACGCGGU&CACGUGUUCUUCUCCUCCAUC
ata-miR164c-3p	TRITD1Bv1G128260.2	1202	4-8,1208-1204;10-21,1202-1191	GAUGGAGGAGGGAGACGCCAC&CACGUGUUCUUCUCCUCCAUC
ata-miR164c-3p	TRITD1Bv1G133060.1	650	1-5,661-657;6-11,654-649;14-21,646-639	GAUGGGGGCCGAGAACAUGCGUG&CACGU--GUUCUUCUCCUCCAUC
ata-miR164c-3p	TRITD1Bv1G133060.3	1130	1-5,1141-1137;6-11,1134-1129;14-21,1126-1119	GAUGGGGGCCGAGAACAUGCGUG&CACGU--GUUCUUCUCCUCCAUC
ata-miR164c-3p	TRITD1Bv1G134300.1	554	3-6,561-558;8-19,556-545	GCUGGAGGAGAAGGCCAUGGA&CACGUGUUCUUCUCCUCCAUC
ata-miR164c-3p	TRITD1Bv1G134300.2	713	3-6,720-717;8-19,715-704	GCUGGAGGAGAAGGCCAUGGA&CACGUGUUCUUCUCCUCCAUC
ata-miR164c-3p	TRITD1Bv1G134350.1	77	3-8,84-79;10-18,77-69;20-21,68-67	GA-GGAGGAGGAUGACGCGGA&CACGUGUUCUUCUCCUCCAUC
ata-miR164c-3p	TRITD1Bv1G134350.10	77	3-8,84-79;10-18,77-69;20-21,68-67	GA-GGAGGAGGAUGACGCGGA&CACGUGUUCUUCUCCUCCAUC
ata-miR164c-3p	TRITD1Bv1G134350.2	77	3-8,84-79;10-18,77-69;20-21,68-67	GA-GGAGGAGGAUGACGCGGA&CACGUGUUCUUCUCCUCCAUC
ata-miR164c-3p	TRITD1Bv1G134350.3	77	3-8,84-79;10-18,77-69;20-21,68-67	GA-GGAGGAGGAUGACGCGGA&CACGUGUUCUUCUCCUCCAUC
ata-miR164c-3p	TRITD1Bv1G134350.4	77	3-8,84-79;10-18,77-69;20-21,68-67	GA-GGAGGAGGAUGACGCGGA&CACGUGUUCUUCUCCUCCAUC
ata-miR164c-3p	TRITD1Bv1G134350.5	77	3-8,84-79;10-18,77-69;20-21,68-67	GA-GGAGGAGGAUGACGCGGA&CACGUGUUCUUCUCCUCCAUC
ata-miR164c-3p	TRITD1Bv1G134350.7	77	3-8,84-79;10-18,77-69;20-21,68-67	GA-GGAGGAGGAUGACGCGGA&CACGUGUUCUUCUCCUCCAUC
ata-miR164c-3p	TRITD1Bv1G134350.8	77	3-8,84-79;10-18,77-69;20-21,68-67	GA-GGAGGAGGAUGACGCGGA&CACGUGUUCUUCUCCUCCAUC
ata-miR164c-3p	TRITD1Bv1G134350.9	77	3-8,84-79;10-18,77-69;20-21,68-67	GA-GGAGGAGGAUGACGCGGA&CACGUGUUCUUCUCCUCCAUC
ata-miR164c-3p	TRITD1Bv1G135820.1	59	3-16,66-53;17-20,51-48	AGUGGAAGGAGAGGGGCACGGG&CACGUGUUCUUCUCCU-CCAUC
ata-miR164c-3p	TRITD1Bv1G135820.2	230	3-16,237-224;17-20,222-219	AGUGGAAGGAGAGGGGCACGGG&CACGUGUUCUUCUCCU-CCAUC
ata-miR164c-3p	TRITD1Bv1G135820.3	230	3-16,237-224;17-20,222-219	AGUGGAAGGAGAGGGGCACGGG&CACGUGUUCUUCUCCU-CCAUC
ata-miR164c-3p	TRITD1Bv1G135830.1	23	2-5,32-29;6-16,27-17;17-21,13-9	GAUGGGGCAGGAGGGGGACGACGUC&CACGU-GUUCUUCUCCU---CCAUC
ata-miR164c-3p	TRITD1Bv1G135840.1	854	3-7,863-859;9-19,855-845	GCUGGAGGAGAAGCGUGCACGCU&CACGUGU--UCUUCUCCUCCAUC
ata-miR164c-3p	TRITD1Bv1G135840.2	854	3-7,863-859;9-19,855-845	GCUGGAGGAGAAGCGUGCACGCU&CACGUGU--UCUUCUCCUCCAUC
ata-miR164c-3p	TRITD1Bv1G135840.3	854	3-7,863-859;9-19,855-845	GCUGGAGGAGAAGCGUGCACGCU&CACGUGU--UCUUCUCCUCCAUC
ata-miR164c-3p	TRITD1Bv1G135840.4	647	3-7,656-652;9-19,648-638	GCUGGAGGAGAAGCGUGCACGCU&CACGUGU--UCUUCUCCUCCAUC
ata-miR164c-3p	TRITD1Bv1G135840.5	791	3-7,800-796;9-19,792-782	GCUGGAGGAGAAGCGUGCACGCU&CACGUGU--UCUUCUCCUCCAUC
ata-miR164c-3p	TRITD1Bv1G135840.6	854	3-7,863-859;9-19,855-845	GCUGGAGGAGAAGCGUGCACGCU&CACGUGU--UCUUCUCCUCCAUC
ata-miR164c-3p	TRITD1Bv1G141020.2	547	4-18,553-539;20-21,537-536	GGAGGGGGGGAGGAGCACAGG&CACGUGUUCUUCUCCUCCAUC
ata-miR164c-3p	TRITD1Bv1G141020.3	544	4-18,550-536;20-21,534-533	GGAGGGGGGGAGGAGCACAGG&CACGUGUUCUUCUCCUCCAUC
ata-miR164c-3p	TRITD1Bv1G141020.4	544	4-18,550-536;20-21,534-533	GGAGGGGGGGAGGAGCACAGG&CACGUGUUCUUCUCCUCCAUC
ata-miR164c-3p	TRITD1Bv1G142860.1	200	3-3,207-207;5-18,205-192;20-21,191-190	GA-GGAGGAGGAGGACGAGGC&CACGUGUUCUUCUCCUCCAUC
ata-miR164c-3p	TRITD1Bv1G147950.11	182	3-9,192-186;12-21,180-171	GGUGGAGGAGUACAUGGGCGCGCG&CACGUGUUC---UUCUCCUCCAUC
ata-miR164c-3p	TRITD1Bv1G147950.13	182	3-9,192-186;12-21,180-171	GGUGGAGGAGUACAUGGGCGCGCG&CACGUGUUC---UUCUCCUCCAUC
ata-miR164c-3p	TRITD1Bv1G150700.1	365	4-5,371-370;7-18,368-357	CCCGGAGGAGAAGAAGGCCAA&CACGUGUUCUUCUCCUCCAUC
ata-miR164c-3p	TRITD1Bv1G150890.1	104	1-5,114-110;6-12,108-102;14-18,100-96	CGCGGAGGCGGAGGACGACGUG&CACGU-GUUCUUCUCCUCCAUC
ata-miR164c-3p	TRITD1Bv1G153790.1	231	4-5,237-236;7-18,234-223;20-21,221-220	GGCGGAGGAGGAGGAGGCCCC&CACGUGUUCUUCUCCUCCAUC
ata-miR164c-3p	TRITD1Bv1G154340.2	161	3-5,168-166;7-18,164-153;20-21,151-150	GGAGGAGGAGAAGAAGAUGGA&CACGUGUUCUUCUCCUCCAUC
ata-miR164c-3p	TRITD1Bv1G154620.1	113	1-3,123-121;7-18,116-105;20-21,103-102	GAAGGAGGAGAAGAAGUCGGUG&CAC-GUGUUCUUCUCCUCCAUC
ata-miR164c-3p	TRITD1Bv1G154620.5	113	1-3,123-121;7-18,116-105;20-21,103-102	GAAGGAGGAGAAGAAGUCGGUG&CAC-GUGUUCUUCUCCUCCAUC
ata-miR164c-3p	TRITD1Bv1G162470.13	1542	4-12,1548-1540;13-18,1538-1533;20-21,1531-1530	GGCGGAGGACGAGGAGCACAAG&CACGUGUUCUUC-UCCUCCAUC
ata-miR164c-3p	TRITD1Bv1G162470.7	1464	4-12,1470-1462;13-18,1460-1455;20-21,1453-1452	GGCGGAGGACGAGGAGCACAAG&CACGUGUUCUUC-UCCUCCAUC
ata-miR164c-3p	TRITD1Bv1G168660.1	236	1-4,249-246;5-6,241-240;8-18,238-228;20-21,226-225	GGCGGAGGAGAGGACCAAGGUCGUG&CACG----UGUUCUUCUCCUCCAUC
ata-miR164c-3p	TRITD1Bv1G168660.2	230	1-4,243-240;5-6,235-234;8-18,232-222;20-21,220-219	GGCGGAGGAGAGGACCAAGGUCGUG&CACG----UGUUCUUCUCCUCCAUC
ata-miR164c-3p	TRITD1Bv1G175080.2	215	3-5,222-220;7-18,218-207;20-21,205-204	GGAGGAGGAGGAGGAGGCGAG&CACGUGUUCUUCUCCUCCAUC
ata-miR164c-3p	TRITD1Bv1G175080.5	239	3-5,246-244;7-18,242-231;20-21,229-228	GGAGGAGGAGGAGGAGGCGAG&CACGUGUUCUUCUCCUCCAUC
ata-miR164c-3p	TRITD1Bv1G182690.1	500	5-5,505-505;7-21,503-489	GGUGGAGGAGGGGGAGGAUCA&CACGUGUUCUUCUCCUCCAUC
ata-miR164c-3p	TRITD1Bv1G184590.2	311	1-5,321-317;6-14,315-307;16-21,306-301	GAUGGA-GAGGGGGGCGAUGUG&CACGU-GUUCUUCUCCUCCAUC
ata-miR164c-3p	TRITD1Bv1G186320.1	335	3-5,343-341;6-17,339-328;19-21,326-324	GAUUGAGGAGGAGGACGACGCC&CACGU-GUUCUUCUCCUCCAUC
ata-miR164c-3p	TRITD1Bv1G186320.2	335	3-5,343-341;6-17,339-328;19-21,326-324	GAUUGAGGAGGAGGACGACGCC&CACGU-GUUCUUCUCCUCCAUC
ata-miR164c-3p	TRITD1Bv1G190670.1	426	1-5,435-431;7-10,429-426;11-18,421-414	AACGGAGGAGAUCCUGGAAGGCGUG&CACGUGUUCU----UCUCCUCCAUC
ata-miR164c-3p	TRITD1Bv1G191110.2	710	1-4,720-717;5-6,715-714;8-10,712-710;11-21,706-696	GGUGGAGGAGAUGAAGAUCGCCGUG&CACG-UGUUCU---UCUCCUCCAUC
ata-miR164c-3p	TRITD1Bv1G191110.4	1121	1-4,1131-1128;5-6,1126-1125;8-10,1123-1121;11-21,1117-1107	GGUGGAGGAGAUGAAGAUCGCCGUG&CACG-UGUUCU---UCUCCUCCAUC
ata-miR164c-3p	TRITD1Bv1G191110.5	800	1-4,810-807;5-6,805-804;8-10,802-800;11-21,796-786	GGUGGAGGAGAUGAAGAUCGCCGUG&CACG-UGUUCU---UCUCCUCCAUC
ata-miR164c-3p	TRITD1Bv1G193410.1	623	4-7,634-631;8-20,625-613	AAUGGAGGAGAAGAGGAAAGCACUUG&CACGUGU-----UCUUCUCCUCCAUC
ata-miR164c-3p	TRITD1Bv1G193410.2	755	4-7,766-763;8-20,757-745	AAUGGAGGAGAAGAGGAAAGCACUUG&CACGUGU-----UCUUCUCCUCCAUC
ata-miR164c-3p	TRITD1Bv1G193410.3	755	4-7,766-763;8-20,757-745	AAUGGAGGAGAAGAGGAAAGCACUUG&CACGUGU-----UCUUCUCCUCCAUC
ata-miR164c-3p	TRITD1Bv1G193410.4	755	4-7,766-763;8-20,757-745	AAUGGAGGAGAAGAGGAAAGCACUUG&CACGUGU-----UCUUCUCCUCCAUC
ata-miR164c-3p	TRITD1Bv1G194950.3	272	3-4,280-279;5-18,277-264;20-21,262-261	GACGGAGGAGGAGGACGUCGGC&CACG-UGUUCUUCUCCUCCAUC
ata-miR164c-3p	TRITD1Bv1G194950.4	272	3-4,280-279;5-18,277-264;20-21,262-261	GACGGAGGAGGAGGACGUCGGC&CACG-UGUUCUUCUCCUCCAUC
ata-miR164c-3p	TRITD1Bv1G194950.5	272	3-4,280-279;5-18,277-264;20-21,262-261	GACGGAGGAGGAGGACGUCGGC&CACG-UGUUCUUCUCCUCCAUC
ata-miR164c-3p	TRITD1Bv1G209080.1	710	1-3,720-718;5-5,716-716;7-7,714-714;8-21,712-699	GAUGGAGGGGAAGGUGGAGGUG&CACGUGU-UCUUCUCCUCCAUC
ata-miR164c-3p	TRITD1Bv1G209080.2	1649	1-3,1659-1657;5-5,1655-1655;7-7,1653-1653;8-21,1651-1638	GAUGGAGGGGAAGGUGGAGGUG&CACGUGU-UCUUCUCCUCCAUC
ata-miR164c-3p	TRITD1Bv1G209780.1	638	2-4,647-645;5-5,643-643;7-20,641-628	CAUGGAGGAGGAGGAGAUCGUU&CACG-UGUUCUUCUCCUCCAUC
ata-miR164c-3p	TRITD1Bv1G214960.1	231	1-4,240-237;6-12,235-229;13-17,227-223;19-21,222-220	GGU-GAGGAUGAGGAGCUCGUG&CACGUGUUCUUC-UCCUCCAUC
ata-miR164c-3p	TRITD1Bv1G217850.1	309	3-7,316-312;9-14,310-305;15-21,303-297	GAUGGGGAGGGAGGUGCACGCC&CACGUGUUCUUCUC-CUCCAUC
ata-miR164c-3p	TRITD1Bv1G222660.1	470	3-7,480-476;8-21,472-459	GGUGGAGGAGGGGGCCGGCAUGGA&CACGUGU---UCUUCUCCUCCAUC
ata-miR164c-3p	TRITD1Bv1G222660.4	470	3-7,480-476;8-21,472-459	GGUGGAGGAGGGGGCCGGCAUGGA&CACGUGU---UCUUCUCCUCCAUC
ata-miR164c-3p	TRITD1Bv1G225280.2	387	1-12,396-385;13-18,383-378	CUCGGAGGAGGAAGGGUACGUG&CACGUGUUCUUC-UCCUCCAUC
ata-miR164c-3p	TRITD1Bv1G226210.1	1433	4-5,1439-1438;7-18,1436-1425;20-21,1423-1422	GGAGGAGGAGAAGAAGGCAGA&CACGUGUUCUUCUCCUCCAUC
ata-miR164c-3p	TRITD1Bv1G226210.10	1433	4-5,1439-1438;7-18,1436-1425;20-21,1423-1422	GGAGGAGGAGAAGAAGGCAGA&CACGUGUUCUUCUCCUCCAUC
ata-miR164c-3p	TRITD1Bv1G226210.11	1148	4-5,1154-1153;7-18,1151-1140;20-21,1138-1137	GGAGGAGGAGAAGAAGGCAGA&CACGUGUUCUUCUCCUCCAUC
ata-miR164c-3p	TRITD1Bv1G226210.11	212	4-5,218-217;7-18,215-204;20-21,202-201	GGAGGAGGAGGAGGAGGCUGC&CACGUGUUCUUCUCCUCCAUC
ata-miR164c-3p	TRITD1Bv1G226210.12	1433	4-5,1439-1438;7-18,1436-1425;20-21,1423-1422	GGAGGAGGAGAAGAAGGCAGA&CACGUGUUCUUCUCCUCCAUC
ata-miR164c-3p	TRITD1Bv1G226210.14	143	4-5,149-148;7-18,146-135;20-21,133-132	GGAGGAGGAGAAGAAGGCAGA&CACGUGUUCUUCUCCUCCAUC
ata-miR164c-3p	TRITD1Bv1G226210.15	863	4-5,869-868;7-18,866-855;20-21,853-852	GGAGGAGGAGAAGAAGGCAGA&CACGUGUUCUUCUCCUCCAUC
ata-miR164c-3p	TRITD1Bv1G226210.16	986	4-5,992-991;7-18,989-978;20-21,976-975	GGAGGAGGAGAAGAAGGCAGA&CACGUGUUCUUCUCCUCCAUC
ata-miR164c-3p	TRITD1Bv1G226210.17	143	4-5,149-148;7-18,146-135;20-21,133-132	GGAGGAGGAGAAGAAGGCAGA&CACGUGUUCUUCUCCUCCAUC
ata-miR164c-3p	TRITD1Bv1G226210.19	1433	4-5,1439-1438;7-18,1436-1425;20-21,1423-1422	GGAGGAGGAGAAGAAGGCAGA&CACGUGUUCUUCUCCUCCAUC
ata-miR164c-3p	TRITD1Bv1G226210.2	1433	4-5,1439-1438;7-18,1436-1425;20-21,1423-1422	GGAGGAGGAGAAGAAGGCAGA&CACGUGUUCUUCUCCUCCAUC
ata-miR164c-3p	TRITD1Bv1G226210.2	497	4-5,503-502;7-18,500-489;20-21,487-486	GGAGGAGGAGGAGGAGGCUGC&CACGUGUUCUUCUCCUCCAUC
ata-miR164c-3p	TRITD1Bv1G226210.4	1433	4-5,1439-1438;7-18,1436-1425;20-21,1423-1422	GGAGGAGGAGAAGAAGGCAGA&CACGUGUUCUUCUCCUCCAUC
ata-miR164c-3p	TRITD1Bv1G226210.5	959	4-5,965-964;7-18,962-951;20-21,949-948	GGAGGAGGAGAAGAAGGCAGA&CACGUGUUCUUCUCCUCCAUC
ata-miR164c-3p	TRITD1Bv1G226210.6	776	4-5,782-781;7-18,779-768;20-21,766-765	GGAGGAGGAGAAGAAGGCAGA&CACGUGUUCUUCUCCUCCAUC
ata-miR164c-3p	TRITD1Bv1G226210.7	1433	4-5,1439-1438;7-18,1436-1425;20-21,1423-1422	GGAGGAGGAGAAGAAGGCAGA&CACGUGUUCUUCUCCUCCAUC
ata-miR164c-3p	TRITD1Bv1G226210.8	1433	4-5,1439-1438;7-18,1436-1425;20-21,1423-1422	GGAGGAGGAGAAGAAGGCAGA&CACGUGUUCUUCUCCUCCAUC
ata-miR164c-3p	TRITD1Bv1G226210.9	1433	4-5,1439-1438;7-18,1436-1425;20-21,1423-1422	GGAGGAGGAGAAGAAGGCAGA&CACGUGUUCUUCUCCUCCAUC
ata-miR164c-3p	TRITD1Bv1G226840.1	1073	1-3,1084-1082;4-15,1079-1068;16-21,1061-1056	GAUGGAGAACUUGGGGAAGGGCGCAGGUG&CAC--GUGUUCUUCUCC------UCCAUC
ata-miR164c-3p	TRITD1Bv1G226840.2	1067	1-3,1078-1076;4-15,1073-1062;16-21,1055-1050	GAUGGAGAACUUGGGGAAGGGCGCAGGUG&CAC--GUGUUCUUCUCC------UCCAUC
ata-miR164c-3p	TRITD1Bv1G226850.1	353	1-3,363-361;5-7,358-356;9-19,354-344	GCUGGAGGAGAAGCGCAAGGUG&CAC-GUGUUCUUCUCCUCCAUC
ata-miR164c-3p	TRITD2Av1G002420.2	303	3-5,312-310;6-12,307-301;13-21,299-291	GGUGGAGGAGGAAGAAUUGGCGGU&CACGU--GUUCUUC-UCCUCCAUC
ata-miR164c-3p	TRITD2Av1G002420.3	303	3-5,312-310;6-12,307-301;13-21,299-291	GGUGGAGGAGGAAGAAUUGGCGGU&CACGU--GUUCUUC-UCCUCCAUC
ata-miR164c-3p	TRITD2Av1G008860.5	491	3-5,498-496;7-18,494-483;20-21,481-480	GGAGGAGGGGGAGGGGGCGGC&CACGUGUUCUUCUCCUCCAUC
ata-miR164c-3p	TRITD2Av1G029910.1	14	3-5,21-19;7-18,17-6;20-21,4-3	GGCGGAGGAGAAGGGGACGCU&CACGUGUUCUUCUCCUCCAUC
ata-miR164c-3p	TRITD2Av1G030680.2	68	3-3,75-75;5-13,73-65;14-21,61-54	GGUGGAGGUGGGGAGGAGCAGGAC&CACGUGUUCUUCU---CCUCCAUC
ata-miR164c-3p	TRITD2Av1G030720.2	411	1-3,420-418;5-12,416-409;13-18,407-402	CAAGGAGGAUGAAGAACAAGUG&CACGUGUUCUUC-UCCUCCAUC
ata-miR164c-3p	TRITD2Av1G038420.3	41	3-6,50-47;7-18,44-33;20-21,32-31	GA-GGAGGAGGAGGAGCCGCGGC&CACGUG--UUCUUCUCCUCCAUC
ata-miR164c-3p	TRITD2Av1G040060.1	11513	4-17,11519-11506;19-21,11505-11503	GAU-GAGGAGGAGAGCACAAC&CACGUGUUCUUCUCCUCCAUC
ata-miR164c-3p	TRITD2Av1G040470.4	362	3-3,369-369;5-18,367-354;20-21,352-351	GAAGGAGGAGGAGGACGAGGA&CACGUGUUCUUCUCCUCCAUC
ata-miR164c-3p	TRITD2Av1G040470.5	362	3-3,369-369;5-18,367-354;20-21,352-351	GAAGGAGGAGGAGGACGAGGA&CACGUGUUCUUCUCCUCCAUC
ata-miR164c-3p	TRITD2Av1G042180.1	1592	3-3,1599-1599;5-18,1597-1584	GCCGGGGGAGGAGGGCAGGGA&CACGUGUUCUUCUCCUCCAUC
ata-miR164c-3p	TRITD2Av1G042180.2	1595	3-3,1602-1602;5-18,1600-1587	GCCGGGGGAGGAGGGCAGGGA&CACGUGUUCUUCUCCUCCAUC
ata-miR164c-3p	TRITD2Av1G042180.3	1568	3-3,1575-1575;5-18,1573-1560	GCCGGGGGAGGAGGGCAGGGA&CACGUGUUCUUCUCCUCCAUC
ata-miR164c-3p	TRITD2Av1G044870.1	1589	2-3,1596-1595;5-18,1594-1581;20-21,1579-1578	GAAGGAGGAGAAGAGCA-GUC&CACGUGUUCUUCUCCUCCAUC
ata-miR164c-3p	TRITD2Av1G044870.2	1589	2-3,1596-1595;5-18,1594-1581;20-21,1579-1578	GAAGGAGGAGAAGAGCA-GUC&CACGUGUUCUUCUCCUCCAUC
ata-miR164c-3p	TRITD2Av1G044870.3	1589	2-3,1596-1595;5-18,1594-1581;20-21,1579-1578	GAAGGAGGAGAAGAGCA-GUC&CACGUGUUCUUCUCCUCCAUC
ata-miR164c-3p	TRITD2Av1G044870.4	1589	2-3,1596-1595;5-18,1594-1581;20-21,1579-1578	GAAGGAGGAGAAGAGCA-GUC&CACGUGUUCUUCUCCUCCAUC
ata-miR164c-3p	TRITD2Av1G044870.5	1589	2-3,1596-1595;5-18,1594-1581;20-21,1579-1578	GAAGGAGGAGAAGAGCA-GUC&CACGUGUUCUUCUCCUCCAUC
ata-miR164c-3p	TRITD2Av1G044870.6	1319	2-3,1326-1325;5-18,1324-1311;20-21,1309-1308	GAAGGAGGAGAAGAGCA-GUC&CACGUGUUCUUCUCCUCCAUC
ata-miR164c-3p	TRITD2Av1G044870.7	1589	2-3,1596-1595;5-18,1594-1581;20-21,1579-1578	GAAGGAGGAGAAGAGCA-GUC&CACGUGUUCUUCUCCUCCAUC
ata-miR164c-3p	TRITD2Av1G044880.1	1577	2-3,1584-1583;5-18,1582-1569;20-21,1567-1566	GAAGGAGGAGAAGAGCA-GUC&CACGUGUUCUUCUCCUCCAUC
ata-miR164c-3p	TRITD2Av1G044880.2	1577	2-3,1584-1583;5-18,1582-1569;20-21,1567-1566	GAAGGAGGAGAAGAGCA-GUC&CACGUGUUCUUCUCCUCCAUC
ata-miR164c-3p	TRITD2Av1G044880.3	1577	2-3,1584-1583;5-18,1582-1569;20-21,1567-1566	GAAGGAGGAGAAGAGCA-GUC&CACGUGUUCUUCUCCUCCAUC
ata-miR164c-3p	TRITD2Av1G051400.10	2114	1-5,2125-2121;6-10,2118-2114;11-21,2106-2096	GGUGGAGGAGAAAGGGAAGGGGCUUGCGUG&CACGU--GUUCU-------UCUCCUCCAUC
ata-miR164c-3p	TRITD2Av1G051400.11	659	1-5,670-666;6-10,663-659;11-21,651-641	GGUGGAGGAGAAAGGGAAGGGGCUUGCGUG&CACGU--GUUCU-------UCUCCUCCAUC
ata-miR164c-3p	TRITD2Av1G051400.12	707	1-5,718-714;6-10,711-707;11-21,699-689	GGUGGAGGAGAAAGGGAAGGGGCUUGCGUG&CACGU--GUUCU-------UCUCCUCCAUC
ata-miR164c-3p	TRITD2Av1G051400.2	2720	1-5,2731-2727;6-10,2724-2720;11-21,2712-2702	GGUGGAGGAGAAAGGGAAGGGGCUUGCGUG&CACGU--GUUCU-------UCUCCUCCAUC
ata-miR164c-3p	TRITD2Av1G051400.4	2720	1-5,2731-2727;6-10,2724-2720;11-21,2712-2702	GGUGGAGGAGAAAGGGAAGGGGCUUGCGUG&CACGU--GUUCU-------UCUCCUCCAUC
ata-miR164c-3p	TRITD2Av1G051400.6	2228	1-5,2239-2235;6-10,2232-2228;11-21,2220-2210	GGUGGAGGAGAAAGGGAAGGGGCUUGCGUG&CACGU--GUUCU-------UCUCCUCCAUC
ata-miR164c-3p	TRITD2Av1G051400.7	2276	1-5,2287-2283;6-10,2280-2276;11-21,2268-2258	GGUGGAGGAGAAAGGGAAGGGGCUUGCGUG&CACGU--GUUCU-------UCUCCUCCAUC
ata-miR164c-3p	TRITD2Av1G051400.8	2369	1-5,2380-2376;6-10,2373-2369;11-21,2361-2351	GGUGGAGGAGAAAGGGAAGGGGCUUGCGUG&CACGU--GUUCU-------UCUCCUCCAUC
ata-miR164c-3p	TRITD2Av1G051400.9	2375	1-5,2386-2382;6-10,2379-2375;11-21,2367-2357	GGUGGAGGAGAAAGGGAAGGGGCUUGCGUG&CACGU--GUUCU-------UCUCCUCCAUC
ata-miR164c-3p	TRITD2Av1G051890.1	305	3-4,312-311;6-18,309-297;20-21,295-294	GGAGGAGGAGGAGGACCCGAU&CACGUGUUCUUCUCCUCCAUC
ata-miR164c-3p	TRITD2Av1G052890.1	284	4-17,290-277;19-21,275-273	GAUUGGGGAGAGGGACACUAA&CACGUGUUCUUCUCCUCCAUC
ata-miR164c-3p	TRITD2Av1G056680.2	606	3-15,613-601;17-21,599-595	GGUGGCGGGGAAGAGCAUGGC&CACGUGUUCUUCUCCUCCAUC
ata-miR164c-3p	TRITD2Av1G056680.3	606	3-15,613-601;17-21,599-595	GGUGGCGGGGAAGAGCAUGGC&CACGUGUUCUUCUCCUCCAUC
ata-miR164c-3p	TRITD2Av1G057070.1	335	4-6,341-339;8-21,337-324	GAUGGAGGAGGAGAUCAUCCC&CACGUGUUCUUCUCCUCCAUC
ata-miR164c-3p	TRITD2Av1G057070.1	372	1-5,381-377;7-12,375-370;14-19,367-362	GCUGGAGGCCGAGGAGGACGUG&CACGUGUUCUUC-UCCUCCAUC
ata-miR164c-3p	TRITD2Av1G066560.1	593	2-20,601-583	UGUGGAGGAGAAGAACAUGUA&CACGUGUUCUUCUCCUCCAUC
ata-miR164c-3p	TRITD2Av1G068890.1	596	1-3,606-604;5-8,602-599;9-18,597-588;20-21,586-585	GGCGGAGGGGGAGCGACGGGUG&CACGUGUU-CUUCUCCUCCAUC
ata-miR164c-3p	TRITD2Av1G070060.1	1358	3-5,1365-1363;7-21,1361-1347	GAUGGAGGAGAAGAAGGUGGC&CACGUGUUCUUCUCCUCCAUC
ata-miR164c-3p	TRITD2Av1G072680.2	1238	1-3,1247-1245;5-15,1243-1233;17-19,1231-1229	GCUGGUGGAGGAGGACGGGUG&CACGUGUUCUUCUCCUCCAUC
ata-miR164c-3p	TRITD2Av1G073880.1	926	2-9,938-931;10-18,926-918	GCCGGAGGAGAACAUCGAGCGCGUC&CACGUGUUC----UUCUCCUCCAUC
ata-miR164c-3p	TRITD2Av1G085480.4	170	3-9,178-172;10-18,170-162	GCAGGAGGGGAAGGAGCACGGC&CACGUGUUC-UUCUCCUCCAUC
ata-miR164c-3p	TRITD2Av1G085480.5	170	3-9,178-172;10-18,170-162	GCAGGAGGGGAAGGAGCACGGC&CACGUGUUC-UUCUCCUCCAUC
ata-miR164c-3p	TRITD2Av1G085480.6	170	3-9,178-172;10-18,170-162	GCAGGAGGGGAAGGAGCACGGC&CACGUGUUC-UUCUCCUCCAUC
ata-miR164c-3p	TRITD2Av1G093540.1	233	1-4,246-243;6-7,242-241;8-21,235-222	GGUGGAGGAGGAGGCAUCUGC-CGUG&CACGUGU-----UCUUCUCCUCCAUC
ata-miR164c-3p	TRITD2Av1G093540.2	233	1-4,246-243;6-7,242-241;8-21,235-222	GGUGGAGGAGGAGGCAUCUGC-CGUG&CACGUGU-----UCUUCUCCUCCAUC
ata-miR164c-3p	TRITD2Av1G093540.3	233	1-4,246-243;6-7,242-241;8-21,235-222	GGUGGAGGAGGAGGCAUCUGC-CGUG&CACGUGU-----UCUUCUCCUCCAUC
ata-miR164c-3p	TRITD2Av1G093540.6	181	1-4,194-191;6-7,190-189;8-21,183-170	GGUGGAGGAGGAGGCAUCUGC-CGUG&CACGUGU-----UCUUCUCCUCCAUC
ata-miR164c-3p	TRITD2Av1G101710.3	179	1-3,189-187;4-5,185-184;8-20,181-169	CAUGGGGGAGGAGACGGCGGUG&CAC-GUGUUCUUCUCCUCCAUC
ata-miR164c-3p	TRITD2Av1G101710.5	179	1-3,189-187;4-5,185-184;8-20,181-169	CAUGGGGGAGGAGACGGCGGUG&CAC-GUGUUCUUCUCCUCCAUC
ata-miR164c-3p	TRITD2Av1G101710.6	179	1-3,189-187;4-5,185-184;8-20,181-169	CAUGGGGGAGGAGACGGCGGUG&CAC-GUGUUCUUCUCCUCCAUC
ata-miR164c-3p	TRITD2Av1G121130.3	114	3-3,121-121;5-13,119-111;14-20,109-103	CGUGGAGGUGGAGGAACAGGGG&CACGUGUUCUUCU-CCUCCAUC
ata-miR164c-3p	TRITD2Av1G122180.1	1003	1-3,1013-1011;4-10,1009-1003;11-16,1000-995;18-21,993-990	GAUGAGGGAGAAAAGAGCACAGUG&CAC-GUGUUCU--UCUCCUCCAUC
ata-miR164c-3p	TRITD2Av1G139020.2	125	1-3,135-133;5-11,130-124;13-21,122-114	GGUGGAGGACGGGAGCAAGGUG&CAC-GUGUUCUUCUCCUCCAUC
ata-miR164c-3p	TRITD2Av1G139020.3	125	1-3,135-133;5-11,130-124;13-21,122-114	GGUGGAGGACGGGAGCAAGGUG&CAC-GUGUUCUUCUCCUCCAUC
ata-miR164c-3p	TRITD2Av1G140810.1	1462	1-9,1472-1464;10-15,1462-1457;18-21,1455-1452	GGUGU-GGAGGAUGAACGCGUG&CACGUGUUC-UUCUCCUCCAUC
ata-miR164c-3p	TRITD2Av1G148120.1	464	3-5,474-472;6-18,468-456;20-21,454-453	GGAGGAGGAGAAGGGCUGGGCGGA&CACGU---GUUCUUCUCCUCCAUC
ata-miR164c-3p	TRITD2Av1G150380.1	281	5-18,286-273;20-21,272-271	GA-GGAGGAGAAGAGCAAGAU&CACGUGUUCUUCUCCUCCAUC
ata-miR164c-3p	TRITD2Av1G150380.1	374	3-5,385-383;7-7,381-381;8-21,376-363	GGUGGAGGAGAAGAAGAGAGGCGGC&CACGUGU----UCUUCUCCUCCAUC
ata-miR164c-3p	TRITD2Av1G150380.2	143	5-18,148-135;20-21,134-133	GA-GGAGGAGAAGAGCAAGAU&CACGUGUUCUUCUCCUCCAUC
ata-miR164c-3p	TRITD2Av1G150380.3	143	5-18,148-135;20-21,134-133	GA-GGAGGAGAAGAGCAAGAU&CACGUGUUCUUCUCCUCCAUC
ata-miR164c-3p	TRITD2Av1G154450.3	105	3-5,112-110;7-18,108-97;20-21,95-94	GGAGGAGGAGGAGAGGAUGCU&CACGUGUUCUUCUCCUCCAUC
ata-miR164c-3p	TRITD2Av1G154450.4	381	3-5,388-386;7-18,384-373;20-21,371-370	GGAGGAGGAGGAGAGGAUGCU&CACGUGUUCUUCUCCUCCAUC
ata-miR164c-3p	TRITD2Av1G154450.6	105	3-5,112-110;7-18,108-97;20-21,95-94	GGAGGAGGAGGAGAGGAUGCU&CACGUGUUCUUCUCCUCCAUC
ata-miR164c-3p	TRITD2Av1G159080.10	983	1-4,993-990;6-13,987-980;15-21,978-972	GGUGGGGAAGAGGAGCUCCGUG&CACG-UGUUCUUCUCCUCCAUC
ata-miR164c-3p	TRITD2Av1G159080.11	983	1-4,993-990;6-13,987-980;15-21,978-972	GGUGGGGAAGAGGAGCUCCGUG&CACG-UGUUCUUCUCCUCCAUC
ata-miR164c-3p	TRITD2Av1G159080.12	983	1-4,993-990;6-13,987-980;15-21,978-972	GGUGGGGAAGAGGAGCUCCGUG&CACG-UGUUCUUCUCCUCCAUC
ata-miR164c-3p	TRITD2Av1G159080.13	992	1-4,1002-999;6-13,996-989;15-21,987-981	GGUGGGGAAGAGGAGCUCCGUG&CACG-UGUUCUUCUCCUCCAUC
ata-miR164c-3p	TRITD2Av1G159080.14	983	1-4,993-990;6-13,987-980;15-21,978-972	GGUGGGGAAGAGGAGCUCCGUG&CACG-UGUUCUUCUCCUCCAUC
ata-miR164c-3p	TRITD2Av1G159080.17	983	1-4,993-990;6-13,987-980;15-21,978-972	GGUGGGGAAGAGGAGCUCCGUG&CACG-UGUUCUUCUCCUCCAUC
ata-miR164c-3p	TRITD2Av1G159080.18	746	1-4,756-753;6-13,750-743;15-21,741-735	GGUGGGGAAGAGGAGCUCCGUG&CACG-UGUUCUUCUCCUCCAUC
ata-miR164c-3p	TRITD2Av1G159080.7	926	1-4,936-933;6-13,930-923;15-21,921-915	GGUGGGGAAGAGGAGCUCCGUG&CACG-UGUUCUUCUCCUCCAUC
ata-miR164c-3p	TRITD2Av1G159080.9	983	1-4,993-990;6-13,987-980;15-21,978-972	GGUGGGGAAGAGGAGCUCCGUG&CACG-UGUUCUUCUCCUCCAUC
ata-miR164c-3p	TRITD2Av1G162320.3	371	1-2,379-378;4-5,377-376;7-21,374-360	GGUGGAGGGGGAGGAGGC-UG&CACGUGUUCUUCUCCUCCAUC
ata-miR164c-3p	TRITD2Av1G166470.1	89	2-9,97-90;11-19,88-80	GCUGGAGGAGGUGAACAUGUA&CACGUGUUCUUCUCCUCCAUC
ata-miR164c-3p	TRITD2Av1G166470.2	89	2-9,97-90;11-19,88-80	GCUGGAGGAGGUGAACAUGUA&CACGUGUUCUUCUCCUCCAUC
ata-miR164c-3p	TRITD2Av1G167010.1	1019	1-2,1026-1025;4-7,1024-1021;9-18,1020-1011;20-21,1009-1008	GAGGGAGGAGGAG-ACAC-UG&CACGUGUUCUUCUCCUCCAUC
ata-miR164c-3p	TRITD2Av1G167010.2	1193	1-2,1200-1199;4-7,1198-1195;9-18,1194-1185;20-21,1183-1182	GAGGGAGGAGGAG-ACAC-UG&CACGUGUUCUUCUCCUCCAUC
ata-miR164c-3p	TRITD2Av1G167010.3	1223	1-2,1230-1229;4-7,1228-1225;9-18,1224-1215;20-21,1213-1212	GAGGGAGGAGGAG-ACAC-UG&CACGUGUUCUUCUCCUCCAUC
ata-miR164c-3p	TRITD2Av1G167010.4	1031	1-2,1038-1037;4-7,1036-1033;9-18,1032-1023;20-21,1021-1020	GAGGGAGGAGGAG-ACAC-UG&CACGUGUUCUUCUCCUCCAUC
ata-miR164c-3p	TRITD2Av1G167010.5	1172	1-2,1179-1178;4-7,1177-1174;9-18,1173-1164;20-21,1162-1161	GAGGGAGGAGGAG-ACAC-UG&CACGUGUUCUUCUCCUCCAUC
ata-miR164c-3p	TRITD2Av1G176620.2	791	1-2,801-800;5-8,797-794;9-21,792-780	GGUGGAGGAGGAGAAGCAGCUG&CACGUGUU-CUUCUCCUCCAUC
ata-miR164c-3p	TRITD2Av1G176620.3	2108	1-2,2118-2117;5-8,2114-2111;9-21,2109-2097	GGUGGAGGAGGAGAAGCAGCUG&CACGUGUU-CUUCUCCUCCAUC
ata-miR164c-3p	TRITD2Av1G176620.4	2138	1-2,2148-2147;5-8,2144-2141;9-21,2139-2127	GGUGGAGGAGGAGAAGCAGCUG&CACGUGUU-CUUCUCCUCCAUC
ata-miR164c-3p	TRITD2Av1G179370.1	362	1-5,372-368;7-18,365-354	GCCGGAGGGGAAGGAGAGCGUG&CACGU-GUUCUUCUCCUCCAUC
ata-miR164c-3p	TRITD2Av1G183430.1	404	4-9,411-406;10-18,404-396;20-21,394-393	GAAGGAGGAGAAGGAGCACAAG&CACGUGUUC-UUCUCCUCCAUC
ata-miR164c-3p	TRITD2Av1G183430.2	521	4-9,528-523;10-18,521-513;20-21,511-510	GAAGGAGGAGAAGGAGCACAAG&CACGUGUUC-UUCUCCUCCAUC
ata-miR164c-3p	TRITD2Av1G183430.3	365	4-9,372-367;10-18,365-357;20-21,355-354	GAAGGAGGAGAAGGAGCACAAG&CACGUGUUC-UUCUCCUCCAUC
ata-miR164c-3p	TRITD2Av1G183430.5	521	4-9,528-523;10-18,521-513;20-21,511-510	GAAGGAGGAGAAGGAGCACAAG&CACGUGUUC-UUCUCCUCCAUC
ata-miR164c-3p	TRITD2Av1G185410.5	956	3-3,963-963;5-15,961-951;16-21,949-944	GGUGGGCGGAGGAGGACGAGCA&CACGUGUUCUUCUCC-UCCAUC
ata-miR164c-3p	TRITD2Av1G185410.7	779	3-3,786-786;5-15,784-774;16-21,772-767	GGUGGGCGGAGGAGGACGAGCA&CACGUGUUCUUCUCC-UCCAUC
ata-miR164c-3p	TRITD2Av1G187030.1	243	3-5,250-248;7-18,246-235;20-21,233-232	GGGGGAGGAGAAGGAGGCGCA&CACGUGUUCUUCUCCUCCAUC
ata-miR164c-3p	TRITD2Av1G187030.2	243	3-5,250-248;7-18,246-235;20-21,233-232	GGGGGAGGAGAAGGAGGCGCA&CACGUGUUCUUCUCCUCCAUC
ata-miR164c-3p	TRITD2Av1G188780.2	179	1-2,189-188;3-5,186-184;7-12,182-177;13-21,170-162	GGUGGAGGAACUGCAGAAGAAGGCGAUG&CA-CGUGUUCUUC------UCCUCCAUC
ata-miR164c-3p	TRITD2Av1G191250.1	32	1-4,47-44;5-13,37-29;14-21,24-17	GGUGGGGGUGCGAGAAGAGCAAGUUCCCGUG&CACG------UGUUCUUCU----CCUCCAUC
ata-miR164c-3p	TRITD2Av1G197110.2	220	3-11,227-219;14-21,217-210	GGUGGAGGU-GGGGACGCGGA&CACGUGUUCUUCUCCUCCAUC
ata-miR164c-3p	TRITD2Av1G197110.3	220	3-11,227-219;14-21,217-210	GGUGGAGGU-GGGGACGCGGA&CACGUGUUCUUCUCCUCCAUC
ata-miR164c-3p	TRITD2Av1G199450.1	464	3-4,472-471;5-15,469-459;16-20,457-453	UAUGGAUGGAGAAGAACAUCGGC&CACG-UGUUCUUCUCC-UCCAUC
ata-miR164c-3p	TRITD2Av1G205670.2	620	2-9,631-624;11-21,619-609	GAUGGAGGGGAUGAUGGAUGCGUU&CACGUGUUC---UUCUCCUCCAUC
ata-miR164c-3p	TRITD2Av1G211290.3	950	1-4,960-957;5-5,955-955;7-9,953-951;11-21,949-939	GGUGGAGGAGACGAAGAUCGUG&CACG-UGUUCUUCUCCUCCAUC
ata-miR164c-3p	TRITD2Av1G222090.1	185	3-3,192-192;5-18,190-177;20-21,176-175	GA-GGAGGAGGGGAGCGAGAG&CACGUGUUCUUCUCCUCCAUC
ata-miR164c-3p	TRITD2Av1G222090.1	56	3-5,63-61;8-18,58-48;20-21,46-45	GGAGGAGGGGGAGAUAGCGGC&CACGUGUUCUUCUCCUCCAUC
ata-miR164c-3p	TRITD2Av1G222090.2	185	3-3,192-192;5-18,190-177;20-21,176-175	GA-GGAGGAGGGGAGCGAGAG&CACGUGUUCUUCUCCUCCAUC
ata-miR164c-3p	TRITD2Av1G222090.2	56	3-5,63-61;8-18,58-48;20-21,46-45	GGAGGAGGGGGAGAUAGCGGC&CACGUGUUCUUCUCCUCCAUC
ata-miR164c-3p	TRITD2Av1G222840.1	136	1-3,144-142;5-18,141-128;20-21,126-125	GGAGGGGGAGGGGAGCG-GUG&CACGUGUUCUUCUCCUCCAUC
ata-miR164c-3p	TRITD2Av1G222840.2	134	1-3,142-140;5-18,139-126;20-21,124-123	GGAGGGGGAGGGGAGCG-GUG&CACGUGUUCUUCUCCUCCAUC
ata-miR164c-3p	TRITD2Av1G222930.1	206	1-4,215-212;6-7,211-210;9-21,207-195	GGUGGAGGAGGAGCUGC-CGUG&CACGUGU-UCUUCUCCUCCAUC
ata-miR164c-3p	TRITD2Av1G222930.2	206	1-4,215-212;6-7,211-210;9-21,207-195	GGUGGAGGAGGAGCUGC-CGUG&CACGUGU-UCUUCUCCUCCAUC
ata-miR164c-3p	TRITD2Av1G224080.1	1305	1-3,1314-1312;5-10,1310-1305;11-13,1303-1301;14-21,1297-1290	GGUGGAGGUCGGGAUGGAACAGGUG&CACGUGUUCU-UCU---CCUCCAUC
ata-miR164c-3p	TRITD2Av1G230510.1	770	1-5,783-779;6-15,774-765;16-20,763-759	CGUGGGCGGGGAAGGACAACGGCGUG&CACGU----GUUCUUCUCC-UCCAUC
ata-miR164c-3p	TRITD2Av1G230510.2	956	1-5,969-965;6-15,960-951;16-20,949-945	CGUGGGCGGGGAAGGACAACGGCGUG&CACGU----GUUCUUCUCC-UCCAUC
ata-miR164c-3p	TRITD2Av1G230510.3	1472	1-5,1485-1481;6-15,1476-1467;16-20,1465-1461	CGUGGGCGGGGAAGGACAACGGCGUG&CACGU----GUUCUUCUCC-UCCAUC
ata-miR164c-3p	TRITD2Av1G234200.2	1493	1-2,1503-1502;3-5,1500-1498;7-18,1496-1485;20-21,1483-1482	GAAGGAGGGGAAGAAGACGAUG&CA-CGUGUUCUUCUCCUCCAUC
ata-miR164c-3p	TRITD2Av1G236730.1	479	1-1,488-488;3-19,486-470	GCUGGAGGAGGAGAACGCGCG&CACGUGUUCUUCUCCUCCAUC
ata-miR164c-3p	TRITD2Av1G239670.1	410	2-9,422-415;10-18,410-402;20-21,401-400	GA-GGAGGAGGAGUACGAGCGCGUC&CACGUGUUC----UUCUCCUCCAUC
ata-miR164c-3p	TRITD2Av1G239750.1	149	1-6,159-154;7-12,152-147;14-18,145-141;20-21,139-138	GGAGGAGGUGAAGGAGUACGUG&CACGUG-UUCUUCUCCUCCAUC
ata-miR164c-3p	TRITD2Av1G245750.2	290	3-16,297-284;18-21,282-279	GGUGAAGGAGAGGGACACGCU&CACGUGUUCUUCUCCUCCAUC
ata-miR164c-3p	TRITD2Av1G245750.3	290	3-16,297-284;18-21,282-279	GGUGAAGGAGAGGGACACGCU&CACGUGUUCUUCUCCUCCAUC
ata-miR164c-3p	TRITD2Av1G260420.1	1039	1-5,1048-1044;7-13,1042-1036;14-18,1033-1029	AGCGGAGGUGAGGAGGAGGCGUG&CACGUGUUCUUCU--CCUCCAUC
ata-miR164c-3p	TRITD2Av1G267500.1	1118	1-2,1128-1127;3-5,1125-1123;7-8,1121-1120;11-21,1117-1107	GGUGGAGGAGAUCGAGACGCUG&CA-CGUGUUCUUCUCCUCCAUC
ata-miR164c-3p	TRITD2Av1G267500.3	1109	1-2,1119-1118;3-5,1116-1114;7-8,1112-1111;11-21,1108-1098	GGUGGAGGAGAUCGAGACGCUG&CA-CGUGUUCUUCUCCUCCAUC
ata-miR164c-3p	TRITD2Av1G267500.5	1109	1-2,1119-1118;3-5,1116-1114;7-8,1112-1111;11-21,1108-1098	GGUGGAGGAGAUCGAGACGCUG&CA-CGUGUUCUUCUCCUCCAUC
ata-miR164c-3p	TRITD2Av1G267500.6	1100	1-2,1110-1109;3-5,1107-1105;7-8,1103-1102;11-21,1099-1089	GGUGGAGGAGAUCGAGACGCUG&CA-CGUGUUCUUCUCCUCCAUC
ata-miR164c-3p	TRITD2Av1G268150.3	470	2-5,477-474;7-18,473-462;20-21,460-459	GGAGGAGGAGAAGAA-GCGUC&CACGUGUUCUUCUCCUCCAUC
ata-miR164c-3p	TRITD2Av1G271140.3	131	4-7,136-133;11-21,130-120	GAUGGAGGAGAUU-GCACAUA&CACGUGUUCUUCUCCUCCAUC
ata-miR164c-3p	TRITD2Av1G273420.1	278	3-5,285-283;7-18,281-270	GGGGGAGGAGGAGAAGAUGGG&CACGUGUUCUUCUCCUCCAUC
ata-miR164c-3p	TRITD2Av1G275800.1	441	3-4,447-446;6-18,445-433;20-21,431-430	GGCGGAGGGGAGGAGC-CGGG&CACGUGUUCUUCUCCUCCAUC
ata-miR164c-3p	TRITD2Av1G276380.1	26	1-6,36-31;8-18,28-18;20-21,16-15	GAAGGAGGAGGAGGUGUACGUG&CACGUG-UUCUUCUCCUCCAUC
ata-miR164c-3p	TRITD2Av1G276380.2	26	1-6,36-31;8-18,28-18;20-21,16-15	GAAGGAGGAGGAGGUGUACGUG&CACGUG-UUCUUCUCCUCCAUC
ata-miR164c-3p	TRITD2Av1G276380.3	26	1-6,36-31;8-18,28-18;20-21,16-15	GAAGGAGGAGGAGGUGUACGUG&CACGUG-UUCUUCUCCUCCAUC
ata-miR164c-3p	TRITD2Av1G276650.3	1172	1-6,1179-1174;9-18,1173-1164	GCAGGAGGAGAGG--CAUGUG&CACGUGUUCUUCUCCUCCAUC
ata-miR164c-3p	TRITD2Av1G279510.1	342	1-2,352-351;3-5,349-347;8-9,344-343;11-21,341-331	GGUGGAGGAGGUGACGACGAUG&CA-CGUGUUCUUCUCCUCCAUC
ata-miR164c-3p	TRITD2Av1G279510.2	330	1-2,340-339;3-5,337-335;8-9,332-331;11-21,329-319	GGUGGAGGAGGUGACGACGAUG&CA-CGUGUUCUUCUCCUCCAUC
ata-miR164c-3p	TRITD2Av1G279510.3	336	1-2,346-345;3-5,343-341;8-9,338-337;11-21,335-325	GGUGGAGGAGGUGACGACGAUG&CA-CGUGUUCUUCUCCUCCAUC
ata-miR164c-3p	TRITD2Av1G279510.4	354	1-2,364-363;3-5,361-359;8-9,356-355;11-21,353-343	GGUGGAGGAGGUGACGACGAUG&CA-CGUGUUCUUCUCCUCCAUC
ata-miR164c-3p	TRITD2Av1G292200.1	227	2-3,235-234;5-18,232-219;20-21,217-216	GGAGGAGGAGGAGGACGAGUC&CACGUGUUCUUCUCCUCCAUC
ata-miR164c-3p	TRITD2Av1G292200.2	227	2-3,235-234;5-18,232-219;20-21,217-216	GGAGGAGGAGGAGGACGAGUC&CACGUGUUCUUCUCCUCCAUC
ata-miR164c-3p	TRITD2Av1G292200.3	227	2-3,235-234;5-18,232-219;20-21,217-216	GGAGGAGGAGGAGGACGAGUC&CACGUGUUCUUCUCCUCCAUC
ata-miR164c-3p	TRITD2Av1G292200.4	179	2-3,187-186;5-18,184-171;20-21,169-168	GGAGGAGGAGGAGGACGAGUC&CACGUGUUCUUCUCCUCCAUC
ata-miR164c-3p	TRITD2Bv1G002890.2	1088	1-3,1097-1095;5-6,1093-1092;8-12,1090-1086;14-21,1084-1077	GAUGGAGGCGGAGGCCGGGUG&CACGUGUUCUUCUCCUCCAUC
ata-miR164c-3p	TRITD2Bv1G003590.6	72	3-6,81-78;7-18,75-64;20-21,62-61	GAAGGAGGAGAGGGGGCCGCGGC&CACGUG--UUCUUCUCCUCCAUC
ata-miR164c-3p	TRITD2Bv1G003590.8	72	3-6,81-78;7-18,75-64;20-21,62-61	GAAGGAGGAGAGGGGGCCGCGGC&CACGUG--UUCUUCUCCUCCAUC
ata-miR164c-3p	TRITD2Bv1G006360.1	347	2-9,356-349;10-18,347-339	GCAGGAGGAGGGUGGGCACGUC&CACGUGUUC-UUCUCCUCCAUC
ata-miR164c-3p	TRITD2Bv1G009180.1	1557	1-5,1575-1571;6-8,1561-1559;11-21,1556-1546	GAUGGAGGAGACAAACAUAAUCGGUACGUG&CACGU---------GUUCUUCUCCUCCAUC
ata-miR164c-3p	TRITD2Bv1G024930.1	485	1-5,496-492;8-9,487-486;11-21,484-474	GGUGGGGGAGGCGACGGAGCGUG&CACGU--GUUCUUCUCCUCCAUC
ata-miR164c-3p	TRITD2Bv1G028060.1	591	1-1,600-600;3-10,598-591;12-18,589-583;20-21,581-580	GGCGGAGGGGCAGGGCGCGCG&CACGUGUUCUUCUCCUCCAUC
ata-miR164c-3p	TRITD2Bv1G030330.1	230	3-5,238-236;6-18,234-222;20-21,220-219	GGAGGAGGAGGAGGACGACGAG&CACGU-GUUCUUCUCCUCCAUC
ata-miR164c-3p	TRITD2Bv1G030330.1	108	3-7,117-113;8-13,110-105;14-21,103-96	GGUGGAGGAAGAGGAUGACGCGGC&CACGUGU--UCUUCU-CCUCCAUC
ata-miR164c-3p	TRITD2Bv1G030330.2	230	3-5,238-236;6-18,234-222;20-21,220-219	GGAGGAGGAGGAGGACGACGAG&CACGU-GUUCUUCUCCUCCAUC
ata-miR164c-3p	TRITD2Bv1G030330.4	230	3-5,238-236;6-18,234-222;20-21,220-219	GGAGGAGGAGGAGGACGACGAG&CACGU-GUUCUUCUCCUCCAUC
ata-miR164c-3p	TRITD2Bv1G039840.2	435	1-3,444-442;5-12,440-433;13-18,431-426	CAAGGAGGAUGAAGAACAAGUG&CACGUGUUCUUC-UCCUCCAUC
ata-miR164c-3p	TRITD2Bv1G041730.1	824	1-5,834-830;8-18,826-816;20-21,814-813	GGAGGAGGAGGAGGUCGGCGUG&CACGU-GUUCUUCUCCUCCAUC
ata-miR164c-3p	TRITD2Bv1G041730.2	824	1-5,834-830;8-18,826-816;20-21,814-813	GGAGGAGGAGGAGGUCGGCGUG&CACGU-GUUCUUCUCCUCCAUC
ata-miR164c-3p	TRITD2Bv1G041730.3	341	1-5,351-347;8-18,343-333;20-21,331-330	GGAGGAGGAGGAGGUCGGCGUG&CACGU-GUUCUUCUCCUCCAUC
ata-miR164c-3p	TRITD2Bv1G045170.2	269	4-5,275-274;7-18,272-261;20-21,259-258	GAAGGAGGGGAAGAAGGCCAA&CACGUGUUCUUCUCCUCCAUC
ata-miR164c-3p	TRITD2Bv1G046530.4	1063	4-18,1069-1055	CGGGGAGGAGGAGGACACAGA&CACGUGUUCUUCUCCUCCAUC
ata-miR164c-3p	TRITD2Bv1G046530.6	1234	4-18,1240-1226	CGGGGAGGAGGAGGACACAGA&CACGUGUUCUUCUCCUCCAUC
ata-miR164c-3p	TRITD2Bv1G048310.1	650	1-2,658-657;4-5,656-655;8-21,652-639	GAUGGAGGAGAGGGCGGC-UG&CACGUGUUCUUCUCCUCCAUC
ata-miR164c-3p	TRITD2Bv1G054020.1	11504	4-17,11510-11497	UGACGAGGAGGAGAGCACAAC&CACGUGUUCUUCUCCUCCAUC
ata-miR164c-3p	TRITD2Bv1G054020.2	11207	4-17,11213-11200	UGACGAGGAGGAGAGCACAAC&CACGUGUUCUUCUCCUCCAUC
ata-miR164c-3p	TRITD2Bv1G054350.1	128	4-10,134-128;11-21,122-112	GAUGGAGGAGAGGGUGAGGACGCCAA&CACGUGUUCU-----UCUCCUCCAUC
ata-miR164c-3p	TRITD2Bv1G056570.1	251	5-9,256-252;12-21,249-240	GAUGGAGGAGCUGAACAACAU&CACGUGUUCUUCUCCUCCAUC
ata-miR164c-3p	TRITD2Bv1G056570.1	62	1-6,72-67;8-8,65-65;9-10,63-62;11-21,58-48	GAUGGGGGAGGCGCGGCACCGCGUG&CACGUGUU-CU---UCUCCUCCAUC
ata-miR164c-3p	TRITD2Bv1G056880.1	98	1-3,107-105;5-18,103-90;20-21,88-87	GGAGGAGGGGGAGGAUGGGUG&CACGUGUUCUUCUCCUCCAUC
ata-miR164c-3p	TRITD2Bv1G059110.2	1427	2-3,1434-1433;5-18,1432-1419;20-21,1417-1416	GAAGGAGGAGAAGAACA-GUC&CACGUGUUCUUCUCCUCCAUC
ata-miR164c-3p	TRITD2Bv1G059110.4	1427	2-3,1434-1433;5-18,1432-1419;20-21,1417-1416	GAAGGAGGAGAAGAACA-GUC&CACGUGUUCUUCUCCUCCAUC
ata-miR164c-3p	TRITD2Bv1G059110.5	1427	2-3,1434-1433;5-18,1432-1419;20-21,1417-1416	GAAGGAGGAGAAGAACA-GUC&CACGUGUUCUUCUCCUCCAUC
ata-miR164c-3p	TRITD2Bv1G059110.6	1427	2-3,1434-1433;5-18,1432-1419;20-21,1417-1416	GAAGGAGGAGAAGAACA-GUC&CACGUGUUCUUCUCCUCCAUC
ata-miR164c-3p	TRITD2Bv1G063120.1	2702	1-5,2713-2709;6-10,2706-2702;11-21,2694-2684	GGUGGAGGAGAAAGGGAAGGGGCUUGCGUG&CACGU--GUUCU-------UCUCCUCCAUC
ata-miR164c-3p	TRITD2Bv1G063120.10	728	1-5,739-735;6-10,732-728;11-21,720-710	GGUGGAGGAGAAAGGGAAGGGGCUUGCGUG&CACGU--GUUCU-------UCUCCUCCAUC
ata-miR164c-3p	TRITD2Bv1G063120.11	707	1-5,718-714;6-10,711-707;11-21,699-689	GGUGGAGGAGAAAGGGAAGGGGCUUGCGUG&CACGU--GUUCU-------UCUCCUCCAUC
ata-miR164c-3p	TRITD2Bv1G063120.3	2603	1-5,2614-2610;6-10,2607-2603;11-21,2595-2585	GGUGGAGGAGAAAGGGAAGGGGCUUGCGUG&CACGU--GUUCU-------UCUCCUCCAUC
ata-miR164c-3p	TRITD2Bv1G063120.6	2345	1-5,2356-2352;6-10,2349-2345;11-21,2337-2327	GGUGGAGGAGAAAGGGAAGGGGCUUGCGUG&CACGU--GUUCU-------UCUCCUCCAUC
ata-miR164c-3p	TRITD2Bv1G063120.7	2117	1-5,2128-2124;6-10,2121-2117;11-21,2109-2099	GGUGGAGGAGAAAGGGAAGGGGCUUGCGUG&CACGU--GUUCU-------UCUCCUCCAUC
ata-miR164c-3p	TRITD2Bv1G063120.9	713	1-5,724-720;6-10,717-713;11-21,705-695	GGUGGAGGAGAAAGGGAAGGGGCUUGCGUG&CACGU--GUUCU-------UCUCCUCCAUC
ata-miR164c-3p	TRITD2Bv1G063260.2	542	3-5,552-550;6-19,546-533	CCUGGAGGAGAAGGACCUCGCGGA&CACGU---GUUCUUCUCCUCCAUC
ata-miR164c-3p	TRITD2Bv1G063310.1	392	3-11,399-391;14-21,388-381	GAUGGGGGCUGAGAACAUGAG&CACGUGUUCUUCUCCUCCAUC
ata-miR164c-3p	TRITD2Bv1G063310.2	392	3-11,399-391;14-21,388-381	GAUGGGGGCUGAGAACAUGAG&CACGUGUUCUUCUCCUCCAUC
ata-miR164c-3p	TRITD2Bv1G066840.1	65	1-2,75-74;3-18,72-57;20-21,55-54	GAAGGAGGAGGAGGACAUGAUG&CA-CGUGUUCUUCUCCUCCAUC
ata-miR164c-3p	TRITD2Bv1G066840.4	770	1-2,780-779;3-18,777-762;20-21,760-759	GAAGGAGGAGGAGGACAUGAUG&CA-CGUGUUCUUCUCCUCCAUC
ata-miR164c-3p	TRITD2Bv1G067520.2	537	3-15,544-532;17-21,527-523	GGUGGCGGCGGGGAAGAGCACGGC&CACGUGUUCUUCUCC---UCCAUC
ata-miR164c-3p	TRITD2Bv1G067520.3	609	3-15,616-604;17-21,599-595	GGUGGCGGCGGGGAAGAGCACGGC&CACGUGUUCUUCUCC---UCCAUC
ata-miR164c-3p	TRITD2Bv1G073490.1	418	3-7,426-422;11-21,417-407	GGUGGGGGAGAUGCCGCGCGGC&CACGUGU-UCUUCUCCUCCAUC
ata-miR164c-3p	TRITD2Bv1G075100.1	230	1-3,240-238;5-5,236-236;7-18,233-222;20-21,220-219	GGAGGAGGAGGAGGAGGAGGUG&CACGU-GUUCUUCUCCUCCAUC
ata-miR164c-3p	TRITD2Bv1G075100.1	233	1-3,243-241;5-5,238-238;7-18,236-225;20-21,223-222	GGAGGAGGAGGAGGAGGUGGUG&CAC-GUGUUCUUCUCCUCCAUC
ata-miR164c-3p	TRITD2Bv1G075720.1	359	1-3,374-372;4-6,370-368;7-18,362-351	GCAGGAGGAGAAGAAGUACUCACAGUG&CAC-GUG-----UUCUUCUCCUCCAUC
ata-miR164c-3p	TRITD2Bv1G084440.1	422	5-5,427-427;7-21,425-411	GAUGGAGGAGGAGGAGGACUU&CACGUGUUCUUCUCCUCCAUC
ata-miR164c-3p	TRITD2Bv1G084440.1	629	1-12,638-627;13-18,620-615;20-21,613-612	GAGGGAGGACACCCUGGAGAGCACGUG&CACGUGUUCUUC------UCCUCCAUC
ata-miR164c-3p	TRITD2Bv1G089260.1	1499	1-3,1509-1507;5-17,1504-1492;18-19,1490-1489	CCUGCGAGGGGAAGGACAGAGUG&CAC-GUGUUCUUCUCCUC-CAUC
ata-miR164c-3p	TRITD2Bv1G091000.4	626	3-5,634-632;6-18,630-618;20-21,616-615	GGAGGAGGAGGAGGAUGACGAG&CACGU-GUUCUUCUCCUCCAUC
ata-miR164c-3p	TRITD2Bv1G095250.1	156	1-2,164-163;4-7,161-158;9-21,157-145	GGUGGAGGAGGAG-GCAUCUG&CACGUGUUCUUCUCCUCCAUC
ata-miR164c-3p	TRITD2Bv1G103090.2	179	1-3,189-187;4-5,185-184;8-20,181-169	CGUGGAGGAGGAGACGGCGGUG&CAC-GUGUUCUUCUCCUCCAUC
ata-miR164c-3p	TRITD2Bv1G108600.1	971	4-8,978-974;9-15,972-966;16-21,964-959	GGUGGAGGGAGGAGAAGCACCAU&CACGUGUU-CUUCUCC-UCCAUC
ata-miR164c-3p	TRITD2Bv1G108600.2	530	4-8,537-533;9-15,531-525;16-21,523-518	GGUGGAGGGAGGAGAAGCACCAU&CACGUGUU-CUUCUCC-UCCAUC
ata-miR164c-3p	TRITD2Bv1G108600.3	971	4-8,978-974;9-15,972-966;16-21,964-959	GGUGGAGGGAGGAGAAGCACCAU&CACGUGUU-CUUCUCC-UCCAUC
ata-miR164c-3p	TRITD2Bv1G108600.4	965	4-8,972-968;9-15,966-960;16-21,958-953	GGUGGAGGGAGGAGAAGCACCAU&CACGUGUU-CUUCUCC-UCCAUC
ata-miR164c-3p	TRITD2Bv1G108600.5	968	4-8,975-971;9-15,969-963;16-21,961-956	GGUGGAGGGAGGAGAAGCACCAU&CACGUGUU-CUUCUCC-UCCAUC
ata-miR164c-3p	TRITD2Bv1G112240.4	114	3-3,121-121;5-13,119-111;14-20,109-103	CGUGGAGGUGGAGGAACAGGGG&CACGUGUUCUUCU-CCUCCAUC
ata-miR164c-3p	TRITD2Bv1G112240.8	114	3-3,121-121;5-13,119-111;14-20,109-103	CGUGGAGGUGGAGGAACAGGGG&CACGUGUUCUUCU-CCUCCAUC
ata-miR164c-3p	TRITD2Bv1G120100.4	527	3-7,533-529;9-12,528-525;14-21,523-516	GGUGGAGGUGGAG-GCGCGGG&CACGUGUUCUUCUCCUCCAUC
ata-miR164c-3p	TRITD2Bv1G121250.1	137	1-3,147-145;5-15,142-132;17-21,130-126	GGUGGCGGAGGAGGACAAGGUG&CAC-GUGUUCUUCUCCUCCAUC
ata-miR164c-3p	TRITD2Bv1G121250.2	137	1-3,147-145;5-15,142-132;17-21,130-126	GGUGGCGGAGGAGGACAAGGUG&CAC-GUGUUCUUCUCCUCCAUC
ata-miR164c-3p	TRITD2Bv1G121700.1	653	3-11,660-652;12-21,648-639	GGUGGAGGAGGUAGAGAGCAUGGA&CACGUGUUCUU---CUCCUCCAUC
ata-miR164c-3p	TRITD2Bv1G121700.2	560	3-11,567-559;12-21,555-546	GGUGGAGGAGGUAGAGAGCAUGGA&CACGUGUUCUU---CUCCUCCAUC
ata-miR164c-3p	TRITD2Bv1G121700.2	587	3-11,594-586;12-21,582-573	GGUGGAGGAGGUAGAGAACAUGCA&CACGUGUUCUU---CUCCUCCAUC
ata-miR164c-3p	TRITD2Bv1G121700.3	659	3-11,666-658;12-21,654-645	GGUGGAGGAGGUAGAGAGCAUGGA&CACGUGUUCUU---CUCCUCCAUC
ata-miR164c-3p	TRITD2Bv1G122870.1	589	1-3,597-595;5-10,594-589;11-18,587-580;20-21,579-578	GA-GGAGGAGAGAGGGCA-GUG&CACGUGUUCU-UCUCCUCCAUC
ata-miR164c-3p	TRITD2Bv1G122870.2	589	1-3,597-595;5-10,594-589;11-18,587-580;20-21,579-578	GA-GGAGGAGAGAGGGCA-GUG&CACGUGUUCU-UCUCCUCCAUC
ata-miR164c-3p	TRITD2Bv1G124220.2	967	1-3,977-975;4-10,973-967;11-16,964-959;18-21,957-954	GAUGAGGGAGAAAAGAGCACAGUG&CAC-GUGUUCU--UCUCCUCCAUC
ata-miR164c-3p	TRITD2Bv1G124220.3	967	1-3,977-975;4-10,973-967;11-16,964-959;18-21,957-954	GAUGAGGGAGAAAAGAGCACAGUG&CAC-GUGUUCU--UCUCCUCCAUC
ata-miR164c-3p	TRITD2Bv1G124220.9	967	1-3,977-975;4-10,973-967;11-16,964-959;18-21,957-954	GAUGAGGGAGAAAAGAGCACAGUG&CAC-GUGUUCU--UCUCCUCCAUC
ata-miR164c-3p	TRITD2Bv1G127030.1	143	5-18,148-135;20-21,134-133	GA-GGAGGAGAAGAGCAAGAU&CACGUGUUCUUCUCCUCCAUC
ata-miR164c-3p	TRITD2Bv1G127030.2	143	5-18,148-135;20-21,134-133	GA-GGAGGAGAAGAGCAAGAU&CACGUGUUCUUCUCCUCCAUC
ata-miR164c-3p	TRITD2Bv1G127030.2	236	3-5,247-245;7-7,243-243;8-21,238-225	GGUGGAGGAGAAGAAGAGAGGCGGC&CACGUGU----UCUUCUCCUCCAUC
ata-miR164c-3p	TRITD2Bv1G127030.3	167	5-18,172-159;20-21,158-157	GA-GGAGGAGAAGAGCAAGAU&CACGUGUUCUUCUCCUCCAUC
ata-miR164c-3p	TRITD2Bv1G132030.2	105	3-5,112-110;7-18,108-97;20-21,95-94	GGAGGAGGAGGAGAGGAUGCU&CACGUGUUCUUCUCCUCCAUC
ata-miR164c-3p	TRITD2Bv1G132030.3	105	3-5,112-110;7-18,108-97;20-21,95-94	GGAGGAGGAGGAGAGGAUGCU&CACGUGUUCUUCUCCUCCAUC
ata-miR164c-3p	TRITD2Bv1G134130.1	983	1-4,993-990;6-13,987-980;15-21,978-972	GGUGGGGAAGAGGAGCUCCGUG&CACG-UGUUCUUCUCCUCCAUC
ata-miR164c-3p	TRITD2Bv1G134130.11	983	1-4,993-990;6-13,987-980;15-21,978-972	GGUGGGGAAGAGGAGCUCCGUG&CACG-UGUUCUUCUCCUCCAUC
ata-miR164c-3p	TRITD2Bv1G134130.12	983	1-4,993-990;6-13,987-980;15-21,978-972	GGUGGGGAAGAGGAGCUCCGUG&CACG-UGUUCUUCUCCUCCAUC
ata-miR164c-3p	TRITD2Bv1G134130.13	983	1-4,993-990;6-13,987-980;15-21,978-972	GGUGGGGAAGAGGAGCUCCGUG&CACG-UGUUCUUCUCCUCCAUC
ata-miR164c-3p	TRITD2Bv1G134130.14	983	1-4,993-990;6-13,987-980;15-21,978-972	GGUGGGGAAGAGGAGCUCCGUG&CACG-UGUUCUUCUCCUCCAUC
ata-miR164c-3p	TRITD2Bv1G134130.15	746	1-4,756-753;6-13,750-743;15-21,741-735	GGUGGGGAAGAGGAGCUCCGUG&CACG-UGUUCUUCUCCUCCAUC
ata-miR164c-3p	TRITD2Bv1G134130.16	983	1-4,993-990;6-13,987-980;15-21,978-972	GGUGGGGAAGAGGAGCUCCGUG&CACG-UGUUCUUCUCCUCCAUC
ata-miR164c-3p	TRITD2Bv1G134130.2	983	1-4,993-990;6-13,987-980;15-21,978-972	GGUGGGGAAGAGGAGCUCCGUG&CACG-UGUUCUUCUCCUCCAUC
ata-miR164c-3p	TRITD2Bv1G134130.6	974	1-4,984-981;6-13,978-971;15-21,969-963	GGUGGGGAAGAGGAGCUCCGUG&CACG-UGUUCUUCUCCUCCAUC
ata-miR164c-3p	TRITD2Bv1G134130.7	980	1-4,990-987;6-13,984-977;15-21,975-969	GGUGGGGAAGAGGAGCUCCGUG&CACG-UGUUCUUCUCCUCCAUC
ata-miR164c-3p	TRITD2Bv1G134130.8	926	1-4,936-933;6-13,930-923;15-21,921-915	GGUGGGGAAGAGGAGCUCCGUG&CACG-UGUUCUUCUCCUCCAUC
ata-miR164c-3p	TRITD2Bv1G134130.9	983	1-4,993-990;6-13,987-980;15-21,978-972	GGUGGGGAAGAGGAGCUCCGUG&CACG-UGUUCUUCUCCUCCAUC
ata-miR164c-3p	TRITD2Bv1G134810.1	566	4-11,572-565;12-21,561-552	GGUGGAGGAGCUCAAGGACAUCUU&CACGUGUUCUU---CUCCUCCAUC
ata-miR164c-3p	TRITD2Bv1G139140.1	1193	1-2,1200-1199;4-7,1198-1195;9-18,1194-1185;20-21,1183-1182	GAGGGAGGAGGAG-ACAC-UG&CACGUGUUCUUCUCCUCCAUC
ata-miR164c-3p	TRITD2Bv1G139140.3	1259	1-2,1266-1265;4-7,1264-1261;9-18,1260-1251;20-21,1249-1248	GAGGGAGGAGGAG-ACAC-UG&CACGUGUUCUUCUCCUCCAUC
ata-miR164c-3p	TRITD2Bv1G147870.1	359	1-5,369-365;7-18,362-351	GCCGGAGGGGAAGGAGAGCGUG&CACGU-GUUCUUCUCCUCCAUC
ata-miR164c-3p	TRITD2Bv1G150600.1	479	4-9,486-481;10-18,479-471;20-21,469-468	GAAGGAGGAGAAGGAGCACAAG&CACGUGUUC-UUCUCCUCCAUC
ata-miR164c-3p	TRITD2Bv1G150600.3	323	4-9,330-325;10-18,323-315;20-21,313-312	GAAGGAGGAGAAGGAGCACAAG&CACGUGUUC-UUCUCCUCCAUC
ata-miR164c-3p	TRITD2Bv1G150730.3	641	1-4,649-646;6-11,645-640;13-21,639-631	GAUGGAGGA-AGGGGC-CGUG&CACGUGUUCUUCUCCUCCAUC
ata-miR164c-3p	TRITD2Bv1G150730.4	740	1-4,748-745;6-11,744-739;13-21,738-730	GAUGGAGGA-AGGGGC-CGUG&CACGUGUUCUUCUCCUCCAUC
ata-miR164c-3p	TRITD2Bv1G153620.12	47	3-5,54-52;8-21,49-36	GGUGGAGGAGGGGGCGGCGGC&CACGUGUUCUUCUCCUCCAUC
ata-miR164c-3p	TRITD2Bv1G157670.1	561	1-4,571-568;6-9,566-563;10-15,561-556;16-21,552-547	GGUGGAGUAGGGGAACGGACUCGUG&CACGUGUUC-UUCUCC---UCCAUC
ata-miR164c-3p	TRITD2Bv1G160450.4	2110	4-10,2116-2110;11-21,2104-2094	GGUGGAGGAGAAGCAAAGAGCAUUAU&CACGUGUUCU-----UCUCCUCCAUC
ata-miR164c-3p	TRITD2Bv1G161150.1	220	3-11,227-219;14-21,217-210	GGUGGAGGU-GGGGACGCGGA&CACGUGUUCUUCUCCUCCAUC
ata-miR164c-3p	TRITD2Bv1G161150.3	361	3-11,368-360;14-21,358-351	GGUGGAGGU-GGGGACGCGGA&CACGUGUUCUUCUCCUCCAUC
ata-miR164c-3p	TRITD2Bv1G161150.4	307	3-11,314-306;14-21,304-297	GGUGGAGGU-GGGGACGCGGA&CACGUGUUCUUCUCCUCCAUC
ata-miR164c-3p	TRITD2Bv1G161150.5	220	3-11,227-219;14-21,217-210	GGUGGAGGU-GGGGACGCGGA&CACGUGUUCUUCUCCUCCAUC
ata-miR164c-3p	TRITD2Bv1G162830.1	344	3-4,352-351;5-15,349-339;16-20,337-333	UAUGGAUGGAGAAGAACAUCGGC&CACG-UGUUCUUCUCC-UCCAUC
ata-miR164c-3p	TRITD2Bv1G163500.1	305	3-11,312-304;12-21,297-288	GGUGGAGGGGCUCGUGGGGAGCGCGGG&CACGUGUUCUU------CUCCUCCAUC
ata-miR164c-3p	TRITD2Bv1G188750.1	59	3-6,66-63;8-18,61-51	CACGGAGGAGGAGGCCGCGGC&CACGUGUUCUUCUCCUCCAUC
ata-miR164c-3p	TRITD2Bv1G198720.1	479	1-1,488-488;3-19,486-470	GCUGGAGGAGGAGAACGCGCG&CACGUGUUCUUCUCCUCCAUC
ata-miR164c-3p	TRITD2Bv1G198720.1	750	3-11,757-749;12-18,747-741;20-21,739-738	GGAGGAGGAGCAAGAACACGAC&CACGUGUUCUU-CUCCUCCAUC
ata-miR164c-3p	TRITD2Bv1G198720.2	378	3-11,385-377;12-18,375-369;20-21,367-366	GGAGGAGGAGCAAGAACACGAC&CACGUGUUCUU-CUCCUCCAUC
ata-miR164c-3p	TRITD2Bv1G201460.3	410	2-9,422-415;10-18,410-402;20-21,401-400	GA-GGAGGAGGAGUACGAGCGCGUC&CACGUGUUC----UUCUCCUCCAUC
ata-miR164c-3p	TRITD2Bv1G207220.1	290	3-16,297-284;18-21,282-279	GGUGAAGGAGAGGGACACGCU&CACGUGUUCUUCUCCUCCAUC
ata-miR164c-3p	TRITD2Bv1G214720.1	23	3-5,31-29;6-9,27-24;11-21,22-12	GAUGGAGGGGAUGAGCUACGGC&CACGU-GUUCUUCUCCUCCAUC
ata-miR164c-3p	TRITD2Bv1G214720.2	23	3-5,31-29;6-9,27-24;11-21,22-12	GAUGGAGGGGAUGAGCUACGGC&CACGU-GUUCUUCUCCUCCAUC
ata-miR164c-3p	TRITD2Bv1G220600.6	1864	3-11,1871-1863;12-18,1860-1854;20-21,1852-1851	GGAGGAGGAGCAGAGGGCGCGCG&CACGUGUUCUU--CUCCUCCAUC
ata-miR164c-3p	TRITD2Bv1G231230.1	1301	2-17,1309-1294;18-20,1292-1290	UGUGCGGGGAGAAGGGCGCGUC&CACGUGUUCUUCUCCUC-CAUC
ata-miR164c-3p	TRITD2Bv1G231230.12	1112	2-17,1120-1105;18-20,1103-1101	UGUGCGGGGAGAAGGGCGCGUC&CACGUGUUCUUCUCCUC-CAUC
ata-miR164c-3p	TRITD2Bv1G231230.13	314	2-17,322-307;18-20,305-303	UGUGCGGGGAGAAGGGCGCGUC&CACGUGUUCUUCUCCUC-CAUC
ata-miR164c-3p	TRITD2Bv1G231230.3	1313	2-17,1321-1306;18-20,1304-1302	UGUGCGGGGAGAAGGGCGCGUC&CACGUGUUCUUCUCCUC-CAUC
ata-miR164c-3p	TRITD2Bv1G231230.4	1301	2-17,1309-1294;18-20,1292-1290	UGUGCGGGGAGAAGGGCGCGUC&CACGUGUUCUUCUCCUC-CAUC
ata-miR164c-3p	TRITD2Bv1G231230.5	1061	2-17,1069-1054;18-20,1052-1050	UGUGCGGGGAGAAGGGCGCGUC&CACGUGUUCUUCUCCUC-CAUC
ata-miR164c-3p	TRITD2Bv1G231230.6	1310	2-17,1318-1303;18-20,1301-1299	UGUGCGGGGAGAAGGGCGCGUC&CACGUGUUCUUCUCCUC-CAUC
ata-miR164c-3p	TRITD2Bv1G234330.5	119	4-7,124-121;11-21,118-108	GAUGGAGGAGAUU-GCACAUA&CACGUGUUCUUCUCCUCCAUC
ata-miR164c-3p	TRITD2Bv1G234330.6	89	4-7,94-91;11-21,88-78	GAUGGAGGAGAUU-GCACAUA&CACGUGUUCUUCUCCUCCAUC
ata-miR164c-3p	TRITD2Bv1G235690.1	941	1-4,949-946;6-11,945-940;13-19,938-932	GCUGGAGGACGAGAGC-CGUG&CACGUGUUCUUCUCCUCCAUC
ata-miR164c-3p	TRITD2Bv1G236750.1	278	3-5,285-283;7-18,281-270	GGGGGAGGAGGGGAAGAUGGG&CACGUGUUCUUCUCCUCCAUC
ata-miR164c-3p	TRITD2Bv1G237430.1	1382	1-7,1389-1383;11-19,1381-1373;21-21,1371-1371	GUUGGGGGAGAC--GCACGUG&CACGUGUUCUUCUCCUCCAUC
ata-miR164c-3p	TRITD2Bv1G240330.3	20	1-6,30-25;8-18,22-12;20-21,10-9	GAAGGGGGAGGAGGUGUACGUG&CACGUG-UUCUUCUCCUCCAUC
ata-miR164c-3p	TRITD2Bv1G243950.1	1139	3-9,1149-1143;11-21,1138-1128	GAUGGGGGAGGUGCUGGACAUGGU&CACGUGUUC---UUCUCCUCCAUC
ata-miR164c-3p	TRITD2Bv1G243950.2	1247	3-9,1257-1251;11-21,1246-1236	GAUGGGGGAGGUGCUGGACAUGGU&CACGUGUUC---UUCUCCUCCAUC
ata-miR164c-3p	TRITD2Bv1G244140.1	206	1-4,214-211;6-15,210-201;17-18,199-198;20-21,196-195	GAAGGCGGAGGAGGAC-CGUG&CACGUGUUCUUCUCCUCCAUC
ata-miR164c-3p	TRITD2Bv1G244690.1	336	1-2,346-345;3-5,343-341;8-9,338-337;11-21,335-325	GGUGGAGGAGGUGACGACGAUG&CA-CGUGUUCUUCUCCUCCAUC
ata-miR164c-3p	TRITD2Bv1G246180.1	560	1-3,569-567;5-11,565-559;13-19,557-551	CCUGGAGGACGAGGACGAGUG&CACGUGUUCUUCUCCUCCAUC
ata-miR164c-3p	TRITD2Bv1G248400.1	233	2-5,242-239;7-18,236-225	CAAGGAGGAGAAGAAGGACGUC&CACGU-GUUCUUCUCCUCCAUC
ata-miR164c-3p	TRITD2Bv1G255760.1	131	1-6,140-135;8-18,133-123;20-21,121-120	GGAGGAGGGGGAGGCCAUGUG&CACGUGUUCUUCUCCUCCAUC
ata-miR164c-3p	TRITD2Bv1G257050.2	335	4-16,341-329;17-21,325-321	GAUGGGCCGGGAGGAGGGCGCCCU&CACGUGUUCUUCUCCU---CCAUC
ata-miR164c-3p	TRITD2Bv1G257100.3	191	1-2,201-200;3-6,198-195;9-12,192-189;14-21,187-180	GAUGGAGGCGGAGUCCGCGCUG&CA-CGUGUUCUUCUCCUCCAUC
ata-miR164c-3p	TRITD2Bv1G261900.1	236	3-5,244-242;6-18,240-228;20-21,226-225	GGAGGAGGAGGAGGACGACGAG&CACGU-GUUCUUCUCCUCCAUC
ata-miR164c-3p	TRITD2Bv1G261900.2	236	3-5,244-242;6-18,240-228;20-21,226-225	GGAGGAGGAGGAGGACGACGAG&CACGU-GUUCUUCUCCUCCAUC
ata-miR164c-3p	TRITD2Bv1G261900.3	236	3-5,244-242;6-18,240-228;20-21,226-225	GGAGGAGGAGGAGGACGACGAG&CACGU-GUUCUUCUCCUCCAUC
ata-miR164c-3p	TRITD2Bv1G261900.4	236	3-5,244-242;6-18,240-228;20-21,226-225	GGAGGAGGAGGAGGACGACGAG&CACGU-GUUCUUCUCCUCCAUC
ata-miR164c-3p	TRITD2Bv1G261900.5	236	3-5,244-242;6-18,240-228;20-21,226-225	GGAGGAGGAGGAGGACGACGAG&CACGU-GUUCUUCUCCUCCAUC
ata-miR164c-3p	TRITD2Bv1G263980.3	1103	3-6,1111-1108;7-18,1106-1095;20-21,1093-1092	GGAGGAGGAGGAGGAGUACGGC&CACGUG-UUCUUCUCCUCCAUC
ata-miR164c-3p	TRITD3Av1G001320.2	1682	3-15,1689-1677;17-18,1675-1674	CACGGCGGAGGAGAGCACGCU&CACGUGUUCUUCUCCUCCAUC
ata-miR164c-3p	TRITD3Av1G001320.3	1568	3-15,1575-1563;17-18,1561-1560	CACGGCGGAGGAGAGCACGCU&CACGUGUUCUUCUCCUCCAUC
ata-miR164c-3p	TRITD3Av1G001650.4	602	3-8,609-604;10-12,602-600;14-21,598-591	GGUGGAGGUGAAUGGCACGGU&CACGUGUUCUUCUCCUCCAUC
ata-miR164c-3p	TRITD3Av1G009930.1	377	1-2,387-386;3-4,384-383;7-21,380-366	GGUGGAGGAGGAGAAGCUGCUG&CA-CGUGUUCUUCUCCUCCAUC
ata-miR164c-3p	TRITD3Av1G021030.1	258	3-5,265-263;7-18,261-250	GCCGGAGGAGGAGAGGACGCC&CACGUGUUCUUCUCCUCCAUC
ata-miR164c-3p	TRITD3Av1G026310.7	987	1-3,996-994;5-7,992-990;9-10,988-987;11-19,985-977	GCUGGAGGAGAUGGUGCAGGUG&CACGUGUUCU-UCUCCUCCAUC
ata-miR164c-3p	TRITD3Av1G036610.2	536	5-18,541-528;20-21,526-525	GGAGGAGGAGGAGGACAAACA&CACGUGUUCUUCUCCUCCAUC
ata-miR164c-3p	TRITD3Av1G038000.1	909	3-3,916-916;5-5,914-914;7-12,912-907;13-21,905-897	GGUGGAGGAGGAAGAAGAGGAA&CACGUGUUCUUC-UCCUCCAUC
ata-miR164c-3p	TRITD3Av1G038000.2	444	3-3,451-451;5-5,449-449;7-12,447-442;13-21,440-432	GGUGGAGGAGGAAGAAGAGGAA&CACGUGUUCUUC-UCCUCCAUC
ata-miR164c-3p	TRITD3Av1G039120.2	323	3-3,330-330;5-18,328-315;20-21,313-312	GGAGGAGGAGGAGGACGAGGU&CACGUGUUCUUCUCCUCCAUC
ata-miR164c-3p	TRITD3Av1G047590.2	276	1-4,286-283;6-8,282-280;9-18,277-268	CAAGGAGGAGGAGGUGAC-CGUG&CACGUGUU--CUUCUCCUCCAUC
ata-miR164c-3p	TRITD3Av1G047590.3	276	1-4,286-283;6-8,282-280;9-18,277-268	CAAGGAGGAGGAGGUGAC-CGUG&CACGUGUU--CUUCUCCUCCAUC
ata-miR164c-3p	TRITD3Av1G047590.4	228	1-4,238-235;6-8,234-232;9-18,229-220	CAAGGAGGAGGAGGUGAC-CGUG&CACGUGUU--CUUCUCCUCCAUC
ata-miR164c-3p	TRITD3Av1G047590.5	276	1-4,286-283;6-8,282-280;9-18,277-268	CAAGGAGGAGGAGGUGAC-CGUG&CACGUGUU--CUUCUCCUCCAUC
ata-miR164c-3p	TRITD3Av1G047590.6	276	1-4,286-283;6-8,282-280;9-18,277-268	CAAGGAGGAGGAGGUGAC-CGUG&CACGUGUU--CUUCUCCUCCAUC
ata-miR164c-3p	TRITD3Av1G047590.8	570	1-4,580-577;6-8,576-574;9-18,571-562	CAAGGAGGAGGAGGUGAC-CGUG&CACGUGUU--CUUCUCCUCCAUC
ata-miR164c-3p	TRITD3Av1G051620.1	983	2-8,991-985;10-18,983-975;20-21,974-973	GA-GGAGGAGGACGGCGCGUC&CACGUGUUCUUCUCCUCCAUC
ata-miR164c-3p	TRITD3Av1G059540.1	416	3-5,424-422;7-18,419-408;20-21,407-406	GA-GGAGGAGAAGGAGAGCGGC&CACGU-GUUCUUCUCCUCCAUC
ata-miR164c-3p	TRITD3Av1G061680.1	632	3-15,639-627;16-21,619-614	GGUGGAAGGGGAAGGGGAAGGACAUGGA&CACGUGUUCUUCUCC-------UCCAUC
ata-miR164c-3p	TRITD3Av1G063750.1	743	3-5,752-750;7-7,748-748;8-21,745-732	GAUGGAGGGGAAGAUCAGACGGA&CACGUGU--UCUUCUCCUCCAUC
ata-miR164c-3p	TRITD3Av1G076970.1	1832	4-15,1838-1827;17-21,1825-1821	GGUGGUGGAGAAGAACGCAGG&CACGUGUUCUUCUCCUCCAUC
ata-miR164c-3p	TRITD3Av1G079570.3	1485	1-2,1497-1496;3-7,1494-1490;8-12,1487-1483;13-21,1481-1473	GAUGGAGGAGGAAGAUGAUGCGAUG&CA-CGUGU--UCUUC-UCCUCCAUC
ata-miR164c-3p	TRITD3Av1G079570.4	1488	1-2,1500-1499;3-7,1497-1493;8-12,1490-1486;13-21,1484-1476	GAUGGAGGAGGAAGAUGAUGCGAUG&CA-CGUGU--UCUUC-UCCUCCAUC
ata-miR164c-3p	TRITD3Av1G085480.2	42	1-3,51-49;5-12,47-40;13-17,38-34;18-21,29-26	GGUGCCCAGAGGAGGAGGAGCGGGUG&CACGUGUUCUUC-UCCUC----CAUC
ata-miR164c-3p	TRITD3Av1G085480.5	42	1-3,51-49;5-12,47-40;13-17,38-34;18-21,29-26	GGUGCCCAGAGGAGGAGGAGCGGGUG&CACGUGUUCUUC-UCCUC----CAUC
ata-miR164c-3p	TRITD3Av1G137840.16	299	3-5,307-305;7-9,303-301;10-20,299-289	AGUGGAGGAGGACGAGGACGAG&CACGUGUUC-UUCUCCUCCAUC
ata-miR164c-3p	TRITD3Av1G137840.6	134	3-5,142-140;7-9,138-136;10-20,134-124	AGUGGAGGAGGACGAGGACGAG&CACGUGUUC-UUCUCCUCCAUC
ata-miR164c-3p	TRITD3Av1G137840.9	299	3-5,307-305;7-9,303-301;10-20,299-289	AGUGGAGGAGGACGAGGACGAG&CACGUGUUC-UUCUCCUCCAUC
ata-miR164c-3p	TRITD3Av1G140110.6	1218	1-4,1227-1224;7-12,1221-1216;13-18,1214-1209	UGGGGAGGAUGAAGAAGCCGUG&CACGUGUUCUUC-UCCUCCAUC
ata-miR164c-3p	TRITD3Av1G166790.11	2694	1-10,2703-2694;11-16,2686-2681;17-21,2677-2673	GGUGGCAAAGGAGAAACUGGAGGAACGCGUG&CACGUGUUCU-------UCUCCU---CCAUC
ata-miR164c-3p	TRITD3Av1G166790.26	228	1-10,237-228;11-16,220-215;17-21,211-207	GGUGGCAAAGGAGAAACUGGAGGAACGCGUG&CACGUGUUCU-------UCUCCU---CCAUC
ata-miR164c-3p	TRITD3Av1G168770.4	38	3-5,45-43;7-18,41-30	GUCGGAGGAGGAGGAGGCGCU&CACGUGUUCUUCUCCUCCAUC
ata-miR164c-3p	TRITD3Av1G172920.1	89	3-5,96-94;7-18,92-81;20-21,80-79	GA-GGAGGAGAGGGAGGCGCA&CACGUGUUCUUCUCCUCCAUC
ata-miR164c-3p	TRITD3Av1G172920.2	71	3-5,78-76;7-18,74-63;20-21,62-61	GA-GGAGGAGAGGGAGGCGCA&CACGUGUUCUUCUCCUCCAUC
ata-miR164c-3p	TRITD3Av1G172920.3	71	3-5,78-76;7-18,74-63;20-21,62-61	GA-GGAGGAGAGGGAGGCGCA&CACGUGUUCUUCUCCUCCAUC
ata-miR164c-3p	TRITD3Av1G172920.5	71	3-5,78-76;7-18,74-63;20-21,62-61	GA-GGAGGAGAGGGAGGCGCA&CACGUGUUCUUCUCCUCCAUC
ata-miR164c-3p	TRITD3Av1G174000.1	983	3-16,990-977;17-18,973-972	CAAGGCGCAGGAGAAGAACGCGGA&CACGUGUUCUUCUCCU---CCAUC
ata-miR164c-3p	TRITD3Av1G174000.2	956	3-16,963-950;17-18,946-945	CAAGGCGCAGGAGAAGAACGCGGA&CACGUGUUCUUCUCCU---CCAUC
ata-miR164c-3p	TRITD3Av1G174000.3	836	3-16,843-830;17-18,826-825	CAAGGCGCAGGAGAAGAACGCGGA&CACGUGUUCUUCUCCU---CCAUC
ata-miR164c-3p	TRITD3Av1G177370.1	278	3-15,285-273;16-21,266-261	GAUGGACGAGCUGGAGGAGGACGCGAG&CACGUGUUCUUCUCC------UCCAUC
ata-miR164c-3p	TRITD3Av1G182700.4	103	3-18,110-95;20-21,93-92	GGAGGAGGAGGAGGACGCGGG&CACGUGUUCUUCUCCUCCAUC
ata-miR164c-3p	TRITD3Av1G184270.2	1238	1-3,1247-1245;5-6,1243-1242;8-21,1240-1227	GGUGGAGGAGAAGGUCAGGUG&CACGUGUUCUUCUCCUCCAUC
ata-miR164c-3p	TRITD3Av1G184410.1	818	1-4,827-824;7-18,821-810	CAAGGGGGAGAAGAAGUCGUG&CACGUGUUCUUCUCCUCCAUC
ata-miR164c-3p	TRITD3Av1G184410.2	548	1-4,557-554;7-18,551-540	CAAGGGGGAGAAGAAGUCGUG&CACGUGUUCUUCUCCUCCAUC
ata-miR164c-3p	TRITD3Av1G185730.1	209	3-5,217-215;6-18,213-201;20-21,199-198	GGAGGAGGAGGAGGACGGCGCC&CACGU-GUUCUUCUCCUCCAUC
ata-miR164c-3p	TRITD3Av1G193390.7	1680	1-5,1689-1685;8-13,1682-1677;14-19,1675-1670	UCUGGAGGAAGAAGAUGACGUG&CACGUGUUCUUCU-CCUCCAUC
ata-miR164c-3p	TRITD3Av1G203350.1	128	1-3,138-136;5-6,133-132;8-12,130-126;14-21,124-117	GGUGGAGGUGAAGAUCAGGGUG&CAC-GUGUUCUUCUCCUCCAUC
ata-miR164c-3p	TRITD3Av1G205700.1	545	1-2,558-557;4-7,555-552;8-21,547-534	GGUGGAGGAGGAGAAGGAACGCCUG&CACGUGU----UCUUCUCCUCCAUC
ata-miR164c-3p	TRITD3Av1G205700.2	650	1-2,663-662;4-7,660-657;8-21,652-639	GGUGGAGGAGGAGAAGGAACGCCUG&CACGUGU----UCUUCUCCUCCAUC
ata-miR164c-3p	TRITD3Av1G206720.1	167	3-8,175-170;9-18,168-159;20-21,157-156	GGAGGAGGAGGAGCGGCACGGA&CACGUGUU-CUUCUCCUCCAUC
ata-miR164c-3p	TRITD3Av1G206980.1	375	3-6,382-379;9-10,376-375;11-21,373-363	GGUGGAGGAGAUGGUCCGCGAG&CACGUGUUCU-UCUCCUCCAUC
ata-miR164c-3p	TRITD3Av1G206980.3	303	3-6,310-307;9-10,304-303;11-21,301-291	GGUGGAGGAGAUGGUCCGCGAG&CACGUGUUCU-UCUCCUCCAUC
ata-miR164c-3p	TRITD3Av1G206980.4	321	3-6,328-325;9-10,322-321;11-21,319-309	GGUGGAGGAGAUGGUCCGCGAG&CACGUGUUCU-UCUCCUCCAUC
ata-miR164c-3p	TRITD3Av1G212310.1	146	1-3,156-154;5-5,152-152;7-18,149-138;20-21,136-135	GGAGGAGGAGAAGAAGAAGGUG&CACGU-GUUCUUCUCCUCCAUC
ata-miR164c-3p	TRITD3Av1G212310.2	146	1-3,156-154;5-5,152-152;7-18,149-138;20-21,136-135	GGAGGAGGAGAAGAAGAAGGUG&CACGU-GUUCUUCUCCUCCAUC
ata-miR164c-3p	TRITD3Av1G215040.1	299	3-5,306-304;7-18,302-291;20-21,289-288	GAAGGAGGAGGAGAAGGCGCG&CACGUGUUCUUCUCCUCCAUC
ata-miR164c-3p	TRITD3Av1G215040.2	194	3-5,201-199;7-18,197-186;20-21,184-183	GAAGGAGGAGGAGAAGGCGCG&CACGUGUUCUUCUCCUCCAUC
ata-miR164c-3p	TRITD3Av1G216210.2	47	1-6,54-49;9-18,48-39	CGCGGAGGGGAAG--CGCGUG&CACGUGUUCUUCUCCUCCAUC
ata-miR164c-3p	TRITD3Av1G219970.1	665	3-5,672-670;7-18,668-657;20-21,656-655	GA-GGAGGAGAAGGAGGCGAG&CACGUGUUCUUCUCCUCCAUC
ata-miR164c-3p	TRITD3Av1G222450.1	1079	3-7,1089-1085;8-12,1081-1077;14-21,1075-1068	GGUGGAGGCGAAGAUGGACACGGA&CACGUGU---UCUUCUCCUCCAUC
ata-miR164c-3p	TRITD3Av1G224030.1	24	3-10,31-24;11-18,22-15;20-21,13-12	GGCGGAGGAGGCGGAGCACGAG&CACGUGUUCU-UCUCCUCCAUC
ata-miR164c-3p	TRITD3Av1G225750.3	33	1-3,42-40;5-5,38-38;7-18,36-25;20-21,23-22	GGAGGAGGAGGAGGGGAGGUG&CACGUGUUCUUCUCCUCCAUC
ata-miR164c-3p	TRITD3Av1G228040.16	74	1-4,81-78;6-6,77-77;9-21,75-63	GGUGGAGGAGGAGC-C-CGUG&CACGUGUUCUUCUCCUCCAUC
ata-miR164c-3p	TRITD3Av1G228040.23	74	1-4,81-78;6-6,77-77;9-21,75-63	GGUGGAGGAGGAGC-C-CGUG&CACGUGUUCUUCUCCUCCAUC
ata-miR164c-3p	TRITD3Av1G228040.27	74	1-4,81-78;6-6,77-77;9-21,75-63	GGUGGAGGAGGAGC-C-CGUG&CACGUGUUCUUCUCCUCCAUC
ata-miR164c-3p	TRITD3Av1G228040.4	74	1-4,81-78;6-6,77-77;9-21,75-63	GGUGGAGGAGGAGC-C-CGUG&CACGUGUUCUUCUCCUCCAUC
ata-miR164c-3p	TRITD3Av1G232400.3	196	3-3,203-203;5-15,201-191;17-21,190-186	GGUGG-GGAGGAGGACGAGGA&CACGUGUUCUUCUCCUCCAUC
ata-miR164c-3p	TRITD3Av1G232400.4	196	3-3,203-203;5-15,201-191;17-21,190-186	GGUGG-GGAGGAGGACGAGGA&CACGUGUUCUUCUCCUCCAUC
ata-miR164c-3p	TRITD3Av1G232410.1	166	3-3,173-173;5-15,171-161;17-21,160-156	GGUGG-GGAGGAGGACGAGGA&CACGUGUUCUUCUCCUCCAUC
ata-miR164c-3p	TRITD3Av1G232410.3	166	3-3,173-173;5-15,171-161;17-21,160-156	GGUGG-GGAGGAGGACGAGGA&CACGUGUUCUUCUCCUCCAUC
ata-miR164c-3p	TRITD3Av1G232700.2	1571	4-5,1577-1576;7-11,1574-1570;12-21,1566-1557	GAUGGAGGAGUUUGAGAAGGCCCU&CACGUGUUCUU---CUCCUCCAUC
ata-miR164c-3p	TRITD3Av1G240230.1	224	3-3,231-231;5-18,229-216;20-21,214-213	GAAGGGGGAGGAGGACGAGAA&CACGUGUUCUUCUCCUCCAUC
ata-miR164c-3p	TRITD3Av1G240230.2	185	3-3,192-192;5-18,190-177;20-21,175-174	GAAGGGGGAGGAGGACGAGAA&CACGUGUUCUUCUCCUCCAUC
ata-miR164c-3p	TRITD3Av1G241530.1	333	1-3,342-340;6-12,337-331;13-18,329-324;20-21,322-321	GGAGGAGGAGGAGGAGCCGGUG&CACGUGUUCUUC-UCCUCCAUC
ata-miR164c-3p	TRITD3Av1G241540.1	2636	4-20,2642-2626	CGUGGAGGAGGAGAAUGCUCC&CACGUGUUCUUCUCCUCCAUC
ata-miR164c-3p	TRITD3Av1G241540.2	2798	4-20,2804-2788	CGUGGAGGAGGAGAAUGCUCC&CACGUGUUCUUCUCCUCCAUC
ata-miR164c-3p	TRITD3Av1G244120.1	1319	1-11,1328-1318;12-16,1308-1304;17-21,1302-1298	GGUGGAAGGAGGCGGUGGCGGAGGACAUGUG&CACGUGUUCUU---------CUCCU-CCAUC
ata-miR164c-3p	TRITD3Av1G244120.2	1367	1-11,1376-1366;12-16,1356-1352;17-21,1350-1346	GGUGGAAGGAGGCGGUGGCGGAGGACAUGUG&CACGUGUUCUU---------CUCCU-CCAUC
ata-miR164c-3p	TRITD3Av1G245260.9	530	3-16,537-524;17-18,522-521	AAGGGAAGGGGAAGGGCGCGAG&CACGUGUUCUUCUCCU-CCAUC
ata-miR164c-3p	TRITD3Av1G248760.1	395	1-4,404-401;6-17,399-388	AGACGAGGAGAGGAACCCGUG&CACGUGUUCUUCUCCUCCAUC
ata-miR164c-3p	TRITD3Av1G248760.10	395	1-4,404-401;6-17,399-388	AGACGAGGAGAGGAACCCGUG&CACGUGUUCUUCUCCUCCAUC
ata-miR164c-3p	TRITD3Av1G248760.3	395	1-4,404-401;6-17,399-388	AGACGAGGAGAGGAACCCGUG&CACGUGUUCUUCUCCUCCAUC
ata-miR164c-3p	TRITD3Av1G248760.5	395	1-4,404-401;6-17,399-388	AGACGAGGAGAGGAACCCGUG&CACGUGUUCUUCUCCUCCAUC
ata-miR164c-3p	TRITD3Av1G248760.7	391	1-4,400-397;6-17,395-384	UCACGAGGAGAGGAACCCGUG&CACGUGUUCUUCUCCUCCAUC
ata-miR164c-3p	TRITD3Av1G248760.9	393	1-4,402-399;6-17,397-386	ACACGAGGAGAGGAACCCGUG&CACGUGUUCUUCUCCUCCAUC
ata-miR164c-3p	TRITD3Av1G249780.1	368	3-5,376-374;6-21,372-357	GGUGGAGGAGGAGGACGACGAG&CACGU-GUUCUUCUCCUCCAUC
ata-miR164c-3p	TRITD3Av1G249780.1	620	1-3,630-628;5-8,626-623;9-18,621-612;20-21,611-610	GA-GGAGGAGGAGCGGCAGGUG&CACGUGUU-CUUCUCCUCCAUC
ata-miR164c-3p	TRITD3Av1G249780.2	533	1-3,543-541;5-8,539-536;9-18,534-525;20-21,524-523	GA-GGAGGAGGAGCGGCAGGUG&CACGUGUU-CUUCUCCUCCAUC
ata-miR164c-3p	TRITD3Av1G265300.1	818	3-15,825-813;16-21,806-801	GGUGGGCCACGUGGGGAAGGGCACGCC&CACGUGUUCUUCUCC------UCCAUC
ata-miR164c-3p	TRITD3Av1G265300.2	851	3-15,858-846;16-21,839-834	GGUGGGCCACGUGGGGAAGGGCACGCC&CACGUGUUCUUCUCC------UCCAUC
ata-miR164c-3p	TRITD3Av1G266950.1	153	2-3,161-160;5-10,158-153;11-18,151-144;20-21,142-141	GGAGGAGGAGAUGGAGCGGGUC&CACGUGUUCU-UCUCCUCCAUC
ata-miR164c-3p	TRITD3Av1G272740.11	4229	5-18,4234-4221	UAAGGAGGAGAGGAACAAAAU&CACGUGUUCUUCUCCUCCAUC
ata-miR164c-3p	TRITD3Av1G272740.13	3074	5-18,3079-3066	UAAGGAGGAGAGGAACAAAAU&CACGUGUUCUUCUCCUCCAUC
ata-miR164c-3p	TRITD3Av1G272740.9	4649	5-18,4654-4641	UAAGGAGGAGAGGAACAAAAU&CACGUGUUCUUCUCCUCCAUC
ata-miR164c-3p	TRITD3Av1G276470.1	296	3-9,303-297;11-19,295-287	GUUGGAGGAGACGAGCAUGGU&CACGUGUUCUUCUCCUCCAUC
ata-miR164c-3p	TRITD3Av1G280920.2	62	3-6,69-66;8-18,64-54;20-21,52-51	GGAGGAGGGGGAGAUCGCGGA&CACGUGUUCUUCUCCUCCAUC
ata-miR164c-3p	TRITD3Av1G287150.7	2499	1-13,2508-2496;14-21,2488-2481	GAUGGGGGCCGUGCCGGGGGAGUGCGUG&CACGUGUUCUUCU-------CCUCCAUC
ata-miR164c-3p	TRITD3Av1G287150.8	2325	1-13,2334-2322;14-21,2314-2307	GAUGGGGGCCGUGCCGGGGGAGUGCGUG&CACGUGUUCUUCU-------CCUCCAUC
ata-miR164c-3p	TRITD3Av1G287390.1	1172	2-12,1180-1170;14-18,1168-1164;20-21,1163-1162	GA-GGAGGCGGAGAACAUGUU&CACGUGUUCUUCUCCUCCAUC
ata-miR164c-3p	TRITD3Av1G287390.1	1265	3-9,1272-1266;11-19,1264-1256	CCUGGAGGAGAUGGGCAUGGG&CACGUGUUCUUCUCCUCCAUC
ata-miR164c-3p	TRITD3Av1G287390.2	1160	2-12,1168-1158;14-18,1156-1152;20-21,1151-1150	GA-GGAGGCGGAGAACAUGUU&CACGUGUUCUUCUCCUCCAUC
ata-miR164c-3p	TRITD3Av1G287390.2	1253	3-9,1260-1254;11-19,1252-1244	CCUGGAGGAGAUGGGCAUGGG&CACGUGUUCUUCUCCUCCAUC
ata-miR164c-3p	TRITD3Av1G287390.3	1172	2-12,1180-1170;14-18,1168-1164;20-21,1163-1162	GA-GGAGGCGGAGAACAUGUU&CACGUGUUCUUCUCCUCCAUC
ata-miR164c-3p	TRITD3Av1G287390.3	1265	3-9,1272-1266;11-19,1264-1256	CCUGGAGGAGAUGGGCAUGGG&CACGUGUUCUUCUCCUCCAUC
ata-miR164c-3p	TRITD3Av1G287390.5	1055	2-12,1063-1053;14-18,1051-1047;20-21,1046-1045	GA-GGAGGCGGAGAACAUGUU&CACGUGUUCUUCUCCUCCAUC
ata-miR164c-3p	TRITD3Av1G287400.1	1256	4-9,1262-1257;12-21,1254-1245	GAUGGGGGGGCUGAGCGCCCG&CACGUGUUCUUCUCCUCCAUC
ata-miR164c-3p	TRITD3Av1G287400.2	1256	4-9,1262-1257;12-21,1254-1245	GAUGGGGGGGCUGAGCGCCCG&CACGUGUUCUUCUCCUCCAUC
ata-miR164c-3p	TRITD3Av1G287480.3	167	3-5,175-173;6-18,171-159;20-21,157-156	GACGGAGGAGAAGGGCGGCGGG&CACGU-GUUCUUCUCCUCCAUC
ata-miR164c-3p	TRITD3Bv1G000190.1	338	1-3,348-346;4-5,344-343;7-18,341-330	ACAGGAGGAGGAGGAGGCGGUG&CAC-GUGUUCUUCUCCUCCAUC
ata-miR164c-3p	TRITD3Bv1G001010.2	1427	1-3,1437-1435;5-7,1433-1431;8-17,1429-1420;18-21,1416-1413	GAUGUACGGGGAGAAGACGCAGGUG&CACGUGU-UCUUCUCCUC---CAUC
ata-miR164c-3p	TRITD3Bv1G008200.1	776	2-10,784-776;11-18,772-765;20-21,763-762	GGCGGGGGAGAACAAGGGCGCGUC&CACGUGUUCU---UCUCCUCCAUC
ata-miR164c-3p	TRITD3Bv1G010700.1	209	3-7,217-213;8-19,211-200	CCUGGAGGAGGAGAUAUGCGCC&CACGUGU-UCUUCUCCUCCAUC
ata-miR164c-3p	TRITD3Bv1G010700.2	209	3-7,217-213;8-19,211-200	CCUGGAGGAGGAGAUAUGCGCC&CACGUGU-UCUUCUCCUCCAUC
ata-miR164c-3p	TRITD3Bv1G012290.3	137	1-5,146-142;7-12,140-135;14-18,133-129;20-21,127-126	GGCGGAGGCGAGGGAGGCGUG&CACGUGUUCUUCUCCUCCAUC
ata-miR164c-3p	TRITD3Bv1G024920.2	258	3-8,267-262;9-18,259-250	GCCGGAGGAGGAGCGGACGCGGA&CACGUGUU--CUUCUCCUCCAUC
ata-miR164c-3p	TRITD3Bv1G027410.1	695	3-7,703-699;8-11,697-694;12-21,687-678	GGUGGAGGAGUUCUGCGAGAGGCACGGG&CACGUGU-UCUU------CUCCUCCAUC
ata-miR164c-3p	TRITD3Bv1G027410.2	755	3-7,763-759;8-11,757-754;12-21,747-738	GGUGGAGGAGUUCUGCGAGAGGCACGGG&CACGUGU-UCUU------CUCCUCCAUC
ata-miR164c-3p	TRITD3Bv1G027410.3	251	3-7,259-255;8-11,253-250;12-21,243-234	GGUGGAGGAGUUCUGCGAGAGGCACGGG&CACGUGU-UCUU------CUCCUCCAUC
ata-miR164c-3p	TRITD3Bv1G030180.3	1242	1-3,1251-1249;5-7,1247-1245;9-10,1243-1242;11-19,1240-1232	GCUGGAGGAGAUGGUGCAGGUG&CACGUGUUCU-UCUCCUCCAUC
ata-miR164c-3p	TRITD3Bv1G037780.1	691	3-16,698-685;17-21,683-679	GGUGGAAGGAGAAGGACAUGAG&CACGUGUUCUUCUCCU-CCAUC
ata-miR164c-3p	TRITD3Bv1G037780.3	719	3-16,726-713;17-21,711-707	GGUGGAAGGAGAAGGACAUGAG&CACGUGUUCUUCUCCU-CCAUC
ata-miR164c-3p	TRITD3Bv1G043500.1	853	1-4,863-860;5-15,858-848;16-18,845-843;20-21,841-840	GAAGGAUGGGAGGAGAACACCGUG&CACG-UGUUCUUCUCC--UCCAUC
ata-miR164c-3p	TRITD3Bv1G043500.2	784	1-4,794-791;5-15,789-779;16-18,776-774;20-21,772-771	GAAGGAUGGGAGGAGAACACCGUG&CACG-UGUUCUUCUCC--UCCAUC
ata-miR164c-3p	TRITD3Bv1G044270.1	784	1-10,793-784;14-21,782-775	GAUGGGGGU--GGAAUGCGUG&CACGUGUUCUUCUCCUCCAUC
ata-miR164c-3p	TRITD3Bv1G044270.2	784	1-10,793-784;14-21,782-775	GAUGGGGGU--GGAAUGCGUG&CACGUGUUCUUCUCCUCCAUC
ata-miR164c-3p	TRITD3Bv1G045200.1	897	3-10,904-897;11-21,889-879	GGUGGAGGAGACCAAGAAGGAGCACGGC&CACGUGUUCU-------UCUCCUCCAUC
ata-miR164c-3p	TRITD3Bv1G045200.3	897	3-10,904-897;11-21,889-879	GGUGGAGGAGACCAAGAAGGAGCACGGC&CACGUGUUCU-------UCUCCUCCAUC
ata-miR164c-3p	TRITD3Bv1G045200.4	486	3-10,493-486;11-21,478-468	GGUGGAGGAGACCAAGAAGGAGCACGGC&CACGUGUUCU-------UCUCCUCCAUC
ata-miR164c-3p	TRITD3Bv1G046630.1	911	3-3,918-918;5-5,916-916;7-21,914-900	GGUGGAGGAGGAGGAGGAGGA&CACGUGUUCUUCUCCUCCAUC
ata-miR164c-3p	TRITD3Bv1G046630.2	446	3-3,453-453;5-5,451-451;7-21,449-435	GGUGGAGGAGGAGGAGGAGGA&CACGUGUUCUUCUCCUCCAUC
ata-miR164c-3p	TRITD3Bv1G048140.2	323	3-3,330-330;5-18,328-315;20-21,313-312	GGAGGAGGAGGAGGACGAGGU&CACGUGUUCUUCUCCUCCAUC
ata-miR164c-3p	TRITD3Bv1G054340.1	422	3-5,430-428;6-17,426-415;18-21,411-408	GAUGCUCGAGGAGAGGAGCGGCGAC&CACGU-GUUCUUCUCCUC---CAUC
ata-miR164c-3p	TRITD3Bv1G054340.2	422	3-5,430-428;6-17,426-415;18-21,411-408	GAUGCUCGAGGAGAGGAGCGGCGAC&CACGU-GUUCUUCUCCUC---CAUC
ata-miR164c-3p	TRITD3Bv1G054340.4	421	3-5,429-427;6-17,425-414;18-21,410-407	GAUGCUCGAGGAGAGGAGCGGCGAC&CACGU-GUUCUUCUCCUC---CAUC
ata-miR164c-3p	TRITD3Bv1G054980.1	345	1-4,355-352;6-8,351-349;9-18,346-337	CAAGGAGGAGGAGGUGAC-CGUG&CACGUGUU--CUUCUCCUCCAUC
ata-miR164c-3p	TRITD3Bv1G055380.5	323	2-3,331-330;5-15,328-318;17-18,316-315;20-21,313-312	GGAGGUGGAGAAGAGCAGGUA&CACGUGUUCUUCUCCUCCAUC
ata-miR164c-3p	TRITD3Bv1G055750.1	565	1-5,576-572;6-7,570-569;9-18,566-557;20-21,556-555	GA-GGAGGGGAGGCUGCGACGUG&CACGU-GU-UCUUCUCCUCCAUC
ata-miR164c-3p	TRITD3Bv1G071800.3	473	3-3,480-480;5-5,478-478;7-20,476-463	CGUGGAGGAGAAGAAGGAGGA&CACGUGUUCUUCUCCUCCAUC
ata-miR164c-3p	TRITD3Bv1G071800.4	461	3-3,468-468;5-5,466-466;7-20,464-451	CGUGGAGGAGAAGAAGGAGGA&CACGUGUUCUUCUCCUCCAUC
ata-miR164c-3p	TRITD3Bv1G076280.1	357	1-4,367-364;6-9,362-359;10-15,357-352;16-21,348-343	GAUGGAGUAGGGGAACGGACUCGUG&CACGUGUUC-UUCUCC---UCCAUC
ata-miR164c-3p	TRITD3Bv1G076280.2	279	1-4,289-286;6-9,284-281;10-15,279-274;16-21,270-265	GAUGGAGUAGGGGAACGGACUCGUG&CACGUGUUC-UUCUCC---UCCAUC
ata-miR164c-3p	TRITD3Bv1G081310.1	1784	4-15,1790-1779;17-21,1777-1773	GGUGGUGGAGAAGAACGCAGG&CACGUGUUCUUCUCCUCCAUC
ata-miR164c-3p	TRITD3Bv1G083030.1	107	1-2,118-117;3-5,115-113;6-18,111-99;20-21,97-96	GGAGGAGGAGGAGGACGACGAUG&CA-CGU-GUUCUUCUCCUCCAUC
ata-miR164c-3p	TRITD3Bv1G085950.2	1407	1-2,1419-1418;3-7,1416-1412;8-12,1409-1405;13-21,1403-1395	GAUGGAGGAGGAAGAUGAUGCGAUG&CA-CGUGU--UCUUC-UCCUCCAUC
ata-miR164c-3p	TRITD3Bv1G120770.1	511	1-6,522-517;9-12,512-509;13-20,507-500	CGUGGAGGACGAAGUGGCCACGUG&CACGUG--UUCUUC-UCCUCCAUC
ata-miR164c-3p	TRITD3Bv1G120770.1	797	5-19,802-788	GCUGGAGGAGAAGAACAAUAA&CACGUGUUCUUCUCCUCCAUC
ata-miR164c-3p	TRITD3Bv1G120770.4	98	5-19,103-89	GCUGGAGGAGAAGAACAAUAA&CACGUGUUCUUCUCCUCCAUC
ata-miR164c-3p	TRITD3Bv1G120770.5	98	5-19,103-89	GCUGGAGGAGAAGAACAAUAA&CACGUGUUCUUCUCCUCCAUC
ata-miR164c-3p	TRITD3Bv1G124800.4	302	3-3,309-309;5-18,307-294;20-21,293-292	GA-GGAGGAGGAGGACGAGGA&CACGUGUUCUUCUCCUCCAUC
ata-miR164c-3p	TRITD3Bv1G126210.3	1326	1-4,1335-1332;7-12,1329-1324;13-18,1322-1317	UGGGGAGGAUGAAGAAGCCGUG&CACGUGUUCUUC-UCCUCCAUC
ata-miR164c-3p	TRITD3Bv1G139800.1	597	3-5,604-602;7-18,600-589;20-21,587-586	GGAGGAGGAGGAGGAAGCGGC&CACGUGUUCUUCUCCUCCAUC
ata-miR164c-3p	TRITD3Bv1G146810.1	38	3-5,45-43;7-18,41-30	GUCGGAGGAGGAGGAGGCGCU&CACGUGUUCUUCUCCUCCAUC
ata-miR164c-3p	TRITD3Bv1G146810.3	38	3-5,45-43;7-18,41-30	GUCGGAGGAGGAGGAGGCGCU&CACGUGUUCUUCUCCUCCAUC
ata-miR164c-3p	TRITD3Bv1G146810.4	38	3-5,45-43;7-18,41-30	GUCGGAGGAGGAGGAGGCGCU&CACGUGUUCUUCUCCUCCAUC
ata-miR164c-3p	TRITD3Bv1G146810.6	38	3-5,45-43;7-18,41-30	GUCGGAGGAGGAGGAGGCGCU&CACGUGUUCUUCUCCUCCAUC
ata-miR164c-3p	TRITD3Bv1G148330.1	317	3-3,324-324;5-18,322-309;20-21,307-306	GGAGGAGGAGGAGGACAAGGG&CACGUGUUCUUCUCCUCCAUC
ata-miR164c-3p	TRITD3Bv1G149650.1	128	2-6,142-138;7-18,131-120;20-21,119-118	GA-GGAGGAGAAGAAGGGCGCCACGUC&CACGUG------UUCUUCUCCUCCAUC
ata-miR164c-3p	TRITD3Bv1G149650.2	76	2-6,90-86;7-18,79-68;20-21,67-66	GA-GGAGGAGAAGAAGGGCGCCACGUC&CACGUG------UUCUUCUCCUCCAUC
ata-miR164c-3p	TRITD3Bv1G153520.1	68	3-5,75-73;7-18,71-60;20-21,59-58	GA-GGAGGAGAGGGAGGCGCA&CACGUGUUCUUCUCCUCCAUC
ata-miR164c-3p	TRITD3Bv1G156680.1	1313	1-7,1321-1315;9-16,1314-1307;17-19,1305-1303	GCUGGAAGGAGAGG-GCGCGUG&CACGUGUUCUUCUCCU-CCAUC
ata-miR164c-3p	TRITD3Bv1G160110.1	190	1-3,201-199;5-7,197-195;8-18,192-182	UUAGGAGGAGGGGGCUGCAGGUG&CACGUGU--UCUUCUCCUCCAUC
ata-miR164c-3p	TRITD3Bv1G160110.2	190	1-3,201-199;5-7,197-195;8-18,192-182	UUAGGAGGAGGGGGCUGCAGGUG&CACGUGU--UCUUCUCCUCCAUC
ata-miR164c-3p	TRITD3Bv1G160410.1	633	2-10,641-633;11-18,625-618	CAAGGAGGAGACCGUCAAGGAGCGCGUC&CACGUGUUCU-------UCUCCUCCAUC
ata-miR164c-3p	TRITD3Bv1G161300.2	103	3-11,110-102;13-18,100-95;20-21,93-92	GGAGGAGGAAGAGGACGCGGG&CACGUGUUCUUCUCCUCCAUC
ata-miR164c-3p	TRITD3Bv1G162900.1	998	3-5,1005-1003;7-11,1001-997;12-21,993-984	GGUGGAGGAGCUGGGGAGGGCGGG&CACGUGUUCUU---CUCCUCCAUC
ata-miR164c-3p	TRITD3Bv1G168470.1	194	3-5,202-200;6-18,198-186;20-21,185-184	GA-GGAGGAGGAGGACGGCGCC&CACGU-GUUCUUCUCCUCCAUC
ata-miR164c-3p	TRITD3Bv1G168720.1	134	3-7,140-136;9-19,135-125;21-21,123-123	GUUGGAGGAGAAG-AUGCGGG&CACGUGUUCUUCUCCUCCAUC
ata-miR164c-3p	TRITD3Bv1G171000.2	581	3-4,589-588;6-18,585-573;20-21,572-571	GA-GGAGGAGGAGAGCUUCGAC&CACG-UGUUCUUCUCCUCCAUC
ata-miR164c-3p	TRITD3Bv1G175450.1	314	1-6,322-317;9-19,315-305	GCUGGAGGAGAGGC-UGCGUG&CACGUGUUCUUCUCCUCCAUC
ata-miR164c-3p	TRITD3Bv1G175640.1	765	1-5,774-770;8-13,767-762;14-19,760-755	UUUGGAGGAAGAAGAUGACGUG&CACGUGUUCUUCU-CCUCCAUC
ata-miR164c-3p	TRITD3Bv1G175640.2	1476	1-5,1485-1481;8-13,1478-1473;14-19,1471-1466	UUUGGAGGAAGAAGAUGACGUG&CACGUGUUCUUCU-CCUCCAUC
ata-miR164c-3p	TRITD3Bv1G175640.4	1410	1-5,1419-1415;8-13,1412-1407;14-19,1405-1400	UUUGGAGGAAGAAGAUGACGUG&CACGUGUUCUUCU-CCUCCAUC
ata-miR164c-3p	TRITD3Bv1G186250.1	410	3-6,417-414;8-20,412-400	CGUGGAGGAGAAGAUCACGCG&CACGUGUUCUUCUCCUCCAUC
ata-miR164c-3p	TRITD3Bv1G186330.1	545	1-2,558-557;4-7,555-552;8-21,547-534	GGUGGAGGAGGAGAAGGAACGCCUG&CACGUGU----UCUUCUCCUCCAUC
ata-miR164c-3p	TRITD3Bv1G186330.2	548	1-2,561-560;4-7,558-555;8-21,550-537	GGUGGAGGAGGAGAAGGAACGCCUG&CACGUGU----UCUUCUCCUCCAUC
ata-miR164c-3p	TRITD3Bv1G186330.3	539	1-2,552-551;4-7,549-546;8-21,541-528	GGUGGAGGAGGAGAAGGAACGCCUG&CACGUGU----UCUUCUCCUCCAUC
ata-miR164c-3p	TRITD3Bv1G187440.1	375	3-6,382-379;9-10,376-375;11-21,373-363	GGUGGAGGAGAUGGUCCGCGAG&CACGUGUUCU-UCUCCUCCAUC
ata-miR164c-3p	TRITD3Bv1G187440.2	375	3-6,382-379;9-10,376-375;11-21,373-363	GGUGGAGGAGAUGGUCCGCGAG&CACGUGUUCU-UCUCCUCCAUC
ata-miR164c-3p	TRITD3Bv1G187440.3	375	3-6,382-379;9-10,376-375;11-21,373-363	GGUGGAGGAGAUGGUCCGCGAG&CACGUGUUCU-UCUCCUCCAUC
ata-miR164c-3p	TRITD3Bv1G187440.4	375	3-6,382-379;9-10,376-375;11-21,373-363	GGUGGAGGAGAUGGUCCGCGAG&CACGUGUUCU-UCUCCUCCAUC
ata-miR164c-3p	TRITD3Bv1G187440.5	321	3-6,328-325;9-10,322-321;11-21,319-309	GGUGGAGGAGAUGGUCCGCGAG&CACGUGUUCU-UCUCCUCCAUC
ata-miR164c-3p	TRITD3Bv1G191620.1	140	3-5,147-145;7-17,143-133;19-21,132-130	GAU-GAGGAGGAGGAGGCGGU&CACGUGUUCUUCUCCUCCAUC
ata-miR164c-3p	TRITD3Bv1G191620.2	122	3-5,129-127;7-17,125-115;19-21,114-112	GAU-GAGGAGGAGGAGGCGGU&CACGUGUUCUUCUCCUCCAUC
ata-miR164c-3p	TRITD3Bv1G191620.3	122	3-5,129-127;7-17,125-115;19-21,114-112	GAU-GAGGAGGAGGAGGCGGU&CACGUGUUCUUCUCCUCCAUC
ata-miR164c-3p	TRITD3Bv1G191620.4	122	3-5,129-127;7-17,125-115;19-21,114-112	GAU-GAGGAGGAGGAGGCGGU&CACGUGUUCUUCUCCUCCAUC
ata-miR164c-3p	TRITD3Bv1G192040.4	1277	1-8,1287-1280;9-19,1278-1268	CCUGGAGGAGGAGAAGCACGUG&CACGUGUU-CUUCUCCUCCAUC
ata-miR164c-3p	TRITD3Bv1G195040.1	146	1-3,156-154;5-5,152-152;7-18,149-138;20-21,136-135	GGAGGAGGAGAAGAAGAAGGUG&CACGU-GUUCUUCUCCUCCAUC
ata-miR164c-3p	TRITD3Bv1G195040.2	146	1-3,156-154;5-5,152-152;7-18,149-138;20-21,136-135	GGAGGAGGAGAAGAAGAAGGUG&CACGU-GUUCUUCUCCUCCAUC
ata-miR164c-3p	TRITD3Bv1G199420.6	1443	3-7,1449-1445;9-18,1444-1435	CAGGGAGGAGGAG-ACACGGG&CACGUGUUCUUCUCCUCCAUC
ata-miR164c-3p	TRITD3Bv1G199880.1	287	3-5,294-292;7-18,290-279;20-21,277-276	GAAGGAGGAGGAGAAGGCGCG&CACGUGUUCUUCUCCUCCAUC
ata-miR164c-3p	TRITD3Bv1G199880.2	194	3-5,201-199;7-18,197-186;20-21,184-183	GAAGGAGGAGGAGAAGGCGCG&CACGUGUUCUUCUCCUCCAUC
ata-miR164c-3p	TRITD3Bv1G207440.1	1073	3-8,1083-1078;9-12,1074-1071;14-21,1069-1062	GGUGGAGGCGAAGCUGGACACGGA&CACGUGUU---CUUCUCCUCCAUC
ata-miR164c-3p	TRITD3Bv1G210510.1	536	3-5,543-541;7-18,539-528;20-21,526-525	GGAGGAGGAGGAGGAAGCGGC&CACGUGUUCUUCUCCUCCAUC
ata-miR164c-3p	TRITD3Bv1G210510.1	581	1-12,590-579;13-19,566-560	GCUGGAGGACAGGAUACCGCAGAAGGACGCGUG&CACGUGUUCUUC------------UCCUCCAUC
ata-miR164c-3p	TRITD3Bv1G214410.19	74	1-4,81-78;6-6,77-77;9-21,75-63	GGUGGAGGAGGAGC-C-CGUG&CACGUGUUCUUCUCCUCCAUC
ata-miR164c-3p	TRITD3Bv1G221280.4	720	1-3,730-728;5-18,725-712	ACAGGAGGAGAAGAAUGUGGUG&CAC-GUGUUCUUCUCCUCCAUC
ata-miR164c-3p	TRITD3Bv1G221280.5	720	1-3,730-728;5-18,725-712	ACAGGAGGAGAAGAAUGUGGUG&CAC-GUGUUCUUCUCCUCCAUC
ata-miR164c-3p	TRITD3Bv1G228420.1	1091	3-15,1098-1086;16-21,1076-1071	GGUGGAGUUGGUAUUGGAGAGGAACAUGGC&CACGUGUUCUUCUCC---------UCCAUC
ata-miR164c-3p	TRITD3Bv1G229530.2	400	1-2,408-407;4-12,406-398;14-20,397-391	CGUGGAGG-GGAGAACGC-UG&CACGUGUUCUUCUCCUCCAUC
ata-miR164c-3p	TRITD3Bv1G235130.1	1334	1-11,1343-1333;12-16,1323-1319;17-21,1317-1313	GGUGGAAGGAGGCGGUGGCGGAGGACAUGUG&CACGUGUUCUU---------CUCCU-CCAUC
ata-miR164c-3p	TRITD3Bv1G235130.2	1376	1-11,1385-1375;12-16,1365-1361;17-21,1359-1355	GGUGGAAGGAGGCGGUGGCGGAGGACAUGUG&CACGUGUUCUU---------CUCCU-CCAUC
ata-miR164c-3p	TRITD3Bv1G241350.1	368	3-5,376-374;6-18,372-360;20-21,358-357	GGCGGAGGAGGAGGACGACGAG&CACGU-GUUCUUCUCCUCCAUC
ata-miR164c-3p	TRITD3Bv1G241350.2	368	3-5,376-374;6-18,372-360;20-21,358-357	GGCGGAGGAGGAGGACGACGAG&CACGU-GUUCUUCUCCUCCAUC
ata-miR164c-3p	TRITD3Bv1G241350.4	368	3-5,376-374;6-18,372-360;20-21,358-357	GGCGGAGGAGGAGGACGACGAG&CACGU-GUUCUUCUCCUCCAUC
ata-miR164c-3p	TRITD3Bv1G259630.3	812	3-15,819-807;16-21,800-795	GAUGGGCCACGUGGGGAAGGGCACGCC&CACGUGUUCUUCUCC------UCCAUC
ata-miR164c-3p	TRITD3Bv1G264750.5	107	3-10,114-107;12-13,105-104;14-21,102-95	GGUGGAGGAAGCGGGACGCGCA&CACGUGUUCUUCU-CCUCCAUC
ata-miR164c-3p	TRITD3Bv1G267560.10	4127	5-18,4132-4119	UAAGGAGGAGAGGAACAAAAU&CACGUGUUCUUCUCCUCCAUC
ata-miR164c-3p	TRITD3Bv1G267560.11	4127	5-18,4132-4119	UAAGGAGGAGAGGAACAAAAU&CACGUGUUCUUCUCCUCCAUC
ata-miR164c-3p	TRITD3Bv1G267560.14	3077	5-18,3082-3069	UAAGGAGGAGAGGAACAAAAU&CACGUGUUCUUCUCCUCCAUC
ata-miR164c-3p	TRITD3Bv1G267560.18	1187	5-18,1192-1179	UAAGGAGGAGAGGAACAAAAU&CACGUGUUCUUCUCCUCCAUC
ata-miR164c-3p	TRITD3Bv1G269990.1	912	1-3,922-920;5-15,917-907;17-19,905-903	GUUGGUGGAGAAGAACAGGGUG&CAC-GUGUUCUUCUCCUCCAUC
ata-miR164c-3p	TRITD3Bv1G276880.1	62	3-6,69-66;8-18,64-54;20-21,52-51	GGAGGAGGGGGAGAUCGCGGA&CACGUGUUCUUCUCCUCCAUC
ata-miR164c-3p	TRITD3Bv1G283150.10	293	2-15,301-288;17-18,286-285	CGGGGCGGAGGAGGACGCGUC&CACGUGUUCUUCUCCUCCAUC
ata-miR164c-3p	TRITD3Bv1G283150.11	293	2-15,301-288;17-18,286-285	CGGGGCGGAGGAGGACGCGUC&CACGUGUUCUUCUCCUCCAUC
ata-miR164c-3p	TRITD3Bv1G283150.12	293	2-15,301-288;17-18,286-285	CGGGGCGGAGGAGGACGCGUC&CACGUGUUCUUCUCCUCCAUC
ata-miR164c-3p	TRITD3Bv1G283150.14	293	2-15,301-288;17-18,286-285	CGGGGCGGAGGAGGACGCGUC&CACGUGUUCUUCUCCUCCAUC
ata-miR164c-3p	TRITD3Bv1G283150.15	3791	2-15,3799-3786;17-18,3784-3783	CGGGGCGGAGGAGGACGCGUC&CACGUGUUCUUCUCCUCCAUC
ata-miR164c-3p	TRITD3Bv1G283150.16	3743	2-15,3751-3738;17-18,3736-3735	CGGGGCGGAGGAGGACGCGUC&CACGUGUUCUUCUCCUCCAUC
ata-miR164c-3p	TRITD3Bv1G283150.2	4877	2-15,4885-4872;17-18,4870-4869	CGGGGCGGAGGAGGACGCGUC&CACGUGUUCUUCUCCUCCAUC
ata-miR164c-3p	TRITD3Bv1G283150.20	836	1-5,853-849;7-7,847-847;8-18,838-828	CAAGGAGGAGAAGAAAUCGAGGAGGCGUG&CACGUGU--------UCUUCUCCUCCAUC
ata-miR164c-3p	TRITD3Bv1G283280.4	1172	2-12,1180-1170;14-18,1168-1164;20-21,1163-1162	GA-GGAGGCGGAGAACAUGUU&CACGUGUUCUUCUCCUCCAUC
ata-miR164c-3p	TRITD3Bv1G283450.2	1593	1-13,1602-1590;14-21,1582-1575	GAUGGGGGCACUGCCGGGGGAGUGCGUG&CACGUGUUCUUCU-------CCUCCAUC
ata-miR164c-3p	TRITD3Bv1G283450.5	2109	1-13,2118-2106;14-21,2098-2091	GAUGGGGGCACUGCCGGGGGAGUGCGUG&CACGUGUUCUUCU-------CCUCCAUC
ata-miR164c-3p	TRITD3Bv1G283450.8	2550	1-13,2559-2547;14-21,2539-2532	GAUGGGGGCACUGCCGGGGGAGUGCGUG&CACGUGUUCUUCU-------CCUCCAUC
ata-miR164c-3p	TRITD4Av1G005100.1	29	3-5,36-34;7-18,32-21	CAAGGAGGGGGAGGGGGCGAC&CACGUGUUCUUCUCCUCCAUC
ata-miR164c-3p	TRITD4Av1G005100.2	29	3-5,36-34;7-18,32-21	CAAGGAGGGGGAGGGGGCGAC&CACGUGUUCUUCUCCUCCAUC
ata-miR164c-3p	TRITD4Av1G005140.1	887	4-8,896-892;9-21,888-876	GGUGGAGGAGAAGUUCGACGCCGC&CACGUGUU---CUUCUCCUCCAUC
ata-miR164c-3p	TRITD4Av1G012600.3	629	3-10,636-629;11-18,625-618;20-21,616-615	GACGGGGGAGAGCAAGGGCGCGGU&CACGUGUUCU---UCUCCUCCAUC
ata-miR164c-3p	TRITD4Av1G014900.1	449	1-6,459-454;7-10,452-449;11-19,442-434;20-21,432-431	GACUGGAGGAGAACUUGAAGAAUCAUGUG&CACGUG-UUCU------UCUCCUCCA-UC
ata-miR164c-3p	TRITD4Av1G014900.2	455	1-6,465-460;7-10,458-455;11-19,448-440;20-21,438-437	GACUGGAGGAGAACUUGAAGAAUCAUGUG&CACGUG-UUCU------UCUCCUCCA-UC
ata-miR164c-3p	TRITD4Av1G014900.3	449	1-6,459-454;7-10,452-449;11-19,442-434;20-21,432-431	GACUGGAGGAGAACUUGAAGAAUCAUGUG&CACGUG-UUCU------UCUCCUCCA-UC
ata-miR164c-3p	TRITD4Av1G014900.4	389	1-6,399-394;7-10,392-389;11-19,382-374;20-21,372-371	GACUGGAGGAGAACUUGAAGAAUCAUGUG&CACGUG-UUCU------UCUCCUCCA-UC
ata-miR164c-3p	TRITD4Av1G014900.5	446	1-6,456-451;7-10,449-446;11-19,439-431;20-21,429-428	GACUGGAGGAGAACUUGAAGAAUCAUGUG&CACGUG-UUCU------UCUCCUCCA-UC
ata-miR164c-3p	TRITD4Av1G014900.6	449	1-6,459-454;7-10,452-449;11-19,442-434;20-21,432-431	GACUGGAGGAGAACUUGAAGAAUCAUGUG&CACGUG-UUCU------UCUCCUCCA-UC
ata-miR164c-3p	TRITD4Av1G016460.1	1550	3-3,1557-1557;5-18,1555-1542;20-21,1540-1539	GGAGGAGGAGAAGAACAAGGA&CACGUGUUCUUCUCCUCCAUC
ata-miR164c-3p	TRITD4Av1G017860.1	110	1-9,119-111;11-16,109-104;17-18,102-101	UCCGGCAGGAGGUGAGCACGUG&CACGUGUUCUUCUCCU-CCAUC
ata-miR164c-3p	TRITD4Av1G019010.2	1754	3-3,1761-1761;5-18,1759-1746	AAAGGAGGGGAAGGGCGGGAA&CACGUGUUCUUCUCCUCCAUC
ata-miR164c-3p	TRITD4Av1G019210.1	909	3-20,916-899	CAUGGAGGAGGAGGGUAUGGA&CACGUGUUCUUCUCCUCCAUC
ata-miR164c-3p	TRITD4Av1G019210.3	840	3-20,847-830	CAUGGAGGAGGAGGGUAUGGA&CACGUGUUCUUCUCCUCCAUC
ata-miR164c-3p	TRITD4Av1G019210.4	894	3-20,901-884	CAUGGAGGAGGAGGGUAUGGA&CACGUGUUCUUCUCCUCCAUC
ata-miR164c-3p	TRITD4Av1G019210.5	726	3-20,733-716	CAUGGAGGAGGAGGGUAUGGA&CACGUGUUCUUCUCCUCCAUC
ata-miR164c-3p	TRITD4Av1G019210.6	681	3-20,688-671	CAUGGAGGAGGAGGGUAUGGA&CACGUGUUCUUCUCCUCCAUC
ata-miR164c-3p	TRITD4Av1G019210.7	915	3-20,922-905	CAUGGAGGAGGAGGGUAUGGA&CACGUGUUCUUCUCCUCCAUC
ata-miR164c-3p	TRITD4Av1G019210.8	1026	3-20,1033-1016	CAUGGAGGAGGAGGGUAUGGA&CACGUGUUCUUCUCCUCCAUC
ata-miR164c-3p	TRITD4Av1G019210.9	918	3-20,925-908	CAUGGAGGAGGAGGGUAUGGA&CACGUGUUCUUCUCCUCCAUC
ata-miR164c-3p	TRITD4Av1G022700.2	605	3-14,612-601;15-21,591-585	GAUGGAGAUCUACCACGAGGAGAACAUGCU&CACGUGUUCUUCUC---------CUCCAUC
ata-miR164c-3p	TRITD4Av1G025310.3	1958	3-17,1965-1951	AAUCGAGGAGAGGGACACGGU&CACGUGUUCUUCUCCUCCAUC
ata-miR164c-3p	TRITD4Av1G026730.2	254	3-16,261-248;17-21,242-238	GAUGGGGACGAGGAGGAGGACGCGGA&CACGUGUUCUUCUCCU-----CCAUC
ata-miR164c-3p	TRITD4Av1G026730.3	254	3-16,261-248;17-21,242-238	GAUGGGGACGAGGAGGAGGACGCGGA&CACGUGUUCUUCUCCU-----CCAUC
ata-miR164c-3p	TRITD4Av1G027240.1	1862	3-5,1869-1867;7-18,1865-1854;20-21,1852-1851	GGAGGAGGGGGAGGAGGCGCA&CACGUGUUCUUCUCCUCCAUC
ata-miR164c-3p	TRITD4Av1G030270.4	2198	2-7,2206-2201;9-20,2199-2188	CAUGGAGGAGGAGUACGCGUC&CACGUGUUCUUCUCCUCCAUC
ata-miR164c-3p	TRITD4Av1G038230.2	839	1-2,849-848;3-5,846-844;7-18,842-831	UCCGGAGGAGAAGAGGAUGCUG&CA-CGUGUUCUUCUCCUCCAUC
ata-miR164c-3p	TRITD4Av1G038230.5	839	1-2,849-848;3-5,846-844;7-18,842-831	UCCGGAGGAGAAGAGGAUGCUG&CA-CGUGUUCUUCUCCUCCAUC
ata-miR164c-3p	TRITD4Av1G038710.1	671	3-5,679-677;6-18,675-663;20-21,661-660	GGAGGAGGAGGAGGAUGACGGC&CACGU-GUUCUUCUCCUCCAUC
ata-miR164c-3p	TRITD4Av1G040170.1	206	3-4,212-211;6-18,210-198;20-21,196-195	GGCGGAGGAGGAGGAC-CGGA&CACGUGUUCUUCUCCUCCAUC
ata-miR164c-3p	TRITD4Av1G040710.4	888	3-3,895-895;5-5,893-893;7-11,891-887;12-21,885-876	GGUGGAGGAGCAAGAGGAGGGA&CACGUGUUCUU-CUCCUCCAUC
ata-miR164c-3p	TRITD4Av1G041810.2	242	1-5,255-251;6-12,246-240;14-21,238-231	GGUGGAGGUGGAGGACGGCAACGUG&CACGU----GUUCUUCUCCUCCAUC
ata-miR164c-3p	TRITD4Av1G041890.1	485	3-18,492-477	AUCGGAGGAGGAGGACGUGCC&CACGUGUUCUUCUCCUCCAUC
ata-miR164c-3p	TRITD4Av1G041890.3	485	3-18,492-477	AUCGGAGGAGGAGGACGUGCC&CACGUGUUCUUCUCCUCCAUC
ata-miR164c-3p	TRITD4Av1G041890.4	485	3-18,492-477	AUCGGAGGAGGAGGACGUGCC&CACGUGUUCUUCUCCUCCAUC
ata-miR164c-3p	TRITD4Av1G041890.6	485	3-18,492-477	AUCGGAGGAGGAGGACGUGCC&CACGUGUUCUUCUCCUCCAUC
ata-miR164c-3p	TRITD4Av1G041890.7	485	3-18,492-477	AUCGGAGGAGGAGGACGUGCC&CACGUGUUCUUCUCCUCCAUC
ata-miR164c-3p	TRITD4Av1G043240.1	732	1-3,741-739;5-16,737-726;17-20,720-717	CAUGGCCAGAAGGAGAAGGGCAGGUG&CACGUGUUCUUCUCCU-----CCAUC
ata-miR164c-3p	TRITD4Av1G053480.1	409	1-3,417-415;5-5,414-414;7-18,412-401;20-21,399-398	GGAGGGGGAGGAGAAGG-GUG&CACGUGUUCUUCUCCUCCAUC
ata-miR164c-3p	TRITD4Av1G053600.1	38	3-6,45-42;8-18,40-30;20-21,28-27	GGAGGAGGAGGAGGCCGCGGC&CACGUGUUCUUCUCCUCCAUC
ata-miR164c-3p	TRITD4Av1G053600.2	38	3-6,45-42;8-18,40-30;20-21,28-27	GGAGGAGGAGGAGGCCGCGGC&CACGUGUUCUUCUCCUCCAUC
ata-miR164c-3p	TRITD4Av1G053600.3	203	3-16,210-197;17-20,195-192	AGUGGAAGGAGAGGGGCACGGG&CACGUGUUCUUCUCCU-CCAUC
ata-miR164c-3p	TRITD4Av1G053600.3	38	3-6,45-42;8-18,40-30;20-21,28-27	GGAGGAGGAGGAGGCCGCGGC&CACGUGUUCUUCUCCUCCAUC
ata-miR164c-3p	TRITD4Av1G053600.4	86	3-16,93-80;17-20,78-75	AGUGGAAGGAGAGGGGCACGGG&CACGUGUUCUUCUCCU-CCAUC
ata-miR164c-3p	TRITD4Av1G057300.1	377	3-10,384-377;11-18,374-367	GGGGGAGGGGACGAGGACACGGA&CACGUGUUCU--UCUCCUCCAUC
ata-miR164c-3p	TRITD4Av1G057300.2	443	3-18,450-435	UGGGGAGGAGGAGGACAUGGA&CACGUGUUCUUCUCCUCCAUC
ata-miR164c-3p	TRITD4Av1G057300.3	467	3-18,474-459	UGGGGAGGAGGAGGACAUGGA&CACGUGUUCUUCUCCUCCAUC
ata-miR164c-3p	TRITD4Av1G057300.3	512	3-10,519-512;11-18,509-502	GGGGGAGGGGACGAGGACACGGA&CACGUGUUCU--UCUCCUCCAUC
ata-miR164c-3p	TRITD4Av1G057300.3	98	3-6,106-103;8-18,100-90;20-21,88-87	GGAGGAGGAGGAGGUCCACGAG&CACGUG-UUCUUCUCCUCCAUC
ata-miR164c-3p	TRITD4Av1G057300.4	467	3-18,474-459	UGGGGAGGAGGAGGACAUGGA&CACGUGUUCUUCUCCUCCAUC
ata-miR164c-3p	TRITD4Av1G057300.4	98	3-6,106-103;8-18,100-90;20-21,88-87	GGAGGAGGAGGAGGUCCACGAG&CACGUG-UUCUUCUCCUCCAUC
ata-miR164c-3p	TRITD4Av1G057300.5	98	3-6,106-103;8-18,100-90;20-21,88-87	GGAGGAGGAGGAGGUCCACGAG&CACGUG-UUCUUCUCCUCCAUC
ata-miR164c-3p	TRITD4Av1G058950.3	407	1-5,416-412;7-18,410-399	GCCGGAGGAGAAGGAAGCGUG&CACGUGUUCUUCUCCUCCAUC
ata-miR164c-3p	TRITD4Av1G062330.1	281	3-8,288-283;12-21,279-270	GGUGGAGGAGCUCAGCGCGGC&CACGUGUUCUUCUCCUCCAUC
ata-miR164c-3p	TRITD4Av1G062330.2	197	3-8,204-199;12-21,195-186	GGUGGAGGAGCUCAGCGCGGC&CACGUGUUCUUCUCCUCCAUC
ata-miR164c-3p	TRITD4Av1G062330.4	164	3-8,171-166;12-21,162-153	GGUGGAGGAGCUCAGCGCGGC&CACGUGUUCUUCUCCUCCAUC
ata-miR164c-3p	TRITD4Av1G067210.1	38	3-12,45-36;14-18,34-30;20-21,28-27	GGCGGAGGUGGAGGACGCGGC&CACGUGUUCUUCUCCUCCAUC
ata-miR164c-3p	TRITD4Av1G070860.3	80	1-4,90-87;5-15,85-75;17-20,73-70	CGUGGUGGAGAAGAACAGCGUG&CACG-UGUUCUUCUCCUCCAUC
ata-miR164c-3p	TRITD4Av1G070860.5	80	1-4,90-87;5-15,85-75;17-20,73-70	CGUGGUGGAGAAGAACAGCGUG&CACG-UGUUCUUCUCCUCCAUC
ata-miR164c-3p	TRITD4Av1G070860.6	80	1-4,90-87;5-15,85-75;17-20,73-70	CGUGGUGGAGAAGAACAGCGUG&CACG-UGUUCUUCUCCUCCAUC
ata-miR164c-3p	TRITD4Av1G070860.8	80	1-4,90-87;5-15,85-75;17-20,73-70	CGUGGUGGAGAAGAACAGCGUG&CACG-UGUUCUUCUCCUCCAUC
ata-miR164c-3p	TRITD4Av1G078390.6	1809	3-6,1817-1814;9-21,1810-1798	GGUGGAGGAGAGGUAUCAUGGA&CACGUG-UUCUUCUCCUCCAUC
ata-miR164c-3p	TRITD4Av1G084570.1	526	1-4,537-534;5-6,532-531;7-10,529-526;11-21,520-510	GGUGGAGGAGAACACGAGAAUCAUCGUG&CACG-UG-UUCU-----UCUCCUCCAUC
ata-miR164c-3p	TRITD4Av1G084570.2	559	1-4,570-567;5-6,565-564;7-10,562-559;11-21,553-543	GGUGGAGGAGAACACGAGAAUCAUCGUG&CACG-UG-UUCU-----UCUCCUCCAUC
ata-miR164c-3p	TRITD4Av1G086860.13	110	1-1,120-120;3-6,118-115;7-18,113-102;20-21,100-99	GGAGGAGGGGGAGGACCACGCG&CACGUG-UUCUUCUCCUCCAUC
ata-miR164c-3p	TRITD4Av1G086860.14	107	1-1,117-117;3-6,115-112;7-18,110-99;20-21,97-96	GGAGGAGGGGGAGGACCACGCG&CACGUG-UUCUUCUCCUCCAUC
ata-miR164c-3p	TRITD4Av1G086860.3	110	1-1,120-120;3-6,118-115;7-18,113-102;20-21,100-99	GGAGGAGGGGGAGGACCACGCG&CACGUG-UUCUUCUCCUCCAUC
ata-miR164c-3p	TRITD4Av1G103550.1	95	4-7,101-98;9-13,96-92;14-21,90-83	GAUGGAGGAAGAGGCGCGCCGC&CACGUGUUCUUCU-CCUCCAUC
ata-miR164c-3p	TRITD4Av1G103550.2	288	4-7,294-291;9-13,289-285;14-21,283-276	GAUGGAGGAAGAGGCGCGCCGC&CACGUGUUCUUCU-CCUCCAUC
ata-miR164c-3p	TRITD4Av1G103550.3	288	4-7,294-291;9-13,289-285;14-21,283-276	GAUGGAGGAAGAGGCGCGCCGC&CACGUGUUCUUCU-CCUCCAUC
ata-miR164c-3p	TRITD4Av1G103550.4	420	4-7,426-423;9-13,421-417;14-21,415-408	GAUGGAGGAAGAGGCGCGCCGC&CACGUGUUCUUCU-CCUCCAUC
ata-miR164c-3p	TRITD4Av1G110030.1	149	3-14,156-145;15-18,143-140;20-21,138-137	GGGGGAGCGAGGAGGACGCGCC&CACGUGUUCUUCUC-CUCCAUC
ata-miR164c-3p	TRITD4Av1G110030.2	149	3-14,156-145;15-18,143-140;20-21,138-137	GGGGGAGCGAGGAGGACGCGCC&CACGUGUUCUUCUC-CUCCAUC
ata-miR164c-3p	TRITD4Av1G110630.2	731	4-5,738-737;6-18,735-723;20-21,721-720	GAAGGAGGAGAAGGACUACCAG&CACGU-GUUCUUCUCCUCCAUC
ata-miR164c-3p	TRITD4Av1G110630.5	731	4-5,738-737;6-18,735-723;20-21,721-720	GAAGGAGGAGAAGGACUACCAG&CACGU-GUUCUUCUCCUCCAUC
ata-miR164c-3p	TRITD4Av1G115120.1	179	3-9,186-180;12-20,177-169	UAUGGAGGAGCUGGACAUGGA&CACGUGUUCUUCUCCUCCAUC
ata-miR164c-3p	TRITD4Av1G121260.12	525	1-6,534-529;8-15,527-520;16-18,518-516;20-21,515-514	GA-GGACGGAGAGGACUACGUG&CACGUGUUCUUCUCC-UCCAUC
ata-miR164c-3p	TRITD4Av1G121260.3	525	1-6,534-529;8-15,527-520;16-18,518-516;20-21,515-514	GA-GGACGGAGAGGACUACGUG&CACGUGUUCUUCUCC-UCCAUC
ata-miR164c-3p	TRITD4Av1G121260.9	525	1-6,534-529;8-15,527-520;16-18,518-516;20-21,515-514	GA-GGACGGAGAGGACUACGUG&CACGUGUUCUUCUCC-UCCAUC
ata-miR164c-3p	TRITD4Av1G138390.1	698	4-15,704-693;17-20,691-688	CGUGGUGGGGAAGAACACCCG&CACGUGUUCUUCUCCUCCAUC
ata-miR164c-3p	TRITD4Av1G145750.1	1665	4-12,1671-1663;14-21,1661-1654	GAUGGAGGUGAAGGGCAUUAU&CACGUGUUCUUCUCCUCCAUC
ata-miR164c-3p	TRITD4Av1G160620.1	607	1-4,616-613;6-16,611-601;17-18,599-598;20-21,597-596	GA-GGAAGGGGAAGAGCCCGUG&CACGUGUUCUUCUCCU-CCAUC
ata-miR164c-3p	TRITD4Av1G167240.2	150	1-5,159-155;7-10,153-150;11-19,147-139	GCUGGAGGGGAUCGGGAGGCGUG&CACGUGUUCU--UCUCCUCCAUC
ata-miR164c-3p	TRITD4Av1G172670.2	705	4-10,711-705;12-20,703-695	UAUGGAGGGGCGGAGCACCAU&CACGUGUUCUUCUCCUCCAUC
ata-miR164c-3p	TRITD4Av1G172670.4	705	4-10,711-705;12-20,703-695	UAUGGAGGGGCGGAGCACCAU&CACGUGUUCUUCUCCUCCAUC
ata-miR164c-3p	TRITD4Av1G172670.5	372	4-10,378-372;12-20,370-362	UAUGGAGGGGCGGAGCACCAU&CACGUGUUCUUCUCCUCCAUC
ata-miR164c-3p	TRITD4Av1G180700.1	266	3-17,273-259	GGACGAGGAGGAGGACAUGGA&CACGUGUUCUUCUCCUCCAUC
ata-miR164c-3p	TRITD4Av1G180700.2	266	3-17,273-259	GGACGAGGAGGAGGACAUGGA&CACGUGUUCUUCUCCUCCAUC
ata-miR164c-3p	TRITD4Av1G187450.1	1619	2-7,1628-1623;8-15,1621-1614;17-21,1612-1608	GAUGGCGGAGGAGAGGCAUGUA&CACGUGU-UCUUCUCCUCCAUC
ata-miR164c-3p	TRITD4Av1G187450.2	1619	2-7,1628-1623;8-15,1621-1614;17-21,1612-1608	GAUGGCGGAGGAGAGGCAUGUA&CACGUGU-UCUUCUCCUCCAUC
ata-miR164c-3p	TRITD4Av1G194130.7	1454	1-2,1463-1462;5-5,1459-1459;7-21,1457-1443	GGUGGAGGAGAAGGAGGGCUG&CACGUGUUCUUCUCCUCCAUC
ata-miR164c-3p	TRITD4Av1G194130.9	1706	1-2,1715-1714;5-5,1711-1711;7-21,1709-1695	GGUGGAGGAGAAGGAGGGCUG&CACGUGUUCUUCUCCUCCAUC
ata-miR164c-3p	TRITD4Av1G194610.2	259	3-6,266-263;8-18,261-251	UCAGGAGGGGAGGGCCACGGG&CACGUGUUCUUCUCCUCCAUC
ata-miR164c-3p	TRITD4Av1G194610.3	118	3-6,125-122;8-18,120-110	UCAGGAGGGGAGGGCCACGGG&CACGUGUUCUUCUCCUCCAUC
ata-miR164c-3p	TRITD4Av1G194610.3	251	4-18,257-243;20-21,241-240	GAAGGAGGAGGAGGACGCCAA&CACGUGUUCUUCUCCUCCAUC
ata-miR164c-3p	TRITD4Av1G196430.2	1172	4-6,1179-1177;8-21,1174-1161	GGUGGAGGGGAAGGCCCACUCG&CACGUG-UUCUUCUCCUCCAUC
ata-miR164c-3p	TRITD4Av1G199110.1	206	1-5,216-212;6-18,210-198	CAAGGAGGAGGAGGACGACGUG&CACGU-GUUCUUCUCCUCCAUC
ata-miR164c-3p	TRITD4Av1G199110.2	206	3-3,213-213;5-18,211-198	CAAGGAGGAGGAGGACGAGGA&CACGUGUUCUUCUCCUCCAUC
ata-miR164c-3p	TRITD4Av1G201320.1	56	3-4,63-62;6-18,60-48	ACCGGAGGAGGAGGGCCCGGC&CACGUGUUCUUCUCCUCCAUC
ata-miR164c-3p	TRITD4Av1G201690.1	113	1-3,122-120;5-12,118-111;14-15,109-108;17-21,106-102	GAUGGCGGUGGAGAACGGGUG&CACGUGUUCUUCUCCUCCAUC
ata-miR164c-3p	TRITD4Av1G202050.1	200	1-14,209-196;15-20,186-181	CAUGGAGUUCGACGACGAGGAGGACGCGUG&CACGUGUUCUUCUC---------CUCCAUC
ata-miR164c-3p	TRITD4Av1G203960.1	1091	3-5,1099-1097;7-21,1094-1080	GAUGGAGGAGGAGGAGGACGAG&CACGU-GUUCUUCUCCUCCAUC
ata-miR164c-3p	TRITD4Av1G205670.1	1183	3-9,1191-1185;10-19,1183-1174	CCUGGGGGAGGACGAACACGAG&CACGUGUUC-UUCUCCUCCAUC
ata-miR164c-3p	TRITD4Av1G205670.2	1184	3-9,1192-1186;10-19,1184-1175	CCUGGGGGAGGACGAACACGAG&CACGUGUUC-UUCUCCUCCAUC
ata-miR164c-3p	TRITD4Av1G209100.1	608	3-5,616-614;6-18,612-600;20-21,598-597	GGAGGAGGAGGAGGACGACGAG&CACGU-GUUCUUCUCCUCCAUC
[truncated: 216,185+ more rows]

## Sheet: Description of the terms
Terms used	Description
miRNA Query	miRNA used as query input to identify target genes
Transcript	Name of the target transcript identified
TSlice	Cleavage position of the miRNA/mRNA matching region
Paired	Paired sites between miRNA and mRNA sequences, with miRNA location at the front followed by mRNA location, pairing sections separated with ";"
mRNA & miRNA matched sequence	Complementary sequence match betweem miRNA and mRNA targets, with mRNA sequence at the front followed by miRNA sequence, connected with "&"
