# Supplementary material for: Small RNAs and their targets are associated with the transgenerational effects of water-deficit stress in durum wheat
Source: Sci Rep. 2021 Feb 11;11:3613. doi: 10.1038/s41598-021-83074-7 (PMC7878867; doi:10.1038/s41598-021-83074-7)
Supplement: Supplementary file 19 — Supplementary Table 14. [file 41598_2021_83074_MOESM19_ESM.xlsx]

## Sheet: Table S14
Small RNAs and their targets are associated with the transgenerational effects of water-deficit stress in durum wheat
Haipei Liu1*, Amanda J. Able1, Jason A. Able1
1 School of Agriculture, Food & Wine, Waite Research Institute, The University of Adelaide, Urrbrae, SA, Australia
Table S14. Target transcripts identified via degradome sequencing in the developing grains of DBA Artemis.
miRNA Query	Transcript	TSlice	Paired	mRNA & miRNA matched sequence
aly-miR164a-5p_L+2	TRITD0Uv1G032360.1	274	4-17,280-267;19-21,265-263	CACACCUGUCCUGCUUCUCCUGC&AAUGGAGAAGCAGGGCACGUGCA
aly-miR164a-5p_L+2	TRITD1Av1G040730.2	982	3-8,988-983;10-13,982-979;15-16,977-976;17-23,971-965	UGCGCGUCUCCGCGCUGC-UCUCCAAC&AAUGGAGAAGCAGGGC----ACGUGCA
aly-miR164a-5p_L+2	TRITD1Av1G129980.7	1180	4-7,1185-1182;10-12,1180-1178;13-22,1176-1167	GGUACGUGCCCAUGCG-CUCCUGC&AAUGGAGAAGCA-GGGCACGUGCA
aly-miR164a-5p_L+2	TRITD1Av1G159510.1	38	4-7,44-41;9-13,39-35;14-16,33-31;18-22,30-26	CGCACG-GCCUCUGCUCCUCCCCG&AAUGGAGAAGCAG-GGCACGUGCA
aly-miR164a-5p_L+2	TRITD1Av1G161470.2	295	2-8,305-299;9-13,296-292;14-16,290-288;18-22,287-283	GGCGCG-GCCGCUGCUCCUCUCCGUC&AAUGGAGA--AGCAG-GGCACGUGCA
aly-miR164a-5p_L+2	TRITD1Av1G161470.3	295	2-8,305-299;9-13,296-292;14-16,290-288;18-22,287-283	GGCGCG-GCCGCUGCUCCUCUCCGUC&AAUGGAGA--AGCAG-GGCACGUGCA
aly-miR164a-5p_L+2	TRITD1Av1G161630.10	178	2-8,188-182;9-13,179-175;14-16,173-171;18-22,170-166	GGCGCG-GCCGCUGCUCCUCUCCGUC&AAUGGAGA--AGCAG-GGCACGUGCA
aly-miR164a-5p_L+2	TRITD1Av1G161630.11	220	2-8,230-224;9-13,221-217;14-16,215-213;18-22,212-208	GGCGCG-GCCGCUGCUCCUCUCCGUC&AAUGGAGA--AGCAG-GGCACGUGCA
aly-miR164a-5p_L+2	TRITD1Av1G161630.3	295	2-8,305-299;9-13,296-292;14-16,290-288;18-22,287-283	GGCGCG-GCCGCUGCUCCUCUCCGUC&AAUGGAGA--AGCAG-GGCACGUGCA
aly-miR164a-5p_L+2	TRITD1Av1G161630.6	460	2-8,470-464;9-13,461-457;14-16,455-453;18-22,452-448	GGCGCG-GCCGCUGCUCCUCUCCGUC&AAUGGAGA--AGCAG-GGCACGUGCA
aly-miR164a-5p_L+2	TRITD1Av1G176390.2	625	2-8,636-630;10-21,625-614	CCCGCGUGCUCUGCGUCGUCUCCGUA&AAUGGAGA---AGCAGGGCACGUGCA
aly-miR164a-5p_L+2	TRITD1Av1G176390.7	796	2-8,807-801;10-21,796-785	CCCGCGUGCUCUGCGUCGUCUCCGUA&AAUGGAGA---AGCAGGGCACGUGCA
aly-miR164a-5p_L+2	TRITD1Av1G176390.8	796	2-8,807-801;10-21,796-785	CCCGCGUGCUCUGCGUCGUCUCCGUA&AAUGGAGA---AGCAGGGCACGUGCA
aly-miR164a-5p_L+2	TRITD1Bv1G125280.4	1180	4-7,1185-1182;10-12,1180-1178;13-22,1176-1167	GGUACGUGCCCAUGCG-CUCCUGC&AAUGGAGAAGCA-GGGCACGUGCA
aly-miR164a-5p_L+2	TRITD1Bv1G147950.13	220	2-8,230-224;9-13,221-217;14-16,215-213;18-22,212-208	CGCGCG-GCCGCUGCUCCUCUCCGUC&AAUGGAGA--AGCAG-GGCACGUGCA
aly-miR164a-5p_L+2	TRITD2Av1G030440.1	171	2-5,179-176;7-7,174-174;10-22,171-159	GGUACGUGCUCUGCGACGCCGUC&AAUGGAGAAGCAGGGCACGUGCA
aly-miR164a-5p_L+2	TRITD2Av1G030440.2	468	2-5,476-473;7-7,471-471;10-22,468-456	GGUACGUGCUCUGCGACGCCGUC&AAUGGAGAAGCAGGGCACGUGCA
aly-miR164a-5p_L+2	TRITD2Av1G042800.1	585	5-10,590-585;13-23,582-572	UGCAUGUGCCCCUCUUCUCGACA&AAUGGAGAAGCAGGGCACGUGCA
aly-miR164a-5p_L+2	TRITD2Av1G042800.3	585	5-10,590-585;13-23,582-572	UGCAUGUGCCCCUCUUCUCGACA&AAUGGAGAAGCAGGGCACGUGCA
aly-miR164a-5p_L+2	TRITD2Av1G199420.2	693	3-14,700-689;16-22,687-681	CGCACGUGACCUGCUUCUCCAAC&AAUGGAGAAGCAGGGCACGUGCA
aly-miR164a-5p_L+2	TRITD2Av1G218340.1	151	4-7,157-154;9-16,152-145;17-19,143-141;21-22,139-138	CGCUCGUCGCCCUGCUCCUCCGCU&AAUGGAGAAGCAGGGC-ACGUGCA
aly-miR164a-5p_L+2	TRITD2Av1G218340.2	151	4-7,157-154;9-16,152-145;17-19,143-141;21-22,139-138	CGCUCGUCGCCCUGCUCCUCCGCU&AAUGGAGAAGCAGGGC-ACGUGCA
aly-miR164a-5p_L+2	TRITD2Av1G235490.3	55	3-12,62-53;13-16,51-48;18-23,45-40	UGCAUGGCGCUCGUGCUUCUCCAAG&AAUGGAGAAGCA-GGGC-ACGUGCA
aly-miR164a-5p_L+2	TRITD2Av1G265100.1	1586	1-14,1595-1582;16-16,1580-1580;18-23,1577-1572	UGCACGGCGGCCUGUUUCUCCAUU&AAUGGAGAAGCAGGGC-ACGUGCA
aly-miR164a-5p_L+2	TRITD2Av1G265100.2	1577	1-14,1586-1573;16-16,1571-1571;18-23,1568-1563	UGCACGGCGGCCUGUUUCUCCAUU&AAUGGAGAAGCAGGGC-ACGUGCA
aly-miR164a-5p_L+2	TRITD2Av1G265100.3	1265	1-14,1274-1261;16-16,1259-1259;18-23,1256-1251	UGCACGGCGGCCUGUUUCUCCAUU&AAUGGAGAAGCAGGGC-ACGUGCA
aly-miR164a-5p_L+2	TRITD2Av1G280380.1	771	4-11,777-770;12-23,766-755	UGCACGUGCUCUACGGCUUCUUCUUC&AAUGGAGAAGC---AGGGCACGUGCA
aly-miR164a-5p_L+2	TRITD2Av1G280380.2	969	4-11,975-968;12-23,964-953	UGCACGUGCUCUACGGCUUCUUCUUC&AAUGGAGAAGC---AGGGCACGUGCA
aly-miR164a-5p_L+2	TRITD2Bv1G056810.1	585	5-10,590-585;13-23,582-572	UGCAUGUGCCCCUCUUCUCGACA&AAUGGAGAAGCAGGGCACGUGCA
aly-miR164a-5p_L+2	TRITD2Bv1G056810.2	585	5-10,590-585;13-23,582-572	UGCAUGUGCCCCUCUUCUCGACA&AAUGGAGAAGCAGGGCACGUGCA
aly-miR164a-5p_L+2	TRITD2Bv1G123660.1	615	3-8,622-617;10-10,615-615;12-22,613-603	AGCGCGUGCCCUUCCUCUUCACC&AAUGGAGAAGCAGGGCACGUGCA
aly-miR164a-5p_L+2	TRITD2Bv1G123660.10	480	3-8,487-482;10-10,480-480;12-22,478-468	AGCGCGUGCCCUUCCUCUUCACC&AAUGGAGAAGCAGGGCACGUGCA
aly-miR164a-5p_L+2	TRITD2Bv1G123660.11	627	3-8,634-629;10-10,627-627;12-22,625-615	AGCGCGUGCCCUUCCUCUUCACC&AAUGGAGAAGCAGGGCACGUGCA
aly-miR164a-5p_L+2	TRITD2Bv1G123660.13	564	3-8,571-566;10-10,564-564;12-22,562-552	AGCGCGUGCCCUUCCUCUUCACC&AAUGGAGAAGCAGGGCACGUGCA
aly-miR164a-5p_L+2	TRITD2Bv1G123660.14	492	3-8,499-494;10-10,492-492;12-22,490-480	AGCGCGUGCCCUUCCUCUUCACC&AAUGGAGAAGCAGGGCACGUGCA
aly-miR164a-5p_L+2	TRITD2Bv1G123660.15	504	3-8,511-506;10-10,504-504;12-22,502-492	AGCGCGUGCCCUUCCUCUUCACC&AAUGGAGAAGCAGGGCACGUGCA
aly-miR164a-5p_L+2	TRITD2Bv1G123660.16	507	3-8,514-509;10-10,507-507;12-22,505-495	AGCGCGUGCCCUUCCUCUUCACC&AAUGGAGAAGCAGGGCACGUGCA
aly-miR164a-5p_L+2	TRITD2Bv1G123660.17	513	3-8,520-515;10-10,513-513;12-22,511-501	AGCGCGUGCCCUUCCUCUUCACC&AAUGGAGAAGCAGGGCACGUGCA
aly-miR164a-5p_L+2	TRITD2Bv1G123660.18	501	3-8,508-503;10-10,501-501;12-22,499-489	AGCGCGUGCCCUUCCUCUUCACC&AAUGGAGAAGCAGGGCACGUGCA
aly-miR164a-5p_L+2	TRITD2Bv1G123660.19	432	3-8,439-434;10-10,432-432;12-22,430-420	AGCGCGUGCCCUUCCUCUUCACC&AAUGGAGAAGCAGGGCACGUGCA
aly-miR164a-5p_L+2	TRITD2Bv1G123660.20	519	3-8,526-521;10-10,519-519;12-22,517-507	AGCGCGUGCCCUUCCUCUUCACC&AAUGGAGAAGCAGGGCACGUGCA
aly-miR164a-5p_L+2	TRITD2Bv1G123660.21	615	3-8,622-617;10-10,615-615;12-22,613-603	AGCGCGUGCCCUUCCUCUUCACC&AAUGGAGAAGCAGGGCACGUGCA
aly-miR164a-5p_L+2	TRITD2Bv1G123660.22	564	3-8,571-566;10-10,564-564;12-22,562-552	AGCGCGUGCCCUUCCUCUUCACC&AAUGGAGAAGCAGGGCACGUGCA
aly-miR164a-5p_L+2	TRITD2Bv1G123660.23	600	3-8,607-602;10-10,600-600;12-22,598-588	AGCGCGUGCCCUUCCUCUUCACC&AAUGGAGAAGCAGGGCACGUGCA
aly-miR164a-5p_L+2	TRITD2Bv1G123660.24	525	3-8,532-527;10-10,525-525;12-22,523-513	AGCGCGUGCCCUUCCUCUUCACC&AAUGGAGAAGCAGGGCACGUGCA
aly-miR164a-5p_L+2	TRITD2Bv1G123660.6	633	3-8,640-635;10-10,633-633;12-22,631-621	AGCGCGUGCCCUUCCUCUUCACC&AAUGGAGAAGCAGGGCACGUGCA
aly-miR164a-5p_L+2	TRITD2Bv1G123660.7	615	3-8,622-617;10-10,615-615;12-22,613-603	AGCGCGUGCCCUUCCUCUUCACC&AAUGGAGAAGCAGGGCACGUGCA
aly-miR164a-5p_L+2	TRITD2Bv1G234020.1	624	5-10,629-624;12-16,622-618;17-23,616-610	UGCGCGUGGCCCUUCUUCUCGUCG&AAUGGAGAAGCAGGGC-ACGUGCA
aly-miR164a-5p_L+2	TRITD2Bv1G245730.1	1050	2-11,1058-1049;12-23,1045-1034	UGCACGUGCUCUACGGCUUCUUCGUG&AAUGGAGAAGC---AGGGCACGUGCA
aly-miR164a-5p_L+2	TRITD2Bv1G245730.2	924	2-11,932-923;12-23,919-908	UGCACGUGCUCUACGGCUUCUUCGUG&AAUGGAGAAGC---AGGGCACGUGCA
aly-miR164a-5p_L+2	TRITD2Bv1G245730.3	963	2-11,971-962;12-23,958-947	UGCACGUGCUCUACGGCUUCUUCGUG&AAUGGAGAAGC---AGGGCACGUGCA
aly-miR164a-5p_L+2	TRITD2Bv1G245730.5	759	2-11,767-758;12-23,754-743	UGCACGUGCUCUACGGCUUCUUCGUG&AAUGGAGAAGC---AGGGCACGUGCA
aly-miR164a-5p_L+2	TRITD2Bv1G255370.6	144	2-10,152-144;12-14,143-141;15-19,139-135;21-22,134-133	CGC-CGUGCGCCU-CUUCUCCGUG&AAUGGAGAAGCAGG-GCACGUGCA
aly-miR164a-5p_L+2	TRITD3Av1G011500.1	1420	3-8,1429-1424;11-14,1419-1416;15-23,1414-1406	UGCACGUGCACCUGGCGGUCUUCACC&AAUGGAGA--AGCAGG-GCACGUGCA
aly-miR164a-5p_L+2	TRITD3Av1G011500.2	1003	3-8,1012-1007;11-14,1002-999;15-23,997-989	UGCACGUGCACCUGGCGGUCUUCACC&AAUGGAGA--AGCAGG-GCACGUGCA
aly-miR164a-5p_L+2	TRITD3Av1G015760.13	1018	3-13,1025-1015;14-17,1013-1010;19-23,1007-1003	UGCACACUGCUGCUGCUUCUCCAAA&AAUGGAGAAGCAG-GGCA-CGUGCA
aly-miR164a-5p_L+2	TRITD3Av1G043400.1	597	4-5,603-602;7-16,600-591;18-21,590-587;22-23,585-584	UGACAUG-GCCCUGCUUCGCCGAC&AAUGGAGAAGCAGGGCACGUG-CA
aly-miR164a-5p_L+2	TRITD3Av1G043400.2	1245	4-5,1251-1250;7-16,1248-1239;18-21,1238-1235;22-23,1233-1232	UGACAUG-GCCCUGCUUCGCCGAC&AAUGGAGAAGCAGGGCACGUG-CA
aly-miR164a-5p_L+2	TRITD3Av1G053550.2	1771	2-8,1787-1781;9-11,1772-1770;12-19,1768-1761;21-22,1759-1758	CGCUCGUGCCCUGGCUGCCCUCGCUCUCCAUC&AAUGGAGA--------AGC-AGGGCACGUGCA
aly-miR164a-5p_L+2	TRITD3Av1G185570.2	93	2-7,101-96;9-12,94-91;14-18,89-85;20-22,83-81	CGCAGGUGCCGUGCUACUUCAUC&AAUGGAGAAGCAGGGCACGUGCA
aly-miR164a-5p_L+2	TRITD3Bv1G077830.6	1297	3-13,1304-1294;14-17,1292-1289;19-23,1286-1282	UGCACACUGCUGCUGCUUCUCCAAA&AAUGGAGAAGCAG-GGCA-CGUGCA
aly-miR164a-5p_L+2	TRITD4Av1G200270.1	393	4-12,399-391;13-20,383-376;21-22,373-372	AGCUGACGUGCCCCAAGAAGUGCUUCUCCUCC&AAUGGAGAAGCA-------GGGCACGU--GCA
aly-miR164a-5p_L+2	TRITD4Av1G226100.1	876	2-5,884-881;7-11,879-875;13-23,873-863	UGCGCGUGCCCAGCUUCCUCAUC&AAUGGAGAAGCAGGGCACGUGCA
aly-miR164a-5p_L+2	TRITD4Bv1G006300.1	393	4-12,399-391;13-20,383-376;22-23,375-374	UG-ACGUGCCCCAAGAAGUGCUUCUCCUCC&AAUGGAGAAGCA-------GGGCACGUGCA
aly-miR164a-5p_L+2	TRITD4Bv1G015310.1	399	3-7,407-403;8-17,401-392;18-19,390-389;21-22,388-387	CGC-CGCUGCCCUGCUUCCUCUACG&AAUGGAG-AAGCAGGGCA-CGUGCA
aly-miR164a-5p_L+2	TRITD4Bv1G098250.1	204	4-16,210-198;18-19,195-194;20-23,191-188	UGCAGCCGCAGCCCUGCUUCUCCGAC&AAUGGAGAAGCAGGGC-ACG--UGCA
aly-miR164a-5p_L+2	TRITD4Bv1G114450.1	268	3-8,274-269;10-16,268-262;18-21,261-258	UCCGCG-GCCCUGC-UCUCCACA&AAUGGAGAAGCAGGGCACGUGCA
aly-miR164a-5p_L+2	TRITD4Bv1G157030.2	259	3-7,266-262;9-16,260-253;18-19,252-251;21-22,250-249	CGC-CG-GCCCUGCUCCUCCAGA&AAUGGAGAAGCAGGGCACGUGCA
aly-miR164a-5p_L+2	TRITD5Av1G116050.1	1175	3-4,1182-1181;6-9,1179-1176;11-16,1174-1169;17-22,1167-1162	GGCAUGUGGCCCUGGUUCUGCAAA&AAUGGAGAAGCAGGGC-ACGUGCA
aly-miR164a-5p_L+2	TRITD5Av1G116050.2	1175	3-4,1182-1181;6-9,1179-1176;11-16,1174-1169;17-22,1167-1162	GGCAUGUGGCCCUGGUUCUGCAAA&AAUGGAGAAGCAGGGC-ACGUGCA
aly-miR164a-5p_L+2	TRITD5Av1G116050.3	1172	3-4,1179-1178;6-9,1176-1173;11-16,1171-1166;17-22,1164-1159	GGCAUGUGGCCCUGGUUCUGCAAA&AAUGGAGAAGCAGGGC-ACGUGCA
aly-miR164a-5p_L+2	TRITD5Av1G195710.3	5588	5-7,5593-5591;9-14,5589-5584;15-23,5582-5574	UGCACGUGCACCUGCUCCUCAUCU&AAUGGAGAAGCAGG-GCACGUGCA
aly-miR164a-5p_L+2	TRITD5Av1G195710.4	4991	5-7,4996-4994;9-14,4992-4987;15-23,4985-4977	UGCACGUGCACCUGCUCCUCAUCU&AAUGGAGAAGCAGG-GCACGUGCA
aly-miR164a-5p_L+2	TRITD5Av1G195710.5	5210	5-7,5215-5213;9-14,5211-5206;15-23,5204-5196	UGCACGUGCACCUGCUCCUCAUCU&AAUGGAGAAGCAGG-GCACGUGCA
aly-miR164a-5p_L+2	TRITD5Av1G195710.6	4436	5-7,4441-4439;9-14,4437-4432;15-23,4430-4422	UGCACGUGCACCUGCUCCUCAUCU&AAUGGAGAAGCAGG-GCACGUGCA
aly-miR164a-5p_L+2	TRITD5Av1G195710.7	4406	5-7,4411-4409;9-14,4407-4402;15-23,4400-4392	UGCACGUGCACCUGCUCCUCAUCU&AAUGGAGAAGCAGG-GCACGUGCA
aly-miR164a-5p_L+2	TRITD5Av1G256810.1	25	4-7,31-28;9-16,26-19;18-19,17-16;21-22,15-14	CGC-CGCGCCCUGCUGCUCCUCC&AAUGGAGAAGCAGGGCACGUGCA
aly-miR164a-5p_L+2	TRITD5Bv1G235380.1	1101	2-5,1109-1106;7-11,1104-1100;13-23,1098-1088	UGCGCGUGCCCAGCUUCCUCAUC&AAUGGAGAAGCAGGGCACGUGCA
aly-miR164a-5p_L+2	TRITD5Bv1G235380.2	1101	2-5,1109-1106;7-11,1104-1100;13-23,1098-1088	UGCGCGUGCCCAGCUUCCUCAUC&AAUGGAGAAGCAGGGCACGUGCA
aly-miR164a-5p_L+2	TRITD6Av1G171740.1	129	2-10,137-129;13-20,126-119;21-22,116-115	CGCCGACGUGCCCAUCUUCUCCGUC&AAUGGAGAAGCAGGGCACGU--GCA
aly-miR164a-5p_L+2	TRITD6Av1G171740.2	987	2-10,995-987;13-20,984-977;21-22,974-973	CGCCGACGUGCCCAUCUUCUCCGUC&AAUGGAGAAGCAGGGCACGU--GCA
aly-miR164a-5p_L+2	TRITD6Av1G171740.3	1113	2-10,1121-1113;13-20,1110-1103;21-22,1100-1099	CGCCGACGUGCCCAUCUUCUCCGUC&AAUGGAGAAGCAGGGCACGU--GCA
aly-miR164a-5p_L+2	TRITD6Av1G205420.1	275	4-7,281-278;9-17,276-268;19-22,266-263	CGUGCUUGCCCUGCUGCUCCUAA&AAUGGAGAAGCAGGGCACGUGCA
aly-miR164a-5p_L+2	TRITD6Av1G205420.2	608	4-7,614-611;9-17,609-601;19-22,599-596	CGUGCUUGCCCUGCUGCUCCUAA&AAUGGAGAAGCAGGGCACGUGCA
aly-miR164a-5p_L+2	TRITD6Av1G205420.3	521	4-7,527-524;9-17,522-514;19-22,512-509	CGUGCUUGCCCUGCUGCUCCUAA&AAUGGAGAAGCAGGGCACGUGCA
aly-miR164a-5p_L+2	TRITD6Av1G205420.4	509	4-7,515-512;9-17,510-502;19-22,500-497	CGUGCUUGCCCUGCUGCUCCUAA&AAUGGAGAAGCAGGGCACGUGCA
aly-miR164a-5p_L+2	TRITD6Bv1G008220.2	2394	2-7,2403-2398;8-17,2396-2387;18-23,2385-2380	UGUAUGAUGCCCUGCUUGCUUUAUC&AAUGGAG-AAGCAGGGCA-CGUGCA
aly-miR164a-5p_L+2	TRITD6Bv1G063540.5	166	4-13,172-163;14-16,161-159;18-19,157-156;21-22,155-154	AGC-CGCGCCACUGCUUCUCCCUA&AAUGGAGAAGCAG-GGCACGUGCA
aly-miR164a-5p_L+2	TRITD6Bv1G063750.1	864	2-6,872-868;8-16,866-858;18-23,855-850	UGCGCGCAGUUCUGCUUGUCCAUC&AAUGGAGAAGCAGGGC-ACGUGCA
aly-miR164a-5p_L+2	TRITD6Bv1G063750.2	864	2-6,872-868;8-16,866-858;18-23,855-850	UGCGCGCAGUUCUGCUUGUCCAUC&AAUGGAGAAGCAGGGC-ACGUGCA
aly-miR164a-5p_L+2	TRITD6Bv1G083090.1	1225	4-13,1231-1222;14-17,1220-1217;18-18,1215-1215;19-23,1209-1205	UGCACACGGUGUUGCCACUGCUUCUCCCGA&AAUGGAGAAGCAG-GGCA-C-----GUGCA
aly-miR164a-5p_L+2	TRITD7Av1G235420.3	1092	4-11,1098-1091;13-22,1086-1077	AGCACGUGCCCGGCGGCUUCUUCCCG&AAUGGAGAAGC---AGGGCACGUGCA
aly-miR164a-5p_L+2	TRITD7Av1G235420.4	984	4-11,990-983;13-22,978-969	AGCACGUGCCCGGCGGCUUCUUCCCG&AAUGGAGAAGC---AGGGCACGUGCA
aly-miR164a-5p_L+2	TRITD7Av1G235420.5	345	4-11,351-344;13-22,339-330	AGCACGUGCCCGGCGGCUUCUUCCCG&AAUGGAGAAGC---AGGGCACGUGCA
aly-miR164a-5p_L+2	TRITD7Bv1G184000.2	1092	4-11,1098-1091;13-22,1086-1077	AGCACGUGCCCGGUGGCUUCUUCCCG&AAUGGAGAAGC---AGGGCACGUGCA
aly-miR164a-5p_L+2	TRITD7Bv1G184000.3	1017	4-11,1023-1016;13-22,1011-1002	AGCACGUGCCCGGUGGCUUCUUCCCG&AAUGGAGAAGC---AGGGCACGUGCA
aly-miR164a-5p_L+2	TRITD7Bv1G219010.1	610	4-6,615-613;9-14,611-606;15-23,603-595	UGCGCGUGCCACCUGCUG-UCCUGC&AAUGGAGAAGCAGG--GCACGUGCA
aly-miR390a-5p_R+1	TRITD1Av1G018080.1	1381	3-7,1388-1384;9-10,1382-1381;11-15,1379-1375;17-22,1372-1367	UGGCGUCGAUCCCGUCGUGGGCGG&AAGCUCAGGA-GGGAU-AGCGCCA
aly-miR390a-5p_R+1	TRITD1Av1G018080.2	1381	3-7,1388-1384;9-10,1382-1381;11-15,1379-1375;17-22,1372-1367	UGGCGUCGAUCCCGUCGUGGGCGG&AAGCUCAGGA-GGGAU-AGCGCCA
aly-miR390a-5p_R+1	TRITD1Av1G039640.1	437	3-6,444-441;8-19,439-428;21-22,426-425	UGCCGCUGUUCCUCCCGGGCAU&AAGCUCAGGAGGGAUAGCGCCA
aly-miR390a-5p_R+1	TRITD1Av1G194120.2	1985	3-5,1997-1995;6-12,1989-1983;13-22,1979-1970	UGGCGCUGUCGUUCCUCCUGCUGACGGCGG&AAGCU-----CAGGAGG---GAUAGCGCCA
aly-miR390a-5p_R+1	TRITD1Av1G194120.4	995	3-5,1007-1005;6-12,999-993;13-22,989-980	UGGCGCUGUCGUUCCUCCUGCUGACGGCGG&AAGCU-----CAGGAGG---GAUAGCGCCA
aly-miR390a-5p_R+1	TRITD1Av1G217900.1	40	3-12,47-38;16-22,32-26	UGGCGCUCCUGGCCUUCUGGGCGG&AAGCUCAGGAGG--GAUAGCGCCA
aly-miR390a-5p_R+1	TRITD1Bv1G052110.1	437	3-6,444-441;8-19,439-428;21-22,426-425	UGCCGCUGUUCCUCCCGGGCAU&AAGCUCAGGAGGGAUAGCGCCA
aly-miR390a-5p_R+1	TRITD1Bv1G116340.1	82	2-5,90-87;8-12,84-80;14-22,79-71	UGGCGCUAU-CCUCCAAAGCUC&AAGCUCAGGAGGGAUAGCGCCA
aly-miR390a-5p_R+1	TRITD1Bv1G116340.3	385	2-5,393-390;8-12,387-383;14-22,382-374	UGGCGCUAU-CCUCCAAAGCUC&AAGCUCAGGAGGGAUAGCGCCA
aly-miR390a-5p_R+1	TRITD1Bv1G161670.2	596	2-11,604-595;13-22,590-581	UGGCGCUGUCGGUGCUCUUGGGCUG&AAGCUCAGGAG---GGAUAGCGCCA
aly-miR390a-5p_R+1	TRITD1Bv1G224830.3	477	3-6,483-480;8-15,479-472;17-22,470-465	UGGCGUCAUCCCUUC-GAGCCC&AAGCUCAGGAGGGAUAGCGCCA
aly-miR390a-5p_R+1	TRITD1Bv1G224830.5	318	3-6,324-321;8-15,320-313;17-22,311-306	UGGCGUCAUCCCUUC-GAGCCC&AAGCUCAGGAGGGAUAGCGCCA
aly-miR390a-5p_R+1	TRITD2Av1G034930.3	400	3-8,408-403;11-15,399-395;17-22,394-389	UGGCGC-GUCCCCGGCUGAGCGA&AAGCUCAG-GAGGGAUAGCGCCA
aly-miR390a-5p_R+1	TRITD2Av1G068790.1	173	2-4,182-180;7-14,176-169;16-22,167-161	UGGCGCUCUCCCUCCUCAUGCUG&AAGC-UCAGGAGGGAUAGCGCCA
aly-miR390a-5p_R+1	TRITD2Av1G074100.5	111	2-6,125-121;7-22,114-99	UGGUGCUAUCUCUUCUGCCAAGGAGCUC&AAGCUC------AGGAGGGAUAGCGCCA
aly-miR390a-5p_R+1	TRITD2Av1G178750.1	261	2-5,270-267;6-11,265-260;13-13,258-258;15-22,256-249	UGGUGCUGCUGCUCCUGCAGCUG&AAGCU-CAGGAGGGAUAGCGCCA
aly-miR390a-5p_R+1	TRITD2Av1G220310.3	279	2-15,287-274;17-22,272-267	UGGUGCCAUCCCUCCUGAGCUC&AAGCUCAGGAGGGAUAGCGCCA
aly-miR390a-5p_R+1	TRITD2Av1G220310.4	516	2-15,524-511;17-22,509-504	UGGUGCCAUCCCUCCUGAGCUC&AAGCUCAGGAGGGAUAGCGCCA
aly-miR390a-5p_R+1	TRITD2Av1G220310.5	516	2-15,524-511;17-22,509-504	UGGUGCCAUCCCUCCUGAGCUC&AAGCUCAGGAGGGAUAGCGCCA
aly-miR390a-5p_R+1	TRITD2Av1G220310.6	516	2-15,524-511;17-22,509-504	UGGUGCCAUCCCUCCUGAGCUC&AAGCUCAGGAGGGAUAGCGCCA
aly-miR390a-5p_R+1	TRITD2Av1G220310.7	516	2-15,524-511;17-22,509-504	UGGUGCCAUCCCUCCUGAGCUC&AAGCUCAGGAGGGAUAGCGCCA
aly-miR390a-5p_R+1	TRITD2Av1G220310.8	516	2-15,524-511;17-22,509-504	UGGUGCCAUCCCUCCUGAGCUC&AAGCUCAGGAGGGAUAGCGCCA
aly-miR390a-5p_R+1	TRITD2Av1G290980.6	432	2-12,440-430;15-17,427-425;19-22,423-420	UGGCCCUAUACCUCCUGAGCUG&AAGCUCAGGAGGGAUAGCGCCA
aly-miR390a-5p_R+1	TRITD2Av1G290980.8	432	2-12,440-430;15-17,427-425;19-22,423-420	UGGCCCUAUACCUCCUGAGCUG&AAGCUCAGGAGGGAUAGCGCCA
aly-miR390a-5p_R+1	TRITD2Bv1G241280.2	351	3-5,363-361;6-17,355-344;19-22,342-339	UGGCAUUGUCCCUCCUGUCGUCGGCAC&AAGCU-----CAGGAGGGAUAGCGCCA
aly-miR390a-5p_R+1	TRITD2Bv1G260410.2	333	2-12,341-331;15-17,328-326;19-22,324-321	UGGCCCUAUACCUCCUGAGCUG&AAGCUCAGGAGGGAUAGCGCCA
aly-miR390a-5p_R+1	TRITD2Bv1G260410.4	438	2-12,446-436;15-17,433-431;19-22,429-426	UGGCCCUAUACCUCCUGAGCUG&AAGCUCAGGAGGGAUAGCGCCA
aly-miR390a-5p_R+1	TRITD2Bv1G260410.6	438	2-12,446-436;15-17,433-431;19-22,429-426	UGGCCCUAUACCUCCUGAGCUG&AAGCUCAGGAGGGAUAGCGCCA
aly-miR390a-5p_R+1	TRITD3Av1G000170.10	990	1-10,999-990;11-15,988-984;17-22,983-978	UGGUGC-AUCUCAUCUUGAGCUU&AAGCUCAGGA-GGGAUAGCGCCA
aly-miR390a-5p_R+1	TRITD3Av1G000170.13	495	1-10,504-495;11-15,493-489;17-22,488-483	UGGUGC-AUCUCAUCUUGAGCUU&AAGCUCAGGA-GGGAUAGCGCCA
aly-miR390a-5p_R+1	TRITD3Av1G000170.5	1023	1-10,1032-1023;11-15,1021-1017;17-22,1016-1011	UGGUGC-AUCUCAUCUUGAGCUU&AAGCUCAGGA-GGGAUAGCGCCA
aly-miR390a-5p_R+1	TRITD3Av1G014740.1	12	1-8,21-14;10-12,12-10;17-22,7-2	UGGCGCAG--CCUGCUGAGCUU&AAGCUCAGGAGGGAUAGCGCCA
aly-miR390a-5p_R+1	TRITD3Av1G014740.10	12	1-8,21-14;10-12,12-10;17-22,7-2	UGGCGCAG--CCUGCUGAGCUU&AAGCUCAGGAGGGAUAGCGCCA
aly-miR390a-5p_R+1	TRITD3Av1G014740.11	12	1-8,21-14;10-12,12-10;17-22,7-2	UGGCGCAG--CCUGCUGAGCUU&AAGCUCAGGAGGGAUAGCGCCA
aly-miR390a-5p_R+1	TRITD3Av1G014740.12	12	1-8,21-14;10-12,12-10;17-22,7-2	UGGCGCAG--CCUGCUGAGCUU&AAGCUCAGGAGGGAUAGCGCCA
aly-miR390a-5p_R+1	TRITD3Av1G014740.13	12	1-8,21-14;10-12,12-10;17-22,7-2	UGGCGCAG--CCUGCUGAGCUU&AAGCUCAGGAGGGAUAGCGCCA
aly-miR390a-5p_R+1	TRITD3Av1G014740.15	12	1-8,21-14;10-12,12-10;17-22,7-2	UGGCGCAG--CCUGCUGAGCUU&AAGCUCAGGAGGGAUAGCGCCA
aly-miR390a-5p_R+1	TRITD3Av1G014740.4	12	1-8,21-14;10-12,12-10;17-22,7-2	UGGCGCAG--CCUGCUGAGCUU&AAGCUCAGGAGGGAUAGCGCCA
aly-miR390a-5p_R+1	TRITD3Av1G014740.5	12	1-8,21-14;10-12,12-10;17-22,7-2	UGGCGCAG--CCUGCUGAGCUU&AAGCUCAGGAGGGAUAGCGCCA
aly-miR390a-5p_R+1	TRITD3Av1G014740.6	12	1-8,21-14;10-12,12-10;17-22,7-2	UGGCGCAG--CCUGCUGAGCUU&AAGCUCAGGAGGGAUAGCGCCA
aly-miR390a-5p_R+1	TRITD3Av1G014740.9	12	1-8,21-14;10-12,12-10;17-22,7-2	UGGCGCAG--CCUGCUGAGCUU&AAGCUCAGGAGGGAUAGCGCCA
aly-miR390a-5p_R+1	TRITD3Av1G180250.14	693	3-10,700-693;11-13,689-687;15-22,685-678	UGGUGCUAGCUCAAGUCCUGAGCAU&AAGCUCAGGA---GGGAUAGCGCCA
aly-miR390a-5p_R+1	TRITD3Av1G180250.3	1077	3-10,1084-1077;11-13,1073-1071;15-22,1069-1062	UGGUGCUAGCUCAAGUCCUGAGCAU&AAGCUCAGGA---GGGAUAGCGCCA
aly-miR390a-5p_R+1	TRITD3Av1G184010.2	1027	3-10,1034-1027;13-22,1025-1016	UGGUGCUGUCG-UCCUGGGCGC&AAGCUCAGGAGGGAUAGCGCCA
aly-miR390a-5p_R+1	TRITD3Av1G200980.2	158	1-11,167-157;12-14,155-153;17-18,148-147;19-22,144-141	UGGCAAGCAGACUCCUCUCCUGAGCUU&AAGCUCAGGAG-GGA--UAGC--GCCA
aly-miR390a-5p_R+1	TRITD3Av1G200980.4	167	1-11,176-166;12-14,164-162;17-18,157-156;19-22,153-150	UGGCAAGCAGACUCCUCUCCUGAGCUU&AAGCUCAGGAG-GGA--UAGC--GCCA
aly-miR390a-5p_R+1	TRITD3Av1G200980.5	158	1-11,167-157;12-14,155-153;17-18,148-147;19-22,144-141	UGGCAAGCAGACUCCUCUCCUGAGCUU&AAGCUCAGGAG-GGA--UAGC--GCCA
aly-miR390a-5p_R+1	TRITD3Bv1G001420.1	1083	3-9,1089-1083;11-22,1082-1071	UGGCGCUGUUUC-CCUGGGCCA&AAGCUCAGGAGGGAUAGCGCCA
aly-miR390a-5p_R+1	TRITD3Bv1G001420.2	1083	3-9,1089-1083;11-22,1082-1071	UGGCGCUGUUUC-CCUGGGCCA&AAGCUCAGGAGGGAUAGCGCCA
aly-miR390a-5p_R+1	TRITD3Bv1G001420.3	681	3-9,687-681;11-22,680-669	UGGCGCUGUUUC-CCUGGGCCA&AAGCUCAGGAGGGAUAGCGCCA
aly-miR390a-5p_R+1	TRITD3Bv1G005210.13	876	1-10,885-876;11-15,874-870;17-22,869-864	UGGUGC-AUCUCAUCUUGAGCUU&AAGCUCAGGA-GGGAUAGCGCCA
aly-miR390a-5p_R+1	TRITD3Bv1G017710.1	74	3-8,81-76;10-17,74-67;18-22,64-60	UGGCGGCCUAUCCUUGCUGAGCGC&AAGCUCAGGAGGGAUAG--CGCCA
aly-miR390a-5p_R+1	TRITD3Bv1G017730.1	74	3-8,81-76;10-17,74-67;18-18,65-65;19-22,63-60	UGGCUGCCUAUCCUUGCUGAGCGC&AAGCUCAGGAGGGAUAG-C-GCCA
aly-miR390a-5p_R+1	TRITD3Bv1G166290.1	1027	3-12,1034-1025;14-22,1024-1016	UGGUGUUGU-CCUCCUGGGCGC&AAGCUCAGGAGGGAUAGCGCCA
aly-miR390a-5p_R+1	TRITD3Bv1G214050.1	518	3-7,526-522;8-9,520-519;11-21,517-507	AGGUGCUAUCCCGCCGUGAGUAU&AAGCUCA-GGAGGGAUAGCGCCA
aly-miR390a-5p_R+1	TRITD4Av1G170860.2	164	3-5,172-170;6-7,168-167;9-17,165-157;19-22,156-153	UGGC-CUAUCCCUCGUGAAGCGC&AAGCU-CAGGAGGGAUAGCGCCA
aly-miR390a-5p_R+1	TRITD4Av1G196430.1	259	2-6,269-265;8-11,261-258;12-15,256-253;17-22,250-245	UGGCGCGCGUCCGCUCCCAGGAGCUC&AAGCUC--AGGAG-GGAU-AGCGCCA
aly-miR390a-5p_R+1	TRITD4Av1G196430.2	259	2-6,269-265;8-11,261-258;12-15,256-253;17-22,250-245	UGGCGCGCGUCCGCUCCCAGGAGCUC&AAGCUC--AGGAG-GGAU-AGCGCCA
aly-miR390a-5p_R+1	TRITD4Bv1G009470.2	262	2-6,272-268;8-11,264-261;12-15,259-256;17-22,253-248	UGGCGCGCGUCCGCUCCCAGGAGCUC&AAGCUC--AGGAG-GGAU-AGCGCCA
aly-miR390a-5p_R+1	TRITD4Bv1G009620.1	256	2-6,266-262;8-11,258-255;12-15,253-250;17-22,247-242	UGGCGCGCGUCCGCUCCCAGGAGCUC&AAGCUC--AGGAG-GGAU-AGCGCCA
aly-miR390a-5p_R+1	TRITD4Bv1G132650.1	442	2-6,450-446;8-14,444-438;16-22,437-431	UGGCGUU-UCUCUCCGGAGCUG&AAGCUCAGGAGGGAUAGCGCCA
aly-miR390a-5p_R+1	TRITD4Bv1G178880.4	224	3-7,231-227;9-16,225-218;18-22,216-212	UGGCGGUGUCCUUCGUGGGCGG&AAGCUCAGGAGGGAUAGCGCCA
aly-miR390a-5p_R+1	TRITD5Av1G159440.3	543	2-17,551-536;19-22,533-530	UGGUUAUUGUUCCUCCUGAGCUA&AAGCUCAGGAGGGAUAG-CGCCA
aly-miR390a-5p_R+1	TRITD5Av1G172350.1	222	2-3,229-228;5-18,227-214;20-22,212-210	UGGGGCUGUUCUUCCUGA-CUG&AAGCUCAGGAGGGAUAGCGCCA
aly-miR390a-5p_R+1	TRITD5Av1G172350.3	222	2-3,229-228;5-18,227-214;20-22,212-210	UGGGGCUGUUCUUCCUGA-CUG&AAGCUCAGGAGGGAUAGCGCCA
aly-miR390a-5p_R+1	TRITD5Av1G243500.5	3068	2-8,3077-3071;9-14,3069-3064;16-16,3062-3062;18-20,3060-3058;21-22,3056-3055	UGUGCGGUCUCCCUCACUGAGCUG&AAGCUCAG-GAGGGAUAGCGC-CA
aly-miR390a-5p_R+1	TRITD5Bv1G111470.2	1227	2-5,1236-1233;6-18,1231-1219;20-22,1217-1215	UGGGGCUAUCCUUUCUGCAGUUC&AAGCU-CAGGAGGGAUAGCGCCA
aly-miR390a-5p_R+1	TRITD5Bv1G111470.5	1220	2-5,1229-1226;6-18,1224-1212;20-22,1210-1208	UGGGGCUAUCCUUUCUGCAGUUC&AAGCU-CAGGAGGGAUAGCGCCA
aly-miR390a-5p_R+1	TRITD5Bv1G120830.2	617	3-6,624-621;8-8,619-619;10-15,617-612;17-22,609-604	UGGCGCCCGUCCCUGCAGAGCAU&AAGCUCAGGAGGGAU-AGCGCCA
aly-miR390a-5p_R+1	TRITD5Bv1G120830.4	533	3-6,540-537;8-8,535-535;10-15,533-528;17-22,525-520	UGGCGCCCGUCCCUGCAGAGCAU&AAGCUCAGGAGGGAU-AGCGCCA
aly-miR390a-5p_R+1	TRITD5Bv1G150790.2	543	2-17,551-536;19-22,533-530	UGGUUAUUGUUCCUCCUGAGCUA&AAGCUCAGGAGGGAUAG-CGCCA
aly-miR390a-5p_R+1	TRITD5Bv1G150790.3	543	2-17,551-536;19-22,533-530	UGGUUAUUGUUCCUCCUGAGCUA&AAGCUCAGGAGGGAUAG-CGCCA
aly-miR390a-5p_R+1	TRITD5Bv1G173430.2	218	3-6,226-223;8-13,220-215;17-22,211-206	UGGCGCGUGUCCUCCAGGAGCAG&AAGCUC-AGGAGGGAUAGCGCCA
aly-miR390a-5p_R+1	TRITD5Bv1G173430.4	218	3-6,226-223;8-13,220-215;17-22,211-206	UGGCGCGUGUCCUCCAGGAGCAG&AAGCUC-AGGAGGGAUAGCGCCA
aly-miR390a-5p_R+1	TRITD5Bv1G186100.1	1448	2-6,1457-1453;7-10,1451-1448;12-14,1446-1444;16-22,1442-1436	UGGUGCUUUCUGUCCUGGGGCUG&AAGCUC-AGGAGGGAUAGCGCCA
aly-miR390a-5p_R+1	TRITD5Bv1G186100.3	935	2-6,944-940;7-10,938-935;12-14,933-931;16-22,929-923	UGGUGCUUUCUGUCCUGGGGCUG&AAGCUC-AGGAGGGAUAGCGCCA
aly-miR390a-5p_R+1	TRITD5Bv1G231490.1	56	3-7,60-56;11-22,55-44	UGGCGCUGUCCC---UGGGCAC&AAGCUCAGGAGGGAUAGCGCCA
aly-miR390a-5p_R+1	TRITD5Bv1G231630.1	227	3-5,231-229;9-22,228-215	UGGCGCUGUCCCUC---AGCAC&AAGCUCAGGAGGGAUAGCGCCA
aly-miR390a-5p_R+1	TRITD6Av1G002170.14	1362	3-3,1369-1369;6-22,1366-1350	UGGCGUUAUCCUUCCUGUUCAA&AAGCUCAGGAGGGAUAGCGCCA
aly-miR390a-5p_R+1	TRITD6Av1G002170.18	1374	3-3,1381-1381;6-22,1378-1362	UGGCGUUAUCCUUCCUGUUCAA&AAGCUCAGGAGGGAUAGCGCCA
aly-miR390a-5p_R+1	TRITD6Av1G002170.19	1425	3-3,1432-1432;6-22,1429-1413	UGGCGUUAUCCUUCCUGUUCAA&AAGCUCAGGAGGGAUAGCGCCA
aly-miR390a-5p_R+1	TRITD6Av1G002170.22	1197	3-3,1204-1204;6-22,1201-1185	UGGCGUUAUCCUUCCUGUUCAA&AAGCUCAGGAGGGAUAGCGCCA
aly-miR390a-5p_R+1	TRITD6Av1G002170.25	945	3-3,952-952;6-22,949-933	UGGCGUUAUCCUUCCUGUUCAA&AAGCUCAGGAGGGAUAGCGCCA
aly-miR390a-5p_R+1	TRITD6Av1G162620.1	401	1-6,411-406;7-16,404-395;19-22,392-389	UGGCCGUAUUCCUCCUCGAGCUU&AAGCUC-AGGAGGGAUAGCGCCA
aly-miR390a-5p_R+1	TRITD6Av1G162620.2	401	1-6,411-406;7-16,404-395;19-22,392-389	UGGCCGUAUUCCUCCUCGAGCUU&AAGCUC-AGGAGGGAUAGCGCCA
aly-miR390a-5p_R+1	TRITD6Av1G162620.3	401	1-6,411-406;7-16,404-395;19-22,392-389	UGGCCGUAUUCCUCCUCGAGCUU&AAGCUC-AGGAGGGAUAGCGCCA
aly-miR390a-5p_R+1	TRITD6Bv1G081690.3	846	3-4,854-853;5-14,851-842;16-22,840-834	UGGUGCUUUUUCUCCUGAUGCGG&AAGC-UCAGGAGGGAUAGCGCCA
aly-miR390a-5p_R+1	TRITD6Bv1G131690.2	468	3-7,475-471;8-9,469-468;11-22,467-456	UGGUGCUAUCCC-CCGUGAGCGU&AAGCUCA-GGAGGGAUAGCGCCA
aly-miR390a-5p_R+1	TRITD6Bv1G131690.3	468	3-7,475-471;8-9,469-468;11-22,467-456	UGGUGCUAUCCC-CCGUGAGCGU&AAGCUCA-GGAGGGAUAGCGCCA
aly-miR390a-5p_R+1	TRITD6Bv1G131690.4	468	3-7,475-471;8-9,469-468;11-22,467-456	UGGUGCUAUCCC-CCGUGAGCGU&AAGCUCA-GGAGGGAUAGCGCCA
aly-miR390a-5p_R+1	TRITD6Bv1G131690.5	468	3-7,475-471;8-9,469-468;11-22,467-456	UGGUGCUAUCCC-CCGUGAGCGU&AAGCUCA-GGAGGGAUAGCGCCA
aly-miR390a-5p_R+1	TRITD6Bv1G131690.6	468	3-7,475-471;8-9,469-468;11-22,467-456	UGGUGCUAUCCC-CCGUGAGCGU&AAGCUCA-GGAGGGAUAGCGCCA
aly-miR390a-5p_R+1	TRITD7Av1G011750.3	311	2-6,321-317;9-17,312-304;19-22,303-300	UGGC-CUGUCCCUCGGCGGGGCUG&AAGCUC--AGGAGGGAUAGCGCCA
aly-miR390a-5p_R+1	TRITD7Av1G030290.1	42	2-11,50-41;13-15,39-37;17-22,35-30	UGGCGCCGUUGCUCUUGGGUUG&AAGCUCAGGAGGGAUAGCGCCA
aly-miR390a-5p_R+1	TRITD7Av1G035950.1	1532	3-9,1539-1533;11-15,1531-1527;16-22,1523-1517	UGGCGCUGGGGUUCUACCUGAGCAC&AAGCUCAGGAGGGAU---AGCGCCA
aly-miR390a-5p_R+1	TRITD7Av1G091550.2	1325	2-9,1333-1326;12-12,1323-1323;15-22,1320-1313	UGGCGCUGCGCAACCUGAGCUG&AAGCUCAGGAGGGAUAGCGCCA
aly-miR390a-5p_R+1	TRITD7Av1G110100.10	993	3-17,1000-986;19-22,984-981	UGGUUUUGUUCCUCCUGGGCAG&AAGCUCAGGAGGGAUAGCGCCA
aly-miR390a-5p_R+1	TRITD7Av1G110100.2	369	3-17,376-362;19-22,360-357	UGGUUUUGUUCCUCCUGGGCAG&AAGCUCAGGAGGGAUAGCGCCA
aly-miR390a-5p_R+1	TRITD7Av1G110100.9	993	3-17,1000-986;19-22,984-981	UGGUUUUGUUCCUCCUGGGCAG&AAGCUCAGGAGGGAUAGCGCCA
aly-miR390a-5p_R+1	TRITD7Av1G163420.1	363	2-15,371-358;19-22,354-351	UGGCAAGGUUCUUCCUGAGCUG&AAGCUCAGGAGGGAUAGCGCCA
aly-miR390a-5p_R+1	TRITD7Av1G163420.10	669	2-15,677-664;19-22,660-657	UGGCAAGGUUCUUCCUGAGCUG&AAGCUCAGGAGGGAUAGCGCCA
aly-miR390a-5p_R+1	TRITD7Av1G163420.11	669	2-15,677-664;19-22,660-657	UGGCAAGGUUCUUCCUGAGCUG&AAGCUCAGGAGGGAUAGCGCCA
aly-miR390a-5p_R+1	TRITD7Av1G163420.2	669	2-15,677-664;19-22,660-657	UGGCAAGGUUCUUCCUGAGCUG&AAGCUCAGGAGGGAUAGCGCCA
aly-miR390a-5p_R+1	TRITD7Av1G163420.3	588	2-15,596-583;19-22,579-576	UGGCAAGGUUCUUCCUGAGCUG&AAGCUCAGGAGGGAUAGCGCCA
aly-miR390a-5p_R+1	TRITD7Av1G163420.5	669	2-15,677-664;19-22,660-657	UGGCAAGGUUCUUCCUGAGCUG&AAGCUCAGGAGGGAUAGCGCCA
aly-miR390a-5p_R+1	TRITD7Av1G163420.6	669	2-15,677-664;19-22,660-657	UGGCAAGGUUCUUCCUGAGCUG&AAGCUCAGGAGGGAUAGCGCCA
aly-miR390a-5p_R+1	TRITD7Av1G163420.7	657	2-15,665-652;19-22,648-645	UGGCAAGGUUCUUCCUGAGCUG&AAGCUCAGGAGGGAUAGCGCCA
aly-miR390a-5p_R+1	TRITD7Av1G163420.8	495	2-15,503-490;19-22,486-483	UGGCAAGGUUCUUCCUGAGCUG&AAGCUCAGGAGGGAUAGCGCCA
aly-miR390a-5p_R+1	TRITD7Av1G163420.9	588	2-15,596-583;19-22,579-576	UGGCAAGGUUCUUCCUGAGCUG&AAGCUCAGGAGGGAUAGCGCCA
aly-miR390a-5p_R+1	TRITD7Av1G188610.1	17	3-6,24-21;8-13,19-14;16-22,8-2	UGGCGCUCCUCGCCCUCCAGGGCAU&AAGCUCAGGAGGG---AUAGCGCCA
aly-miR390a-5p_R+1	TRITD7Bv1G006840.1	677	3-9,684-678;11-15,676-672;16-22,668-662	UGGCGCUCGGGUUCUACCUGAGCAC&AAGCUCAGGAGGGAU---AGCGCCA
aly-miR390a-5p_R+1	TRITD7Bv1G006840.2	1424	3-9,1431-1425;11-15,1423-1419;16-22,1415-1409	UGGCGCUCGGGUUCUACCUGAGCAC&AAGCUCAGGAGGGAU---AGCGCCA
aly-miR390a-5p_R+1	TRITD7Bv1G006840.3	1613	3-9,1620-1614;11-15,1612-1608;16-22,1604-1598	UGGCGCUCGGGUUCUACCUGAGCAC&AAGCUCAGGAGGGAU---AGCGCCA
aly-miR390a-5p_R+1	TRITD7Bv1G006840.5	1571	3-9,1578-1572;11-15,1570-1566;16-22,1562-1556	UGGCGCUCGGGUUCUACCUGAGCAC&AAGCUCAGGAGGGAU---AGCGCCA
aly-miR390a-5p_R+1	TRITD7Bv1G085630.4	173	3-6,181-178;8-13,175-170;17-22,166-161	UGGCGCGCGUCCUCCAGGAGCAG&AAGCUC-AGGAGGGAUAGCGCCA
aly-miR390a-5p_R+1	TRITD7Bv1G085630.5	173	3-6,181-178;8-13,175-170;17-22,166-161	UGGCGCGCGUCCUCCAGGAGCAG&AAGCUC-AGGAGGGAUAGCGCCA
aly-miR390a-5p_R+1	TRITD7Bv1G211290.1	176	2-6,185-181;8-8,179-179;9-14,177-172;16-22,170-164	UGGCGCUCUCCCUCGCGGGGCUG&AAGCUCAG-GAGGGAUAGCGCCA
aly-miR390a-5p_R+1	TRITD7Bv1G211290.2	176	2-6,185-181;8-8,179-179;9-14,177-172;16-22,170-164	UGGCGCUCUCCCUCGCGGGGCUG&AAGCUCAG-GAGGGAUAGCGCCA
aly-miR399d-3p_L-1_1ss11GA	TRITD0Uv1G003170.1	53	1-3,60-58;6-9,56-53;14-20,49-43	CGGGGCACCA-UCCUG-GGC&GCCAAAGGAAAUUUGCCCCG
aly-miR399d-3p_L-1_1ss11GA	TRITD0Uv1G066240.1	2068	1-3,2080-2078;6-9,2075-2072;11-17,2067-2061;18-20,2059-2057	CGGUGGCAAAUGGAGUCCUGGGGC&GCCAAAGGA---AAUUUGCC-CCG
aly-miR399d-3p_L-1_1ss11GA	TRITD0Uv1G066240.10	592	1-3,604-602;6-9,599-596;11-17,591-585;18-20,583-581	CGGUGGCAAAUGGAGUCCUGGGGC&GCCAAAGGA---AAUUUGCC-CCG
aly-miR399d-3p_L-1_1ss11GA	TRITD0Uv1G066240.7	2014	1-3,2026-2024;6-9,2021-2018;11-17,2013-2007;18-20,2005-2003	CGGUGGCAAAUGGAGUCCUGGGGC&GCCAAAGGA---AAUUUGCC-CCG
aly-miR399d-3p_L-1_1ss11GA	TRITD0Uv1G066240.8	922	1-3,934-932;6-9,929-926;11-17,921-915;18-20,913-911	CGGUGGCAAAUGGAGUCCUGGGGC&GCCAAAGGA---AAUUUGCC-CCG
aly-miR399d-3p_L-1_1ss11GA	TRITD0Uv1G100160.1	168	1-4,180-177;5-10,173-168;12-19,166-159	AGGGGCAGGGUUUCUUCACUGGC&GCCA---AAGGAAAUUUGCCCCG
aly-miR399d-3p_L-1_1ss11GA	TRITD0Uv1G114850.1	168	1-4,180-177;5-10,173-168;12-19,166-159	AGGGGCAGGGUUUCUUCACUGGC&GCCA---AAGGAAAUUUGCCCCG
aly-miR399d-3p_L-1_1ss11GA	TRITD0Uv1G122650.1	168	1-4,180-177;5-10,173-168;12-19,166-159	AGGGGCAGGGUUUCUUCACUGGC&GCCA---AAGGAAAUUUGCCCCG
aly-miR399d-3p_L-1_1ss11GA	TRITD0Uv1G139120.1	168	1-4,180-177;5-10,173-168;12-19,166-159	AGGGGCAGGGUUUCUUCACUGGC&GCCA---AAGGAAAUUUGCCCCG
aly-miR399d-3p_L-1_1ss11GA	TRITD1Av1G031300.1	831	1-8,841-834;13-17,828-824;18-20,822-820	CGGCGGCGGUCGCCCCUUUGGC&GCCAAAGG-AAAUUUGCC-CCG
aly-miR399d-3p_L-1_1ss11GA	TRITD1Av1G134430.3	1506	1-8,1516-1509;12-19,1504-1497	GGGGGCGGAGAAAUCUUUGGC&GCCAAAGG-AAAUUUGCCCCG
aly-miR399d-3p_L-1_1ss11GA	TRITD1Av1G172980.1	578	1-8,585-578;12-20,576-568	UGGGGCGGAG--CUUUUGGC&GCCAAAGGAAAUUUGCCCCG
aly-miR399d-3p_L-1_1ss11GA	TRITD1Av1G172980.4	713	1-8,720-713;12-20,711-703	UGGGGCGGAG--CUUUUGGC&GCCAAAGGAAAUUUGCCCCG
aly-miR399d-3p_L-1_1ss11GA	TRITD1Av1G172980.5	764	1-8,771-764;12-20,762-754	UGGGGCGGAG--CUUUUGGC&GCCAAAGGAAAUUUGCCCCG
aly-miR399d-3p_L-1_1ss11GA	TRITD1Av1G186710.1	4521	1-7,4530-4524;12-15,4519-4516;16-20,4514-4510	CGGGGUCGAGGUAACUUUGGC&GCCAAAGGAAAUUUG-CCCCG
aly-miR399d-3p_L-1_1ss11GA	TRITD1Av1G186710.4	4521	1-7,4530-4524;12-15,4519-4516;16-20,4514-4510	CGGGGUCGAGGUAACUUUGGC&GCCAAAGGAAAUUUG-CCCCG
aly-miR399d-3p_L-1_1ss11GA	TRITD1Av1G191580.1	3956	1-7,3966-3960;8-9,3958-3957;12-19,3954-3947	AGGGGCAGAGGUCGCUUUGGU&GCCAAAG-GAAAUUUGCCCCG
aly-miR399d-3p_L-1_1ss11GA	TRITD1Av1G191580.10	3209	1-7,3219-3213;8-9,3211-3210;12-19,3207-3200	AGGGGCAGAGGUCGCUUUGGU&GCCAAAG-GAAAUUUGCCCCG
aly-miR399d-3p_L-1_1ss11GA	TRITD1Av1G191580.11	2585	1-7,2595-2589;8-9,2587-2586;12-19,2583-2576	AGGGGCAGAGGUCGCUUUGGU&GCCAAAG-GAAAUUUGCCCCG
aly-miR399d-3p_L-1_1ss11GA	TRITD1Av1G191580.12	2477	1-7,2487-2481;8-9,2479-2478;12-19,2475-2468	AGGGGCAGAGGUCGCUUUGGU&GCCAAAG-GAAAUUUGCCCCG
aly-miR399d-3p_L-1_1ss11GA	TRITD1Av1G191580.3	3743	1-7,3753-3747;8-9,3745-3744;12-19,3741-3734	AGGGGCAGAGGUCGCUUUGGU&GCCAAAG-GAAAUUUGCCCCG
aly-miR399d-3p_L-1_1ss11GA	TRITD1Av1G191580.6	3536	1-7,3546-3540;8-9,3538-3537;12-19,3534-3527	AGGGGCAGAGGUCGCUUUGGU&GCCAAAG-GAAAUUUGCCCCG
aly-miR399d-3p_L-1_1ss11GA	TRITD1Av1G191580.7	3470	1-7,3480-3474;8-9,3472-3471;12-19,3468-3461	AGGGGCAGAGGUCGCUUUGGU&GCCAAAG-GAAAUUUGCCCCG
aly-miR399d-3p_L-1_1ss11GA	TRITD1Av1G191580.8	3530	1-7,3540-3534;8-9,3532-3531;12-19,3528-3521	AGGGGCAGAGGUCGCUUUGGU&GCCAAAG-GAAAUUUGCCCCG
aly-miR399d-3p_L-1_1ss11GA	TRITD1Av1G191580.9	3476	1-7,3486-3480;8-9,3478-3477;12-19,3474-3467	AGGGGCAGAGGUCGCUUUGGU&GCCAAAG-GAAAUUUGCCCCG
aly-miR399d-3p_L-1_1ss11GA	TRITD1Av1G193190.1	96	1-3,108-106;5-10,101-96;13-20,93-86	CGGGGCAGUAUUCCUUCUUCGGC&GCC---AAAGGAAAUUUGCCCCG
aly-miR399d-3p_L-1_1ss11GA	TRITD1Av1G193190.5	96	1-3,108-106;5-10,101-96;13-20,93-86	CGGGGCAGUAUUCCUUCUUCGGC&GCC---AAAGGAAAUUUGCCCCG
aly-miR399d-3p_L-1_1ss11GA	TRITD1Av1G193190.6	96	1-3,108-106;5-10,101-96;13-20,93-86	CGGGGCAGUAUUCCUUCUUCGGC&GCC---AAAGGAAAUUUGCCCCG
aly-miR399d-3p_L-1_1ss11GA	TRITD1Av1G227820.1	417	1-3,425-423;6-9,420-417;12-14,415-413;16-20,411-407	CGGGGGAGGA-UCCUGGGGC&GCCAAAGGAAAUUUGCCCCG
aly-miR399d-3p_L-1_1ss11GA	TRITD1Bv1G162230.1	21	1-3,31-29;7-9,24-22;11-19,20-12	AGGGGCAGAUCUCCCGCCGGC&GCC-AAAGGAAAUUUGCCCCG
aly-miR399d-3p_L-1_1ss11GA	TRITD1Bv1G175080.3	4517	1-7,4527-4521;12-13,4515-4514;15-20,4512-4507	CGGGGCCGAGGUAACUUUGGC&GCCAAAG-GAAAUUUGCCCCG
aly-miR399d-3p_L-1_1ss11GA	TRITD1Bv1G175080.8	4520	1-7,4530-4524;12-13,4518-4517;15-20,4515-4510	CGGGGCCGAGGUAACUUUGGC&GCCAAAG-GAAAUUUGCCCCG
aly-miR399d-3p_L-1_1ss11GA	TRITD1Bv1G183420.1	99	1-3,111-109;5-10,104-99;13-20,96-89	CGGGGCAGUAUUCCUUCUUCGGC&GCC---AAAGGAAAUUUGCCCCG
aly-miR399d-3p_L-1_1ss11GA	TRITD1Bv1G183420.5	99	1-3,111-109;5-10,104-99;13-20,96-89	CGGGGCAGUAUUCCUUCUUCGGC&GCC---AAAGGAAAUUUGCCCCG
aly-miR399d-3p_L-1_1ss11GA	TRITD1Bv1G183420.6	99	1-3,111-109;5-10,104-99;13-20,96-89	CGGGGCAGUAUUCCUUCUUCGGC&GCC---AAAGGAAAUUUGCCCCG
aly-miR399d-3p_L-1_1ss11GA	TRITD1Bv1G207530.1	53	1-3,60-58;6-9,56-53;14-20,49-43	CGGGGCACCA-UCCUG-GGC&GCCAAAGGAAAUUUGCCCCG
aly-miR399d-3p_L-1_1ss11GA	TRITD1Bv1G207530.2	53	1-3,60-58;6-9,56-53;14-20,49-43	CGGGGCACCA-UCCUG-GGC&GCCAAAGGAAAUUUGCCCCG
aly-miR399d-3p_L-1_1ss11GA	TRITD1Bv1G207780.1	179	1-3,189-187;6-8,182-180;12-20,177-169	CGGGGCAGGGA-CCUGAGCGGC&GCC--AAAGGAAAUUUGCCCCG
aly-miR399d-3p_L-1_1ss11GA	TRITD1Bv1G225710.1	420	1-3,428-426;6-9,423-420;12-14,418-416;16-20,414-410	CGGGGGAGGA-UCCUGGGGC&GCCAAAGGAAAUUUGCCCCG
aly-miR399d-3p_L-1_1ss11GA	TRITD1Bv1G228090.1	1320	1-3,1329-1327;6-9,1324-1321;13-19,1317-1311	GGGGGCGGUCGUCCUCGGGC&GCCAAAGGAAAUUUGCCCCG
aly-miR399d-3p_L-1_1ss11GA	TRITD2Av1G038050.1	145	1-9,155-147;14-16,141-139;17-20,137-134	UGGGUGCAUGGGGUCCUUUGGU&GCCAAAGGA-AAUUUGC-CCCG
aly-miR399d-3p_L-1_1ss11GA	TRITD2Av1G043700.3	995	1-10,1004-995;13-20,992-985	UGGGGUAAUAUUCUUUUGGC&GCCAAAGGAAAUUUGCCCCG
aly-miR399d-3p_L-1_1ss11GA	TRITD2Av1G188330.1	13	1-4,23-20;7-8,17-16;12-19,11-4	GGGGGCAAGGGAGCCGGUGGC&GCCAAAGG-AAAUUUGCCCCG
aly-miR399d-3p_L-1_1ss11GA	TRITD2Av1G236410.2	1299	1-3,1307-1305;6-6,1303-1303;8-9,1301-1300;12-20,1297-1289	CGGGGCAGAGGUCGUC-GGC&GCCAAAGGAAAUUUGCCCCG
aly-miR399d-3p_L-1_1ss11GA	TRITD2Av1G236410.3	807	1-3,815-813;6-6,811-811;8-9,809-808;12-20,805-797	CGGGGCAGAGGUCGUC-GGC&GCCAAAGGAAAUUUGCCCCG
aly-miR399d-3p_L-1_1ss11GA	TRITD2Av1G236410.4	810	1-3,818-816;6-6,814-814;8-9,812-811;12-20,808-800	CGGGGCAGAGGUCGUC-GGC&GCCAAAGGAAAUUUGCCCCG
aly-miR399d-3p_L-1_1ss11GA	TRITD2Av1G258530.1	891	1-3,900-898;5-13,896-888;15-19,887-883	AGGGGC-AGUUUUCUUCGGC&GCCAAAGGAAAUUUGCCCCG
aly-miR399d-3p_L-1_1ss11GA	TRITD2Av1G258530.2	294	1-3,303-301;5-13,299-291;15-19,290-286	AGGGGC-AGUUUUCUUCGGC&GCCAAAGGAAAUUUGCCCCG
aly-miR399d-3p_L-1_1ss11GA	TRITD2Av1G271140.4	2732	1-4,2742-2739;5-8,2737-2734;10-12,2732-2730;15-20,2727-2722	CGGGGCUCAUUGCCUUGUGGC&GCCA-AAGGAAAUUUGCCCCG
aly-miR399d-3p_L-1_1ss11GA	TRITD2Av1G271140.5	488	1-4,498-495;5-8,493-490;10-12,488-486;15-20,483-478	CGGGGCUCAUUGCCUUGUGGC&GCCA-AAGGAAAUUUGCCCCG
aly-miR399d-3p_L-1_1ss11GA	TRITD2Bv1G057750.4	899	1-10,908-899;13-20,896-889	UGGGGUAAUAUUCUUUUGGC&GCCAAAGGAAAUUUGCCCCG
aly-miR399d-3p_L-1_1ss11GA	TRITD2Bv1G198520.1	1296	1-3,1304-1302;6-6,1300-1300;8-9,1298-1297;12-20,1294-1286	CGGGGCAGAGGUCGUC-GGC&GCCAAAGGAAAUUUGCCCCG
aly-miR399d-3p_L-1_1ss11GA	TRITD2Bv1G198520.2	1287	1-3,1295-1293;6-6,1291-1291;8-9,1289-1288;12-20,1285-1277	CGGGGCAGAGGUCGUC-GGC&GCCAAAGGAAAUUUGCCCCG
aly-miR399d-3p_L-1_1ss11GA	TRITD2Bv1G198520.3	786	1-3,794-792;6-6,790-790;8-9,788-787;12-20,784-776	CGGGGCAGAGGUCGUC-GGC&GCCAAAGGAAAUUUGCCCCG
aly-miR399d-3p_L-1_1ss11GA	TRITD2Bv1G198520.4	759	1-3,767-765;6-6,763-763;8-9,761-760;12-20,757-749	CGGGGCAGAGGUCGUC-GGC&GCCAAAGGAAAUUUGCCCCG
aly-miR399d-3p_L-1_1ss11GA	TRITD2Bv1G220180.1	250	1-3,264-262;6-8,254-252;11-20,249-240	CGGGGCGGGUGGCCUGCCGUACGGC&GCC-----AAAGGAAAUUUGCCCCG
aly-miR399d-3p_L-1_1ss11GA	TRITD2Bv1G253000.2	317	1-4,327-324;7-9,321-319;13-19,314-308	GGGGGCGGCGCGUCCCGUGGC&GCCAAAGGA-AAUUUGCCCCG
aly-miR399d-3p_L-1_1ss11GA	TRITD2Bv1G253000.4	317	1-4,327-324;7-9,321-319;13-19,314-308	GGGGGCGGCGCGUCCCGUGGC&GCCAAAGGA-AAUUUGCCCCG
aly-miR399d-3p_L-1_1ss11GA	TRITD2Bv1G254740.1	1155	1-4,1167-1164;7-9,1161-1159;12-16,1153-1149;17-20,1147-1144	CGGGUGCGAAGAGCGUCCGGUGGC&GCCAAAGGA---AAUUUGC-CCCG
aly-miR399d-3p_L-1_1ss11GA	TRITD3Av1G097090.4	758	1-4,766-763;7-8,761-760;11-19,757-749	UGGGGCAAAUGGCCA-UGGC&GCCAAAGGAAAUUUGCCCCG
aly-miR399d-3p_L-1_1ss11GA	TRITD3Av1G185320.1	197	1-4,205-202;7-8,199-198;11-19,196-188	GGGGGCAGGUG-CCGGUGGU&GCCAAAGGAAAUUUGCCCCG
aly-miR399d-3p_L-1_1ss11GA	TRITD3Av1G204170.6	566	1-9,576-568;12-18,564-558	AAGGGCAAGGGCUUCUUUGGC&GCCAAAGGA-AAUUUGCCCCG
aly-miR399d-3p_L-1_1ss11GA	TRITD3Av1G211920.1	1200	1-4,1209-1206;6-8,1203-1201;13-20,1197-1190	CGGGGCAGCUG-CCUGCUGGC&GCCA-AAGGAAAUUUGCCCCG
aly-miR399d-3p_L-1_1ss11GA	TRITD3Av1G283350.3	1031	2-4,1039-1037;6-12,1035-1029;14-20,1026-1020	CGGGGCAUCAUUUUCUGUGGA&GCCAAAGGAAAU-UUGCCCCG
aly-miR399d-3p_L-1_1ss11GA	TRITD3Av1G283350.4	1031	2-4,1039-1037;6-12,1035-1029;14-20,1026-1020	CGGGGCAUCAUUUUCUGUGGA&GCCAAAGGAAAU-UUGCCCCG
aly-miR399d-3p_L-1_1ss11GA	TRITD3Bv1G167510.1	194	1-4,202-199;7-8,196-195;11-19,193-185	GGGGGCAGGUG-CCGGUGGU&GCCAAAGGAAAUUUGCCCCG
aly-miR399d-3p_L-1_1ss11GA	TRITD3Bv1G184950.3	651	1-10,660-651;12-18,648-642	AAGGGCAAGGGUUUCUUUGGC&GCCAAAGGAA-AUUUGCCCCG
aly-miR399d-3p_L-1_1ss11GA	TRITD3Bv1G184950.4	651	1-10,660-651;12-18,648-642	AAGGGCAAGGGUUUCUUUGGC&GCCAAAGGAA-AUUUGCCCCG
aly-miR399d-3p_L-1_1ss11GA	TRITD3Bv1G184950.5	564	1-10,573-564;12-18,561-555	AAGGGCAAGGGUUUCUUUGGC&GCCAAAGGAA-AUUUGCCCCG
aly-miR399d-3p_L-1_1ss11GA	TRITD3Bv1G184950.6	645	1-10,654-645;12-18,642-636	AAGGGCAAGGGUUUCUUUGGC&GCCAAAGGAA-AUUUGCCCCG
aly-miR399d-3p_L-1_1ss11GA	TRITD3Bv1G187380.1	67	1-3,75-73;7-9,69-67;12-19,65-58	GGGGGCAAAC-UCCGAGGGC&GCCAAAGGAAAUUUGCCCCG
aly-miR399d-3p_L-1_1ss11GA	TRITD3Bv1G228430.10	1084	3-14,1091-1080;15-20,1077-1072	CGGGGUGAGGAUUUCCUUUGUA&GCCAAAGGAAAUUU--GCCCCG
aly-miR399d-3p_L-1_1ss11GA	TRITD3Bv1G259990.6	421	1-3,431-429;6-9,425-422;11-17,420-414;18-20,412-410	CGGUGGCAGAUGUCCUCAAGGC&GCC-AAAGGAAAUUUGCC-CCG
aly-miR399d-3p_L-1_1ss11GA	TRITD3Bv1G279380.2	1031	2-4,1039-1037;6-12,1035-1029;14-20,1026-1020	CGGGGCAUCAUUUUCUGUGGA&GCCAAAGGAAAU-UUGCCCCG
aly-miR399d-3p_L-1_1ss11GA	TRITD3Bv1G279380.3	1031	2-4,1039-1037;6-12,1035-1029;14-20,1026-1020	CGGGGCAUCAUUUUCUGUGGA&GCCAAAGGAAAU-UUGCCCCG
aly-miR399d-3p_L-1_1ss11GA	TRITD3Bv1G279380.6	917	2-4,925-923;6-12,921-915;14-20,912-906	CGGGGCAUCAUUUUCUGUGGA&GCCAAAGGAAAU-UUGCCCCG
aly-miR399d-3p_L-1_1ss11GA	TRITD3Bv1G279380.8	1031	2-4,1039-1037;6-12,1035-1029;14-20,1026-1020	CGGGGCAUCAUUUUCUGUGGA&GCCAAAGGAAAU-UUGCCCCG
aly-miR399d-3p_L-1_1ss11GA	TRITD4Av1G000240.2	695	1-4,704-701;7-8,698-697;11-17,694-688;18-20,686-684	UGGUGGCGAGUGGCCGAUGGC&GCCAAAGGAAAUUUGCC-CCG
aly-miR399d-3p_L-1_1ss11GA	TRITD4Av1G031950.1	1409	1-3,1416-1414;6-8,1411-1409;13-20,1406-1399	UGGGGCAAGG--CCUGGGGC&GCCAAAGGAAAUUUGCCCCG
aly-miR399d-3p_L-1_1ss11GA	TRITD4Av1G075970.2	790	1-9,805-797;13-20,787-780	UGGGGUAAUUGACAAGAUCCUUUGGC&GCCAAAGGA------AAUUUGCCCCG
aly-miR399d-3p_L-1_1ss11GA	TRITD4Av1G230320.3	380	1-4,392-389;6-10,384-380;11-12,378-377;15-20,374-369	CGGGGCUUAUAUUCCUGCAAUGGC&GCCA---AAGGAA-AUUUGCCCCG
aly-miR399d-3p_L-1_1ss11GA	TRITD4Av1G238900.1	472	1-3,482-480;7-8,476-475;12-20,470-462	CGGGGCGGGGAGGCCGAGGGC&GCCAAAGG-AAAUUUGCCCCG
aly-miR399d-3p_L-1_1ss11GA	TRITD4Av1G247640.1	509	1-4,517-514;7-9,511-509;14-19,505-500	GGGGGCAUGG-UCCCGUGGC&GCCAAAGGAAAUUUGCCCCG
aly-miR399d-3p_L-1_1ss11GA	TRITD4Av1G248520.1	288	1-4,300-297;6-9,295-292;10-18,288-280	CUGGGCAAAUUCAGUCCUAUGGC&GCCAAAGGA---AAUUUGCCCCG
aly-miR399d-3p_L-1_1ss11GA	TRITD4Av1G248520.2	288	1-4,300-297;6-9,295-292;10-18,288-280	CUGGGCAAAUUCAGUCCUAUGGC&GCCAAAGGA---AAUUUGCCCCG
aly-miR399d-3p_L-1_1ss11GA	TRITD4Av1G258660.1	234	1-4,245-242;6-8,238-236;12-20,232-224	CGGGGCAGAGCACCUACAUGGC&GCCA--AAGGAAAUUUGCCCCG
aly-miR399d-3p_L-1_1ss11GA	TRITD4Av1G258660.2	222	1-4,233-230;6-8,226-224;12-20,220-212	CGGGGCAGAGCACCUACAUGGC&GCCA--AAGGAAAUUUGCCCCG
aly-miR399d-3p_L-1_1ss11GA	TRITD4Av1G258660.3	96	1-4,107-104;6-8,100-98;12-20,94-86	CGGGGCAGAGCACCUACAUGGC&GCCA--AAGGAAAUUUGCCCCG
aly-miR399d-3p_L-1_1ss11GA	TRITD4Av1G258660.5	105	1-4,116-113;6-8,109-107;12-20,103-95	CGGGGCAGAGCACCUACAUGGC&GCCA--AAGGAAAUUUGCCCCG
aly-miR399d-3p_L-1_1ss11GA	TRITD4Av1G258660.6	105	1-4,116-113;6-8,109-107;12-20,103-95	CGGGGCAGAGCACCUACAUGGC&GCCA--AAGGAAAUUUGCCCCG
aly-miR399d-3p_L-1_1ss11GA	TRITD4Av1G258660.7	102	1-4,113-110;6-8,106-104;12-20,100-92	CGGGGCAGAGCACCUACAUGGC&GCCA--AAGGAAAUUUGCCCCG
aly-miR399d-3p_L-1_1ss11GA	TRITD4Av1G258660.8	93	1-4,104-101;6-8,97-95;12-20,91-83	CGGGGCAGAGCACCUACAUGGC&GCCA--AAGGAAAUUUGCCCCG
aly-miR399d-3p_L-1_1ss11GA	TRITD4Bv1G009090.3	1035	2-4,1047-1045;6-8,1043-1041;11-20,1034-1025	CGGGGCAGAUGCUGUGCCUCUGGG&GCCAAAGG----AAAUUUGCCCCG
aly-miR399d-3p_L-1_1ss11GA	TRITD4Bv1G099080.2	790	1-9,805-797;13-20,787-780	UGGGGUAAUUGACAAGAUCCUUUGGC&GCCAAAGGA------AAUUUGCCCCG
aly-miR399d-3p_L-1_1ss11GA	TRITD4Bv1G133010.2	324	1-3,335-333;7-13,327-321;15-20,319-314	CGGGGCUGAUUUUCGCGUCGGC&GCC--AAAGGAAAUUUGCCCCG
aly-miR399d-3p_L-1_1ss11GA	TRITD4Bv1G133010.3	324	1-3,335-333;7-13,327-321;15-20,319-314	CGGGGCUGAUUUUCGCGUCGGC&GCC--AAAGGAAAUUUGCCCCG
aly-miR399d-3p_L-1_1ss11GA	TRITD4Bv1G173540.2	779	1-4,788-785;7-8,782-781;11-17,778-772;18-20,770-768	UGGUGGCGAGUGGCCGAUGGC&GCCAAAGGAAAUUUGCC-CCG
aly-miR399d-3p_L-1_1ss11GA	TRITD5Av1G004270.1	403	1-8,410-403;14-19,400-395	GGGGGCGUC---CCUUUGGC&GCCAAAGGAAAUUUGCCCCG
aly-miR399d-3p_L-1_1ss11GA	TRITD5Av1G031310.12	3053	1-4,3065-3062;7-10,3056-3053;14-20,3049-3043	CGGGGCACCCUUCCGUGGAUGGC&GCCA---AAGGAAAUUUGCCCCG
aly-miR399d-3p_L-1_1ss11GA	TRITD5Av1G136240.2	773	1-3,785-783;5-9,779-775;11-20,772-763	UGGGGCGGAUGCUCCUUGUCGGC&GCC--AAAGGA-AAUUUGCCCCG
aly-miR399d-3p_L-1_1ss11GA	TRITD5Av1G144140.1	1212	1-4,1223-1220;7-7,1217-1217;8-9,1215-1214;12-20,1210-1202	CGGGGCAGAGCAUCACGGUGGC&GCCAAAG-GA-AAUUUGCCCCG
aly-miR399d-3p_L-1_1ss11GA	TRITD5Av1G144140.2	1278	1-4,1289-1286;7-7,1283-1283;8-9,1281-1280;12-20,1276-1268	CGGGGCAGAGCAUCACGGUGGC&GCCAAAG-GA-AAUUUGCCCCG
aly-miR399d-3p_L-1_1ss11GA	TRITD5Av1G144140.3	1194	1-4,1205-1202;7-7,1199-1199;8-9,1197-1196;12-20,1192-1184	CGGGGCAGAGCAUCACGGUGGC&GCCAAAG-GA-AAUUUGCCCCG
aly-miR399d-3p_L-1_1ss11GA	TRITD5Av1G144280.1	1299	1-4,1310-1307;7-7,1304-1304;8-9,1302-1301;12-20,1297-1289	CGGGGCAGAGCAUCACGGUGGC&GCCAAAG-GA-AAUUUGCCCCG
aly-miR399d-3p_L-1_1ss11GA	TRITD5Av1G144280.2	1272	1-4,1283-1280;7-7,1277-1277;8-9,1275-1274;12-20,1270-1262	CGGGGCAGAGCAUCACGGUGGC&GCCAAAG-GA-AAUUUGCCCCG
aly-miR399d-3p_L-1_1ss11GA	TRITD5Av1G154780.2	1007	1-4,1017-1014;7-9,1010-1008;12-20,1005-997	UGGGGCAGAGGUCCAGGUGGU&GCCA-AAGGAAAUUUGCCCCG
aly-miR399d-3p_L-1_1ss11GA	TRITD5Av1G154920.1	220	1-4,229-226;6-10,224-220;13-20,214-207	CGGGGUGGGCCAGUUCCUCUGGC&GCCAAAGGAA---AUUUGCCCCG
aly-miR399d-3p_L-1_1ss11GA	TRITD5Av1G154920.2	220	1-4,229-226;6-10,224-220;13-20,214-207	CGGGGUGGGCCAGUUCCUCUGGC&GCCAAAGGAA---AUUUGCCCCG
aly-miR399d-3p_L-1_1ss11GA	TRITD5Av1G173070.1	550	1-3,558-556;9-19,551-541	UGGGGCAGAUUUAGGG-GGC&GCCAAAGGAAAUUUGCCCCG
aly-miR399d-3p_L-1_1ss11GA	TRITD5Av1G186980.1	904	1-4,914-911;7-7,908-908;8-8,906-906;12-20,902-894	CGGGGCAGAGGGCGCGGUGGC&GCCAAAG-GAAAUUUGCCCCG
aly-miR399d-3p_L-1_1ss11GA	TRITD5Av1G186980.2	836	1-4,846-843;7-7,840-840;8-8,838-838;12-20,834-826	CGGGGCAGAGGGCGCGGUGGC&GCCAAAG-GAAAUUUGCCCCG
aly-miR399d-3p_L-1_1ss11GA	TRITD5Av1G186980.3	905	1-4,915-912;7-7,909-909;8-8,907-907;12-20,903-895	CGGGGCAGAGGGCGCGGUGGC&GCCAAAG-GAAAUUUGCCCCG
aly-miR399d-3p_L-1_1ss11GA	TRITD5Av1G186980.4	896	1-4,906-903;7-7,900-900;8-8,898-898;12-20,894-886	CGGGGCAGAGGGCGCGGUGGC&GCCAAAG-GAAAUUUGCCCCG
aly-miR399d-3p_L-1_1ss11GA	TRITD5Av1G186980.5	794	1-4,804-801;7-7,798-798;8-8,796-796;12-20,792-784	CGGGGCAGAGGGCGCGGUGGC&GCCAAAG-GAAAUUUGCCCCG
aly-miR399d-3p_L-1_1ss11GA	TRITD5Av1G186980.6	824	1-4,834-831;7-7,828-828;8-8,826-826;12-20,822-814	CGGGGCAGAGGGCGCGGUGGC&GCCAAAG-GAAAUUUGCCCCG
aly-miR399d-3p_L-1_1ss11GA	TRITD5Bv1G030220.4	3059	1-4,3071-3068;7-10,3062-3059;14-20,3055-3049	CGGGGCACCCUUCCGUGGAUGGC&GCCA---AAGGAAAUUUGCCCCG
aly-miR399d-3p_L-1_1ss11GA	TRITD5Bv1G041490.1	741	2-12,749-739;13-16,737-734;17-20,731-728	CGGGCUGCAGAAUUUCCUUUGGA&GCCAAAGGAAAU-UUGC--CCCG
aly-miR399d-3p_L-1_1ss11GA	TRITD5Bv1G107370.1	484	1-4,494-491;7-10,487-484;13-20,483-476	CGGGGCAG--UUCCGGAUGGC&GCCA-AAGGAAAUUUGCCCCG
aly-miR399d-3p_L-1_1ss11GA	TRITD5Bv1G108580.1	91	1-4,100-97;7-10,94-91;11-20,87-78	UGGGGCGGAUCUAUUCCACUGGC&GCCAAAGGAA---AUUUGCCCCG
aly-miR399d-3p_L-1_1ss11GA	TRITD5Bv1G115280.1	194	1-3,206-204;5-9,200-196;11-20,193-184	CGGGGCGGAUGCUCCUUGUCGGC&GCC--AAAGGA-AAUUUGCCCCG
aly-miR399d-3p_L-1_1ss11GA	TRITD5Bv1G128360.1	124	1-3,132-130;7-10,127-124;12-20,121-113	CGGGGCGGAGGUUCCGG-GGC&GCCAAAGGAA-AUUUGCCCCG
aly-miR399d-3p_L-1_1ss11GA	TRITD5Bv1G128360.2	124	1-3,132-130;7-10,127-124;12-20,121-113	CGGGGCGGAGGUUCCGG-GGC&GCCAAAGGAA-AUUUGCCCCG
aly-miR399d-3p_L-1_1ss11GA	TRITD5Bv1G134050.1	1278	1-4,1289-1286;7-7,1283-1283;8-9,1281-1280;12-20,1276-1268	CGGGGCAGAGCAUCACGGUGGC&GCCAAAG-GA-AAUUUGCCCCG
aly-miR399d-3p_L-1_1ss11GA	TRITD5Bv1G134050.2	1194	1-4,1205-1202;7-7,1199-1199;8-9,1197-1196;12-20,1192-1184	CGGGGCAGAGCAUCACGGUGGC&GCCAAAG-GA-AAUUUGCCCCG
aly-miR399d-3p_L-1_1ss11GA	TRITD5Bv1G134050.3	1095	1-4,1106-1103;7-7,1100-1100;8-9,1098-1097;12-20,1093-1085	CGGGGCAGAGCAUCACGGUGGC&GCCAAAG-GA-AAUUUGCCCCG
aly-miR399d-3p_L-1_1ss11GA	TRITD5Bv1G134210.1	1272	1-4,1283-1280;7-7,1277-1277;8-9,1275-1274;12-20,1270-1262	CGGGGCAGAGCAUCACGGUGGC&GCCAAAG-GA-AAUUUGCCCCG
aly-miR399d-3p_L-1_1ss11GA	TRITD5Bv1G164570.2	541	1-3,549-547;9-19,542-532	UGGGGCAGAUUUAGGG-GGC&GCCAAAGGAAAUUUGCCCCG
aly-miR399d-3p_L-1_1ss11GA	TRITD5Bv1G164570.3	541	1-3,549-547;9-19,542-532	UGGGGCAGAUUUAGGG-GGC&GCCAAAGGAAAUUUGCCCCG
aly-miR399d-3p_L-1_1ss11GA	TRITD6Av1G026890.1	794	1-3,803-801;6-8,798-796;13-19,791-785	AGGGGCGAUGCGCCUGCGGC&GCCAAAGGAAAUUUGCCCCG
aly-miR399d-3p_L-1_1ss11GA	TRITD6Av1G036780.1	184	2-3,193-192;6-9,188-185;11-20,183-174	UGGGGCAAAUAUCCUGAAGGA&GCC-AAAGGAAAUUUGCCCCG
aly-miR399d-3p_L-1_1ss11GA	TRITD6Av1G038450.1	116	1-8,123-116;14-20,112-106	CGGGGCGCGA--UCUUUGGC&GCCAAAGGAAAUUUGCCCCG
aly-miR399d-3p_L-1_1ss11GA	TRITD6Av1G038450.3	116	1-8,123-116;14-20,112-106	CGGGGCGCGA--UCUUUGGC&GCCAAAGGAAAUUUGCCCCG
aly-miR399d-3p_L-1_1ss11GA	TRITD6Av1G138780.1	900	1-9,909-901;12-13,898-897;15-16,895-894;17-19,892-890	AGGGUGCUGAGAUCCUUUGGC&GCCAAAGGAAAUUUGC-CCCG
aly-miR399d-3p_L-1_1ss11GA	TRITD6Av1G187270.3	958	1-3,968-966;6-9,962-959;11-17,957-951;18-20,949-947	CGGUGGCAGAUGUCCUCAAGGC&GCC-AAAGGAAAUUUGCC-CCG
aly-miR399d-3p_L-1_1ss11GA	TRITD6Av1G187270.8	601	1-3,611-609;6-9,605-602;11-17,600-594;18-20,592-590	CGGUGGCAGAUGUCCUCAAGGC&GCC-AAAGGAAAUUUGCC-CCG
aly-miR399d-3p_L-1_1ss11GA	TRITD6Av1G220070.1	1176	1-5,1185-1181;6-9,1179-1176;14-19,1175-1170	UGGGGCA----UCCUCUUGGC&GCCAA-AGGAAAUUUGCCCCG
aly-miR399d-3p_L-1_1ss11GA	TRITD6Av1G220070.2	1185	1-5,1194-1190;6-9,1188-1185;14-19,1184-1179	UGGGGCA----UCCUCUUGGC&GCCAA-AGGAAAUUUGCCCCG
aly-miR399d-3p_L-1_1ss11GA	TRITD6Av1G220070.4	1167	1-5,1176-1172;6-9,1170-1167;14-19,1166-1161	UGGGGCA----UCCUCUUGGC&GCCAA-AGGAAAUUUGCCCCG
aly-miR399d-3p_L-1_1ss11GA	TRITD6Av1G220070.5	1146	1-5,1155-1151;6-9,1149-1146;14-19,1145-1140	UGGGGCA----UCCUCUUGGC&GCCAA-AGGAAAUUUGCCCCG
aly-miR399d-3p_L-1_1ss11GA	TRITD6Av1G220070.6	1155	1-5,1164-1160;6-9,1158-1155;14-19,1154-1149	UGGGGCA----UCCUCUUGGC&GCCAA-AGGAAAUUUGCCCCG
aly-miR399d-3p_L-1_1ss11GA	TRITD6Av1G220070.8	633	1-5,642-638;6-9,636-633;14-19,632-627	UGGGGCA----UCCUCUUGGC&GCCAA-AGGAAAUUUGCCCCG
aly-miR399d-3p_L-1_1ss11GA	TRITD6Av1G220070.9	510	1-5,519-515;6-9,513-510;14-19,509-504	UGGGGCA----UCCUCUUGGC&GCCAA-AGGAAAUUUGCCCCG
aly-miR399d-3p_L-1_1ss11GA	TRITD6Bv1G049680.1	184	2-3,193-192;6-9,188-185;11-20,183-174	CGGGGCAAAUAUCCUGAAGGA&GCC-AAAGGAAAUUUGCCCCG
aly-miR399d-3p_L-1_1ss11GA	TRITD6Bv1G130220.2	840	1-9,849-841;12-13,838-837;15-16,835-834;17-19,832-830	AGGGUGCUGAGAUCCUUUGGC&GCCAAAGGAAAUUUGC-CCCG
aly-miR399d-3p_L-1_1ss11GA	TRITD6Bv1G130220.3	840	1-9,849-841;12-13,838-837;15-16,835-834;17-19,832-830	AGGGUGCUGAGAUCCUUUGGC&GCCAAAGGAAAUUUGC-CCCG
aly-miR399d-3p_L-1_1ss11GA	TRITD6Bv1G134450.2	143	1-3,153-151;6-9,149-146;10-15,143-138;16-20,136-132	CGGGGACGAGUUCGUCCUG-GGC&GCCAAAGGA--AAUUUG-CCCCG
aly-miR399d-3p_L-1_1ss11GA	TRITD6Bv1G195190.1	187	1-4,196-193;6-8,191-189;12-19,185-178	GGGGGUAAGGGGCCUGUGGC&GCCAAAGGAAAUUUGCCCCG
aly-miR399d-3p_L-1_1ss11GA	TRITD6Bv1G195190.2	187	1-4,196-193;6-8,191-189;12-19,185-178	GGGGGUAAGGGGCCUGUGGC&GCCAAAGGAAAUUUGCCCCG
aly-miR399d-3p_L-1_1ss11GA	TRITD6Bv1G217150.3	277	2-3,285-284;7-11,280-276;14-20,273-267	CGGGGCAUCUUUCCGGGGGG&GCCAAAGGAAAUUUGCCCCG
aly-miR399d-3p_L-1_1ss11GA	TRITD6Bv1G217150.4	274	2-3,282-281;7-11,277-273;14-20,270-264	CGGGGCAUCUUUCCGGGGGG&GCCAAAGGAAAUUUGCCCCG
aly-miR399d-3p_L-1_1ss11GA	TRITD6Bv1G217150.5	274	2-3,282-281;7-11,277-273;14-20,270-264	CGGGGCAUCUUUCCGGGGGG&GCCAAAGGAAAUUUGCCCCG
aly-miR399d-3p_L-1_1ss11GA	TRITD6Bv1G217150.6	274	2-3,282-281;7-11,277-273;14-20,270-264	CGGGGCAUCUUUCCGGGGGG&GCCAAAGGAAAUUUGCCCCG
aly-miR399d-3p_L-1_1ss11GA	TRITD6Bv1G217150.8	274	2-3,282-281;7-11,277-273;14-20,270-264	CGGGGCAUCUUUCCGGGGGG&GCCAAAGGAAAUUUGCCCCG
aly-miR399d-3p_L-1_1ss11GA	TRITD6Bv1G217150.9	274	2-3,282-281;7-11,277-273;14-20,270-264	CGGGGCAUCUUUCCGGGGGG&GCCAAAGGAAAUUUGCCCCG
aly-miR399d-3p_L-1_1ss11GA	TRITD6Bv1G217980.1	662	1-9,672-664;16-20,656-652	CGGGGAAGUAACUCCUUUGGC&GCCAAAGGA-AAUUUGCCCCG
aly-miR399d-3p_L-1_1ss11GA	TRITD6Bv1G229090.1	771	1-3,780-778;6-9,775-772;11-19,770-762	AGGGGUGGGUGUCCUGGGGC&GCCAAAGGAAAUUUGCCCCG
aly-miR399d-3p_L-1_1ss11GA	TRITD6Bv1G229090.2	1020	1-3,1029-1027;6-9,1024-1021;11-19,1019-1011	AGGGGUGGGUGUCCUGGGGC&GCCAAAGGAAAUUUGCCCCG
aly-miR399d-3p_L-1_1ss11GA	TRITD7Av1G003410.2	105	1-4,116-113;6-8,109-107;12-20,103-95	CGGGGCAGAGCACCUACAUGGC&GCCA--AAGGAAAUUUGCCCCG
aly-miR399d-3p_L-1_1ss11GA	TRITD7Av1G003410.5	120	1-4,131-128;6-8,124-122;12-20,118-110	CGGGGCAGAGCACCUACAUGGC&GCCA--AAGGAAAUUUGCCCCG
aly-miR399d-3p_L-1_1ss11GA	TRITD7Av1G003410.6	120	1-4,131-128;6-8,124-122;12-20,118-110	CGGGGCAGAGCACCUACAUGGC&GCCA--AAGGAAAUUUGCCCCG
aly-miR399d-3p_L-1_1ss11GA	TRITD7Av1G014110.1	279	1-4,291-288;6-9,286-283;10-18,279-271	CUGGGCAAAUUCAGUCCUAUGGC&GCCAAAGGA---AAUUUGCCCCG
aly-miR399d-3p_L-1_1ss11GA	TRITD7Av1G023080.2	466	1-3,476-474;7-8,470-469;12-20,464-456	CGGGGCGGGGAGGCCGAGGGC&GCCAAAGG-AAAUUUGCCCCG
aly-miR399d-3p_L-1_1ss11GA	TRITD7Av1G030010.1	545	1-4,557-554;6-10,549-545;11-12,543-542;15-20,539-534	CGGGGCUUAUAUUCCUGCAAUGGC&GCCA---AAGGAA-AUUUGCCCCG
aly-miR399d-3p_L-1_1ss11GA	TRITD7Av1G030010.2	653	1-4,665-662;6-10,657-653;11-12,651-650;15-20,647-642	CGGGGCUUAUAUUCCUGCAAUGGC&GCCA---AAGGAA-AUUUGCCCCG
aly-miR399d-3p_L-1_1ss11GA	TRITD7Av1G030010.3	503	1-4,515-512;6-10,507-503;11-12,501-500;15-20,497-492	CGGGGCUUAUAUUCCUGCAAUGGC&GCCA---AAGGAA-AUUUGCCCCG
aly-miR399d-3p_L-1_1ss11GA	TRITD7Av1G070010.6	3236	1-4,3245-3242;6-12,3240-3234;15-20,3231-3226	CGGGGCCCAUUUCUUGUGGU&GCCAAAGGAAAUUUGCCCCG
aly-miR399d-3p_L-1_1ss11GA	TRITD7Av1G073920.2	326	1-4,333-330;7-13,329-323;14-20,321-315	UGGGGCAGGGUUUCC--UGGC&GCCAAAGGAAAUU-UGCCCCG
aly-miR399d-3p_L-1_1ss11GA	TRITD7Av1G080350.1	534	1-9,546-538;12-19,532-525	UGGGGCGAAGCCAGUCUUUUGGU&GCCAAAGGA---AAUUUGCCCCG
aly-miR399d-3p_L-1_1ss11GA	TRITD7Av1G097370.1	21	1-4,32-29;6-9,26-23;13-20,18-11	CGGGGCGGUUCCUCCUCCUGGC&GCCA-AAGGA-AAUUUGCCCCG
aly-miR399d-3p_L-1_1ss11GA	TRITD7Av1G097370.2	21	1-4,32-29;6-9,26-23;13-20,18-11	CGGGGCGGUUCCUCCUCCUGGC&GCCA-AAGGA-AAUUUGCCCCG
aly-miR399d-3p_L-1_1ss11GA	TRITD7Av1G097370.3	21	1-4,32-29;6-9,26-23;13-20,18-11	CGGGGCGGUUCCUCCUCCUGGC&GCCA-AAGGA-AAUUUGCCCCG
aly-miR399d-3p_L-1_1ss11GA	TRITD7Av1G097370.4	21	1-4,32-29;6-9,26-23;13-20,18-11	CGGGGCGGUUCCUCCUCCUGGC&GCCA-AAGGA-AAUUUGCCCCG
aly-miR399d-3p_L-1_1ss11GA	TRITD7Av1G097370.5	21	1-4,32-29;6-9,26-23;13-20,18-11	CGGGGCGGUUCCUCCUCCUGGC&GCCA-AAGGA-AAUUUGCCCCG
aly-miR399d-3p_L-1_1ss11GA	TRITD7Av1G098320.1	43	1-4,51-48;7-10,46-43;14-19,38-33	GGGGGCACGGGUUCCG-UGGC&GCCAAAGGAA-AUUUGCCCCG
aly-miR399d-3p_L-1_1ss11GA	TRITD7Av1G098320.2	43	1-4,51-48;7-10,46-43;14-19,38-33	GGGGGCACGGGUUCCG-UGGC&GCCAAAGGAA-AUUUGCCCCG
aly-miR399d-3p_L-1_1ss11GA	TRITD7Av1G122370.1	1535	1-7,1545-1539;8-9,1537-1536;12-17,1533-1528;18-19,1526-1525	GGGAGGCAGAGGUCGCUUUGGC&GCCAAAG-GAAAUUUGCC-CCG
aly-miR399d-3p_L-1_1ss11GA	TRITD7Av1G122370.6	1109	1-7,1119-1113;8-9,1111-1110;12-17,1107-1102;18-19,1100-1099	GGGAGGCAGAGGUCGCUUUGGC&GCCAAAG-GAAAUUUGCC-CCG
aly-miR399d-3p_L-1_1ss11GA	TRITD7Av1G122370.7	1184	1-7,1194-1188;8-9,1186-1185;12-17,1182-1177;18-19,1175-1174	GGGAGGCAGAGGUCGCUUUGGC&GCCAAAG-GAAAUUUGCC-CCG
aly-miR399d-3p_L-1_1ss11GA	TRITD7Av1G122370.8	1223	1-7,1233-1227;8-9,1225-1224;12-17,1221-1216;18-19,1214-1213	GGGAGGCAGAGGUCGCUUUGGC&GCCAAAG-GAAAUUUGCC-CCG
aly-miR399d-3p_L-1_1ss11GA	TRITD7Av1G122370.9	791	1-7,801-795;8-9,793-792;12-17,789-784;18-19,782-781	GGGAGGCAGAGGUCGCUUUGGC&GCCAAAG-GAAAUUUGCC-CCG
aly-miR399d-3p_L-1_1ss11GA	TRITD7Av1G142010.6	1035	1-4,1044-1041;6-9,1039-1036;12-19,1033-1026	GGGGGCAGAAGUCCUCUGGU&GCCAAAGGAAAUUUGCCCCG
aly-miR399d-3p_L-1_1ss11GA	TRITD7Av1G188660.1	1105	1-3,1114-1112;6-8,1109-1107;12-20,1103-1095	CGGGGCGGGGCGCCUGAGGC&GCCAAAGGAAAUUUGCCCCG
aly-miR399d-3p_L-1_1ss11GA	TRITD7Av1G188660.2	991	1-3,1000-998;6-8,995-993;12-20,989-981	CGGGGCGGGGCGCCUGAGGC&GCCAAAGGAAAUUUGCCCCG
aly-miR399d-3p_L-1_1ss11GA	TRITD7Av1G199680.1	1159	1-8,1167-1160;12-14,1157-1155;16-19,1153-1150	AGGGGGGAAGC-CCUUUGGC&GCCAAAGGAAAUUUGCCCCG
aly-miR399d-3p_L-1_1ss11GA	TRITD7Av1G199680.2	859	1-8,867-860;12-14,857-855;16-19,853-850	AGGGGGGAAGC-CCUUUGGC&GCCAAAGGAAAUUUGCCCCG
aly-miR399d-3p_L-1_1ss11GA	TRITD7Av1G267720.3	666	1-8,675-668;10-12,666-664;15-20,661-656	CGGGGUCUGUUACCUUUGGU&GCCAAAGGAAAUUUGCCCCG
aly-miR399d-3p_L-1_1ss11GA	TRITD7Av1G270090.1	60	1-3,73-71;7-8,63-62;11-20,59-50	CGGGGCGGGUGGCCGGGCCUCGGC&GCC----AAAGGAAAUUUGCCCCG
aly-miR399d-3p_L-1_1ss11GA	TRITD7Bv1G005150.2	607	1-3,618-616;6-9,613-610;14-20,603-597	CGGGGCGCGGCAGUCCUCGGGC&GCCAAAGGA--AAUUUGCCCCG
aly-miR399d-3p_L-1_1ss11GA	TRITD7Bv1G014750.1	621	1-5,632-628;7-9,627-625;12-20,619-611	CGGGGCAGGGGAUGUUC-UUGGC&GCCAAAGGA---AAUUUGCCCCG
aly-miR399d-3p_L-1_1ss11GA	TRITD7Bv1G014750.3	342	1-5,353-349;7-9,348-346;12-20,340-332	CGGGGCAGGGGAUGUUC-UUGGC&GCCAAAGGA---AAUUUGCCCCG
aly-miR399d-3p_L-1_1ss11GA	TRITD7Bv1G055340.2	540	1-9,552-544;12-19,538-531	UGGGGCGAAGCCAGUCUUUUGGU&GCCAAAGGA---AAUUUGCCCCG
aly-miR399d-3p_L-1_1ss11GA	TRITD7Bv1G055340.3	432	1-9,444-436;12-19,430-423	UGGGGCGAAGCCAGUCUUUUGGU&GCCAAAGGA---AAUUUGCCCCG
aly-miR399d-3p_L-1_1ss11GA	TRITD7Bv1G090420.2	1184	1-7,1194-1188;8-9,1186-1185;12-17,1182-1177;18-19,1175-1174	GGGAGGCAGAGGUCGCUUUGGC&GCCAAAG-GAAAUUUGCC-CCG
aly-miR399d-3p_L-1_1ss11GA	TRITD7Bv1G090420.3	1109	1-7,1119-1113;8-9,1111-1110;12-17,1107-1102;18-19,1100-1099	GGGAGGCAGAGGUCGCUUUGGC&GCCAAAG-GAAAUUUGCC-CCG
aly-miR399d-3p_L-1_1ss11GA	TRITD7Bv1G090420.4	1184	1-7,1194-1188;8-9,1186-1185;12-17,1182-1177;18-19,1175-1174	GGGAGGCAGAGGUCGCUUUGGC&GCCAAAG-GAAAUUUGCC-CCG
aly-miR399d-3p_L-1_1ss11GA	TRITD7Bv1G090420.5	1184	1-7,1194-1188;8-9,1186-1185;12-17,1182-1177;18-19,1175-1174	GGGAGGCAGAGGUCGCUUUGGC&GCCAAAG-GAAAUUUGCC-CCG
aly-miR399d-3p_L-1_1ss11GA	TRITD7Bv1G103610.8	1035	1-4,1044-1041;6-9,1039-1036;12-19,1033-1026	GGGGGCAGAAGUCCUCUGGU&GCCAAAGGAAAUUUGCCCCG
aly-miR399d-3p_L-1_1ss11GA	TRITD7Bv1G151550.1	108	1-3,116-114;7-8,110-109;11-20,107-98	CGGGGCGGGUG-CCGGGGGC&GCCAAAGGAAAUUUGCCCCG
ata-miR1432-3p_L-1R+1	TRITD0Uv1G014080.6	90	2-3,98-97;5-10,95-90;13-20,87-80	GGUUCAGGCAUGGUGGCUCCG&UGGUGUCACCUCGCCUGAACA
ata-miR1432-3p_L-1R+1	TRITD0Uv1G024060.1	483	2-15,491-478;17-17,477-477;20-21,474-473	UGGCC-GGCGAGGUGGCGCUU&UGGUGUCACCUCGCCUGAACA
ata-miR1432-3p_L-1R+1	TRITD0Uv1G065770.1	478	2-10,486-478;11-19,476-468	GCUUUGGGCGAGGGUGACACUG&UGGUGUCACC-UCGCCUGAACA
ata-miR1432-3p_L-1R+1	TRITD0Uv1G065770.10	397	2-10,405-397;11-19,395-387	GCUUUGGGCGAGGGUGACACUG&UGGUGUCACC-UCGCCUGAACA
ata-miR1432-3p_L-1R+1	TRITD0Uv1G065770.11	397	2-10,405-397;11-19,395-387	GCUUUGGGCGAGGGUGACACUG&UGGUGUCACC-UCGCCUGAACA
ata-miR1432-3p_L-1R+1	TRITD0Uv1G065770.12	397	2-10,405-397;11-19,395-387	GCUUUGGGCGAGGGUGACACUG&UGGUGUCACC-UCGCCUGAACA
ata-miR1432-3p_L-1R+1	TRITD0Uv1G065770.13	397	2-10,405-397;11-19,395-387	GCUUUGGGCGAGGGUGACACUG&UGGUGUCACC-UCGCCUGAACA
ata-miR1432-3p_L-1R+1	TRITD0Uv1G065770.14	127	2-10,135-127;11-19,125-117	GCUUUGGGCGAGGGUGACACUG&UGGUGUCACC-UCGCCUGAACA
ata-miR1432-3p_L-1R+1	TRITD0Uv1G065770.15	397	2-10,405-397;11-19,395-387	GCUUUGGGCGAGGGUGACACUG&UGGUGUCACC-UCGCCUGAACA
ata-miR1432-3p_L-1R+1	TRITD0Uv1G065770.16	397	2-10,405-397;11-19,395-387	GCUUUGGGCGAGGGUGACACUG&UGGUGUCACC-UCGCCUGAACA
ata-miR1432-3p_L-1R+1	TRITD0Uv1G065770.17	310	2-10,318-310;11-19,308-300	GCUUUGGGCGAGGGUGACACUG&UGGUGUCACC-UCGCCUGAACA
ata-miR1432-3p_L-1R+1	TRITD0Uv1G065770.18	397	2-10,405-397;11-19,395-387	GCUUUGGGCGAGGGUGACACUG&UGGUGUCACC-UCGCCUGAACA
ata-miR1432-3p_L-1R+1	TRITD0Uv1G065770.19	397	2-10,405-397;11-19,395-387	GCUUUGGGCGAGGGUGACACUG&UGGUGUCACC-UCGCCUGAACA
ata-miR1432-3p_L-1R+1	TRITD0Uv1G065770.20	397	2-10,405-397;11-19,395-387	GCUUUGGGCGAGGGUGACACUG&UGGUGUCACC-UCGCCUGAACA
ata-miR1432-3p_L-1R+1	TRITD0Uv1G065770.21	397	2-10,405-397;11-19,395-387	GCUUUGGGCGAGGGUGACACUG&UGGUGUCACC-UCGCCUGAACA
ata-miR1432-3p_L-1R+1	TRITD0Uv1G065770.22	397	2-10,405-397;11-19,395-387	GCUUUGGGCGAGGGUGACACUG&UGGUGUCACC-UCGCCUGAACA
ata-miR1432-3p_L-1R+1	TRITD0Uv1G065770.24	310	2-10,318-310;11-19,308-300	GCUUUGGGCGAGGGUGACACUG&UGGUGUCACC-UCGCCUGAACA
ata-miR1432-3p_L-1R+1	TRITD0Uv1G065770.25	397	2-10,405-397;11-19,395-387	GCUUUGGGCGAGGGUGACACUG&UGGUGUCACC-UCGCCUGAACA
ata-miR1432-3p_L-1R+1	TRITD0Uv1G065770.26	397	2-10,405-397;11-19,395-387	GCUUUGGGCGAGGGUGACACUG&UGGUGUCACC-UCGCCUGAACA
ata-miR1432-3p_L-1R+1	TRITD0Uv1G065770.27	130	2-10,138-130;11-19,128-120	GCUUUGGGCGAGGGUGACACUG&UGGUGUCACC-UCGCCUGAACA
ata-miR1432-3p_L-1R+1	TRITD0Uv1G065770.8	478	2-10,486-478;11-19,476-468	GCUUUGGGCGAGGGUGACACUG&UGGUGUCACC-UCGCCUGAACA
ata-miR1432-3p_L-1R+1	TRITD1Av1G027440.2	531	2-15,539-526;17-17,523-523;20-21,520-519	UGGGCCUGGCGAGGUGACGCUG&UGGUGUCACCUCGCC-UGAACA
ata-miR1432-3p_L-1R+1	TRITD1Av1G029450.26	1310	5-17,1315-1303;18-20,1301-1299	AGUUCCAGGUGAGGUGGCUGAG&UGGUGUCACCUCGCCUG-AACA
ata-miR1432-3p_L-1R+1	TRITD1Av1G029450.8	3305	5-17,3310-3298;18-20,3296-3294	AGUUCCAGGUGAGGUGGCUGAG&UGGUGUCACCUCGCCUG-AACA
ata-miR1432-3p_L-1R+1	TRITD1Av1G118520.1	144	1-16,153-138;17-20,135-132	GGUUCCCGGGCGGGGUGAUGCCG&UGGUGUCACCUCGCCU--GAACA
ata-miR1432-3p_L-1R+1	TRITD1Av1G118520.3	144	1-16,153-138;17-20,135-132	GGUUCCCGGGCGGGGUGAUGCCG&UGGUGUCACCUCGCCU--GAACA
ata-miR1432-3p_L-1R+1	TRITD1Av1G175860.2	192	2-10,200-192;12-17,191-186;19-20,184-183	CGUCCAGGCG-GGUGGCGCCG&UGGUGUCACCUCGCCUGAACA
ata-miR1432-3p_L-1R+1	TRITD1Av1G200080.3	540	2-10,548-540;12-17,537-532	GAGCCAGGCGCCGGUGAUACCG&UGGUGUCACC-UCGCCUGAACA
ata-miR1432-3p_L-1R+1	TRITD1Av1G207510.1	38	1-3,47-45;5-16,43-32;19-20,28-27	CGUGGAAGGCGAGGUGGCUCCG&UGGUGUCACCUCGCCU-GAACA
ata-miR1432-3p_L-1R+1	TRITD1Av1G211220.1	234	1-15,243-229;17-17,227-227;20-21,224-223	UGGGCCGGCGAGGUGGCGCCG&UGGUGUCACCUCGCCUGAACA
ata-miR1432-3p_L-1R+1	TRITD1Av1G212060.2	266	1-7,274-268;9-13,267-263;14-17,261-258;20-20,255-255	CGGGCGGGCCGGGG-GGCGCCA&UGGUGUCACCUCG-CCUGAACA
ata-miR1432-3p_L-1R+1	TRITD1Av1G212060.3	266	1-7,274-268;9-13,267-263;14-17,261-258;20-20,255-255	CGGGCGGGCCGGGG-GGCGCCA&UGGUGUCACCUCG-CCUGAACA
ata-miR1432-3p_L-1R+1	TRITD1Av1G223420.2	588	1-5,601-597;7-15,591-583;16-21,577-572	UGUUCGGCCGCGGCGAGGUGUGGCUCACCA&UGGUG----UCACCUCGCC-----UGAACA
ata-miR1432-3p_L-1R+1	TRITD1Bv1G018190.1	2490	1-8,2500-2493;9-12,2491-2488;13-19,2482-2476	AAUUCAGGCUGCGAGAGGCUGACGCCA&UGGUGUCA-CCUC-----GCCUGAACA
ata-miR1432-3p_L-1R+1	TRITD1Bv1G018190.5	2484	1-8,2494-2487;9-12,2485-2482;13-19,2476-2470	AAUUCAGGCUGCGAGAGGCUGACGCCA&UGGUGUCA-CCUC-----GCCUGAACA
ata-miR1432-3p_L-1R+1	TRITD1Bv1G018190.7	1998	1-8,2008-2001;9-12,1999-1996;13-19,1990-1984	AAUUCAGGCUGCGAGAGGCUGACGCCA&UGGUGUCA-CCUC-----GCCUGAACA
ata-miR1432-3p_L-1R+1	TRITD1Bv1G050410.9	37	2-7,45-40;9-12,38-35;14-18,33-29	GCAUCGGGGGAGGGGGCGCCG&UGGUGUCACCUCGCCUGAACA
ata-miR1432-3p_L-1R+1	TRITD1Bv1G117800.1	144	1-16,153-138;17-20,135-132	GGUUCCCGGGCGGGGUGAUGCCG&UGGUGUCACCUCGCCU--GAACA
ata-miR1432-3p_L-1R+1	TRITD1Bv1G117800.3	144	1-16,153-138;17-20,135-132	GGUUCCCGGGCGGGGUGAUGCCG&UGGUGUCACCUCGCCU--GAACA
ata-miR1432-3p_L-1R+1	TRITD1Bv1G161980.2	192	2-10,200-192;12-17,191-186;19-20,184-183	CGUCCAGGCG-GGUGGCGCCG&UGGUGUCACCUCGCCUGAACA
ata-miR1432-3p_L-1R+1	TRITD1Bv1G180940.1	851	2-4,860-858;5-7,856-854;9-13,852-848;14-20,846-840	CGUUCAGGUCGAGGCGGCUGCCC&UGGU-GUCACCUCG-CCUGAACA
ata-miR1432-3p_L-1R+1	TRITD1Bv1G181060.1	2995	2-4,3010-3008;6-7,3006-3005;9-20,2996-2985	GGUUCGGGCGAGGACGUGGGAGAGGCCG&UGGUGUC-------ACCUCGCCUGAACA
ata-miR1432-3p_L-1R+1	TRITD1Bv1G181060.6	2992	2-4,3007-3005;6-7,3003-3002;9-20,2993-2982	GGUUCGGGCGAGGACGUGGGAGAGGCCG&UGGUGUC-------ACCUCGCCUGAACA
ata-miR1432-3p_L-1R+1	TRITD1Bv1G213160.3	240	1-15,249-235;17-17,233-233;20-21,230-229	UGGGCCGGCGAGGUGGCGCCG&UGGUGUCACCUCGCCUGAACA
ata-miR1432-3p_L-1R+1	TRITD1Bv1G213160.4	240	1-15,249-235;17-17,233-233;20-21,230-229	UGGGCCGGCGAGGUGGCGCCG&UGGUGUCACCUCGCCUGAACA
ata-miR1432-3p_L-1R+1	TRITD2Av1G014520.1	174	2-12,182-172;15-18,169-166	AGCUCGGUGGAGGUGACGCCG&UGGUGUCACCUCGCCUGAACA
ata-miR1432-3p_L-1R+1	TRITD2Av1G014520.2	174	2-12,182-172;15-18,169-166	AGCUCGGUGGAGGUGACGCCG&UGGUGUCACCUCGCCUGAACA
ata-miR1432-3p_L-1R+1	TRITD2Av1G019100.1	1200	3-12,1207-1198;13-16,1196-1193;19-20,1190-1189	CGUCGGGGCGGAGGUGGCGCGG&UGGUGUCACCUC-GCCUGAACA
ata-miR1432-3p_L-1R+1	TRITD2Av1G059870.4	65	1-7,73-67;9-16,66-59	GGACAAGGCGGGG-GACGCCA&UGGUGUCACCUCGCCUGAACA
ata-miR1432-3p_L-1R+1	TRITD2Av1G154250.5	147	1-6,157-152;7-17,150-140	AUCGCAGGUGGGGUGCAUGCCA&UGGUGU-CACCUCGCCUGAACA
ata-miR1432-3p_L-1R+1	TRITD2Av1G168640.4	473	2-6,481-477;9-17,474-466	AUACCGGGCGAGGGAGCGCCU&UGGUGUCACCUCGCCUGAACA
ata-miR1432-3p_L-1R+1	TRITD2Av1G197750.2	399	2-10,407-399;12-17,397-392	CAGCCAGGCGCGGUGGCGCCC&UGGUGUCACCUCGCCUGAACA
ata-miR1432-3p_L-1R+1	TRITD2Av1G197750.3	399	2-10,407-399;12-17,397-392	CAGCCAGGCGCGGUGGCGCCC&UGGUGUCACCUCGCCUGAACA
ata-miR1432-3p_L-1R+1	TRITD2Av1G197750.5	399	2-10,407-399;12-17,397-392	CAGCCAGGCGCGGUGGCGCCC&UGGUGUCACCUCGCCUGAACA
ata-miR1432-3p_L-1R+1	TRITD2Av1G222090.1	134	2-7,142-137;9-12,135-132;14-16,130-128;17-20,125-122	CGUUCGAAGGGGAGGCGACACCG&UGGUGUCACCUCGCCU--GAACA
ata-miR1432-3p_L-1R+1	TRITD2Av1G222090.2	134	2-7,142-137;9-12,135-132;14-16,130-128;17-20,125-122	CGUUCGAAGGGGAGGCGACACCG&UGGUGUCACCUCGCCU--GAACA
ata-miR1432-3p_L-1R+1	TRITD2Av1G260850.1	887	1-11,896-886;13-15,883-881;17-20,879-876	CGUUCCGGUACGGGUGGCACCA&UGGUGUCACCU-CGCCUGAACA
ata-miR1432-3p_L-1R+1	TRITD2Av1G260850.2	914	1-11,923-913;13-15,910-908;17-20,906-903	CGUUCCGGUACGGGUGGCACCA&UGGUGUCACCU-CGCCUGAACA
ata-miR1432-3p_L-1R+1	TRITD2Bv1G025330.1	1194	3-12,1201-1192;13-16,1190-1187;19-20,1184-1183	CGUCGGGGCGGAGGUGGCGCGG&UGGUGUCACCUC-GCCUGAACA
ata-miR1432-3p_L-1R+1	TRITD2Bv1G070160.4	65	1-7,73-67;9-16,66-59	GGACAAGGCGGGG-GACGCCA&UGGUGUCACCUCGCCUGAACA
ata-miR1432-3p_L-1R+1	TRITD2Bv1G151210.1	2124	1-10,2133-2124;11-16,2122-2117	AAUGAAGGUGACGGUGACGCCA&UGGUGUCACC-UCGCCUGAACA
ata-miR1432-3p_L-1R+1	TRITD2Bv1G151210.2	2073	1-10,2082-2073;11-16,2071-2066	AAUGAAGGUGACGGUGACGCCA&UGGUGUCACC-UCGCCUGAACA
ata-miR1432-3p_L-1R+1	TRITD2Bv1G203430.1	108	2-7,116-111;9-17,109-101;18-20,99-97	CGUUGCAGGUGAGGAGAUGCCU&UGGUGUCACCUCGCCUG-AACA
ata-miR1432-3p_L-1R+1	TRITD2Bv1G222890.1	1443	2-8,1452-1446;9-16,1444-1437;19-21,1434-1432	UGUGGAGGCGAGGAUGGCGCUG&UGGUGUCA-CCUCGCCUGAACA
ata-miR1432-3p_L-1R+1	TRITD2Bv1G222890.2	1443	2-8,1452-1446;9-16,1444-1437;19-21,1434-1432	UGUGGAGGCGAGGAUGGCGCUG&UGGUGUCA-CCUCGCCUGAACA
ata-miR1432-3p_L-1R+1	TRITD3Av1G006930.1	786	2-5,795-792;6-13,790-783;14-17,781-778	GAACCAGGACGAGGUGGCCGCCG&UGGUG-UCACCUCG-CCUGAACA
ata-miR1432-3p_L-1R+1	TRITD3Av1G006930.3	1251	2-5,1260-1257;6-13,1255-1248;14-17,1246-1243	GAACCAGGACGAGGUGGCCGCCG&UGGUG-UCACCUCG-CCUGAACA
ata-miR1432-3p_L-1R+1	TRITD3Av1G110130.1	395	2-8,413-407;9-17,396-388;18-20,386-384	AGUUGCGGGCGAGGGACGUUCCUAUGGCGCCG&UGGUGUCA----------CCUCGCCUG-AACA
ata-miR1432-3p_L-1R+1	TRITD3Av1G158200.1	2910	3-7,2917-2913;9-12,2911-2908;13-20,2906-2899	AGUUCAGGCUGAGGCGGCAUGU&UGGUGUCACCUC-GCCUGAACA
ata-miR1432-3p_L-1R+1	TRITD3Av1G158200.2	2910	3-7,2917-2913;9-12,2911-2908;13-20,2906-2899	AGUUCAGGCUGAGGCGGCAUGU&UGGUGUCACCUC-GCCUGAACA
ata-miR1432-3p_L-1R+1	TRITD3Av1G184010.2	952	3-16,959-946;17-20,942-939	GGUUCGAGGGGCGGGGUGACGCGG&UGGUGUCACCUCGCCU---GAACA
ata-miR1432-3p_L-1R+1	TRITD3Av1G219080.1	315	2-16,323-309	AGCGGAGGCGAGGUGGCGCCC&UGGUGUCACCUCGCCUGAACA
ata-miR1432-3p_L-1R+1	TRITD3Bv1G007800.1	798	2-5,807-804;6-13,802-795;14-17,793-790	GAACCAGGACGAGGUGGCCGCCG&UGGUG-UCACCUCG-CCUGAACA
ata-miR1432-3p_L-1R+1	TRITD3Bv1G028390.1	77	2-7,84-79;10-21,77-66	UGUUCAGGUGAGC-GACAUCU&UGGUGUCACCUCGCCUGAACA
ata-miR1432-3p_L-1R+1	TRITD3Bv1G045200.2	1777	2-10,1785-1777;12-12,1775-1775;14-17,1773-1770	ACGACAGGGGCGGUGACGCCG&UGGUGUCACCUCGCCUGAACA
ata-miR1432-3p_L-1R+1	TRITD3Bv1G092550.1	1977	2-8,1985-1979;10-20,1977-1967	GGUUUGGGCGAGAUGAUGCCC&UGGUGUCACCUCGCCUGAACA
ata-miR1432-3p_L-1R+1	TRITD3Bv1G211690.2	312	2-16,320-306	AGCGGGGGCGAGGUGGCGCCC&UGGUGUCACCUCGCCUGAACA
ata-miR1432-3p_L-1R+1	TRITD3Bv1G221000.2	1525	1-6,1535-1530;9-17,1526-1518	GCCGCGGGCGAGGGCCGCACCA&UGGUGU-CACCUCGCCUGAACA
ata-miR1432-3p_L-1R+1	TRITD3Bv1G221000.6	1498	1-6,1508-1503;9-17,1499-1491	GCCGCGGGCGAGGGCCGCACCA&UGGUGU-CACCUCGCCUGAACA
ata-miR1432-3p_L-1R+1	TRITD4Av1G000480.1	1378	2-9,1386-1379;11-18,1377-1370;20-21,1367-1366	UGGAUCGGGCGGAGUGACACCG&UGGUGUCACCUCGCCUGA-ACA
ata-miR1432-3p_L-1R+1	TRITD4Av1G000480.4	1378	2-9,1386-1379;11-18,1377-1370;20-21,1367-1366	UGGAUCGGGCGGAGUGACACCG&UGGUGUCACCUCGCCUGA-ACA
ata-miR1432-3p_L-1R+1	TRITD4Av1G003410.1	729	1-5,739-735;6-15,733-724;17-20,723-720	CGUUU-GGUGAGGUGAUCGCCA&UGGUG-UCACCUCGCCUGAACA
ata-miR1432-3p_L-1R+1	TRITD4Av1G003410.2	891	1-5,901-897;6-15,895-886;17-20,885-882	CGUUU-GGUGAGGUGAUCGCCA&UGGUG-UCACCUCGCCUGAACA
ata-miR1432-3p_L-1R+1	TRITD4Av1G036710.1	1638	1-5,1648-1644;7-13,1641-1635;14-21,1626-1619	UGUUCGGGAAGAACUUCGAGGUGUUCGCCA&UGGUG-UCACCUCG--------CCUGAACA
ata-miR1432-3p_L-1R+1	TRITD4Av1G036710.2	1791	1-5,1801-1797;7-13,1794-1788;14-21,1779-1772	UGUUCGGGAAGAACUUCGAGGUGUUCGCCA&UGGUG-UCACCUCG--------CCUGAACA
ata-miR1432-3p_L-1R+1	TRITD4Av1G036710.3	2094	1-5,2104-2100;7-13,2097-2091;14-21,2082-2075	UGUUCGGGAAGAACUUCGAGGUGUUCGCCA&UGGUG-UCACCUCG--------CCUGAACA
ata-miR1432-3p_L-1R+1	TRITD4Av1G068380.1	2703	2-5,2712-2709;7-8,2707-2706;9-17,2704-2696;19-20,2693-2692	CGUGACAGGCGAGGAUGUCACCU&UGGUGUCA-CCUCGCCUG-AACA
ata-miR1432-3p_L-1R+1	TRITD4Av1G068380.11	2406	2-5,2415-2412;7-8,2410-2409;9-17,2407-2399;19-20,2396-2395	CGUGACAGGCGAGGAUGUCACCU&UGGUGUCA-CCUCGCCUG-AACA
ata-miR1432-3p_L-1R+1	TRITD4Av1G068380.5	2703	2-5,2712-2709;7-8,2707-2706;9-17,2704-2696;19-20,2693-2692	CGUGACAGGCGAGGAUGUCACCU&UGGUGUCA-CCUCGCCUG-AACA
ata-miR1432-3p_L-1R+1	TRITD4Av1G068380.8	2703	2-5,2712-2709;7-8,2707-2706;9-17,2704-2696;19-20,2693-2692	CGUGACAGGCGAGGAUGUCACCU&UGGUGUCA-CCUCGCCUG-AACA
ata-miR1432-3p_L-1R+1	TRITD4Av1G169990.3	722	2-3,729-728;5-15,727-717;16-17,714-713;20-21,710-709	UGGGCGGCGGCGAGGUGGC-CCG&UGGUGUCACCUCGCC--UGAACA
ata-miR1432-3p_L-1R+1	TRITD4Av1G169990.4	716	2-3,723-722;5-15,721-711;16-17,708-707;20-21,704-703	UGGGCGGCGGCGAGGUGGC-CCG&UGGUGUCACCUCGCC--UGAACA
ata-miR1432-3p_L-1R+1	TRITD4Av1G177760.1	1065	1-4,1079-1076;5-15,1070-1060;17-21,1053-1049	UGUUCCGCUUCGGCGAGGUGGCCAUGAGCCA&UGGU-----GUCACCUCGCC-----UGAACA
ata-miR1432-3p_L-1R+1	TRITD4Av1G177760.2	1116	1-4,1130-1127;5-15,1121-1111;17-21,1104-1100	UGUUCCGCUUCGGCGAGGUGGCCAUGAGCCA&UGGU-----GUCACCUCGCC-----UGAACA
ata-miR1432-3p_L-1R+1	TRITD4Av1G177760.5	1116	1-4,1130-1127;5-15,1121-1111;17-21,1104-1100	UGUUCCGCUUCGGCGAGGUGGCCAUGAGCCA&UGGU-----GUCACCUCGCC-----UGAACA
ata-miR1432-3p_L-1R+1	TRITD4Av1G181320.1	705	2-8,720-714;9-18,706-697;20-21,694-693	UGGAUCAGGCGAGGCCAACUUUGAUACCU&UGGUGUCA-------CCUCGCCUGA-ACA
ata-miR1432-3p_L-1R+1	TRITD4Av1G181320.2	1179	2-8,1194-1188;9-18,1180-1171;20-21,1168-1167	UGGAUCAGGCGAGGCCAACUUUGAUACCU&UGGUGUCA-------CCUCGCCUGA-ACA
ata-miR1432-3p_L-1R+1	TRITD4Av1G181320.3	1230	2-8,1245-1239;9-18,1231-1222;20-21,1219-1218	UGGAUCAGGCGAGGCCAACUUUGAUACCU&UGGUGUCA-------CCUCGCCUGA-ACA
ata-miR1432-3p_L-1R+1	TRITD4Av1G181320.4	1146	2-8,1161-1155;9-18,1147-1138;20-21,1135-1134	UGGAUCAGGCGAGGCCAACUUUGAUACCU&UGGUGUCA-------CCUCGCCUGA-ACA
ata-miR1432-3p_L-1R+1	TRITD4Bv1G010020.1	764	2-7,771-766;9-17,765-757	GCGGCGGGCGAGG-GGCACCG&UGGUGUCACCUCGCCUGAACA
ata-miR1432-3p_L-1R+1	TRITD4Bv1G023800.1	1179	2-8,1194-1188;9-18,1180-1171;20-21,1168-1167	UGGAUCAGGCGAGGCCAACUUUGAUACCU&UGGUGUCA-------CCUCGCCUGA-ACA
ata-miR1432-3p_L-1R+1	TRITD4Bv1G023800.2	705	2-8,720-714;9-18,706-697;20-21,694-693	UGGAUCAGGCGAGGCCAACUUUGAUACCU&UGGUGUCA-------CCUCGCCUGA-ACA
ata-miR1432-3p_L-1R+1	TRITD4Bv1G026260.1	738	1-4,752-749;5-15,743-733;17-21,726-722	UGUUCCGCUUCGGCGAGGUGGCCAUGAGCCA&UGGU-----GUCACCUCGCC-----UGAACA
ata-miR1432-3p_L-1R+1	TRITD4Bv1G026260.2	1062	1-4,1076-1073;5-15,1067-1057;17-21,1050-1046	UGUUCCGCUUCGGCGAGGUGGCCAUGAGCCA&UGGU-----GUCACCUCGCC-----UGAACA
ata-miR1432-3p_L-1R+1	TRITD4Bv1G034820.2	1053	2-8,1062-1056;9-12,1054-1051;13-17,1049-1045	CAUCCAGGCAGAGGAUGGCGCCG&UGGUGUCA-CCUC-GCCUGAACA
ata-miR1432-3p_L-1R+1	TRITD4Bv1G127880.4	514	1-12,523-512;13-15,510-508	GCCCCUGGCGGAGGUGGCGCCA&UGGUGUCACCUC-GCCUGAACA
ata-miR1432-3p_L-1R+1	TRITD4Bv1G133560.3	1938	1-5,1948-1944;7-13,1941-1935;14-21,1926-1919	UGUUCGGGAAGAACUUCGAGGUGUUCGCCA&UGGUG-UCACCUCG--------CCUGAACA
ata-miR1432-3p_L-1R+1	TRITD4Bv1G133560.4	1905	1-5,1915-1911;7-13,1908-1902;14-21,1893-1886	UGUUCGGGAAGAACUUCGAGGUGUUCGCCA&UGGUG-UCACCUCG--------CCUGAACA
ata-miR1432-3p_L-1R+1	TRITD4Bv1G133560.5	1935	1-5,1945-1941;7-13,1938-1932;14-21,1923-1916	UGUUCGGGAAGAACUUCGAGGUGUUCGCCA&UGGUG-UCACCUCG--------CCUGAACA
ata-miR1432-3p_L-1R+1	TRITD4Bv1G133560.7	1692	1-5,1702-1698;7-13,1695-1689;14-21,1680-1673	UGUUCGGGAAGAACUUCGAGGUGUUCGCCA&UGGUG-UCACCUCG--------CCUGAACA
ata-miR1432-3p_L-1R+1	TRITD4Bv1G145460.1	253	2-4,262-260;5-12,258-251;14-20,249-243	CGUUCAGGAGGGGUGACAACCU&UGGU-GUCACCUCGCCUGAACA
ata-miR1432-3p_L-1R+1	TRITD4Bv1G145460.2	253	2-4,262-260;5-12,258-251;14-20,249-243	CGUUCAGGAGGGGUGACAACCU&UGGU-GUCACCUCGCCUGAACA
ata-miR1432-3p_L-1R+1	TRITD4Bv1G192110.1	1295	1-5,1306-1302;6-12,1299-1293;13-20,1288-1281	AGUUCAGGCCGGAGAGGUGGGUCACCG&UGGUG--UCACCUC----GCCUGAACA
ata-miR1432-3p_L-1R+1	TRITD4Bv1G192110.3	1046	1-5,1057-1053;6-12,1050-1044;13-20,1039-1032	AGUUCAGGCCGGAGAGGUGGGUCACCG&UGGUG--UCACCUC----GCCUGAACA
ata-miR1432-3p_L-1R+1	TRITD4Bv1G192340.1	1337	1-5,1348-1344;6-12,1341-1335;13-20,1330-1323	AGUUCAGGCCGGAGAGGUGGGUCACCG&UGGUG--UCACCUC----GCCUGAACA
ata-miR1432-3p_L-1R+1	TRITD4Bv1G206310.1	1064	1-6,1074-1069;7-7,1067-1067;9-17,1065-1057	CUCGCAGGCGAGGAGCGCACCA&UGGUGU-CACCUCGCCUGAACA
ata-miR1432-3p_L-1R+1	TRITD4Bv1G206310.4	1064	1-6,1074-1069;7-7,1067-1067;9-17,1065-1057	CUCGCAGGCGAGGAGCGCACCA&UGGUGU-CACCUCGCCUGAACA
ata-miR1432-3p_L-1R+1	TRITD4Bv1G206310.5	1100	1-6,1110-1105;7-7,1103-1103;9-17,1101-1093	CUCGCAGGCGAGGAGCGCACCA&UGGUGU-CACCUCGCCUGAACA
ata-miR1432-3p_L-1R+1	TRITD4Bv1G206310.6	1046	1-6,1056-1051;7-7,1049-1049;9-17,1047-1039	CUCGCAGGCGAGGAGCGCACCA&UGGUGU-CACCUCGCCUGAACA
ata-miR1432-3p_L-1R+1	TRITD4Bv1G206310.7	902	1-6,912-907;7-7,905-905;9-17,903-895	CUCGCAGGCGAGGAGCGCACCA&UGGUGU-CACCUCGCCUGAACA
ata-miR1432-3p_L-1R+1	TRITD4Bv1G206310.8	77	1-6,87-82;7-7,80-80;9-17,78-70	CUCGCAGGCGAGGAGCGCACCA&UGGUGU-CACCUCGCCUGAACA
ata-miR1432-3p_L-1R+1	TRITD4Bv1G206310.9	77	1-6,87-82;7-7,80-80;9-17,78-70	CUCGCAGGCGAGGAGCGCACCA&UGGUGU-CACCUCGCCUGAACA
ata-miR1432-3p_L-1R+1	TRITD5Av1G124740.1	732	1-3,742-740;5-7,738-736;8-15,734-727;16-21,724-719	UGUUCGGCGGCGAGGUGGACCCCA&UGGUGUC-ACCUCGCC--UGAACA
ata-miR1432-3p_L-1R+1	TRITD5Av1G124740.2	423	1-3,433-431;5-7,429-427;8-15,425-418;16-21,415-410	UGUUCGGCGGCGAGGUGGACCCCA&UGGUGUC-ACCUCGCC--UGAACA
ata-miR1432-3p_L-1R+1	TRITD5Av1G131590.1	536	2-7,546-541;8-10,538-536;12-17,534-529;20-21,526-525	UGGCCAGGCGUGGUGGGACGCCG&UGGUGUC--ACCUCGCCUGAACA
ata-miR1432-3p_L-1R+1	TRITD5Av1G139140.1	2226	2-10,2234-2226;11-16,2224-2219;19-20,2216-2215	GGUGAAGGUGACGGUGACACCG&UGGUGUCACC-UCGCCUGAACA
ata-miR1432-3p_L-1R+1	TRITD5Av1G154160.5	167	2-5,174-171;7-16,170-161;19-20,158-157	GGUCGGGGCGAGGUG-CGCCU&UGGUGUCACCUCGCCUGAACA
ata-miR1432-3p_L-1R+1	TRITD5Av1G207720.2	228	1-12,237-226;14-17,224-221	GAUCCGGGGGAGGUGACGCCG&UGGUGUCACCUCGCCUGAACA
ata-miR1432-3p_L-1R+1	TRITD5Av1G208500.1	493	1-4,509-506;5-12,498-491;14-20,490-484	AGUUCAGG-GAGGUGGCCUCUCAGGCCA&UGGU-------GUCACCUCGCCUGAACA
ata-miR1432-3p_L-1R+1	TRITD5Av1G214960.1	540	2-12,548-538;13-14,535-534;15-20,530-525	AGUUCAGCCUGCCGGAGGUGGCGCCC&UGGUGUCACCUC--GC---CUGAACA
ata-miR1432-3p_L-1R+1	TRITD5Av1G220010.1	41	2-5,50-47;6-11,45-40;12-20,36-28	GGUUCAGGUGGUUGGGUGGCCGCCG&UGGUG-UCACCU---CGCCUGAACA
ata-miR1432-3p_L-1R+1	TRITD5Av1G229380.1	1275	2-4,1283-1281;6-16,1279-1269	CUGCUGGGCGAGGUGAGGCCC&UGGUGUCACCUCGCCUGAACA
ata-miR1432-3p_L-1R+1	TRITD5Av1G233930.1	45	2-8,54-48;9-16,46-39;17-21,33-29	UGUUCCUCACAGGCGAGGAUGACGCCG&UGGUGUCA-CCUCGCCU-----GAACA
ata-miR1432-3p_L-1R+1	TRITD5Av1G233930.3	45	2-8,54-48;9-16,46-39;17-21,33-29	UGUUCCUCACAGGCGAGGAUGACGCCG&UGGUGUCA-CCUCGCCU-----GAACA
ata-miR1432-3p_L-1R+1	TRITD5Av1G233930.4	45	2-8,54-48;9-16,46-39;17-21,33-29	UGUUCCUCACAGGCGAGGAUGACGCCG&UGGUGUCA-CCUCGCCU-----GAACA
ata-miR1432-3p_L-1R+1	TRITD5Av1G243810.1	1400	1-5,1411-1407;6-12,1404-1398;13-20,1393-1386	AGUUCAGGCCGGAGAGGUGGGUCACCG&UGGUG--UCACCUC----GCCUGAACA
ata-miR1432-3p_L-1R+1	TRITD5Av1G254930.1	321	3-3,327-327;5-7,326-324;9-20,322-311	GGUUCGGGCGAGGAGAC-CGA&UGGUGUCACCUCGCCUGAACA
ata-miR1432-3p_L-1R+1	TRITD5Bv1G103120.1	732	2-3,740-739;6-15,736-727;16-21,724-719	UGUUCGGCGGCGAGGUGGAUCCC&UGGUGUCACCUCGCC--UGAACA
ata-miR1432-3p_L-1R+1	TRITD5Bv1G103120.2	423	2-3,431-430;6-15,427-418;16-21,415-410	UGUUCGGCGGCGAGGUGGAUCCC&UGGUGUCACCUCGCC--UGAACA
ata-miR1432-3p_L-1R+1	TRITD5Bv1G103130.1	666	2-8,675-669;9-15,667-661;16-16,659-659;18-20,657-655	AGUUGGUGGCGAGGAUGACGCCG&UGGUGUCA-CCUCGCC-UGAACA
ata-miR1432-3p_L-1R+1	TRITD5Bv1G103130.2	1626	2-8,1635-1629;9-15,1627-1621;16-16,1619-1619;18-21,1617-1614	UGUUGGUGGCGAGGAUGACGCCG&UGGUGUCA-CCUCGCC-UGAACA
ata-miR1432-3p_L-1R+1	TRITD5Bv1G103130.3	1644	2-8,1653-1647;9-15,1645-1639;16-16,1637-1637;18-20,1635-1633	AGUUGGUGGCGAGGAUGACGCCG&UGGUGUCA-CCUCGCC-UGAACA
ata-miR1432-3p_L-1R+1	TRITD5Bv1G103130.4	2025	2-8,2034-2028;9-15,2026-2020;16-16,2018-2018;18-20,2016-2014	AGUUGGUGGCGAGGAUGACGCCG&UGGUGUCA-CCUCGCC-UGAACA
ata-miR1432-3p_L-1R+1	TRITD5Bv1G103130.5	2274	2-8,2283-2277;9-15,2275-2269;16-16,2267-2267;18-20,2265-2263	AGUUGGUGGCGAGGAUGACGCCG&UGGUGUCA-CCUCGCC-UGAACA
ata-miR1432-3p_L-1R+1	TRITD5Bv1G103130.6	2256	2-8,2265-2259;9-15,2257-2251;16-16,2249-2249;18-20,2247-2245	AGUUGGUGGCGAGGAUGACGCCG&UGGUGUCA-CCUCGCC-UGAACA
ata-miR1432-3p_L-1R+1	TRITD5Bv1G103130.7	2163	2-8,2172-2166;9-15,2164-2158;16-16,2156-2156;18-20,2154-2152	AGUUGGUGGCGAGGAUGACGCCG&UGGUGUCA-CCUCGCC-UGAACA
ata-miR1432-3p_L-1R+1	TRITD5Bv1G110810.1	530	2-7,540-535;8-10,532-530;12-17,528-523;20-21,520-519	UGGCCAGGCGUGGUGGGACGCCG&UGGUGUC--ACCUCGCCUGAACA
ata-miR1432-3p_L-1R+1	TRITD5Bv1G142670.5	167	2-5,174-171;7-14,170-163;15-18,161-158;20-21,156-155	UGGUCGGCGCGAGGUG-CGCCU&UGGUGUCACCUCGC-CUGAACA
ata-miR1432-3p_L-1R+1	TRITD5Bv1G211470.1	426	2-12,434-424;13-15,422-420;16-20,415-411	AGUUCAGCCUGGCGGAGGUGGCGCCC&UGGUGUCACCUC-GCC----UGAACA
ata-miR1432-3p_L-1R+1	TRITD5Bv1G211470.2	540	2-12,548-538;13-15,536-534;16-20,529-525	AGUUCAGCCUGGCGGAGGUGGCGCCC&UGGUGUCACCUC-GCC----UGAACA
ata-miR1432-3p_L-1R+1	TRITD5Bv1G211470.3	405	2-12,413-403;13-15,401-399;16-20,394-390	AGUUCAGCCUGGCGGAGGUGGCGCCC&UGGUGUCACCUC-GCC----UGAACA
ata-miR1432-3p_L-1R+1	TRITD5Bv1G211470.4	477	2-12,485-475;13-15,473-471;16-20,466-462	GGUUCAGCCUGGCGGAGGUGGCGCCC&UGGUGUCACCUC-GCC----UGAACA
ata-miR1432-3p_L-1R+1	TRITD5Bv1G214910.1	1281	2-5,1290-1287;6-15,1285-1276;16-18,1273-1271;20-21,1269-1268	UGAUCGCCGGCGAGGUGAUCGCCG&UGGUG-UCACCUCGCC--UGAACA
ata-miR1432-3p_L-1R+1	TRITD5Bv1G214910.2	1224	2-5,1233-1230;6-15,1228-1219;16-18,1216-1214;20-21,1212-1211	UGAUCGCCGGCGAGGUGAUCGCCG&UGGUG-UCACCUCGCC--UGAACA
ata-miR1432-3p_L-1R+1	TRITD5Bv1G217650.1	167	2-5,176-173;6-11,171-166;12-20,162-154	GGUUCAGGUGGUUGGGUGGCCGCCG&UGGUG-UCACCU---CGCCUGAACA
ata-miR1432-3p_L-1R+1	TRITD5Bv1G217650.2	167	2-5,176-173;6-11,171-166;12-20,162-154	GGUUCAGGUGGUUGGGUGGCCGCCG&UGGUG-UCACCU---CGCCUGAACA
ata-miR1432-3p_L-1R+1	TRITD5Bv1G228930.1	1260	2-4,1268-1266;6-16,1264-1254	CUGCUGGGCGAGGUGAGGCCC&UGGUGUCACCUCGCCUGAACA
ata-miR1432-3p_L-1R+1	TRITD5Bv1G237300.1	1488	2-11,1496-1487;13-14,1485-1484;15-20,1482-1477	CGUUCAGUGCAAGGUGGCAUCU&UGGUGUCACCUCGC-CUGAACA
ata-miR1432-3p_L-1R+1	TRITD5Bv1G237300.11	1110	2-11,1118-1109;13-14,1107-1106;15-20,1104-1099	CGUUCAGUGCAAGGUGGCAUCU&UGGUGUCACCUCGC-CUGAACA
ata-miR1432-3p_L-1R+1	TRITD5Bv1G237300.2	1488	2-11,1496-1487;13-14,1485-1484;15-20,1482-1477	CGUUCAGUGCAAGGUGGCAUCU&UGGUGUCACCUCGC-CUGAACA
ata-miR1432-3p_L-1R+1	TRITD6Av1G013640.1	30	2-11,38-29;12-17,27-22;19-20,20-19	CGUGCAGGCGCGGGUGAUACCU&UGGUGUCACCU-CGCCUGAACA
ata-miR1432-3p_L-1R+1	TRITD6Av1G021210.1	1142	2-7,1151-1146;9-16,1143-1136	AGCCGAGGCGAGGAGGACGCCG&UGGUGUC-ACCUCGCCUGAACA
ata-miR1432-3p_L-1R+1	TRITD6Av1G141600.14	1950	2-6,1962-1958;7-14,1953-1946;15-15,1944-1944;16-20,1942-1938	AGUUCGUGCGCGAGGUGUGCGGCACCG&UGGUGU----CACCUCGC-C-UGAACA
ata-miR1432-3p_L-1R+1	TRITD6Av1G141600.6	1887	2-6,1899-1895;7-14,1890-1883;15-15,1881-1881;16-20,1879-1875	AGUUCGUGCGCGAGGUGUGCGGCACCG&UGGUGU----CACCUCGC-C-UGAACA
ata-miR1432-3p_L-1R+1	TRITD6Av1G149900.3	297	2-6,305-301;9-17,298-290	CCCACAGGCGAGGGCGCGCCG&UGGUGUCACCUCGCCUGAACA
ata-miR1432-3p_L-1R+1	TRITD6Av1G187410.2	324	2-16,332-318	UACAGGGGCGAGGUGGCAUUC&UGGUGUCACCUCGCCUGAACA
ata-miR1432-3p_L-1R+1	TRITD6Av1G226150.1	6292	1-3,6302-6300;4-10,6298-6292;11-18,6287-6280;20-21,6279-6278	UG-UCGGGCGAGAACGGUGGCAGCCA&UGG-UGUCACC----UCGCCUGAACA
ata-miR1432-3p_L-1R+1	TRITD6Av1G226150.2	3082	1-3,3092-3090;4-10,3088-3082;11-18,3077-3070;20-21,3069-3068	UG-UCGGGCGAGAACGGUGGCAGCCA&UGG-UGUCACC----UCGCCUGAACA
ata-miR1432-3p_L-1R+1	TRITD6Av1G226150.6	1930	1-3,1940-1938;4-10,1936-1930;11-18,1925-1918;20-21,1917-1916	UG-UCGGGCGAGAACGGUGGCAGCCA&UGG-UGUCACC----UCGCCUGAACA
ata-miR1432-3p_L-1R+1	TRITD6Bv1G033630.1	1127	2-7,1136-1131;9-16,1128-1121	CGCCGAGGCGAGGAGGACGCCG&UGGUGUC-ACCUCGCCUGAACA
ata-miR1432-3p_L-1R+1	TRITD6Bv1G045960.1	111	2-7,119-114;9-17,112-104	GCCACGGGCGAGGCGGCGCCU&UGGUGUCACCUCGCCUGAACA
ata-miR1432-3p_L-1R+1	TRITD6Bv1G077810.1	41	2-7,48-43;9-10,42-41;12-13,39-38;14-20,36-30	AGUUCGGGUCGUGG-GACGCCG&UGGUGUCACCUCG-CCUGAACA
ata-miR1432-3p_L-1R+1	TRITD6Bv1G077810.2	41	2-7,48-43;9-10,42-41;12-13,39-38;14-20,36-30	AGUUCGGGUCGUGG-GACGCCG&UGGUGUCACCUCG-CCUGAACA
ata-miR1432-3p_L-1R+1	TRITD6Bv1G077810.4	95	2-7,102-97;9-10,96-95;12-13,93-92;14-20,90-84	AGUUCGGGUCGUGG-GACGCCG&UGGUGUCACCUCG-CCUGAACA
ata-miR1432-3p_L-1R+1	TRITD6Bv1G077810.5	47	2-7,54-49;9-10,48-47;12-13,45-44;14-20,42-36	AGUUCGGGUCGUGG-GACGCCG&UGGUGUCACCUCG-CCUGAACA
ata-miR1432-3p_L-1R+1	TRITD6Bv1G123350.2	1422	2-12,1430-1420;13-15,1418-1416;16-20,1414-1410	CGUUCGCGGUGGAGGUGGCGCCC&UGGUGUCACCUC-GCC-UGAACA
ata-miR1432-3p_L-1R+1	TRITD6Bv1G123350.4	1422	2-12,1430-1420;13-15,1418-1416;16-20,1414-1410	CGUUCGCGGUGGAGGUGGCGCCC&UGGUGUCACCUC-GCC-UGAACA
ata-miR1432-3p_L-1R+1	TRITD6Bv1G135340.7	1935	2-6,1947-1943;7-14,1938-1931;15-15,1929-1929;16-20,1927-1923	AGUUCGUGCGCGAGGUGUGCGGCACCG&UGGUGU----CACCUCGC-C-UGAACA
ata-miR1432-3p_L-1R+1	TRITD6Bv1G135340.9	1959	2-6,1971-1967;7-14,1962-1955;15-15,1953-1953;16-20,1951-1947	AGUUCGUGCGCGAGGUGUGCGGCACCG&UGGUGU----CACCUCGC-C-UGAACA
ata-miR1432-3p_L-1R+1	TRITD6Bv1G179410.1	966	2-10,974-966;12-16,965-961;19-21,958-956	UGUCGGGGCG-GGUGACGCUG&UGGUGUCACCUCGCCUGAACA
ata-miR1432-3p_L-1R+1	TRITD6Bv1G179410.2	795	2-10,803-795;12-16,794-790;19-21,787-785	UGUCGGGGCG-GGUGACGCUG&UGGUGUCACCUCGCCUGAACA
ata-miR1432-3p_L-1R+1	TRITD6Bv1G228000.1	860	1-1,868-868;3-7,866-862;9-16,861-854;18-21,852-849	UGUUGAGGCGGGG-GGCAUGG&UGGUGUCACCUCGCCUGAACA
ata-miR1432-3p_L-1R+1	TRITD7Av1G031170.1	1026	2-7,1044-1039;8-18,1028-1018	CACUCAGGCGGGGUUGCGGUCAUCGACGCCG&UGGUGUC----------ACCUCGCCUGAACA
ata-miR1432-3p_L-1R+1	TRITD7Av1G070160.3	124	1-4,134-131;6-12,128-122;13-18,120-115;20-20,113-113	AGGUCAGGCAGAGGUGAUGGCCA&UGGU-GUCACCUC-GCCUGAACA
ata-miR1432-3p_L-1R+1	TRITD7Av1G070160.4	124	1-4,134-131;6-12,128-122;13-18,120-115;20-20,113-113	AGGUCAGGCAGAGGUGAUGGCCA&UGGU-GUCACCUC-GCCUGAACA
ata-miR1432-3p_L-1R+1	TRITD7Av1G150680.1	256	2-7,264-259;9-10,257-256;11-18,254-247	CCGUCGGGCGGCGGCGACGCCG&UGGUGUCACC-UCGCCUGAACA
ata-miR1432-3p_L-1R+1	TRITD7Av1G150680.3	256	2-7,264-259;9-10,257-256;11-18,254-247	CCGUCGGGCGGCGGCGACGCCG&UGGUGUCACC-UCGCCUGAACA
ata-miR1432-3p_L-1R+1	TRITD7Av1G178130.8	262	2-7,270-265;10-18,262-254;19-21,251-249	UGUCCUCAGGCGAGCGGGCGCUG&UGGUGUCACCUCGCCUGA--ACA
ata-miR1432-3p_L-1R+1	TRITD7Av1G193160.1	478	2-11,486-477;12-13,475-474;15-17,472-470;20-21,467-466	UGGGCAGUCGUAGGUGACACCU&UGGUGUCACCU-CGCCUGAACA
ata-miR1432-3p_L-1R+1	TRITD7Av1G193160.2	478	2-11,486-477;12-13,475-474;15-17,472-470;20-21,467-466	UGGGCAGUCGUAGGUGACACCU&UGGUGUCACCU-CGCCUGAACA
ata-miR1432-3p_L-1R+1	TRITD7Av1G210400.2	874	1-12,883-872;13-16,869-866	GCUGAGGGCCCGGGGUGACACCA&UGGUGUCACCUC--GCCUGAACA
ata-miR1432-3p_L-1R+1	TRITD7Av1G210400.4	2200	1-12,2209-2198;13-16,2195-2192	GCUGAGGGCCCGGGGUGACACCA&UGGUGUCACCUC--GCCUGAACA
ata-miR1432-3p_L-1R+1	TRITD7Av1G270370.10	127	2-10,135-127;11-19,125-117	GCUUUGGGCGAGGGUGACACUG&UGGUGUCACC-UCGCCUGAACA
ata-miR1432-3p_L-1R+1	TRITD7Av1G270370.11	340	2-10,348-340;11-19,338-330	GCUUUGGGCGAGGGUGACACUG&UGGUGUCACC-UCGCCUGAACA
ata-miR1432-3p_L-1R+1	TRITD7Av1G270370.12	397	2-10,405-397;11-19,395-387	GCUUUGGGCGAGGGUGACACUG&UGGUGUCACC-UCGCCUGAACA
ata-miR1432-3p_L-1R+1	TRITD7Av1G270370.14	397	2-10,405-397;11-19,395-387	GCUUUGGGCGAGGGUGACACUG&UGGUGUCACC-UCGCCUGAACA
ata-miR1432-3p_L-1R+1	TRITD7Av1G270370.17	397	2-10,405-397;11-19,395-387	GCUUUGGGCGAGGGUGACACUG&UGGUGUCACC-UCGCCUGAACA
ata-miR1432-3p_L-1R+1	TRITD7Av1G270370.19	397	2-10,405-397;11-19,395-387	GCUUUGGGCGAGGGUGACACUG&UGGUGUCACC-UCGCCUGAACA
ata-miR1432-3p_L-1R+1	TRITD7Av1G270370.2	67	2-10,75-67;11-19,65-57	GCUUUGGGCGAGGGUGACACUG&UGGUGUCACC-UCGCCUGAACA
ata-miR1432-3p_L-1R+1	TRITD7Av1G270370.20	397	2-10,405-397;11-19,395-387	GCUUUGGGCGAGGGUGACACUG&UGGUGUCACC-UCGCCUGAACA
ata-miR1432-3p_L-1R+1	TRITD7Av1G270370.21	397	2-10,405-397;11-19,395-387	GCUUUGGGCGAGGGUGACACUG&UGGUGUCACC-UCGCCUGAACA
ata-miR1432-3p_L-1R+1	TRITD7Av1G270370.4	256	2-10,264-256;11-19,254-246	GCUUUGGGCGAGGGUGACACUG&UGGUGUCACC-UCGCCUGAACA
ata-miR1432-3p_L-1R+1	TRITD7Av1G270370.5	397	2-10,405-397;11-19,395-387	GCUUUGGGCGAGGGUGACACUG&UGGUGUCACC-UCGCCUGAACA
ata-miR1432-3p_L-1R+1	TRITD7Av1G270370.6	397	2-10,405-397;11-19,395-387	GCUUUGGGCGAGGGUGACACUG&UGGUGUCACC-UCGCCUGAACA
ata-miR1432-3p_L-1R+1	TRITD7Av1G270370.7	397	2-10,405-397;11-19,395-387	GCUUUGGGCGAGGGUGACACUG&UGGUGUCACC-UCGCCUGAACA
ata-miR1432-3p_L-1R+1	TRITD7Av1G270370.8	397	2-10,405-397;11-19,395-387	GCUUUGGGCGAGGGUGACACUG&UGGUGUCACC-UCGCCUGAACA
ata-miR1432-3p_L-1R+1	TRITD7Av1G270370.9	397	2-10,405-397;11-19,395-387	GCUUUGGGCGAGGGUGACACUG&UGGUGUCACC-UCGCCUGAACA
ata-miR1432-3p_L-1R+1	TRITD7Bv1G001900.1	1020	2-7,1038-1033;8-18,1022-1012	CACUCAGGCGGGGUUGCGGUCAUCGACGCCG&UGGUGUC----------ACCUCGCCUGAACA
ata-miR1432-3p_L-1R+1	TRITD7Bv1G046040.3	124	1-4,134-131;6-12,128-122;13-18,120-115;20-20,113-113	AGGUCAGGCAGAGGUGAUGGCCA&UGGU-GUCACCUC-GCCUGAACA
ata-miR1432-3p_L-1R+1	TRITD7Bv1G046040.4	124	1-4,134-131;6-12,128-122;13-18,120-115;20-20,113-113	AGGUCAGGCAGAGGUGAUGGCCA&UGGU-GUCACCUC-GCCUGAACA
ata-miR1432-3p_L-1R+1	TRITD7Bv1G091990.10	27	1-6,36-31;9-10,28-27;12-20,24-16	AGUUCAGGCGUCGGCAGCGCCA&UGGUGUCACC-UCGCCUGAACA
ata-miR1432-3p_L-1R+1	TRITD7Bv1G091990.13	27	1-6,36-31;9-10,28-27;12-20,24-16	AGUUCAGGCGUCGGCAGCGCCA&UGGUGUCACC-UCGCCUGAACA
ata-miR1432-3p_L-1R+1	TRITD7Bv1G091990.14	27	1-6,36-31;9-10,28-27;12-20,24-16	AGUUCAGGCGUCGGCAGCGCCA&UGGUGUCACC-UCGCCUGAACA
ata-miR1432-3p_L-1R+1	TRITD7Bv1G091990.8	27	1-6,36-31;9-10,28-27;12-20,24-16	AGUUCAGGCGUCGGCAGCGCCA&UGGUGUCACC-UCGCCUGAACA
ata-miR1432-3p_L-1R+1	TRITD7Bv1G139800.1	262	2-7,270-265;10-18,262-254;19-21,251-249	UGUCCUCAGGCGAGCGGGCGCUG&UGGUGUCACCUCGCCUGA--ACA
ata-miR1432-3p_L-1R+1	TRITD7Bv1G146630.6	1281	1-5,1291-1287;6-12,1285-1279;13-13,1271-1271;14-20,1269-1263	AGUUCAGGACGGUGGAGGAGGUGAUCGCCA&UGGUG-UCACCUC-------G-CCUGAACA
ata-miR1432-3p_L-1R+1	TRITD7Bv1G146630.7	1281	1-5,1291-1287;6-12,1285-1279;13-13,1271-1271;14-20,1269-1263	AGUUCAGGACGGUGGAGGAGGUGAUCGCCA&UGGUG-UCACCUC-------G-CCUGAACA
ata-miR1432-3p_L-1R+1	TRITD7Bv1G146630.8	741	1-5,751-747;6-12,745-739;13-13,731-731;14-20,729-723	AGUUCAGGACGGUGGAGGAGGUGAUCGCCA&UGGUG-UCACCUC-------G-CCUGAACA
ata-miR1432-3p_L-1R+1	TRITD7Bv1G151640.1	256	2-11,264-255;12-13,253-252;15-17,250-248;20-21,245-244	UGGGCAGUCGUAGGUGACACCU&UGGUGUCACCU-CGCCUGAACA
ata-miR1432-3p_L-1R+1	TRITD7Bv1G162740.1	454	1-12,463-452;13-16,449-446	GCUGAGGGCCCGGGGUGACACCA&UGGUGUCACCUC--GCCUGAACA
ata-miR1432-3p_L-1R+1	TRITD7Bv1G175500.1	1425	1-5,1435-1431;7-16,1428-1419	GGAGUGGGCGAGGUGCUCACCA&UGGUG-UCACCUCGCCUGAACA
ata-miR1432-3p_L-1R+1	TRITD7Bv1G175500.3	849	1-5,859-855;7-16,852-843	GGAGUGGGCGAGGUGCUCACCA&UGGUG-UCACCUCGCCUGAACA
ata-miR1432-3p_L-1R+1	TRITD7Bv1G183060.1	166	2-7,174-169;9-17,167-159	CCAGCGGGCGGGGCGGCGCCC&UGGUGUCACCUCGCCUGAACA
ata-miR1432-3p_L-1R+1	TRITD7Bv1G183060.2	166	2-7,174-169;9-17,167-159	CCAGCGGGCGGGGCGGCGCCC&UGGUGUCACCUCGCCUGAACA
ata-miR1432-5p_L+1R-1	TRITD0Uv1G047670.1	525	3-8,531-526;10-15,525-520;17-20,518-515	UUCGGCGUCGUC-CUCCUGGA&AUCAGGAGAGAUGACACCGAC
ata-miR1432-5p_L+1R-1	TRITD1Av1G009480.2	1338	1-16,1347-1332;17-21,1328-1324	GUUGGAGCUGUUGUUUCUCCUGAU&AUCAGGAGAGAUGACA---CCGAC
ata-miR1432-5p_L+1R-1	TRITD1Av1G009480.3	1335	1-16,1344-1329;17-21,1325-1321	GUUGGAGCUGUUGUUUCUCCUGAU&AUCAGGAGAGAUGACA---CCGAC
ata-miR1432-5p_L+1R-1	TRITD1Av1G017860.1	759	1-7,770-764;8-15,761-754;16-17,752-751;18-21,748-745	GUCGCCGUCGUCGUCUCCAUCCUGAU&AUCAGGA--GAGAUGAC-AC--CGAC
ata-miR1432-5p_L+1R-1	TRITD1Av1G047280.2	966	4-18,972-958	AGGGGUGUUGUCUCUCCUAAG&AUCAGGAGAGAUGACACCGAC
ata-miR1432-5p_L+1R-1	TRITD1Av1G047280.8	663	4-18,669-655	AGGGGUGUUGUCUCUCCUAAG&AUCAGGAGAGAUGACACCGAC
ata-miR1432-5p_L+1R-1	TRITD1Av1G227430.1	113	1-19,122-104	GCUGGUGUCAUCUCUCCUGAU&AUCAGGAGAGAUGACACCGAC
ata-miR1432-5p_L+1R-1	TRITD1Av1G227440.1	53	1-20,62-43	AUUGGUGUCAUCUCUCCUGAU&AUCAGGAGAGAUGACACCGAC
ata-miR1432-5p_L+1R-1	TRITD1Bv1G001870.1	560	3-4,567-566;6-20,564-550	AUUGGUGUCAUCUCUCGUGUC&AUCAGGAGAGAUGACACCGAC
ata-miR1432-5p_L+1R-1	TRITD1Bv1G001870.2	560	3-4,567-566;6-20,564-550	AUUGGUGUCAUCUCUCGUGUC&AUCAGGAGAGAUGACACCGAC
ata-miR1432-5p_L+1R-1	TRITD1Bv1G012930.5	687	1-16,696-681;17-21,677-673	GUUGGAGCUGUUGUUUCUCCUGAU&AUCAGGAGAGAUGACA---CCGAC
ata-miR1432-5p_L+1R-1	TRITD1Bv1G054800.3	741	4-18,747-733	AGGGGUGUUGUCUCUCCUAAG&AUCAGGAGAGAUGACACCGAC
ata-miR1432-5p_L+1R-1	TRITD1Bv1G054800.5	966	4-18,972-958	AGGGGUGUUGUCUCUCCUAAG&AUCAGGAGAGAUGACACCGAC
ata-miR1432-5p_L+1R-1	TRITD1Bv1G054800.8	810	4-18,816-802	AGGGGUGUUGUCUCUCCUAAG&AUCAGGAGAGAUGACACCGAC
ata-miR1432-5p_L+1R-1	TRITD1Bv1G216670.4	176	1-8,186-179;9-9,177-177;12-21,174-165	GUCGGUGUCACGUACUCUUGAU&AUCAGGAG-AGAUGACACCGAC
ata-miR1432-5p_L+1R-1	TRITD1Bv1G225210.1	53	1-9,62-54;11-19,52-44	GCUGGUGUCAUAUCUCCUGAU&AUCAGGAGAGAUGACACCGAC
ata-miR1432-5p_L+1R-1	TRITD1Bv1G225220.1	53	1-4,62-59;6-20,57-43	AUUGGUGUCAUCUCUCAUGAU&AUCAGGAGAGAUGACACCGAC
ata-miR1432-5p_L+1R-1	TRITD2Av1G239990.1	220	1-10,229-220;12-13,219-218;15-20,216-211	CUCGGUGGCG-CUCUCCUGGU&AUCAGGAGAGAUGACACCGAC
ata-miR1432-5p_L+1R-1	TRITD2Bv1G160650.1	158	2-12,166-156;15-16,153-152;17-21,148-144	GUCGGAGAUGGAGUCUUUCCUGAA&AUCAGGAGAGAUGACA---CCGAC
ata-miR1432-5p_L+1R-1	TRITD2Bv1G235060.81	300	1-9,311-303;10-14,300-296;17-21,293-289	GUCGGAAUCAUCGUUCUCCUGGU&AUCAGGAGA--GAUGACACCGAC
ata-miR1432-5p_L+1R-1	TRITD2Bv1G235060.82	300	1-9,311-303;10-14,300-296;17-21,293-289	GUCGGAAUCAUCGUUCUCCUGGU&AUCAGGAGA--GAUGACACCGAC
ata-miR1432-5p_L+1R-1	TRITD2Bv1G241280.2	402	3-14,409-398;15-21,394-388	GUCGGUGGCAUUGUCUCUCCUGUC&AUCAGGAGAGAUGA---CACCGAC
ata-miR1432-5p_L+1R-1	TRITD2Bv1G241280.3	348	3-14,355-344;15-21,340-334	GUCGGUGGCAUUGUCUCUCCUGUC&AUCAGGAGAGAUGA---CACCGAC
ata-miR1432-5p_L+1R-1	TRITD4Av1G110630.1	1521	1-11,1530-1520;15-18,1515-1512;19-21,1510-1508	GUCAGGUGAGCUUCUCUCCUGAU&AUCAGGAGAGA-UGACACC-GAC
ata-miR1432-5p_L+1R-1	TRITD4Av1G110630.3	1521	1-11,1530-1520;15-18,1515-1512;19-21,1510-1508	GUCAGGUGAGCUUCUCUCCUGAU&AUCAGGAGAGA-UGACACC-GAC
ata-miR1432-5p_L+1R-1	TRITD4Av1G110630.4	1302	1-11,1311-1301;15-18,1296-1293;19-21,1291-1289	GUCAGGUGAGCUUCUCUCCUGAU&AUCAGGAGAGA-UGACACC-GAC
ata-miR1432-5p_L+1R-1	TRITD4Av1G110630.5	1521	1-11,1530-1520;15-18,1515-1512;19-21,1510-1508	GUCAGGUGAGCUUCUCUCCUGAU&AUCAGGAGAGA-UGACACC-GAC
ata-miR1432-5p_L+1R-1	TRITD4Bv1G087800.2	1308	1-11,1317-1307;15-18,1302-1299;19-21,1297-1295	GUCAGGUGAGCUUCUCUCCUGAU&AUCAGGAGAGA-UGACACC-GAC
ata-miR1432-5p_L+1R-1	TRITD4Bv1G087800.3	1527	1-11,1536-1526;15-18,1521-1518;19-21,1516-1514	GUCAGGUGAGCUUCUCUCCUGAU&AUCAGGAGAGA-UGACACC-GAC
ata-miR1432-5p_L+1R-1	TRITD4Bv1G141410.3	783	1-6,792-787;8-17,785-776;19-21,774-772	GUCCGUGUUGUCUCCCCUGAU&AUCAGGAGAGAUGACACCGAC
ata-miR1432-5p_L+1R-1	TRITD4Bv1G141410.7	675	1-6,684-679;8-17,677-668;19-21,666-664	GUCCGUGUUGUCUCCCCUGAU&AUCAGGAGAGAUGACACCGAC
ata-miR1432-5p_L+1R-1	TRITD4Bv1G141410.8	207	1-6,216-211;8-17,209-200;19-21,198-196	GUCCGUGUUGUCUCCCCUGAU&AUCAGGAGAGAUGACACCGAC
ata-miR1432-5p_L+1R-1	TRITD4Bv1G172730.1	521	4-8,526-522;10-15,521-516;17-21,514-510	GUCGGCGUCGUC-CUCCUCGU&AUCAGGAGAGAUGACACCGAC
ata-miR1432-5p_L+1R-1	TRITD5Av1G178110.2	675	3-8,682-677;13-21,672-664	GUCGGUGUUUGGGCUCCUGGA&AUCAGGAGAGAUGACACCGAC
ata-miR1432-5p_L+1R-1	TRITD5Bv1G119670.1	525	3-8,531-526;10-15,525-520;17-20,518-515	UUCGGCGUCGUC-CUCCUGGA&AUCAGGAGAGAUGACACCGAC
ata-miR1432-5p_L+1R-1	TRITD5Bv1G228300.1	56	1-21,65-45	GUCGGUGUCAUCUCUCCUGAU&AUCAGGAGAGAUGACACCGAC
ata-miR1432-5p_L+1R-1	TRITD5Bv1G228300.2	56	1-21,65-45	GUCGGUGUCAUCUCUCCUGAU&AUCAGGAGAGAUGACACCGAC
ata-miR1432-5p_L+1R-1	TRITD6Av1G184330.1	32	5-6,38-37;7-16,35-26;17-21,24-20	GUCGGCUGUCAUCUCUGCCCGCG&AUCAGG-AGAGAUGACA-CCGAC
ata-miR1432-5p_L+1R-1	TRITD6Av1G184330.2	32	5-6,38-37;7-16,35-26;17-21,24-20	GUCGGCUGUCAUCUCUGCCCGCG&AUCAGG-AGAGAUGACA-CCGAC
ata-miR1432-5p_L+1R-1	TRITD6Bv1G003650.10	1140	3-8,1147-1142;10-21,1140-1129	GUUGGUGUUAUCCUUCCUGUU&AUCAGGAGAGAUGACACCGAC
ata-miR1432-5p_L+1R-1	TRITD6Bv1G003650.9	1152	3-8,1159-1154;10-21,1152-1141	GUUGGUGUUAUCCUUCCUGUU&AUCAGGAGAGAUGACACCGAC
ata-miR1432-5p_L+1R-1	TRITD6Bv1G052260.2	2295	3-8,2301-2296;10-20,2295-2285	UUUGGUGUCGUC-CUCCUGGA&AUCAGGAGAGAUGACACCGAC
ata-miR1432-5p_L+1R-1	TRITD6Bv1G114040.4	879	5-12,884-877;15-21,874-868	GUUGGUGGUGUCUCUCCAUCA&AUCAGGAGAGAUGACACCGAC
ata-miR1432-5p_L+1R-1	TRITD6Bv1G114040.8	996	5-12,1001-994;15-21,991-985	GUUGGUGGUGUCUCUCCAUCA&AUCAGGAGAGAUGACACCGAC
ata-miR1432-5p_L+1R-1	TRITD6Bv1G134080.3	1840	3-8,1846-1841;10-15,1840-1835;17-20,1833-1830	UUCGGCGUCGUC-CUCCUGGA&AUCAGGAGAGAUGACACCGAC
ata-miR1432-5p_L+1R-1	TRITD6Bv1G173670.1	32	5-6,38-37;7-16,35-26;17-21,24-20	GUCGGAUGUCAUCUCUGCCCGCG&AUCAGG-AGAGAUGACA-CCGAC
ata-miR1432-5p_L+1R-1	TRITD7Av1G027670.1	417	2-3,425-424;4-8,422-418;10-15,417-412;17-21,410-406	GUCGGGGUCAUC-CUCCUCGAC&AUC-AGGAGAGAUGACACCGAC
ata-miR1432-5p_L+1R-1	TRITD7Av1G202270.1	315	1-12,324-313;15-21,312-306	GUUGGUG--AUCUCUCUUGGU&AUCAGGAGAGAUGACACCGAC
ata-miR1432-5p_L+1R-1	TRITD7Bv1G055280.2	590	1-8,599-592;10-17,590-583;19-21,581-579	GUUAGUGUCAUCGUUCCUGAU&AUCAGGAGAGAUGACACCGAC
ata-miR1432-5p_L+1R-1	TRITD7Bv1G109580.6	274	5-10,279-274;11-21,272-262	GUCGGUGUUAUACUCUUCAUUA&AUCAGGAGAG-AUGACACCGAC
ata-miR156a-3p	TRITD0Uv1G098030.1	478	1-4,487-484;7-11,481-477;12-16,474-470;18-21,468-465	GCUGUCGGAGGAGGAGGCGGAGC&GCUCACCCUCU--CUCUGUCAGC
ata-miR156a-3p	TRITD1Av1G133700.1	200	1-2,211-210;3-9,208-202;10-18,200-192;20-21,191-190	GC-GACGGAGAGCGGGGUGGUGC&GC-UCACCCU-CUCUCUGUCAGC
ata-miR156a-3p	TRITD1Av1G135190.1	694	1-4,703-700;7-10,697-694;12-12,693-693;14-21,691-684	GCUGACGGCG-GAGGAGGAGC&GCUCACCCUCUCUCUGUCAGC
ata-miR156a-3p	TRITD1Av1G135190.4	694	1-4,703-700;7-10,697-694;12-12,693-693;14-21,691-684	GCUGACGGCG-GAGGAGGAGC&GCUCACCCUCUCUCUGUCAGC
ata-miR156a-3p	TRITD1Av1G143600.1	414	2-5,426-423;7-9,421-419;10-21,414-403	GCUGACGGAGAGCUUAAGGAUGAGA&GCUCACCCU----CUCUCUGUCAGC
ata-miR156a-3p	TRITD1Av1G143600.4	336	2-5,348-345;7-9,343-341;10-21,336-325	GCUGACGGAGAGCUUAAGGAUGAGA&GCUCACCCU----CUCUCUGUCAGC
ata-miR156a-3p	TRITD1Av1G164500.1	1508	1-3,1523-1521;4-5,1519-1518;6-14,1512-1504;17-21,1501-1497	GCUGAAUGAGAGAGGGGUCGCUGCAGC&GCU-CA-----CCCUCUCUCUGUCAGC
ata-miR156a-3p	TRITD1Av1G189570.3	951	1-8,959-952;10-12,951-949;14-15,946-945;17-21,943-939	GCUGAGGGCCGAG-GGGUGGGC&GCUCACCCUCUC-UCUGUCAGC
ata-miR156a-3p	TRITD1Av1G208300.1	457	1-6,468-463;7-17,460-450;19-21,443-441	GCUAAUCACACAGAGAGAGGCUGUGAGC&GCUCAC--CCUCUCUCUGU-----CAGC
ata-miR156a-3p	TRITD1Av1G208300.4	526	1-6,537-532;7-17,529-519;19-21,512-510	GCUAAUCACACAGAGAGAGGCUGUGAGC&GCUCAC--CCUCUCUCUGU-----CAGC
ata-miR156a-3p	TRITD1Av1G211710.1	1699	1-3,1712-1710;4-8,1708-1704;9-16,1700-1693;18-21,1690-1687	GCUGCUCAGAGAGACAAGGGUGAAGC&GCU-CACCC---UCUCUCUG-UCAGC
ata-miR156a-3p	TRITD1Av1G211710.2	2251	1-3,2264-2262;4-8,2260-2256;9-16,2252-2245;18-21,2242-2239	GCUGCUCAGAGAGACAAGGGUGAAGC&GCU-CACCC---UCUCUCUG-UCAGC
ata-miR156a-3p	TRITD1Av1G211710.4	2446	1-3,2459-2457;4-8,2455-2451;9-16,2447-2440;18-21,2437-2434	GCUGCUCAGAGAGACAAGGGUGAAGC&GCU-CACCC---UCUCUCUG-UCAGC
ata-miR156a-3p	TRITD1Av1G211710.5	2338	1-3,2351-2349;4-8,2347-2343;9-16,2339-2332;18-21,2329-2326	GCUGCUCAGAGAGACAAGGGUGAAGC&GCU-CACCC---UCUCUCUG-UCAGC
ata-miR156a-3p	TRITD1Av1G211710.6	2374	1-3,2387-2385;4-8,2383-2379;9-16,2375-2368;18-21,2365-2362	GCUGCUCAGAGAGACAAGGGUGAAGC&GCU-CACCC---UCUCUCUG-UCAGC
ata-miR156a-3p	TRITD1Bv1G088440.1	1182	1-2,1192-1191;3-8,1189-1184;10-12,1182-1180;13-21,1178-1170	GUUGGCGGACGGGCGGGUGAUGC&GC-UCACCCUCUC-UCUGUCAGC
ata-miR156a-3p	TRITD1Bv1G129290.2	697	1-4,706-703;7-10,700-697;12-12,696-696;14-21,694-687	GCUGACGGCG-GAGGAGGAGC&GCUCACCCUCUCUCUGUCAGC
ata-miR156a-3p	TRITD1Bv1G135820.2	414	2-5,426-423;7-9,421-419;10-21,414-403	GCUGACGGAGAGCUUAAGGAUGAGA&GCUCACCCU----CUCUCUGUCAGC
ata-miR156a-3p	TRITD1Bv1G135820.4	315	2-5,327-324;7-9,322-320;10-21,315-304	GCUGACGGAGAGCUUAAGGAUGAGA&GCUCACCCU----CUCUCUGUCAGC
ata-miR156a-3p	TRITD1Bv1G215590.1	468	2-7,477-472;8-15,470-463;16-21,456-451	GCUGAUGAUGAAGGAGAGGGUGGUGAGA&GCUCACC-CUCUCUCU------GUCAGC
ata-miR156a-3p	TRITD1Bv1G215590.10	705	2-7,714-709;8-15,707-700;16-21,693-688	GCUGAUGAUGAAGGAGAGGGUGGUGAGA&GCUCACC-CUCUCUCU------GUCAGC
ata-miR156a-3p	TRITD1Bv1G215590.2	102	2-7,111-106;8-15,104-97;16-21,90-85	GCUGAUGAUGAAGGAGAGGGUGGUGAGA&GCUCACC-CUCUCUCU------GUCAGC
ata-miR156a-3p	TRITD1Bv1G215590.3	126	2-7,135-130;8-15,128-121;16-21,114-109	GCUGAUGAUGAAGGAGAGGGUGGUGAGA&GCUCACC-CUCUCUCU------GUCAGC
ata-miR156a-3p	TRITD1Bv1G215590.6	702	2-7,711-706;8-15,704-697;16-21,690-685	GCUGAUGAUGAAGGAGAGGGUGGUGAGA&GCUCACC-CUCUCUCU------GUCAGC
ata-miR156a-3p	TRITD1Bv1G215590.8	735	2-7,744-739;8-15,737-730;16-21,723-718	GCUGAUGAUGAAGGAGAGGGUGGUGAGA&GCUCACC-CUCUCUCU------GUCAGC
ata-miR156a-3p	TRITD1Bv1G222620.1	594	1-3,603-601;6-12,598-592;13-20,590-583	CCUGGCAGGCGAGAGGGAAAGC&GCUCACCCUCUC-UCUGUCAGC
ata-miR156a-3p	TRITD1Bv1G224710.1	347	1-4,358-355;6-18,351-339;20-21,337-336	GCAGGCGGAGAGGGGGCGCGGGC&GCUC--ACCCUCUCUCUGUCAGC
ata-miR156a-3p	TRITD1Bv1G224710.4	68	1-4,79-76;6-18,72-60;20-21,58-57	GCAGGCGGAGAGGGGGCGCGGGC&GCUC--ACCCUCUCUCUGUCAGC
ata-miR156a-3p	TRITD1Bv1G224710.5	347	1-4,358-355;6-18,351-339;20-21,337-336	GCAGGCGGAGAGGGGGCGCGGGC&GCUC--ACCCUCUCUCUGUCAGC
ata-miR156a-3p	TRITD1Bv1G224710.6	206	1-4,217-214;6-18,210-198;20-21,196-195	GCAGGCGGAGAGGGGGCGCGGGC&GCUC--ACCCUCUCUCUGUCAGC
ata-miR156a-3p	TRITD2Av1G026890.1	413	1-5,426-422;6-9,418-415;10-18,413-405;19-21,401-399	GCUGUGGACGGAGAGCAGGGACGUGGGC&GCUCA---CCCU-CUCUCUGUC---AGC
ata-miR156a-3p	TRITD2Av1G030520.2	861	1-2,869-868;4-13,867-858;14-15,856-855;17-21,853-849	GCUGGAAGCAGAGAGGGUG-GC&GCUCACCCUCUCU-CUGUCAGC
ata-miR156a-3p	TRITD2Av1G136220.2	777	1-9,789-781;10-15,777-772;16-21,764-759	GCUGGCGGUGGCCGGGGAGGCCGGGGUGAGC&GCUCACCCU---CUCUCU-------GUCAGC
ata-miR156a-3p	TRITD2Av1G161160.9	252	1-4,262-259;5-13,257-249;14-15,241-240;17-21,238-234	GCUGGGGGGCGUGAGGGAGAGGGUAGAGC&GCUC-ACCCUCUCU-------CUGUCAGC
ata-miR156a-3p	TRITD2Av1G222090.1	261	1-4,270-267;6-10,265-261;12-18,260-254;20-21,253-252	GC-GGCGGAG-GAGGGGGAGC&GCUCACCCUCUCUCUGUCAGC
ata-miR156a-3p	TRITD2Av1G222090.2	261	1-4,270-267;6-10,265-261;12-18,260-254;20-21,253-252	GC-GGCGGAG-GAGGGGGAGC&GCUCACCCUCUCUCUGUCAGC
ata-miR156a-3p	TRITD2Av1G227280.1	236	1-7,255-249;8-21,238-225	GCUGACGGAGAGGGCCGAGUCGGUGGUGGGC&GCUCACC----------CUCUCUCUGUCAGC
ata-miR156a-3p	TRITD2Av1G244840.1	126	1-9,138-130;10-16,126-120;19-21,115-113	GCUCCUCCAGAGAGCACGGGGUGAGC&GCUCACCCU---CUCUCUG--UCAGC
ata-miR156a-3p	TRITD2Av1G268150.1	85	2-5,96-93;6-8,91-89;9-18,86-77;19-21,75-73	GCUCGACAGAGAGAGCGGGAUGAGA&GCUCA-CCC--UCUCUCUGUC-AGC
ata-miR156a-3p	TRITD2Av1G268150.2	85	2-5,96-93;6-8,91-89;9-18,86-77;19-21,75-73	GCUCGACAGAGAGAGCGGGAUGAGA&GCUCA-CCC--UCUCUCUGUC-AGC
ata-miR156a-3p	TRITD2Av1G268150.4	85	2-5,96-93;6-8,91-89;9-18,86-77;19-21,75-73	GCUCGACAGAGAGAGCGGGAUGAGA&GCUCA-CCC--UCUCUCUGUC-AGC
ata-miR156a-3p	TRITD2Bv1G034970.2	413	1-5,426-422;6-9,418-415;10-18,413-405;19-21,401-399	GCUGUGGACGGAGAGCAGGGACGUGGGC&GCUCA---CCCU-CUCUCUGUC---AGC
ata-miR156a-3p	TRITD2Bv1G036190.1	1137	1-5,1150-1146;6-11,1141-1136;12-19,1134-1127	CGUGGCAGGGAAGAGGGAGUUUGAGC&GCUCA----CCCUCU-CUCUGUCAGC
ata-miR156a-3p	TRITD2Bv1G036190.3	1137	1-5,1150-1146;6-11,1141-1136;12-19,1134-1127	CGUGGCAGGGAAGAGGGAGUUUGAGC&GCUCA----CCCUCU-CUCUGUCAGC
ata-miR156a-3p	TRITD2Bv1G039670.1	669	1-2,677-676;4-13,675-666;14-15,664-663;17-21,661-657	GCUGGAAGCAGAGAGGGUG-GC&GCUCACCCUCUCU-CUGUCAGC
ata-miR156a-3p	TRITD2Bv1G039670.2	861	1-2,869-868;4-13,867-858;14-15,856-855;17-21,853-849	GCUGGAAGCAGAGAGGGUG-GC&GCUCACCCUCUCU-CUGUCAGC
ata-miR156a-3p	TRITD2Bv1G112240.2	400	2-10,408-400;11-18,397-390	GGGGGCGGAGACGGAGGGUGAGG&GCUCACCCUC--UCUCUGUCAGC
ata-miR156a-3p	TRITD2Bv1G112240.3	400	2-10,408-400;11-18,397-390	GGGGGCGGAGACGGAGGGUGAGG&GCUCACCCUC--UCUCUGUCAGC
ata-miR156a-3p	TRITD2Bv1G119070.2	882	1-9,894-886;10-15,882-877;16-21,869-864	GCUGGCGGUGGCCGGGGAGGCCGGGGUGAGC&GCUCACCCU---CUCUCU-------GUCAGC
ata-miR156a-3p	TRITD2Bv1G153960.9	120	1-4,128-125;6-11,124-119;12-14,117-115;15-21,112-106	GCUGGCGCCGGGCGGAGGG-GAGC&GCUCACCCUCU-CUC--UGUCAGC
ata-miR156a-3p	TRITD2Bv1G205700.1	123	1-9,135-127;10-16,123-117;19-21,112-110	GCUCCUCCAGAGAGCACGGGGUGAGC&GCUCACCCU---CUCUCUG--UCAGC
ata-miR156a-3p	TRITD2Bv1G231870.1	88	2-5,99-96;6-8,94-92;9-18,89-80;19-21,78-76	GCUCGACAGAGAGAGCGGGAUGAGA&GCUCA-CCC--UCUCUCUGUC-AGC
ata-miR156a-3p	TRITD3Av1G028060.1	346	1-3,358-356;4-7,354-351;8-16,348-340;18-21,338-335	GCUGCCGGAGGGAGGUGGUGAAGC&GCU-CACC--CUCUCUCUGUCAGC
ata-miR156a-3p	TRITD3Av1G046110.10	1545	1-7,1559-1553;8-9,1551-1550;10-19,1545-1536;21-21,1534-1534	GGUGGCAGGGGGCCACGGCGGUGGGC&GCUCACC-CU----CUCUCUGUCAGC
ata-miR156a-3p	TRITD3Av1G046110.2	1644	1-7,1658-1652;8-9,1650-1649;10-19,1644-1635;21-21,1633-1633	GGUGGCAGGGGGCCACGGCGGUGGGC&GCUCACC-CU----CUCUCUGUCAGC
ata-miR156a-3p	TRITD3Av1G074920.5	1371	2-7,1379-1374;10-16,1371-1365;17-21,1363-1359	GCUGAGCGGAGAGCUGGUGAGG&GCUCACCCUCUCUCUG-UCAGC
ata-miR156a-3p	TRITD3Av1G074920.7	1602	2-7,1610-1605;10-16,1602-1596;17-21,1594-1590	GCUGAGCGGAGAGCUGGUGAGG&GCUCACCCUCUCUCUG-UCAGC
ata-miR156a-3p	TRITD3Av1G121510.2	873	1-4,886-883;5-6,878-877;8-21,875-862	GUUGACAGAGGGAGAGUAACUGAGC&GCUC----ACCCUCUCUCUGUCAGC
ata-miR156a-3p	TRITD3Av1G121510.6	873	1-4,886-883;5-6,878-877;8-21,875-862	GUUGACAGAGGGAGAGUAACUGAGC&GCUC----ACCCUCUCUCUGUCAGC
ata-miR156a-3p	TRITD3Av1G222930.6	921	2-13,929-918;14-18,916-912	AAAGGCGGCAGAGAGGGUGGGA&GCUCACCCUCUCU-CUGUCAGC
ata-miR156a-3p	TRITD3Bv1G032400.1	346	1-3,358-356;4-7,354-351;8-16,348-340;18-21,338-335	GCUGCCGGAGGGAGGUGGUGAAGC&GCU-CACC--CUCUCUCUGUCAGC
ata-miR156a-3p	TRITD3Bv1G032400.2	340	1-3,352-350;4-7,348-345;8-16,342-334;18-21,332-329	GCUGCCGGAGGGAGGUGGUGAAGC&GCU-CACC--CUCUCUCUGUCAGC
ata-miR156a-3p	TRITD3Bv1G062940.1	81	1-7,90-84;9-12,82-79;13-21,74-66	GCUGGCAGACAUCGAGGAGGUGGGC&GCUCACCCUCUC----UCUGUCAGC
ata-miR156a-3p	TRITD3Bv1G082430.3	1371	2-7,1379-1374;10-16,1371-1365;17-21,1363-1359	GCUGAGCGGAGAGCUGGUGAGG&GCUCACCCUCUCUCUG-UCAGC
ata-miR156a-3p	TRITD3Bv1G082430.4	522	2-7,530-525;10-16,522-516;17-21,514-510	GCUGAGCGGAGAGCUGGUGAGG&GCUCACCCUCUCUCUG-UCAGC
ata-miR156a-3p	TRITD3Bv1G241970.7	27	1-7,37-31;8-15,29-22;17-18,21-20;20-21,18-17	GCAGA-GGAGAGAGUGGUGAGC&GCUCACC-CUCUCUCUGUCAGC
ata-miR156a-3p	TRITD3Bv1G244860.2	1275	1-13,1284-1272;15-19,1268-1264;20-21,1262-1261	GUGUGGCACUCGGAGAGGGUGGGC&GCUCACCCUCUCU--CUGUCA-GC
ata-miR156a-3p	TRITD4Av1G022690.1	1176	3-15,1183-1171;18-21,1168-1165	GCUGUUGGGGAGAGGGUGACC&GCUCACCCUCUCUCUGUCAGC
ata-miR156a-3p	TRITD4Av1G036020.1	2664	1-3,2676-2674;4-10,2670-2664;12-18,2662-2656;20-21,2653-2652	GCAGGGCAGGGUGAGGGUGGAGGGC&GCU---CACCCUCUCUCUGUC-AGC
ata-miR156a-3p	TRITD4Av1G045220.1	1656	1-8,1668-1661;9-18,1657-1648	GAAGACGGGGAGGGUUGGGUGAGC&GCUCACCC---UCUCUCUGUCAGC
ata-miR156a-3p	TRITD4Av1G080800.1	621	1-3,636-634;4-10,627-621;11-12,619-618;14-21,616-609	GCUGACGGCGACGGGGGUGUCCCUGGGC&GCU------CACCCUC-UCUCUGUCAGC
ata-miR156a-3p	TRITD4Av1G098760.13	720	1-3,731-729;4-11,726-719;13-21,717-709	GCUGAUGGAAGGAGGGUGGAGGC&GCU--CACCCUCUCUCUGUCAGC
ata-miR156a-3p	TRITD4Av1G098760.14	720	1-3,731-729;4-11,726-719;13-21,717-709	GCUGAUGGAAGGAGGGUGGAGGC&GCU--CACCCUCUCUCUGUCAGC
ata-miR156a-3p	TRITD4Av1G098760.18	720	1-3,731-729;4-11,726-719;13-21,717-709	GCUGAUGGAAGGAGGGUGGAGGC&GCU--CACCCUCUCUCUGUCAGC
ata-miR156a-3p	TRITD4Av1G158310.1	492	1-8,505-498;9-15,493-487;17-21,484-480	GCUGGUGAGGGAGAAGCUGGGUGGGC&GCUCACCC----UCUCUCU-GUCAGC
ata-miR156a-3p	TRITD4Av1G158310.2	492	1-8,505-498;9-15,493-487;17-21,484-480	GCUGGUGAGGGAGAAGCUGGGUGGGC&GCUCACCC----UCUCUCU-GUCAGC
ata-miR156a-3p	TRITD4Av1G198830.3	178	1-4,187-184;6-7,183-182;8-16,180-172;18-21,171-168	GCUG-CGGAGAGAGAGG-GAGC&GCUCACC-CUCUCUCUGUCAGC
ata-miR156a-3p	TRITD4Av1G217090.1	136	1-6,147-142;7-17,139-129;19-21,122-120	GCUAAUCACACAGAGAGAGGCUGUGAGC&GCUCAC--CCUCUCUCUGU-----CAGC
ata-miR156a-3p	TRITD4Av1G224330.1	2476	1-4,2486-2483;6-8,2481-2479;9-17,2477-2469;18-21,2464-2461	GCUGGUGUACAGGGAGAUGGGCGGGC&GCUCACCC-UCUCUCUGU----CAGC
ata-miR156a-3p	TRITD4Av1G224330.2	2520	1-4,2530-2527;6-8,2525-2523;9-17,2521-2513;18-21,2508-2505	GCUGGUGUACAGGGAGAUGGGCGGGC&GCUCACCC-UCUCUCUGU----CAGC
ata-miR156a-3p	TRITD4Av1G255990.2	612	1-7,621-615;9-11,613-611;12-17,609-604;18-21,601-598	GCUGCGGCAGAGCAGACGGUGAGC&GCUCACCCUCU-CUCUGU--CAGC
ata-miR156a-3p	TRITD4Bv1G029620.2	1215	1-2,1225-1224;4-6,1223-1221;7-8,1219-1218;10-21,1215-1204	GCUGGCAGAGGGUUGGCGUG-GC&GCUCAC-CC-UCUCUCUGUCAGC
ata-miR156a-3p	TRITD4Bv1G100340.5	720	1-3,731-729;4-11,726-719;13-21,717-709	GCUGAUGGAAGGAGGGUGGAGGC&GCU--CACCCUCUCUCUGUCAGC
ata-miR156a-3p	TRITD4Bv1G106560.1	135	1-4,144-141;6-7,139-138;9-11,136-134;12-21,132-123	GCUGGCAGAGAAGACGGAGGGC&GCUCACCCUCU-CUCUGUCAGC
ata-miR156a-3p	TRITD4Bv1G106560.2	135	1-4,144-141;6-7,139-138;9-11,136-134;12-21,132-123	GCUGGCAGAGAAGACGGAGGGC&GCUCACCCUCU-CUCUGUCAGC
ata-miR156a-3p	TRITD4Bv1G126430.1	1656	1-8,1668-1661;9-18,1657-1648	GAAGACGGGGAGGGUUGGGUGAGC&GCUCACCC---UCUCUCUGUCAGC
ata-miR156a-3p	TRITD4Bv1G134370.1	2664	1-3,2676-2674;4-10,2670-2664;12-18,2662-2656;20-21,2653-2652	GCAGGGCAGGGUGAGGGUGGAGGGC&GCU---CACCCUCUCUCUGUC-AGC
ata-miR156a-3p	TRITD4Bv1G139490.1	785	1-9,795-787;10-10,785-785;12-16,783-779;18-21,777-774	GCUGCCGGAGUGCAGGGUGGGC&GCUCACCCU-CUCUCUGUCAGC
ata-miR156a-3p	TRITD4Bv1G147880.8	786	3-15,793-781;18-21,778-775	GCUGUUGGGGAGAGGGUGACC&GCUCACCCUCUCUCUGUCAGC
ata-miR156a-3p	TRITD4Bv1G198670.2	348	2-4,357-355;6-16,352-342;18-21,340-337	GCUGCCGGGGAGGGGGAGGAGG&GCUC-ACCCUCUCUCUGUCAGC
ata-miR156a-3p	TRITD4Bv1G198670.4	348	2-4,357-355;6-16,352-342;18-21,340-337	GCUGCCGGGGAGGGGGAGGAGG&GCUC-ACCCUCUCUCUGUCAGC
ata-miR156a-3p	TRITD5Av1G052480.1	123	1-3,133-131;4-8,129-125;10-18,123-115;20-21,113-112	GUGGACGGAGAGCGGGUGCGGC&GCU-CACCCUCUCUCUGUCAGC
ata-miR156a-3p	TRITD5Av1G121530.5	2161	1-5,2170-2166;8-17,2163-2154;18-21,2149-2146	GCUGCAGUGCAGGGAGAGCUUGAGC&GCUCACCCUCUCUCUGU----CAGC
ata-miR156a-3p	TRITD5Av1G171780.3	996	1-3,1006-1004;4-10,1002-996;13-17,993-989;18-21,987-984	GCUGUACAGACUGGGGGUGCAGC&GCU-CACCCUCUCUCUGU-CAGC
ata-miR156a-3p	TRITD5Av1G178110.1	1169	2-5,1181-1178;6-9,1176-1173;10-21,1169-1158	GCUGGCGGAGGGGCUGGGGCUGGGG&GCUCA-CCCU---CUCUCUGUCAGC
ata-miR156a-3p	TRITD5Av1G208270.2	1513	1-7,1530-1524;8-11,1515-1512;12-15,1509-1506;17-21,1504-1500	GCUGAGGGAGGAGGAGAAGGAGAAGGUGAGC&GCUCACC--------CUCU--CUCUGUCAGC
ata-miR156a-3p	TRITD5Av1G214760.1	1061	1-4,1071-1068;6-12,1065-1059;13-19,1055-1049;21-21,1047-1047	GGUGGCAGAGCAGAGAGGGGAGAGC&GCUC-ACCCUCUC---UCUGUCAGC
ata-miR156a-3p	TRITD5Av1G214770.5	786	1-2,797-796;4-5,794-793;6-10,790-786;11-21,781-771	GCUGACAGAGAACCAGAGGGCUUGUGC&GCUCA--CCCUC----UCUCUGUCAGC
ata-miR156a-3p	TRITD5Av1G220870.1	254	1-4,267-264;5-8,262-259;9-15,255-249;17-21,247-243	GCUGAAGGAGAGAGGCGGGUCGAGC&GCUC-ACCC---UCUCUCUGUCAGC
ata-miR156a-3p	TRITD5Av1G220870.2	254	1-4,267-264;5-8,262-259;9-15,255-249;17-21,247-243	GCUGAAGGAGAGAGGCGGGUCGAGC&GCUC-ACCC---UCUCUCUGUCAGC
ata-miR156a-3p	TRITD5Av1G242190.1	82	1-3,95-93;4-4,88-88;6-16,86-76;18-21,75-72	GCUG-CGGGGAGAGGGCGUGAUGGC&GCU----CACCCUCUCUCUGUCAGC
ata-miR156a-3p	TRITD5Av1G251230.1	866	2-4,873-871;6-14,870-862;16-21,861-856	GCUGAC-GAGAGAGGG-GAGG&GCUCACCCUCUCUCUGUCAGC
ata-miR156a-3p	TRITD5Av1G251230.2	866	2-4,873-871;6-14,870-862;16-21,861-856	GCUGAC-GAGAGAGGG-GAGG&GCUCACCCUCUCUCUGUCAGC
ata-miR156a-3p	TRITD5Av1G251230.6	524	2-4,531-529;6-14,528-520;16-21,519-514	GCUGAC-GAGAGAGGG-GAGG&GCUCACCCUCUCUCUGUCAGC
ata-miR156a-3p	TRITD5Bv1G157390.1	1175	1-3,1185-1183;4-11,1181-1174;12-16,1169-1165;18-21,1163-1160	GCUGUCAGAGUUCUGGAGGGUGUAGC&GCU-CACCCUCU----CUCUGUCAGC
ata-miR156a-3p	TRITD5Bv1G157390.2	1322	1-3,1332-1330;4-11,1328-1321;12-16,1316-1312;18-21,1310-1307	GCUGUCAGAGUUCUGGAGGGUGUAGC&GCU-CACCCUCU----CUCUGUCAGC
ata-miR156a-3p	TRITD5Bv1G157390.3	1313	1-3,1323-1321;4-11,1319-1312;12-16,1307-1303;18-21,1301-1298	GCUGUCAGAGUUCUGGAGGGUGUAGC&GCU-CACCCUCU----CUCUGUCAGC
ata-miR156a-3p	TRITD5Bv1G157390.4	1343	1-3,1353-1351;4-11,1349-1342;12-16,1337-1333;18-21,1331-1328	GCUGUCAGAGUUCUGGAGGGUGUAGC&GCU-CACCCUCU----CUCUGUCAGC
ata-miR156a-3p	TRITD5Bv1G173430.1	448	2-10,456-448;12-15,446-443;16-21,438-433	GCUGAUGGCGAGGGCGAGGGUGAGG&GCUCACCCUCUCUCU----GUCAGC
ata-miR156a-3p	TRITD5Bv1G173430.2	448	2-10,456-448;12-15,446-443;16-21,438-433	GCUGAUGGCGAGGGCGAGGGUGAGG&GCUCACCCUCUCUCU----GUCAGC
ata-miR156a-3p	TRITD5Bv1G206800.1	138	1-5,150-146;6-12,142-136;13-20,132-125	CCUGGCGGAUUUGAGAGGGAGAUGAGC&GCUCA---CCCUCUC---UCUGUCAGC
ata-miR156a-3p	TRITD5Bv1G211520.6	805	2-4,813-811;6-10,809-805;12-12,804-804;14-21,802-795	GCUGGCGGCG-GAGGGCGAGG&GCUCACCCUCUCUCUGUCAGC
ata-miR156a-3p	TRITD5Bv1G218570.1	254	1-4,267-264;5-8,262-259;9-15,255-249;17-21,247-243	GCUGAAGGAGAGAGGCGGGUCGAGC&GCUC-ACCC---UCUCUCUGUCAGC
ata-miR156a-3p	TRITD5Bv1G218570.3	254	1-4,267-264;5-8,262-259;9-15,255-249;17-21,247-243	GCUGAAGGAGAGAGGCGGGUCGAGC&GCUC-ACCC---UCUCUCUGUCAGC
ata-miR156a-3p	TRITD5Bv1G218570.4	185	1-4,198-195;5-8,193-190;9-15,186-180;17-21,178-174	GCUGAAGGAGAGAGGCGGGUCGAGC&GCUC-ACCC---UCUCUCUGUCAGC
ata-miR156a-3p	TRITD5Bv1G218570.5	311	1-4,324-321;5-8,319-316;9-15,312-306;17-21,304-300	GCUGAAGGAGAGAGGCGGGUCGAGC&GCUC-ACCC---UCUCUCUGUCAGC
ata-miR156a-3p	TRITD5Bv1G245660.1	1213	2-4,1221-1219;6-10,1217-1213;12-15,1212-1209;17-21,1207-1203	GCUGGGGGAG-GAGGGGGAGG&GCUCACCCUCUCUCUGUCAGC
ata-miR156a-3p	TRITD5Bv1G245660.3	1217	2-4,1225-1223;6-10,1221-1217;12-15,1216-1213;17-21,1211-1207	GCUGGGGGAG-GAGGGGGAGG&GCUCACCCUCUCUCUGUCAGC
ata-miR156a-3p	TRITD5Bv1G245660.4	1211	2-4,1219-1217;6-10,1215-1211;12-15,1210-1207;17-21,1205-1201	GCUGGGGGAG-GAGGGGGAGG&GCUCACCCUCUCUCUGUCAGC
ata-miR156a-3p	TRITD5Bv1G253590.1	858	1-5,871-867;7-19,861-849;20-21,846-845	GCCGUGACAGAGAGAGGCCCUAUGAGC&GCUCA----CCCUCUCUCUGUCA--GC
ata-miR156a-3p	TRITD6Av1G004910.2	1018	1-4,1027-1024;7-11,1021-1017;12-21,1008-999	GCUGGCGGAGCUGCUGAAGGAGGCGGGGC&GCUCACCCUCU--------CUCUGUCAGC
ata-miR156a-3p	TRITD6Av1G004910.3	1507	1-4,1516-1513;7-11,1510-1506;12-21,1497-1488	GCUGGCGGAGCUGCUGAAGGAGGCGGGGC&GCUCACCCUCU--------CUCUGUCAGC
ata-miR156a-3p	TRITD6Av1G004910.4	1702	1-4,1711-1708;7-11,1705-1701;12-21,1692-1683	GCUGGCGGAGCUGCUGAAGGAGGCGGGGC&GCUCACCCUCU--------CUCUGUCAGC
ata-miR156a-3p	TRITD6Av1G004910.5	1183	1-4,1192-1189;7-11,1186-1182;12-21,1173-1164	GCUGGCGGAGCUGCUGAAGGAGGCGGGGC&GCUCACCCUCU--------CUCUGUCAGC
ata-miR156a-3p	TRITD6Av1G004910.6	1582	1-4,1591-1588;7-11,1585-1581;12-21,1572-1563	GCUGGCGGAGCUGCUGAAGGAGGCGGGGC&GCUCACCCUCU--------CUCUGUCAGC
ata-miR156a-3p	TRITD6Av1G017140.1	1838	1-4,1846-1843;6-10,1842-1838;12-16,1837-1833;17-21,1831-1827	GCUGGCCAGAG-GAGGG-GAGC&GCUCACCCUCUCUCUG-UCAGC
ata-miR156a-3p	TRITD6Av1G030110.1	2560	1-4,2569-2566;6-7,2565-2564;8-10,2562-2560;11-13,2558-2556;14-21,2554-2547	GCUGACAGAAGAGGAGCGG-GAGC&GCUCACC-CUC-UCU-CUGUCAGC
ata-miR156a-3p	TRITD6Av1G087940.14	1342	1-2,1355-1354;3-15,1349-1337;18-21,1333-1330	GCUGUGAGGAGAGGGGGUGAAAAUGC&GC----UCACCCUCUCUCU-GUCAGC
ata-miR156a-3p	TRITD6Av1G087940.22	1666	1-2,1679-1678;3-15,1673-1661;18-21,1657-1654	GCUGUGAGGAGAGGGGGUGAAAAUGC&GC----UCACCCUCUCUCU-GUCAGC
ata-miR156a-3p	TRITD6Av1G087940.7	736	1-2,749-748;3-15,743-731;18-21,727-724	GCUGUGAGGAGAGGGGGUGAAAAUGC&GC----UCACCCUCUCUCU-GUCAGC
ata-miR156a-3p	TRITD6Av1G191730.1	789	1-4,798-795;7-12,792-787;14-17,785-782;18-21,780-777	GCUGUACAGCGAGAGGAGGGGC&GCUCACCCUCUCUCUGU-CAGC
ata-miR156a-3p	TRITD6Av1G192940.3	1026	2-4,1034-1032;6-15,1030-1021;17-19,1019-1017;20-21,1015-1014	GCGUGAGAGGGAGAGGGAGAGG&GCUCACCCUCUCUCUGUCA-GC
ata-miR156a-3p	TRITD6Bv1G006640.1	1717	1-4,1726-1723;7-11,1720-1716;12-21,1707-1698	GCUGGCGGAGCUGCUGAAGGAGGCGGGGC&GCUCACCCUCU--------CUCUGUCAGC
ata-miR156a-3p	TRITD6Bv1G021670.4	648	1-3,657-655;6-18,652-640	AGGGGCAGGGAGAGGGGCAGC&GCUCACCCUCUCUCUGUCAGC
ata-miR156a-3p	TRITD6Bv1G043500.2	2365	1-4,2374-2371;6-7,2370-2369;8-11,2367-2364;12-13,2362-2361;14-21,2359-2352	GCUGACAGAAGAAGAGCGG-GAGC&GCUCACC-CUCU-CU-CUGUCAGC
ata-miR156a-3p	TRITD6Bv1G184950.1	1227	2-4,1235-1233;6-15,1231-1222;17-19,1220-1218;20-21,1216-1215	GCGUGAGAGGGAGAGGGAGAGG&GCUCACCCUCUCUCUGUCA-GC
ata-miR156a-3p	TRITD6Bv1G184950.2	1227	2-4,1235-1233;6-15,1231-1222;17-19,1220-1218;20-21,1216-1215	GCGUGAGAGGGAGAGGGAGAGG&GCUCACCCUCUCUCUGUCA-GC
ata-miR156a-3p	TRITD7Av1G061960.1	78	1-10,87-78;13-18,76-71;20-21,69-68	GCAGGCGGGC-GAGGGUGAGC&GCUCACCCUCUCUCUGUCAGC
ata-miR156a-3p	TRITD7Av1G103220.1	12	1-4,22-19;5-15,17-7;17-18,5-4	AUGGGGAGGGGGAGGGUGGAGC&GCUC-ACCCUCUCUCUGUCAGC
ata-miR156a-3p	TRITD7Av1G103220.2	12	1-4,22-19;5-15,17-7;17-18,5-4	AUGGGGAGGGGGAGGGUGGAGC&GCUC-ACCCUCUCUCUGUCAGC
ata-miR156a-3p	TRITD7Av1G217580.1	2349	1-4,2361-2358;6-9,2354-2351;10-13,2349-2346;14-21,2344-2337	GCUGGCGGCAGAGAAGGGCCCGAGC&GCUC--ACCCU-CUCU-CUGUCAGC
ata-miR156a-3p	TRITD7Av1G271430.1	120	1-4,132-129;6-10,124-120;11-12,118-117;14-21,115-108	GCUGGCGGCGAUGAGGGAGAAGAGC&GCUC---ACCCUC-UCUCUGUCAGC
ata-miR156a-3p	TRITD7Bv1G077250.1	12	1-4,22-19;5-15,17-7;17-18,5-4	AUGGGGAGGGGGAGGGUGGAGC&GCUC-ACCCUCUCUCUGUCAGC
ata-miR156a-3p	TRITD7Bv1G202160.7	969	1-4,979-976;6-6,974-974;7-19,972-960;21-21,958-958	GGUGACGGGGAGGGGAGGGGGC&GCUCAC-CCUCUCUCUGUCAGC
ata-miR156a-5p_1ss9GT	TRITD0Uv1G000920.1	867	2-7,875-870;9-10,868-867;12-20,865-857	GUGCUCACUAUGCUCUGUUG&UGACAGAAUAGAGUGAGCAC
ata-miR156a-5p_1ss9GT	TRITD1Bv1G005250.1	867	2-7,875-870;9-10,868-867;12-20,865-857	GUGCUCACUAUGCUCUGUUG&UGACAGAAUAGAGUGAGCAC
ata-miR156a-5p_1ss9GT	TRITD1Bv1G163710.1	1121	1-2,1130-1129;4-4,1127-1127;6-18,1125-1113	AAGCUCACUCUGUUCCGGCA&UGACAGAAUAGAGUGAGCAC
ata-miR156a-5p_1ss9GT	TRITD2Av1G212630.6	1767	1-8,1780-1773;9-12,1768-1765;13-20,1763-1756	GUGCUCGCAUCUGCUUCUUCUGUUA&UGACAGAA----UAGA-GUGAGCAC
ata-miR156a-5p_1ss9GT	TRITD2Av1G212630.7	600	1-8,613-606;9-12,601-598;13-20,596-589	GUGCUCGCAUCUGCUUCUUCUGUUA&UGACAGAA----UAGA-GUGAGCAC
ata-miR156a-5p_1ss9GT	TRITD2Bv1G176240.6	1767	1-8,1780-1773;9-12,1768-1765;13-20,1763-1756	GUGCUCGCAUCUGCUUCUUCUGUUA&UGACAGAA----UAGA-GUGAGCAC
ata-miR156a-5p_1ss9GT	TRITD3Bv1G081470.1	890	2-5,899-896;6-19,894-881	CUGUUUGCUCUGUUCAUGUCC&UGACA-GAAUAGAGUGAGCAC
ata-miR156a-5p_1ss9GT	TRITD3Bv1G185240.1	813	2-4,822-820;5-13,818-810;14-19,808-803	CUGCUCGUCUCUGUUCUCGUCU&UGAC-AGAAUAGAG-UGAGCAC
ata-miR156a-5p_1ss9GT	TRITD5Bv1G112880.1	330	1-6,342-337;9-15,331-325;16-20,323-319	GUGCUGCACUCUACAAGCCUGUCA&UGACAG---AAUAGAGUG-AGCAC
ata-miR156a-5p_1ss9GT	TRITD6Av1G205970.5	3151	1-10,3160-3151;12-12,3149-3149;13-19,3147-3141	UUGCUCAUAUGUGUUCUGUCA&UGACAGAAUAGA-GUGAGCAC
ata-miR156a-5p_1ss9GT	TRITD6Av1G205970.6	2683	1-10,2692-2683;12-12,2681-2681;13-19,2679-2673	UUGCUCAUAUGUGUUCUGUCA&UGACAGAAUAGA-GUGAGCAC
ata-miR156a-5p_1ss9GT	TRITD6Bv1G073800.1	735	1-14,744-731;15-18,729-726	CGGUUUGACUCUGUUCUGUCA&UGACAGAAUAGAGU-GAGCAC
ata-miR156a-5p_1ss9GT	TRITD6Bv1G185570.2	195	2-5,204-201;6-19,199-186	AUGCUCGCUCUGUUUAUGUCG&UGACA-GAAUAGAGUGAGCAC
ata-miR156a-5p_1ss9GT	TRITD6Bv1G201750.2	3151	1-10,3160-3151;12-12,3149-3149;13-19,3147-3141	UUGCUCAUAUGUGUUCUGUCA&UGACAGAAUAGA-GUGAGCAC
ata-miR156a-5p_1ss9GT	TRITD6Bv1G201750.3	3151	1-10,3160-3151;12-12,3149-3149;13-19,3147-3141	UUGCUCAUAUGUGUUCUGUCA&UGACAGAAUAGA-GUGAGCAC
ata-miR156a-5p_1ss9GT	TRITD6Bv1G201750.4	2728	1-10,2737-2728;12-12,2726-2726;13-19,2724-2718	UUGCUCAUAUGUGUUCUGUCA&UGACAGAAUAGA-GUGAGCAC
ata-miR156a-5p_1ss9GT	TRITD7Av1G058960.5	1523	1-7,1530-1524;10-19,1523-1514	CUGCUCGCUCU--UCUGUCA&UGACAGAAUAGAGUGAGCAC
ata-miR156a-5p_1ss9GT	TRITD7Bv1G132040.3	3753	1-11,3762-3752;13-15,3751-3749;17-18,3748-3747	CCGC-CAC-CUGUUCUGUCA&UGACAGAAUAGAGUGAGCAC
ata-miR156a-5p_1ss9GT	TRITD7Bv1G132040.6	3783	1-11,3792-3782;13-15,3781-3779;17-18,3778-3777	CCGC-CAC-CUGUUCUGUCA&UGACAGAAUAGAGUGAGCAC
ata-miR156a-5p_1ss9GT	TRITD7Bv1G132040.8	3612	1-11,3621-3611;13-15,3610-3608;17-18,3607-3606	CCGC-CAC-CUGUUCUGUCA&UGACAGAAUAGAGUGAGCAC
ata-miR156a-5p_1ss9GT	TRITD7Bv1G132040.9	3393	1-11,3402-3392;13-15,3391-3389;17-18,3388-3387	CCGC-CAC-CUGUUCUGUCA&UGACAGAAUAGAGUGAGCAC
ata-miR164a-5p	TRITD0Uv1G024280.2	624	1-13,633-621;15-15,620-620;17-21,618-614	GGCAUUU-CCCUGCUUUUCCA&UGGAGAAGCAGGGCACGUGCU
ata-miR164a-5p	TRITD1Av1G054820.18	2250	2-6,2257-2253;8-13,2252-2247;14-15,2245-2244;16-21,2242-2237	AGCAUGCUGACCCUGC-UCUCCU&UGGAGAAGCAGGG-CA-CGUGCU
ata-miR164a-5p	TRITD1Av1G054820.19	2244	2-6,2251-2247;8-13,2246-2241;14-15,2239-2238;16-21,2236-2231	AGCAUGCUGACCCUGC-UCUCCU&UGGAGAAGCAGGG-CA-CGUGCU
ata-miR164a-5p	TRITD1Av1G054820.20	2040	2-6,2047-2043;8-13,2042-2037;14-15,2035-2034;16-21,2032-2027	AGCAUGCUGACCCUGC-UCUCCU&UGGAGAAGCAGGG-CA-CGUGCU
ata-miR164a-5p	TRITD1Av1G054820.21	2247	2-6,2254-2250;8-13,2249-2244;14-15,2242-2241;16-21,2239-2234	AGCAUGCUGACCCUGC-UCUCCU&UGGAGAAGCAGGG-CA-CGUGCU
ata-miR164a-5p	TRITD1Av1G054820.22	2250	2-6,2257-2253;8-13,2252-2247;14-15,2245-2244;16-21,2242-2237	AGCAUGCUGACCCUGC-UCUCCU&UGGAGAAGCAGGG-CA-CGUGCU
ata-miR164a-5p	TRITD1Av1G054820.23	576	2-6,583-579;8-13,578-573;14-15,571-570;16-21,568-563	AGCAUGCUGACCCUGC-UCUCCU&UGGAGAAGCAGGG-CA-CGUGCU
ata-miR164a-5p	TRITD1Av1G063530.2	79	1-3,87-85;5-12,84-77;13-16,75-72;18-21,70-67	GGCGAGUGCAUCUGCUUC-CCA&UGGAGAAGCAGG-GCACGUGCU
ata-miR164a-5p	TRITD1Av1G161470.1	293	2-6,303-299;7-11,296-292;12-14,290-288;16-21,287-282	GGCGCG-GCCGCUGCUCCUCUCCG&UGGAGA--AGCAG-GGCACGUGCU
ata-miR164a-5p	TRITD1Av1G161470.2	293	2-6,303-299;7-11,296-292;12-14,290-288;16-21,287-282	GGCGCG-GCCGCUGCUCCUCUCCG&UGGAGA--AGCAG-GGCACGUGCU
ata-miR164a-5p	TRITD1Av1G161630.10	176	2-6,186-182;7-11,179-175;12-14,173-171;16-21,170-165	GGCGCG-GCCGCUGCUCCUCUCCG&UGGAGA--AGCAG-GGCACGUGCU
ata-miR164a-5p	TRITD1Av1G161630.12	176	2-6,186-182;7-11,179-175;12-14,173-171;16-21,170-165	GGCGCG-GCCGCUGCUCCUCUCCG&UGGAGA--AGCAG-GGCACGUGCU
ata-miR164a-5p	TRITD1Av1G161630.3	293	2-6,303-299;7-11,296-292;12-14,290-288;16-21,287-282	GGCGCG-GCCGCUGCUCCUCUCCG&UGGAGA--AGCAG-GGCACGUGCU
ata-miR164a-5p	TRITD1Av1G222340.1	407	1-8,416-409;10-15,407-402;16-16,400-400;18-21,398-395	AGCAGGCUGCUCUUCUUCUCCA&UGGAGAAGCAGGGCA-CGUGCU
ata-miR164a-5p	TRITD1Av1G222340.2	407	1-8,416-409;10-15,407-402;16-16,400-400;18-21,398-395	AGCAGGCUGCUCUUCUUCUCCA&UGGAGAAGCAGGGCA-CGUGCU
ata-miR164a-5p	TRITD1Av1G224660.2	958	1-8,967-960;10-18,958-950;19-21,947-945	GGCCUACGUGUCCUUCUUCUCCA&UGGAGAAGCAGGGCACGU--GCU
ata-miR164a-5p	TRITD1Bv1G040070.1	2336	2-6,2346-2342;8-17,2338-2329;19-19,2327-2327;20-21,2325-2324	AGACCCGUGCCCUGCGUCUCUCCG&UGGAGA--AGCAGGGCACGUG-CU
ata-miR164a-5p	TRITD1Bv1G040070.2	2237	2-6,2247-2243;8-17,2239-2230;19-19,2228-2228;20-21,2226-2225	AGACCCGUGCCCUGCGUCUCUCCG&UGGAGA--AGCAGGGCACGUG-CU
ata-miR164a-5p	TRITD2Av1G066120.1	721	1-8,730-723;10-18,721-713;19-21,710-708	GGCAUACGUGUCCUUCUUCUCCA&UGGAGAAGCAGGGCACGU--GCU
ata-miR164a-5p	TRITD2Av1G136740.1	1423	1-3,1432-1430;5-6,1428-1427;9-16,1424-1417;17-21,1415-1411	GGCACGGUGCCCUGGAUCGUCA&UGGAGAAGCAGGGCAC-GUGCU
ata-miR164a-5p	TRITD2Av1G164110.1	276	2-3,282-281;5-6,280-279;8-9,278-277;11-21,275-265	GGCGCGUGCCCGGC-UC-CCG&UGGAGAAGCAGGGCACGUGCU
ata-miR164a-5p	TRITD2Av1G178440.1	42	3-7,54-50;8-11,44-41;12-21,39-30	GGCGCGUGCCACUGCCAACCUUCUCGG&UGGAGAA-----GCAG-GGCACGUGCU
ata-miR164a-5p	TRITD2Av1G279810.6	772	1-6,784-779;7-9,776-774;11-18,771-764;20-21,762-761	AGGACGUGCCCGGGCUCAUCUCCA&UGGAGA--AGC-AGGGCACGUGCU
ata-miR164a-5p	TRITD2Bv1G011240.1	826	1-6,838-833;7-9,830-828;11-18,825-818;20-21,816-815	AGGAUGUGCCCGGGCUCAUCUCCA&UGGAGA--AGC-AGGGCACGUGCU
ata-miR164a-5p	TRITD2Bv1G123660.1	613	1-6,622-617;8-8,615-615;10-21,613-602	AGCGCGUGCCCUUCCUCUUCA&UGGAGAAGCAGGGCACGUGCU
ata-miR164a-5p	TRITD2Bv1G123660.10	478	1-6,487-482;8-8,480-480;10-21,478-467	AGCGCGUGCCCUUCCUCUUCA&UGGAGAAGCAGGGCACGUGCU
ata-miR164a-5p	TRITD2Bv1G123660.11	625	1-6,634-629;8-8,627-627;10-21,625-614	AGCGCGUGCCCUUCCUCUUCA&UGGAGAAGCAGGGCACGUGCU
ata-miR164a-5p	TRITD2Bv1G123660.13	562	1-6,571-566;8-8,564-564;10-21,562-551	AGCGCGUGCCCUUCCUCUUCA&UGGAGAAGCAGGGCACGUGCU
ata-miR164a-5p	TRITD2Bv1G123660.14	490	1-6,499-494;8-8,492-492;10-21,490-479	AGCGCGUGCCCUUCCUCUUCA&UGGAGAAGCAGGGCACGUGCU
ata-miR164a-5p	TRITD2Bv1G123660.15	502	1-6,511-506;8-8,504-504;10-21,502-491	AGCGCGUGCCCUUCCUCUUCA&UGGAGAAGCAGGGCACGUGCU
ata-miR164a-5p	TRITD2Bv1G123660.16	505	1-6,514-509;8-8,507-507;10-21,505-494	AGCGCGUGCCCUUCCUCUUCA&UGGAGAAGCAGGGCACGUGCU
ata-miR164a-5p	TRITD2Bv1G123660.17	511	1-6,520-515;8-8,513-513;10-21,511-500	AGCGCGUGCCCUUCCUCUUCA&UGGAGAAGCAGGGCACGUGCU
ata-miR164a-5p	TRITD2Bv1G123660.18	499	1-6,508-503;8-8,501-501;10-21,499-488	AGCGCGUGCCCUUCCUCUUCA&UGGAGAAGCAGGGCACGUGCU
ata-miR164a-5p	TRITD2Bv1G123660.19	430	1-6,439-434;8-8,432-432;10-21,430-419	AGCGCGUGCCCUUCCUCUUCA&UGGAGAAGCAGGGCACGUGCU
ata-miR164a-5p	TRITD2Bv1G123660.20	517	1-6,526-521;8-8,519-519;10-21,517-506	AGCGCGUGCCCUUCCUCUUCA&UGGAGAAGCAGGGCACGUGCU
ata-miR164a-5p	TRITD2Bv1G123660.21	613	1-6,622-617;8-8,615-615;10-21,613-602	AGCGCGUGCCCUUCCUCUUCA&UGGAGAAGCAGGGCACGUGCU
ata-miR164a-5p	TRITD2Bv1G123660.22	562	1-6,571-566;8-8,564-564;10-21,562-551	AGCGCGUGCCCUUCCUCUUCA&UGGAGAAGCAGGGCACGUGCU
ata-miR164a-5p	TRITD2Bv1G123660.23	598	1-6,607-602;8-8,600-600;10-21,598-587	AGCGCGUGCCCUUCCUCUUCA&UGGAGAAGCAGGGCACGUGCU
ata-miR164a-5p	TRITD2Bv1G123660.24	523	1-6,532-527;8-8,525-525;10-21,523-512	AGCGCGUGCCCUUCCUCUUCA&UGGAGAAGCAGGGCACGUGCU
ata-miR164a-5p	TRITD2Bv1G123660.25	469	1-6,478-473;8-8,471-471;10-21,469-458	AGCGCGUGCCCUUCCUCUUCA&UGGAGAAGCAGGGCACGUGCU
ata-miR164a-5p	TRITD2Bv1G123660.6	631	1-6,640-635;8-8,633-633;10-21,631-620	AGCGCGUGCCCUUCCUCUUCA&UGGAGAAGCAGGGCACGUGCU
ata-miR164a-5p	TRITD2Bv1G123660.7	613	1-6,622-617;8-8,615-615;10-21,613-602	AGCGCGUGCCCUUCCUCUUCA&UGGAGAAGCAGGGCACGUGCU
ata-miR164a-5p	TRITD2Bv1G172630.1	603	1-8,613-606;9-14,604-599;16-17,598-597;19-21,595-593	AGCUCG-GCUCUGCCUUCUCCA&UGGAGAAG-CAGGGCACGUGCU
ata-miR164a-5p	TRITD2Bv1G251310.1	1141	2-4,1149-1147;7-11,1144-1140;12-21,1138-1129	AGCACGUGCUGCUGCUCGUUCG&UGGAGAAGCAG-GGCACGUGCU
ata-miR164a-5p	TRITD2Bv1G251310.2	646	2-4,654-652;7-11,649-645;12-21,643-634	AGCACGUGCUGCUGCUCGUUCG&UGGAGAAGCAG-GGCACGUGCU
ata-miR164a-5p	TRITD3Av1G000900.1	973	2-6,978-974;10-21,973-962	GGCACGUGUCCU---UCUCCU&UGGAGAAGCAGGGCACGUGCU
ata-miR164a-5p	TRITD3Av1G000900.2	970	2-6,975-971;10-21,970-959	GGCACGUGUCCU---UCUCCU&UGGAGAAGCAGGGCACGUGCU
ata-miR164a-5p	TRITD3Av1G000900.3	868	2-6,873-869;10-21,868-857	GGCACGUGUCCU---UCUCCU&UGGAGAAGCAGGGCACGUGCU
ata-miR164a-5p	TRITD3Av1G000900.5	514	2-6,519-515;10-21,514-503	GGCACGUGUCCU---UCUCCU&UGGAGAAGCAGGGCACGUGCU
ata-miR164a-5p	TRITD3Av1G000900.6	514	2-6,519-515;10-21,514-503	GGCACGUGUCCU---UCUCCU&UGGAGAAGCAGGGCACGUGCU
ata-miR164a-5p	TRITD3Av1G000900.7	457	2-6,462-458;10-21,457-446	GGCACGUGUCCU---UCUCCU&UGGAGAAGCAGGGCACGUGCU
ata-miR164a-5p	TRITD3Av1G015030.3	1182	2-6,1191-1187;8-9,1184-1183;11-21,1181-1171	AGCAUGUGCUCCGCGCUCUCCC&UGGAGA-AGCAGGGCACGUGCU
ata-miR164a-5p	TRITD3Av1G015030.5	1239	2-6,1248-1244;8-9,1241-1240;11-21,1238-1228	AGCAUGUGCUCCGCGCUCUCCC&UGGAGA-AGCAGGGCACGUGCU
ata-miR164a-5p	TRITD3Av1G017910.1	346	2-2,354-354;4-5,352-351;7-14,349-342;16-21,340-335	AGCACGCGCCCUGCUACUGCU&UGGAGAAGCAGGGCACGUGCU
ata-miR164a-5p	TRITD3Av1G021320.1	624	1-13,633-621;15-15,620-620;17-21,618-614	GGCAUUU-CCCUGCUUUUCCA&UGGAGAAGCAGGGCACGUGCU
ata-miR164a-5p	TRITD3Av1G091010.1	532	2-5,540-537;8-9,535-534;10-15,532-527;16-21,525-520	GGCGCGCUGCCCUCGCC-CUCCG&UGGAGAAGC-AGGGCA-CGUGCU
ata-miR164a-5p	TRITD3Av1G093070.1	849	2-8,858-852;9-9,850-850;11-14,848-845;16-21,843-838	AGCGCGCGCUCCGCCUUCUCCG&UGGAGAAG-CAGGGCACGUGCU
ata-miR164a-5p	TRITD3Av1G093070.2	858	2-8,867-861;9-9,859-859;11-14,857-854;16-21,852-847	AGCGCGCGCUCCGCCUUCUCCG&UGGAGAAG-CAGGGCACGUGCU
ata-miR164a-5p	TRITD3Av1G208800.1	263	1-5,272-268;7-11,266-262;13-14,260-259;16-21,257-252	GGCGCGCGCGCUGCUGCUCCA&UGGAGAAGCAGGGCACGUGCU
ata-miR164a-5p	TRITD3Bv1G012310.1	101	1-6,112-107;7-13,104-98;16-21,95-90	GGCGCGGACCCUGCUCCUCUUCA&UGGAGA--AGCAGGGCACGUGCU
ata-miR164a-5p	TRITD3Bv1G018890.3	1383	2-6,1392-1388;8-9,1385-1384;11-21,1382-1372	AGCAUGUGCUCCGCGCUCUCCC&UGGAGA-AGCAGGGCACGUGCU
ata-miR164a-5p	TRITD3Bv1G018890.4	1008	2-6,1017-1013;8-9,1010-1009;11-21,1007-997	AGCAUGUGCUCCGCGCUCUCCC&UGGAGA-AGCAGGGCACGUGCU
ata-miR164a-5p	TRITD3Bv1G280790.1	530	1-1,539-539;3-5,537-535;7-12,533-528;13-21,526-518	AGUGCGUGCACCUGCUGCUCGA&UGGAGAAGCAGG-GCACGUGCU
ata-miR164a-5p	TRITD3Bv1G280790.2	530	1-1,539-539;3-5,537-535;7-12,533-528;13-21,526-518	AGUGCGUGCACCUGCUGCUCGA&UGGAGAAGCAGG-GCACGUGCU
ata-miR164a-5p	TRITD4Av1G159680.1	973	2-6,978-974;10-21,973-962	GGCACGUGUCCU---UCUCCU&UGGAGAAGCAGGGCACGUGCU
ata-miR164a-5p	TRITD4Av1G159680.10	577	2-6,582-578;10-21,577-566	GGCACGUGUCCU---UCUCCU&UGGAGAAGCAGGGCACGUGCU
ata-miR164a-5p	TRITD4Av1G159680.12	847	2-6,852-848;10-21,847-836	GGCACGUGUCCU---UCUCCU&UGGAGAAGCAGGGCACGUGCU
ata-miR164a-5p	TRITD4Av1G159680.14	604	2-6,609-605;10-21,604-593	GGCACGUGUCCU---UCUCCU&UGGAGAAGCAGGGCACGUGCU
ata-miR164a-5p	TRITD4Av1G159680.2	970	2-6,975-971;10-21,970-959	GGCACGUGUCCU---UCUCCU&UGGAGAAGCAGGGCACGUGCU
ata-miR164a-5p	TRITD4Av1G159680.5	925	2-6,930-926;10-21,925-914	GGCACGUGUCCU---UCUCCU&UGGAGAAGCAGGGCACGUGCU
ata-miR164a-5p	TRITD4Av1G159680.7	847	2-6,852-848;10-21,847-836	GGCACGUGUCCU---UCUCCU&UGGAGAAGCAGGGCACGUGCU
ata-miR164a-5p	TRITD4Av1G159680.9	481	2-6,486-482;10-21,481-470	GGCACGUGUCCU---UCUCCU&UGGAGAAGCAGGGCACGUGCU
ata-miR164a-5p	TRITD4Av1G192390.1	53	1-3,62-60;5-12,58-51;13-17,48-44;19-21,42-40	GGCCCGUGCCUCCUGCUUCGCCA&UGGAGAAGCAGG--GCACGUGCU
ata-miR164a-5p	TRITD4Av1G200270.1	391	2-10,399-391;11-18,383-376;19-21,373-371	AGCUGACGUGCCCCAAGAAGUGCUUCUCCU&UGGAGAAGCA-------GGGCACGU--GCU
ata-miR164a-5p	TRITD4Av1G229390.1	965	2-8,972-966;10-14,965-961;16-21,960-955	AGCGCG-GCCUU-CUUCUCCG&UGGAGAAGCAGGGCACGUGCU
ata-miR164a-5p	TRITD4Bv1G042840.1	973	2-6,978-974;10-21,973-962	GGCACGUGUCCU---UCUCCU&UGGAGAAGCAGGGCACGUGCU
ata-miR164a-5p	TRITD4Bv1G042840.2	481	2-6,486-482;10-21,481-470	GGCACGUGUCCU---UCUCCU&UGGAGAAGCAGGGCACGUGCU
ata-miR164a-5p	TRITD4Bv1G042840.3	847	2-6,852-848;10-21,847-836	GGCACGUGUCCU---UCUCCU&UGGAGAAGCAGGGCACGUGCU
ata-miR164a-5p	TRITD4Bv1G042840.4	925	2-6,930-926;10-21,925-914	GGCACGUGUCCU---UCUCCU&UGGAGAAGCAGGGCACGUGCU
ata-miR164a-5p	TRITD4Bv1G042840.8	766	2-6,771-767;10-21,766-755	GGCACGUGUCCU---UCUCCU&UGGAGAAGCAGGGCACGUGCU
ata-miR164a-5p	TRITD4Bv1G042840.9	847	2-6,852-848;10-21,847-836	GGCACGUGUCCU---UCUCCU&UGGAGAAGCAGGGCACGUGCU
ata-miR164a-5p	TRITD5Av1G021830.3	664	1-16,673-658;18-21,656-653	AGCAAGUGCCCUGCUUCUCCA&UGGAGAAGCAGGGCACGUGCU
ata-miR164a-5p	TRITD5Av1G071960.1	393	1-9,401-393;12-15,391-388;16-21,385-380	AGCACGGCUGCCG-GUUUCUCCA&UGGAGAAGCAGGGCA--CGUGCU
ata-miR164a-5p	TRITD5Av1G130510.1	953	1-11,962-952;12-14,949-947;16-21,942-937	GGCAUGGAAGGCCAGCUGCUUCUCCA&UGGAGAAGCAG--GGC---ACGUGCU
ata-miR164a-5p	TRITD5Av1G130510.2	560	1-11,569-559;12-14,556-554;16-21,549-544	GGCAUGGAAGGCCAGCUGCUUCUCCA&UGGAGAAGCAG--GGC---ACGUGCU
ata-miR164a-5p	TRITD5Av1G135920.1	668	3-8,674-669;10-21,668-657	AGCAUGUGCUCU-CUUCUCAA&UGGAGAAGCAGGGCACGUGCU
ata-miR164a-5p	TRITD5Av1G135920.2	1037	3-8,1043-1038;10-21,1037-1026	AGCAUGUGCUCU-CUUCUCAA&UGGAGAAGCAGGGCACGUGCU
ata-miR164a-5p	TRITD5Av1G135920.3	1016	3-8,1022-1017;10-21,1016-1005	AGCAUGUGCUCU-CUUCUCAA&UGGAGAAGCAGGGCACGUGCU
ata-miR164a-5p	TRITD5Av1G135920.4	1130	3-8,1136-1131;10-21,1130-1119	AGCAUGUGCUCU-CUUCUCAA&UGGAGAAGCAGGGCACGUGCU
ata-miR164a-5p	TRITD5Av1G135920.6	1157	3-8,1163-1158;10-21,1157-1146	AGCAUGUGCUCU-CUUCUCAA&UGGAGAAGCAGGGCACGUGCU
ata-miR164a-5p	TRITD5Av1G233740.1	1823	5-11,1828-1822;12-16,1820-1816;18-21,1814-1811	GGCAGGUGCCUCUGCUUCAAGA&UGGAGAAGCAG-GGCACGUGCU
ata-miR164a-5p	TRITD5Av1G248310.2	239	1-5,248-244;6-9,242-239;11-14,238-235;15-21,233-227	AGUGCGUCGCCC-GCUUCCUCCA&UGGAG-AAGCAGGGC-ACGUGCU
ata-miR164a-5p	TRITD5Bv1G022090.3	679	1-16,688-673;18-21,671-668	AGCAAGUGCCCUGCUUCUCCA&UGGAGAAGCAGGGCACGUGCU
ata-miR164a-5p	TRITD5Bv1G047490.1	348	2-5,357-354;6-9,352-349;11-14,347-344;16-21,342-337	AGCACGAGCCCGGCUUCCUCCC&UGGAG-AAGCAGGGCACGUGCU
ata-miR164a-5p	TRITD5Bv1G047490.2	348	2-5,357-354;6-9,352-349;11-14,347-344;16-21,342-337	AGCACGAGCCCGGCUUCCUCCC&UGGAG-AAGCAGGGCACGUGCU
ata-miR164a-5p	TRITD5Bv1G047490.3	348	2-5,357-354;6-9,352-349;11-14,347-344;16-21,342-337	AGCACGAGCCCGGCUUCCUCCC&UGGAG-AAGCAGGGCACGUGCU
ata-miR164a-5p	TRITD5Bv1G047490.4	348	2-5,357-354;6-9,352-349;11-14,347-344;16-21,342-337	AGCACGAGCCCGGCUUCCUCCC&UGGAG-AAGCAGGGCACGUGCU
ata-miR164a-5p	TRITD5Bv1G047490.5	348	2-5,357-354;6-9,352-349;11-14,347-344;16-21,342-337	AGCACGAGCCCGGCUUCCUCCC&UGGAG-AAGCAGGGCACGUGCU
ata-miR164a-5p	TRITD5Bv1G109210.2	560	1-11,569-559;12-14,556-554;16-21,549-544	GGCAUGGAAGGCCAGCUGCUUCUCCA&UGGAGAAGCAG--GGC---ACGUGCU
ata-miR164a-5p	TRITD5Bv1G114650.3	1037	3-8,1043-1038;10-21,1037-1026	AGCAUGUGCUCU-CUUCUCAA&UGGAGAAGCAGGGCACGUGCU
ata-miR164a-5p	TRITD5Bv1G114650.4	1130	3-8,1136-1131;10-21,1130-1119	AGCAUGUGCUCU-CUUCUCAA&UGGAGAAGCAGGGCACGUGCU
ata-miR164a-5p	TRITD5Bv1G114650.6	1124	3-8,1130-1125;10-21,1124-1113	AGCAUGUGCUCU-CUUCUCAA&UGGAGAAGCAGGGCACGUGCU
ata-miR164a-5p	TRITD5Bv1G130920.3	289	1-12,298-287;13-17,283-279;18-21,277-274	GGCACCGUGCAGUCCUGCUUCUCUA&UGGAGAAGCAGG---GCACG-UGCU
ata-miR164a-5p	TRITD5Bv1G163630.1	23	2-5,34-31;8-14,25-19;16-21,17-12	GGCGCGCGCCCUGCGCCGACUCCC&UGGAG---AAGCAGGGCACGUGCU
ata-miR164a-5p	TRITD5Bv1G201980.1	1885	2-6,1892-1888;8-14,1887-1881;16-21,1877-1872	AGCACGAGCGCCUUGC-UCUCCU&UGGAGAAGCAGGGC--ACGUGCU
ata-miR164a-5p	TRITD5Bv1G219620.1	797	1-6,814-809;7-16,800-791;18-21,790-787	AGCG-GUGUCCUGCUAUGCGACUUCUCCA&UGGAGA--------AGCAGGGCACGUGCU
ata-miR164a-5p	TRITD5Bv1G221760.1	776	1-6,793-788;7-16,779-770;18-21,769-766	AGCG-GUGUCCUGCUAUGCGACUUCUCCA&UGGAGA--------AGCAGGGCACGUGCU
ata-miR164a-5p	TRITD6Av1G013160.1	1124	2-3,1132-1131;4-6,1129-1127;8-10,1126-1124;11-18,1122-1115;20-21,1113-1112	GGGGCGUGCCCAUGC-UCUGCCG&UGG-AGAAGCA-GGGCACGUGCU
ata-miR164a-5p	TRITD6Av1G137030.11	576	2-6,583-579;8-14,578-572;17-21,569-565	GGUAUUGGCCCUGC-UCUCCG&UGGAGAAGCAGGGCACGUGCU
ata-miR164a-5p	TRITD6Av1G174040.4	244	2-9,252-245;11-16,243-238;18-21,236-233	AGCAGGUGCUCCGCUUCUCCU&UGGAGAAGCAGGGCACGUGCU
ata-miR164a-5p	TRITD6Av1G174560.1	834	1-14,843-830;17-21,829-825	GGUAC--GCCUUGUUUCUCCA&UGGAGAAGCAGGGCACGUGCU
ata-miR164a-5p	TRITD6Av1G174560.12	834	1-14,843-830;17-21,829-825	GGUAC--GCCUUGUUUCUCCA&UGGAGAAGCAGGGCACGUGCU
ata-miR164a-5p	TRITD6Av1G174560.7	834	1-14,843-830;17-21,829-825	GGUAC--GCCUUGUUUCUCCA&UGGAGAAGCAGGGCACGUGCU
ata-miR164a-5p	TRITD6Av1G192340.3	139	2-5,147-144;7-14,142-135;15-18,133-130;19-21,128-126	GGCGGCGUCGUCCUGCUCCUCCU&UGGAGAAGCAGGGC-ACGU-GCU
ata-miR164a-5p	TRITD6Av1G192340.5	139	2-5,147-144;7-14,142-135;15-18,133-130;19-21,128-126	GGCGGCGUCGUCCUGCUCCUCCU&UGGAGAAGCAGGGC-ACGU-GCU
ata-miR164a-5p	TRITD6Av1G221290.1	935	3-6,944-941;7-12,938-933;13-14,931-930;16-21,928-923	AGCGCGCGCACCUGCUCUUCUCGG&UGGAGA--AGCAGG-GCACGUGCU
ata-miR164a-5p	TRITD6Av1G221290.2	401	3-6,410-407;7-12,404-399;13-14,397-396;16-21,394-389	AGCGCGCGCACCUGCUCUUCUCGG&UGGAGA--AGCAGG-GCACGUGCU
ata-miR164a-5p	TRITD6Bv1G129200.7	576	2-6,583-579;8-14,578-572;17-21,569-565	GGUAUUGGCCCUGC-UCUCCG&UGGAGAAGCAGGGCACGUGCU
ata-miR164a-5p	TRITD6Bv1G221730.1	923	3-6,932-929;7-12,926-921;13-14,919-918;16-21,916-911	AGCGCGCGCACCUGCUCUUCUCGG&UGGAGA--AGCAGG-GCACGUGCU
ata-miR164a-5p	TRITD6Bv1G221730.2	161	3-6,170-167;7-12,164-159;13-14,157-156;16-21,154-149	AGCGCGCGCACCUGCUCUUCUCGG&UGGAGA--AGCAGG-GCACGUGCU
ata-miR164a-5p	TRITD7Av1G042420.1	538	2-9,547-540;11-16,537-532;17-21,528-524	AGCGCCUCGUGCCCCAGCUUCUCCU&UGGAGAAGC-AGGGCAC---GUGCU
ata-miR164a-5p	TRITD7Av1G042420.4	835	2-9,844-837;11-16,834-829;17-21,825-821	AGCGCCUCGUGCCCCAGCUUCUCCU&UGGAGAAGC-AGGGCAC---GUGCU
ata-miR164a-5p	TRITD7Av1G145090.2	316	2-4,329-327;5-10,321-316;12-17,314-309;19-21,308-306	GGC-CGUGCCGUGCUUCAUAGCUCCU&UGGA-----GAAGCAGGGCACGUGCU
ata-miR164a-5p	TRITD7Av1G157640.2	676	1-16,685-670;18-21,668-665	AGCAAGUGUCCUGCUUCUCCG&UGGAGAAGCAGGGCACGUGCU
ata-miR164a-5p	TRITD7Av1G235420.3	1087	2-9,1098-1091;11-21,1086-1076	AGCACGUGCCCGGCGGCUUCUUCC&UGGAGAAGC---AGGGCACGUGCU
ata-miR164a-5p	TRITD7Av1G235420.4	979	2-9,990-983;11-21,978-968	AGCACGUGCCCGGCGGCUUCUUCC&UGGAGAAGC---AGGGCACGUGCU
ata-miR164a-5p	TRITD7Av1G235420.5	340	2-9,351-344;11-21,339-329	AGCACGUGCCCGGCGGCUUCUUCC&UGGAGAAGC---AGGGCACGUGCU
ata-miR164a-5p	TRITD7Av1G246970.3	226	1-16,235-220;18-21,218-215	AGCAAGUGCCCUGCUUCUCCA&UGGAGAAGCAGGGCACGUGCU
ata-miR164a-5p	TRITD7Av1G247310.1	667	1-16,676-661;18-21,659-656	AGCAAGUGCCCUGCUUCUCCA&UGGAGAAGCAGGGCACGUGCU
ata-miR164a-5p	TRITD7Av1G275250.1	877	2-8,885-879;10-16,877-871;18-18,869-869;19-21,866-864	GGCCGGGGUGCCCUUCUUCUCCU&UGGAGAAGCAGGGCACGU--GCU
ata-miR164a-5p	TRITD7Bv1G030760.1	233	2-6,241-237;8-12,235-231;13-16,228-225;18-21,223-220	GGCGGGUGCUACCUGCAUCUCCG&UGGAGAAGCAGG--GCACGUGCU
ata-miR164a-5p	TRITD7Bv1G030760.2	233	2-6,241-237;8-12,235-231;13-16,228-225;18-21,223-220	GGCGGGUGCUACCUGCAUCUCCG&UGGAGAAGCAGG--GCACGUGCU
ata-miR164a-5p	TRITD7Bv1G081030.1	915	1-6,929-924;7-11,918-914;13-14,912-911;16-21,910-905	AGCACG-GUGCUGCUGUCACUCUCCA&UGGAGA-----AGCAGGGCACGUGCU
ata-miR164a-5p	TRITD7Bv1G081030.2	912	1-6,926-921;7-11,915-911;13-14,909-908;16-21,907-902	AGCACG-GUGCUGCUGUCACUCUCCA&UGGAGA-----AGCAGGGCACGUGCU
ata-miR164a-5p	TRITD7Bv1G081030.3	843	1-6,857-852;7-11,846-842;13-14,840-839;16-21,838-833	AGCACG-GUGCUGCUGUCACUCUCCA&UGGAGA-----AGCAGGGCACGUGCU
ata-miR164a-5p	TRITD7Bv1G081030.4	834	1-6,848-843;7-11,837-833;13-14,831-830;16-21,829-824	AGCACG-GUGCUGCUGUCACUCUCCA&UGGAGA-----AGCAGGGCACGUGCU
ata-miR164a-5p	TRITD7Bv1G081030.5	777	1-6,791-786;7-11,780-776;13-14,774-773;16-21,772-767	AGCACG-GUGCUGCUGUCACUCUCCA&UGGAGA-----AGCAGGGCACGUGCU
ata-miR164a-5p	TRITD7Bv1G104790.1	316	2-4,329-327;5-10,321-316;12-17,314-309;19-21,308-306	GGC-CGUGCCGUGCUUCAUAGCUCCU&UGGA-----GAAGCAGGGCACGUGCU
ata-miR164a-5p	TRITD7Bv1G133340.1	208	2-6,216-212;8-14,210-204;16-18,203-201;20-21,199-198	AGGGCG-GCCUUGCGUCUCCG&UGGAGAAGCAGGGCACGUGCU
ata-miR164a-5p	TRITD7Bv1G194910.1	664	1-16,673-658;18-21,656-653	AGCAAGUGCCCUGCUUCUCCA&UGGAGAAGCAGGGCACGUGCU
ata-miR164a-5p	TRITD7Bv1G228910.3	601	2-8,609-603;10-16,601-595;18-18,593-593;19-21,590-588	GGCCGGGGUGCCCUUCUUCUCCU&UGGAGAAGCAGGGCACGU--GCU
ata-miR164b-5p	TRITD1Av1G027780.1	81	2-6,90-86;8-8,84-84;11-21,80-70	UGCGCGUGCCUGAUCCUCUCCG&UGGAGAAG-CAGGGCACGUGCA
ata-miR164b-5p	TRITD1Av1G123390.1	1276	2-5,1287-1284;8-9,1278-1277;11-20,1275-1266	CGCACGUGCUCCGCGACGGCUCCG&UGGAG---AAGCAGGGCACGUGCA
ata-miR164b-5p	TRITD1Av1G123390.2	1417	2-5,1428-1425;8-9,1419-1418;11-20,1416-1407	CGCACGUGCUCCGCGACGGCUCCG&UGGAG---AAGCAGGGCACGUGCA
ata-miR164b-5p	TRITD1Av1G159510.1	36	2-5,44-41;7-11,39-35;12-14,33-31;16-20,30-26	CGCACG-GCCUCUGCUCCUCCC&UGGAGAAGCAG-GGCACGUGCA
ata-miR164b-5p	TRITD1Av1G176390.11	794	2-6,805-801;8-19,796-785	CCCGCGUGCUCUGCGUCGUCUCCG&UGGAGA---AGCAGGGCACGUGCA
ata-miR164b-5p	TRITD1Av1G176390.12	794	2-6,805-801;8-19,796-785	CCCGCGUGCUCUGCGUCGUCUCCG&UGGAGA---AGCAGGGCACGUGCA
ata-miR164b-5p	TRITD1Av1G176390.2	623	2-6,634-630;8-19,625-614	CCCGCGUGCUCUGCGUCGUCUCCG&UGGAGA---AGCAGGGCACGUGCA
ata-miR164b-5p	TRITD1Av1G176390.4	248	2-6,259-255;8-19,250-239	CCCGCGUGCUCUGCGUCGUCUCCG&UGGAGA---AGCAGGGCACGUGCA
ata-miR164b-5p	TRITD1Av1G176390.5	704	2-6,715-711;8-19,706-695	CCCGCGUGCUCUGCGUCGUCUCCG&UGGAGA---AGCAGGGCACGUGCA
ata-miR164b-5p	TRITD1Av1G176390.7	794	2-6,805-801;8-19,796-785	CCCGCGUGCUCUGCGUCGUCUCCG&UGGAGA---AGCAGGGCACGUGCA
ata-miR164b-5p	TRITD1Av1G176390.9	740	2-6,751-747;8-19,742-731	CCCGCGUGCUCUGCGUCGUCUCCG&UGGAGA---AGCAGGGCACGUGCA
ata-miR164b-5p	TRITD1Bv1G040070.1	2336	2-6,2344-2340;8-17,2338-2329	GACCCGUGCCCUGCGUCUCUC&UGGAGAAGCAGGGCACGUGCA
ata-miR164b-5p	TRITD1Bv1G040070.2	2237	2-6,2245-2241;8-17,2239-2230	GACCCGUGCCCUGCGUCUCUC&UGGAGAAGCAGGGCACGUGCA
ata-miR164b-5p	TRITD1Bv1G116260.1	1414	2-5,1425-1422;8-9,1416-1415;11-20,1413-1404	CGCACGUGCUCCGCGACGGCUCCG&UGGAG---AAGCAGGGCACGUGCA
ata-miR164b-5p	TRITD1Bv1G144840.2	2150	2-8,2163-2157;9-17,2151-2143;19-21,2140-2138	UGUUCCGUGCCCUGACCGACUUCUCCC&UGGAGAAG-----CAGGGCACG-UGCA
ata-miR164b-5p	TRITD1Bv1G147950.13	218	2-6,228-224;7-11,221-217;12-14,215-213;16-20,212-208	CGCGCG-GCCGCUGCUCCUCUCCG&UGGAGA--AGCAG-GGCACGUGCA
ata-miR164b-5p	TRITD1Bv1G147950.7	293	2-6,303-299;7-11,296-292;12-14,290-288;16-20,287-283	CGCGCG-GCCGCUGCUCCUCUCCG&UGGAGA--AGCAG-GGCACGUGCA
ata-miR164b-5p	TRITD2Av1G218340.1	149	2-5,157-154;7-14,152-145;15-17,143-141;19-20,139-138	CGCUCGUCGCCCUGCUCCUCCG&UGGAGAAGCAGGGC-ACGUGCA
ata-miR164b-5p	TRITD2Av1G218340.2	149	2-5,157-154;7-14,152-145;15-17,143-141;19-20,139-138	CGCUCGUCGCCCUGCUCCUCCG&UGGAGAAGCAGGGC-ACGUGCA
ata-miR164b-5p	TRITD2Av1G218340.3	149	2-5,157-154;7-14,152-145;15-17,143-141;19-20,139-138	CGCUCGUCGCCCUGCUCCUCCG&UGGAGAAGCAGGGC-ACGUGCA
ata-miR164b-5p	TRITD2Av1G254350.3	145	2-5,157-154;8-16,147-139;18-20,136-134	CGCAAGGUGCCCUGCGCCGCGCUCCG&UGGAG----AAGCAGGGCAC-GUGCA
ata-miR164b-5p	TRITD2Av1G254350.4	88	2-5,100-97;8-16,90-82;18-20,79-77	CGCAAGGUGCCCUGCGCCGCGCUCCG&UGGAG----AAGCAGGGCAC-GUGCA
ata-miR164b-5p	TRITD2Bv1G048050.10	2177	2-9,2186-2179;11-12,2176-2175;13-20,2170-2163	AGCACGUGCUGAACCAGGCUUCUUCG&UGGAGAAGC-AGG----GCACGUGCA
ata-miR164b-5p	TRITD2Bv1G048050.6	2171	2-9,2180-2173;11-12,2170-2169;13-20,2164-2157	AGCACGUGCUGAACCAGGCUUCUUCG&UGGAGAAGC-AGG----GCACGUGCA
ata-miR164b-5p	TRITD2Bv1G048050.9	2153	2-9,2162-2155;11-12,2152-2151;13-20,2146-2139	AGCACGUGCUGAACCAGGCUUCUUCG&UGGAGAAGC-AGG----GCACGUGCA
ata-miR164b-5p	TRITD2Bv1G073940.3	346	2-5,354-351;8-19,348-337	CCUACGUGCCCUGCGCCUCCU&UGGAGAAGCAGGGCACGUGCA
ata-miR164b-5p	TRITD2Bv1G162640.1	691	1-12,700-689;14-20,687-681	CGCACGUGACCUGCUUCUCCA&UGGAGAAGCAGGGCACGUGCA
ata-miR164b-5p	TRITD2Bv1G245730.2	919	2-9,930-923;10-21,919-908	UGCACGUGCUCUACGGCUUCUUCG&UGGAGAAGC---AGGGCACGUGCA
ata-miR164b-5p	TRITD2Bv1G256930.1	223	2-3,229-228;5-6,227-226;8-17,225-216;19-20,215-214	CGC-CGUGCCCUGC-UC-CCG&UGGAGAAGCAGGGCACGUGCA
ata-miR164b-5p	TRITD3Av1G006930.1	556	2-11,564-555;13-18,553-548;19-20,545-544	CGCCGACGUGCACUGCUUCUCCC&UGGAGAAGCAGGGCACGU--GCA
ata-miR164b-5p	TRITD3Av1G007380.3	1606	1-2,1615-1614;4-14,1612-1602;16-20,1600-1596	CGCACGCGCCCUGCUUCUGCA&UGGAGAAGCAGGGCACGUGCA
ata-miR164b-5p	TRITD3Av1G010860.3	550	2-16,558-544;17-20,541-538	GGCGCCGGUGCCCUGCUUCUCCG&UGGAGAAGCAGGGCAC--GUGCA
ata-miR164b-5p	TRITD3Av1G015030.1	1479	2-6,1488-1484;8-9,1481-1480;11-20,1478-1469	AGCAUGUGCUCCGCGCUCUCCC&UGGAGA-AGCAGGGCACGUGCA
ata-miR164b-5p	TRITD3Av1G227780.1	1474	1-7,1483-1477;9-11,1475-1473;12-14,1470-1468;16-20,1465-1461	GGCGCGGCGCCAGCUGGUUCUCCA&UGGAGAAGCAG--GGC-ACGUGCA
ata-miR164b-5p	TRITD3Bv1G007800.1	568	2-11,576-567;13-18,565-560;19-20,557-556	CGCCGACGUGCACUGCUUCUCCC&UGGAGAAGCAGGGCACGU--GCA
ata-miR164b-5p	TRITD3Bv1G056380.1	791	2-5,798-795;8-12,793-789;13-19,787-781;20-20,779-779	CGCCGCGUGCUCCUGCG-CUCCG&UGGAGAAGCAGG-GCACGUG-CA
ata-miR164b-5p	TRITD3Bv1G056380.2	869	2-5,876-873;8-12,871-867;13-19,865-859;20-20,857-857	CGCCGCGUGCUCCUGCG-CUCCG&UGGAGAAGCAGG-GCACGUG-CA
ata-miR164b-5p	TRITD4Bv1G015310.1	397	1-5,407-403;6-15,401-392;16-17,390-389;19-20,388-387	CGC-CGCUGCCCUGCUUCCUCUA&UGGAG-AAGCAGGGCA-CGUGCA
ata-miR164b-5p	TRITD4Bv1G116910.1	235	2-4,244-242;5-9,240-236;11-20,234-225	CGCGCGUGCUCCGCUUCAUCCC&UGGA-GAAGCAGGGCACGUGCA
ata-miR164b-5p	TRITD5Av1G021830.1	229	1-16,238-223;18-20,221-219	AGCAAGUGCCCUGCUUCUCCA&UGGAGAAGCAGGGCACGUGCA
ata-miR164b-5p	TRITD5Av1G021830.2	667	1-16,676-661;18-20,659-657	AGCAAGUGCCCUGCUUCUCCA&UGGAGAAGCAGGGCACGUGCA
ata-miR164b-5p	TRITD5Av1G044540.5	927	2-4,935-933;7-11,930-926;12-18,924-918;20-21,916-915	UGGAUGUGCCACUGCUGAUCCU&UGGAGAAGCAG-GGCACGUGCA
ata-miR164b-5p	TRITD5Av1G126650.1	457	2-6,465-461;8-9,459-458;11-17,456-450;19-21,448-446	UGCUCGUGCUCGGCCUCUCCG&UGGAGAAGCAGGGCACGUGCA
ata-miR164b-5p	TRITD5Av1G130510.1	953	1-11,962-952;12-14,949-947;16-20,942-938	GGCAUGGAAGGCCAGCUGCUUCUCCA&UGGAGAAGCAG--GGC---ACGUGCA
ata-miR164b-5p	TRITD5Av1G130510.2	560	1-11,569-559;12-14,556-554;16-20,549-545	GGCAUGGAAGGCCAGCUGCUUCUCCA&UGGAGAAGCAG--GGC---ACGUGCA
ata-miR164b-5p	TRITD5Av1G135920.1	668	3-8,674-669;10-20,668-658	AGCAUGUGCUCU-CUUCUCAA&UGGAGAAGCAGGGCACGUGCA
ata-miR164b-5p	TRITD5Av1G135920.2	1037	3-8,1043-1038;10-20,1037-1027	AGCAUGUGCUCU-CUUCUCAA&UGGAGAAGCAGGGCACGUGCA
ata-miR164b-5p	TRITD5Av1G135920.4	1130	3-8,1136-1131;10-20,1130-1120	AGCAUGUGCUCU-CUUCUCAA&UGGAGAAGCAGGGCACGUGCA
ata-miR164b-5p	TRITD5Av1G135920.5	1481	3-8,1487-1482;10-20,1481-1471	AGCAUGUGCUCU-CUUCUCAA&UGGAGAAGCAGGGCACGUGCA
ata-miR164b-5p	TRITD5Av1G135920.6	1157	3-8,1163-1158;10-20,1157-1147	AGCAUGUGCUCU-CUUCUCAA&UGGAGAAGCAGGGCACGUGCA
ata-miR164b-5p	TRITD5Av1G238180.1	197	2-5,205-202;7-12,200-195;13-17,193-189;19-21,187-185	UGCUCGUGCUCCUGCUGCUCUU&UGGAGAAGCAGG-GCACGUGCA
ata-miR164b-5p	TRITD5Bv1G022090.2	232	1-16,241-226;18-20,224-222	AGCAAGUGCCCUGCUUCUCCA&UGGAGAAGCAGGGCACGUGCA
ata-miR164b-5p	TRITD5Bv1G022090.4	673	1-16,682-667;18-20,665-663	AGCAAGUGCCCUGCUUCUCCA&UGGAGAAGCAGGGCACGUGCA
ata-miR164b-5p	TRITD5Bv1G047670.2	1951	1-6,1969-1964;7-14,1954-1947;16-20,1946-1942	CGCGCG-GCCCUGCUGGCGAGACGUCUUCA&UGGAGA---------AGCAGGGCACGUGCA
ata-miR164b-5p	TRITD5Bv1G109210.3	572	1-11,581-571;12-14,568-566;16-20,561-557	GGCAUGGAAGGCCAGCUGCUUCUCCA&UGGAGAAGCAG--GGC---ACGUGCA
ata-miR164b-5p	TRITD5Bv1G114650.1	668	3-8,674-669;10-20,668-658	AGCAUGUGCUCU-CUUCUCAA&UGGAGAAGCAGGGCACGUGCA
ata-miR164b-5p	TRITD5Bv1G114650.2	1016	3-8,1022-1017;10-20,1016-1006	AGCAUGUGCUCU-CUUCUCAA&UGGAGAAGCAGGGCACGUGCA
ata-miR164b-5p	TRITD5Bv1G114650.3	1037	3-8,1043-1038;10-20,1037-1027	AGCAUGUGCUCU-CUUCUCAA&UGGAGAAGCAGGGCACGUGCA
ata-miR164b-5p	TRITD5Bv1G114650.4	1130	3-8,1136-1131;10-20,1130-1120	AGCAUGUGCUCU-CUUCUCAA&UGGAGAAGCAGGGCACGUGCA
ata-miR164b-5p	TRITD5Bv1G114650.5	1436	3-8,1442-1437;10-20,1436-1426	AGCAUGUGCUCU-CUUCUCAA&UGGAGAAGCAGGGCACGUGCA
ata-miR164b-5p	TRITD5Bv1G114650.6	1124	3-8,1130-1125;10-20,1124-1114	AGCAUGUGCUCU-CUUCUCAA&UGGAGAAGCAGGGCACGUGCA
ata-miR164b-5p	TRITD5Bv1G114650.7	1124	3-8,1130-1125;10-20,1124-1114	AGCAUGUGCUCU-CUUCUCAA&UGGAGAAGCAGGGCACGUGCA
ata-miR164b-5p	TRITD5Bv1G239190.1	152	1-6,161-156;8-14,154-148;16-19,147-144;20-20,142-142	CGACACG-GCCCUGCAUCUUCA&UGGAGAAGCAGGGCACGUG-CA
ata-miR164b-5p	TRITD5Bv1G239190.13	443	1-6,452-447;8-14,445-439;16-19,438-435;20-20,433-433	CGACACG-GCCCUGCAUCUUCA&UGGAGAAGCAGGGCACGUG-CA
ata-miR164b-5p	TRITD5Bv1G239190.2	152	1-6,161-156;8-14,154-148;16-19,147-144;20-20,142-142	CGACACG-GCCCUGCAUCUUCA&UGGAGAAGCAGGGCACGUG-CA
ata-miR164b-5p	TRITD5Bv1G239190.8	431	1-6,440-435;8-14,433-427;16-19,426-423;20-20,421-421	CGACACG-GCCCUGCAUCUUCA&UGGAGAAGCAGGGCACGUG-CA
ata-miR164b-5p	TRITD6Av1G008380.1	242	3-12,249-240;13-17,232-228;18-20,226-224	CGCAUCGUGCCGCGGCACCUGCUUCUCGC&UGGAGAAGCAGG-------GCACG-UGCA
ata-miR164b-5p	TRITD6Av1G191730.2	499	1-5,508-504;7-14,502-495;16-19,493-490;20-20,488-488	CGCCGCGCGCCCUGCUACUUCA&UGGAGAAGCAGGGCACGUG-CA
ata-miR164b-5p	TRITD6Av1G191730.3	694	1-5,703-699;7-14,697-690;16-19,688-685;20-20,683-683	CGCCGCGCGCCCUGCUACUUCA&UGGAGAAGCAGGGCACGUG-CA
ata-miR164b-5p	TRITD6Av1G191730.4	376	1-5,385-381;7-14,379-372;16-19,370-367;20-20,365-365	CGCCGCGCGCCCUGCUACUUCA&UGGAGAAGCAGGGCACGUG-CA
ata-miR164b-5p	TRITD6Av1G194400.1	403	1-2,412-411;4-5,409-408;7-19,406-394	ACCACGUGCCCUGCUACUACA&UGGAGAAGCAGGGCACGUGCA
ata-miR164b-5p	TRITD6Av1G194400.2	403	1-2,412-411;4-5,409-408;7-19,406-394	ACCACGUGCCCUGCUACUACA&UGGAGAAGCAGGGCACGUGCA
ata-miR164b-5p	TRITD6Av1G194400.4	148	1-2,157-156;4-5,154-153;7-19,151-139	ACCACGUGCCCUGCUACUACA&UGGAGAAGCAGGGCACGUGCA
ata-miR164b-5p	TRITD6Av1G205420.1	273	2-5,281-278;7-15,276-268;17-20,266-263	CGUGCUUGCCCUGCUGCUCCU&UGGAGAAGCAGGGCACGUGCA
ata-miR164b-5p	TRITD6Av1G205420.2	606	2-5,614-611;7-15,609-601;17-20,599-596	CGUGCUUGCCCUGCUGCUCCU&UGGAGAAGCAGGGCACGUGCA
ata-miR164b-5p	TRITD6Av1G205420.3	519	2-5,527-524;7-15,522-514;17-20,512-509	CGUGCUUGCCCUGCUGCUCCU&UGGAGAAGCAGGGCACGUGCA
ata-miR164b-5p	TRITD6Av1G205420.4	507	2-5,515-512;7-15,510-502;17-20,500-497	CGUGCUUGCCCUGCUGCUCCU&UGGAGAAGCAGGGCACGUGCA
ata-miR164b-5p	TRITD6Bv1G019630.2	157	3-11,164-156;12-17,152-147;19-21,145-143	UGCUCGUGCUCCUCUGCUUCUCAU&UGGAGAAGCAG---GGCACGUGCA
ata-miR164b-5p	TRITD6Bv1G182700.2	535	1-5,544-540;7-14,538-531;16-19,529-526;20-20,524-524	CGCCGCGCGCCCUGCUACUUCA&UGGAGAAGCAGGGCACGUG-CA
ata-miR164b-5p	TRITD6Bv1G186750.2	403	1-2,412-411;4-5,409-408;7-19,406-394	ACCACGUGCCCUGCUACUACA&UGGAGAAGCAGGGCACGUGCA
ata-miR164b-5p	TRITD6Bv1G186750.3	403	1-2,412-411;4-5,409-408;7-19,406-394	ACCACGUGCCCUGCUACUACA&UGGAGAAGCAGGGCACGUGCA
ata-miR164b-5p	TRITD6Bv1G186750.4	403	1-2,412-411;4-5,409-408;7-19,406-394	ACCACGUGCCCUGCUACUACA&UGGAGAAGCAGGGCACGUGCA
ata-miR164b-5p	TRITD6Bv1G200680.1	606	2-5,614-611;7-15,609-601;17-20,599-596	CGUGCUUGCCCUGCUGCUCCU&UGGAGAAGCAGGGCACGUGCA
ata-miR164b-5p	TRITD7Av1G116330.2	1317	1-5,1324-1320;9-14,1318-1313;15-21,1311-1305	UGCGCGUGGCCCUGG--CUCCA&UGGAGAAGCAGGGC-ACGUGCA
ata-miR164b-5p	TRITD7Av1G149750.13	1147	1-3,1156-1154;5-14,1152-1143;16-18,1141-1139	UCGGCGGGCCCUGCUUCCCCA&UGGAGAAGCAGGGCACGUGCA
ata-miR164b-5p	TRITD7Av1G227590.3	93	1-18,102-85;20-20,83-83	CGGACGUGCUCUGCUUCUCCA&UGGAGAAGCAGGGCACGUGCA
ata-miR164b-5p	TRITD7Av1G246970.2	664	1-16,673-658;18-20,656-654	AGCAAGUGCCCUGCUUCUCCA&UGGAGAAGCAGGGCACGUGCA
ata-miR164b-5p	TRITD7Bv1G026470.4	1104	1-5,1113-1109;8-11,1106-1103;13-21,1100-1092	UGCACGUGCAGCUGCAACUCCA&UGGAGAAGCAG-GGCACGUGCA
ata-miR164b-5p	TRITD7Bv1G068630.1	907	2-4,916-914;8-17,909-900;19-20,899-898	CGC-CGUGCCCUGCAAGAUCCG&UGGA-GAAGCAGGGCACGUGCA
ata-miR164b-5p	TRITD7Bv1G068630.5	907	2-4,916-914;8-17,909-900;19-20,899-898	CGC-CGUGCCCUGCAAGAUCCG&UGGA-GAAGCAGGGCACGUGCA
ata-miR164b-5p	TRITD7Bv1G070020.1	229	1-2,238-237;4-5,235-234;7-14,232-225;16-20,223-219	CGCACGCGCCCUGCUCCUGCA&UGGAGAAGCAGGGCACGUGCA
ata-miR164b-5p	TRITD7Bv1G108090.18	1459	1-3,1468-1466;5-14,1464-1455;16-18,1453-1451	UCGGCGGGCCCUGCUUCCCCA&UGGAGAAGCAGGGCACGUGCA
ata-miR164b-5p	TRITD7Bv1G108090.6	1171	1-3,1180-1178;5-14,1176-1167;16-18,1165-1163	UCGGCGGGCCCUGCUUCCCCA&UGGAGAAGCAGGGCACGUGCA
ata-miR164b-5p	TRITD7Bv1G156560.1	155	1-5,164-160;9-11,156-154;12-20,152-144	AGCACGUGCUGCUGGCGCUCCA&UGGAGAAGCAG-GGCACGUGCA
ata-miR164b-5p	TRITD7Bv1G195180.1	658	1-16,667-652;18-20,650-648	AGCAAGUGCCCUGCUUCUCCA&UGGAGAAGCAGGGCACGUGCA
ata-miR164c-3p	TRITD0Uv1G003170.1	119	4-9,125-120;11-21,118-108	GGUGGAGGGGGUGAACACCAA&CACGUGUUCUUCUCCUCCAUC
ata-miR164c-3p	TRITD0Uv1G018180.1	1184	4-5,1190-1189;7-21,1187-1173	GGUGGAGGAGGAGGAGGCCCU&CACGUGUUCUUCUCCUCCAUC
ata-miR164c-3p	TRITD0Uv1G018360.2	47	1-4,60-57;5-5,52-52;7-18,50-39;20-21,38-37	GA-GGAGGAGAAGAAGAAGGCCGUG&CACG----UGUUCUUCUCCUCCAUC
ata-miR164c-3p	TRITD0Uv1G020860.4	2403	1-3,2416-2414;4-6,2410-2408;7-10,2406-2403;11-21,2401-2391	GAUGGAGGAGGCAGAAGUACUUUGUG&CAC---GUG-UUCU-UCUCCUCCAUC
ata-miR164c-3p	TRITD0Uv1G020860.5	2112	1-3,2125-2123;4-6,2119-2117;7-10,2115-2112;11-21,2110-2100	GAUGGAGGAGGCAGAAGUACUUUGUG&CAC---GUG-UUCU-UCUCCUCCAUC
ata-miR164c-3p	TRITD0Uv1G020860.6	1512	1-3,1525-1523;4-6,1519-1517;7-10,1515-1512;11-21,1510-1500	GAUGGAGGAGGCAGAAGUACUUUGUG&CAC---GUG-UUCU-UCUCCUCCAUC
ata-miR164c-3p	TRITD0Uv1G023410.1	3593	3-15,3600-3588;17-19,3586-3584	GCUGGCGGAGAAGGACGCGGC&CACGUGUUCUUCUCCUCCAUC
ata-miR164c-3p	TRITD0Uv1G023410.2	3500	3-15,3507-3495;17-19,3493-3491	GCUGGCGGAGAAGGACGCGGC&CACGUGUUCUUCUCCUCCAUC
ata-miR164c-3p	TRITD0Uv1G023990.4	221	1-5,234-230;6-12,225-219;14-21,217-210	GGUGGAGGUGGAGGACGGCAACGUG&CACGU----GUUCUUCUCCUCCAUC
ata-miR164c-3p	TRITD0Uv1G023990.4	362	4-5,368-367;7-9,365-363;11-21,361-351	GGUGGAGGAGGUGAAGGCCGG&CACGUGUUCUUCUCCUCCAUC
ata-miR164c-3p	TRITD0Uv1G031920.1	440	1-3,450-448;5-5,445-445;7-18,443-432;20-21,430-429	GAAGGAGGAGAAGAAGAAAGUG&CAC-GUGUUCUUCUCCUCCAUC
ata-miR164c-3p	TRITD0Uv1G035450.2	1046	1-11,1055-1045;13-15,1043-1041;16-21,1037-1032	GAUGGAAAUGGGCAAGAACAUGUG&CACGUGUUCUUCUCC---UCCAUC
ata-miR164c-3p	TRITD0Uv1G035450.3	968	1-11,977-967;13-15,965-963;16-21,959-954	GAUGGAAAUGGGCAAGAACAUGUG&CACGUGUUCUUCUCC---UCCAUC
ata-miR164c-3p	TRITD0Uv1G035450.4	1046	1-11,1055-1045;13-15,1043-1041;16-21,1037-1032	GAUGGAAAUGGGCAAGAACAUGUG&CACGUGUUCUUCUCC---UCCAUC
ata-miR164c-3p	TRITD0Uv1G035450.5	992	1-11,1001-991;13-15,989-987;16-21,983-978	GAUGGAAAUGGGCAAGAACAUGUG&CACGUGUUCUUCUCC---UCCAUC
ata-miR164c-3p	TRITD0Uv1G035450.6	623	1-11,632-622;13-15,620-618;16-21,614-609	GAUGGAAAUGGGCAAGAACAUGUG&CACGUGUUCUUCUCC---UCCAUC
ata-miR164c-3p	TRITD0Uv1G035450.7	614	1-11,623-613;13-15,611-609;16-21,605-600	GAUGGAAAUGGGCAAGAACAUGUG&CACGUGUUCUUCUCC---UCCAUC
ata-miR164c-3p	TRITD0Uv1G039660.3	47	1-5,57-53;6-15,51-42;17-18,40-39;20-21,37-36	GGAGGUGGGGAAGAGCUGCGUG&CACGU-GUUCUUCUCCUCCAUC
ata-miR164c-3p	TRITD0Uv1G039810.7	2513	4-5,2520-2519;7-9,2517-2515;10-21,2513-2502	GAUGGAGGAGGGCGAAGACCCU&CACGUGUUC-UUCUCCUCCAUC
ata-miR164c-3p	TRITD0Uv1G039810.8	2216	4-5,2223-2222;7-9,2220-2218;10-21,2216-2205	GAUGGAGGAGGGCGAAGACCCU&CACGUGUUC-UUCUCCUCCAUC
ata-miR164c-3p	TRITD0Uv1G040850.2	1559	1-3,1568-1566;5-5,1564-1564;7-18,1562-1551;20-21,1549-1548	GGCGGAGGAGGAGGAGGGGUG&CACGUGUUCUUCUCCUCCAUC
ata-miR164c-3p	TRITD0Uv1G040850.3	1559	1-3,1568-1566;5-5,1564-1564;7-18,1562-1551;20-21,1549-1548	GGCGGAGGAGGAGGAGGGGUG&CACGUGUUCUUCUCCUCCAUC
ata-miR164c-3p	TRITD0Uv1G040850.4	1493	1-3,1502-1500;5-5,1498-1498;7-18,1496-1485;20-21,1483-1482	GGCGGAGGAGGAGGAGGGGUG&CACGUGUUCUUCUCCUCCAUC
ata-miR164c-3p	TRITD0Uv1G046330.4	602	2-6,611-607;7-13,605-599;14-21,596-589	GGUGGAGGGAGGGAGAGCCAUGUC&CACGUG-UUCUUCU--CCUCCAUC
ata-miR164c-3p	TRITD0Uv1G056020.1	1007	1-2,1016-1015;4-19,1013-998	GUUGGAGGAGGAGGAUGCCUG&CACGUGUUCUUCUCCUCCAUC
ata-miR164c-3p	TRITD0Uv1G056020.10	452	1-2,461-460;4-19,458-443	GUUGGAGGAGGAGGAUGCCUG&CACGUGUUCUUCUCCUCCAUC
ata-miR164c-3p	TRITD0Uv1G056020.9	1013	1-2,1022-1021;4-19,1019-1004	GUUGGAGGAGGAGGAUGCCUG&CACGUGUUCUUCUCCUCCAUC
ata-miR164c-3p	TRITD0Uv1G058300.1	689	3-5,697-695;6-18,693-681;20-21,680-679	GA-GGAGGAGGAGGACGACGAU&CACGU-GUUCUUCUCCUCCAUC
ata-miR164c-3p	TRITD0Uv1G065770.10	2165	3-5,2178-2176;7-8,2174-2173;9-21,2166-2154	GGUGGAGGAGGAGUCGGGCAAGGCGGA&CACGUGUU------CUUCUCCUCCAUC
ata-miR164c-3p	TRITD0Uv1G065770.11	1508	4-5,1514-1513;7-20,1511-1498	AAUGGAGGAGAAGAAGGCCCU&CACGUGUUCUUCUCCUCCAUC
ata-miR164c-3p	TRITD0Uv1G065770.11	1905	1-3,1914-1912;5-5,1910-1910;7-12,1908-1903;13-20,1901-1894	CGUGGAGGAGGAAGAGGAGGUG&CACGUGUUCUUC-UCCUCCAUC
ata-miR164c-3p	TRITD0Uv1G065770.13	2282	3-5,2295-2293;7-8,2291-2290;9-21,2283-2271	GGUGGAGGAGGAGUCGGGCAAGGCGGA&CACGUGUU------CUUCUCCUCCAUC
ata-miR164c-3p	TRITD0Uv1G065770.14	2093	3-5,2106-2104;7-8,2102-2101;9-21,2094-2082	GGUGGAGGAGGAGUCGGGCAAGGCGGA&CACGUGUU------CUUCUCCUCCAUC
ata-miR164c-3p	TRITD0Uv1G065770.16	2262	1-3,2271-2269;5-5,2267-2267;7-12,2265-2260;13-20,2258-2251	CGUGGAGGAGGAAGAGGAGGUG&CACGUGUUCUUC-UCCUCCAUC
ata-miR164c-3p	TRITD0Uv1G065770.16	2294	3-5,2307-2305;7-8,2303-2302;9-21,2295-2283	GGUGGAGGAGGAGUCGGGCAAGGCGGA&CACGUGUU------CUUCUCCUCCAUC
ata-miR164c-3p	TRITD0Uv1G065770.17	2244	1-3,2253-2251;5-5,2249-2249;7-12,2247-2242;13-20,2240-2233	CGUGGAGGAGGAAGAGGAGGUG&CACGUGUUCUUC-UCCUCCAUC
ata-miR164c-3p	TRITD0Uv1G065770.18	2145	1-3,2154-2152;5-5,2150-2150;7-12,2148-2143;13-20,2141-2134	CGUGGAGGAGGAAGAGGAGGUG&CACGUGUUCUUC-UCCUCCAUC
ata-miR164c-3p	TRITD0Uv1G065770.19	2247	1-3,2256-2254;5-5,2252-2252;7-12,2250-2245;13-20,2243-2236	CGUGGAGGAGGAAGAGGAGGUG&CACGUGUUCUUC-UCCUCCAUC
ata-miR164c-3p	TRITD0Uv1G065770.20	2222	3-5,2235-2233;7-8,2231-2230;9-21,2223-2211	GGUGGAGGAGGAGUCGGGCAAGGCGGA&CACGUGUU------CUUCUCCUCCAUC
ata-miR164c-3p	TRITD0Uv1G065770.23	2333	3-5,2346-2344;7-8,2342-2341;9-21,2334-2322	GGUGGAGGAGGAGUCGGGCAAGGCGGA&CACGUGUU------CUUCUCCUCCAUC
ata-miR164c-3p	TRITD0Uv1G065770.3	1716	1-3,1725-1723;5-5,1721-1721;7-12,1719-1714;13-20,1712-1705	CGUGGAGGAGGAAGAGGAGGUG&CACGUGUUCUUC-UCCUCCAUC
ata-miR164c-3p	TRITD0Uv1G065770.4	1886	3-5,1899-1897;7-8,1895-1894;9-21,1887-1875	GGUGGAGGAGGAGUCGGGCAAGGCGGA&CACGUGUU------CUUCUCCUCCAUC
ata-miR164c-3p	TRITD0Uv1G065770.6	1664	3-5,1677-1675;7-8,1673-1672;9-21,1665-1653	GGUGGAGGAGGAGUCGGGCAAGGCGGA&CACGUGUU------CUUCUCCUCCAUC
ata-miR164c-3p	TRITD0Uv1G065770.7	2207	3-5,2220-2218;7-8,2216-2215;9-21,2208-2196	GGUGGAGGAGGAGUCGGGCAAGGCGGA&CACGUGUU------CUUCUCCUCCAUC
ata-miR164c-3p	TRITD0Uv1G065770.9	2331	1-3,2340-2338;5-5,2336-2336;7-12,2334-2329;13-20,2327-2320	CGUGGAGGAGGAAGAGGAGGUG&CACGUGUUCUUC-UCCUCCAUC
ata-miR164c-3p	TRITD0Uv1G118100.1	206	4-7,213-210;9-20,207-196	CGUGGAGGAGAAGCUGCACCGG&CACGUGU-UCUUCUCCUCCAUC
ata-miR164c-3p	TRITD0Uv1G118100.3	206	4-7,213-210;9-20,207-196	CGUGGAGGAGAAGCUGCACCGG&CACGUGU-UCUUCUCCUCCAUC
ata-miR164c-3p	TRITD0Uv1G118100.4	206	4-7,213-210;9-20,207-196	CGUGGAGGAGAAGCUGCACCGG&CACGUGU-UCUUCUCCUCCAUC
ata-miR164c-3p	TRITD1Av1G000550.1	230	3-5,237-235;7-12,233-228;14-20,226-220	CGUGGAGGCGAGGAAGGCGAG&CACGUGUUCUUCUCCUCCAUC
ata-miR164c-3p	TRITD1Av1G003170.15	2621	1-8,2634-2627;9-19,2622-2612;20-21,2610-2609	GACUGGAGGAGAGGUCAAGGCAUGUG&CACGUGUU----CUUCUCCUCCA-UC
ata-miR164c-3p	TRITD1Av1G003170.16	2003	1-8,2016-2009;9-19,2004-1994;20-21,1992-1991	GACUGGAGGAGAGGUCAAGGCAUGUG&CACGUGUU----CUUCUCCUCCA-UC
ata-miR164c-3p	TRITD1Av1G003750.1	38	4-7,52-49;8-21,40-27	GGUGGAGGAGAAGAUAAUCAAGGCGCAGA&CACGUGU--------UCUUCUCCUCCAUC
ata-miR164c-3p	TRITD1Av1G009060.1	50	1-4,59-56;6-7,54-53;9-15,51-45;16-21,43-38	GGUGGGCGGAGGGGUACCCGUG&CACGUGUUCUUCUCC-UCCAUC
ata-miR164c-3p	TRITD1Av1G018720.1	1346	3-13,1353-1343;16-21,1340-1335	GAUGGACAAGGAGAACGCGCU&CACGUGUUCUUCUCCUCCAUC
ata-miR164c-3p	TRITD1Av1G018720.2	1349	3-13,1356-1346;16-21,1343-1338	GAUGGACAAGGAGAACGCGCU&CACGUGUUCUUCUCCUCCAUC
ata-miR164c-3p	TRITD1Av1G018870.1	149	3-6,156-153;8-19,151-140	CUUGGGGGAGAAGAUCACGAU&CACGUGUUCUUCUCCUCCAUC
ata-miR164c-3p	TRITD1Av1G027440.2	509	3-5,516-514;7-15,512-504;16-21,497-492	GGUGGAGAUUGUGGAGAAGGAGGCGCC&CACGUGUUCUUCUCC------UCCAUC
ata-miR164c-3p	TRITD1Av1G039450.1	101	1-3,114-112;4-18,107-93	CAAGGAGGAGAAGAACAUUGCUGUG&CAC----GUGUUCUUCUCCUCCAUC
ata-miR164c-3p	TRITD1Av1G040850.2	83	1-5,99-95;6-17,87-76;19-21,74-72	GAUCGAGGGGAAGAGCUUCUACGACGUG&CACGU-------GUUCUUCUCCUCCAUC
ata-miR164c-3p	TRITD1Av1G040850.3	83	1-5,99-95;6-17,87-76;19-21,74-72	GAUCGAGGGGAAGAGCUUCUACGACGUG&CACGU-------GUUCUUCUCCUCCAUC
ata-miR164c-3p	TRITD1Av1G040850.4	83	1-5,99-95;6-17,87-76;19-21,74-72	GAUCGAGGGGAAGAGCUUCUACGACGUG&CACGU-------GUUCUUCUCCUCCAUC
ata-miR164c-3p	TRITD1Av1G040850.5	83	1-5,99-95;6-17,87-76;19-21,74-72	GAUCGAGGGGAAGAGCUUCUACGACGUG&CACGU-------GUUCUUCUCCUCCAUC
ata-miR164c-3p	TRITD1Av1G047740.2	2026	4-10,2032-2026;11-21,2024-2014	GGUGGAGGAGAUGGAACACAAA&CACGUGUUCU-UCUCCUCCAUC
ata-miR164c-3p	TRITD1Av1G051170.4	256	1-3,265-263;5-13,261-253;14-15,248-247;17-21,245-241	GAUGGUGGCGAUGGAGGGACAGGUG&CACGUGUUCUUCU----CCUCCAUC
ata-miR164c-3p	TRITD1Av1G051170.5	256	1-3,265-263;5-13,261-253;14-15,248-247;17-21,245-241	GAUGGUGGCGAUGGAGGGACAGGUG&CACGUGUUCUUCU----CCUCCAUC
ata-miR164c-3p	TRITD1Av1G051430.8	711	3-7,717-713;9-18,712-703;20-21,702-701	GA-GGAGGAGGAG-ACAUGGA&CACGUGUUCUUCUCCUCCAUC
ata-miR164c-3p	TRITD1Av1G052350.1	245	3-7,251-247;9-18,246-237;20-21,235-234	GACGGAGGAGAAG-GCGCGGC&CACGUGUUCUUCUCCUCCAUC
ata-miR164c-3p	TRITD1Av1G060900.1	78	3-5,87-85;6-8,83-81;9-21,79-67	GGUGGAGGAGGGGCGGCGACGGA&CACGU-GUU-CUUCUCCUCCAUC
ata-miR164c-3p	TRITD1Av1G060900.3	78	3-5,87-85;6-8,83-81;9-21,79-67	GGUGGAGGAGGGGCGGCGACGGA&CACGU-GUU-CUUCUCCUCCAUC
ata-miR164c-3p	TRITD1Av1G065930.2	470	3-5,477-475;7-18,473-462	CGGGGAGGAGGAGGAGAUGGU&CACGUGUUCUUCUCCUCCAUC
ata-miR164c-3p	TRITD1Av1G065930.3	527	3-5,534-532;7-18,530-519	CGGGGAGGAGGAGGAGAUGGU&CACGUGUUCUUCUCCUCCAUC
ata-miR164c-3p	TRITD1Av1G065930.4	527	3-5,534-532;7-18,530-519	CGGGGAGGAGGAGGAGAUGGU&CACGUGUUCUUCUCCUCCAUC
ata-miR164c-3p	TRITD1Av1G072420.1	197	4-9,203-198;11-21,196-186	GAUGGAGGAGAUGGACGCCGA&CACGUGUUCUUCUCCUCCAUC
ata-miR164c-3p	TRITD1Av1G072420.1	69	1-3,78-76;5-10,74-69;12-15,66-63;17-21,61-57	GAUGGCGGAGCUGGAGCAGGUG&CACGUGUUCU-UCUCCUCCAUC
ata-miR164c-3p	TRITD1Av1G086200.1	405	3-3,412-412;5-5,410-410;7-21,408-394	GGUGGAGGAGGAGAGGAGGAC&CACGUGUUCUUCUCCUCCAUC
ata-miR164c-3p	TRITD1Av1G086200.2	405	3-3,412-412;5-5,410-410;7-21,408-394	GGUGGAGGAGGAGAGGAGGAC&CACGUGUUCUUCUCCUCCAUC
ata-miR164c-3p	TRITD1Av1G092530.1	527	1-9,536-528;11-12,526-525;13-18,523-518;20-21,517-516	GA-GGAGGGUGAUGAGCGCGUG&CACGUGUUCUUC-UCCUCCAUC
ata-miR164c-3p	TRITD1Av1G092530.5	1721	1-9,1730-1722;11-12,1720-1719;13-18,1717-1712;20-21,1711-1710	GA-GGAGGGUGAUGAGCGCGUG&CACGUGUUCUUC-UCCUCCAUC
ata-miR164c-3p	TRITD1Av1G092530.6	1190	1-9,1199-1191;11-12,1189-1188;13-18,1186-1181;20-21,1180-1179	GA-GGAGGGUGAUGAGCGCGUG&CACGUGUUCUUC-UCCUCCAUC
ata-miR164c-3p	TRITD1Av1G107030.3	173	3-5,181-179;6-18,177-165;20-21,163-162	GGGGGAGGGGGAGGGCGACGCC&CACGU-GUUCUUCUCCUCCAUC
ata-miR164c-3p	TRITD1Av1G109900.3	395	1-5,405-401;6-8,399-397;10-20,395-385	CAUGGGGGAGAAAGACUACGUG&CACGU-GUUCUUCUCCUCCAUC
ata-miR164c-3p	TRITD1Av1G109900.4	608	1-5,618-614;6-8,612-610;10-20,608-598	CAUGGGGGAGAAAGACUACGUG&CACGU-GUUCUUCUCCUCCAUC
ata-miR164c-3p	TRITD1Av1G126070.1	926	1-3,939-937;5-6,935-934;7-19,929-917	UCUGGAGGAGAAGAAGUACCGGGUG&CACGUG----UUCUUCUCCUCCAUC
ata-miR164c-3p	TRITD1Av1G126070.2	926	1-3,939-937;5-6,935-934;7-19,929-917	UCUGGAGGAGAAGAAGUACCGGGUG&CACGUG----UUCUUCUCCUCCAUC
ata-miR164c-3p	TRITD1Av1G128700.1	992	3-12,999-990;14-18,988-984;20-21,982-981	GAAGGAGGUGGAGAACGCGGC&CACGUGUUCUUCUCCUCCAUC
ata-miR164c-3p	TRITD1Av1G129730.1	186	3-3,193-193;5-15,191-181;16-21,176-171	GGUGGAGUCGGGGGAAGAACAGGAA&CACGUGUUCUUCUCC----UCCAUC
ata-miR164c-3p	TRITD1Av1G129730.2	186	3-3,193-193;5-15,191-181;16-21,176-171	GGUGGAGUCGGGGGAAGAACAGGAA&CACGUGUUCUUCUCC----UCCAUC
ata-miR164c-3p	TRITD1Av1G129730.3	186	3-3,193-193;5-15,191-181;16-21,176-171	GGUGGAGUCGGGGGAAGAACAGGAA&CACGUGUUCUUCUCC----UCCAUC
ata-miR164c-3p	TRITD1Av1G129990.2	770	3-13,777-767;14-15,761-760;17-21,758-754	GAUGGUGGCCACGAGGAGAACACGGA&CACGUGUUCUUCU-----CCUCCAUC
ata-miR164c-3p	TRITD1Av1G129990.4	6173	3-13,6180-6170;14-15,6164-6163;17-21,6161-6157	GAUGGUGGCCACGAGGAGAACACGGA&CACGUGUUCUUCU-----CCUCCAUC
ata-miR164c-3p	TRITD1Av1G134390.1	713	4-8,719-715;10-21,713-702	GAUGGAGGAGGGAGACGCCAC&CACGUGUUCUUCUCCUCCAUC
ata-miR164c-3p	TRITD1Av1G134390.2	1202	4-8,1208-1204;10-21,1202-1191	GAUGGAGGAGGGAGACGCCAC&CACGUGUUCUUCUCCUCCAUC
ata-miR164c-3p	TRITD1Av1G140730.1	554	3-6,561-558;8-19,556-545	GCUGGAGGAGAAGGCCAUGGA&CACGUGUUCUUCUCCUCCAUC
ata-miR164c-3p	TRITD1Av1G140730.2	719	3-6,726-723;8-19,721-710	GCUGGAGGAGAAGGCCAUGGA&CACGUGUUCUUCUCCUCCAUC
ata-miR164c-3p	TRITD1Av1G143600.1	89	1-3,100-98;4-17,95-82	CGGCGAGGAGGAGGACACCGGUG&CAC--GUGUUCUUCUCCUCCAUC
ata-miR164c-3p	TRITD1Av1G143600.2	131	3-16,138-125;17-20,123-120	AGUGGAAGGAGAGGGGCACGGG&CACGUGUUCUUCUCCU-CCAUC
ata-miR164c-3p	TRITD1Av1G143600.3	89	1-3,100-98;4-17,95-82	CGGCGAGGAGGAGGACACCGGUG&CAC--GUGUUCUUCUCCUCCAUC
ata-miR164c-3p	TRITD1Av1G143600.4	152	3-16,159-146;17-20,144-141	AGUGGAAGGAGAGGGGCACGGG&CACGUGUUCUUCUCCU-CCAUC
ata-miR164c-3p	TRITD1Av1G143620.1	971	3-7,980-976;9-19,972-962	GCUGGAGGAGAAGCGUGCACGCU&CACGUGU--UCUUCUCCUCCAUC
ata-miR164c-3p	TRITD1Av1G143620.2	854	3-7,863-859;9-19,855-845	GCUGGAGGAGAAGCGUGCACGCU&CACGUGU--UCUUCUCCUCCAUC
ata-miR164c-3p	TRITD1Av1G143620.3	854	3-7,863-859;9-19,855-845	GCUGGAGGAGAAGCGUGCACGCU&CACGUGU--UCUUCUCCUCCAUC
ata-miR164c-3p	TRITD1Av1G143620.4	791	3-7,800-796;9-19,792-782	GCUGGAGGAGAAGCGUGCACGCU&CACGUGU--UCUUCUCCUCCAUC
ata-miR164c-3p	TRITD1Av1G143620.5	854	3-7,863-859;9-19,855-845	GCUGGAGGAGAAGCGUGCACGCU&CACGUGU--UCUUCUCCUCCAUC
ata-miR164c-3p	TRITD1Av1G143620.6	854	3-7,863-859;9-19,855-845	GCUGGAGGAGAAGCGUGCACGCU&CACGUGU--UCUUCUCCUCCAUC
ata-miR164c-3p	TRITD1Av1G145250.2	320	3-5,327-325;7-7,323-323;9-21,321-309	GGUGGAGGAGGAGCGGGCGGG&CACGUGUUCUUCUCCUCCAUC
ata-miR164c-3p	TRITD1Av1G150200.1	544	4-18,550-536;20-21,534-533	GGAGGGGGGGAGGAGCACAGG&CACGUGUUCUUCUCCUCCAUC
ata-miR164c-3p	TRITD1Av1G150200.2	544	4-18,550-536;20-21,534-533	GGAGGGGGGGAGGAGCACAGG&CACGUGUUCUUCUCCUCCAUC
ata-miR164c-3p	TRITD1Av1G150200.3	547	4-18,553-539;20-21,537-536	GGAGGGGGGGAGGAGCACAGG&CACGUGUUCUUCUCCUCCAUC
ata-miR164c-3p	TRITD1Av1G150200.4	103	4-18,109-95;20-21,93-92	GGAGGGGGGGAGGAGCACAGG&CACGUGUUCUUCUCCUCCAUC
ata-miR164c-3p	TRITD1Av1G155290.1	144	4-5,150-149;7-21,147-133	GGUGGAGGAGAGGGAGGCAAG&CACGUGUUCUUCUCCUCCAUC
ata-miR164c-3p	TRITD1Av1G156880.2	617	4-10,623-617;12-21,612-603	GAUGGAGGAGCUCCAGAGCGCCAU&CACGUGUUCU---UCUCCUCCAUC
ata-miR164c-3p	TRITD1Av1G161470.3	257	3-9,267-261;12-21,255-246	GGUGGAGGAGUACAUGGGCGCGCG&CACGUGUUC---UUCUCCUCCAUC
ata-miR164c-3p	TRITD1Av1G161630.16	182	3-9,192-186;12-21,180-171	GGUGGAGGAGUACAUGGGCGCGCG&CACGUGUUC---UUCUCCUCCAUC
ata-miR164c-3p	TRITD1Av1G161630.3	257	3-9,267-261;12-21,255-246	GGUGGAGGAGUACAUGGGCGCGCG&CACGUGUUC---UUCUCCUCCAUC
ata-miR164c-3p	TRITD1Av1G161630.6	422	3-9,432-426;12-21,420-411	GGUGGAGGAGUACAUGGGCGCGCG&CACGUGUUC---UUCUCCUCCAUC
ata-miR164c-3p	TRITD1Av1G161800.1	17	3-17,24-10	GGACGAGGGGGAGGACGCGCC&CACGUGUUCUUCUCCUCCAUC
ata-miR164c-3p	TRITD1Av1G161800.2	17	3-17,24-10	GGACGAGGGGGAGGACGCGCC&CACGUGUUCUUCUCCUCCAUC
ata-miR164c-3p	TRITD1Av1G167240.4	1187	1-18,1196-1179	GUCGGGGGAGGGGAGCGUGUG&CACGUGUUCUUCUCCUCCAUC
ata-miR164c-3p	TRITD1Av1G168140.5	1697	4-18,1703-1689	AAAGGAGGGGGAGAACACAAU&CACGUGUUCUUCUCCUCCAUC
ata-miR164c-3p	TRITD1Av1G168420.1	161	3-5,168-166;7-18,164-153;20-21,151-150	GGAGGAGGAGAAGAAGAUGGA&CACGUGUUCUUCUCCUCCAUC
ata-miR164c-3p	TRITD1Av1G172030.1	201	3-15,208-196;16-18,194-192	CCCGGACGGAGAAGAGCACGAG&CACGUGUUCUUCUCC-UCCAUC
ata-miR164c-3p	TRITD1Av1G176390.11	1553	4-12,1559-1551;13-18,1549-1544;20-21,1542-1541	GGCGGAGGACGAGGAGCACAAG&CACGUGUUCUUC-UCCUCCAUC
ata-miR164c-3p	TRITD1Av1G176390.2	1434	4-12,1440-1432;13-18,1430-1425;20-21,1423-1422	GGCGGAGGACGAGGAGCACAAG&CACGUGUUCUUC-UCCUCCAUC
ata-miR164c-3p	TRITD1Av1G176390.4	1059	4-12,1065-1057;13-18,1055-1050;20-21,1048-1047	GGCGGAGGACGAGGAGCACAAG&CACGUGUUCUUC-UCCUCCAUC
ata-miR164c-3p	TRITD1Av1G176390.6	1467	4-12,1473-1465;13-18,1463-1458;20-21,1456-1455	GGCGGAGGACGAGGAGCACAAG&CACGUGUUCUUC-UCCUCCAUC
ata-miR164c-3p	TRITD1Av1G176390.9	1551	4-12,1557-1549;13-18,1547-1542;20-21,1540-1539	GGCGGAGGACGAGGAGCACAAG&CACGUGUUCUUC-UCCUCCAUC
ata-miR164c-3p	TRITD1Av1G180520.1	86	3-10,93-86;12-19,84-77	GCUGGAGGGGCAGGGCGCGAA&CACGUGUUCUUCUCCUCCAUC
ata-miR164c-3p	TRITD1Av1G180520.2	86	3-10,93-86;12-19,84-77	GCUGGAGGGGCAGGGCGCGAA&CACGUGUUCUUCUCCUCCAUC
ata-miR164c-3p	TRITD1Av1G181850.1	242	1-4,255-252;5-6,247-246;8-18,244-234;20-21,232-231	GGCGGAGGAGAGGACCAAGGUCGUG&CACG----UGUUCUUCUCCUCCAUC
ata-miR164c-3p	TRITD1Av1G181850.2	236	1-4,249-246;5-6,241-240;8-18,238-228;20-21,226-225	GGCGGAGGAGAGGACCAAGGUCGUG&CACG----UGUUCUUCUCCUCCAUC
ata-miR164c-3p	TRITD1Av1G191580.1	275	3-5,282-280;7-18,278-267;20-21,266-265	GA-GGAGGAGGAGGAGGCGGA&CACGUGUUCUUCUCCUCCAUC
ata-miR164c-3p	TRITD1Av1G192080.1	212	3-4,218-217;6-18,216-204;20-21,202-201	GGAGGAGGAGGAGGGC-CGAC&CACGUGUUCUUCUCCUCCAUC
ata-miR164c-3p	TRITD1Av1G192260.1	515	5-5,520-520;7-21,518-504	GGUGGAGGAGGGGGAGGACCA&CACGUGUUCUUCUCCUCCAUC
ata-miR164c-3p	TRITD1Av1G196890.1	89	1-5,99-95;6-18,93-81;20-21,79-78	GGAGGAGGAGGAGGGCGGCGUG&CACGU-GUUCUUCUCCUCCAUC
ata-miR164c-3p	TRITD1Av1G198300.1	212	3-12,219-210;14-18,208-204;20-21,202-201	GGAGGAGGCGGAGGACGCGGA&CACGUGUUCUUCUCCUCCAUC
ata-miR164c-3p	TRITD1Av1G200080.1	426	1-5,435-431;7-10,429-426;11-18,421-414	AACGGAGGAGAUCCUGGAAGGCGUG&CACGUGUUCU----UCUCCUCCAUC
ata-miR164c-3p	TRITD1Av1G200080.3	426	1-5,435-431;7-10,429-426;11-18,421-414	AACGGAGGAGAUCCUGGAAGGCGUG&CACGUGUUCU----UCUCCUCCAUC
ata-miR164c-3p	TRITD1Av1G200210.2	710	1-4,720-717;5-6,715-714;8-10,712-710;11-21,706-696	GGUGGAGGAGAUGAAGAUCGCCGUG&CACG-UGUUCU---UCUCCUCCAUC
ata-miR164c-3p	TRITD1Av1G202780.5	755	4-7,766-763;8-20,757-745	AAUGGAGGAGAAGAGGAAAGCACUUG&CACGUGU-----UCUUCUCCUCCAUC
ata-miR164c-3p	TRITD1Av1G202780.6	737	4-7,748-745;8-20,739-727	AAUGGAGGAGAAGAGGAAAGCACUUG&CACGUGU-----UCUUCUCCUCCAUC
ata-miR164c-3p	TRITD1Av1G202780.7	755	4-7,766-763;8-20,757-745	AAUGGAGGAGAAGAGGAAAGCACUUG&CACGUGU-----UCUUCUCCUCCAUC
ata-miR164c-3p	TRITD1Av1G202780.8	755	4-7,766-763;8-20,757-745	AAUGGAGGAGAAGAGGAAAGCACUUG&CACGUGU-----UCUUCUCCUCCAUC
ata-miR164c-3p	TRITD1Av1G204980.1	893	1-1,908-908;3-9,906-900;10-21,893-882	GGUGGAGGAGGGCGGCGUGGACGCGCG&CACGUGUUC------UUCUCCUCCAUC
ata-miR164c-3p	TRITD1Av1G205750.3	236	1-4,249-246;6-18,240-228	GCAGGAGGAGGAGGACCACAUCGUG&CACG----UGUUCUUCUCCUCCAUC
ata-miR164c-3p	TRITD1Av1G209470.1	549	1-3,561-559;6-18,553-541;20-21,539-538	GACGGAGGAGGAGAACUUUGGGUG&CAC---GUGUUCUUCUCCUCCAUC
ata-miR164c-3p	TRITD1Av1G211240.1	182	1-3,191-189;5-7,187-185;9-15,183-177;17-21,175-171	GGUGGUGGGGAGGCGCGGGUG&CACGUGUUCUUCUCCUCCAUC
ata-miR164c-3p	TRITD1Av1G212060.3	423	3-6,430-427;8-18,425-415	AUGGGGGGAGGAGGCCACGGC&CACGUGUUCUUCUCCUCCAUC
ata-miR164c-3p	TRITD1Av1G215620.3	1055	1-3,1070-1068;4-5,1063-1062;7-8,1060-1059;9-21,1056-1044	GAUGGAGGAGAAGCGGAGGCUGAAGUG&CAC----GUGUU--CUUCUCCUCCAUC
ata-miR164c-3p	TRITD1Av1G224090.2	26	3-3,33-33;5-15,31-21;17-20,19-16	CGUGGUGGGGAAGAGCAGGGG&CACGUGUUCUUCUCCUCCAUC
ata-miR164c-3p	TRITD1Av1G224090.3	26	3-3,33-33;5-15,31-21;17-20,19-16	CGUGGUGGGGAAGAGCAGGGG&CACGUGUUCUUCUCCUCCAUC
ata-miR164c-3p	TRITD1Av1G224910.1	185	3-7,195-191;8-21,187-174	GGUGGAGGAGGGGGCCGGCAUGGA&CACGUGU---UCUUCUCCUCCAUC
ata-miR164c-3p	TRITD1Av1G224910.3	185	3-7,195-191;8-21,187-174	GGUGGAGGAGGGGGCCGGCAUGGA&CACGUGU---UCUUCUCCUCCAUC
ata-miR164c-3p	TRITD1Av1G228250.1	857	4-5,863-862;7-18,860-849;20-21,847-846	GGAGGAGGAGAAGAAGGCAGA&CACGUGUUCUUCUCCUCCAUC
ata-miR164c-3p	TRITD1Av1G228250.11	1409	4-5,1415-1414;7-18,1412-1401;20-21,1399-1398	GGAGGAGGAGAAGAAGGCAGA&CACGUGUUCUUCUCCUCCAUC
ata-miR164c-3p	TRITD1Av1G228250.2	857	4-5,863-862;7-18,860-849;20-21,847-846	GGAGGAGGAGAAGAAGGCAGA&CACGUGUUCUUCUCCUCCAUC
ata-miR164c-3p	TRITD1Av1G228250.3	1409	4-5,1415-1414;7-18,1412-1401;20-21,1399-1398	GGAGGAGGAGAAGAAGGCAGA&CACGUGUUCUUCUCCUCCAUC
ata-miR164c-3p	TRITD1Av1G228250.4	980	4-5,986-985;7-18,983-972;20-21,970-969	GGAGGAGGAGAAGAAGGCAGA&CACGUGUUCUUCUCCUCCAUC
ata-miR164c-3p	TRITD1Av1G228250.5	1262	4-5,1268-1267;7-18,1265-1254;20-21,1252-1251	GGAGGAGGAGAAGAAGGCAGA&CACGUGUUCUUCUCCUCCAUC
ata-miR164c-3p	TRITD1Av1G228250.6	953	4-5,959-958;7-18,956-945;20-21,943-942	GGAGGAGGAGAAGAAGGCAGA&CACGUGUUCUUCUCCUCCAUC
ata-miR164c-3p	TRITD1Av1G228250.7	92	4-5,98-97;7-18,95-84;20-21,82-81	GGAGGAGGAGAAGAAGGCAGA&CACGUGUUCUUCUCCUCCAUC
ata-miR164c-3p	TRITD1Av1G228250.8	1409	4-5,1415-1414;7-18,1412-1401;20-21,1399-1398	GGAGGAGGAGAAGAAGGCAGA&CACGUGUUCUUCUCCUCCAUC
ata-miR164c-3p	TRITD1Av1G228250.9	1139	4-5,1145-1144;7-18,1142-1131;20-21,1129-1128	GGAGGAGGAGAAGAAGGCAGA&CACGUGUUCUUCUCCUCCAUC
ata-miR164c-3p	TRITD1Av1G231530.10	2581	1-5,2590-2586;7-14,2584-2577;15-15,2574-2574;17-21,2572-2568	GAUGGUGAUGAGGAGAAGGCGUG&CACGUGUUCUUCUC--CUCCAUC
ata-miR164c-3p	TRITD1Av1G231530.11	2521	1-5,2530-2526;7-14,2524-2517;15-15,2514-2514;17-21,2512-2508	GAUGGUGAUGAGGAGAAGGCGUG&CACGUGUUCUUCUC--CUCCAUC
ata-miR164c-3p	TRITD1Av1G231530.7	2812	1-5,2821-2817;7-14,2815-2808;15-15,2805-2805;17-21,2803-2799	GAUGGUGAUGAGGAGAAGGCGUG&CACGUGUUCUUCUC--CUCCAUC
ata-miR164c-3p	TRITD1Bv1G000940.2	233	3-5,240-238;7-12,236-231;14-20,229-223	CGUGGAGGCGAGGAAGGCGAG&CACGUGUUCUUCUCCUCCAUC
ata-miR164c-3p	TRITD1Bv1G006210.2	113	4-10,119-113;11-21,103-93	GGUGGAGGAGGCCAAGAAGGGGAACACCGA&CACGUGUUCU---------UCUCCUCCAUC
ata-miR164c-3p	TRITD1Bv1G008680.1	35	1-3,45-43;5-5,41-41;7-18,38-27;20-21,25-24	GGAGGAGGAGGAGGAGGAGGUG&CACGU-GUUCUUCUCCUCCAUC
ata-miR164c-3p	TRITD1Bv1G008700.3	35	1-3,45-43;5-5,41-41;7-18,38-27;20-21,25-24	GGAGGAGGAGGAGGAGGAGGUG&CACGU-GUUCUUCUCCUCCAUC
ata-miR164c-3p	TRITD1Bv1G008700.3	107	1-3,113-111;7-21,110-96	GGUGGAGGAGAAGGA---GUG&CACGUGUUCUUCUCCUCCAUC
ata-miR164c-3p	TRITD1Bv1G012930.1	306	1-2,316-315;3-5,313-311;7-18,309-298	CAGGGAGGGGAAGGAGACGAUG&CA-CGUGUUCUUCUCCUCCAUC
ata-miR164c-3p	TRITD1Bv1G022410.1	149	3-6,156-153;8-18,151-141	CUCGGGGGAGAAGAUCACGAU&CACGUGUUCUUCUCCUCCAUC
ata-miR164c-3p	TRITD1Bv1G038020.1	617	3-5,624-622;7-18,620-609	CAAGGAGGAGGAGGAGGCGGC&CACGUGUUCUUCUCCUCCAUC
ata-miR164c-3p	TRITD1Bv1G038020.2	620	3-5,627-625;7-18,623-612	CAAGGAGGAGGAGGAGGCGGC&CACGUGUUCUUCUCCUCCAUC
ata-miR164c-3p	TRITD1Bv1G038020.3	617	3-5,624-622;7-18,620-609	CAAGGAGGAGGAGGAGGCGGC&CACGUGUUCUUCUCCUCCAUC
ata-miR164c-3p	TRITD1Bv1G038020.4	206	3-5,213-211;7-18,209-198	CAAGGAGGAGGAGGAGGCGGC&CACGUGUUCUUCUCCUCCAUC
ata-miR164c-3p	TRITD1Bv1G050350.11	215	3-5,223-221;6-12,219-213;14-21,211-204	GGUGGAGGCGGAGGACGGCGGG&CACGU-GUUCUUCUCCUCCAUC
ata-miR164c-3p	TRITD1Bv1G053460.1	22	3-10,29-22;12-18,20-14	CGCGGAGGAGCGGGGCGCGGC&CACGUGUUCUUCUCCUCCAUC
ata-miR164c-3p	TRITD1Bv1G053460.2	83	1-5,99-95;6-17,87-76;19-21,74-72	GAUCGAGGGGAAGAGCUUCUACGACGUG&CACGU-------GUUCUUCUCCUCCAUC
ata-miR164c-3p	TRITD1Bv1G053460.4	22	3-10,29-22;12-18,20-14	CGCGGAGGAGCGGGGCGCGGC&CACGUGUUCUUCUCCUCCAUC
ata-miR164c-3p	TRITD1Bv1G053460.4	83	1-5,99-95;6-17,87-76;19-21,74-72	GAUCGAGGGGAAGAGCUUCUACGACGUG&CACGU-------GUUCUUCUCCUCCAUC
ata-miR164c-3p	TRITD1Bv1G055330.1	1484	1-2,1493-1492;4-12,1490-1482;14-19,1480-1475	GCUGGAGGUGAAGAACGCCUG&CACGUGUUCUUCUCCUCCAUC
ata-miR164c-3p	TRITD1Bv1G055330.4	1535	1-2,1544-1543;4-12,1541-1533;14-19,1531-1526	GCUGGAGGUGAAGAACGCCUG&CACGUGUUCUUCUCCUCCAUC
ata-miR164c-3p	TRITD1Bv1G055330.5	1274	1-2,1283-1282;4-12,1280-1272;14-19,1270-1265	GCUGGAGGUGAAGAACGCCUG&CACGUGUUCUUCUCCUCCAUC
ata-miR164c-3p	TRITD1Bv1G059930.5	256	1-3,265-263;5-13,261-253;14-15,248-247;17-21,245-241	GAUGGUGGCGAUGGAGGGACAGGUG&CACGUGUUCUUCU----CCUCCAUC
ata-miR164c-3p	TRITD1Bv1G060350.9	45	3-7,51-47;9-18,46-37;20-21,36-35	GA-GGAGGAGGAG-ACAUGGA&CACGUGUUCUUCUCCUCCAUC
ata-miR164c-3p	TRITD1Bv1G060890.1	239	3-7,245-241;9-18,240-231;20-21,229-228	GACGGAGGAGAAG-GCGCGGC&CACGUGUUCUUCUCCUCCAUC
ata-miR164c-3p	TRITD1Bv1G063310.1	875	1-5,886-882;6-14,879-871;16-21,869-864	GAUGGAUGAGAAGGAUGUACGUG&CACGU--GUUCUUCUCCUCCAUC
ata-miR164c-3p	TRITD1Bv1G065080.2	470	3-7,477-473;9-21,471-459	GGUGGGGGAGAAGCACGCGGC&CACGUGUUCUUCUCCUCCAUC
ata-miR164c-3p	TRITD1Bv1G066440.1	449	1-8,462-455;9-9,451-451;10-19,449-440	CCUGGAGGAGGGCGCGCGGCACGUG&CACGUGUU---C-UUCUCCUCCAUC
ata-miR164c-3p	TRITD1Bv1G067140.1	752	4-9,758-753;11-19,751-743;21-21,741-741	GUUGGAGGAGACGGACGCAUC&CACGUGUUCUUCUCCUCCAUC
ata-miR164c-3p	TRITD1Bv1G068400.1	35	1-7,46-40;8-14,37-31;16-20,29-25	CGUGGACGAGAAGGCGGCGCGUG&CACGUGU--UCUUCUCCUCCAUC
ata-miR164c-3p	TRITD1Bv1G068400.4	35	1-7,46-40;8-14,37-31;16-20,29-25	CGUGGACGAGAAGGCGGCGCGUG&CACGUGU--UCUUCUCCUCCAUC
ata-miR164c-3p	TRITD1Bv1G068400.5	35	1-7,46-40;8-14,37-31;16-20,29-25	CGUGGACGAGAAGGCGGCGCGUG&CACGUGU--UCUUCUCCUCCAUC
ata-miR164c-3p	TRITD1Bv1G086430.5	557	3-5,564-562;7-18,560-549	CGGGGAGGAGGAGGAGAUGGU&CACGUGUUCUUCUCCUCCAUC
ata-miR164c-3p	TRITD1Bv1G086430.6	470	3-5,477-475;7-18,473-462	CGGGGAGGAGGAGGAGAUGGU&CACGUGUUCUUCUCCUCCAUC
ata-miR164c-3p	TRITD1Bv1G097260.3	1721	1-9,1730-1722;11-12,1720-1719;13-18,1717-1712	CAAGGAGGGUGAUGAGCGCGUG&CACGUGUUCUUC-UCCUCCAUC
ata-miR164c-3p	TRITD1Bv1G097260.6	1685	1-9,1694-1686;11-12,1684-1683;13-18,1681-1676	CAAGGAGGGUGAUGAGCGCGUG&CACGUGUUCUUC-UCCUCCAUC
ata-miR164c-3p	TRITD1Bv1G108650.1	776	1-5,786-782;6-8,780-778;10-20,776-766	CAUGGGGGAGAAAGACUACGUG&CACGU-GUUCUUCUCCUCCAUC
ata-miR164c-3p	TRITD1Bv1G124900.1	192	3-3,199-199;5-15,197-187;16-21,182-177	GGUGGAGUCGGGGGAAGAACAGGAA&CACGUGUUCUUCUCC----UCCAUC
ata-miR164c-3p	TRITD1Bv1G124900.2	192	3-3,199-199;5-15,197-187;16-21,182-177	GGUGGAGUCGGGGGAAGAACAGGAA&CACGUGUUCUUCUCC----UCCAUC
ata-miR164c-3p	TRITD1Bv1G125830.1	284	3-7,291-287;9-11,285-283;13-21,281-273	GGUGGAGGACAAGUACGCGGU&CACGUGUUCUUCUCCUCCAUC
ata-miR164c-3p	TRITD1Bv1G125830.2	284	3-7,291-287;9-11,285-283;13-21,281-273	GGUGGAGGACAAGUACGCGGU&CACGUGUUCUUCUCCUCCAUC
ata-miR164c-3p	TRITD1Bv1G128260.2	1202	4-8,1208-1204;10-21,1202-1191	GAUGGAGGAGGGAGACGCCAC&CACGUGUUCUUCUCCUCCAUC
ata-miR164c-3p	TRITD1Bv1G134300.1	554	3-6,561-558;8-19,556-545	GCUGGAGGAGAAGGCCAUGGA&CACGUGUUCUUCUCCUCCAUC
ata-miR164c-3p	TRITD1Bv1G134300.2	713	3-6,720-717;8-19,715-704	GCUGGAGGAGAAGGCCAUGGA&CACGUGUUCUUCUCCUCCAUC
ata-miR164c-3p	TRITD1Bv1G134350.1	77	3-8,84-79;10-18,77-69;20-21,68-67	GA-GGAGGAGGAUGACGCGGA&CACGUGUUCUUCUCCUCCAUC
ata-miR164c-3p	TRITD1Bv1G134350.10	77	3-8,84-79;10-18,77-69;20-21,68-67	GA-GGAGGAGGAUGACGCGGA&CACGUGUUCUUCUCCUCCAUC
ata-miR164c-3p	TRITD1Bv1G134350.3	77	3-8,84-79;10-18,77-69;20-21,68-67	GA-GGAGGAGGAUGACGCGGA&CACGUGUUCUUCUCCUCCAUC
ata-miR164c-3p	TRITD1Bv1G134350.4	77	3-8,84-79;10-18,77-69;20-21,68-67	GA-GGAGGAGGAUGACGCGGA&CACGUGUUCUUCUCCUCCAUC
ata-miR164c-3p	TRITD1Bv1G134350.7	77	3-8,84-79;10-18,77-69;20-21,68-67	GA-GGAGGAGGAUGACGCGGA&CACGUGUUCUUCUCCUCCAUC
ata-miR164c-3p	TRITD1Bv1G135820.1	59	3-16,66-53;17-20,51-48	AGUGGAAGGAGAGGGGCACGGG&CACGUGUUCUUCUCCU-CCAUC
ata-miR164c-3p	TRITD1Bv1G135820.2	230	3-16,237-224;17-20,222-219	AGUGGAAGGAGAGGGGCACGGG&CACGUGUUCUUCUCCU-CCAUC
ata-miR164c-3p	TRITD1Bv1G135820.3	230	3-16,237-224;17-20,222-219	AGUGGAAGGAGAGGGGCACGGG&CACGUGUUCUUCUCCU-CCAUC
ata-miR164c-3p	TRITD1Bv1G135820.3	89	1-3,100-98;4-17,95-82	CGGCGAGGAGGAGGACACCGGUG&CAC--GUGUUCUUCUCCUCCAUC
ata-miR164c-3p	TRITD1Bv1G135820.4	131	3-16,138-125;17-20,123-120	AGUGGAAGGAGAGGGGCACGGG&CACGUGUUCUUCUCCU-CCAUC
ata-miR164c-3p	TRITD1Bv1G135830.1	23	2-5,32-29;6-16,27-17;17-21,13-9	GAUGGGGCAGGAGGGGGACGACGUC&CACGU-GUUCUUCUCCU---CCAUC
ata-miR164c-3p	TRITD1Bv1G135830.2	23	2-5,32-29;6-16,27-17;17-21,13-9	GAUGGGGCAGGAGGGGGACGACGUC&CACGU-GUUCUUCUCCU---CCAUC
ata-miR164c-3p	TRITD1Bv1G135830.3	23	2-5,32-29;6-16,27-17;17-21,13-9	GAUGGGGCAGGAGGGGGACGACGUC&CACGU-GUUCUUCUCCU---CCAUC
ata-miR164c-3p	TRITD1Bv1G135840.1	854	3-7,863-859;9-19,855-845	GCUGGAGGAGAAGCGUGCACGCU&CACGUGU--UCUUCUCCUCCAUC
ata-miR164c-3p	TRITD1Bv1G135840.2	854	3-7,863-859;9-19,855-845	GCUGGAGGAGAAGCGUGCACGCU&CACGUGU--UCUUCUCCUCCAUC
ata-miR164c-3p	TRITD1Bv1G135840.3	854	3-7,863-859;9-19,855-845	GCUGGAGGAGAAGCGUGCACGCU&CACGUGU--UCUUCUCCUCCAUC
ata-miR164c-3p	TRITD1Bv1G135840.4	647	3-7,656-652;9-19,648-638	GCUGGAGGAGAAGCGUGCACGCU&CACGUGU--UCUUCUCCUCCAUC
ata-miR164c-3p	TRITD1Bv1G135840.5	791	3-7,800-796;9-19,792-782	GCUGGAGGAGAAGCGUGCACGCU&CACGUGU--UCUUCUCCUCCAUC
ata-miR164c-3p	TRITD1Bv1G135840.6	854	3-7,863-859;9-19,855-845	GCUGGAGGAGAAGCGUGCACGCU&CACGUGU--UCUUCUCCUCCAUC
ata-miR164c-3p	TRITD1Bv1G141020.1	646	4-18,652-638;20-21,636-635	GGAGGGGGGGAGGAGCACAGG&CACGUGUUCUUCUCCUCCAUC
ata-miR164c-3p	TRITD1Bv1G141020.2	547	4-18,553-539;20-21,537-536	GGAGGGGGGGAGGAGCACAGG&CACGUGUUCUUCUCCUCCAUC
ata-miR164c-3p	TRITD1Bv1G141020.3	544	4-18,550-536;20-21,534-533	GGAGGGGGGGAGGAGCACAGG&CACGUGUUCUUCUCCUCCAUC
ata-miR164c-3p	TRITD1Bv1G141020.4	544	4-18,550-536;20-21,534-533	GGAGGGGGGGAGGAGCACAGG&CACGUGUUCUUCUCCUCCAUC
ata-miR164c-3p	TRITD1Bv1G141020.5	544	4-18,550-536;20-21,534-533	GGAGGGGGGGAGGAGCACAGG&CACGUGUUCUUCUCCUCCAUC
ata-miR164c-3p	TRITD1Bv1G142860.1	200	3-3,207-207;5-18,205-192;20-21,191-190	GA-GGAGGAGGAGGACGAGGC&CACGUGUUCUUCUCCUCCAUC
ata-miR164c-3p	TRITD1Bv1G147950.11	182	3-9,192-186;12-21,180-171	GGUGGAGGAGUACAUGGGCGCGCG&CACGUGUUC---UUCUCCUCCAUC
ata-miR164c-3p	TRITD1Bv1G147950.12	182	3-9,192-186;12-21,180-171	GGUGGAGGAGUACAUGGGCGCGCG&CACGUGUUC---UUCUCCUCCAUC
ata-miR164c-3p	TRITD1Bv1G147950.13	182	3-9,192-186;12-21,180-171	GGUGGAGGAGUACAUGGGCGCGCG&CACGUGUUC---UUCUCCUCCAUC
ata-miR164c-3p	TRITD1Bv1G147950.8	257	3-9,267-261;12-21,255-246	GGUGGAGGAGUACAUGGGCGCGCG&CACGUGUUC---UUCUCCUCCAUC
ata-miR164c-3p	TRITD1Bv1G147950.9	257	3-9,267-261;12-21,255-246	GGUGGAGGAGUACAUGGGCGCGCG&CACGUGUUC---UUCUCCUCCAUC
ata-miR164c-3p	TRITD1Bv1G150890.1	104	1-5,114-110;6-12,108-102;14-18,100-96	CGCGGAGGCGGAGGACGACGUG&CACGU-GUUCUUCUCCUCCAUC
ata-miR164c-3p	TRITD1Bv1G154620.1	113	1-3,123-121;7-18,116-105;20-21,103-102	GAAGGAGGAGAAGAAGUCGGUG&CAC-GUGUUCUUCUCCUCCAUC
ata-miR164c-3p	TRITD1Bv1G154620.5	113	1-3,123-121;7-18,116-105;20-21,103-102	GAAGGAGGAGAAGAAGUCGGUG&CAC-GUGUUCUUCUCCUCCAUC
ata-miR164c-3p	TRITD1Bv1G154620.6	113	1-3,123-121;7-18,116-105;20-21,103-102	GAAGGAGGAGAAGAAGUCGGUG&CAC-GUGUUCUUCUCCUCCAUC
ata-miR164c-3p	TRITD1Bv1G154620.9	113	1-3,123-121;7-18,116-105;20-21,103-102	GAAGGAGGAGAAGAAGUCGGUG&CAC-GUGUUCUUCUCCUCCAUC
ata-miR164c-3p	TRITD1Bv1G162470.1	1605	4-12,1611-1603;13-18,1601-1596;20-21,1594-1593	GGCGGAGGACGAGGAGCACAAG&CACGUGUUCUUC-UCCUCCAUC
ata-miR164c-3p	TRITD1Bv1G162470.12	1551	4-12,1557-1549;13-18,1547-1542;20-21,1540-1539	GGCGGAGGACGAGGAGCACAAG&CACGUGUUCUUC-UCCUCCAUC
ata-miR164c-3p	TRITD1Bv1G162470.13	1542	4-12,1548-1540;13-18,1538-1533;20-21,1531-1530	GGCGGAGGACGAGGAGCACAAG&CACGUGUUCUUC-UCCUCCAUC
ata-miR164c-3p	TRITD1Bv1G162470.14	1553	4-12,1559-1551;13-18,1549-1544;20-21,1542-1541	GGCGGAGGACGAGGAGCACAAG&CACGUGUUCUUC-UCCUCCAUC
ata-miR164c-3p	TRITD1Bv1G162470.2	1605	4-12,1611-1603;13-18,1601-1596;20-21,1594-1593	GGCGGAGGACGAGGAGCACAAG&CACGUGUUCUUC-UCCUCCAUC
ata-miR164c-3p	TRITD1Bv1G162470.3	1434	4-12,1440-1432;13-18,1430-1425;20-21,1423-1422	GGCGGAGGACGAGGAGCACAAG&CACGUGUUCUUC-UCCUCCAUC
ata-miR164c-3p	TRITD1Bv1G162470.5	1551	4-12,1557-1549;13-18,1547-1542;20-21,1540-1539	GGCGGAGGACGAGGAGCACAAG&CACGUGUUCUUC-UCCUCCAUC
ata-miR164c-3p	TRITD1Bv1G162470.6	1491	4-12,1497-1489;13-18,1487-1482;20-21,1480-1479	GGCGGAGGACGAGGAGCACAAG&CACGUGUUCUUC-UCCUCCAUC
ata-miR164c-3p	TRITD1Bv1G162470.8	1407	4-12,1413-1405;13-18,1403-1398;20-21,1396-1395	GGCGGAGGACGAGGAGCACAAG&CACGUGUUCUUC-UCCUCCAUC
ata-miR164c-3p	TRITD1Bv1G162470.9	1515	4-12,1521-1513;13-18,1511-1506;20-21,1504-1503	GGCGGAGGACGAGGAGCACAAG&CACGUGUUCUUC-UCCUCCAUC
ata-miR164c-3p	TRITD1Bv1G170510.1	1808	3-12,1815-1806;13-18,1802-1797	GGGGGAGGACGUGAGGAACACGAG&CACGUGUUCUUC---UCCUCCAUC
ata-miR164c-3p	TRITD1Bv1G182650.1	2246	1-5,2259-2255;6-8,2251-2249;9-19,2247-2237	CCUGGAGGAGAAGAAGCUCGGCGUG&CACGU---GUU-CUUCUCCUCCAUC
ata-miR164c-3p	TRITD1Bv1G182650.2	1196	1-5,1209-1205;6-8,1201-1199;9-19,1197-1187	CCUGGAGGAGAAGAAGCUCGGCGUG&CACGU---GUU-CUUCUCCUCCAUC
ata-miR164c-3p	TRITD1Bv1G191110.1	1223	1-4,1233-1230;5-6,1228-1227;8-10,1225-1223;11-21,1219-1209	GGUGGAGGAGAUGAAGAUCGCCGUG&CACG-UGUUCU---UCUCCUCCAUC
ata-miR164c-3p	TRITD1Bv1G191110.2	710	1-4,720-717;5-6,715-714;8-10,712-710;11-21,706-696	GGUGGAGGAGAUGAAGAUCGCCGUG&CACG-UGUUCU---UCUCCUCCAUC
ata-miR164c-3p	TRITD1Bv1G191110.3	1187	1-4,1197-1194;5-6,1192-1191;8-10,1189-1187;11-21,1183-1173	GGUGGAGGAGAUGAAGAUCGCCGUG&CACG-UGUUCU---UCUCCUCCAUC
ata-miR164c-3p	TRITD1Bv1G191110.4	1121	1-4,1131-1128;5-6,1126-1125;8-10,1123-1121;11-21,1117-1107	GGUGGAGGAGAUGAAGAUCGCCGUG&CACG-UGUUCU---UCUCCUCCAUC
ata-miR164c-3p	TRITD1Bv1G191110.5	800	1-4,810-807;5-6,805-804;8-10,802-800;11-21,796-786	GGUGGAGGAGAUGAAGAUCGCCGUG&CACG-UGUUCU---UCUCCUCCAUC
ata-miR164c-3p	TRITD1Bv1G193410.1	623	4-7,634-631;8-20,625-613	AAUGGAGGAGAAGAGGAAAGCACUUG&CACGUGU-----UCUUCUCCUCCAUC
ata-miR164c-3p	TRITD1Bv1G193410.2	755	4-7,766-763;8-20,757-745	AAUGGAGGAGAAGAGGAAAGCACUUG&CACGUGU-----UCUUCUCCUCCAUC
ata-miR164c-3p	TRITD1Bv1G193410.3	755	4-7,766-763;8-20,757-745	AAUGGAGGAGAAGAGGAAAGCACUUG&CACGUGU-----UCUUCUCCUCCAUC
ata-miR164c-3p	TRITD1Bv1G193410.4	755	4-7,766-763;8-20,757-745	AAUGGAGGAGAAGAGGAAAGCACUUG&CACGUGU-----UCUUCUCCUCCAUC
ata-miR164c-3p	TRITD1Bv1G194140.3	167	3-12,174-165;13-18,161-156;20-21,154-153	GGAGGAGGAUGAGGAGGACGCGGG&CACGUGUUCUUC---UCCUCCAUC
ata-miR164c-3p	TRITD1Bv1G207530.1	119	4-9,125-120;11-21,118-108	GGUGGAGGGGGUGAACACCAA&CACGUGUUCUUCUCCUCCAUC
ata-miR164c-3p	TRITD1Bv1G213140.1	182	1-3,191-189;5-7,187-185;9-15,183-177;17-21,175-171	GGUGGUGGGGAGGCGCGGGUG&CACGUGUUCUUCUCCUCCAUC
ata-miR164c-3p	TRITD1Bv1G214260.1	833	1-5,843-839;6-6,837-837;8-18,835-825;20-21,824-823	GA-GGAGGAGGAGGCCAACGUG&CACGU-GUUCUUCUCCUCCAUC
ata-miR164c-3p	TRITD1Bv1G221900.2	26	3-3,33-33;5-15,31-21;17-20,19-16	CGUGGUGGGGAAGAGCAGGGG&CACGUGUUCUUCUCCUCCAUC
ata-miR164c-3p	TRITD1Bv1G221900.3	26	3-3,33-33;5-15,31-21;17-20,19-16	CGUGGUGGGGAAGAGCAGGGG&CACGUGUUCUUCUCCUCCAUC
ata-miR164c-3p	TRITD1Bv1G222660.1	470	3-7,480-476;8-21,472-459	GGUGGAGGAGGGGGCCGGCAUGGA&CACGUGU---UCUUCUCCUCCAUC
ata-miR164c-3p	TRITD1Bv1G222660.4	470	3-7,480-476;8-21,472-459	GGUGGAGGAGGGGGCCGGCAUGGA&CACGUGU---UCUUCUCCUCCAUC
ata-miR164c-3p	TRITD1Bv1G226210.1	1433	4-5,1439-1438;7-18,1436-1425;20-21,1423-1422	GGAGGAGGAGAAGAAGGCAGA&CACGUGUUCUUCUCCUCCAUC
ata-miR164c-3p	TRITD1Bv1G226210.10	1433	4-5,1439-1438;7-18,1436-1425;20-21,1423-1422	GGAGGAGGAGAAGAAGGCAGA&CACGUGUUCUUCUCCUCCAUC
ata-miR164c-3p	TRITD1Bv1G226210.11	1148	4-5,1154-1153;7-18,1151-1140;20-21,1138-1137	GGAGGAGGAGAAGAAGGCAGA&CACGUGUUCUUCUCCUCCAUC
ata-miR164c-3p	TRITD1Bv1G226210.12	1433	4-5,1439-1438;7-18,1436-1425;20-21,1423-1422	GGAGGAGGAGAAGAAGGCAGA&CACGUGUUCUUCUCCUCCAUC
ata-miR164c-3p	TRITD1Bv1G226210.12	497	4-5,503-502;7-18,500-489;20-21,487-486	GGAGGAGGAGGAGGAGGCUGC&CACGUGUUCUUCUCCUCCAUC
ata-miR164c-3p	TRITD1Bv1G226210.14	143	4-5,149-148;7-18,146-135;20-21,133-132	GGAGGAGGAGAAGAAGGCAGA&CACGUGUUCUUCUCCUCCAUC
ata-miR164c-3p	TRITD1Bv1G226210.15	863	4-5,869-868;7-18,866-855;20-21,853-852	GGAGGAGGAGAAGAAGGCAGA&CACGUGUUCUUCUCCUCCAUC
ata-miR164c-3p	TRITD1Bv1G226210.16	986	4-5,992-991;7-18,989-978;20-21,976-975	GGAGGAGGAGAAGAAGGCAGA&CACGUGUUCUUCUCCUCCAUC
ata-miR164c-3p	TRITD1Bv1G226210.17	143	4-5,149-148;7-18,146-135;20-21,133-132	GGAGGAGGAGAAGAAGGCAGA&CACGUGUUCUUCUCCUCCAUC
ata-miR164c-3p	TRITD1Bv1G226210.18	1148	4-5,1154-1153;7-18,1151-1140;20-21,1138-1137	GGAGGAGGAGAAGAAGGCAGA&CACGUGUUCUUCUCCUCCAUC
ata-miR164c-3p	TRITD1Bv1G226210.19	1433	4-5,1439-1438;7-18,1436-1425;20-21,1423-1422	GGAGGAGGAGAAGAAGGCAGA&CACGUGUUCUUCUCCUCCAUC
ata-miR164c-3p	TRITD1Bv1G226210.2	1433	4-5,1439-1438;7-18,1436-1425;20-21,1423-1422	GGAGGAGGAGAAGAAGGCAGA&CACGUGUUCUUCUCCUCCAUC
ata-miR164c-3p	TRITD1Bv1G226210.3	923	4-5,929-928;7-18,926-915;20-21,913-912	GGAGGAGGAGAAGAAGGCAGA&CACGUGUUCUUCUCCUCCAUC
ata-miR164c-3p	TRITD1Bv1G226210.4	1433	4-5,1439-1438;7-18,1436-1425;20-21,1423-1422	GGAGGAGGAGAAGAAGGCAGA&CACGUGUUCUUCUCCUCCAUC
ata-miR164c-3p	TRITD1Bv1G226210.5	959	4-5,965-964;7-18,962-951;20-21,949-948	GGAGGAGGAGAAGAAGGCAGA&CACGUGUUCUUCUCCUCCAUC
ata-miR164c-3p	TRITD1Bv1G226210.6	776	4-5,782-781;7-18,779-768;20-21,766-765	GGAGGAGGAGAAGAAGGCAGA&CACGUGUUCUUCUCCUCCAUC
ata-miR164c-3p	TRITD1Bv1G226210.7	1433	4-5,1439-1438;7-18,1436-1425;20-21,1423-1422	GGAGGAGGAGAAGAAGGCAGA&CACGUGUUCUUCUCCUCCAUC
ata-miR164c-3p	TRITD1Bv1G226210.7	497	4-5,503-502;7-18,500-489;20-21,487-486	GGAGGAGGAGGAGGAGGCUGC&CACGUGUUCUUCUCCUCCAUC
ata-miR164c-3p	TRITD1Bv1G226210.8	1433	4-5,1439-1438;7-18,1436-1425;20-21,1423-1422	GGAGGAGGAGAAGAAGGCAGA&CACGUGUUCUUCUCCUCCAUC
ata-miR164c-3p	TRITD1Bv1G226210.8	497	4-5,503-502;7-18,500-489;20-21,487-486	GGAGGAGGAGGAGGAGGCUGC&CACGUGUUCUUCUCCUCCAUC
ata-miR164c-3p	TRITD1Bv1G226210.9	1433	4-5,1439-1438;7-18,1436-1425;20-21,1423-1422	GGAGGAGGAGAAGAAGGCAGA&CACGUGUUCUUCUCCUCCAUC
ata-miR164c-3p	TRITD1Bv1G226850.1	353	1-3,363-361;5-7,358-356;9-19,354-344	GCUGGAGGAGAAGCGCAAGGUG&CAC-GUGUUCUUCUCCUCCAUC
ata-miR164c-3p	TRITD2Av1G003180.2	1220	3-15,1227-1215;17-21,1212-1208	GGUGGCUGGAGAAGAACAUGGA&CACGUGUUCUUCUCC-UCCAUC
ata-miR164c-3p	TRITD2Av1G003340.2	749	3-15,756-744;17-21,741-737	GAUGGCUGGAGAAGAACAUGGA&CACGUGUUCUUCUCC-UCCAUC
ata-miR164c-3p	TRITD2Av1G003340.3	743	3-15,750-738;17-21,735-731	GAUGGCUGGAGAAGAACAUGGA&CACGUGUUCUUCUCC-UCCAUC
ata-miR164c-3p	TRITD2Av1G003340.5	689	3-15,696-684;17-21,681-677	GAUGGCUGGAGAAGAACAUGGA&CACGUGUUCUUCUCC-UCCAUC
ata-miR164c-3p	TRITD2Av1G008860.2	356	3-5,363-361;7-18,359-348;20-21,346-345	GGAGGAGGGGGAGGGGGCGGC&CACGUGUUCUUCUCCUCCAUC
ata-miR164c-3p	TRITD2Av1G008860.3	620	3-5,627-625;7-18,623-612;20-21,610-609	GGAGGAGGGGGAGGGGGCGGC&CACGUGUUCUUCUCCUCCAUC
ata-miR164c-3p	TRITD2Av1G008860.5	491	3-5,498-496;7-18,494-483;20-21,481-480	GGAGGAGGGGGAGGGGGCGGC&CACGUGUUCUUCUCCUCCAUC
ata-miR164c-3p	TRITD2Av1G008860.6	491	3-5,498-496;7-18,494-483;20-21,481-480	GGAGGAGGGGGAGGGGGCGGC&CACGUGUUCUUCUCCUCCAUC
ata-miR164c-3p	TRITD2Av1G009330.4	65	3-4,73-72;5-9,70-66;11-21,64-54	GGUGGAGGAGGUGGACGUCGCC&CACG-UGUUCUUCUCCUCCAUC
ata-miR164c-3p	TRITD2Av1G015150.1	605	3-5,614-612;6-19,609-596	GCUGGAGGAGGAGAACAAGCGGC&CACGU--GUUCUUCUCCUCCAUC
ata-miR164c-3p	TRITD2Av1G028030.1	921	4-5,927-926;7-13,924-918;14-21,916-909	GGUGGAGGCAGGAGAAGGCAGG&CACGUGUUCUUCU-CCUCCAUC
ata-miR164c-3p	TRITD2Av1G028030.3	921	4-5,927-926;7-13,924-918;14-21,916-909	GGUGGAGGCAGGAGAAGGCAGG&CACGUGUUCUUCU-CCUCCAUC
ata-miR164c-3p	TRITD2Av1G028030.4	921	4-5,927-926;7-13,924-918;14-21,916-909	GGUGGAGGCAGGAGAAGGCAGG&CACGUGUUCUUCU-CCUCCAUC
ata-miR164c-3p	TRITD2Av1G028210.1	110	1-4,117-114;9-21,111-99	GGUGGAGGGGAGGUU--CGUG&CACGUGUUCUUCUCCUCCAUC
ata-miR164c-3p	TRITD2Av1G028210.2	110	1-4,117-114;9-21,111-99	GGUGGAGGGGAGGUU--CGUG&CACGUGUUCUUCUCCUCCAUC
ata-miR164c-3p	TRITD2Av1G029850.1	166	1-9,174-166;12-21,165-156	GAUGGAGGGG--GAGCACGUG&CACGUGUUCUUCUCCUCCAUC
ata-miR164c-3p	TRITD2Av1G029910.1	14	3-5,21-19;7-18,17-6;20-21,4-3	GGCGGAGGAGAAGGGGACGCU&CACGUGUUCUUCUCCUCCAUC
ata-miR164c-3p	TRITD2Av1G039240.1	608	1-4,620-617;5-14,613-604;15-19,602-598	ACUGGAGCGGGAAGGGCAAGCCGUG&CACG---UGUUCUUCUC-CUCCAUC
ata-miR164c-3p	TRITD2Av1G040060.1	11513	4-17,11519-11506;19-21,11505-11503	GAU-GAGGAGGAGAGCACAAC&CACGUGUUCUUCUCCUCCAUC
ata-miR164c-3p	TRITD2Av1G042180.1	1592	3-3,1599-1599;5-18,1597-1584	GCCGGGGGAGGAGGGCAGGGA&CACGUGUUCUUCUCCUCCAUC
ata-miR164c-3p	TRITD2Av1G042180.2	1595	3-3,1602-1602;5-18,1600-1587	GCCGGGGGAGGAGGGCAGGGA&CACGUGUUCUUCUCCUCCAUC
ata-miR164c-3p	TRITD2Av1G042180.3	1568	3-3,1575-1575;5-18,1573-1560	GCCGGGGGAGGAGGGCAGGGA&CACGUGUUCUUCUCCUCCAUC
ata-miR164c-3p	TRITD2Av1G042290.1	284	5-9,289-285;12-21,282-273	GAUGGAGGAGCUGAACAACAU&CACGUGUUCUUCUCCUCCAUC
ata-miR164c-3p	TRITD2Av1G042290.2	251	5-9,256-252;12-21,249-240	GAUGGAGGAGCUGAACAACAU&CACGUGUUCUUCUCCUCCAUC
ata-miR164c-3p	TRITD2Av1G044870.1	1589	2-3,1596-1595;5-18,1594-1581;20-21,1579-1578	GAAGGAGGAGAAGAGCA-GUC&CACGUGUUCUUCUCCUCCAUC
ata-miR164c-3p	TRITD2Av1G044870.2	1589	2-3,1596-1595;5-18,1594-1581;20-21,1579-1578	GAAGGAGGAGAAGAGCA-GUC&CACGUGUUCUUCUCCUCCAUC
ata-miR164c-3p	TRITD2Av1G044870.3	1589	2-3,1596-1595;5-18,1594-1581;20-21,1579-1578	GAAGGAGGAGAAGAGCA-GUC&CACGUGUUCUUCUCCUCCAUC
ata-miR164c-3p	TRITD2Av1G044870.4	1589	2-3,1596-1595;5-18,1594-1581;20-21,1579-1578	GAAGGAGGAGAAGAGCA-GUC&CACGUGUUCUUCUCCUCCAUC
ata-miR164c-3p	TRITD2Av1G044870.5	1589	2-3,1596-1595;5-18,1594-1581;20-21,1579-1578	GAAGGAGGAGAAGAGCA-GUC&CACGUGUUCUUCUCCUCCAUC
ata-miR164c-3p	TRITD2Av1G044870.6	1319	2-3,1326-1325;5-18,1324-1311;20-21,1309-1308	GAAGGAGGAGAAGAGCA-GUC&CACGUGUUCUUCUCCUCCAUC
ata-miR164c-3p	TRITD2Av1G044870.7	1589	2-3,1596-1595;5-18,1594-1581;20-21,1579-1578	GAAGGAGGAGAAGAGCA-GUC&CACGUGUUCUUCUCCUCCAUC
ata-miR164c-3p	TRITD2Av1G044880.1	1577	2-3,1584-1583;5-18,1582-1569;20-21,1567-1566	GAAGGAGGAGAAGAGCA-GUC&CACGUGUUCUUCUCCUCCAUC
ata-miR164c-3p	TRITD2Av1G044880.2	1577	2-3,1584-1583;5-18,1582-1569;20-21,1567-1566	GAAGGAGGAGAAGAGCA-GUC&CACGUGUUCUUCUCCUCCAUC
ata-miR164c-3p	TRITD2Av1G044880.3	1577	2-3,1584-1583;5-18,1582-1569;20-21,1567-1566	GAAGGAGGAGAAGAGCA-GUC&CACGUGUUCUUCUCCUCCAUC
ata-miR164c-3p	TRITD2Av1G046230.1	410	1-3,421-419;5-5,417-417;6-18,414-402;20-21,400-399	GGAGGAGGAGGAGGAUGAAGGUG&CACGU--GUUCUUCUCCUCCAUC
ata-miR164c-3p	TRITD2Av1G051400.11	659	1-5,670-666;6-10,663-659;11-21,651-641	GGUGGAGGAGAAAGGGAAGGGGCUUGCGUG&CACGU--GUUCU-------UCUCCUCCAUC
ata-miR164c-3p	TRITD2Av1G051400.2	2720	1-5,2731-2727;6-10,2724-2720;11-21,2712-2702	GGUGGAGGAGAAAGGGAAGGGGCUUGCGUG&CACGU--GUUCU-------UCUCCUCCAUC
ata-miR164c-3p	TRITD2Av1G051400.4	2720	1-5,2731-2727;6-10,2724-2720;11-21,2712-2702	GGUGGAGGAGAAAGGGAAGGGGCUUGCGUG&CACGU--GUUCU-------UCUCCUCCAUC
ata-miR164c-3p	TRITD2Av1G051400.6	2228	1-5,2239-2235;6-10,2232-2228;11-21,2220-2210	GGUGGAGGAGAAAGGGAAGGGGCUUGCGUG&CACGU--GUUCU-------UCUCCUCCAUC
ata-miR164c-3p	TRITD2Av1G051400.8	2369	1-5,2380-2376;6-10,2373-2369;11-21,2361-2351	GGUGGAGGAGAAAGGGAAGGGGCUUGCGUG&CACGU--GUUCU-------UCUCCUCCAUC
ata-miR164c-3p	TRITD2Av1G051570.2	536	3-5,546-544;6-19,540-527	CCUGGAGGAGAAGGACCUCGCGGA&CACGU---GUUCUUCUCCUCCAUC
ata-miR164c-3p	TRITD2Av1G052890.1	284	4-17,290-277;19-21,275-273	GAUUGGGGAGAGGGACACUAA&CACGUGUUCUUCUCCUCCAUC
ata-miR164c-3p	TRITD2Av1G057070.1	372	1-5,381-377;7-12,375-370;14-19,367-362	GCUGGAGGCCGAGGAGGACGUG&CACGUGUUCUUC-UCCUCCAUC
ata-miR164c-3p	TRITD2Av1G061710.3	2073	4-18,2079-2065	AAAGGAGGAGGGGAAUGCACA&CACGUGUUCUUCUCCUCCAUC
ata-miR164c-3p	TRITD2Av1G068890.1	596	1-3,606-604;5-8,602-599;9-18,597-588;20-21,586-585	GGCGGAGGGGGAGCGACGGGUG&CACGUGUU-CUUCUCCUCCAUC
ata-miR164c-3p	TRITD2Av1G070190.1	1235	3-4,1242-1241;6-18,1239-1227	AUCGGAGGAGAAGAAUCCGAC&CACGUGUUCUUCUCCUCCAUC
ata-miR164c-3p	TRITD2Av1G070190.2	1157	3-4,1164-1163;6-18,1161-1149	AUCGGAGGAGAAGAAUCCGAC&CACGUGUUCUUCUCCUCCAUC
ata-miR164c-3p	TRITD2Av1G072680.1	716	1-1,726-726;3-8,724-719;9-18,717-708	CGCGGAGGAGGAGCGGCACGCG&CACGUGUU-CUUCUCCUCCAUC
ata-miR164c-3p	TRITD2Av1G072680.2	1022	1-1,1032-1032;3-8,1030-1025;9-18,1023-1014	CGCGGAGGAGGAGCGGCACGCG&CACGUGUU-CUUCUCCUCCAUC
ata-miR164c-3p	TRITD2Av1G073880.1	926	2-9,938-931;10-18,926-918	GCCGGAGGAGAACAUCGAGCGCGUC&CACGUGUUC----UUCUCCUCCAUC
ata-miR164c-3p	TRITD2Av1G075510.1	629	1-12,638-627;13-18,620-615;20-21,613-612	GAGGGAGGACACUCUGGAGAGCACGUG&CACGUGUUCUUC------UCCUCCAUC
ata-miR164c-3p	TRITD2Av1G083320.2	1727	1-3,1737-1735;5-17,1732-1720;18-19,1718-1717	CCUGCGAGGGGAAGGACAGAGUG&CAC-GUGUUCUUCUCCUC-CAUC
ata-miR164c-3p	TRITD2Av1G083950.5	1113	1-7,1125-1119;8-14,1115-1109;16-21,1108-1103	GAUGGA-GAGAGGGUUUACAUGUG&CACGUGU---UCUUCUCCUCCAUC
ata-miR164c-3p	TRITD2Av1G083950.6	1113	1-7,1125-1119;8-14,1115-1109;16-21,1108-1103	GAUGGA-GAGAGGGUUUACAUGUG&CACGUGU---UCUUCUCCUCCAUC
ata-miR164c-3p	TRITD2Av1G083950.7	1113	1-7,1125-1119;8-14,1115-1109;16-21,1108-1103	GAUGGA-GAGAGGGUUUACAUGUG&CACGUGU---UCUUCUCCUCCAUC
ata-miR164c-3p	TRITD2Av1G083950.8	129	1-7,141-135;8-14,131-125;16-21,124-119	GAUGGA-GAGAGGGUUUACAUGUG&CACGUGU---UCUUCUCCUCCAUC
ata-miR164c-3p	TRITD2Av1G085480.10	170	3-9,178-172;10-18,170-162	GCAGGAGGGGAAGGAGCACGGC&CACGUGUUC-UUCUCCUCCAUC
ata-miR164c-3p	TRITD2Av1G085480.5	170	3-9,178-172;10-18,170-162	GCAGGAGGGGAAGGAGCACGGC&CACGUGUUC-UUCUCCUCCAUC
ata-miR164c-3p	TRITD2Av1G085480.6	170	3-9,178-172;10-18,170-162	GCAGGAGGGGAAGGAGCACGGC&CACGUGUUC-UUCUCCUCCAUC
ata-miR164c-3p	TRITD2Av1G085480.8	170	3-9,178-172;10-18,170-162	GCAGGAGGGGAAGGAGCACGGC&CACGUGUUC-UUCUCCUCCAUC
ata-miR164c-3p	TRITD2Av1G121130.1	114	3-3,121-121;5-13,119-111;14-20,109-103	CGUGGAGGUGGAGGAACAGGGG&CACGUGUUCUUCU-CCUCCAUC
ata-miR164c-3p	TRITD2Av1G121130.10	114	3-3,121-121;5-13,119-111;14-20,109-103	CGUGGAGGUGGAGGAACAGGGG&CACGUGUUCUUCU-CCUCCAUC
ata-miR164c-3p	TRITD2Av1G121130.2	114	3-3,121-121;5-13,119-111;14-20,109-103	CGUGGAGGUGGAGGAACAGGGG&CACGUGUUCUUCU-CCUCCAUC
ata-miR164c-3p	TRITD2Av1G121130.3	114	3-3,121-121;5-13,119-111;14-20,109-103	CGUGGAGGUGGAGGAACAGGGG&CACGUGUUCUUCU-CCUCCAUC
ata-miR164c-3p	TRITD2Av1G121130.4	114	3-3,121-121;5-13,119-111;14-20,109-103	CGUGGAGGUGGAGGAACAGGGG&CACGUGUUCUUCU-CCUCCAUC
ata-miR164c-3p	TRITD2Av1G121130.6	114	3-3,121-121;5-13,119-111;14-20,109-103	CGUGGAGGUGGAGGAACAGGGG&CACGUGUUCUUCU-CCUCCAUC
ata-miR164c-3p	TRITD2Av1G121130.8	114	3-3,121-121;5-13,119-111;14-20,109-103	CGUGGAGGUGGAGGAACAGGGG&CACGUGUUCUUCU-CCUCCAUC
ata-miR164c-3p	TRITD2Av1G136500.3	50	1-2,60-59;3-3,57-57;5-18,55-42	CACGGAGGAGAAGGACAAGCUG&CA-CGUGUUCUUCUCCUCCAUC
ata-miR164c-3p	TRITD2Av1G139020.3	125	1-3,135-133;5-11,130-124;13-21,122-114	GGUGGAGGACGGGAGCAAGGUG&CAC-GUGUUCUUCUCCUCCAUC
ata-miR164c-3p	TRITD2Av1G140940.1	533	1-4,542-539;5-7,537-535;9-18,534-525	CACGGAGGAGAAG-GCGUCGUG&CACG-UGUUCUUCUCCUCCAUC
ata-miR164c-3p	TRITD2Av1G140940.2	608	1-4,617-614;5-7,612-610;9-18,609-600	CACGGAGGAGAAG-GCGUCGUG&CACG-UGUUCUUCUCCUCCAUC
ata-miR164c-3p	TRITD2Av1G148120.1	464	3-5,474-472;6-18,468-456;20-21,454-453	GGAGGAGGAGAAGGGCUGGGCGGA&CACGU---GUUCUUCUCCUCCAUC
ata-miR164c-3p	TRITD2Av1G148120.2	473	3-5,483-481;6-18,477-465;20-21,463-462	GGAGGAGGAGAAGGGCUGGGCGGA&CACGU---GUUCUUCUCCUCCAUC
ata-miR164c-3p	TRITD2Av1G150380.1	281	5-18,286-273;20-21,272-271	GA-GGAGGAGAAGAGCAAGAU&CACGUGUUCUUCUCCUCCAUC
ata-miR164c-3p	TRITD2Av1G150380.3	143	5-18,148-135;20-21,134-133	GA-GGAGGAGAAGAGCAAGAU&CACGUGUUCUUCUCCUCCAUC
ata-miR164c-3p	TRITD2Av1G151630.1	141	1-3,150-148;5-5,146-146;7-12,144-139;13-18,137-132;20-21,131-130	GA-GGAGGAGGAAGAGGAGGUG&CACGUGUUCUUC-UCCUCCAUC
ata-miR164c-3p	TRITD2Av1G151630.2	141	1-3,150-148;5-5,146-146;7-12,144-139;13-18,137-132;20-21,131-130	GA-GGAGGAGGAAGAGGAGGUG&CACGUGUUCUUC-UCCUCCAUC
ata-miR164c-3p	TRITD2Av1G158100.1	608	2-7,613-608;11-21,607-597	GAUGGAGGAGG---GCGCGUC&CACGUGUUCUUCUCCUCCAUC
ata-miR164c-3p	TRITD2Av1G167010.2	1193	1-2,1200-1199;4-7,1198-1195;9-18,1194-1185;20-21,1183-1182	GAGGGAGGAGGAG-ACAC-UG&CACGUGUUCUUCUCCUCCAUC
ata-miR164c-3p	TRITD2Av1G168000.1	332	3-5,340-338;6-18,336-324;20-21,322-321	GGAGGAGGAGGAGAGCGACGAC&CACGU-GUUCUUCUCCUCCAUC
ata-miR164c-3p	TRITD2Av1G171820.1	488	1-2,498-497;3-4,495-494;6-20,492-478	UGUGGAGGGGAAGGGCCUGCUG&CA-CGUGUUCUUCUCCUCCAUC
ata-miR164c-3p	TRITD2Av1G176620.2	791	1-2,801-800;5-8,797-794;9-21,792-780	GGUGGAGGAGGAGAAGCAGCUG&CACGUGUU-CUUCUCCUCCAUC
ata-miR164c-3p	TRITD2Av1G176620.3	2108	1-2,2118-2117;5-8,2114-2111;9-21,2109-2097	GGUGGAGGAGGAGAAGCAGCUG&CACGUGUU-CUUCUCCUCCAUC
ata-miR164c-3p	TRITD2Av1G176620.4	2138	1-2,2148-2147;5-8,2144-2141;9-21,2139-2127	GGUGGAGGAGGAGAAGCAGCUG&CACGUGUU-CUUCUCCUCCAUC
ata-miR164c-3p	TRITD2Av1G179370.1	362	1-5,372-368;7-18,365-354	GCCGGAGGGGAAGGAGAGCGUG&CACGU-GUUCUUCUCCUCCAUC
ata-miR164c-3p	TRITD2Av1G179620.4	1194	2-14,1202-1190;15-16,1188-1187;17-21,1183-1179	GGUGGUGAAGCGGGGAGAGCACGUC&CACGUGUUCUUCUC-CU---CCAUC
ata-miR164c-3p	TRITD2Av1G179620.6	999	2-14,1007-995;15-16,993-992;17-21,988-984	GGUGGUGAAGCGGGGAGAGCACGUC&CACGUGUUCUUCUC-CU---CCAUC
ata-miR164c-3p	TRITD2Av1G183430.1	404	4-9,411-406;10-18,404-396;20-21,394-393	GAAGGAGGAGAAGGAGCACAAG&CACGUGUUC-UUCUCCUCCAUC
ata-miR164c-3p	TRITD2Av1G183430.2	521	4-9,528-523;10-18,521-513;20-21,511-510	GAAGGAGGAGAAGGAGCACAAG&CACGUGUUC-UUCUCCUCCAUC
ata-miR164c-3p	TRITD2Av1G183430.3	365	4-9,372-367;10-18,365-357;20-21,355-354	GAAGGAGGAGAAGGAGCACAAG&CACGUGUUC-UUCUCCUCCAUC
ata-miR164c-3p	TRITD2Av1G183430.5	521	4-9,528-523;10-18,521-513;20-21,511-510	GAAGGAGGAGAAGGAGCACAAG&CACGUGUUC-UUCUCCUCCAUC
ata-miR164c-3p	TRITD2Av1G185410.5	956	3-3,963-963;5-15,961-951;16-21,949-944	GGUGGGCGGAGGAGGACGAGCA&CACGUGUUCUUCUCC-UCCAUC
ata-miR164c-3p	TRITD2Av1G185410.6	956	3-3,963-963;5-15,961-951;16-21,949-944	GGUGGGCGGAGGAGGACGAGCA&CACGUGUUCUUCUCC-UCCAUC
ata-miR164c-3p	TRITD2Av1G185410.7	779	3-3,786-786;5-15,784-774;16-21,772-767	GGUGGGCGGAGGAGGACGAGCA&CACGUGUUCUUCUCC-UCCAUC
ata-miR164c-3p	TRITD2Av1G188780.1	179	1-2,189-188;3-5,186-184;7-12,182-177;13-21,170-162	GGUGGAGGAACUGCAGAAGAAGGCGAUG&CA-CGUGUUCUUC------UCCUCCAUC
ata-miR164c-3p	TRITD2Av1G188780.2	179	1-2,189-188;3-5,186-184;7-12,182-177;13-21,170-162	GGUGGAGGAACUGCAGAAGAAGGCGAUG&CA-CGUGUUCUUC------UCCUCCAUC
ata-miR164c-3p	TRITD2Av1G190250.1	908	3-5,916-914;6-18,912-900	CAGGGAGGAGGGGAACUGCGCC&CACGU-GUUCUUCUCCUCCAUC
ata-miR164c-3p	TRITD2Av1G191250.1	32	1-4,47-44;5-13,37-29;14-21,24-17	GGUGGGGGUGCGAGAAGAGCAAGUUCCCGUG&CACG------UGUUCUUCU----CCUCCAUC
ata-miR164c-3p	TRITD2Av1G191260.1	80	3-7,87-83;9-9,81-81;11-20,79-70	CGUGGAGGAGACGUGCGCGAA&CACGUGUUCUUCUCCUCCAUC
ata-miR164c-3p	TRITD2Av1G191360.1	714	1-12,723-712;13-18,706-701;20-21,699-698	GGAGGAGGACGGACGAGGGGCGCGUG&CACGUGUUCUUC-----UCCUCCAUC
ata-miR164c-3p	TRITD2Av1G197110.2	220	3-11,227-219;14-21,217-210	GGUGGAGGU-GGGGACGCGGA&CACGUGUUCUUCUCCUCCAUC
ata-miR164c-3p	TRITD2Av1G197110.3	220	3-11,227-219;14-21,217-210	GGUGGAGGU-GGGGACGCGGA&CACGUGUUCUUCUCCUCCAUC
ata-miR164c-3p	TRITD2Av1G199440.3	890	1-2,899-898;4-5,897-896;6-18,894-882;20-21,880-879	GGAGGAGGAGAAGAACUAC-UG&CACGU-GUUCUUCUCCUCCAUC
ata-miR164c-3p	TRITD2Av1G199440.4	392	1-2,401-400;4-5,399-398;6-18,396-384;20-21,382-381	GGAGGAGGAGAAGAACUAC-UG&CACGU-GUUCUUCUCCUCCAUC
ata-miR164c-3p	TRITD2Av1G201730.2	2483	3-10,2490-2483;11-18,2479-2472	CUCGGAGGAGAACCGGAGCGCGAA&CACGUGUUCU---UCUCCUCCAUC
ata-miR164c-3p	TRITD2Av1G206380.1	68	1-5,79-75;7-21,71-57	GAUGGAGGAGAGGGAGAAACGUG&CACGU--GUUCUUCUCCUCCAUC
ata-miR164c-3p	TRITD2Av1G218450.1	1925	1-4,1937-1934;7-18,1928-1917;20-21,1915-1914	GGAGGAGGAGGAGGAGUCCCCGUG&CACG---UGUUCUUCUCCUCCAUC
ata-miR164c-3p	TRITD2Av1G218450.2	1916	1-4,1928-1925;7-18,1919-1908;20-21,1906-1905	GGAGGAGGAGGAGGAGUCCCCGUG&CACG---UGUUCUUCUCCUCCAUC
ata-miR164c-3p	TRITD2Av1G218450.4	1073	1-4,1085-1082;7-18,1076-1065;20-21,1063-1062	GGAGGAGGAGGAGGAGUCCCCGUG&CACG---UGUUCUUCUCCUCCAUC
ata-miR164c-3p	TRITD2Av1G222090.1	56	3-5,63-61;8-18,58-48;20-21,46-45	GGAGGAGGGGGAGAUAGCGGC&CACGUGUUCUUCUCCUCCAUC
ata-miR164c-3p	TRITD2Av1G222090.2	56	3-5,63-61;8-18,58-48;20-21,46-45	GGAGGAGGGGGAGAUAGCGGC&CACGUGUUCUUCUCCUCCAUC
ata-miR164c-3p	TRITD2Av1G222290.2	23	3-3,30-30;5-18,28-15;20-21,14-13	GA-GGAGGAGGAGGACGAGGA&CACGUGUUCUUCUCCUCCAUC
ata-miR164c-3p	TRITD2Av1G222290.5	23	3-3,30-30;5-18,28-15;20-21,14-13	GA-GGAGGAGGAGGACGAGGA&CACGUGUUCUUCUCCUCCAUC
ata-miR164c-3p	TRITD2Av1G222930.1	206	1-4,215-212;6-7,211-210;9-21,207-195	GGUGGAGGAGGAGCUGC-CGUG&CACGUGU-UCUUCUCCUCCAUC
ata-miR164c-3p	TRITD2Av1G222930.2	206	1-4,215-212;6-7,211-210;9-21,207-195	GGUGGAGGAGGAGCUGC-CGUG&CACGUGU-UCUUCUCCUCCAUC
ata-miR164c-3p	TRITD2Av1G224080.1	1305	1-3,1314-1312;5-10,1310-1305;11-13,1303-1301;14-21,1297-1290	GGUGGAGGUCGGGAUGGAACAGGUG&CACGUGUUCU-UCU---CCUCCAUC
ata-miR164c-3p	TRITD2Av1G228920.2	477	1-1,486-486;3-3,484-484;5-18,482-469	UCGGGGGGAGAGGAGCAGGCG&CACGUGUUCUUCUCCUCCAUC
ata-miR164c-3p	TRITD2Av1G230340.3	302	1-5,312-308;6-10,306-302;11-18,298-291	CGGGGAGGAGACGGAGGGCAACGUG&CACGU-GUUCU---UCUCCUCCAUC
ata-miR164c-3p	TRITD2Av1G230340.5	446	1-5,456-452;6-10,450-446;11-18,442-435	CGGGGAGGAGACGGAGGGCAACGUG&CACGU-GUUCU---UCUCCUCCAUC
ata-miR164c-3p	TRITD2Av1G234200.4	1385	1-2,1395-1394;3-5,1392-1390;7-18,1388-1377;20-21,1375-1374	GAAGGAGGGGAAGAAGACGAUG&CA-CGUGUUCUUCUCCUCCAUC
ata-miR164c-3p	TRITD2Av1G236730.1	479	1-1,488-488;3-19,486-470	GCUGGAGGAGGAGAACGCGCG&CACGUGUUCUUCUCCUCCAUC
ata-miR164c-3p	TRITD2Av1G239270.1	848	1-2,858-857;3-5,855-853;7-15,851-843;18-21,840-837	GAUGUUGGAGAAGAAGGCGCUG&CA-CGUGUUCUUCUCCUCCAUC
ata-miR164c-3p	TRITD2Av1G239270.2	2015	1-2,2025-2024;3-5,2022-2020;7-15,2018-2010;18-21,2007-2004	GAUGUUGGAGAAGAAGGCGCUG&CA-CGUGUUCUUCUCCUCCAUC
ata-miR164c-3p	TRITD2Av1G239670.1	410	2-9,422-415;10-18,410-402;20-21,401-400	GA-GGAGGAGGAGUACGAGCGCGUC&CACGUGUUC----UUCUCCUCCAUC
ata-miR164c-3p	TRITD2Av1G241120.1	41	1-3,50-48;5-5,46-46;7-21,44-30	GAUGGAGGAGGAGGAGGAGUG&CACGUGUUCUUCUCCUCCAUC
ata-miR164c-3p	TRITD2Av1G245750.2	290	3-16,297-284;18-21,282-279	GGUGAAGGAGAGGGACACGCU&CACGUGUUCUUCUCCUCCAUC
ata-miR164c-3p	TRITD2Av1G245750.3	290	3-16,297-284;18-21,282-279	GGUGAAGGAGAGGGACACGCU&CACGUGUUCUUCUCCUCCAUC
ata-miR164c-3p	TRITD2Av1G265420.2	1283	3-9,1290-1284;11-15,1282-1278;17-21,1276-1272	GGUGGCGGAGGCGGGCGCGGA&CACGUGUUCUUCUCCUCCAUC
ata-miR164c-3p	TRITD2Av1G265420.3	1277	3-9,1284-1278;11-15,1276-1272;17-21,1270-1266	GGUGGCGGAGGCGGGCGCGGA&CACGUGUUCUUCUCCUCCAUC
ata-miR164c-3p	TRITD2Av1G265420.4	1127	3-9,1134-1128;11-15,1126-1122;17-21,1120-1116	GGUGGCGGAGGCGGGCGCGGA&CACGUGUUCUUCUCCUCCAUC
ata-miR164c-3p	TRITD2Av1G265420.6	980	3-9,987-981;11-15,979-975;17-21,973-969	GGUGGCGGAGGCGGGCGCGGA&CACGUGUUCUUCUCCUCCAUC
ata-miR164c-3p	TRITD2Av1G268150.1	476	2-5,483-480;7-18,479-468;20-21,466-465	GGAGGAGGAGAAGAA-GCGUC&CACGUGUUCUUCUCCUCCAUC
ata-miR164c-3p	TRITD2Av1G273420.1	278	3-5,285-283;7-18,281-270	GGGGGAGGAGGAGAAGAUGGG&CACGUGUUCUUCUCCUCCAUC
ata-miR164c-3p	TRITD2Av1G278900.1	557	1-8,567-560;9-14,558-553;15-19,549-545	GCUGGAGACCGAGAAGAAGCACGUG&CACGUGUU-CUUCUC---CUCCAUC
ata-miR164c-3p	TRITD2Av1G278940.1	71	3-9,78-72;11-18,70-63;20-21,61-60	GGAGGAGGAGGCGGACGCGGA&CACGUGUUCUUCUCCUCCAUC
ata-miR164c-3p	TRITD2Av1G279510.2	330	1-2,340-339;3-5,337-335;8-9,332-331;11-21,329-319	GGUGGAGGAGGUGACGACGAUG&CA-CGUGUUCUUCUCCUCCAUC
ata-miR164c-3p	TRITD2Av1G279510.3	336	1-2,346-345;3-5,343-341;8-9,338-337;11-21,335-325	GGUGGAGGAGGUGACGACGAUG&CA-CGUGUUCUUCUCCUCCAUC
ata-miR164c-3p	TRITD2Av1G279890.1	131	1-5,145-141;7-7,139-139;8-21,133-120	GGUGGAGGAGGAGGUCAGUGGGCGUG&CACGUGU-----UCUUCUCCUCCAUC
ata-miR164c-3p	TRITD2Av1G280650.1	554	1-3,563-561;5-11,559-553;13-19,551-545	CCUGGAGGAUGAGGACGAGUG&CACGUGUUCUUCUCCUCCAUC
ata-miR164c-3p	TRITD2Av1G280650.2	1289	1-3,1298-1296;5-11,1294-1288;13-19,1286-1280	CCUGGAGGAUGAGGACGAGUG&CACGUGUUCUUCUCCUCCAUC
ata-miR164c-3p	TRITD2Av1G280650.3	1418	1-3,1427-1425;5-11,1423-1417;13-19,1415-1409	CCUGGAGGAUGAGGACGAGUG&CACGUGUUCUUCUCCUCCAUC
ata-miR164c-3p	TRITD2Av1G280650.4	1427	1-3,1436-1434;5-11,1432-1426;13-19,1424-1418	CCUGGAGGAUGAGGACGAGUG&CACGUGUUCUUCUCCUCCAUC
ata-miR164c-3p	TRITD2Av1G282000.1	314	3-5,325-323;6-18,318-306	CAAGGAGGAGAAGGACGACUGCGGG&CACGU----GUUCUUCUCCUCCAUC
ata-miR164c-3p	TRITD2Av1G283080.1	945	3-4,951-950;6-18,949-937	GUCGGAGGGGAGGAGC-CGCC&CACGUGUUCUUCUCCUCCAUC
ata-miR164c-3p	TRITD2Av1G283480.1	413	1-2,427-426;3-6,424-421;9-21,414-402	GGUGGGGGAGAGGUACCGCCACGAUG&CA-CGUG----UUCUUCUCCUCCAUC
ata-miR164c-3p	TRITD2Av1G283480.2	413	1-2,427-426;3-6,424-421;9-21,414-402	GGUGGGGGAGAGGUACCGCCACGAUG&CA-CGUG----UUCUUCUCCUCCAUC
ata-miR164c-3p	TRITD2Av1G283480.3	350	1-2,364-363;3-6,361-358;9-21,351-339	GGUGGGGGAGAGGUACCGCCACGAUG&CA-CGUG----UUCUUCUCCUCCAUC
ata-miR164c-3p	TRITD2Av1G283480.4	332	1-2,346-345;3-6,343-340;9-21,333-321	GGUGGGGGAGAGGUACCGCCACGAUG&CA-CGUG----UUCUUCUCCUCCAUC
ata-miR164c-3p	TRITD2Av1G283480.5	332	1-2,346-345;3-6,343-340;9-21,333-321	GGUGGGGGAGAGGUACCGCCACGAUG&CA-CGUG----UUCUUCUCCUCCAUC
ata-miR164c-3p	TRITD2Av1G283480.5	386	4-15,392-381;16-19,379-376;20-21,374-373	GACUGGAGGGAGAAGGGCGCCGU&CACGUGUUCUUCUCC-UCCA-UC
ata-miR164c-3p	TRITD2Av1G286820.3	137	1-6,146-141;8-18,139-129;20-21,127-126	GGAGGAGGGGGAGGCCAUGUG&CACGUGUUCUUCUCCUCCAUC
ata-miR164c-3p	TRITD2Av1G289220.1	116	4-6,123-121;7-18,119-108;20-21,106-105	GAGGGAGGAGAAGGAUCACCAU&CACGUG-UUCUUCUCCUCCAUC
ata-miR164c-3p	TRITD2Av1G289220.4	116	4-6,123-121;7-18,119-108;20-21,106-105	GAGGGAGGAGAAGGAUCACCAU&CACGUG-UUCUUCUCCUCCAUC
ata-miR164c-3p	TRITD2Av1G294080.1	404	3-5,411-409;7-18,407-396;20-21,395-394	GA-GGAGGAGAGGAAGACGAA&CACGUGUUCUUCUCCUCCAUC
ata-miR164c-3p	TRITD2Av1G294080.2	386	3-5,393-391;7-18,389-378;20-21,377-376	GA-GGAGGAGAGGAAGACGAA&CACGUGUUCUUCUCCUCCAUC
ata-miR164c-3p	TRITD2Bv1G002180.1	1291	1-3,1299-1297;5-15,1296-1286;17-19,1285-1283	AUUGG-GGAGAAGAACA-GUG&CACGUGUUCUUCUCCUCCAUC
ata-miR164c-3p	TRITD2Bv1G002180.3	922	1-3,930-928;5-15,927-917;17-19,916-914	AUUGG-GGAGAAGAACA-GUG&CACGUGUUCUUCUCCUCCAUC
ata-miR164c-3p	TRITD2Bv1G004200.2	329	3-15,336-324;17-21,321-317	GAUGGCUGGAGAAGAACAUGGA&CACGUGUUCUUCUCC-UCCAUC
ata-miR164c-3p	TRITD2Bv1G004470.1	1196	3-15,1203-1191;17-21,1188-1184	GAUGGUUGGAGAAGAACAUGGA&CACGUGUUCUUCUCC-UCCAUC
ata-miR164c-3p	TRITD2Bv1G004470.2	1214	3-15,1221-1209;17-21,1206-1202	GAUGGUUGGAGAAGAACAUGGA&CACGUGUUCUUCUCC-UCCAUC
ata-miR164c-3p	TRITD2Bv1G008800.1	275	1-3,288-286;5-5,284-284;7-7,282-282;8-21,277-264	GGUGGAGGAGAGGAUAAGGGAGGUG&CACGUGU----UCUUCUCCUCCAUC
ata-miR164c-3p	TRITD2Bv1G008860.3	1298	1-3,1311-1309;5-5,1307-1307;7-7,1305-1305;8-21,1300-1287	GGUGGAGGAGAGGAUAAGGGAGGUG&CACGUGU----UCUUCUCCUCCAUC
ata-miR164c-3p	TRITD2Bv1G008860.4	1298	1-3,1311-1309;5-5,1307-1307;7-7,1305-1305;8-21,1300-1287	GGUGGAGGAGAGGAUAAGGGAGGUG&CACGUGU----UCUUCUCCUCCAUC
ata-miR164c-3p	TRITD2Bv1G008860.5	1175	1-3,1188-1186;5-5,1184-1184;7-7,1182-1182;8-21,1177-1164	GGUGGAGGAGAGGAUAAGGGAGGUG&CACGUGU----UCUUCUCCUCCAUC
ata-miR164c-3p	TRITD2Bv1G010840.1	1361	3-5,1368-1366;7-18,1364-1353	CAGGGAGGAGAAGAAGGCGGC&CACGUGUUCUUCUCCUCCAUC
ata-miR164c-3p	TRITD2Bv1G010840.1	1793	4-18,1799-1785	CGCGGAGGAGGAGGACGCCGA&CACGUGUUCUUCUCCUCCAUC
ata-miR164c-3p	TRITD2Bv1G010840.2	1901	4-18,1907-1893	CGCGGAGGAGGAGGACGCCGA&CACGUGUUCUUCUCCUCCAUC
ata-miR164c-3p	TRITD2Bv1G011070.1	584	1-7,594-588;8-9,586-585;11-18,583-576;20-21,574-573	GACGGAGGAGACGAGGCACGUG&CACGUGU-UCUUCUCCUCCAUC
ata-miR164c-3p	TRITD2Bv1G011070.1	626	1-5,636-632;6-13,630-623;14-21,616-609	GAUGGAGGCGCUGGGGAAGGACGGCGUG&CACGU-GUUCUUCU------CCUCCAUC
ata-miR164c-3p	TRITD2Bv1G019940.2	116	1-1,125-125;3-3,123-123;5-19,121-107	GCUGGAGGAGGAGAACAGGCG&CACGUGUUCUUCUCCUCCAUC
ata-miR164c-3p	TRITD2Bv1G039380.1	205	1-9,213-205;12-21,204-195	GAUGGAGGGG--GAGCACGUG&CACGUGUUCUUCUCCUCCAUC
ata-miR164c-3p	TRITD2Bv1G039380.10	1042	1-9,1050-1042;12-21,1041-1032	GAUGGAGGGG--GAGCACGUG&CACGUGUUCUUCUCCUCCAUC
ata-miR164c-3p	TRITD2Bv1G039380.2	964	1-9,972-964;12-21,963-954	GAUGGAGGGG--GAGCACGUG&CACGUGUUCUUCUCCUCCAUC
ata-miR164c-3p	TRITD2Bv1G039380.3	814	1-9,822-814;12-21,813-804	GAUGGAGGGG--GAGCACGUG&CACGUGUUCUUCUCCUCCAUC
ata-miR164c-3p	TRITD2Bv1G039380.4	928	1-9,936-928;12-21,927-918	GAUGGAGGGG--GAGCACGUG&CACGUGUUCUUCUCCUCCAUC
ata-miR164c-3p	TRITD2Bv1G039380.5	865	1-9,873-865;12-21,864-855	GAUGGAGGGG--GAGCACGUG&CACGUGUUCUUCUCCUCCAUC
ata-miR164c-3p	TRITD2Bv1G039380.6	823	1-9,831-823;12-21,822-813	GAUGGAGGGG--GAGCACGUG&CACGUGUUCUUCUCCUCCAUC
ata-miR164c-3p	TRITD2Bv1G039380.7	778	1-9,786-778;12-21,777-768	GAUGGAGGGG--GAGCACGUG&CACGUGUUCUUCUCCUCCAUC
ata-miR164c-3p	TRITD2Bv1G039380.8	967	1-9,975-967;12-21,966-957	GAUGGAGGGG--GAGCACGUG&CACGUGUUCUUCUCCUCCAUC
ata-miR164c-3p	TRITD2Bv1G039380.9	766	1-9,774-766;12-21,765-756	GAUGGAGGGG--GAGCACGUG&CACGUGUUCUUCUCCUCCAUC
ata-miR164c-3p	TRITD2Bv1G043670.1	746	3-9,753-747;11-15,745-741;17-21,739-735	GAUGGUGGAGACGGGCAUGAA&CACGUGUUCUUCUCCUCCAUC
ata-miR164c-3p	TRITD2Bv1G043670.2	734	3-9,741-735;11-15,733-729;17-21,727-723	GAUGGUGGAGACGGGCAUGAA&CACGUGUUCUUCUCCUCCAUC
ata-miR164c-3p	TRITD2Bv1G045170.10	269	4-5,275-274;7-18,272-261;20-21,259-258	GAAGGAGGGGAAGAAGGCCAA&CACGUGUUCUUCUCCUCCAUC
ata-miR164c-3p	TRITD2Bv1G045170.11	269	4-5,275-274;7-18,272-261;20-21,259-258	GAAGGAGGGGAAGAAGGCCAA&CACGUGUUCUUCUCCUCCAUC
ata-miR164c-3p	TRITD2Bv1G045170.8	269	4-5,275-274;7-18,272-261;20-21,259-258	GAAGGAGGGGAAGAAGGCCAA&CACGUGUUCUUCUCCUCCAUC
ata-miR164c-3p	TRITD2Bv1G054350.1	128	4-10,134-128;11-21,122-112	GAUGGAGGAGAGGGUGAGGACGCCAA&CACGUGUUCU-----UCUCCUCCAUC
ata-miR164c-3p	TRITD2Bv1G054700.1	362	3-3,369-369;5-18,367-354;20-21,352-351	GAAGGAGGAGGAGGACGAGGA&CACGUGUUCUUCUCCUCCAUC
ata-miR164c-3p	TRITD2Bv1G054700.3	362	3-3,369-369;5-18,367-354;20-21,352-351	GAAGGAGGAGGAGGACGAGGA&CACGUGUUCUUCUCCUCCAUC
ata-miR164c-3p	TRITD2Bv1G054790.2	1365	3-7,1377-1373;8-10,1367-1365;11-21,1363-1353	GAUGGAGGAGAUGGAGUGCAGCGCGAA&CACGUGU-----UCU-UCUCCUCCAUC
ata-miR164c-3p	TRITD2Bv1G056570.1	251	5-9,256-252;12-21,249-240	GAUGGAGGAGCUGAACAACAU&CACGUGUUCUUCUCCUCCAUC
ata-miR164c-3p	TRITD2Bv1G056570.1	62	1-6,72-67;8-8,65-65;9-10,63-62;11-21,58-48	GAUGGGGGAGGCGCGGCACCGCGUG&CACGUGUU-CU---UCUCCUCCAUC
ata-miR164c-3p	TRITD2Bv1G059110.1	1427	2-3,1434-1433;5-18,1432-1419;20-21,1417-1416	GAAGGAGGAGAAGAACA-GUC&CACGUGUUCUUCUCCUCCAUC
ata-miR164c-3p	TRITD2Bv1G059110.2	1427	2-3,1434-1433;5-18,1432-1419;20-21,1417-1416	GAAGGAGGAGAAGAACA-GUC&CACGUGUUCUUCUCCUCCAUC
ata-miR164c-3p	TRITD2Bv1G059110.3	1427	2-3,1434-1433;5-18,1432-1419;20-21,1417-1416	GAAGGAGGAGAAGAACA-GUC&CACGUGUUCUUCUCCUCCAUC
ata-miR164c-3p	TRITD2Bv1G059110.4	1427	2-3,1434-1433;5-18,1432-1419;20-21,1417-1416	GAAGGAGGAGAAGAACA-GUC&CACGUGUUCUUCUCCUCCAUC
ata-miR164c-3p	TRITD2Bv1G059110.5	1427	2-3,1434-1433;5-18,1432-1419;20-21,1417-1416	GAAGGAGGAGAAGAACA-GUC&CACGUGUUCUUCUCCUCCAUC
ata-miR164c-3p	TRITD2Bv1G059110.6	1427	2-3,1434-1433;5-18,1432-1419;20-21,1417-1416	GAAGGAGGAGAAGAACA-GUC&CACGUGUUCUUCUCCUCCAUC
ata-miR164c-3p	TRITD2Bv1G059110.7	1427	2-3,1434-1433;5-18,1432-1419;20-21,1417-1416	GAAGGAGGAGAAGAACA-GUC&CACGUGUUCUUCUCCUCCAUC
ata-miR164c-3p	TRITD2Bv1G063120.1	2702	1-5,2713-2709;6-10,2706-2702;11-21,2694-2684	GGUGGAGGAGAAAGGGAAGGGGCUUGCGUG&CACGU--GUUCU-------UCUCCUCCAUC
ata-miR164c-3p	TRITD2Bv1G063120.10	728	1-5,739-735;6-10,732-728;11-21,720-710	GGUGGAGGAGAAAGGGAAGGGGCUUGCGUG&CACGU--GUUCU-------UCUCCUCCAUC
ata-miR164c-3p	TRITD2Bv1G063120.11	707	1-5,718-714;6-10,711-707;11-21,699-689	GGUGGAGGAGAAAGGGAAGGGGCUUGCGUG&CACGU--GUUCU-------UCUCCUCCAUC
ata-miR164c-3p	TRITD2Bv1G063120.2	2723	1-5,2734-2730;6-10,2727-2723;11-21,2715-2705	GGUGGAGGAGAAAGGGAAGGGGCUUGCGUG&CACGU--GUUCU-------UCUCCUCCAUC
ata-miR164c-3p	TRITD2Bv1G063120.3	2603	1-5,2614-2610;6-10,2607-2603;11-21,2595-2585	GGUGGAGGAGAAAGGGAAGGGGCUUGCGUG&CACGU--GUUCU-------UCUCCUCCAUC
ata-miR164c-3p	TRITD2Bv1G063120.6	2345	1-5,2356-2352;6-10,2349-2345;11-21,2337-2327	GGUGGAGGAGAAAGGGAAGGGGCUUGCGUG&CACGU--GUUCU-------UCUCCUCCAUC
ata-miR164c-3p	TRITD2Bv1G063120.7	2117	1-5,2128-2124;6-10,2121-2117;11-21,2109-2099	GGUGGAGGAGAAAGGGAAGGGGCUUGCGUG&CACGU--GUUCU-------UCUCCUCCAUC
ata-miR164c-3p	TRITD2Bv1G063120.8	1649	1-5,1660-1656;6-10,1653-1649;11-21,1641-1631	GGUGGAGGAGAAAGGGAAGGGGCUUGCGUG&CACGU--GUUCU-------UCUCCUCCAUC
ata-miR164c-3p	TRITD2Bv1G063260.2	542	3-5,552-550;6-19,546-533	CCUGGAGGAGAAGGACCUCGCGGA&CACGU---GUUCUUCUCCUCCAUC
ata-miR164c-3p	TRITD2Bv1G063310.1	392	3-11,399-391;14-21,388-381	GAUGGGGGCUGAGAACAUGAG&CACGUGUUCUUCUCCUCCAUC
ata-miR164c-3p	TRITD2Bv1G063310.2	392	3-11,399-391;14-21,388-381	GAUGGGGGCUGAGAACAUGAG&CACGUGUUCUUCUCCUCCAUC
ata-miR164c-3p	TRITD2Bv1G071420.1	1184	2-3,1192-1191;5-12,1189-1182;15-21,1179-1173	GAUGGAGUUGGAGGACAGGUU&CACGUGUUCUUCUCCUCCAUC
ata-miR164c-3p	TRITD2Bv1G072520.3	3225	3-7,3234-3230;8-18,3227-3217	AAAGGAGGAGGGGAAUGCACGCU&CACGUGU--UCUUCUCCUCCAUC
ata-miR164c-3p	TRITD2Bv1G072520.8	3225	3-7,3234-3230;8-18,3227-3217	AAAGGAGGAGGGGAAUGCACGCU&CACGUGU--UCUUCUCCUCCAUC
ata-miR164c-3p	TRITD2Bv1G074150.2	1286	3-4,1294-1293;5-10,1291-1286;11-21,1282-1272	GAUGGAGGAGGCCUGGAGCAUCGAG&CACG-UGUUCU---UCUCCUCCAUC
ata-miR164c-3p	TRITD2Bv1G075100.1	230	1-3,240-238;5-5,236-236;7-18,233-222;20-21,220-219	GGAGGAGGAGGAGGAGGAGGUG&CACGU-GUUCUUCUCCUCCAUC
ata-miR164c-3p	TRITD2Bv1G082370.1	779	1-1,789-789;3-8,787-782;9-18,780-771	CGCGGAGGAGGAGCGGCACGCG&CACGUGUU-CUUCUCCUCCAUC
ata-miR164c-3p	TRITD2Bv1G082370.2	713	1-1,723-723;3-8,721-716;9-18,714-705	CGCGGAGGAGGAGCGGCACGCG&CACGUGUU-CUUCUCCUCCAUC
ata-miR164c-3p	TRITD2Bv1G082370.3	1019	1-1,1029-1029;3-8,1027-1022;9-18,1020-1011	CGCGGAGGAGGAGCGGCACGCG&CACGUGUU-CUUCUCCUCCAUC
ata-miR164c-3p	TRITD2Bv1G089710.2	1113	1-7,1125-1119;8-14,1115-1109;16-21,1108-1103	GAUGGA-GAGAGGGUUUACAUGUG&CACGUGU---UCUUCUCCUCCAUC
ata-miR164c-3p	TRITD2Bv1G089710.4	1101	1-7,1113-1107;8-14,1103-1097;16-21,1096-1091	GAUGGA-GAGAGGGUUUACAUGUG&CACGUGU---UCUUCUCCUCCAUC
ata-miR164c-3p	TRITD2Bv1G089710.5	1113	1-7,1125-1119;8-14,1115-1109;16-21,1108-1103	GAUGGA-GAGAGGGUUUACAUGUG&CACGUGU---UCUUCUCCUCCAUC
ata-miR164c-3p	TRITD2Bv1G089710.7	129	1-7,141-135;8-14,131-125;16-21,124-119	GAUGGA-GAGAGGGUUUACAUGUG&CACGUGU---UCUUCUCCUCCAUC
ata-miR164c-3p	TRITD2Bv1G095250.1	156	1-2,164-163;4-7,161-158;9-21,157-145	GGUGGAGGAGGAG-GCAUCUG&CACGUGUUCUUCUCCUCCAUC
ata-miR164c-3p	TRITD2Bv1G098550.1	233	3-17,240-226	UUACGAGGGGGAGGACGCGGA&CACGUGUUCUUCUCCUCCAUC
ata-miR164c-3p	TRITD2Bv1G098550.2	233	3-17,240-226	UUACGAGGGGGAGGACGCGGA&CACGUGUUCUUCUCCUCCAUC
ata-miR164c-3p	TRITD2Bv1G098550.3	233	3-17,240-226	UUACGAGGGGGAGGACGCGGA&CACGUGUUCUUCUCCUCCAUC
ata-miR164c-3p	TRITD2Bv1G098550.4	233	3-17,240-226	UUACGAGGGGGAGGACGCGGA&CACGUGUUCUUCUCCUCCAUC
ata-miR164c-3p	TRITD2Bv1G098550.5	233	3-17,240-226	UUACGAGGGGGAGGACGCGGA&CACGUGUUCUUCUCCUCCAUC
ata-miR164c-3p	TRITD2Bv1G108600.3	971	4-8,978-974;9-15,972-966;16-21,964-959	GGUGGAGGGAGGAGAAGCACCAU&CACGUGUU-CUUCUCC-UCCAUC
ata-miR164c-3p	TRITD2Bv1G108600.4	965	4-8,972-968;9-15,966-960;16-21,958-953	GGUGGAGGGAGGAGAAGCACCAU&CACGUGUU-CUUCUCC-UCCAUC
ata-miR164c-3p	TRITD2Bv1G112240.2	114	3-3,121-121;5-13,119-111;14-20,109-103	CGUGGAGGUGGAGGAACAGGGG&CACGUGUUCUUCU-CCUCCAUC
ata-miR164c-3p	TRITD2Bv1G112240.3	114	3-3,121-121;5-13,119-111;14-20,109-103	CGUGGAGGUGGAGGAACAGGGG&CACGUGUUCUUCU-CCUCCAUC
ata-miR164c-3p	TRITD2Bv1G112240.8	114	3-3,121-121;5-13,119-111;14-20,109-103	CGUGGAGGUGGAGGAACAGGGG&CACGUGUUCUUCU-CCUCCAUC
ata-miR164c-3p	TRITD2Bv1G121250.1	137	1-3,147-145;5-15,142-132;17-21,130-126	GGUGGCGGAGGAGGACAAGGUG&CAC-GUGUUCUUCUCCUCCAUC
ata-miR164c-3p	TRITD2Bv1G121700.2	587	3-11,594-586;12-21,582-573	GGUGGAGGAGGUAGAGAACAUGCA&CACGUGUUCUU---CUCCUCCAUC
ata-miR164c-3p	TRITD2Bv1G122870.1	589	1-3,597-595;5-10,594-589;11-18,587-580;20-21,579-578	GA-GGAGGAGAGAGGGCA-GUG&CACGUGUUCU-UCUCCUCCAUC
ata-miR164c-3p	TRITD2Bv1G122870.2	589	1-3,597-595;5-10,594-589;11-18,587-580;20-21,579-578	GA-GGAGGAGAGAGGGCA-GUG&CACGUGUUCU-UCUCCUCCAUC
ata-miR164c-3p	TRITD2Bv1G127030.1	143	5-18,148-135;20-21,134-133	GA-GGAGGAGAAGAGCAAGAU&CACGUGUUCUUCUCCUCCAUC
ata-miR164c-3p	TRITD2Bv1G127030.2	143	5-18,148-135;20-21,134-133	GA-GGAGGAGAAGAGCAAGAU&CACGUGUUCUUCUCCUCCAUC
ata-miR164c-3p	TRITD2Bv1G127030.3	167	5-18,172-159;20-21,158-157	GA-GGAGGAGAAGAGCAAGAU&CACGUGUUCUUCUCCUCCAUC
ata-miR164c-3p	TRITD2Bv1G133560.1	602	2-7,607-602;11-21,601-591	GAUGGAGGAGG---GCGCGUU&CACGUGUUCUUCUCCUCCAUC
ata-miR164c-3p	TRITD2Bv1G139140.4	1172	1-2,1179-1178;4-7,1177-1174;9-18,1173-1164;20-21,1162-1161	GAGGGAGGAGGAG-ACAC-UG&CACGUGUUCUUCUCCUCCAUC
ata-miR164c-3p	TRITD2Bv1G144910.1	2126	1-2,2136-2135;5-8,2132-2129;9-20,2127-2116	AGUGGAGGAGGAGAAGCAGCUG&CACGUGUU-CUUCUCCUCCAUC
ata-miR164c-3p	TRITD2Bv1G146780.1	680	1-4,690-687;5-7,685-683;9-19,681-671	CCUGGAGGAGGAGCACAUCGUG&CACG-UGUUCUUCUCCUCCAUC
ata-miR164c-3p	TRITD2Bv1G146820.1	182	1-3,192-190;5-11,187-181;14-21,178-171	GAUGGAGGUCAGGGACAAGGUG&CAC-GUGUUCUUCUCCUCCAUC
ata-miR164c-3p	TRITD2Bv1G146820.2	182	1-3,192-190;5-11,187-181;14-21,178-171	GAUGGAGGUCAGGGACAAGGUG&CAC-GUGUUCUUCUCCUCCAUC
ata-miR164c-3p	TRITD2Bv1G146820.3	182	1-3,192-190;5-11,187-181;14-21,178-171	GAUGGAGGUCAGGGACAAGGUG&CAC-GUGUUCUUCUCCUCCAUC
ata-miR164c-3p	TRITD2Bv1G147870.1	359	1-5,369-365;7-18,362-351	GCCGGAGGGGAAGGAGAGCGUG&CACGU-GUUCUUCUCCUCCAUC
ata-miR164c-3p	TRITD2Bv1G148300.2	1203	2-14,1211-1199;15-16,1197-1196;17-21,1192-1188	GGUGGUGAAGCGGGGAGAGCACGUC&CACGUGUUCUUCUC-CU---CCAUC
ata-miR164c-3p	TRITD2Bv1G148300.5	984	2-14,992-980;15-16,978-977;17-21,973-969	GGUGGUGAAGCGGGGAGAGCACGUC&CACGUGUUCUUCUC-CU---CCAUC
ata-miR164c-3p	TRITD2Bv1G148300.6	918	2-14,926-914;15-16,912-911;17-21,907-903	GGUGGUGAAGCGGGGAGAGCACGUC&CACGUGUUCUUCUC-CU---CCAUC
ata-miR164c-3p	TRITD2Bv1G148300.8	141	2-14,149-137;15-16,135-134;17-21,130-126	GGUGGUGAAGCGGGGAGAGCACGUC&CACGUGUUCUUCUC-CU---CCAUC
ata-miR164c-3p	TRITD2Bv1G150600.1	479	4-9,486-481;10-18,479-471;20-21,469-468	GAAGGAGGAGAAGGAGCACAAG&CACGUGUUC-UUCUCCUCCAUC
ata-miR164c-3p	TRITD2Bv1G150600.3	323	4-9,330-325;10-18,323-315;20-21,313-312	GAAGGAGGAGAAGGAGCACAAG&CACGUGUUC-UUCUCCUCCAUC
ata-miR164c-3p	TRITD2Bv1G151480.3	956	3-3,963-963;5-15,961-951;16-21,949-944	GGUGGGCGGAGGAGGACGAGCA&CACGUGUUCUUCUCC-UCCAUC
ata-miR164c-3p	TRITD2Bv1G151480.4	779	3-3,786-786;5-15,784-774;16-21,772-767	GGUGGGCGGAGGAGGACGAGCA&CACGUGUUCUUCUCC-UCCAUC
ata-miR164c-3p	TRITD2Bv1G151480.5	956	3-3,963-963;5-15,961-951;16-21,949-944	GGUGGGCGGAGGAGGACGAGCA&CACGUGUUCUUCUCC-UCCAUC
ata-miR164c-3p	TRITD2Bv1G151550.11	617	4-18,623-609;20-21,608-607	GA-GGAGGAGGAGGAUGCAAA&CACGUGUUCUUCUCCUCCAUC
ata-miR164c-3p	TRITD2Bv1G151550.4	617	4-18,623-609;20-21,608-607	GA-GGAGGAGGAGGAUGCAAA&CACGUGUUCUUCUCCUCCAUC
ata-miR164c-3p	TRITD2Bv1G151550.7	617	4-18,623-609;20-21,608-607	GA-GGAGGAGGAGGAUGCAAA&CACGUGUUCUUCUCCUCCAUC
ata-miR164c-3p	TRITD2Bv1G152970.1	417	3-13,424-414;14-18,412-408	GUCGGAGGCGGGGGAGCGCGGG&CACGUGUUCUUCU-CCUCCAUC
ata-miR164c-3p	TRITD2Bv1G156000.2	908	3-5,916-914;6-18,912-900	CAGGGAGGAGGGGAACUGCGCC&CACGU-GUUCUUCUCCUCCAUC
ata-miR164c-3p	TRITD2Bv1G161150.1	220	3-11,227-219;14-21,217-210	GGUGGAGGU-GGGGACGCGGA&CACGUGUUCUUCUCCUCCAUC
ata-miR164c-3p	TRITD2Bv1G161150.3	361	3-11,368-360;14-21,358-351	GGUGGAGGU-GGGGACGCGGA&CACGUGUUCUUCUCCUCCAUC
ata-miR164c-3p	TRITD2Bv1G161150.4	307	3-11,314-306;14-21,304-297	GGUGGAGGU-GGGGACGCGGA&CACGUGUUCUUCUCCUCCAUC
ata-miR164c-3p	TRITD2Bv1G161150.5	220	3-11,227-219;14-21,217-210	GGUGGAGGU-GGGGACGCGGA&CACGUGUUCUUCUCCUCCAUC
ata-miR164c-3p	TRITD2Bv1G162800.2	896	1-2,905-904;4-5,903-902;6-18,900-888;20-21,887-886	GA-GGAGGAGAAGAACUAC-UG&CACGU-GUUCUUCUCCUCCAUC
ata-miR164c-3p	TRITD2Bv1G162800.3	392	1-2,401-400;4-5,399-398;6-18,396-384;20-21,383-382	GA-GGAGGAGAAGAACUAC-UG&CACGU-GUUCUUCUCCUCCAUC
ata-miR164c-3p	TRITD2Bv1G169820.3	68	1-5,79-75;7-21,71-57	GAUGGAGGAGAGGGAGAAACGUG&CACGU--GUUCUUCUCCUCCAUC
ata-miR164c-3p	TRITD2Bv1G196330.3	1388	1-2,1398-1397;3-5,1395-1393;7-18,1391-1380;20-21,1378-1377	GAAGGAGGGGAAGAAGACGAUG&CA-CGUGUUCUUCUCCUCCAUC
ata-miR164c-3p	TRITD2Bv1G197380.1	218	4-18,224-210;20-21,209-208	GA-GGAGGAGGAGGAUGCUUA&CACGUGUUCUUCUCCUCCAUC
ata-miR164c-3p	TRITD2Bv1G197380.2	218	4-18,224-210;20-21,209-208	GA-GGAGGAGGAGGAUGCUUA&CACGUGUUCUUCUCCUCCAUC
ata-miR164c-3p	TRITD2Bv1G197380.3	218	4-18,224-210;20-21,209-208	GA-GGAGGAGGAGGAUGCUUA&CACGUGUUCUUCUCCUCCAUC
ata-miR164c-3p	TRITD2Bv1G197380.4	218	4-18,224-210;20-21,209-208	GA-GGAGGAGGAGGAUGCUUA&CACGUGUUCUUCUCCUCCAUC
ata-miR164c-3p	TRITD2Bv1G197380.5	218	4-18,224-210;20-21,209-208	GA-GGAGGAGGAGGAUGCUUA&CACGUGUUCUUCUCCUCCAUC
ata-miR164c-3p	TRITD2Bv1G197380.6	218	4-18,224-210;20-21,209-208	GA-GGAGGAGGAGGAUGCUUA&CACGUGUUCUUCUCCUCCAUC
ata-miR164c-3p	TRITD2Bv1G198720.1	479	1-1,488-488;3-19,486-470	GCUGGAGGAGGAGAACGCGCG&CACGUGUUCUUCUCCUCCAUC
ata-miR164c-3p	TRITD2Bv1G198720.1	605	3-3,612-612;5-20,610-595	AGUGGGGGAGGAGGACGAGAG&CACGUGUUCUUCUCCUCCAUC
ata-miR164c-3p	TRITD2Bv1G201110.1	1439	3-3,1446-1446;5-14,1444-1435;15-20,1433-1428	CGUGGAGCGAGGAGAGCAGGAA&CACGUGUUCUUCUC-CUCCAUC
ata-miR164c-3p	TRITD2Bv1G201110.2	1403	3-3,1410-1410;5-14,1408-1399;15-20,1397-1392	CGUGGAGCGAGGAGAGCAGGAA&CACGUGUUCUUCUC-CUCCAUC
ata-miR164c-3p	TRITD2Bv1G201110.3	1223	3-3,1230-1230;5-14,1228-1219;15-20,1217-1212	CGUGGAGCGAGGAGAGCAGGAA&CACGUGUUCUUCUC-CUCCAUC
ata-miR164c-3p	TRITD2Bv1G201110.4	1403	3-3,1410-1410;5-14,1408-1399;15-20,1397-1392	CGUGGAGCGAGGAGAGCAGGAA&CACGUGUUCUUCUC-CUCCAUC
ata-miR164c-3p	TRITD2Bv1G201460.1	410	2-9,422-415;10-18,410-402;20-21,401-400	GA-GGAGGAGGAGUACGAGCGCGUC&CACGUGUUC----UUCUCCUCCAUC
ata-miR164c-3p	TRITD2Bv1G201460.2	386	2-9,398-391;10-18,386-378;20-21,377-376	GA-GGAGGAGGAGUACGAGCGCGUC&CACGUGUUC----UUCUCCUCCAUC
ata-miR164c-3p	TRITD2Bv1G201460.3	410	2-9,422-415;10-18,410-402;20-21,401-400	GA-GGAGGAGGAGUACGAGCGCGUC&CACGUGUUC----UUCUCCUCCAUC
ata-miR164c-3p	TRITD2Bv1G218160.1	734	1-12,743-732;13-14,728-727;16-21,725-720	GAUGGAUGAAUUGGAGAGCAUGUG&CACGUGUUCUUC---UCCUCCAUC
ata-miR164c-3p	TRITD2Bv1G220180.1	410	2-15,418-405;16-21,398-393	GAUGGAGAGGAAGGAGAAGAGCGCGUC&CACGUGUUCUUCUCC------UCCAUC
ata-miR164c-3p	TRITD2Bv1G231230.12	1112	2-17,1120-1105;18-20,1103-1101	UGUGCGGGGAGAAGGGCGCGUC&CACGUGUUCUUCUCCUC-CAUC
ata-miR164c-3p	TRITD2Bv1G231230.2	1289	2-17,1297-1282;18-20,1280-1278	UGUGCGGGGAGAAGGGCGCGUC&CACGUGUUCUUCUCCUC-CAUC
ata-miR164c-3p	TRITD2Bv1G232030.1	287	1-5,297-293;6-9,291-288;13-21,284-276	GGUGGGGGACAUGAGCGACGUG&CACGU-GUUCUUCUCCUCCAUC
ata-miR164c-3p	TRITD2Bv1G236750.1	278	3-5,285-283;7-18,281-270	GGGGGAGGAGGGGAAGAUGGG&CACGUGUUCUUCUCCUCCAUC
ata-miR164c-3p	TRITD2Bv1G243400.1	1022	1-2,1032-1031;3-7,1029-1025;9-13,1023-1019;14-21,1016-1009	GGUGGAGGGAAGAGGUGCAUGAUG&CA-CGUGUUCUUCU--CCUCCAUC
ata-miR164c-3p	TRITD2Bv1G243400.2	959	1-2,969-968;3-7,966-962;9-13,960-956;14-21,953-946	GGUGGAGGGAAGAGGUGCAUGAUG&CA-CGUGUUCUUCU--CCUCCAUC
ata-miR164c-3p	TRITD2Bv1G243400.3	1022	1-2,1032-1031;3-7,1029-1025;9-13,1023-1019;14-21,1016-1009	GGUGGAGGGAAGAGGUGCAUGAUG&CA-CGUGUUCUUCU--CCUCCAUC
ata-miR164c-3p	TRITD2Bv1G243920.1	365	3-3,372-372;5-18,370-357	AGGGGAGGAGAAGGACAAGGA&CACGUGUUCUUCUCCUCCAUC
ata-miR164c-3p	TRITD2Bv1G243920.3	314	3-3,321-321;5-18,319-306	AGGGGAGGAGAAGGACAAGGA&CACGUGUUCUUCUCCUCCAUC
ata-miR164c-3p	TRITD2Bv1G244140.1	206	1-4,214-211;6-15,210-201;17-18,199-198;20-21,196-195	GAAGGCGGAGGAGGAC-CGUG&CACGUGUUCUUCUCCUCCAUC
ata-miR164c-3p	TRITD2Bv1G244690.1	336	1-2,346-345;3-5,343-341;8-9,338-337;11-21,335-325	GGUGGAGGAGGUGACGACGAUG&CA-CGUGUUCUUCUCCUCCAUC
ata-miR164c-3p	TRITD2Bv1G246180.1	560	1-3,569-567;5-11,565-559;13-19,557-551	CCUGGAGGACGAGGACGAGUG&CACGUGUUCUUCUCCUCCAUC
ata-miR164c-3p	TRITD2Bv1G246180.2	1292	1-3,1301-1299;5-11,1297-1291;13-19,1289-1283	CCUGGAGGACGAGGACGAGUG&CACGUGUUCUUCUCCUCCAUC
ata-miR164c-3p	TRITD2Bv1G255760.1	131	1-6,140-135;8-18,133-123;20-21,121-120	GGAGGAGGGGGAGGCCAUGUG&CACGUGUUCUUCUCCUCCAUC
ata-miR164c-3p	TRITD2Bv1G258370.4	116	4-6,123-121;7-18,119-108;20-21,106-105	GAGGGAGGAGAAGGAUCACCAU&CACGUG-UUCUUCUCCUCCAUC
ata-miR164c-3p	TRITD2Bv1G258370.5	116	4-6,123-121;7-18,119-108;20-21,106-105	GAGGGAGGAGAAGGAUCACCAU&CACGUG-UUCUUCUCCUCCAUC
ata-miR164c-3p	TRITD2Bv1G261900.3	236	3-5,244-242;6-18,240-228;20-21,226-225	GGAGGAGGAGGAGGACGACGAG&CACGU-GUUCUUCUCCUCCAUC
ata-miR164c-3p	TRITD2Bv1G261900.4	236	3-5,244-242;6-18,240-228;20-21,226-225	GGAGGAGGAGGAGGACGACGAG&CACGU-GUUCUUCUCCUCCAUC
ata-miR164c-3p	TRITD3Av1G001180.4	395	3-15,402-390;17-18,388-387;20-21,385-384	GACGGCGGAGGAGAGCGCGCC&CACGUGUUCUUCUCCUCCAUC
ata-miR164c-3p	TRITD3Av1G009930.1	377	1-2,387-386;3-4,384-383;7-21,380-366	GGUGGAGGAGGAGAAGCUGCUG&CA-CGUGUUCUUCUCCUCCAUC
ata-miR164c-3p	TRITD3Av1G026310.7	987	1-3,996-994;5-7,992-990;9-10,988-987;11-19,985-977	GCUGGAGGAGAUGGUGCAGGUG&CACGUGUUCU-UCUCCUCCAUC
ata-miR164c-3p	TRITD3Av1G030150.3	3187	1-5,3196-3192;7-16,3190-3181;17-20,3173-3170	AGUGGCUUCAGCGGGAGAGGGGGGCGUG&CACGUGUUCUUCUCCU-------CCAUC
ata-miR164c-3p	TRITD3Av1G031480.1	311	3-16,318-305;17-21,303-299	GGUGGAAGGAGAAGGACAUGAG&CACGUGUUCUUCUCCU-CCAUC
ata-miR164c-3p	TRITD3Av1G031890.1	137	3-3,144-144;5-5,142-142;7-21,140-126	GAUGGAGGAGGGGGAGGGGGA&CACGUGUUCUUCUCCUCCAUC
ata-miR164c-3p	TRITD3Av1G037410.2	1040	4-7,1045-1042;9-20,1041-1030	CGUGGAGGAGAAG-GCGCCGG&CACGUGUUCUUCUCCUCCAUC
ata-miR164c-3p	TRITD3Av1G037410.2	1004	3-5,1012-1010;6-18,1008-996;20-21,995-994	GA-GGAGGAGGAGGACGACGAC&CACGU-GUUCUUCUCCUCCAUC
ata-miR164c-3p	TRITD3Av1G038000.1	909	3-3,916-916;5-5,914-914;7-12,912-907;13-21,905-897	GGUGGAGGAGGAAGAAGAGGAA&CACGUGUUCUUC-UCCUCCAUC
ata-miR164c-3p	TRITD3Av1G038000.2	444	3-3,451-451;5-5,449-449;7-12,447-442;13-21,440-432	GGUGGAGGAGGAAGAAGAGGAA&CACGUGUUCUUC-UCCUCCAUC
ata-miR164c-3p	TRITD3Av1G039120.2	323	3-3,330-330;5-18,328-315;20-21,313-312	GGAGGAGGAGGAGGACGAGGU&CACGUGUUCUUCUCCUCCAUC
ata-miR164c-3p	TRITD3Av1G042370.1	1131	1-5,1140-1136;8-12,1133-1129;13-21,1118-1110	GGUGGAGGAUGACAGCUUGGGAGAUAACGUG&CACGUGUUCUUC----------UCCUCCAUC
ata-miR164c-3p	TRITD3Av1G042370.6	1686	1-5,1695-1691;8-12,1688-1684;13-21,1673-1665	GGUGGAGGAUGACAGCUUGGGAGAUAACGUG&CACGUGUUCUUC----------UCCUCCAUC
ata-miR164c-3p	TRITD3Av1G042370.7	1629	1-5,1638-1634;8-12,1631-1627;13-21,1616-1608	GGUGGAGGAUGACAGCUUGGGAGAUAACGUG&CACGUGUUCUUC----------UCCUCCAUC
ata-miR164c-3p	TRITD3Av1G047590.3	276	1-4,286-283;6-8,282-280;9-18,277-268	CAAGGAGGAGGAGGUGAC-CGUG&CACGUGUU--CUUCUCCUCCAUC
ata-miR164c-3p	TRITD3Av1G047590.4	228	1-4,238-235;6-8,234-232;9-18,229-220	CAAGGAGGAGGAGGUGAC-CGUG&CACGUGUU--CUUCUCCUCCAUC
ata-miR164c-3p	TRITD3Av1G047590.5	276	1-4,286-283;6-8,282-280;9-18,277-268	CAAGGAGGAGGAGGUGAC-CGUG&CACGUGUU--CUUCUCCUCCAUC
ata-miR164c-3p	TRITD3Av1G051620.1	983	2-8,991-985;10-18,983-975;20-21,974-973	GA-GGAGGAGGACGGCGCGUC&CACGUGUUCUUCUCCUCCAUC
ata-miR164c-3p	TRITD3Av1G051620.2	1385	2-8,1393-1387;10-18,1385-1377;20-21,1376-1375	GA-GGAGGAGGACGGCGCGUC&CACGUGUUCUUCUCCUCCAUC
ata-miR164c-3p	TRITD3Av1G051900.1	272	4-18,278-264	CACGGGGGAGAAGAACGCCGG&CACGUGUUCUUCUCCUCCAUC
ata-miR164c-3p	TRITD3Av1G051900.2	191	4-18,197-183	CACGGGGGAGAAGAACGCCGG&CACGUGUUCUUCUCCUCCAUC
ata-miR164c-3p	TRITD3Av1G059540.1	416	3-5,424-422;7-18,419-408;20-21,407-406	GA-GGAGGAGAAGGAGAGCGGC&CACGU-GUUCUUCUCCUCCAUC
ata-miR164c-3p	TRITD3Av1G059590.2	665	1-12,674-663;13-18,653-648	CGGGGGGGAAGGGUUCGGGAAGGGCGCGUG&CACGUGUUCUUC---------UCCUCCAUC
ata-miR164c-3p	TRITD3Av1G059590.3	170	1-12,179-168;13-18,158-153	CGGGGGGGAAGGGUUCGGGAAGGGCGCGUG&CACGUGUUCUUC---------UCCUCCAUC
ata-miR164c-3p	TRITD3Av1G074500.1	1184	3-7,1198-1194;8-20,1186-1174	CAUGGAGGAGAAGAGAGAGGAGCACGCC&CACGUGU-------UCUUCUCCUCCAUC
ata-miR164c-3p	TRITD3Av1G076970.1	1832	4-15,1838-1827;17-21,1825-1821	GGUGGUGGAGAAGAACGCAGG&CACGUGUUCUUCUCCUCCAUC
ata-miR164c-3p	TRITD3Av1G077970.1	754	1-3,767-765;5-5,763-763;7-9,761-759;10-21,754-743	GGUGGAGGAGAAUACUGAAGGAGUG&CACGUGUUC----UUCUCCUCCAUC
ata-miR164c-3p	TRITD3Av1G079570.3	1485	1-2,1497-1496;3-7,1494-1490;8-12,1487-1483;13-21,1481-1473	GAUGGAGGAGGAAGAUGAUGCGAUG&CA-CGUGU--UCUUC-UCCUCCAUC
ata-miR164c-3p	TRITD3Av1G079570.4	1488	1-2,1500-1499;3-7,1497-1493;8-12,1490-1486;13-21,1484-1476	GAUGGAGGAGGAAGAUGAUGCGAUG&CA-CGUGU--UCUUC-UCCUCCAUC
ata-miR164c-3p	TRITD3Av1G079570.5	1407	1-2,1419-1418;3-7,1416-1412;8-12,1409-1405;13-21,1403-1395	GAUGGAGGAGGAAGAUGAUGCGAUG&CA-CGUGU--UCUUC-UCCUCCAUC
ata-miR164c-3p	TRITD3Av1G081350.1	422	4-4,428-428;7-21,425-411	GGUGGAGGAGGAGAAGCCCCC&CACGUGUUCUUCUCCUCCAUC
ata-miR164c-3p	TRITD3Av1G081350.3	422	4-4,428-428;7-21,425-411	GGUGGAGGAGGAGAAGCCCCC&CACGUGUUCUUCUCCUCCAUC
ata-miR164c-3p	TRITD3Av1G129130.2	290	5-19,295-281	GCUGGAGGAGAAGAACAACAA&CACGUGUUCUUCUCCUCCAUC
ata-miR164c-3p	TRITD3Av1G129130.3	500	5-19,505-491	GCUGGAGGAGAAGAACAACAA&CACGUGUUCUUCUCCUCCAUC
ata-miR164c-3p	TRITD3Av1G129130.4	803	5-19,808-794	GCUGGAGGAGAAGAACAACAA&CACGUGUUCUUCUCCUCCAUC
ata-miR164c-3p	TRITD3Av1G133410.2	929	2-7,939-934;8-21,931-918	GGUGGAGGAGGAGAGGACGCGUC&CACGUGU--UCUUCUCCUCCAUC
ata-miR164c-3p	TRITD3Av1G137840.11	299	3-5,307-305;7-9,303-301;10-20,299-289	AGUGGAGGAGGACGAGGACGAG&CACGUGUUC-UUCUCCUCCAUC
ata-miR164c-3p	TRITD3Av1G137840.14	299	3-5,307-305;7-9,303-301;10-20,299-289	AGUGGAGGAGGACGAGGACGAG&CACGUGUUC-UUCUCCUCCAUC
ata-miR164c-3p	TRITD3Av1G140110.5	1254	1-4,1263-1260;7-12,1257-1252;13-18,1250-1245	UGGGGAGGAUGAAGAAGCCGUG&CACGUGUUCUUC-UCCUCCAUC
ata-miR164c-3p	TRITD3Av1G140110.6	1218	1-4,1227-1224;7-12,1221-1216;13-18,1214-1209	UGGGGAGGAUGAAGAAGCCGUG&CACGUGUUCUUC-UCCUCCAUC
ata-miR164c-3p	TRITD3Av1G142930.1	41	3-4,49-48;5-16,46-35;17-21,29-25	GGUGGGAGCAAGGAGAAGAGCAGCGGC&CACG-UGUUCUUCUCCU-----CCAUC
ata-miR164c-3p	TRITD3Av1G142930.2	41	3-4,49-48;5-16,46-35;17-21,29-25	GGUGGGAGCAAGGAGAAGAGCAGCGGC&CACG-UGUUCUUCUCCU-----CCAUC
ata-miR164c-3p	TRITD3Av1G149100.1	917	1-5,925-921;7-12,920-915;14-21,914-907	GGUGGAGG-GAGGAG-AUGUG&CACGUGUUCUUCUCCUCCAUC
ata-miR164c-3p	TRITD3Av1G149100.2	917	1-5,925-921;7-12,920-915;14-21,914-907	GGUGGAGG-GAGGAG-AUGUG&CACGUGUUCUUCUCCUCCAUC
ata-miR164c-3p	TRITD3Av1G166790.16	2364	1-10,2373-2364;11-16,2356-2351;17-21,2347-2343	GGUGGCAAAGGAGAAACUGGAGGAACGCGUG&CACGUGUUCU-------UCUCCU---CCAUC
ata-miR164c-3p	TRITD3Av1G166790.21	855	1-10,864-855;11-16,847-842;17-21,838-834	GGUGGCAAAGGAGAAACUGGAGGAACGCGUG&CACGUGUUCU-------UCUCCU---CCAUC
ata-miR164c-3p	TRITD3Av1G166790.22	837	1-10,846-837;11-16,829-824;17-21,820-816	GGUGGCAAAGGAGAAACUGGAGGAACGCGUG&CACGUGUUCU-------UCUCCU---CCAUC
ata-miR164c-3p	TRITD3Av1G166790.23	630	1-10,639-630;11-16,622-617;17-21,613-609	GGUGGCAAAGGAGAAACUGGAGGAACGCGUG&CACGUGUUCU-------UCUCCU---CCAUC
ata-miR164c-3p	TRITD3Av1G166790.26	228	1-10,237-228;11-16,220-215;17-21,211-207	GGUGGCAAAGGAGAAACUGGAGGAACGCGUG&CACGUGUUCU-------UCUCCU---CCAUC
ata-miR164c-3p	TRITD3Av1G171120.1	257	2-6,271-267;7-18,260-249;20-21,247-246	GGAGGAGGAGAAGAAGGGCGCCACGUC&CACGUG------UUCUUCUCCUCCAUC
ata-miR164c-3p	TRITD3Av1G172920.1	89	3-5,96-94;7-18,92-81;20-21,80-79	GA-GGAGGAGAGGGAGGCGCA&CACGUGUUCUUCUCCUCCAUC
ata-miR164c-3p	TRITD3Av1G172920.3	71	3-5,78-76;7-18,74-63;20-21,62-61	GA-GGAGGAGAGGGAGGCGCA&CACGUGUUCUUCUCCUCCAUC
ata-miR164c-3p	TRITD3Av1G172920.5	71	3-5,78-76;7-18,74-63;20-21,62-61	GA-GGAGGAGAGGGAGGCGCA&CACGUGUUCUUCUCCUCCAUC
ata-miR164c-3p	TRITD3Av1G175840.1	643	1-5,652-648;7-10,646-643;12-19,639-632	GCUGGAGGAGCACAGAAGACGUG&CACGUGUUCU--UCUCCUCCAUC
ata-miR164c-3p	TRITD3Av1G175840.2	982	1-5,991-987;7-10,985-982;12-19,978-971	GCUGGAGGAGCACAGAAGACGUG&CACGUGUUCU--UCUCCUCCAUC
ata-miR164c-3p	TRITD3Av1G175840.3	973	1-5,982-978;7-10,976-973;12-19,969-962	GCUGGAGGAGCACAGAAGACGUG&CACGUGUUCU--UCUCCUCCAUC
ata-miR164c-3p	TRITD3Av1G175840.5	982	1-5,991-987;7-10,985-982;12-19,978-971	GCUGGAGGAGCACAGAAGACGUG&CACGUGUUCU--UCUCCUCCAUC
ata-miR164c-3p	TRITD3Av1G182700.4	103	3-18,110-95;20-21,93-92	GGAGGAGGAGGAGGACGCGGG&CACGUGUUCUUCUCCUCCAUC
ata-miR164c-3p	TRITD3Av1G182700.5	103	3-18,110-95;20-21,93-92	GGAGGAGGAGGAGGACGCGGG&CACGUGUUCUUCUCCUCCAUC
ata-miR164c-3p	TRITD3Av1G184190.1	1184	1-3,1197-1195;4-5,1190-1189;7-9,1187-1185;11-21,1183-1173	GGUGGAGGAGAUGAAGAUUGGGGUG&CAC----GUGUUCUUCUCCUCCAUC
ata-miR164c-3p	TRITD3Av1G184270.2	1238	1-3,1247-1245;5-6,1243-1242;8-21,1240-1227	GGUGGAGGAGAAGGUCAGGUG&CACGUGUUCUUCUCCUCCAUC
ata-miR164c-3p	TRITD3Av1G184270.6	1247	1-3,1256-1254;5-6,1252-1251;8-21,1249-1236	GGUGGAGGAGAAGGUCAGGUG&CACGUGUUCUUCUCCUCCAUC
ata-miR164c-3p	TRITD3Av1G184410.1	818	1-4,827-824;7-18,821-810	CAAGGGGGAGAAGAAGUCGUG&CACGUGUUCUUCUCCUCCAUC
ata-miR164c-3p	TRITD3Av1G184410.2	548	1-4,557-554;7-18,551-540	CAAGGGGGAGAAGAAGUCGUG&CACGUGUUCUUCUCCUCCAUC
ata-miR164c-3p	TRITD3Av1G193390.2	765	1-5,774-770;8-13,767-762;14-19,760-755	UCUGGAGGAAGAAGAUGACGUG&CACGUGUUCUUCU-CCUCCAUC
ata-miR164c-3p	TRITD3Av1G193390.2	989	1-3,999-997;5-8,995-992;9-10,990-989;12-18,987-981;19-21,979-977	GGUGGGAGGAGUGGCAGCAGGUG&CACGUGUU-CUUCUCCUCC-AUC
ata-miR164c-3p	TRITD3Av1G193390.3	1479	1-5,1488-1484;8-13,1481-1476;14-19,1474-1469	UCUGGAGGAAGAAGAUGACGUG&CACGUGUUCUUCU-CCUCCAUC
ata-miR164c-3p	TRITD3Av1G193390.4	1313	1-3,1323-1321;5-8,1319-1316;9-10,1314-1313;12-18,1311-1305;19-21,1303-1301	GGUGGGAGGAGUGGCAGCAGGUG&CACGUGUU-CUUCUCCUCC-AUC
ata-miR164c-3p	TRITD3Av1G193390.5	477	1-5,486-482;8-13,479-474;14-19,472-467	UCUGGAGGAAGAAGAUGACGUG&CACGUGUUCUUCU-CCUCCAUC
ata-miR164c-3p	TRITD3Av1G193390.6	1838	1-3,1848-1846;5-8,1844-1841;9-10,1839-1838;12-18,1836-1830;19-21,1828-1826	GGUGGGAGGAGUGGCAGCAGGUG&CACGUGUU-CUUCUCCUCC-AUC
ata-miR164c-3p	TRITD3Av1G204410.2	209	1-3,218-216;5-5,214-214;7-18,212-201;20-21,199-198	GGAGGGGGAGAAGGAGGAGUG&CACGUGUUCUUCUCCUCCAUC
ata-miR164c-3p	TRITD3Av1G204410.3	209	1-3,218-216;5-5,214-214;7-18,212-201;20-21,199-198	GGAGGGGGAGAAGGAGGAGUG&CACGUGUUCUUCUCCUCCAUC
ata-miR164c-3p	TRITD3Av1G205010.1	533	3-3,540-540;5-5,538-538;7-21,536-522	GAUGGAGGAGGAGGAGGAGAG&CACGUGUUCUUCUCCUCCAUC
ata-miR164c-3p	TRITD3Av1G205090.1	350	3-18,357-342;20-21,340-339	GAAGGAGGAGGAGGAUACGGC&CACGUGUUCUUCUCCUCCAUC
ata-miR164c-3p	TRITD3Av1G206320.2	108	3-5,115-113;7-18,111-100;20-21,98-97	GGAGGAGGAGGAGGAGGCGCC&CACGUGUUCUUCUCCUCCAUC
ata-miR164c-3p	TRITD3Av1G206980.4	321	3-6,328-325;9-10,322-321;11-21,319-309	GGUGGAGGAGAUGGUCCGCGAG&CACGUGUUCU-UCUCCUCCAUC
ata-miR164c-3p	TRITD3Av1G210470.1	1211	1-1,1220-1220;3-10,1218-1211;12-18,1209-1203	CGCGGAGGAGCAGAACACGCG&CACGUGUUCUUCUCCUCCAUC
ata-miR164c-3p	TRITD3Av1G210690.3	1067	1-8,1077-1070;9-19,1068-1058	CCUGGAGGAGGAGAAGCACGUG&CACGUGUU-CUUCUCCUCCAUC
ata-miR164c-3p	TRITD3Av1G212310.2	146	1-3,156-154;5-5,152-152;7-18,149-138;20-21,136-135	GGAGGAGGAGAAGAAGAAGGUG&CACGU-GUUCUUCUCCUCCAUC
ata-miR164c-3p	TRITD3Av1G213370.1	988	3-16,995-982;17-20,978-975	UAUGGUUUGGGGGAAGAACACGAA&CACGUGUUCUUCUCCU---CCAUC
ata-miR164c-3p	TRITD3Av1G213370.6	898	3-16,905-892;17-20,888-885	UAUGGUUUGGGGGAAGAACACGAA&CACGUGUUCUUCUCCU---CCAUC
ata-miR164c-3p	TRITD3Av1G215040.1	299	3-5,306-304;7-18,302-291;20-21,289-288	GAAGGAGGAGGAGAAGGCGCG&CACGUGUUCUUCUCCUCCAUC
ata-miR164c-3p	TRITD3Av1G215040.2	194	3-5,201-199;7-18,197-186;20-21,184-183	GAAGGAGGAGGAGAAGGCGCG&CACGUGUUCUUCUCCUCCAUC
ata-miR164c-3p	TRITD3Av1G216210.1	215	1-6,222-217;9-18,216-207	CGCGGAGGGGAAG--CGCGUG&CACGUGUUCUUCUCCUCCAUC
ata-miR164c-3p	TRITD3Av1G216210.2	47	1-6,54-49;9-18,48-39	CGCGGAGGGGAAG--CGCGUG&CACGUGUUCUUCUCCUCCAUC
ata-miR164c-3p	TRITD3Av1G216610.1	407	1-5,416-412;8-18,409-399;20-21,397-396	GGCGGAGGAGAAGACGACGUG&CACGUGUUCUUCUCCUCCAUC
ata-miR164c-3p	TRITD3Av1G218070.3	67	3-3,74-74;5-18,72-59	UUCGGAGGAGGAGAGCGGGGC&CACGUGUUCUUCUCCUCCAUC
ata-miR164c-3p	TRITD3Av1G219960.1	111	1-1,120-120;3-11,118-110;12-20,104-96	AAUGGAGGAGCACGAAAGAGCACGCG&CACGUGUUCUU-----CUCCUCCAUC
ata-miR164c-3p	TRITD3Av1G234310.2	588	3-12,595-586;13-17,584-580;18-21,577-574	GAUGACGAGGAGGAGGAGCACGAC&CACGUGUUCUUC-UCCUC--CAUC
ata-miR164c-3p	TRITD3Av1G241540.10	4787	4-20,4793-4777	CGUGGAGGAGGAGAAUGCUCC&CACGUGUUCUUCUCCUCCAUC
ata-miR164c-3p	TRITD3Av1G241540.2	2798	4-20,2804-2788	CGUGGAGGAGGAGAAUGCUCC&CACGUGUUCUUCUCCUCCAUC
ata-miR164c-3p	TRITD3Av1G241540.4	4898	4-20,4904-4888	CGUGGAGGAGGAGAAUGCUCC&CACGUGUUCUUCUCCUCCAUC
ata-miR164c-3p	TRITD3Av1G241540.6	4793	4-20,4799-4783	CGUGGAGGAGGAGAAUGCUCC&CACGUGUUCUUCUCCUCCAUC
ata-miR164c-3p	TRITD3Av1G241540.8	4682	4-20,4688-4672	CGUGGAGGAGGAGAAUGCUCC&CACGUGUUCUUCUCCUCCAUC
ata-miR164c-3p	TRITD3Av1G249780.1	368	3-5,376-374;6-21,372-357	GGUGGAGGAGGAGGACGACGAG&CACGU-GUUCUUCUCCUCCAUC
ata-miR164c-3p	TRITD3Av1G249780.2	533	1-3,543-541;5-8,539-536;9-18,534-525;20-21,524-523	GA-GGAGGAGGAGCGGCAGGUG&CACGUGUU-CUUCUCCUCCAUC
ata-miR164c-3p	TRITD3Av1G256070.2	261	3-15,268-256;16-18,254-252;20-21,250-249	GGAGGACGGGGAGGAGCACGAC&CACGUGUUCUUCUCC-UCCAUC
ata-miR164c-3p	TRITD3Av1G261450.1	66	1-1,75-75;3-3,73-73;5-5,71-71;7-21,69-55	GGUGGAGGAGGGGGAGAGGCG&CACGUGUUCUUCUCCUCCAUC
ata-miR164c-3p	TRITD3Av1G261450.2	66	1-1,75-75;3-3,73-73;5-5,71-71;7-21,69-55	GGUGGAGGAGGGGGAGAGGCG&CACGUGUUCUUCUCCUCCAUC
ata-miR164c-3p	TRITD3Av1G265300.1	818	3-15,825-813;16-21,806-801	GGUGGGCCACGUGGGGAAGGGCACGCC&CACGUGUUCUUCUCC------UCCAUC
ata-miR164c-3p	TRITD3Av1G265300.2	851	3-15,858-846;16-21,839-834	GGUGGGCCACGUGGGGAAGGGCACGCC&CACGUGUUCUUCUCC------UCCAUC
ata-miR164c-3p	TRITD3Av1G272740.11	4229	5-18,4234-4221	UAAGGAGGAGAGGAACAAAAU&CACGUGUUCUUCUCCUCCAUC
ata-miR164c-3p	TRITD3Av1G272740.12	3089	5-18,3094-3081	UAAGGAGGAGAGGAACAAAAU&CACGUGUUCUUCUCCUCCAUC
ata-miR164c-3p	TRITD3Av1G287390.1	1172	2-12,1180-1170;14-18,1168-1164;20-21,1163-1162	GA-GGAGGCGGAGAACAUGUU&CACGUGUUCUUCUCCUCCAUC
ata-miR164c-3p	TRITD3Av1G287390.1	1265	3-9,1272-1266;11-19,1264-1256	CCUGGAGGAGAUGGGCAUGGG&CACGUGUUCUUCUCCUCCAUC
ata-miR164c-3p	TRITD3Av1G287390.2	1160	2-12,1168-1158;14-18,1156-1152;20-21,1151-1150	GA-GGAGGCGGAGAACAUGUU&CACGUGUUCUUCUCCUCCAUC
ata-miR164c-3p	TRITD3Av1G287390.2	1253	3-9,1260-1254;11-19,1252-1244	CCUGGAGGAGAUGGGCAUGGG&CACGUGUUCUUCUCCUCCAUC
ata-miR164c-3p	TRITD3Av1G287390.3	1172	2-12,1180-1170;14-18,1168-1164;20-21,1163-1162	GA-GGAGGCGGAGAACAUGUU&CACGUGUUCUUCUCCUCCAUC
ata-miR164c-3p	TRITD3Av1G287390.3	1265	3-9,1272-1266;11-19,1264-1256	CCUGGAGGAGAUGGGCAUGGG&CACGUGUUCUUCUCCUCCAUC
ata-miR164c-3p	TRITD3Av1G287390.5	1055	2-12,1063-1053;14-18,1051-1047;20-21,1046-1045	GA-GGAGGCGGAGAACAUGUU&CACGUGUUCUUCUCCUCCAUC
ata-miR164c-3p	TRITD3Av1G287390.5	1148	3-9,1155-1149;11-19,1147-1139	CCUGGAGGAGAUGGGCAUGGG&CACGUGUUCUUCUCCUCCAUC
ata-miR164c-3p	TRITD3Av1G287400.1	1256	4-9,1262-1257;12-21,1254-1245	GAUGGGGGGGCUGAGCGCCCG&CACGUGUUCUUCUCCUCCAUC
ata-miR164c-3p	TRITD3Bv1G000220.1	1879	1-3,1888-1886;5-10,1884-1879;11-20,1870-1861	AGUGGAGGAGGUUGCUGCUGGAACAGGUG&CACGUGUUCU--------UCUCCUCCAUC
ata-miR164c-3p	TRITD3Bv1G010700.1	209	3-7,217-213;8-19,211-200	CCUGGAGGAGGAGAUAUGCGCC&CACGUGU-UCUUCUCCUCCAUC
ata-miR164c-3p	TRITD3Bv1G010700.2	209	3-7,217-213;8-19,211-200	CCUGGAGGAGGAGAUAUGCGCC&CACGUGU-UCUUCUCCUCCAUC
ata-miR164c-3p	TRITD3Bv1G012290.2	137	1-5,146-142;7-12,140-135;14-18,133-129;20-21,127-126	GGCGGAGGCGAGGGAGGCGUG&CACGUGUUCUUCUCCUCCAUC
ata-miR164c-3p	TRITD3Bv1G012290.4	137	1-5,146-142;7-12,140-135;14-18,133-129;20-21,127-126	GGCGGAGGCGAGGGAGGCGUG&CACGUGUUCUUCUCCUCCAUC
ata-miR164c-3p	TRITD3Bv1G012590.2	221	1-5,234-230;6-12,225-219;14-21,217-210	GGUGGAGGUGGAGGACGGCAACGUG&CACGU----GUUCUUCUCCUCCAUC
ata-miR164c-3p	TRITD3Bv1G014400.2	221	1-5,234-230;6-12,225-219;14-21,217-210	GGUGGAGGUGGAGGACGGCAACGUG&CACGU----GUUCUUCUCCUCCAUC
ata-miR164c-3p	TRITD3Bv1G023770.2	1232	3-15,1239-1227;16-21,1220-1215	GAUGGAGGAAGGGGAGAGGGACAUGCA&CACGUGUUCUUCUCC------UCCAUC
ata-miR164c-3p	TRITD3Bv1G023770.3	1352	3-15,1359-1347;16-21,1340-1335	GAUGGAGGAAGGGGAGAGGGACAUGCA&CACGUGUUCUUCUCC------UCCAUC
ata-miR164c-3p	TRITD3Bv1G030020.2	632	7-21,635-621	GGUGGAGGAGGAGGAAUUGAC&CACGUGUUCUUCUCCUCCAUC
ata-miR164c-3p	TRITD3Bv1G030180.1	105	1-3,114-112;5-7,110-108;9-10,106-105;11-19,103-95	GCUGGAGGAGAUGGUGCAGGUG&CACGUGUUCU-UCUCCUCCAUC
ata-miR164c-3p	TRITD3Bv1G030180.3	1242	1-3,1251-1249;5-7,1247-1245;9-10,1243-1242;11-19,1240-1232	GCUGGAGGAGAUGGUGCAGGUG&CACGUGUUCU-UCUCCUCCAUC
ata-miR164c-3p	TRITD3Bv1G035380.3	3082	1-5,3091-3087;7-16,3085-3076;17-20,3068-3065	AGUGGCUUCAGCGGGAGAGGGGGGCGUG&CACGUGUUCUUCUCCU-------CCAUC
ata-miR164c-3p	TRITD3Bv1G035380.4	3169	1-5,3178-3174;7-16,3172-3163;17-20,3155-3152	AGUGGCUUCAGCGGGAGAGGGGGGCGUG&CACGUGUUCUUCUCCU-------CCAUC
ata-miR164c-3p	TRITD3Bv1G035380.5	3226	1-5,3235-3231;7-16,3229-3220;17-20,3212-3209	AGUGGCUUCAGCGGGAGAGGGGGGCGUG&CACGUGUUCUUCUCCU-------CCAUC
ata-miR164c-3p	TRITD3Bv1G035610.2	136	1-4,148-145;5-7,142-140;8-13,138-133;14-21,131-124	GGUGGAGGUGGAGGGUACAGUCGUG&CACG--UGU-UCUUCU-CCUCCAUC
ata-miR164c-3p	TRITD3Bv1G038900.1	137	2-3,145-144;5-5,142-142;7-21,140-126	GAUGGAGGAGGGGGAGGAGUA&CACGUGUUCUUCUCCUCCAUC
ata-miR164c-3p	TRITD3Bv1G043500.1	853	1-4,863-860;5-15,858-848;16-18,845-843;20-21,841-840	GAAGGAUGGGAGGAGAACACCGUG&CACG-UGUUCUUCUCC--UCCAUC
ata-miR164c-3p	TRITD3Bv1G043500.2	784	1-4,794-791;5-15,789-779;16-18,776-774;20-21,772-771	GAAGGAUGGGAGGAGAACACCGUG&CACG-UGUUCUUCUCC--UCCAUC
ata-miR164c-3p	TRITD3Bv1G043650.2	89	2-5,97-94;7-18,92-81;20-21,79-78	GGAGGGGGAGGGGGAGGCGUC&CACGUGUUCUUCUCCUCCAUC
ata-miR164c-3p	TRITD3Bv1G045200.1	897	3-10,904-897;11-21,889-879	GGUGGAGGAGACCAAGAAGGAGCACGGC&CACGUGUUCU-------UCUCCUCCAUC
ata-miR164c-3p	TRITD3Bv1G045200.3	897	3-10,904-897;11-21,889-879	GGUGGAGGAGACCAAGAAGGAGCACGGC&CACGUGUUCU-------UCUCCUCCAUC
ata-miR164c-3p	TRITD3Bv1G045200.4	486	3-10,493-486;11-21,478-468	GGUGGAGGAGACCAAGAAGGAGCACGGC&CACGUGUUCU-------UCUCCUCCAUC
ata-miR164c-3p	TRITD3Bv1G046220.1	25	1-7,40-34;8-11,27-24;12-18,22-16;20-21,14-13	GACGGAGGAGCAGGGCUGGGUGCGCGUG&CACGUGU------UCUU-CUCCUCCAUC
ata-miR164c-3p	TRITD3Bv1G046220.2	1025	3-5,1033-1031;6-18,1029-1017;20-21,1016-1015	GA-GGAGGAGGAGGACGACGAC&CACGU-GUUCUUCUCCUCCAUC
ata-miR164c-3p	TRITD3Bv1G046220.2	1061	4-7,1066-1063;9-20,1062-1051	CGUGGAGGAGAAG-GCGCCGG&CACGUGUUCUUCUCCUCCAUC
ata-miR164c-3p	TRITD3Bv1G046220.2	25	1-7,40-34;8-11,27-24;12-18,22-16;20-21,14-13	GACGGAGGAGCAGGGCUGGGUGCGCGUG&CACGUGU------UCUU-CUCCUCCAUC
ata-miR164c-3p	TRITD3Bv1G046240.1	926	3-5,934-932;6-18,930-918;20-21,917-916	GA-GGAGGAGGAGGACGACGAC&CACGU-GUUCUUCUCCUCCAUC
ata-miR164c-3p	TRITD3Bv1G046240.1	965	4-7,970-967;9-20,966-955	CGUGGAGGAGAAG-GCGCCGG&CACGUGUUCUUCUCCUCCAUC
ata-miR164c-3p	TRITD3Bv1G046280.1	998	4-7,1003-1000;9-20,999-988	CGUGGAGGAGAAG-GCGCCGG&CACGUGUUCUUCUCCUCCAUC
ata-miR164c-3p	TRITD3Bv1G046630.1	911	3-3,918-918;5-5,916-916;7-21,914-900	GGUGGAGGAGGAGGAGGAGGA&CACGUGUUCUUCUCCUCCAUC
ata-miR164c-3p	TRITD3Bv1G046630.2	446	3-3,453-453;5-5,451-451;7-21,449-435	GGUGGAGGAGGAGGAGGAGGA&CACGUGUUCUUCUCCUCCAUC
ata-miR164c-3p	TRITD3Bv1G048140.2	323	3-3,330-330;5-18,328-315;20-21,313-312	GGAGGAGGAGGAGGACGAGGU&CACGUGUUCUUCUCCUCCAUC
ata-miR164c-3p	TRITD3Bv1G049060.1	1037	3-8,1043-1038;11-20,1036-1027	AGUGGAGGAGAU-GACACGGC&CACGUGUUCUUCUCCUCCAUC
ata-miR164c-3p	TRITD3Bv1G050440.2	1695	1-5,1704-1700;8-12,1697-1693;13-21,1682-1674	GGUGGAGGAUGACAGCUUGGGAGAUAACGUG&CACGUGUUCUUC----------UCCUCCAUC
ata-miR164c-3p	TRITD3Bv1G054980.1	345	1-4,355-352;6-8,351-349;9-18,346-337	CAAGGAGGAGGAGGUGAC-CGUG&CACGUGUU--CUUCUCCUCCAUC
ata-miR164c-3p	TRITD3Bv1G054980.3	276	1-4,286-283;6-8,282-280;9-18,277-268	CAAGGAGGAGGAGGUGAC-CGUG&CACGUGUU--CUUCUCCUCCAUC
ata-miR164c-3p	TRITD3Bv1G054980.4	276	1-4,286-283;6-8,282-280;9-18,277-268	CAAGGAGGAGGAGGUGAC-CGUG&CACGUGUU--CUUCUCCUCCAUC
ata-miR164c-3p	TRITD3Bv1G054980.5	228	1-4,238-235;6-8,234-232;9-18,229-220	CAAGGAGGAGGAGGUGAC-CGUG&CACGUGUU--CUUCUCCUCCAUC
ata-miR164c-3p	TRITD3Bv1G054980.6	276	1-4,286-283;6-8,282-280;9-18,277-268	CAAGGAGGAGGAGGUGAC-CGUG&CACGUGUU--CUUCUCCUCCAUC
ata-miR164c-3p	TRITD3Bv1G054980.7	276	1-4,286-283;6-8,282-280;9-18,277-268	CAAGGAGGAGGAGGUGAC-CGUG&CACGUGUU--CUUCUCCUCCAUC
ata-miR164c-3p	TRITD3Bv1G055750.1	565	1-5,576-572;6-7,570-569;9-18,566-557;20-21,556-555	GA-GGAGGGGAGGCUGCGACGUG&CACGU-GU-UCUUCUCCUCCAUC
ata-miR164c-3p	TRITD3Bv1G071800.3	473	3-3,480-480;5-5,478-478;7-20,476-463	CGUGGAGGAGAAGAAGGAGGA&CACGUGUUCUUCUCCUCCAUC
ata-miR164c-3p	TRITD3Bv1G071800.4	461	3-3,468-468;5-5,466-466;7-20,464-451	CGUGGAGGAGAAGAAGGAGGA&CACGUGUUCUUCUCCUCCAUC
ata-miR164c-3p	TRITD3Bv1G076280.1	357	1-4,367-364;6-9,362-359;10-15,357-352;16-21,348-343	GAUGGAGUAGGGGAACGGACUCGUG&CACGUGUUC-UUCUCC---UCCAUC
ata-miR164c-3p	TRITD3Bv1G076280.2	279	1-4,289-286;6-9,284-281;10-15,279-274;16-21,270-265	GAUGGAGUAGGGGAACGGACUCGUG&CACGUGUUC-UUCUCC---UCCAUC
ata-miR164c-3p	TRITD3Bv1G076670.10	479	1-3,488-486;5-5,484-484;7-18,482-471;20-21,469-468	GGAGGAGGAGGAGGAGGAGUG&CACGUGUUCUUCUCCUCCAUC
ata-miR164c-3p	TRITD3Bv1G076670.11	479	1-3,488-486;5-5,484-484;7-18,482-471;20-21,469-468	GGAGGAGGAGGAGGAGGAGUG&CACGUGUUCUUCUCCUCCAUC
ata-miR164c-3p	TRITD3Bv1G076670.5	314	1-3,323-321;5-5,319-319;7-18,317-306;20-21,304-303	GGAGGAGGAGGAGGAGGAGUG&CACGUGUUCUUCUCCUCCAUC
ata-miR164c-3p	TRITD3Bv1G076670.6	479	1-3,488-486;5-5,484-484;7-18,482-471;20-21,469-468	GGAGGAGGAGGAGGAGGAGUG&CACGUGUUCUUCUCCUCCAUC
ata-miR164c-3p	TRITD3Bv1G076670.7	479	1-3,488-486;5-5,484-484;7-18,482-471;20-21,469-468	GGAGGAGGAGGAGGAGGAGUG&CACGUGUUCUUCUCCUCCAUC
ata-miR164c-3p	TRITD3Bv1G076670.8	479	1-3,488-486;5-5,484-484;7-18,482-471;20-21,469-468	GGAGGAGGAGGAGGAGGAGUG&CACGUGUUCUUCUCCUCCAUC
ata-miR164c-3p	TRITD3Bv1G076670.9	479	1-3,488-486;5-5,484-484;7-18,482-471;20-21,469-468	GGAGGAGGAGGAGGAGGAGUG&CACGUGUUCUUCUCCUCCAUC
ata-miR164c-3p	TRITD3Bv1G081310.1	1784	4-15,1790-1779;17-21,1777-1773	GGUGGUGGAGAAGAACGCAGG&CACGUGUUCUUCUCCUCCAUC
ata-miR164c-3p	TRITD3Bv1G081310.2	1841	4-15,1847-1836;17-21,1834-1830	GGUGGUGGAGAAGAACGCAGG&CACGUGUUCUUCUCCUCCAUC
ata-miR164c-3p	TRITD3Bv1G082670.1	887	3-7,901-897;8-20,889-877	CAUGGAGGAGAAGAGAGAGGAGCACGCC&CACGUGU-------UCUUCUCCUCCAUC
ata-miR164c-3p	TRITD3Bv1G085950.2	1407	1-2,1419-1418;3-7,1416-1412;8-12,1409-1405;13-21,1403-1395	GAUGGAGGAGGAAGAUGAUGCGAUG&CA-CGUGU--UCUUC-UCCUCCAUC
ata-miR164c-3p	TRITD3Bv1G086610.2	1149	3-12,1156-1147;13-20,1142-1135	AGUGGAGGAAGAGGAAGAACAUGAG&CACGUGUUCUUC----UCCUCCAUC
ata-miR164c-3p	TRITD3Bv1G086610.2	422	4-4,428-428;7-21,425-411	GGUGGAGGAGGAGAAGCCCCC&CACGUGUUCUUCUCCUCCAUC
ata-miR164c-3p	TRITD3Bv1G086610.3	422	4-4,428-428;7-21,425-411	GGUGGAGGAGGAGAAGCCCCC&CACGUGUUCUUCUCCUCCAUC
ata-miR164c-3p	TRITD3Bv1G086610.3	984	3-12,991-982;13-20,977-970	AGUGGAGGAAGAGGAAGAACAUGAG&CACGUGUUCUUC----UCCUCCAUC
ata-miR164c-3p	TRITD3Bv1G086610.4	1314	3-12,1321-1312;13-20,1307-1300	AGUGGAGGAAGAGGAAGAACAUGAG&CACGUGUUCUUC----UCCUCCAUC
ata-miR164c-3p	TRITD3Bv1G086610.4	1653	1-2,1663-1662;3-3,1660-1660;5-5,1658-1658;7-21,1656-1642	GGUGGAGGAGAAGAGGAAGAUG&CA-CGUGUUCUUCUCCUCCAUC
ata-miR164c-3p	TRITD3Bv1G086610.4	422	4-4,428-428;7-21,425-411	GGUGGAGGAGGAGAAGCCCCC&CACGUGUUCUUCUCCUCCAUC
ata-miR164c-3p	TRITD3Bv1G086670.2	1247	1-3,1257-1255;4-6,1253-1251;8-18,1249-1239;20-21,1238-1237	GA-GGAGGAGGAGACCAUGGUG&CAC-GUGUUCUUCUCCUCCAUC
ata-miR164c-3p	TRITD3Bv1G122290.2	905	2-7,915-910;8-21,907-894	GGUGGAGGAGGAGAGGACGCGUC&CACGUGU--UCUUCUCCUCCAUC
ata-miR164c-3p	TRITD3Bv1G122590.1	717	1-5,726-722;7-18,720-709	AGGGGAGGAGGGGGAAACGUG&CACGUGUUCUUCUCCUCCAUC
ata-miR164c-3p	TRITD3Bv1G122590.2	807	1-5,816-812;7-18,810-799	AGGGGAGGAGGGGGAAACGUG&CACGUGUUCUUCUCCUCCAUC
ata-miR164c-3p	TRITD3Bv1G127510.1	812	1-2,821-820;5-5,817-817;7-21,815-801	GGUGGAGGGGAAGAGGGAAUG&CACGUGUUCUUCUCCUCCAUC
ata-miR164c-3p	TRITD3Bv1G134780.1	50	4-7,56-53;9-9,51-51;11-21,49-39	GGUGGAGGAGAUGCGCGCCGC&CACGUGUUCUUCUCCUCCAUC
ata-miR164c-3p	TRITD3Bv1G137700.1	566	3-7,573-569;12-21,564-555	GAUGGAGGAGUACCGCGCGGC&CACGUGUUCUUCUCCUCCAUC
ata-miR164c-3p	TRITD3Bv1G137700.2	857	3-7,864-860;12-21,855-846	GAUGGAGGAGUACCGCGCGGC&CACGUGUUCUUCUCCUCCAUC
ata-miR164c-3p	TRITD3Bv1G148330.1	317	3-3,324-324;5-18,322-309;20-21,307-306	GGAGGAGGAGGAGGACAAGGG&CACGUGUUCUUCUCCUCCAUC
ata-miR164c-3p	TRITD3Bv1G149650.1	128	2-6,142-138;7-18,131-120;20-21,119-118	GA-GGAGGAGAAGAAGGGCGCCACGUC&CACGUG------UUCUUCUCCUCCAUC
ata-miR164c-3p	TRITD3Bv1G149650.2	76	2-6,90-86;7-18,79-68;20-21,67-66	GA-GGAGGAGAAGAAGGGCGCCACGUC&CACGUG------UUCUUCUCCUCCAUC
ata-miR164c-3p	TRITD3Bv1G149650.3	257	2-6,271-267;7-18,260-249;20-21,248-247	GA-GGAGGAGAAGAAGGGCGCCACGUC&CACGUG------UUCUUCUCCUCCAUC
ata-miR164c-3p	TRITD3Bv1G160110.1	190	1-3,201-199;5-7,197-195;8-18,192-182	UUAGGAGGAGGGGGCUGCAGGUG&CACGUGU--UCUUCUCCUCCAUC
ata-miR164c-3p	TRITD3Bv1G160110.2	190	1-3,201-199;5-7,197-195;8-18,192-182	UUAGGAGGAGGGGGCUGCAGGUG&CACGUGU--UCUUCUCCUCCAUC
ata-miR164c-3p	TRITD3Bv1G161300.2	103	3-11,110-102;13-18,100-95;20-21,93-92	GGAGGAGGAAGAGGACGCGGG&CACGUGUUCUUCUCCUCCAUC
ata-miR164c-3p	TRITD3Bv1G163400.1	35	3-5,42-40;7-18,38-27	CACGGAGGAGGAGGAGGCGGC&CACGUGUUCUUCUCCUCCAUC
ata-miR164c-3p	TRITD3Bv1G164900.2	51	3-3,58-58;5-15,56-46;16-21,44-39	GGUGGAGGGGGAGGAGCAGGAG&CACGUGUUCUUCUCC-UCCAUC
ata-miR164c-3p	TRITD3Bv1G166050.1	1184	1-3,1197-1195;4-5,1190-1189;7-9,1187-1185;11-21,1183-1173	GGUGGAGGAGAUGAAGAUUGGGGUG&CAC----GUGUUCUUCUCCUCCAUC
ata-miR164c-3p	TRITD3Bv1G168930.10	2896	1-5,2905-2901;7-7,2899-2899;9-15,2897-2891;17-21,2890-2886	GGUGG-GGAGAAGUGGAUGUG&CACGUGUUCUUCUCCUCCAUC
ata-miR164c-3p	TRITD3Bv1G168930.11	3079	1-5,3088-3084;7-7,3082-3082;9-15,3080-3074;17-21,3073-3069	GGUGG-GGAGAAGUGGAUGUG&CACGUGUUCUUCUCCUCCAUC
ata-miR164c-3p	TRITD3Bv1G168930.12	2203	1-5,2212-2208;7-7,2206-2206;9-15,2204-2198;17-21,2197-2193	GGUGG-GGAGAAGUGGAUGUG&CACGUGUUCUUCUCCUCCAUC
ata-miR164c-3p	TRITD3Bv1G168930.13	2140	1-5,2149-2145;7-7,2143-2143;9-15,2141-2135;17-21,2134-2130	GGUGG-GGAGAAGUGGAUGUG&CACGUGUUCUUCUCCUCCAUC
ata-miR164c-3p	TRITD3Bv1G168930.17	166	1-5,175-171;7-7,169-169;9-15,167-161;17-21,160-156	GGUGG-GGAGAAGUGGAUGUG&CACGUGUUCUUCUCCUCCAUC
ata-miR164c-3p	TRITD3Bv1G168930.7	3082	1-5,3091-3087;7-7,3085-3085;9-15,3083-3077;17-21,3076-3072	GGUGG-GGAGAAGUGGAUGUG&CACGUGUUCUUCUCCUCCAUC
ata-miR164c-3p	TRITD3Bv1G168930.8	3082	1-5,3091-3087;7-7,3085-3085;9-15,3083-3077;17-21,3076-3072	GGUGG-GGAGAAGUGGAUGUG&CACGUGUUCUUCUCCUCCAUC
ata-miR164c-3p	TRITD3Bv1G168930.9	3082	1-5,3091-3087;7-7,3085-3085;9-15,3083-3077;17-21,3076-3072	GGUGG-GGAGAAGUGGAUGUG&CACGUGUUCUUCUCCUCCAUC
ata-miR164c-3p	TRITD3Bv1G170250.11	35	3-15,42-30;17-18,28-27;20-21,25-24	GACGGCGGAGGGGGACGCGAC&CACGUGUUCUUCUCCUCCAUC
ata-miR164c-3p	TRITD3Bv1G171000.1	650	3-4,658-657;6-18,654-642;20-21,641-640	GA-GGAGGAGGAGAGCUUCGAC&CACG-UGUUCUUCUCCUCCAUC
ata-miR164c-3p	TRITD3Bv1G171000.2	581	3-4,589-588;6-18,585-573;20-21,572-571	GA-GGAGGAGGAGAGCUUCGAC&CACG-UGUUCUUCUCCUCCAUC
ata-miR164c-3p	TRITD3Bv1G173890.2	425	3-4,433-432;5-18,430-417;20-21,415-414	GAAGGAGGAGGAGGACGUCGGC&CACG-UGUUCUUCUCCUCCAUC
ata-miR164c-3p	TRITD3Bv1G173890.3	425	3-4,433-432;5-18,430-417;20-21,415-414	GAAGGAGGAGGAGGACGUCGGC&CACG-UGUUCUUCUCCUCCAUC
ata-miR164c-3p	TRITD3Bv1G173890.5	395	3-4,403-402;5-18,400-387;20-21,385-384	GAAGGAGGAGGAGGACGUCGGC&CACG-UGUUCUUCUCCUCCAUC
ata-miR164c-3p	TRITD3Bv1G173890.6	425	3-4,433-432;5-18,430-417;20-21,415-414	GAAGGAGGAGGAGGACGUCGGC&CACG-UGUUCUUCUCCUCCAUC
ata-miR164c-3p	TRITD3Bv1G174330.6	3083	3-12,3090-3081;14-19,3079-3074	GCUGGAGGUGAAGGACGCGGG&CACGUGUUCUUCUCCUCCAUC
ata-miR164c-3p	TRITD3Bv1G175640.1	765	1-5,774-770;8-13,767-762;14-19,760-755	UUUGGAGGAAGAAGAUGACGUG&CACGUGUUCUUCU-CCUCCAUC
ata-miR164c-3p	TRITD3Bv1G175640.2	1476	1-5,1485-1481;8-13,1478-1473;14-19,1471-1466	UUUGGAGGAAGAAGAUGACGUG&CACGUGUUCUUCU-CCUCCAUC
ata-miR164c-3p	TRITD3Bv1G175640.4	1410	1-5,1419-1415;8-13,1412-1407;14-19,1405-1400	UUUGGAGGAAGAAGAUGACGUG&CACGUGUUCUUCU-CCUCCAUC
ata-miR164c-3p	TRITD3Bv1G178370.1	227	3-16,234-221;18-21,219-216	GAUGAGGGAGGGGGACAUGGA&CACGUGUUCUUCUCCUCCAUC
ata-miR164c-3p	TRITD3Bv1G185770.1	533	3-3,540-540;5-5,538-538;7-21,536-522	GAUGGAGGAGGAGGAGGAGAG&CACGUGUUCUUCUCCUCCAUC
ata-miR164c-3p	TRITD3Bv1G191620.1	140	3-5,147-145;7-17,143-133;19-21,132-130	GAU-GAGGAGGAGGAGGCGGU&CACGUGUUCUUCUCCUCCAUC
ata-miR164c-3p	TRITD3Bv1G191620.2	122	3-5,129-127;7-17,125-115;19-21,114-112	GAU-GAGGAGGAGGAGGCGGU&CACGUGUUCUUCUCCUCCAUC
ata-miR164c-3p	TRITD3Bv1G191620.3	122	3-5,129-127;7-17,125-115;19-21,114-112	GAU-GAGGAGGAGGAGGCGGU&CACGUGUUCUUCUCCUCCAUC
ata-miR164c-3p	TRITD3Bv1G191620.4	122	3-5,129-127;7-17,125-115;19-21,114-112	GAU-GAGGAGGAGGAGGCGGU&CACGUGUUCUUCUCCUCCAUC
ata-miR164c-3p	TRITD3Bv1G192040.3	971	1-8,981-974;9-19,972-962	CCUGGAGGAGGAGAAGCACGUG&CACGUGUU-CUUCUCCUCCAUC
ata-miR164c-3p	TRITD3Bv1G192040.4	1277	1-8,1287-1280;9-19,1278-1268	CCUGGAGGAGGAGAAGCACGUG&CACGUGUU-CUUCUCCUCCAUC
ata-miR164c-3p	TRITD3Bv1G192040.6	812	1-8,822-815;9-19,813-803	CCUGGAGGAGGAGAAGCACGUG&CACGUGUU-CUUCUCCUCCAUC
ata-miR164c-3p	TRITD3Bv1G192040.8	533	1-8,543-536;9-19,534-524	CCUGGAGGAGGAGAAGCACGUG&CACGUGUU-CUUCUCCUCCAUC
ata-miR164c-3p	TRITD3Bv1G192210.1	1208	1-1,1217-1217;3-10,1215-1208;12-18,1206-1200	CGCGGAGGAGCAGAACACGCG&CACGUGUUCUUCUCCUCCAUC
ata-miR164c-3p	TRITD3Bv1G195040.1	146	1-3,156-154;5-5,152-152;7-18,149-138;20-21,136-135	GGAGGAGGAGAAGAAGAAGGUG&CACGU-GUUCUUCUCCUCCAUC
ata-miR164c-3p	TRITD3Bv1G195460.1	120	3-17,127-113	AGGCGAGGAGGAGAGCAUGCC&CACGUGUUCUUCUCCUCCAUC
ata-miR164c-3p	TRITD3Bv1G196040.11	778	3-16,785-772;17-20,768-765	UAUGGUUUGGGGGGAGAACACGAA&CACGUGUUCUUCUCCU---CCAUC
ata-miR164c-3p	TRITD3Bv1G199880.1	287	3-5,294-292;7-18,290-279;20-21,277-276	GAAGGAGGAGGAGAAGGCGCG&CACGUGUUCUUCUCCUCCAUC
ata-miR164c-3p	TRITD3Bv1G199880.2	194	3-5,201-199;7-18,197-186;20-21,184-183	GAAGGAGGAGGAGAAGGCGCG&CACGUGUUCUUCUCCUCCAUC
ata-miR164c-3p	TRITD3Bv1G201500.1	53	1-6,60-55;9-18,54-45	CGCGGAGGGGAAG--CGCGUG&CACGUGUUCUUCUCCUCCAUC
ata-miR164c-3p	TRITD3Bv1G202470.2	1634	1-2,1644-1643;3-11,1641-1633;14-21,1630-1623	GGUGGAGGCCAAGAACGCGCUG&CA-CGUGUUCUUCUCCUCCAUC
ata-miR164c-3p	TRITD3Bv1G202470.3	509	1-2,519-518;3-11,516-508;14-21,505-498	GGUGGAGGCCAAGAACGCGCUG&CA-CGUGUUCUUCUCCUCCAUC
ata-miR164c-3p	TRITD3Bv1G202470.8	869	1-2,879-878;3-11,876-868;14-21,865-858	GGUGGAGGCCAAGAACGCGCUG&CA-CGUGUUCUUCUCCUCCAUC
ata-miR164c-3p	TRITD3Bv1G202710.1	452	1-2,462-461;3-11,459-451;14-21,448-441	GGUGGAGGCCAAGAACGCGCUG&CA-CGUGUUCUUCUCCUCCAUC
ata-miR164c-3p	TRITD3Bv1G204950.3	816	1-2,825-824;5-20,821-806	UAUGGAGGAGAAGGGCAACUG&CACGUGUUCUUCUCCUCCAUC
ata-miR164c-3p	TRITD3Bv1G210350.1	111	1-1,120-120;3-11,118-110;12-20,104-96	AAUGGAGGAGCACGAAAGAGCACGCG&CACGUGUUCUU-----CUCCUCCAUC
ata-miR164c-3p	TRITD3Bv1G224670.2	530	4-18,536-522;20-21,521-520	GA-GGAGGAGAAGAGCACAAC&CACGUGUUCUUCUCCUCCAUC
ata-miR164c-3p	TRITD3Bv1G224670.4	530	4-18,536-522;20-21,521-520	GA-GGAGGAGAAGAGCACAAC&CACGUGUUCUUCUCCUCCAUC
ata-miR164c-3p	TRITD3Bv1G224670.5	530	4-18,536-522;20-21,521-520	GA-GGAGGAGAAGAGCACAAC&CACGUGUUCUUCUCCUCCAUC
ata-miR164c-3p	TRITD3Bv1G224670.7	470	4-18,476-462;20-21,461-460	GA-GGAGGAGAAGAGCACAAC&CACGUGUUCUUCUCCUCCAUC
ata-miR164c-3p	TRITD3Bv1G224670.8	530	4-18,536-522;20-21,521-520	GA-GGAGGAGAAGAGCACAAC&CACGUGUUCUUCUCCUCCAUC
ata-miR164c-3p	TRITD3Bv1G229530.2	400	1-2,408-407;4-12,406-398;14-20,397-391	CGUGGAGG-GGAGAACGC-UG&CACGUGUUCUUCUCCUCCAUC
ata-miR164c-3p	TRITD3Bv1G231640.1	1175	3-5,1182-1180;7-10,1178-1175;11-21,1168-1158	GGUGGAGGAGGUGAUUCAGAAGGCGAA&CACGUGUUCU------UCUCCUCCAUC
ata-miR164c-3p	TRITD3Bv1G231640.2	1226	3-5,1233-1231;7-10,1229-1226;11-21,1219-1209	GGUGGAGGAGGUGAUUCAGAAGGCGAA&CACGUGUUCU------UCUCCUCCAUC
ata-miR164c-3p	TRITD3Bv1G231640.4	1463	3-5,1470-1468;7-10,1466-1463;11-21,1456-1446	GGUGGAGGAGGUGAUUCAGAAGGCGAA&CACGUGUUCU------UCUCCUCCAUC
ata-miR164c-3p	TRITD3Bv1G235130.1	1334	1-11,1343-1333;12-16,1323-1319;17-21,1317-1313	GGUGGAAGGAGGCGGUGGCGGAGGACAUGUG&CACGUGUUCUU---------CUCCU-CCAUC
ata-miR164c-3p	TRITD3Bv1G235130.2	1376	1-11,1385-1375;12-16,1365-1361;17-21,1359-1355	GGUGGAAGGAGGCGGUGGCGGAGGACAUGUG&CACGUGUUCUU---------CUCCU-CCAUC
ata-miR164c-3p	TRITD3Bv1G241350.1	368	3-5,376-374;6-18,372-360;20-21,358-357	GGCGGAGGAGGAGGACGACGAG&CACGU-GUUCUUCUCCUCCAUC
ata-miR164c-3p	TRITD3Bv1G241350.2	368	3-5,376-374;6-18,372-360;20-21,358-357	GGCGGAGGAGGAGGACGACGAG&CACGU-GUUCUUCUCCUCCAUC
ata-miR164c-3p	TRITD3Bv1G241350.4	368	3-5,376-374;6-18,372-360;20-21,358-357	GGCGGAGGAGGAGGACGACGAG&CACGU-GUUCUUCUCCUCCAUC
ata-miR164c-3p	TRITD3Bv1G259630.1	821	3-15,828-816;16-21,809-804	GAUGGGCCACGUGGGGAAGGGCACGCC&CACGUGUUCUUCUCC------UCCAUC
ata-miR164c-3p	TRITD3Bv1G259630.2	851	3-15,858-846;16-21,839-834	GAUGGGCCACGUGGGGAAGGGCACGCC&CACGUGUUCUUCUCC------UCCAUC
ata-miR164c-3p	TRITD3Bv1G259630.3	812	3-15,819-807;16-21,800-795	GAUGGGCCACGUGGGGAAGGGCACGCC&CACGUGUUCUUCUCC------UCCAUC
ata-miR164c-3p	TRITD3Bv1G267560.11	4127	5-18,4132-4119	UAAGGAGGAGAGGAACAAAAU&CACGUGUUCUUCUCCUCCAUC
ata-miR164c-3p	TRITD3Bv1G267560.14	3077	5-18,3082-3069	UAAGGAGGAGAGGAACAAAAU&CACGUGUUCUUCUCCUCCAUC
ata-miR164c-3p	TRITD3Bv1G267560.18	1187	5-18,1192-1179	UAAGGAGGAGAGGAACAAAAU&CACGUGUUCUUCUCCUCCAUC
ata-miR164c-3p	TRITD3Bv1G267560.8	4652	5-18,4657-4644	UAAGGAGGAGAGGAACAAAAU&CACGUGUUCUUCUCCUCCAUC
ata-miR164c-3p	TRITD3Bv1G267560.9	4232	5-18,4237-4224	UAAGGAGGAGAGGAACAAAAU&CACGUGUUCUUCUCCUCCAUC
ata-miR164c-3p	TRITD3Bv1G267920.1	243	3-5,250-248;7-21,246-232	GGUGGAGGAGGAGGAGGCGGU&CACGUGUUCUUCUCCUCCAUC
ata-miR164c-3p	TRITD3Bv1G269990.1	912	1-3,922-920;5-15,917-907;17-19,905-903	GUUGGUGGAGAAGAACAGGGUG&CAC-GUGUUCUUCUCCUCCAUC
ata-miR164c-3p	TRITD3Bv1G283150.10	293	2-15,301-288;17-18,286-285	CGGGGCGGAGGAGGACGCGUC&CACGUGUUCUUCUCCUCCAUC
ata-miR164c-3p	TRITD3Bv1G283150.11	293	2-15,301-288;17-18,286-285	CGGGGCGGAGGAGGACGCGUC&CACGUGUUCUUCUCCUCCAUC
ata-miR164c-3p	TRITD3Bv1G283150.12	293	2-15,301-288;17-18,286-285	CGGGGCGGAGGAGGACGCGUC&CACGUGUUCUUCUCCUCCAUC
ata-miR164c-3p	TRITD3Bv1G283150.13	293	2-15,301-288;17-18,286-285	CGGGGCGGAGGAGGACGCGUC&CACGUGUUCUUCUCCUCCAUC
ata-miR164c-3p	TRITD3Bv1G283150.14	293	2-15,301-288;17-18,286-285	CGGGGCGGAGGAGGACGCGUC&CACGUGUUCUUCUCCUCCAUC
ata-miR164c-3p	TRITD3Bv1G283150.15	3791	2-15,3799-3786;17-18,3784-3783	CGGGGCGGAGGAGGACGCGUC&CACGUGUUCUUCUCCUCCAUC
ata-miR164c-3p	TRITD3Bv1G283150.16	3743	2-15,3751-3738;17-18,3736-3735	CGGGGCGGAGGAGGACGCGUC&CACGUGUUCUUCUCCUCCAUC
ata-miR164c-3p	TRITD3Bv1G283150.17	4475	2-15,4483-4470;17-18,4468-4467	CGGGGCGGAGGAGGACGCGUC&CACGUGUUCUUCUCCUCCAUC
ata-miR164c-3p	TRITD3Bv1G283150.17	536	1-5,553-549;7-7,547-547;8-18,538-528	CAAGGAGGAGAAGAAAUCGAGGAGGCGUG&CACGUGU--------UCUUCUCCUCCAUC
ata-miR164c-3p	TRITD3Bv1G283150.2	4877	2-15,4885-4872;17-18,4870-4869	CGGGGCGGAGGAGGACGCGUC&CACGUGUUCUUCUCCUCCAUC
ata-miR164c-3p	TRITD3Bv1G283150.2	836	1-5,853-849;7-7,847-847;8-18,838-828	CAAGGAGGAGAAGAAAUCGAGGAGGCGUG&CACGUGU--------UCUUCUCCUCCAUC
ata-miR164c-3p	TRITD3Bv1G283150.20	836	1-5,853-849;7-7,847-847;8-18,838-828	CAAGGAGGAGAAGAAAUCGAGGAGGCGUG&CACGUGU--------UCUUCUCCUCCAUC
ata-miR164c-3p	TRITD3Bv1G283150.21	536	1-5,553-549;7-7,547-547;8-18,538-528	CAAGGAGGAGAAGAAAUCGAGGAGGCGUG&CACGUGU--------UCUUCUCCUCCAUC
ata-miR164c-3p	TRITD3Bv1G283280.2	1265	3-9,1272-1266;11-19,1264-1256	CCUGGAGGAGAUGGGCAUGGG&CACGUGUUCUUCUCCUCCAUC
ata-miR164c-3p	TRITD3Bv1G283280.3	833	3-9,840-834;11-19,832-824	CCUGGAGGAGAUGGGCAUGGG&CACGUGUUCUUCUCCUCCAUC
ata-miR164c-3p	TRITD3Bv1G283280.4	1265	3-9,1272-1266;11-19,1264-1256	CCUGGAGGAGAUGGGCAUGGG&CACGUGUUCUUCUCCUCCAUC
ata-miR164c-3p	TRITD3Bv1G283280.5	1253	3-9,1260-1254;11-19,1252-1244	CCUGGAGGAGAUGGGCAUGGG&CACGUGUUCUUCUCCUCCAUC
ata-miR164c-3p	TRITD3Bv1G283280.6	1262	3-9,1269-1263;11-19,1261-1253	CCUGGAGGAGAUGGGCAUGGG&CACGUGUUCUUCUCCUCCAUC
ata-miR164c-3p	TRITD3Bv1G283450.5	2109	1-13,2118-2106;14-21,2098-2091	GAUGGGGGCACUGCCGGGGGAGUGCGUG&CACGUGUUCUUCU-------CCUCCAUC
ata-miR164c-3p	TRITD4Av1G001200.1	176	3-5,183-181;7-12,179-174;13-21,167-159	GGUGGAGGAAGAGGCGAAGAAGGCGGA&CACGUGUUCUUC------UCCUCCAUC
ata-miR164c-3p	TRITD4Av1G012600.5	629	3-10,636-629;11-18,625-618;20-21,616-615	GACGGGGGAGAGCAAGGGCGCGGU&CACGUGUUCU---UCUCCUCCAUC
ata-miR164c-3p	TRITD4Av1G014900.1	449	1-6,459-454;7-10,452-449;11-19,442-434;20-21,432-431	GACUGGAGGAGAACUUGAAGAAUCAUGUG&CACGUG-UUCU------UCUCCUCCA-UC
ata-miR164c-3p	TRITD4Av1G014900.3	449	1-6,459-454;7-10,452-449;11-19,442-434;20-21,432-431	GACUGGAGGAGAACUUGAAGAAUCAUGUG&CACGUG-UUCU------UCUCCUCCA-UC
ata-miR164c-3p	TRITD4Av1G014900.4	389	1-6,399-394;7-10,392-389;11-19,382-374;20-21,372-371	GACUGGAGGAGAACUUGAAGAAUCAUGUG&CACGUG-UUCU------UCUCCUCCA-UC
ata-miR164c-3p	TRITD4Av1G014900.5	446	1-6,456-451;7-10,449-446;11-19,439-431;20-21,429-428	GACUGGAGGAGAACUUGAAGAAUCAUGUG&CACGUG-UUCU------UCUCCUCCA-UC
ata-miR164c-3p	TRITD4Av1G014900.6	449	1-6,459-454;7-10,452-449;11-19,442-434;20-21,432-431	GACUGGAGGAGAACUUGAAGAAUCAUGUG&CACGUG-UUCU------UCUCCUCCA-UC
ata-miR164c-3p	TRITD4Av1G019210.1	909	3-20,916-899	CAUGGAGGAGGAGGGUAUGGA&CACGUGUUCUUCUCCUCCAUC
ata-miR164c-3p	TRITD4Av1G019210.2	954	3-20,961-944	CAUGGAGGAGGAGGGUAUGGA&CACGUGUUCUUCUCCUCCAUC
ata-miR164c-3p	TRITD4Av1G019210.3	840	3-20,847-830	CAUGGAGGAGGAGGGUAUGGA&CACGUGUUCUUCUCCUCCAUC
ata-miR164c-3p	TRITD4Av1G019210.4	894	3-20,901-884	CAUGGAGGAGGAGGGUAUGGA&CACGUGUUCUUCUCCUCCAUC
ata-miR164c-3p	TRITD4Av1G019210.5	726	3-20,733-716	CAUGGAGGAGGAGGGUAUGGA&CACGUGUUCUUCUCCUCCAUC
ata-miR164c-3p	TRITD4Av1G019210.6	681	3-20,688-671	CAUGGAGGAGGAGGGUAUGGA&CACGUGUUCUUCUCCUCCAUC
ata-miR164c-3p	TRITD4Av1G019210.7	915	3-20,922-905	CAUGGAGGAGGAGGGUAUGGA&CACGUGUUCUUCUCCUCCAUC
ata-miR164c-3p	TRITD4Av1G019210.8	1026	3-20,1033-1016	CAUGGAGGAGGAGGGUAUGGA&CACGUGUUCUUCUCCUCCAUC
ata-miR164c-3p	TRITD4Av1G019210.9	918	3-20,925-908	CAUGGAGGAGGAGGGUAUGGA&CACGUGUUCUUCUCCUCCAUC
ata-miR164c-3p	TRITD4Av1G023790.1	935	3-4,945-944;7-21,938-924	GAUGGAGGAGGGGGAAUUCUCGGA&CACG---UGUUCUUCUCCUCCAUC
ata-miR164c-3p	TRITD4Av1G023790.2	1247	3-4,1257-1256;7-21,1250-1236	GAUGGAGGAGGGGGAAUUCUCGGA&CACG---UGUUCUUCUCCUCCAUC
ata-miR164c-3p	TRITD4Av1G023790.3	857	3-4,867-866;7-21,860-846	GAUGGAGGAGGGGGAAUUCUCGGA&CACG---UGUUCUUCUCCUCCAUC
ata-miR164c-3p	TRITD4Av1G023790.4	1865	3-4,1875-1874;7-21,1868-1854	GAUGGAGGAGGGGGAAUUCUCGGA&CACG---UGUUCUUCUCCUCCAUC
ata-miR164c-3p	TRITD4Av1G027240.1	1862	3-5,1869-1867;7-18,1865-1854;20-21,1852-1851	GGAGGAGGGGGAGGAGGCGCA&CACGUGUUCUUCUCCUCCAUC
ata-miR164c-3p	TRITD4Av1G034000.4	1261	1-18,1270-1253	GCCGGAGGAGGAGGACGCGUG&CACGUGUUCUUCUCCUCCAUC
ata-miR164c-3p	TRITD4Av1G034000.5	1360	1-18,1369-1352	GCCGGAGGAGGAGGACGCGUG&CACGUGUUCUUCUCCUCCAUC
ata-miR164c-3p	TRITD4Av1G038230.7	839	1-2,849-848;3-5,846-844;7-18,842-831	UCCGGAGGAGAAGAGGAUGCUG&CA-CGUGUUCUUCUCCUCCAUC
ata-miR164c-3p	TRITD4Av1G038230.8	839	1-2,849-848;3-5,846-844;7-18,842-831	UCCGGAGGAGAAGAGGAUGCUG&CA-CGUGUUCUUCUCCUCCAUC
ata-miR164c-3p	TRITD4Av1G038230.9	536	1-2,546-545;3-5,543-541;7-18,539-528	UCCGGAGGAGAAGAGGAUGCUG&CA-CGUGUUCUUCUCCUCCAUC
ata-miR164c-3p	TRITD4Av1G040340.1	257	5-18,262-249;20-21,247-246	GGAGGAGGAGAGGAGCAAGAG&CACGUGUUCUUCUCCUCCAUC
ata-miR164c-3p	TRITD4Av1G040340.2	257	5-18,262-249;20-21,247-246	GGAGGAGGAGAGGAGCAAGAG&CACGUGUUCUUCUCCUCCAUC
ata-miR164c-3p	TRITD4Av1G040340.4	245	5-18,250-237;20-21,235-234	GGAGGAGGAGAGGAGCAAGAG&CACGUGUUCUUCUCCUCCAUC
ata-miR164c-3p	TRITD4Av1G040710.4	888	3-3,895-895;5-5,893-893;7-11,891-887;12-21,885-876	GGUGGAGGAGCAAGAGGAGGGA&CACGUGUUCUU-CUCCUCCAUC
ata-miR164c-3p	TRITD4Av1G041210.2	296	1-2,308-307;4-7,305-302;8-18,298-288	GCAGGAGGAGAAGACCGACACCUG&CACGUGU---UCUUCUCCUCCAUC
[truncated: 220,083+ more rows]

## Sheet: Description of the terms
Terms used	Description
miRNA Query	miRNA used as query input to identify target genes
Transcript	Name of the target transcript identified
TSlice	Cleavage position of the miRNA/mRNA matching region
Paired	Paired sites between miRNA and mRNA sequences, with miRNA location at the front followed by mRNA location, pairing sections separated with ";"
mRNA & miRNA matched sequence	Complementary sequence match betweem miRNA and mRNA targets, with mRNA sequence at the front followed by miRNA sequence, connected with "&"
