# Supplementary material for: Small RNAs and their targets are associated with the transgenerational effects of water-deficit stress in durum wheat
Source: Sci Rep. 2021 Feb 11;11:3613. doi: 10.1038/s41598-021-83074-7 (PMC7878867; doi:10.1038/s41598-021-83074-7)
Supplement: Supplementary file 20 — Supplementary Table 15. [file 41598_2021_83074_MOESM20_ESM.xlsx]

## Sheet: AtCW_L vs AtCC_L
Small RNAs and their targets are associated with the transgenerational effects of water-deficit stress in durum wheat
Haipei Liu1*, Amanda J. Able1, Jason A. Able1
1 School of Agriculture, Food & Wine, Waite Research Institute, The University of Adelaide, Urrbrae, SA, Australia
Table S15. miRNA-mRNA pairs with significant antagonistic regulatory patterns.
miRNA name	miRNA sequence	miRNA regulation pattern	miRNA log2[fold_change (AtCW_L/AtCC_L)]	pvalue(chi_square_2x2)	pvalue(fisher_test)	miRNA regulation statistical significant	Target accession number	Target annotation	target log2[fold_change (AtCW_L/AtCC_L)]	target regulation pattern	pvalue	target regulation statistical significant	GO	KEGG
ata-miR399b-5p_L-2R+2	GGGCGCTTCTCCTTTGGCACG	down	-1.2	0.01	0.01	yes	TRITD1Av1G202780.8	hypothetical protein TRIUR3_26332 [Triticum urartu]	2.42956	up	0.000501218	yes	GO:0003723(RNA binding);GO:0003729(mRNA binding);GO:0005634(nucleus);GO:0005737(cytoplasm);GO:0006970(response to osmotic stress);GO:0009651(response to salt stress);GO:0009737(response to abscisic acid);GO:0009738(abscisic acid-activated signaling pathway);GO:0009787(regulation of abscisic acid-activated signaling pathway);GO:0048471(perinuclear region of cytoplasm);GO:0071470(cellular response …	-
ata-miR399b-5p_L-2R+2	GGGCGCTTCTCCTTTGGCACG	down	-1.2	0.01	0.01	yes	TRITD3Av1G031450.5	unnamed protein product [Triticum aestivum]	1.47377	up	0.0297465	yes	GO:0000476(maturation of 4.5S rRNA);GO:0000967(rRNA 5'-end processing);GO:0005634(nucleus);GO:0009507(chloroplast);GO:0034470(ncRNA processing)	-
ata-miR399b-5p_L-2R+2	GGGCGCTTCTCCTTTGGCACG	down	-1.2	0.01	0.01	yes	TRITD4Av1G020560.1	uncharacterized protein LOC109733618 [Aegilops tauschii subsp. tauschii]	1.39696	up	0.0429854	yes	GO:0003674(molecular_function);GO:0008150(biological_process)	-
ata-miR399b-5p_L-2R+2	GGGCGCTTCTCCTTTGGCACG	down	-1.2	0.01	0.01	yes	TRITD4Av1G040710.4	50S ribosomal protein L4, chloroplastic [Aegilops tauschii subsp. tauschii]	4.53889	up	2.69986e-09	yes	GO:0003723(RNA binding);GO:0003735(structural constituent of ribosome);GO:0006412(translation);GO:0022626(cytosolic ribosome)	ko03010(Ribosome)
ata-miR399b-5p_L-2R+2	GGGCGCTTCTCCTTTGGCACG	down	-1.2	0.01	0.01	yes	TRITD4Av1G061560.1	PsbB mRNA maturation factor Mbb1, chloroplastic [Triticum urartu]	2.93619	up	3.38185e-05	yes	GO:0003727(single-stranded RNA binding);GO:0005634(nucleus);GO:0005774(vacuolar membrane);GO:0006396(RNA processing);GO:0006397(mRNA processing);GO:0006417(regulation of translation);GO:0009507(chloroplast);GO:0009570(chloroplast stroma);GO:0009657(plastid organization);GO:0009941(chloroplast envelope);GO:0010114(response to red light);GO:0031969(chloroplast membrane);GO:0043621(protein self-asso…	-
ata-miR399b-5p_L-2R+2	GGGCGCTTCTCCTTTGGCACG	down	-1.2	0.01	0.01	yes	TRITD6Bv1G006890.2	uncharacterized protein LOC109785054 [Aegilops tauschii subsp. tauschii]	1.68437	up	0.0145214	yes	GO:0009507(chloroplast);GO:0010027(thylakoid membrane organization);GO:0090391(granum assembly);GO:1903866(palisade mesophyll development)	-
ath-miR8175_L+1_1ss3AT	CGTTCCCCGGCAACGGCGCCA	down	-inf	0.03	0.03	yes	TRITD1Av1G056150.1	protein ALP1-like [Aegilops tauschii subsp. tauschii]	1.47224	up	0.0345129	yes	GO:0005634(nucleus);GO:0005774(vacuolar membrane);GO:0005886(plasma membrane);GO:0009507(chloroplast);GO:0016020(membrane)	-
ath-miR8175_L+1_1ss3AT	CGTTCCCCGGCAACGGCGCCA	down	-inf	0.03	0.03	yes	TRITD2Bv1G242130.2	glutamyl-tRNA(Gln) amidotransferase subunit A, chloroplastic/mitochondrial [Aegilops tauschii subsp. tauschii]	1.86234	up	0.00649823	yes	GO:0004040(amidase activity);GO:0005524(ATP binding);GO:0005739(mitochondrion);GO:0006412(translation);GO:0009507(chloroplast);GO:0009570(chloroplast stroma);GO:0030956(glutamyl-tRNA(Gln) amidotransferase complex);GO:0050567(glutaminyl-tRNA synthase (glutamine-hydrolyzing) activity)	ko00970(Aminoacyl-tRNA biosynthesis)
ath-miR8175_L+1_1ss3AT	CGTTCCCCGGCAACGGCGCCA	down	-inf	0.03	0.03	yes	TRITD3Av1G181910.2	heat shock protein 101 [Triticum turgidum subsp. durum]	2.18455	up	0.00155433	yes	GO:0034605(cellular response to heat)	-
ath-miR8175_L+1_1ss3AT	CGTTCCCCGGCAACGGCGCCA	down	-inf	0.03	0.03	yes	TRITD5Av1G205700.3	cyclic nucleotide-gated ion channel 2 [Aegilops tauschii subsp. tauschii]	1.34497	up	0.0493926	yes	GO:0005249(voltage-gated potassium channel activity);GO:0005887(integral component of plasma membrane);GO:0042391(regulation of membrane potential)	ko04626(Plant-pathogen interaction)
bdi-miR398b_L-2R+2	GGAGTGTCACTGAGAACACAAG	up	1.12	0	0	yes	TRITD2Bv1G224370.2	starch synthase IIIb precursor [Triticum aestivum]	-2.51257	down	0.00024569	yes	GO:0004373(glycogen (starch) synthase activity);GO:0005515(protein binding);GO:0005982(starch metabolic process);GO:0009011(starch synthase activity);GO:0009501(amyloplast);GO:0009507(chloroplast);GO:0016757(transferase activity, transferring glycosyl groups);GO:0019252(starch biosynthetic process);GO:0033201(alpha-1,4-glucan synthase activity)	ko00500(Starch and sucrose metabolism)
bdi-MIR399a-p5	GTGCAGTTCTCCTCTGGCATG	down	-2.67	0	0	yes	TRITD1Bv1G135840.3	methionine aminopeptiase [Hordeum vulgare]	3.2761	up	5.00301e-06	yes	GO:0001558(regulation of cell growth);GO:0005634(nucleus);GO:0009734(auxin-activated signaling pathway);GO:0044843(cell cycle G1/S phase transition);GO:0051302(regulation of cell division)	-
bdi-MIR399a-p5	GTGCAGTTCTCCTCTGGCATG	down	-2.67	0	0	yes	TRITD3Av1G122110.4	ubiquitin carboxyl-terminal hydrolase 6-like [Aegilops tauschii subsp. tauschii]	1.45669	up	0.0317604	yes	GO:0004843(thiol-dependent ubiquitin-specific protease activity);GO:0005516(calmodulin binding);GO:0005634(nucleus);GO:0006511(ubiquitin-dependent protein catabolic process);GO:0009506(plasmodesma);GO:0016579(protein deubiquitination);GO:0036459(thiol-dependent ubiquitinyl hydrolase activity)	-
bdi-MIR399a-p5	GTGCAGTTCTCCTCTGGCATG	down	-2.67	0	0	yes	TRITD6Av1G183820.2	APO protein 2, chloroplastic [Aegilops tauschii subsp. tauschii]	3.221	up	7.20817e-06	yes	GO:0000373(Group II intron splicing);GO:0003723(RNA binding);GO:0005739(mitochondrion);GO:0008270(zinc ion binding);GO:0009507(chloroplast);GO:0009658(chloroplast organization);GO:0010468(regulation of gene expression);GO:0015979(photosynthesis);GO:0016021(integral component of membrane)	ko00500(Starch and sucrose metabolism)
bdi-MIR399a-p5	GTGCAGTTCTCCTCTGGCATG	down	-2.67	0	0	yes	TRITD7Av1G082120.2	Chlorophyll a-b binding protein 1B-21, chloroplastic [Triticum urartu]	3.75936	up	3.14288e-07	yes	GO:0009416(response to light stimulus);GO:0009535(chloroplast thylakoid membrane);GO:0009768(photosynthesis, light harvesting in photosystem I);GO:0009941(chloroplast envelope);GO:0010287(plastoglobule);GO:0016168(chlorophyll binding);GO:0031409(pigment binding)	ko00196(Photosynthesis - antenna proteins)
bdi-MIR399a-p5	GTGCAGTTCTCCTCTGGCATG	down	-2.67	0	0	yes	TRITD7Bv1G222560.1	chaperone protein dnaJ 11, chloroplastic-like [Aegilops tauschii subsp. tauschii]	1.63494	up	0.0175706	yes	GO:0005634(nucleus);GO:0006457(protein folding);GO:0009507(chloroplast);GO:0009536(plastid);GO:0009570(chloroplast stroma)	-
bdi-MIR5067-p3_1ss18AG	TAAATCAGCGACAACTAGTAT	down	-inf	0.02	0.02	yes	TRITD4Bv1G023170.11	serine hydroxymethyltransferase 1, mitochondrial [Aegilops tauschii subsp. tauschii]	3.03214	up	1.9637e-05	yes	GO:0004372(glycine hydroxymethyltransferase activity);GO:0005515(protein binding);GO:0005634(nucleus);GO:0005739(mitochondrion);GO:0005759(mitochondrial matrix);GO:0005829(cytosol);GO:0005886(plasma membrane);GO:0006544(glycine metabolic process);GO:0006563(L-serine metabolic process);GO:0007623(circadian rhythm);GO:0008266(poly(U) RNA binding);GO:0009409(response to cold);GO:0009416(response to …	ko00630(Glyoxylate and dicarboxylate metabolism);ko00260(Glycine, serine and threonine metabolism);ko00460(Cyanoamino acid metabolism);ko00670(One carbon pool by folate);ko03015(mRNA surveillance pathway)
bdi-MIR530b-p3_1ss14GC	AGGTGCAGTGGCACATGCAGC	up	1.25	0	0	yes	TRITD2Av1G274240.3	unnamed protein product [Triticum aestivum]	-2.82603	down	4.77049e-05	yes	GO:0004067(asparaginase activity);GO:0005737(cytoplasm);GO:0006508(proteolysis);GO:0006516(glycoprotein catabolic process);GO:0008798(beta-aspartyl-peptidase activity)	-
bdi-MIR530b-p3_1ss14GC	AGGTGCAGTGGCACATGCAGC	up	1.25	0	0	yes	TRITD2Bv1G236610.2	purple acid phosphatase 22-like isoform X1 [Aegilops tauschii subsp. tauschii]	-1.49775	down	0.0275006	yes	GO:0003993(acid phosphatase activity);GO:0004722(protein serine/threonine phosphatase activity);GO:0005576(extracellular region);GO:0016311(dephosphorylation);GO:0046872(metal ion binding)	-
bdi-MIR530b-p3_1ss14GC	AGGTGCAGTGGCACATGCAGC	up	1.25	0	0	yes	TRITD4Bv1G177880.9	protein PIR [Aegilops tauschii subsp. tauschii]	-1.53044	down	0.0209442	yes	GO:0000340(RNA 7-methylguanosine cap binding);GO:0000902(cell morphogenesis);GO:0005515(protein binding);GO:0005911(cell-cell junction);GO:0006417(regulation of translation);GO:0030835(negative regulation of actin filament depolymerization);GO:0031143(pseudopodium);GO:0031209(SCAR complex);GO:0031252(cell leading edge);GO:0032433(filopodium tip);GO:0048870(cell motility)	ko03013(RNA transport)
bdi-MIR530b-p3_1ss14GC	AGGTGCAGTGGCACATGCAGC	up	1.25	0	0	yes	TRITD6Bv1G221530.2	protein FAR1-RELATED SEQUENCE 7-like [Aegilops tauschii subsp. tauschii]	-1.43619	down	0.0316211	yes	GO:0005515(protein binding);GO:0005634(nucleus);GO:0006355(regulation of transcription, DNA-templated);GO:0008270(zinc ion binding);GO:0009585(red, far-red light phototransduction);GO:0009639(response to red or far red light);GO:0045893(positive regulation of transcription, DNA-templated)	-
gma-miR4995_R+3	AGGCAGTGGCTTGGTTAAGGGAAC	down	-2.05	0.03	0.02	yes	TRITD3Bv1G267560.8	THO complex subunit 2-like isoform X1 [Aegilops tauschii subsp. tauschii]	1.57901	up	0.0204715	yes	GO:0000445(THO complex part of transcription export complex);GO:0003729(mRNA binding);GO:0006406(mRNA export from nucleus);GO:0000781(chromosome, telomeric region);GO:0016973(poly(A)+ mRNA export from nucleus);GO:0046784(viral mRNA export from host cell nucleus);GO:0048699(generation of neurons);GO:0000346(transcription export complex);GO:0000347(THO complex);GO:0000784(nuclear chromosome, telome…	ko03040(Spliceosome);ko03013(RNA transport)
gma-MIR5368-p3_1ss17CA	GAGATACCACTCTGGAAG	down	-3.28	0	0	yes	TRITD2Bv1G235360.6	unnamed protein product [Triticum aestivum]	1.35328	up	0.0498538	yes	GO:0005515(protein binding);GO:0005634(nucleus);GO:0005635(nuclear envelope);GO:0005637(nuclear inner membrane);GO:0005768(endosome);GO:0005794(Golgi apparatus);GO:0005802(trans-Golgi network);GO:0005886(plasma membrane);GO:0071763(nuclear membrane organization)	-
gma-MIR5368-p3_1ss1TC	CCCTGGGATTGGCTTTGGGC	up	1.35	0.01	0.01	yes	TRITD0Uv1G039000.2	protein TIFY 6b-like [Aegilops tauschii subsp. tauschii]	-2.42158	down	0.000391054	yes	GO:0003714(transcription corepressor activity);GO:0005634(nucleus);GO:0009611(response to wounding);GO:0031347(regulation of defense response);GO:1903507(negative regulation of nucleic acid-templated transcription);GO:2000022(regulation of jasmonic acid mediated signaling pathway)	ko04075(Plant hormone signal transduction)
gma-MIR5368-p3_1ss1TC	CCCTGGGATTGGCTTTGGGC	up	1.35	0.01	0.01	yes	TRITD0Uv1G107340.1	heat shock protein 101 [Triticum turgidum subsp. durum]	-1.65631	down	0.0123297	yes	GO:0034605(cellular response to heat)	-
gma-MIR5368-p3_1ss1TC	CCCTGGGATTGGCTTTGGGC	up	1.35	0.01	0.01	yes	TRITD1Bv1G112620.7	predicted protein [Hordeum vulgare subsp. vulgare]	-2.35715	down	0.000653547	yes	GO:0012505(endomembrane system);GO:0016020(membrane);GO:0020037(heme binding)	-
gma-MIR5368-p3_1ss1TC	CCCTGGGATTGGCTTTGGGC	up	1.35	0.01	0.01	yes	TRITD5Bv1G024210.2	light-inducible protein CPRF2-like isoform X1 [Aegilops tauschii subsp. tauschii]	-1.77846	down	0.0074634	yes	GO:0001228(transcriptional activator activity, RNA polymerase II transcription regulatory region sequence-specific DNA binding);GO:0003677(DNA binding);GO:0003700(DNA binding transcription factor activity);GO:0005515(protein binding);GO:0005634(nucleus);GO:0006351(transcription, DNA-templated);GO:0006355(regulation of transcription, DNA-templated);GO:0042802(identical protein binding);GO:0046982(…	-
gma-MIR5368-p3_1ss1TC	CCCTGGGATTGGCTTTGGGC	up	1.35	0.01	0.01	yes	TRITD6Bv1G165180.2	clustered mitochondria protein isoform X2 [Aegilops tauschii subsp. tauschii]	-1.61823	down	0.0144126	yes	GO:0000266(mitochondrial fission);GO:0000281(mitotic cytokinesis);GO:0005737(cytoplasm);GO:0008053(mitochondrial fusion);GO:0048312(intracellular distribution of mitochondria);GO:0003723(RNA binding);GO:0003729(mRNA binding)	-
gma-MIR5368-p3_1ss1TC	CCCTGGGATTGGCTTTGGGC	up	1.35	0.01	0.01	yes	TRITD6Bv1G165180.5	clustered mitochondria protein isoform X1 [Aegilops tauschii subsp. tauschii]	-1.99989	down	0.00339094	yes	GO:0000266(mitochondrial fission);GO:0000281(mitotic cytokinesis);GO:0005737(cytoplasm);GO:0008053(mitochondrial fusion);GO:0048312(intracellular distribution of mitochondria);GO:0003723(RNA binding);GO:0003729(mRNA binding)	-
gma-MIR5368-p3_1ss1TC	CCCTGGGATTGGCTTTGGGC	up	1.35	0.01	0.01	yes	TRITD7Av1G275250.1	ATP-dependent zinc metalloprotease FTSH 1, chloroplastic [Aegilops tauschii subsp. tauschii]	-1.34558	down	0.0397572	yes	GO:0004176(ATP-dependent peptidase activity);GO:0005739(mitochondrion);GO:0006508(proteolysis);GO:0008237(metallopeptidase activity);GO:0009535(chloroplast thylakoid membrane);GO:0009941(chloroplast envelope);GO:0010027(thylakoid membrane organization);GO:0010205(photoinhibition);GO:0010206(photosystem II repair);GO:0010304(PSII associated light-harvesting complex II catabolic process)	-
gma-MIR5368-p3_1ss1TC	CCCTGGGATTGGCTTTGGGC	up	1.35	0.01	0.01	yes	TRITD7Bv1G198410.2	ATP-dependent zinc metalloprotease FTSH 2, chloroplastic [Aegilops tauschii subsp. tauschii]	-1.48542	down	0.02387	yes	GO:0004176(ATP-dependent peptidase activity);GO:0005739(mitochondrion);GO:0006508(proteolysis);GO:0008237(metallopeptidase activity);GO:0009535(chloroplast thylakoid membrane);GO:0009941(chloroplast envelope);GO:0010027(thylakoid membrane organization);GO:0010205(photoinhibition);GO:0010206(photosystem II repair);GO:0010304(PSII associated light-harvesting complex II catabolic process)	-
gma-MIR5368-p3_2ss1AT18CA	TGAGATACCACTCTGGAAG	down	-2.33	0	0	yes	TRITD1Av1G128320.5	phenylalanine--tRNA ligase beta subunit, cytoplasmic-like isoform X2 [Aegilops tauschii subsp. tauschii]	1.39487	up	0.0415132	yes	GO:0004826(phenylalanine-tRNA ligase activity);GO:0006432(phenylalanyl-tRNA aminoacylation);GO:0009328(phenylalanine-tRNA ligase complex)	ko00970(Aminoacyl-tRNA biosynthesis)
gma-MIR5368-p5_2ss4TC24TC	GTTCCCTGGGATTGGCTTTGGGCC	down	-1.05	0.03	0.04	yes	TRITD3Bv1G060120.2	protein RICE FLOWERING LOCUS T 1-like [Aegilops tauschii subsp. tauschii]	1.65678	up	0.0154196	yes	GO:0008429(phosphatidylethanolamine binding);GO:0009909(regulation of flower development);GO:0010229(inflorescence development);GO:0048510(regulation of timing of transition from vegetative to reproductive phase);GO:0048572(short-day photoperiodism);GO:0048575(short-day photoperiodism, flowering);GO:0048573(photoperiodism, flowering)	ko04712(Circadian rhythm - plant)
gma-MIR5368-p5_2ss9GT18TC	TGGGATTGTCTTTGGGCCTT	up	2.42	0	0	yes	TRITD1Av1G076990.3	ferrochelatase-2, chloroplastic [Aegilops tauschii subsp. tauschii]	-1.78667	down	0.00723116	yes	GO:0004325(ferrochelatase activity);GO:0006783(heme biosynthetic process)	ko00860(Porphyrin and chlorophyll metabolism)
gma-MIR5368-p5_2ss9GT18TC	TGGGATTGTCTTTGGGCCTT	up	2.42	0	0	yes	TRITD1Av1G202780.7	hypothetical protein TRIUR3_26332 [Triticum urartu]	-5.00377	down	1.10537e-10	yes	GO:0003723(RNA binding);GO:0003729(mRNA binding);GO:0005634(nucleus);GO:0005737(cytoplasm);GO:0006970(response to osmotic stress);GO:0009651(response to salt stress);GO:0009737(response to abscisic acid);GO:0009738(abscisic acid-activated signaling pathway);GO:0009787(regulation of abscisic acid-activated signaling pathway);GO:0048471(perinuclear region of cytoplasm);GO:0071470(cellular response …	-
gma-MIR5368-p5_2ss9GT18TC	TGGGATTGTCTTTGGGCCTT	up	2.42	0	0	yes	TRITD1Bv1G193410.4	RGG repeats nuclear RNA binding protein A-like [Aegilops tauschii subsp. tauschii]	-2.18866	down	0.00134646	yes	GO:0003723(RNA binding);GO:0003729(mRNA binding);GO:0005634(nucleus);GO:0005737(cytoplasm);GO:0006970(response to osmotic stress);GO:0009651(response to salt stress);GO:0009737(response to abscisic acid);GO:0009738(abscisic acid-activated signaling pathway);GO:0009787(regulation of abscisic acid-activated signaling pathway);GO:0048471(perinuclear region of cytoplasm);GO:0071470(cellular response …	-
gma-MIR5368-p5_2ss9GT18TC	TGGGATTGTCTTTGGGCCTT	up	2.42	0	0	yes	TRITD2Av1G037820.6	magnesium-chelatase subunit ChlH, chloroplastic [Aegilops tauschii subsp. tauschii]	-1.36446	down	0.0372742	yes	GO:0005515(protein binding);GO:0005524(ATP binding);GO:0005739(mitochondrion);GO:0009507(chloroplast);GO:0009570(chloroplast stroma);GO:0009706(chloroplast inner membrane);GO:0010007(magnesium chelatase complex);GO:0015979(photosynthesis);GO:0015995(chlorophyll biosynthetic process);GO:0016851(magnesium chelatase activity)	ko00860(Porphyrin and chlorophyll metabolism)
gma-MIR5368-p5_2ss9GT18TC	TGGGATTGTCTTTGGGCCTT	up	2.42	0	0	yes	TRITD2Av1G067030.3	NADP-dependent glyceraldehyde-3-phosphate dehydrogenase [Triticum urartu]	-1.84588	down	0.00642498	yes	GO:0004029(aldehyde dehydrogenase (NAD) activity);GO:0004777(succinate-semialdehyde dehydrogenase (NAD+) activity);GO:0009013(succinate-semialdehyde dehydrogenase [NAD(P)+] activity)	ko00010(Glycolysis / Gluconeogenesis);ko00030(Pentose phosphate pathway)
gma-MIR5368-p5_2ss9GT18TC	TGGGATTGTCTTTGGGCCTT	up	2.42	0	0	yes	TRITD2Bv1G089150.2	isopentenyl-diphosphate Delta-isomerase I-like [Aegilops tauschii subsp. tauschii]	-1.4383	down	0.0285586	yes	GO:0004452(isopentenyl-diphosphate delta-isomerase activity);GO:0005739(mitochondrion);GO:0005829(cytosol);GO:0008299(isoprenoid biosynthetic process);GO:0009240(isopentenyl diphosphate biosynthetic process);GO:0009507(chloroplast);GO:0009908(flower development);GO:0015979(photosynthesis);GO:0015995(chlorophyll biosynthetic process);GO:0016787(hydrolase activity);GO:0046872(metal ion binding);GO:…	ko00900(Terpenoid backbone biosynthesis)
gma-MIR5368-p5_2ss9GT18TC	TGGGATTGTCTTTGGGCCTT	up	2.42	0	0	yes	TRITD3Av1G014910.2	GID2 protein [Triticum urartu]	-2.50871	down	0.000273672	yes	GO:0005634(nucleus);GO:0009740(gibberellic acid mediated signaling pathway);GO:0010265(SCF complex assembly);GO:0019005(SCF ubiquitin ligase complex);GO:0031146(SCF-dependent proteasomal ubiquitin-dependent protein catabolic process)	ko04075(Plant hormone signal transduction)
gma-MIR5368-p5_2ss9GT18TC	TGGGATTGTCTTTGGGCCTT	up	2.42	0	0	yes	TRITD3Bv1G000950.6	paired amphipathic helix protein Sin3-like 3 [Aegilops tauschii subsp. tauschii]	-2.49108	down	0.000329834	yes	GO:0000118(histone deacetylase complex);GO:0000122(negative regulation of transcription by RNA polymerase II);GO:0000785(chromatin);GO:0004407(histone deacetylase activity);GO:0016575(histone deacetylation)	-
gma-MIR5368-p5_2ss9GT18TC	TGGGATTGTCTTTGGGCCTT	up	2.42	0	0	yes	TRITD3Bv1G145850.4	unnamed protein product [Triticum aestivum]	-2.3057	down	0.000711679	yes	GO:0004375(glycine dehydrogenase (decarboxylating) activity);GO:0005739(mitochondrion);GO:0005829(cytosol);GO:0005960(glycine cleavage complex);GO:0016594(glycine binding);GO:0019464(glycine decarboxylation via glycine cleavage system)	ko00630(Glyoxylate and dicarboxylate metabolism);ko00260(Glycine, serine and threonine metabolism)
gma-MIR5368-p5_2ss9GT18TC	TGGGATTGTCTTTGGGCCTT	up	2.42	0	0	yes	TRITD4Av1G020740.1	probable mitochondrial-processing peptidase subunit beta, mitochondrial [Aegilops tauschii subsp. tauschii]	-2.30464	down	0.000735517	yes	GO:0004222(metalloendopeptidase activity);GO:0005750(mitochondrial respiratory chain complex III);GO:0006122(mitochondrial electron transport, ubiquinol to cytochrome c);GO:0008270(zinc ion binding);GO:0009060(aerobic respiration);GO:0016485(protein processing)	-
gma-MIR5368-p5_2ss9GT18TC	TGGGATTGTCTTTGGGCCTT	up	2.42	0	0	yes	TRITD4Bv1G079940.12	uncharacterized protein LOC109763026 isoform X2 [Aegilops tauschii subsp. tauschii]	-2.27631	down	0.000903969	yes	GO:0008195(phosphatidate phosphatase activity)	ko00561(Glycerolipid metabolism);ko00564(Glycerophospholipid metabolism)
gma-MIR5368-p5_2ss9GT18TC	TGGGATTGTCTTTGGGCCTT	up	2.42	0	0	yes	TRITD5Av1G000820.9	hypothetical protein TRIUR3_09265 [Triticum urartu]	-1.83578	down	0.00590908	yes	GO:0005737(cytoplasm);GO:0005773(vacuole);GO:0005774(vacuolar membrane);GO:0005794(Golgi apparatus);GO:0005886(plasma membrane);GO:0009414(response to water deprivation);GO:0009506(plasmodesma);GO:0016118(carotenoid catabolic process);GO:0016121(carotene catabolic process);GO:0016124(xanthophyll catabolic process);GO:0045549(9-cis-epoxycarotenoid dioxygenase activity);GO:0046872(metal ion binding…	-
gma-MIR5368-p5_2ss9GT18TC	TGGGATTGTCTTTGGGCCTT	up	2.42	0	0	yes	TRITD5Av1G135280.1	proton pump-interactor 1 [Aegilops tauschii subsp. tauschii]	-5.51146	down	3.06595e-12	yes	GO:0003729(mRNA binding);GO:0005515(protein binding);GO:0005737(cytoplasm);GO:0005783(endoplasmic reticulum);GO:0005789(endoplasmic reticulum membrane);GO:0005829(cytosol);GO:0005886(plasma membrane);GO:0009506(plasmodesma);GO:0010155(regulation of proton transport);GO:0016021(integral component of membrane)	-
hbr-MIR6171-p5_1ss15GA	TGTGGATTGCTGAAAGCTTTG	up	inf	0.01	0.02	yes	TRITD1Av1G076990.3	ferrochelatase-2, chloroplastic [Aegilops tauschii subsp. tauschii]	-1.78667	down	0.00723116	yes	GO:0004325(ferrochelatase activity);GO:0006783(heme biosynthetic process)	ko00860(Porphyrin and chlorophyll metabolism)
hbr-MIR6171-p5_1ss15GA	TGTGGATTGCTGAAAGCTTTG	up	inf	0.01	0.02	yes	TRITD5Av1G228970.10	ABC transporter C family member 14 [Triticum urartu]	-1.55586	down	0.0201235	yes	GO:0000325(plant-type vacuole);GO:0005524(ATP binding);GO:0005773(vacuole);GO:0005774(vacuolar membrane);GO:0005794(Golgi apparatus);GO:0005886(plasma membrane);GO:0006855(drug transmembrane transport);GO:0008517(folic acid transmembrane transporter activity);GO:0008559(xenobiotic transmembrane transporting ATPase activity);GO:0009414(response to water deprivation);GO:0009506(plasmodesma);GO:0009…	ko02010(ABC transporters)
hvu-MIR5050-p5_2ss1TC21CG	CGTTTTTGCCGGTTGAACGAGC	down	-inf	0.01	0.01	yes	TRITD2Bv1G202360.2	uncharacterized protein LOC109761356 isoform X1 [Aegilops tauschii subsp. tauschii]	2.19714	up	0.00145738	yes	GO:0005777(peroxisome);GO:0005782(peroxisomal matrix);GO:0006637(acyl-CoA metabolic process);GO:0030551(cyclic nucleotide binding);GO:0047617(acyl-CoA hydrolase activity)	ko00062(Fatty acid elongation);ko01040(Biosynthesis of unsaturated fatty acids)
mtr-miR172b_L+2	AAAGAATCTTGATGATGCTGCAT	up	1.77	0.02	0.03	yes	TRITD1Bv1G020840.2	target of EAT1-B1 [Triticum aestivum]	-2.20158	down	0.0012321	yes	GO:0003677(DNA binding);GO:0003700(DNA binding transcription factor activity);GO:0005634(nucleus);GO:0006351(transcription, DNA-templated);GO:0006355(regulation of transcription, DNA-templated);GO:0009908(flower development);GO:0010073(meristem maintenance);GO:0010093(specification of floral organ identity);GO:0019953(sexual reproduction);GO:0030154(cell differentiation);GO:0048316(seed developme…	-
mtr-miR172b_L+2	AAAGAATCTTGATGATGCTGCAT	up	1.77	0.02	0.03	yes	TRITD7Av1G092020.1	probable lipoxygenase 8, chloroplastic [Aegilops tauschii subsp. tauschii]	-2.04407	down	0.00249054	yes	GO:0009611(response to wounding);GO:0016166(phytoene dehydrogenase activity);GO:0051707(response to other organism)	ko00591(Linoleic acid metabolism);ko00592(alpha-Linolenic acid metabolism)
mtr-miR172b_L+2	AAAGAATCTTGATGATGCTGCAT	up	1.77	0.02	0.03	yes	TRITD7Av1G092020.2	probable lipoxygenase 8, chloroplastic [Aegilops tauschii subsp. tauschii]	-1.36871	down	0.043139	yes	GO:0009611(response to wounding);GO:0016166(phytoene dehydrogenase activity);GO:0051707(response to other organism)	ko00591(Linoleic acid metabolism);ko00592(alpha-Linolenic acid metabolism)
mtr-miR398a-5p_1ss7AC	GGAGTGCCACTGAGAACACAAG	up	1.39	0	0	yes	TRITD4Av1G045750.1	cysteine-rich repeat secretory protein 55-like [Aegilops tauschii subsp. tauschii]	-1.72596	down	0.00997278	yes	GO:0003674(molecular_function);GO:0005576(extracellular region);GO:0080167(response to karrikin)	-
osa-MIR396f-p5	TCCACAGGCTTTCTTGAA	up	inf	0.02	0.03	yes	TRITD2Av1G210220.2	putative zinc finger protein [Triticum aestivum]	-1.50471	down	0.022517	yes	GO:0005634(nucleus);GO:0006355(regulation of transcription, DNA-templated);GO:0009640(photomorphogenesis)	-
osa-MIR396f-p5	TCCACAGGCTTTCTTGAA	up	inf	0.02	0.03	yes	TRITD2Av1G224740.15	aquaporin [Hordeum vulgare]	-1.44658	down	0.0283398	yes	GO:0005773(vacuole);GO:0005887(integral component of plasma membrane);GO:0009506(plasmodesma);GO:0009992(cellular water homeostasis);GO:0015250(water channel activity);GO:0015254(glycerol channel activity);GO:0034220(ion transmembrane transport)	-
osa-MIR396f-p5	TCCACAGGCTTTCTTGAA	up	inf	0.02	0.03	yes	TRITD2Bv1G008670.7	UDP-glucosyltransferase [Triticum aestivum]	-3.92605	down	1.13491e-07	yes	GO:0009813(flavonoid biosynthetic process);GO:0043231(intracellular membrane-bounded organelle);GO:0052696(flavonoid glucuronidation);GO:0080043(quercetin 3-O-glucosyltransferase activity);GO:0080044(quercetin 7-O-glucosyltransferase activity)	ko00944(Flavone and flavonol biosynthesis);ko00906(Carotenoid biosynthesis)
osa-MIR396f-p5	TCCACAGGCTTTCTTGAA	up	inf	0.02	0.03	yes	TRITD4Av1G261370.1	6-fructosyltransferase, partial [Leymus chinensis]	-1.55386	down	0.0184072	yes	GO:0005975(carbohydrate metabolic process);GO:0050306(sucrose 1F-fructosyltransferase activity)	-
osa-MIR396f-p5	TCCACAGGCTTTCTTGAA	up	inf	0.02	0.03	yes	TRITD4Av1G261370.5	6-fructosyltransferase, partial [Leymus chinensis]	-1.71761	down	0.0109908	yes	GO:0005975(carbohydrate metabolic process);GO:0050306(sucrose 1F-fructosyltransferase activity)	-
osa-MIR396f-p5	TCCACAGGCTTTCTTGAA	up	inf	0.02	0.03	yes	TRITD4Bv1G004090.2	uncharacterized protein LOC109759345 [Aegilops tauschii subsp. tauschii]	-1.88238	down	0.00503172	yes	GO:0003723(RNA binding);GO:0005739(mitochondrion);GO:0006353(DNA-templated transcription, termination);GO:0006355(regulation of transcription, DNA-templated);GO:0009507(chloroplast)	-
osa-MIR396f-p5	TCCACAGGCTTTCTTGAA	up	inf	0.02	0.03	yes	TRITD5Bv1G164340.2	beta-cyanoalanine synthase [Triticum aestivum]	-1.41083	down	0.0314777	yes	GO:0004124(cysteine synthase activity);GO:0005737(cytoplasm);GO:0006535(cysteine biosynthetic process from serine);GO:0030170(pyridoxal phosphate binding)	ko00920(Sulfur metabolism);ko00270(Cysteine and methionine metabolism);ko00460(Cyanoamino acid metabolism)
osa-MIR396f-p5	TCCACAGGCTTTCTTGAA	up	inf	0.02	0.03	yes	TRITD6Bv1G012320.1	polyphenol oxidase I, chloroplastic-like [Aegilops tauschii subsp. tauschii]	-1.77141	down	0.00800324	yes	GO:1901708((+)-3'-hydroxylarreatricin biosynthetic process);GO:1901709((+)-larreatricin metabolic process)	ko00350(Tyrosine metabolism);ko00950(Isoquinoline alkaloid biosynthesis)
osa-MIR396f-p5	TCCACAGGCTTTCTTGAA	up	inf	0.02	0.03	yes	TRITD6Bv1G225110.4	thylakoid bound ascorbate peroxidase [Triticum aestivum]	-2.58624	down	0.000176605	yes	GO:0009533(chloroplast stromal thylakoid);GO:0009535(chloroplast thylakoid membrane);GO:0016688(L-ascorbate peroxidase activity)	ko00053(Ascorbate and aldarate metabolism);ko00480(Glutathione metabolism)
osa-MIR396f-p5	TCCACAGGCTTTCTTGAA	up	inf	0.02	0.03	yes	TRITD7Bv1G198410.2	ATP-dependent zinc metalloprotease FTSH 2, chloroplastic [Aegilops tauschii subsp. tauschii]	-1.48542	down	0.02387	yes	GO:0004176(ATP-dependent peptidase activity);GO:0005739(mitochondrion);GO:0006508(proteolysis);GO:0008237(metallopeptidase activity);GO:0009535(chloroplast thylakoid membrane);GO:0009941(chloroplast envelope);GO:0010027(thylakoid membrane organization);GO:0010205(photoinhibition);GO:0010206(photosystem II repair);GO:0010304(PSII associated light-harvesting complex II catabolic process)	-
osa-miR398a	TGTGTTCTCAGGTCACCCCTT	up	1.17	0	0	yes	TRITD3Av1G222450.1	conserved hypothetical protein, expressed [Triticum aestivum]	-1.36433	down	0.0374918	yes	GO:0006396(RNA processing);GO:0009507(chloroplast)	-
osa-miR398a_L+1R-1	TTGTGTTCTCAGGTCACCCCT	up	1.08	0	0	yes	TRITD2Bv1G175440.1	chitinase IV precursor [Triticum aestivum]	-1.70416	down	0.0103102	yes	GO:0004568(chitinase activity)	ko00520(Amino sugar and nucleotide sugar metabolism)
osa-miR398a_L+1R-1	TTGTGTTCTCAGGTCACCCCT	up	1.08	0	0	yes	TRITD3Av1G222450.1	conserved hypothetical protein, expressed [Triticum aestivum]	-1.36433	down	0.0374918	yes	GO:0006396(RNA processing);GO:0009507(chloroplast)	-
osa-miR398a_L+1R-1	TTGTGTTCTCAGGTCACCCCT	up	1.08	0	0	yes	TRITD6Av1G044170.1	putative linoleate 9S-lipoxygenase 3 [Aegilops tauschii subsp. tauschii]	-1.9865	down	0.00306049	yes	GO:0002215(defense response to nematode);GO:0050832(defense response to fungus)	ko00591(Linoleic acid metabolism)
ptc-miR6478_2ss20TC21GA	CCGACCTTAGCTCAGTTGGCA	down	-1.23	0.05	0.04	yes	TRITD3Bv1G161070.1	uncharacterized protein LOC109734001 [Aegilops tauschii subsp. tauschii]	1.70233	up	0.0125508	yes	GO:0005515(protein binding);GO:0005886(plasma membrane);GO:0009534(chloroplast thylakoid);GO:0033614(chloroplast proton-transporting ATP synthase complex assembly)	-
ptc-miR6478_2ss20TC21GA	CCGACCTTAGCTCAGTTGGCA	down	-1.23	0.05	0.04	yes	TRITD5Bv1G223760.6	predicted protein [Hordeum vulgare subsp. vulgare]	1.42536	up	0.0365711	yes	GO:0009416(response to light stimulus);GO:0009535(chloroplast thylakoid membrane);GO:0009768(photosynthesis, light harvesting in photosystem I);GO:0009941(chloroplast envelope);GO:0010287(plastoglobule);GO:0016168(chlorophyll binding);GO:0031409(pigment binding)	ko00196(Photosynthesis - antenna proteins)
ptc-miR6478_R-2	CCGACCTTAGCTCAGTTGG	down	-1.1	0	0	yes	TRITD4Av1G254470.9	ruBisCO large subunit-binding protein subunit beta, chloroplastic [Aegilops tauschii subsp. tauschii]	3.8304	up	1.83733e-07	yes	GO:0005515(protein binding);GO:0005524(ATP binding);GO:0005739(mitochondrion);GO:0005794(Golgi apparatus);GO:0005829(cytosol);GO:0005886(plasma membrane);GO:0006457(protein folding);GO:0007005(mitochondrion organization);GO:0008219(cell death);GO:0009409(response to cold);GO:0009507(chloroplast);GO:0009570(chloroplast stroma);GO:0009627(systemic acquired resistance);GO:0009941(chloroplast envelop…	ko03018(RNA degradation)
ptc-miR6478_R-2	CCGACCTTAGCTCAGTTGG	down	-1.1	0	0	yes	TRITD5Av1G255180.3	probable apyrase 3 [Aegilops tauschii subsp. tauschii]	2.21358	up	0.00147309	yes	GO:0005886(plasma membrane);GO:0009877(nodulation);GO:0017110(nucleoside-diphosphatase activity);GO:0043273(CTPase activity)	ko00230(Purine metabolism);ko00240(Pyrimidine metabolism)
ptc-miR6478_R-2	CCGACCTTAGCTCAGTTGG	down	-1.1	0	0	yes	TRITD6Av1G080380.19	coatomer subunit beta'-2-like isoform X2 [Aegilops tauschii subsp. tauschii]	2.13488	up	0.00225487	yes	GO:0006886(intracellular protein transport);GO:0006888(ER to Golgi vesicle-mediated transport);GO:0006890(retrograde vesicle-mediated transport, Golgi to ER);GO:0006891(intra-Golgi vesicle-mediated transport);GO:0030126(COPI vesicle coat)	-
stu-MIR8005a-p3_1ss5GA	GTTTAGGGTTTAGGGTTTAGGGTT	up	inf	0	0	yes	TRITD3Bv1G277430.1	unnamed protein product [Triticum aestivum]	-1.40717	down	0.0375331	yes	-	-
stu-MIR8005a-p3_1ss5GA	GTTTAGGGTTTAGGGTTTAGGGTT	up	inf	0	0	yes	TRITD4Av1G043540.1	phosphate metabolism protein 8-like [Aegilops tauschii subsp. tauschii]	-1.32669	down	0.0430894	yes	GO:0016787(hydrolase activity)	-
stu-MIR8005a-p3_1ss5GA	GTTTAGGGTTTAGGGTTTAGGGTT	up	inf	0	0	yes	TRITD4Bv1G127510.2	phosphate metabolism protein 8-like [Aegilops tauschii subsp. tauschii]	-2.41741	down	0.000438478	yes	GO:0016787(hydrolase activity)	-
tae-MIR1122c-p3_1ss9GT	ATATTATGTGACGGAGGGAGT	up	1.33	0.01	0.01	yes	TRITD5Av1G130110.2	ferrochelatase-2, chloroplastic [Aegilops tauschii subsp. tauschii]	-2.38832	down	0.000467866	yes	GO:0004325(ferrochelatase activity);GO:0006783(heme biosynthetic process)	ko00860(Porphyrin and chlorophyll metabolism)
tae-MIR1128-p3_1ss12CG	TTTGATGACAAGTATTTCCGG	down	-inf	0.02	0.02	yes	TRITD5Bv1G205900.7	malate dehydrogenase, glyoxysomal-like [Aegilops tauschii subsp. tauschii]	2.23894	up	0.00117343	yes	GO:0005737(cytoplasm);GO:0005777(peroxisome);GO:0006097(glyoxylate cycle);GO:0006099(tricarboxylic acid cycle);GO:0006108(malate metabolic process);GO:0009507(chloroplast);GO:0016615(malate dehydrogenase activity);GO:0030060(L-malate dehydrogenase activity);GO:0031998(regulation of fatty acid beta-oxidation);GO:0080093(regulation of photorespiration);GO:0005773(vacuole);GO:0005975(carbohydrate me…	ko00020(Citrate cycle (TCA cycle));ko00620(Pyruvate metabolism);ko00630(Glyoxylate and dicarboxylate metabolism);ko00710(Carbon fixation in photosynthetic organisms);ko00270(Cysteine and methionine metabolism)
tae-MIR1128-p3_2ss1CT20CG_2	TTATCCATTTTGATGACAAGTATT	down	-inf	0	0	yes	TRITD4Bv1G008660.7	inositol hexakisphosphate/diphosphoinositol-pentakisphosphate kinase 1 [Triticum monococcum]	1.43498	up	0.034107	yes	GO:0000828(inositol hexakisphosphate kinase activity);GO:0000829(inositol heptakisphosphate kinase activity);GO:0005737(cytoplasm);GO:0005886(plasma membrane);GO:0006020(inositol metabolic process);GO:0009817(defense response to fungus, incompatible interaction);GO:0009861(jasmonic acid and ethylene-dependent systemic resistance);GO:0032958(inositol phosphate biosynthetic process);GO:0033857(diph…	ko04070(Phosphatidylinositol signaling system)
tae-MIR1128-p5_1ss3CT	TCTGTCCGAAAATACTTGTCA	up	inf	0.02	0.03	yes	TRITD0Uv1G107340.1	heat shock protein 101 [Triticum turgidum subsp. durum]	-1.65631	down	0.0123297	yes	GO:0034605(cellular response to heat)	-
tae-MIR1128-p5_1ss3CT	TCTGTCCGAAAATACTTGTCA	up	inf	0.02	0.03	yes	TRITD5Av1G160550.5	predicted protein [Hordeum vulgare subsp. vulgare]	-2.91718	down	3.96597e-05	yes	GO:0009809(lignin biosynthetic process);GO:0016621(cinnamoyl-CoA reductase activity);GO:0055114(oxidation-reduction process);GO:0003824(catalytic activity);GO:0005575(cellular_component);GO:0009408(response to heat);GO:0009414(response to water deprivation);GO:0009737(response to abscisic acid);GO:0046686(response to cadmium ion);GO:0050662(coenzyme binding)	ko00940(Phenylpropanoid biosynthesis)
tae-MIR399-p5	GGGCGCTTCTCCCTTGGCACG	down	-inf	0	0	yes	TRITD1Av1G202780.8	hypothetical protein TRIUR3_26332 [Triticum urartu]	2.42956	up	0.000501218	yes	GO:0003723(RNA binding);GO:0003729(mRNA binding);GO:0005634(nucleus);GO:0005737(cytoplasm);GO:0006970(response to osmotic stress);GO:0009651(response to salt stress);GO:0009737(response to abscisic acid);GO:0009738(abscisic acid-activated signaling pathway);GO:0009787(regulation of abscisic acid-activated signaling pathway);GO:0048471(perinuclear region of cytoplasm);GO:0071470(cellular response …	-
tae-MIR399-p5	GGGCGCTTCTCCCTTGGCACG	down	-inf	0	0	yes	TRITD3Av1G023320.2	Charged multivesicular body protein 5 [Triticum urartu]	2.2045	up	0.00140167	yes	GO:0005515(protein binding);GO:0005634(nucleus);GO:0005737(cytoplasm);GO:0005771(multivesicular body);GO:0007034(vacuolar transport);GO:0015031(protein transport);GO:0016192(vesicle-mediated transport);GO:0032585(multivesicular body membrane)	ko04144(Endocytosis)
tae-MIR399-p5	GGGCGCTTCTCCCTTGGCACG	down	-inf	0	0	yes	TRITD3Bv1G027400.2	Charged multivesicular body protein 5 [Triticum urartu]	1.64552	up	0.0154419	yes	GO:0005515(protein binding);GO:0005634(nucleus);GO:0005737(cytoplasm);GO:0005771(multivesicular body);GO:0007034(vacuolar transport);GO:0015031(protein transport);GO:0016192(vesicle-mediated transport);GO:0032585(multivesicular body membrane)	ko04144(Endocytosis)
tae-MIR399-p5	GGGCGCTTCTCCCTTGGCACG	down	-inf	0	0	yes	TRITD3Bv1G230920.5	obg-like ATPase 1 [Aegilops tauschii subsp. tauschii]	1.36796	up	0.0448359	yes	GO:0003924(GTPase activity);GO:0005515(protein binding);GO:0005829(cytosol);GO:0009651(response to salt stress);GO:1901001(negative regulation of response to salt stress)	-
tae-MIR399-p5	GGGCGCTTCTCCCTTGGCACG	down	-inf	0	0	yes	TRITD5Av1G233910.1	Hsp70 nucleotide exchange factor fes1 [Triticum urartu]	1.38172	up	0.0473749	yes	GO:0005634(nucleus);GO:0005737(cytoplasm);GO:0009408(response to heat);GO:0009651(response to salt stress);GO:0030544(Hsp70 protein binding)	ko04141(Protein processing in endoplasmic reticulum)
tae-MIR5084-p5	ATCCTCTGCAGTACCGTATGGTGC	down	-inf	0.01	0.01	yes	TRITD2Av1G050630.4	Uncharacterized WD repeat-containing protein C2A9.03 [Triticum urartu]	1.55755	up	0.0229676	yes	GO:0003674(molecular_function);GO:0005737(cytoplasm);GO:0008150(biological_process);GO:0080008(Cul4-RING E3 ubiquitin ligase complex)	-
tae-MIR531-p5_2ss11CG20AG	CTCGCCGGAGGAGCGTGCAGC	up	1.16	0	0	yes	TRITD3Bv1G002650.2	U-box domain-containing protein 4 [Aegilops tauschii subsp. tauschii]	-1.44717	down	0.0335963	yes	GO:0005634(nucleus);GO:0005737(cytoplasm)	-
tae-MIR531-p5_2ss11CG20AG	CTCGCCGGAGGAGCGTGCAGC	up	1.16	0	0	yes	TRITD3Bv1G145850.4	unnamed protein product [Triticum aestivum]	-2.3057	down	0.000711679	yes	GO:0004375(glycine dehydrogenase (decarboxylating) activity);GO:0005739(mitochondrion);GO:0005829(cytosol);GO:0005960(glycine cleavage complex);GO:0016594(glycine binding);GO:0019464(glycine decarboxylation via glycine cleavage system)	ko00630(Glyoxylate and dicarboxylate metabolism);ko00260(Glycine, serine and threonine metabolism)
tae-MIR5384-p5	TTCGCCGGTCGCGCGTTCCCC	up	1.13	0.01	0.01	yes	TRITD2Av1G179380.3	Glucan endo-1,3-beta-glucosidase 14 [Triticum urartu]	-1.46573	down	0.0279682	yes	GO:0004553(hydrolase activity, hydrolyzing O-glycosyl compounds);GO:0030247(polysaccharide binding);GO:0046658(anchored component of plasma membrane)	ko00500(Starch and sucrose metabolism)
tae-MIR5384-p5	TTCGCCGGTCGCGCGTTCCCC	up	1.13	0.01	0.01	yes	TRITD3Av1G222450.1	conserved hypothetical protein, expressed [Triticum aestivum]	-1.36433	down	0.0374918	yes	GO:0006396(RNA processing);GO:0009507(chloroplast)	-
tae-MIR5384-p5	TTCGCCGGTCGCGCGTTCCCC	up	1.13	0.01	0.01	yes	TRITD5Av1G047330.1	basic region/leucine zipper protein [Triticum aestivum]	-2.61088	down	0.000186098	yes	GO:0003677(DNA binding);GO:0003700(DNA binding transcription factor activity);GO:0005515(protein binding);GO:0005634(nucleus);GO:0006351(transcription, DNA-templated);GO:0006355(regulation of transcription, DNA-templated);GO:0006971(hypotonic response);GO:0009267(cellular response to starvation);GO:0043565(sequence-specific DNA binding);GO:0045735(nutrient reservoir activity);GO:0045893(positive …	-
tae-MIR5384-p5	TTCGCCGGTCGCGCGTTCCCC	up	1.13	0.01	0.01	yes	TRITD5Av1G209390.1	Malate dehydrogenase, glyoxysomal [Triticum urartu]	-4.26963	down	9.06551e-09	yes	GO:0005737(cytoplasm);GO:0005777(peroxisome);GO:0006097(glyoxylate cycle);GO:0006099(tricarboxylic acid cycle);GO:0006108(malate metabolic process);GO:0009507(chloroplast);GO:0016615(malate dehydrogenase activity);GO:0030060(L-malate dehydrogenase activity);GO:0031998(regulation of fatty acid beta-oxidation);GO:0080093(regulation of photorespiration)	ko00020(Citrate cycle (TCA cycle));ko00620(Pyruvate metabolism);ko00630(Glyoxylate and dicarboxylate metabolism);ko00710(Carbon fixation in photosynthetic organisms);ko00270(Cysteine and methionine metabolism)
tae-MIR5384-p5	TTCGCCGGTCGCGCGTTCCCC	up	1.13	0.01	0.01	yes	TRITD5Bv1G221060.2	wall-associated receptor kinase 2-like [Aegilops tauschii subsp. tauschii]	-1.41863	down	0.0326323	yes	GO:0004674(protein serine/threonine kinase activity);GO:0005886(plasma membrane);GO:0007166(cell surface receptor signaling pathway)	-
tae-MIR5384-p5	TTCGCCGGTCGCGCGTTCCCC	up	1.13	0.01	0.01	yes	TRITD6Av1G026980.1	phosphopantetheine adenylyltransferase-like [Aegilops tauschii subsp. tauschii]	-1.55446	down	0.0199431	yes	GO:0004140(dephospho-CoA kinase activity);GO:0015937(coenzyme A biosynthetic process)	ko00770(Pantothenate and CoA biosynthesis)
tae-MIR9653b-p3_1ss2GC	GCCCTTGAAGACTTTGGCCATGT	up	inf	0	0	yes	TRITD1Av1G202780.7	hypothetical protein TRIUR3_26332 [Triticum urartu]	-5.00377	down	1.10537e-10	yes	GO:0003723(RNA binding);GO:0003729(mRNA binding);GO:0005634(nucleus);GO:0005737(cytoplasm);GO:0006970(response to osmotic stress);GO:0009651(response to salt stress);GO:0009737(response to abscisic acid);GO:0009738(abscisic acid-activated signaling pathway);GO:0009787(regulation of abscisic acid-activated signaling pathway);GO:0048471(perinuclear region of cytoplasm);GO:0071470(cellular response …	-
tae-MIR9653b-p3_1ss2GC	GCCCTTGAAGACTTTGGCCATGT	up	inf	0	0	yes	TRITD2Av1G193300.2	predicted protein [Hordeum vulgare subsp. vulgare]	-1.87386	down	0.00497632	yes	GO:0004497(monooxygenase activity);GO:0044550(secondary metabolite biosynthetic process)	ko00906(Carotenoid biosynthesis)
tae-miR9655-3p	CAAGGGAAGGAAGTAGCCAAC	down	-1.19	0	0	yes	TRITD5Bv1G171870.6	hypothetical protein TRIUR3_26853 [Triticum urartu]	1.5343	up	0.0284633	yes	GO:0016787(hydrolase activity)	-
tae-MIR9668-p3_2ss1AG22AG	GAGTATTTTCGGACGGAGGGAGTA	up	inf	0.01	0.03	yes	TRITD3Bv1G002650.2	U-box domain-containing protein 4 [Aegilops tauschii subsp. tauschii]	-1.44717	down	0.0335963	yes	GO:0005634(nucleus);GO:0005737(cytoplasm)	-
tae-miR9777_L+2	GCAGCAAACATATCTGAGCACA	up	1.5	0.04	0.04	yes	TRITD2Av1G035070.1	unnamed protein product [Triticum aestivum]	-1.78187	down	0.0074436	yes	GO:0000023(maltose metabolic process);GO:0000025(maltose catabolic process);GO:0004134(4-alpha-glucanotransferase activity);GO:0005829(cytosol);GO:0005976(polysaccharide metabolic process);GO:0005983(starch catabolic process);GO:0009507(chloroplast);GO:0010297(heteropolysaccharide binding);GO:0102500(beta-maltose 4-alpha-glucanotransferase activity);GO:2001070(starch binding)	ko00500(Starch and sucrose metabolism)
zma-miR156l-3p	GCTCACTGCTCTATCTGTCACC	up	1.3	0	0	yes	TRITD7Bv1G161760.7	replication factor C subunit 1 [Aegilops tauschii subsp. tauschii]	-1.60298	down	0.0163897	yes	GO:0003677(DNA binding);GO:0005634(nucleus)	ko03030(DNA replication);ko03420(Nucleotide excision repair);ko03430(Mismatch repair)

## Sheet: AtCW_G vs AtCC_G
Table S15 continued. miRNA-mRNA pairs with significant antagonistic regulatory patterns.
miRNA name	miRNA sequence	miRNA regulation pattern	miRNA log2[fold_change (AtCW_G/AtCC_G)]	pvalue(chi_square_2x2)	pvalue(fisher_test)	miRNA regulation statistical significant	Target accession number	Target annotation	target log2[fold_change (AtCW_G/AtCC_G)]	target regulation pattern	pvalue	target regulation statistical significant	GO	KEGG
aly-miR390a-5p_R+1	AAGCTCAGGAGGGATAGCGCCA	up	inf	0.01	0.01	yes	TRITD7Av1G163420.5	glyceraldehyde-3-phosphate dehydrogenase 1, cytosolic [Aegilops tauschii subsp. tauschii]	-2.6467	down	0.00016842	yes	GO:0003677(DNA binding);GO:0004365(glyceraldehyde-3-phosphate dehydrogenase (NAD+) (phosphorylating) activity);GO:0005507(copper ion binding);GO:0005618(cell wall);GO:0005634(nucleus);GO:0005730(nucleolus);GO:0005737(cytoplasm);GO:0005739(mitochondrion);GO:0005777(peroxisome);GO:0005794(Golgi apparatus);GO:0005829(cytosol);GO:0005886(plasma membrane);GO:0006094(gluconeogenesis);GO:0006096(glycoly…	ko00010(Glycolysis / Gluconeogenesis);ko00710(Carbon fixation in photosynthetic organisms)
ata-miR1432-3p_L-1R+1	TGGTGTCACCTCGCCTGAACA	up	inf	0.01	0.01	yes	TRITD1Av1G175860.2	protein SODIUM POTASSIUM ROOT DEFECTIVE 2-like [Aegilops tauschii subsp. tauschii]	-1.69645	down	0.0129271	yes	GO:0005737(cytoplasm);GO:0030001(metal ion transport);GO:0046914(transition metal ion binding);GO:0046916(cellular transition metal ion homeostasis)	ko03013(RNA transport)
ata-MIR169d-p3	TTGTCCTTGGCTACACCTAGT	up	inf	0	0	yes	TRITD2Bv1G040320.2	stress-related protein-like [Aegilops tauschii subsp. tauschii]	-4.08341	down	4.41485e-08	yes	GO:0003746(translation elongation factor activity);GO:0005737(cytoplasm);GO:0005773(vacuole);GO:0005811(lipid droplet);GO:0006414(translational elongation);GO:0019915(lipid storage);GO:0034389(lipid particle organization);GO:0045927(positive regulation of growth);GO:0080186(developmental vegetative growth);GO:1902584(positive regulation of response to water deprivation)	-
ata-miR172b-5p	GCAGCACCACCAAGATTCACA	up	inf	0	0	yes	TRITD4Av1G146230.1	alpha-L-arabinofuranosidase 1-like [Aegilops tauschii subsp. tauschii]	-2.1275	down	0.00183256	yes	GO:0005576(extracellular region);GO:0005773(vacuole);GO:0009044(xylan 1,4-beta-xylosidase activity);GO:0009505(plant-type cell wall);GO:0016798(hydrolase activity, acting on glycosyl bonds);GO:0045493(xylan catabolic process);GO:0046373(L-arabinose metabolic process);GO:0046556(alpha-L-arabinofuranosidase activity);GO:0048046(apoplast)	ko00520(Amino sugar and nucleotide sugar metabolism)
ata-miR172b-5p	GCAGCACCACCAAGATTCACA	up	inf	0	0	yes	TRITD4Av1G146230.11	alpha-L-arabinofuranosidase 1-like [Aegilops tauschii subsp. tauschii]	-2.56463	down	0.000219097	yes	GO:0005576(extracellular region);GO:0005773(vacuole);GO:0009044(xylan 1,4-beta-xylosidase activity);GO:0009505(plant-type cell wall);GO:0016798(hydrolase activity, acting on glycosyl bonds);GO:0045493(xylan catabolic process);GO:0046373(L-arabinose metabolic process);GO:0046556(alpha-L-arabinofuranosidase activity);GO:0048046(apoplast)	ko00520(Amino sugar and nucleotide sugar metabolism)
ata-miR390-3p_R+1	CGCTATCTATCCTGAGCTCCA	up	inf	0.01	0.01	yes	TRITD2Av1G107020.1	protein RETICULATA-RELATED 1, chloroplastic-like isoform X2 [Aegilops tauschii subsp. tauschii]	-1.52404	down	0.0262188	yes	GO:0003674(molecular_function);GO:0005739(mitochondrion);GO:0007275(multicellular organism development);GO:0009536(plastid);GO:0009706(chloroplast inner membrane);GO:0009941(chloroplast envelope);GO:0016021(integral component of membrane);GO:0000302(response to reactive oxygen species);GO:0009507(chloroplast);GO:0009648(photoperiodism);GO:0016020(membrane);GO:0031969(chloroplast membrane);GO:0048…	-
ata-miR390-3p_R+1	CGCTATCTATCCTGAGCTCCA	up	inf	0.01	0.01	yes	TRITD2Bv1G047890.5	chloroplast ferredoxin-dependent glutamate synthase [Triticum aestivum]	-3.57284	down	8.32131e-07	yes	GO:0005737(cytoplasm);GO:0006537(glutamate biosynthetic process);GO:0015930(glutamate synthase activity);GO:0019676(ammonia assimilation cycle)	ko00630(Glyoxylate and dicarboxylate metabolism);ko00910(Nitrogen metabolism)
ata-miR390-3p_R+1	CGCTATCTATCCTGAGCTCCA	up	inf	0.01	0.01	yes	TRITD5Av1G009800.23	5-methyltetrahydropteroyltriglutamate--homocysteine methyltransferase 1-like [Aegilops tauschii subsp. tauschii]	-5.47361	down	5.06447e-12	yes	GO:0003871(5-methyltetrahydropteroyltriglutamate-homocysteine S-methyltransferase activity);GO:0005576(extracellular region);GO:0005829(cytosol);GO:0008705(methionine synthase activity);GO:0050667(homocysteine metabolic process)	ko00270(Cysteine and methionine metabolism);ko00450(Selenocompound metabolism)
ata-miR390-3p_R+1	CGCTATCTATCCTGAGCTCCA	up	inf	0.01	0.01	yes	TRITD5Av1G228290.3	non-specific lipid-transfer protein A-like [Aegilops tauschii subsp. tauschii]	-2.30072	down	0.000919473	yes	-	-
ata-miR390-3p_R+1	CGCTATCTATCCTGAGCTCCA	up	inf	0.01	0.01	yes	TRITD5Bv1G007980.19	5-methyltetrahydropteroyltriglutamate--homocysteine methyltransferase 1-like [Aegilops tauschii subsp. tauschii]	-1.85994	down	0.0061548	yes	GO:0003871(5-methyltetrahydropteroyltriglutamate-homocysteine S-methyltransferase activity);GO:0005576(extracellular region);GO:0005829(cytosol);GO:0008705(methionine synthase activity);GO:0050667(homocysteine metabolic process)	ko00270(Cysteine and methionine metabolism);ko00450(Selenocompound metabolism)
ata-miR390-3p_R+1	CGCTATCTATCCTGAGCTCCA	up	inf	0.01	0.01	yes	TRITD5Bv1G007980.30	5-methyltetrahydropteroyltriglutamate--homocysteine methyltransferase 1-like [Aegilops tauschii subsp. tauschii]	-1.38156	down	0.0390665	yes	GO:0003871(5-methyltetrahydropteroyltriglutamate-homocysteine S-methyltransferase activity);GO:0005576(extracellular region);GO:0005829(cytosol);GO:0008705(methionine synthase activity);GO:0050667(homocysteine metabolic process)	ko00270(Cysteine and methionine metabolism);ko00450(Selenocompound metabolism)
ata-miR9674b-3p_L-2R+2	AATTTGTCCATAGCATCAGCA	up	inf	0	0	yes	TRITD1Av1G017850.2	hypothetical protein TRIUR3_21415 [Triticum urartu]	-1.59818	down	0.0180099	yes	GO:0005634(nucleus);GO:0005635(nuclear envelope);GO:0005875(microtubule associated complex);GO:0008017(microtubule binding);GO:0008150(biological_process);GO:0009524(phragmoplast);GO:0072686(mitotic spindle)	-
ata-miR9674b-3p_L-2R+2	AATTTGTCCATAGCATCAGCA	up	inf	0	0	yes	TRITD4Av1G146230.11	alpha-L-arabinofuranosidase 1-like [Aegilops tauschii subsp. tauschii]	-2.56463	down	0.000219097	yes	GO:0005576(extracellular region);GO:0005773(vacuole);GO:0009044(xylan 1,4-beta-xylosidase activity);GO:0009505(plant-type cell wall);GO:0016798(hydrolase activity, acting on glycosyl bonds);GO:0045493(xylan catabolic process);GO:0046373(L-arabinose metabolic process);GO:0046556(alpha-L-arabinofuranosidase activity);GO:0048046(apoplast)	ko00520(Amino sugar and nucleotide sugar metabolism)
ata-miR9674b-3p_L-2R+2	AATTTGTCCATAGCATCAGCA	up	inf	0	0	yes	TRITD4Av1G146230.2	alpha-L-arabinofuranosidase 1-like [Aegilops tauschii subsp. tauschii]	-2.33277	down	0.000904081	yes	GO:0005576(extracellular region);GO:0005773(vacuole);GO:0009044(xylan 1,4-beta-xylosidase activity);GO:0009505(plant-type cell wall);GO:0016798(hydrolase activity, acting on glycosyl bonds);GO:0045493(xylan catabolic process);GO:0046373(L-arabinose metabolic process);GO:0046556(alpha-L-arabinofuranosidase activity);GO:0048046(apoplast)	ko00520(Amino sugar and nucleotide sugar metabolism)
ata-miR9674b-3p_L-2R+2	AATTTGTCCATAGCATCAGCA	up	inf	0	0	yes	TRITD4Av1G146230.4	alpha-L-arabinofuranosidase 1-like [Aegilops tauschii subsp. tauschii]	-1.42049	down	0.037901	yes	GO:0005576(extracellular region);GO:0005773(vacuole);GO:0009044(xylan 1,4-beta-xylosidase activity);GO:0009505(plant-type cell wall);GO:0016798(hydrolase activity, acting on glycosyl bonds);GO:0045493(xylan catabolic process);GO:0046373(L-arabinose metabolic process);GO:0046556(alpha-L-arabinofuranosidase activity);GO:0048046(apoplast)	ko00520(Amino sugar and nucleotide sugar metabolism)
ata-miR9674b-3p_L-2R+2	AATTTGTCCATAGCATCAGCA	up	inf	0	0	yes	TRITD4Av1G146230.7	alpha-L-arabinofuranosidase 1-like [Aegilops tauschii subsp. tauschii]	-2.04181	down	0.00271332	yes	GO:0005576(extracellular region);GO:0005773(vacuole);GO:0009044(xylan 1,4-beta-xylosidase activity);GO:0009505(plant-type cell wall);GO:0016798(hydrolase activity, acting on glycosyl bonds);GO:0045493(xylan catabolic process);GO:0046373(L-arabinose metabolic process);GO:0046556(alpha-L-arabinofuranosidase activity);GO:0048046(apoplast)	ko00520(Amino sugar and nucleotide sugar metabolism)
ata-MIR9674c-p3_1ss1CG	GGCTGGTGCTATGGATAAAT	down	-inf	0	0	yes	TRITD5Av1G132520.3	purple acid phosphatase 23-like isoform X1 [Aegilops tauschii subsp. tauschii]	1.76295	up	0.00937053	yes	GO:0003993(acid phosphatase activity);GO:0004722(protein serine/threonine phosphatase activity);GO:0005576(extracellular region);GO:0009845(seed germination);GO:0009846(pollen germination);GO:0046872(metal ion binding)	-
ath-miR8175_1ss2AT	GTTCCCCGGCAACGGCGCCA	down	-1.43	0.01	0.01	yes	TRITD1Av1G040730.1	probable mixed-linked glucan synthase 8 [Aegilops tauschii subsp. tauschii]	1.38308	up	0.0378746	yes	GO:0000271(polysaccharide biosynthetic process);GO:0000977(RNA polymerase II regulatory region sequence-specific DNA binding);GO:0005768(endosome);GO:0005794(Golgi apparatus);GO:0005802(trans-Golgi network);GO:0005886(plasma membrane);GO:0009409(response to cold);GO:0009832(plant-type cell wall biogenesis);GO:0016757(transferase activity, transferring glycosyl groups);GO:0016759(cellulose synthas…	-
ath-miR8175_1ss2AT	GTTCCCCGGCAACGGCGCCA	down	-1.43	0.01	0.01	yes	TRITD1Bv1G160180.1	predicted protein [Hordeum vulgare subsp. vulgare]	2.23902	up	0.0012788	yes	GO:0003676(nucleic acid binding);GO:0005634(nucleus);GO:0005737(cytoplasm);GO:0005886(plasma membrane);GO:0006950(response to stress);GO:0006979(response to oxidative stress);GO:0009408(response to heat);GO:0009409(response to cold);GO:0009506(plasmodesma);GO:0016787(hydrolase activity);GO:0034337(RNA folding);GO:0061077(chaperone-mediated protein folding)	-
ath-miR8175_1ss2AT	GTTCCCCGGCAACGGCGCCA	down	-1.43	0.01	0.01	yes	TRITD2Bv1G158360.3	putative lipoxygenase 5 [Aegilops tauschii subsp. tauschii]	1.93217	up	0.00503625	yes	GO:0006952(defense response);GO:0009507(chloroplast);GO:0009555(pollen development);GO:0009611(response to wounding);GO:0009620(response to fungus);GO:0009644(response to high light intensity);GO:0009695(jasmonic acid biosynthetic process);GO:0009753(response to jasmonic acid);GO:0009901(anther dehiscence);GO:0016165(linoleate 13S-lipoxygenase activity);GO:0031408(oxylipin biosynthetic process);G…	ko00591(Linoleic acid metabolism);ko00592(alpha-Linolenic acid metabolism)
ath-miR8175_1ss2AT	GTTCCCCGGCAACGGCGCCA	down	-1.43	0.01	0.01	yes	TRITD5Av1G197640.1	glutamyl-tRNA(Gln) amidotransferase subunit C, chloroplastic/mitochondrial [Aegilops tauschii subsp. tauschii]	1.56026	up	0.021166	yes	GO:0005634(nucleus)	ko00970(Aminoacyl-tRNA biosynthesis)
ath-miR8175_1ss2AT	GTTCCCCGGCAACGGCGCCA	down	-1.43	0.01	0.01	yes	TRITD5Bv1G176400.1	predicted protein [Hordeum vulgare subsp. vulgare]	1.56655	up	0.0205529	yes	GO:0003674(molecular_function);GO:0009507(chloroplast);GO:0009570(chloroplast stroma)	-
ath-miR8175_1ss2AT	GTTCCCCGGCAACGGCGCCA	down	-1.43	0.01	0.01	yes	TRITD5Bv1G176400.3	predicted protein [Hordeum vulgare subsp. vulgare]	2.6541	up	0.00019616	yes	GO:0003674(molecular_function);GO:0009507(chloroplast);GO:0009570(chloroplast stroma)	-
ath-miR8175_L+2_1ss4AT	TCGTTCCCCGGCAACGGCGCCA	down	-inf	0	0	yes	TRITD2Bv1G161150.3	lipoyl synthase, mitochondrial [Aegilops tauschii subsp. tauschii]	1.8283	up	0.00694972	yes	GO:0009107(lipoate biosynthetic process);GO:0009249(protein lipoylation);GO:0009507(chloroplast);GO:0016992(lipoate synthase activity)	ko00785(Lipoic acid metabolism)
ath-miR8175_L+4	GTTCGATCCCCGGCAACGGCGCCA	up	inf	0.01	0.01	yes	TRITD5Av1G228290.3	non-specific lipid-transfer protein A-like [Aegilops tauschii subsp. tauschii]	-2.30072	down	0.000919473	yes	-	-
bdi-miR156g-3p	GCTCACCCTCTCTCTGTCAGC	up	inf	0	0	yes	TRITD4Bv1G035360.2	nifU-like protein 2, chloroplastic isoform X1 [Aegilops tauschii subsp. tauschii]	-1.60075	down	0.0188497	yes	GO:0005886(plasma membrane);GO:0006952(defense response)	-
bdi-miR159a-3p	CTTGGATTGAAGGGAGCTCT	up	1.91	0	0	yes	TRITD3Av1G037800.2	unnamed protein product [Triticum aestivum]	-2.43795	down	0.000518145	yes	GO:0005515(protein binding);GO:0005887(integral component of plasma membrane);GO:0015116(sulfate transmembrane transporter activity)	-
bdi-miR159a-3p	CTTGGATTGAAGGGAGCTCT	up	1.91	0	0	yes	TRITD4Bv1G197700.5	uncharacterized protein LOC109748233 isoform X2 [Aegilops tauschii subsp. tauschii]	-1.37744	down	0.0428444	yes	GO:0016787(hydrolase activity)	-
bdi-miR159a-3p_L-1R+1	TTGGATTGAAGGGAGCTCTC	up	1.18	0.01	0.01	yes	TRITD2Av1G248770.9	uncharacterized protein LOC109770404 isoform X2 [Aegilops tauschii subsp. tauschii]	-1.42335	down	0.0361901	yes	-	-
bdi-miR164a-5p_R+1	TGGAGAAGCAGGGCACGTGCAA	up	inf	0.01	0.01	yes	TRITD2Av1G246610.2	unnamed protein product [Triticum aestivum]	-1.43253	down	0.0346876	yes	-	-
bdi-MIR169a-p3	GATCGGCGAGTTGTTCTTGGC	up	inf	0	0	yes	TRITD2Bv1G040320.2	stress-related protein-like [Aegilops tauschii subsp. tauschii]	-4.08341	down	4.41485e-08	yes	GO:0003746(translation elongation factor activity);GO:0005737(cytoplasm);GO:0005773(vacuole);GO:0005811(lipid droplet);GO:0006414(translational elongation);GO:0019915(lipid storage);GO:0034389(lipid particle organization);GO:0045927(positive regulation of growth);GO:0080186(developmental vegetative growth);GO:1902584(positive regulation of response to water deprivation)	-
bdi-MIR169a-p3	GATCGGCGAGTTGTTCTTGGC	up	inf	0	0	yes	TRITD3Bv1G044820.3	unnamed protein product [Triticum aestivum]	-1.39552	down	0.0371154	yes	GO:0003723(RNA binding);GO:0004819(glutamine-tRNA ligase activity);GO:0005739(mitochondrion);GO:0005829(cytosol);GO:0006425(glutaminyl-tRNA aminoacylation)	ko00970(Aminoacyl-tRNA biosynthesis)
bdi-MIR169a-p3	GATCGGCGAGTTGTTCTTGGC	up	inf	0	0	yes	TRITD5Av1G093080.5	Actin-3 [Triticum urartu]	-1.46072	down	0.0297323	yes	GO:0005200(structural constituent of cytoskeleton);GO:0005515(protein binding);GO:0005524(ATP binding);GO:0005618(cell wall);GO:0005730(nucleolus);GO:0005737(cytoplasm);GO:0005739(mitochondrion);GO:0005829(cytosol);GO:0005856(cytoskeleton);GO:0005886(plasma membrane);GO:0007010(cytoskeleton organization);GO:0009416(response to light stimulus);GO:0009506(plasmodesma);GO:0009570(chloroplast stroma)…	-
bdi-MIR169a-p3	GATCGGCGAGTTGTTCTTGGC	up	inf	0	0	yes	TRITD5Bv1G066260.1	fructose-1,6-bisphosphate aldolase 8 [Triticum aestivum]	-3.68717	down	4.44961e-07	yes	GO:0004332(fructose-bisphosphate aldolase activity);GO:0005737(cytoplasm)	ko00010(Glycolysis / Gluconeogenesis);ko00030(Pentose phosphate pathway);ko00051(Fructose and mannose metabolism);ko00710(Carbon fixation in photosynthetic organisms)
bdi-MIR396a-p3_2	TTGATGGTTCAAGAAAGTCCTT	up	inf	0	0	yes	TRITD6Bv1G145190.3	predicted protein [Hordeum vulgare subsp. vulgare]	-1.43559	down	0.0386404	yes	GO:0005634(nucleus)	-
bdi-miR5054	TCCCCACGGTCGGCGCCA	up	inf	0	0	yes	TRITD1Av1G089290.2	GDSL esterase/lipase LTL1-like [Aegilops tauschii subsp. tauschii]	-2.07404	down	0.00239029	yes	GO:0005515(protein binding);GO:0005576(extracellular region);GO:0009751(response to salicylic acid);GO:0010226(response to lithium ion);GO:0016042(lipid catabolic process);GO:0016788(hydrolase activity, acting on ester bonds);GO:0042538(hyperosmotic salinity response);GO:0052689(carboxylic ester hydrolase activity)	ko00561(Glycerolipid metabolism)
bdi-miR5054	TCCCCACGGTCGGCGCCA	up	inf	0	0	yes	TRITD1Av1G202780.8	hypothetical protein TRIUR3_26332 [Triticum urartu]	-2.05669	down	0.00259428	yes	GO:0003723(RNA binding);GO:0003729(mRNA binding);GO:0005634(nucleus);GO:0005737(cytoplasm);GO:0006970(response to osmotic stress);GO:0009651(response to salt stress);GO:0009737(response to abscisic acid);GO:0009738(abscisic acid-activated signaling pathway);GO:0009787(regulation of abscisic acid-activated signaling pathway);GO:0048471(perinuclear region of cytoplasm);GO:0071470(cellular response …	-
bdi-miR5054	TCCCCACGGTCGGCGCCA	up	inf	0	0	yes	TRITD2Bv1G209000.10	UDP-N-acetylglucosamine diphosphorylase 1-like [Aegilops tauschii subsp. tauschii]	-4.08926	down	5.19957e-08	yes	GO:0003977(UDP-N-acetylglucosamine diphosphorylase activity);GO:0005829(cytosol);GO:0006048(UDP-N-acetylglucosamine biosynthetic process)	ko00520(Amino sugar and nucleotide sugar metabolism)
bdi-miR5054	TCCCCACGGTCGGCGCCA	up	inf	0	0	yes	TRITD4Bv1G037140.1	amino acid permease 3-like [Aegilops tauschii subsp. tauschii]	-4.03349	down	7.17161e-08	yes	GO:0003333(amino acid transmembrane transport);GO:0005886(plasma membrane);GO:0015171(amino acid transmembrane transporter activity)	-
bdi-miR5054	TCCCCACGGTCGGCGCCA	up	inf	0	0	yes	TRITD5Av1G220060.2	lysine--tRNA ligase [Aegilops tauschii subsp. tauschii]	-1.93293	down	0.00476263	yes	GO:0003677(DNA binding);GO:0004824(lysine-tRNA ligase activity);GO:0005524(ATP binding);GO:0005737(cytoplasm);GO:0005829(cytosol);GO:0006430(lysyl-tRNA aminoacylation);GO:0009506(plasmodesma);GO:0046872(metal ion binding)	ko00970(Aminoacyl-tRNA biosynthesis)
bdi-miR5054	TCCCCACGGTCGGCGCCA	up	inf	0	0	yes	TRITD5Av1G228290.3	non-specific lipid-transfer protein A-like [Aegilops tauschii subsp. tauschii]	-2.30072	down	0.000919473	yes	-	-
bdi-miR5054	TCCCCACGGTCGGCGCCA	up	inf	0	0	yes	TRITD6Av1G006330.1	ATP-dependent helicase BRM isoform X1 [Aegilops tauschii subsp. tauschii]	-1.38671	down	0.0386992	yes	GO:0003677(DNA binding);GO:0003682(chromatin binding);GO:0004386(helicase activity);GO:0005515(protein binding);GO:0005524(ATP binding);GO:0005634(nucleus);GO:0005829(cytosol);GO:0006351(transcription, DNA-templated);GO:0006355(regulation of transcription, DNA-templated);GO:0007275(multicellular organism development);GO:0008094(DNA-dependent ATPase activity);GO:0010050(vegetative phase change);GO…	-
bdi-miR5054	TCCCCACGGTCGGCGCCA	up	inf	0	0	yes	TRITD6Av1G154110.4	trihelix transcription factor GTL1-like [Aegilops tauschii subsp. tauschii]	-1.41845	down	0.0397809	yes	GO:0003677(DNA binding);GO:0003700(DNA binding transcription factor activity);GO:0005634(nucleus);GO:0006351(transcription, DNA-templated);GO:0006355(regulation of transcription, DNA-templated)	ko00040(Pentose and glucuronate interconversions)
bdi-miR5054	TCCCCACGGTCGGCGCCA	up	inf	0	0	yes	TRITD6Bv1G222290.3	putative aconitate hydratase, cytoplasmic [Aegilops tauschii subsp. tauschii]	-1.46401	down	0.0299468	yes	GO:0003994(aconitate hydratase activity);GO:0005507(copper ion binding);GO:0005515(protein binding);GO:0005524(ATP binding);GO:0005618(cell wall);GO:0005737(cytoplasm);GO:0005739(mitochondrion);GO:0005774(vacuolar membrane);GO:0005794(Golgi apparatus);GO:0005829(cytosol);GO:0006097(glyoxylate cycle);GO:0006099(tricarboxylic acid cycle);GO:0006101(citrate metabolic process);GO:0006102(isocitrate m…	ko00020(Citrate cycle (TCA cycle));ko00630(Glyoxylate and dicarboxylate metabolism)
bdi-miR5054	TCCCCACGGTCGGCGCCA	up	inf	0	0	yes	TRITD7Av1G015360.3	pentatricopeptide repeat-containing protein At1g60770 [Aegilops tauschii subsp. tauschii]	-1.51681	down	0.0287881	yes	GO:0003723(RNA binding);GO:0005739(mitochondrion);GO:0008150(biological_process);GO:0043231(intracellular membrane-bounded organelle)	-
bdi-miR5054	TCCCCACGGTCGGCGCCA	up	inf	0	0	yes	TRITD7Bv1G194970.6	alpha-glucosidase isoform X2 [Aegilops tauschii subsp. tauschii]	-1.74284	down	0.0124647	yes	GO:0004553(hydrolase activity, hydrolyzing O-glycosyl compounds);GO:0005576(extracellular region);GO:0005773(vacuole);GO:0005829(cytosol);GO:0005975(carbohydrate metabolic process);GO:0009505(plant-type cell wall);GO:0030246(carbohydrate binding);GO:0048046(apoplast)	ko00052(Galactose metabolism);ko00500(Starch and sucrose metabolism)
bdi-miR5054_1ss10TA	TCCCCACGGACGGCGCCA	up	inf	0	0	yes	TRITD1Av1G190030.1	universal stress protein PHOS34-like [Aegilops tauschii subsp. tauschii]	-3.09146	down	1.91449e-05	yes	GO:0005634(nucleus);GO:0005829(cytosol);GO:0005886(plasma membrane);GO:0006950(response to stress);GO:0016787(hydrolase activity)	-
bdi-miR5054_1ss10TA	TCCCCACGGACGGCGCCA	up	inf	0	0	yes	TRITD2Av1G273740.11	Nuclease S1 [Triticum urartu]	-2.48878	down	0.00036261	yes	GO:0000014(single-stranded DNA endodeoxyribonuclease activity);GO:0003676(nucleic acid binding);GO:0004519(endonuclease activity);GO:0005576(extracellular region);GO:0006308(DNA catabolic process);GO:0043765(T/G mismatch-specific endonuclease activity);GO:0046872(metal ion binding);GO:0090305(nucleic acid phosphodiester bond hydrolysis)	ko00062(Fatty acid elongation)
bdi-miR5054_1ss10TA	TCCCCACGGACGGCGCCA	up	inf	0	0	yes	TRITD2Bv1G065540.1	peroxisomal (S)-2-hydroxy-acid oxidase GLO4 [Aegilops tauschii subsp. tauschii]	-1.35291	down	0.0443563	yes	GO:0005777(peroxisome);GO:0008891(glycolate oxidase activity);GO:0009853(photorespiration);GO:0010109(regulation of photosynthesis);GO:0019048(modulation by virus of host morphology or physiology)	ko00630(Glyoxylate and dicarboxylate metabolism);ko04146(Peroxisome)
bdi-miR5054_1ss10TA	TCCCCACGGACGGCGCCA	up	inf	0	0	yes	TRITD4Av1G146230.1	alpha-L-arabinofuranosidase 1-like [Aegilops tauschii subsp. tauschii]	-2.1275	down	0.00183256	yes	GO:0005576(extracellular region);GO:0005773(vacuole);GO:0009044(xylan 1,4-beta-xylosidase activity);GO:0009505(plant-type cell wall);GO:0016798(hydrolase activity, acting on glycosyl bonds);GO:0045493(xylan catabolic process);GO:0046373(L-arabinose metabolic process);GO:0046556(alpha-L-arabinofuranosidase activity);GO:0048046(apoplast)	ko00520(Amino sugar and nucleotide sugar metabolism)
bdi-miR5054_1ss10TA	TCCCCACGGACGGCGCCA	up	inf	0	0	yes	TRITD4Av1G146230.2	alpha-L-arabinofuranosidase 1-like [Aegilops tauschii subsp. tauschii]	-2.33277	down	0.000904081	yes	GO:0005576(extracellular region);GO:0005773(vacuole);GO:0009044(xylan 1,4-beta-xylosidase activity);GO:0009505(plant-type cell wall);GO:0016798(hydrolase activity, acting on glycosyl bonds);GO:0045493(xylan catabolic process);GO:0046373(L-arabinose metabolic process);GO:0046556(alpha-L-arabinofuranosidase activity);GO:0048046(apoplast)	ko00520(Amino sugar and nucleotide sugar metabolism)
bdi-miR5054_1ss10TA	TCCCCACGGACGGCGCCA	up	inf	0	0	yes	TRITD4Av1G146230.4	alpha-L-arabinofuranosidase 1-like [Aegilops tauschii subsp. tauschii]	-1.42049	down	0.037901	yes	GO:0005576(extracellular region);GO:0005773(vacuole);GO:0009044(xylan 1,4-beta-xylosidase activity);GO:0009505(plant-type cell wall);GO:0016798(hydrolase activity, acting on glycosyl bonds);GO:0045493(xylan catabolic process);GO:0046373(L-arabinose metabolic process);GO:0046556(alpha-L-arabinofuranosidase activity);GO:0048046(apoplast)	ko00520(Amino sugar and nucleotide sugar metabolism)
bdi-miR5054_1ss10TA	TCCCCACGGACGGCGCCA	up	inf	0	0	yes	TRITD4Av1G146230.7	alpha-L-arabinofuranosidase 1-like [Aegilops tauschii subsp. tauschii]	-2.04181	down	0.00271332	yes	GO:0005576(extracellular region);GO:0005773(vacuole);GO:0009044(xylan 1,4-beta-xylosidase activity);GO:0009505(plant-type cell wall);GO:0016798(hydrolase activity, acting on glycosyl bonds);GO:0045493(xylan catabolic process);GO:0046373(L-arabinose metabolic process);GO:0046556(alpha-L-arabinofuranosidase activity);GO:0048046(apoplast)	ko00520(Amino sugar and nucleotide sugar metabolism)
bdi-miR5054_1ss10TA	TCCCCACGGACGGCGCCA	up	inf	0	0	yes	TRITD4Av1G213690.2	hypothetical protein TRIUR3_00710 [Triticum urartu]	-2.54354	down	0.000273831	yes	GO:0003674(molecular_function);GO:0005783(endoplasmic reticulum);GO:0006886(intracellular protein transport);GO:0009507(chloroplast);GO:0016021(integral component of membrane)	ko04141(Protein processing in endoplasmic reticulum)
bdi-miR5054_1ss10TA	TCCCCACGGACGGCGCCA	up	inf	0	0	yes	TRITD4Av1G221610.3	probable polygalacturonase [Aegilops tauschii subsp. tauschii]	-1.43857	down	0.0329037	yes	GO:0004650(polygalacturonase activity);GO:0005576(extracellular region);GO:0005773(vacuole);GO:0005975(carbohydrate metabolic process);GO:0016829(lyase activity);GO:0071555(cell wall organization)	ko00040(Pentose and glucuronate interconversions)
bdi-miR5054_1ss10TA	TCCCCACGGACGGCGCCA	up	inf	0	0	yes	TRITD7Av1G165300.3	COP9 signalosome complex subunit 3 isoform X1 [Aegilops tauschii subsp. tauschii]	-2.67289	down	0.000130726	yes	GO:0006511(ubiquitin-dependent protein catabolic process);GO:0008180(COP9 signalosome);GO:0003674(molecular_function);GO:0009507(chloroplast);GO:0009535(chloroplast thylakoid membrane);GO:0009643(photosynthetic acclimation);GO:0009941(chloroplast envelope);GO:0016021(integral component of membrane)	-
bdi-miR5054_L+1	TTCCCCACGGTCGGCGCCA	down	-inf	0.01	0.01	yes	TRITD1Av1G147720.2	ethylene response factor [Triticum aestivum]	1.98121	up	0.00355416	yes	GO:0003677(DNA binding);GO:0003700(DNA binding transcription factor activity);GO:0005634(nucleus);GO:0006351(transcription, DNA-templated);GO:0006355(regulation of transcription, DNA-templated);GO:0009873(ethylene-activated signaling pathway);GO:0034059(response to anoxia);GO:2000280(regulation of root development)	-
bdi-miR5054_L+1	TTCCCCACGGTCGGCGCCA	down	-inf	0.01	0.01	yes	TRITD1Av1G202780.7	hypothetical protein TRIUR3_26332 [Triticum urartu]	2.01906	up	0.00310872	yes	GO:0003723(RNA binding);GO:0003729(mRNA binding);GO:0005634(nucleus);GO:0005737(cytoplasm);GO:0006970(response to osmotic stress);GO:0009651(response to salt stress);GO:0009737(response to abscisic acid);GO:0009738(abscisic acid-activated signaling pathway);GO:0009787(regulation of abscisic acid-activated signaling pathway);GO:0048471(perinuclear region of cytoplasm);GO:0071470(cellular response …	-
bdi-MIR5064-p5_1	ATTTGTCCATAGCATCAGCC	down	-inf	0	0	yes	TRITD1Bv1G005290.15	uncharacterized protein LOC109784178 isoform X1 [Aegilops tauschii subsp. tauschii]	2.97122	up	2.83191e-05	yes	GO:0009507(chloroplast)	-
bdi-MIR5064-p5_1	ATTTGTCCATAGCATCAGCC	down	-inf	0	0	yes	TRITD3Av1G209900.5	2,3-bisphosphoglycerate-independent phosphoglycerate mutase [Aegilops tauschii subsp. tauschii]	3.97682	up	8.42554e-08	yes	GO:0005737(cytoplasm);GO:0005829(cytosol);GO:0006007(glucose catabolic process);GO:0006096(glycolytic process);GO:0009506(plasmodesma);GO:0009555(pollen development);GO:0010118(stomatal movement);GO:0030145(manganese ion binding);GO:0046537(2,3-bisphosphoglycerate-independent phosphoglycerate mutase activity);GO:0046686(response to cadmium ion);GO:0048046(apoplast)	ko00010(Glycolysis / Gluconeogenesis);ko00260(Glycine, serine and threonine metabolism)
bdi-MIR5064-p5_1	ATTTGTCCATAGCATCAGCC	down	-inf	0	0	yes	TRITD5Bv1G106990.4	hypothetical protein TRIUR3_21947 [Triticum urartu]	1.36131	up	0.0415938	yes	GO:0008150(biological_process);GO:0008536(Ran GTPase binding)	ko04120(Ubiquitin mediated proteolysis)
bdi-MIR5064-p5_2	TTTGTCCATAGCATCAGCCAG	down	-inf	0	0	yes	TRITD4Av1G048290.4	protein IN2-1 homolog B-like isoform X2 [Aegilops tauschii subsp. tauschii]	1.52463	up	0.025892	yes	GO:0004364(glutathione transferase activity);GO:0005737(cytoplasm);GO:0006749(glutathione metabolic process);GO:0010731(protein glutathionylation)	ko00480(Glutathione metabolism)
bdi-MIR5064-p5_2	TTTGTCCATAGCATCAGCCAG	down	-inf	0	0	yes	TRITD5Av1G009800.30	5-methyltetrahydropteroyltriglutamate--homocysteine methyltransferase 1-like [Aegilops tauschii subsp. tauschii]	3.7087	up	3.22936e-07	yes	GO:0003871(5-methyltetrahydropteroyltriglutamate-homocysteine S-methyltransferase activity);GO:0005576(extracellular region);GO:0005829(cytosol);GO:0008705(methionine synthase activity);GO:0050667(homocysteine metabolic process)	ko00270(Cysteine and methionine metabolism);ko00450(Selenocompound metabolism)
bdi-MIR5066-p3_1ss18GA	ATCGGTCTTTTGGTTGCATTGGCT	down	-inf	0.01	0.01	yes	TRITD1Av1G202780.7	hypothetical protein TRIUR3_26332 [Triticum urartu]	2.01906	up	0.00310872	yes	GO:0003723(RNA binding);GO:0003729(mRNA binding);GO:0005634(nucleus);GO:0005737(cytoplasm);GO:0006970(response to osmotic stress);GO:0009651(response to salt stress);GO:0009737(response to abscisic acid);GO:0009738(abscisic acid-activated signaling pathway);GO:0009787(regulation of abscisic acid-activated signaling pathway);GO:0048471(perinuclear region of cytoplasm);GO:0071470(cellular response …	-
bdi-MIR5066-p3_1ss18GA	ATCGGTCTTTTGGTTGCATTGGCT	down	-inf	0.01	0.01	yes	TRITD1Bv1G215590.1	phytepsin [Aegilops tauschii subsp. tauschii]	2.96734	up	2.40186e-05	yes	GO:0004190(aspartic-type endopeptidase activity);GO:0006508(proteolysis);GO:0030163(protein catabolic process)	-
bdi-MIR5066-p3_1ss18GA	ATCGGTCTTTTGGTTGCATTGGCT	down	-inf	0.01	0.01	yes	TRITD3Av1G136150.1	holocarboxylase synthetase, partial [Triticum aestivum]	1.93924	up	0.00506228	yes	GO:0003674(molecular_function);GO:0005634(nucleus);GO:0008150(biological_process)	-
bdi-MIR5066-p3_1ss18GA	ATCGGTCTTTTGGTTGCATTGGCT	down	-inf	0.01	0.01	yes	TRITD5Bv1G237480.1	calreticulin-like [Aegilops tauschii subsp. tauschii]	4.18069	up	2.53741e-08	yes	GO:0005509(calcium ion binding);GO:0005739(mitochondrion);GO:0005774(vacuolar membrane);GO:0005783(endoplasmic reticulum);GO:0005788(endoplasmic reticulum lumen);GO:0005794(Golgi apparatus);GO:0005829(cytosol);GO:0006457(protein folding);GO:0006979(response to oxidative stress);GO:0009506(plasmodesma);GO:0009507(chloroplast);GO:0009651(response to salt stress);GO:0030246(carbohydrate binding);GO:…	ko04141(Protein processing in endoplasmic reticulum);ko04145(Phagosome)
bdi-MIR5066-p3_1ss19GA_1	GATCGGTCTTTTGGTTGCA	up	inf	0.01	0.01	yes	TRITD0Uv1G039000.2	protein TIFY 6b-like [Aegilops tauschii subsp. tauschii]	-2.44839	down	0.000412428	yes	GO:0003714(transcription corepressor activity);GO:0005634(nucleus);GO:0009611(response to wounding);GO:0031347(regulation of defense response);GO:1903507(negative regulation of nucleic acid-templated transcription);GO:2000022(regulation of jasmonic acid mediated signaling pathway)	ko04075(Plant hormone signal transduction)
bdi-MIR5066-p3_1ss19GA_1	GATCGGTCTTTTGGTTGCA	up	inf	0.01	0.01	yes	TRITD4Av1G159940.3	Filament-like plant protein [Triticum urartu]	-2.72319	down	0.00013679	yes	GO:0005515(protein binding);GO:0030674(protein binding, bridging);GO:0031410(cytoplasmic vesicle);GO:0060178(regulation of exocyst localization)	-
bdi-MIR5066-p3_1ss19GA_1	GATCGGTCTTTTGGTTGCA	up	inf	0.01	0.01	yes	TRITD4Av1G212230.2	26S proteasome non-ATPase regulatory subunit 12 [Triticum urartu]	-1.63211	down	0.0154429	yes	GO:0005737(cytoplasm);GO:0008541(proteasome regulatory particle, lid subcomplex);GO:0031595(nuclear proteasome complex);GO:0043161(proteasome-mediated ubiquitin-dependent protein catabolic process)	ko03050(Proteasome)
bdi-MIR5066-p3_1ss19GA_1	GATCGGTCTTTTGGTTGCA	up	inf	0.01	0.01	yes	TRITD6Av1G133330.2	glyceraldehyde-3-phosphate dehydrogenase 2, cytosolic [Aegilops tauschii subsp. tauschii]	-1.48718	down	0.0268794	yes	GO:0003677(DNA binding);GO:0004365(glyceraldehyde-3-phosphate dehydrogenase (NAD+) (phosphorylating) activity);GO:0005507(copper ion binding);GO:0005515(protein binding);GO:0005634(nucleus);GO:0005737(cytoplasm);GO:0005739(mitochondrion);GO:0005740(mitochondrial envelope);GO:0005774(vacuolar membrane);GO:0005794(Golgi apparatus);GO:0005829(cytosol);GO:0005886(plasma membrane);GO:0006094(gluconeog…	ko00010(Glycolysis / Gluconeogenesis);ko00710(Carbon fixation in photosynthetic organisms)
bdi-MIR5066-p3_1ss19GA_1	GATCGGTCTTTTGGTTGCA	up	inf	0.01	0.01	yes	TRITD6Av1G133330.7	glyceraldehyde-3-phosphate dehydrogenase [Triticum aestivum]	-1.71387	down	0.011316	yes	GO:0003677(DNA binding);GO:0004365(glyceraldehyde-3-phosphate dehydrogenase (NAD+) (phosphorylating) activity);GO:0005507(copper ion binding);GO:0005515(protein binding);GO:0005634(nucleus);GO:0005737(cytoplasm);GO:0005739(mitochondrion);GO:0005740(mitochondrial envelope);GO:0005774(vacuolar membrane);GO:0005794(Golgi apparatus);GO:0005829(cytosol);GO:0005886(plasma membrane);GO:0006094(gluconeog…	ko00010(Glycolysis / Gluconeogenesis);ko00710(Carbon fixation in photosynthetic organisms)
bdi-MIR5066-p3_1ss19GA_1	GATCGGTCTTTTGGTTGCA	up	inf	0.01	0.01	yes	TRITD6Bv1G127010.5	Glyceraldehyde-3-phosphate dehydrogenase, cytosolic 3 [Triticum urartu]	-2.27338	down	0.000921496	yes	GO:0003677(DNA binding);GO:0004365(glyceraldehyde-3-phosphate dehydrogenase (NAD+) (phosphorylating) activity);GO:0005507(copper ion binding);GO:0005515(protein binding);GO:0005634(nucleus);GO:0005737(cytoplasm);GO:0005739(mitochondrion);GO:0005740(mitochondrial envelope);GO:0005774(vacuolar membrane);GO:0005794(Golgi apparatus);GO:0005829(cytosol);GO:0005886(plasma membrane);GO:0006094(gluconeog…	ko00010(Glycolysis / Gluconeogenesis);ko00710(Carbon fixation in photosynthetic organisms)
bdi-MIR5066-p3_1ss19GA_1	GATCGGTCTTTTGGTTGCA	up	inf	0.01	0.01	yes	TRITD6Bv1G127010.6	Glyceraldehyde-3-phosphate dehydrogenase, cytosolic 3 [Triticum urartu]	-1.79223	down	0.00813519	yes	GO:0003677(DNA binding);GO:0004365(glyceraldehyde-3-phosphate dehydrogenase (NAD+) (phosphorylating) activity);GO:0005507(copper ion binding);GO:0005515(protein binding);GO:0005634(nucleus);GO:0005737(cytoplasm);GO:0005739(mitochondrion);GO:0005740(mitochondrial envelope);GO:0005774(vacuolar membrane);GO:0005794(Golgi apparatus);GO:0005829(cytosol);GO:0005886(plasma membrane);GO:0006094(gluconeog…	ko00010(Glycolysis / Gluconeogenesis);ko00710(Carbon fixation in photosynthetic organisms)
bdi-MIR5066-p3_1ss19GA_1	GATCGGTCTTTTGGTTGCA	up	inf	0.01	0.01	yes	TRITD6Bv1G127010.8	glyceraldehyde-3-phosphate dehydrogenase [Triticum aestivum]	-2.93005	down	3.12935e-05	yes	GO:0003677(DNA binding);GO:0004365(glyceraldehyde-3-phosphate dehydrogenase (NAD+) (phosphorylating) activity);GO:0005507(copper ion binding);GO:0005515(protein binding);GO:0005634(nucleus);GO:0005737(cytoplasm);GO:0005739(mitochondrion);GO:0005740(mitochondrial envelope);GO:0005774(vacuolar membrane);GO:0005794(Golgi apparatus);GO:0005829(cytosol);GO:0005886(plasma membrane);GO:0006094(gluconeog…	ko00010(Glycolysis / Gluconeogenesis);ko00710(Carbon fixation in photosynthetic organisms)
bdi-MIR5066-p3_1ss19GA_1	GATCGGTCTTTTGGTTGCA	up	inf	0.01	0.01	yes	TRITD7Bv1G229260.2	starch branching enzyme I [Triticum aestivum]	-2.01344	down	0.00324512	yes	GO:0003844(1,4-alpha-glucan branching enzyme activity);GO:0005982(starch metabolic process);GO:0009501(amyloplast)	ko00500(Starch and sucrose metabolism)
bdi-MIR5066-p3_1ss19GA_2	GATCGGTCTTTTGGTTGCATTGGC	up	inf	0.01	0.01	yes	TRITD2Bv1G078790.7	importin-5-like [Aegilops tauschii subsp. tauschii]	-2.13368	down	0.00180711	yes	GO:0005737(cytoplasm);GO:0006607(NLS-bearing protein import into nucleus);GO:0006610(ribosomal protein import into nucleus);GO:0008139(nuclear localization sequence binding);GO:0031965(nuclear membrane);GO:0034399(nuclear periphery)	-
bdi-MIR5066-p3_2ss11GA20CA_1	TTTTGGTTGCATTGGCTAGAGCA	up	inf	0	0	yes	TRITD1Av1G202780.8	hypothetical protein TRIUR3_26332 [Triticum urartu]	-2.05669	down	0.00259428	yes	GO:0003723(RNA binding);GO:0003729(mRNA binding);GO:0005634(nucleus);GO:0005737(cytoplasm);GO:0006970(response to osmotic stress);GO:0009651(response to salt stress);GO:0009737(response to abscisic acid);GO:0009738(abscisic acid-activated signaling pathway);GO:0009787(regulation of abscisic acid-activated signaling pathway);GO:0048471(perinuclear region of cytoplasm);GO:0071470(cellular response …	-
bdi-MIR5066-p3_2ss11GA20CA_1	TTTTGGTTGCATTGGCTAGAGCA	up	inf	0	0	yes	TRITD3Av1G151000.4	Mitogen-activated protein kinase 10 [Triticum urartu]	-1.54206	down	0.0264397	yes	GO:0004707(MAP kinase activity);GO:0005515(protein binding);GO:0005524(ATP binding);GO:0005634(nucleus);GO:0005737(cytoplasm);GO:0007165(signal transduction);GO:0010468(regulation of gene expression)	ko04016(MAPK signaling pathway - plant)
bdi-MIR5066-p3_2ss11GA20CA_1	TTTTGGTTGCATTGGCTAGAGCA	up	inf	0	0	yes	TRITD3Bv1G163160.3	unnamed protein product [Triticum aestivum]	-1.68285	down	0.0148157	yes	GO:0000266(mitochondrial fission);GO:0000911(cytokinesis by cell plate formation);GO:0003924(GTPase activity);GO:0005525(GTP binding);GO:0005737(cytoplasm);GO:0008017(microtubule binding);GO:0016020(membrane)	ko04144(Endocytosis)
bdi-MIR5066-p3_2ss11GA20CA_1	TTTTGGTTGCATTGGCTAGAGCA	up	inf	0	0	yes	TRITD4Bv1G156840.1	putative polyol transporter 1 [Aegilops tauschii subsp. tauschii]	-2.25772	down	0.00138646	yes	GO:0005351(carbohydrate:proton symporter activity);GO:0005355(glucose transmembrane transporter activity);GO:0005887(integral component of plasma membrane);GO:0046323(glucose import)	-
bdi-MIR5066-p3_2ss11GA20CA_2	TTTTGGTTGCATTGGCTAGAGCAT	up	inf	0	0	yes	TRITD2Bv1G078790.7	importin-5-like [Aegilops tauschii subsp. tauschii]	-2.13368	down	0.00180711	yes	GO:0005737(cytoplasm);GO:0006607(NLS-bearing protein import into nucleus);GO:0006610(ribosomal protein import into nucleus);GO:0008139(nuclear localization sequence binding);GO:0031965(nuclear membrane);GO:0034399(nuclear periphery)	-
bdi-MIR5066-p3_2ss11GA20CA_2	TTTTGGTTGCATTGGCTAGAGCAT	up	inf	0	0	yes	TRITD3Bv1G120280.1	unnamed protein product [Triticum aestivum]	-1.7514	down	0.0100275	yes	GO:0004176(ATP-dependent peptidase activity);GO:0005739(mitochondrion);GO:0006508(proteolysis);GO:0008237(metallopeptidase activity)	-
bdi-MIR5066-p3_2ss11GA20CA_2	TTTTGGTTGCATTGGCTAGAGCAT	up	inf	0	0	yes	TRITD3Bv1G120280.8	unnamed protein product [Triticum aestivum]	-2.23475	down	0.00123896	yes	GO:0004176(ATP-dependent peptidase activity);GO:0005739(mitochondrion);GO:0006508(proteolysis);GO:0008237(metallopeptidase activity)	-
bdi-MIR5066-p3_2ss12GA21CA	CTTTTGGTTGCATTGGCTAGAGC	down	-1.61	0.02	0.02	yes	TRITD1Av1G161470.2	pyruvate, phosphate dikinase 2 [Aegilops tauschii subsp. tauschii]	2.10359	up	0.00242606	yes	GO:0005524(ATP binding);GO:0005634(nucleus);GO:0005829(cytosol);GO:0006090(pyruvate metabolic process);GO:0009507(chloroplast);GO:0009570(chloroplast stroma);GO:0015979(photosynthesis);GO:0016301(kinase activity);GO:0016310(phosphorylation);GO:0046872(metal ion binding);GO:0050242(pyruvate, phosphate dikinase activity)	ko00620(Pyruvate metabolism);ko00710(Carbon fixation in photosynthetic organisms)
bdi-MIR5164-p5_2ss13CG19CT	TGTCTAGATACGGATGTATC	down	-inf	0	0	yes	TRITD7Bv1G121290.3	Programmed cell death protein 4 [Triticum urartu]	2.72689	up	9.51225e-05	yes	GO:0005515(protein binding);GO:0005634(nucleus);GO:0005829(cytosol);GO:0009646(response to absence of light);GO:0016853(isomerase activity);GO:0090549(response to carbon starvation)	ko03013(RNA transport)
bdi-MIR5175b-p5_2ss7AT17TC	GACAAGTATTTAGGAACGGA	down	-inf	0.01	0.01	yes	TRITD3Bv1G009930.2	mannose-6-phosphate isomerase 1-like [Aegilops tauschii subsp. tauschii]	2.65674	up	0.000176675	yes	GO:0000032(cell wall mannoprotein biosynthetic process);GO:0004476(mannose-6-phosphate isomerase activity);GO:0005737(cytoplasm);GO:0005975(carbohydrate metabolic process);GO:0006486(protein glycosylation);GO:0008270(zinc ion binding);GO:0009298(GDP-mannose biosynthetic process);GO:0009416(response to light stimulus);GO:0009793(embryo development ending in seed dormancy);GO:0010043(response to zi…	ko00051(Fructose and mannose metabolism);ko00520(Amino sugar and nucleotide sugar metabolism)
bdi-MIR7757-p3_1ss3AG	AGGAGCATGATTCAACCAAT	down	-2.32	0	0	yes	TRITD2Av1G177630.5	acetyl-coenzyme A synthetase, chloroplastic/glyoxysomal-like [Aegilops tauschii subsp. tauschii]	1.90195	up	0.00483021	yes	GO:0003987(acetate-CoA ligase activity);GO:0005524(ATP binding);GO:0005829(cytosol);GO:0006083(acetate metabolic process);GO:0006631(fatty acid metabolic process);GO:0009507(chloroplast);GO:0009514(glyoxysome);GO:0009570(chloroplast stroma);GO:0016208(AMP binding);GO:0019427(acetyl-CoA biosynthetic process from acetate)	ko00010(Glycolysis / Gluconeogenesis);ko00620(Pyruvate metabolism);ko00630(Glyoxylate and dicarboxylate metabolism);ko00640(Propanoate metabolism)
bdi-MIR7757-p3_1ss3AG	AGGAGCATGATTCAACCAAT	down	-2.32	0	0	yes	TRITD5Av1G126000.10	long chain acyl-CoA synthetase 8 [Aegilops tauschii subsp. tauschii]	1.40595	up	0.0398875	yes	GO:0000723(telomere maintenance);GO:0000784(nuclear chromosome, telomeric region);GO:0004467(long-chain fatty acid-CoA ligase activity);GO:0005524(ATP binding);GO:0005783(endoplasmic reticulum);GO:0005794(Golgi apparatus);GO:0006631(fatty acid metabolic process);GO:0006633(fatty acid biosynthetic process);GO:0009507(chloroplast);GO:0009941(chloroplast envelope);GO:0043047(single-stranded telomeri…	ko00061(Fatty acid biosynthesis);ko00071(Fatty acid degradation);ko04146(Peroxisome)
bdi-MIR7757-p3_1ss3AG	AGGAGCATGATTCAACCAAT	down	-2.32	0	0	yes	TRITD5Av1G194430.2	NADPH--cytochrome P450 reductase [Triticum urartu]	1.67511	up	0.0128315	yes	GO:0030586([methionine synthase] reductase activity)	-
bdi-MIR7757-p3_1ss3AG	AGGAGCATGATTCAACCAAT	down	-2.32	0	0	yes	TRITD5Av1G194430.3	cytochrome P450 reductase [Triticum aestivum]	3.66092	up	6.12836e-07	yes	GO:0030586([methionine synthase] reductase activity)	-
bdi-MIR7757-p3_1ss5AG	TTATGAGCTCATTGAAGTAACT	down	-3.18	0	0	yes	TRITD1Av1G178030.9	Serine/threonine-protein kinase ATM [Triticum urartu]	2.69394	up	0.000138239	yes	GO:0003674(molecular_function);GO:0005634(nucleus);GO:0008150(biological_process)	ko00270(Cysteine and methionine metabolism);ko03440(Homologous recombination)
bdi-MIR7757-p5_2ss6AG20AT	TTTATGAGCTCATTGAAGTT	down	-2.35	0	0	yes	TRITD1Av1G202780.7	hypothetical protein TRIUR3_26332 [Triticum urartu]	2.01906	up	0.00310872	yes	GO:0003723(RNA binding);GO:0003729(mRNA binding);GO:0005634(nucleus);GO:0005737(cytoplasm);GO:0006970(response to osmotic stress);GO:0009651(response to salt stress);GO:0009737(response to abscisic acid);GO:0009738(abscisic acid-activated signaling pathway);GO:0009787(regulation of abscisic acid-activated signaling pathway);GO:0048471(perinuclear region of cytoplasm);GO:0071470(cellular response …	-
bdi-MIR7757-p5_2ss6AG20AT	TTTATGAGCTCATTGAAGTT	down	-2.35	0	0	yes	TRITD2Av1G225510.24	phenylalanine ammonia-lyase-like [Aegilops tauschii subsp. tauschii]	2.79649	up	7.42126e-05	yes	GO:0005515(protein binding);GO:0005737(cytoplasm);GO:0006559(L-phenylalanine catabolic process);GO:0006952(defense response);GO:0006979(response to oxidative stress);GO:0009555(pollen development);GO:0009611(response to wounding);GO:0009699(phenylpropanoid biosynthetic process);GO:0009800(cinnamic acid biosynthetic process);GO:0009819(drought recovery);GO:0010224(response to UV-B);GO:0045548(phen…	ko00360(Phenylalanine metabolism);ko00940(Phenylpropanoid biosynthesis)
bdi-MIR7757-p5_2ss6AG20AT	TTTATGAGCTCATTGAAGTT	down	-2.35	0	0	yes	TRITD3Av1G151000.3	mitogen activated protein kinase 20-1 [Triticum aestivum]	2.01822	up	0.00292482	yes	GO:0004707(MAP kinase activity);GO:0005515(protein binding);GO:0005524(ATP binding);GO:0005634(nucleus);GO:0005737(cytoplasm);GO:0007165(signal transduction);GO:0010468(regulation of gene expression)	ko04016(MAPK signaling pathway - plant)
bdi-MIR7757-p5_2ss6AG20AT	TTTATGAGCTCATTGAAGTT	down	-2.35	0	0	yes	TRITD5Bv1G033800.1	GDP-Man:Man(3)GlcNAc(2)-PP-Dol alpha-1,2-mannosyltransferase [Aegilops tauschii subsp. tauschii]	2.89586	up	4.53312e-05	yes	GO:0004377(GDP-Man:Man3GlcNAc2-PP-Dol alpha-1,2-mannosyltransferase activity);GO:0005576(extracellular region);GO:0005789(endoplasmic reticulum membrane);GO:0006487(protein N-linked glycosylation);GO:0006490(oligosaccharide-lipid intermediate biosynthetic process);GO:0006970(response to osmotic stress);GO:0009737(response to abscisic acid);GO:0009832(plant-type cell wall biogenesis);GO:0016757(tr…	ko00510(N-Glycan biosynthesis)
bdi-MIR7757-p5_2ss6AG20AT	TTTATGAGCTCATTGAAGTT	down	-2.35	0	0	yes	TRITD6Bv1G038830.3	hypothetical protein TRIUR3_11299 [Triticum urartu]	2.75688	up	7.47747e-05	yes	-	-
bdi-MIR7775-p5_1ss11AT	AAACCGGTTTTTTCTGAAGCACC	down	-inf	0	0	yes	TRITD1Bv1G147950.14	pyruvate, phosphate dikinase 2 [Aegilops tauschii subsp. tauschii]	1.797	up	0.00781687	yes	GO:0005524(ATP binding);GO:0005634(nucleus);GO:0005829(cytosol);GO:0006090(pyruvate metabolic process);GO:0009507(chloroplast);GO:0009570(chloroplast stroma);GO:0015979(photosynthesis);GO:0016301(kinase activity);GO:0016310(phosphorylation);GO:0046872(metal ion binding);GO:0050242(pyruvate, phosphate dikinase activity)	ko00620(Pyruvate metabolism);ko00710(Carbon fixation in photosynthetic organisms)
bdi-miR827-5p_1ss6TC	TTTTGCTGGTTGTCATCTAACC	up	1.14	0	0	yes	TRITD1Bv1G106830.1	alpha-galactosidase-like [Aegilops tauschii subsp. tauschii]	-4.05303	down	4.5572e-08	yes	GO:0009505(plant-type cell wall)	ko00052(Galactose metabolism);ko00561(Glycerolipid metabolism);ko00600(Sphingolipid metabolism);ko00603(Glycosphingolipid biosynthesis - globo and isoglobo series)
bdi-miR827-5p_1ss6TC	TTTTGCTGGTTGTCATCTAACC	up	1.14	0	0	yes	TRITD2Bv1G097780.7	CHD3-type chromatin remodeling factor B [Triticum aestivum]	-1.37569	down	0.0407596	yes	GO:0003677(DNA binding);GO:0003678(DNA helicase activity);GO:0004386(helicase activity);GO:0005524(ATP binding);GO:0005634(nucleus);GO:0006338(chromatin remodeling);GO:0008283(cell proliferation);GO:0009733(response to auxin);GO:0009736(cytokinin-activated signaling pathway);GO:0009739(response to gibberellin);GO:0009788(negative regulation of abscisic acid-activated signaling pathway);GO:0016569…	-
bra-MIR9552b-p5_2ss14GA17GC	GTCCGGTGATGAAAAACC	up	inf	0	0	yes	TRITD2Bv1G129210.1	protein LEO1 homolog [Aegilops tauschii subsp. tauschii]	-2.47548	down	0.000473396	yes	GO:0005634(nucleus);GO:0032968(positive regulation of transcription elongation from RNA polymerase II promoter);GO:1990269(RNA polymerase II C-terminal domain phosphoserine binding)	-
bra-MIR9552b-p5_2ss14GA17GC	GTCCGGTGATGAAAAACC	up	inf	0	0	yes	TRITD3Av1G131040.3	uncharacterized protein LOC109769744 [Aegilops tauschii subsp. tauschii]	-4.32656	down	9.25026e-09	yes	GO:0003676(nucleic acid binding);GO:0005622(intracellular);GO:0005737(cytoplasm);GO:0008408(3'-5' exonuclease activity);GO:0090305(nucleic acid phosphodiester bond hydrolysis)	-
bra-MIR9552b-p5_2ss14GA17GC	GTCCGGTGATGAAAAACC	up	inf	0	0	yes	TRITD3Bv1G104960.8	ubiquitin carboxyl-terminal hydrolase 6-like [Aegilops tauschii subsp. tauschii]	-1.52071	down	0.028433	yes	GO:0004843(thiol-dependent ubiquitin-specific protease activity);GO:0005516(calmodulin binding);GO:0005634(nucleus);GO:0006511(ubiquitin-dependent protein catabolic process);GO:0009506(plasmodesma);GO:0016579(protein deubiquitination);GO:0036459(thiol-dependent ubiquitinyl hydrolase activity)	-
bra-MIR9552b-p5_2ss14GA17GC	GTCCGGTGATGAAAAACC	up	inf	0	0	yes	TRITD5Bv1G114020.6	uncharacterized protein LOC109737769 [Aegilops tauschii subsp. tauschii]	-1.54819	down	0.0224814	yes	GO:0009507(chloroplast);GO:0016021(integral component of membrane)	-
bra-MIR9552b-p5_2ss14GA17GC	GTCCGGTGATGAAAAACC	up	inf	0	0	yes	TRITD5Bv1G172390.3	chlorophyll a-b binding protein, chloroplastic [Aegilops tauschii subsp. tauschii]	-1.40444	down	0.0358711	yes	GO:0009416(response to light stimulus);GO:0009535(chloroplast thylakoid membrane);GO:0009768(photosynthesis, light harvesting in photosystem I);GO:0009941(chloroplast envelope);GO:0010287(plastoglobule);GO:0016168(chlorophyll binding);GO:0031409(pigment binding)	ko00196(Photosynthesis - antenna proteins)
cas-miR5139_1ss5CT	AAACTTGGCTCTGATACCA	down	-inf	0	0	yes	TRITD2Av1G009500.7	phosphoglycerate mutase-like protein 1 isoform X2 [Aegilops tauschii subsp. tauschii]	1.70584	up	0.0109608	yes	GO:0005829(cytosol);GO:0050278(sedoheptulose-bisphosphatase activity)	-
cas-miR5139_1ss5CT	AAACTTGGCTCTGATACCA	down	-inf	0	0	yes	TRITD3Bv1G210170.2	unnamed protein product [Triticum aestivum]	1.62039	up	0.0167554	yes	GO:0004553(hydrolase activity, hydrolyzing O-glycosyl compounds);GO:0030247(polysaccharide binding);GO:0046658(anchored component of plasma membrane)	ko00500(Starch and sucrose metabolism)
cas-miR5139_1ss5CT	AAACTTGGCTCTGATACCA	down	-inf	0	0	yes	TRITD4Av1G010530.3	uncharacterized protein LOC109758153 isoform X2 [Aegilops tauschii subsp. tauschii]	5.29056	up	1.48331e-11	yes	GO:0003723(RNA binding);GO:0003729(mRNA binding);GO:0005515(protein binding);GO:0005634(nucleus);GO:0005737(cytoplasm);GO:0005829(cytosol)	-
cas-miR5139_1ss5CT	AAACTTGGCTCTGATACCA	down	-inf	0	0	yes	TRITD4Bv1G023950.4	predicted protein [Hordeum vulgare subsp. vulgare]	3.58581	up	7.94709e-07	yes	GO:0004149(dihydrolipoyllysine-residue succinyltransferase activity);GO:0005739(mitochondrion);GO:0006099(tricarboxylic acid cycle);GO:0008270(zinc ion binding);GO:0016020(membrane);GO:0016746(transferase activity, transferring acyl groups);GO:0033512(L-lysine catabolic process to acetyl-CoA via saccharopine);GO:0045252(oxoglutarate dehydrogenase complex);GO:0005794(Golgi apparatus);GO:0006979(re…	ko00020(Citrate cycle (TCA cycle));ko00310(Lysine degradation)
cas-miR5139_1ss5CT	AAACTTGGCTCTGATACCA	down	-inf	0	0	yes	TRITD7Bv1G120420.2	pre-mRNA-splicing factor SLU7 [Aegilops tauschii subsp. tauschii]	1.3552	up	0.0410779	yes	GO:0000386(second spliceosomal transesterification activity);GO:0005681(spliceosomal complex)	ko03040(Spliceosome)
cas-miR5139_L-1_1ss5CT	AACTTGGCTCTGATACCA	up	1.44	0	0	yes	TRITD1Bv1G000940.1	uncharacterized protein At4g28440-like [Aegilops tauschii subsp. tauschii]	-2.3458	down	0.000660856	yes	GO:0003729(mRNA binding);GO:0005829(cytosol);GO:0005886(plasma membrane);GO:0008150(biological_process)	ko03030(DNA replication);ko03420(Nucleotide excision repair);ko03430(Mismatch repair);ko03440(Homologous recombination)
cas-miR5139_L-1_1ss5CT	AACTTGGCTCTGATACCA	up	1.44	0	0	yes	TRITD2Av1G246610.2	unnamed protein product [Triticum aestivum]	-1.43253	down	0.0346876	yes	-	-
cas-miR5139_L-1_1ss5CT	AACTTGGCTCTGATACCA	up	1.44	0	0	yes	TRITD2Bv1G208350.1	myosin-2 heavy chain-like [Aegilops tauschii subsp. tauschii]	-1.74604	down	0.0108076	yes	-	-
cas-miR5139_L-1_1ss5CT	AACTTGGCTCTGATACCA	up	1.44	0	0	yes	TRITD3Bv1G122590.1	unnamed protein product [Triticum aestivum]	-1.62045	down	0.0190268	yes	GO:0004722(protein serine/threonine phosphatase activity);GO:0005515(protein binding);GO:0006470(protein dephosphorylation);GO:0009738(abscisic acid-activated signaling pathway);GO:0046872(metal ion binding);GO:0006469(negative regulation of protein kinase activity);GO:0006970(response to osmotic stress);GO:0008287(protein serine/threonine phosphatase complex);GO:0009408(response to heat);GO:0009…	ko04016(MAPK signaling pathway - plant);ko04075(Plant hormone signal transduction)
cas-miR5139_L-1_1ss5CT	AACTTGGCTCTGATACCA	up	1.44	0	0	yes	TRITD4Bv1G023950.2	predicted protein [Hordeum vulgare subsp. vulgare]	-1.37807	down	0.0395378	yes	GO:0004149(dihydrolipoyllysine-residue succinyltransferase activity);GO:0005739(mitochondrion);GO:0006099(tricarboxylic acid cycle);GO:0008270(zinc ion binding);GO:0016020(membrane);GO:0016746(transferase activity, transferring acyl groups);GO:0033512(L-lysine catabolic process to acetyl-CoA via saccharopine);GO:0045252(oxoglutarate dehydrogenase complex);GO:0005794(Golgi apparatus);GO:0006979(re…	ko00020(Citrate cycle (TCA cycle));ko00310(Lysine degradation)
cas-miR5139_L-1_1ss5CT	AACTTGGCTCTGATACCA	up	1.44	0	0	yes	TRITD6Bv1G217600.3	predicted protein [Hordeum vulgare subsp. vulgare]	-1.4778	down	0.0293139	yes	GO:0004674(protein serine/threonine kinase activity);GO:0004675(transmembrane receptor protein serine/threonine kinase activity);GO:0005524(ATP binding);GO:0005886(plasma membrane);GO:0007166(cell surface receptor signaling pathway);GO:0010068(protoderm histogenesis);GO:0016021(integral component of membrane);GO:0016301(kinase activity);GO:0030154(cell differentiation);GO:0042335(cuticle developm…	-
csi-miR396a-5p_L-1R+1	TCCACAGCTTTCTTGAACTGT	down	-inf	0	0	yes	TRITD3Av1G152980.3	uncharacterized protein LOC109779929 [Aegilops tauschii subsp. tauschii]	1.46196	up	0.0337919	yes	GO:0005654(nucleoplasm);GO:0032436(positive regulation of proteasomal ubiquitin-dependent protein catabolic process);GO:0061630(ubiquitin protein ligase activity)	ko03008(Ribosome biogenesis in eukaryotes)
gma-MIR10423-p3_1ss3AC	CTCTCAATGAAAGCACCA	up	1.3	0	0	yes	TRITD5Bv1G169370.2	GTPase-activating protein GYP5-like [Aegilops tauschii subsp. tauschii]	-1.88757	down	0.0061224	yes	GO:0005096(GTPase activator activity);GO:0005622(intracellular);GO:0006886(intracellular protein transport);GO:0012505(endomembrane system);GO:0017137(Rab GTPase binding);GO:0031338(regulation of vesicle fusion);GO:0090630(activation of GTPase activity)	-
gma-MIR10423-p3_1ss3AC	CTCTCAATGAAAGCACCA	up	1.3	0	0	yes	TRITD6Bv1G153010.3	predicted protein, partial [Hordeum vulgare subsp. vulgare]	-1.93658	down	0.00498314	yes	GO:0005789(endoplasmic reticulum membrane);GO:0006487(protein N-linked glycosylation);GO:0006490(oligosaccharide-lipid intermediate biosynthetic process);GO:0042281(dolichyl pyrophosphate Man9GlcNAc2 alpha-1,3-glucosyltransferase activity)	ko00510(N-Glycan biosynthesis)
gma-MIR319b-p5	AGCTGCCGACTCATTCATCCA	up	inf	0.01	0.01	yes	TRITD2Av1G150130.8	protein NRT1/ PTR FAMILY 4.5-like [Aegilops tauschii subsp. tauschii]	-2.9443	down	3.24989e-05	yes	GO:0005215(transporter activity);GO:0005886(plasma membrane);GO:0006857(oligopeptide transport);GO:0009624(response to nematode);GO:0015333(peptide:proton symporter activity);GO:0016020(membrane);GO:0016021(integral component of membrane);GO:0022857(transmembrane transporter activity);GO:0055085(transmembrane transport)	-
gma-MIR319b-p5	AGCTGCCGACTCATTCATCCA	up	inf	0.01	0.01	yes	TRITD3Bv1G010420.4	unnamed protein product [Triticum aestivum]	-1.68842	down	0.0128499	yes	GO:0005385(zinc ion transmembrane transporter activity);GO:0010043(response to zinc ion);GO:0016020(membrane);GO:0061088(regulation of sequestering of zinc ion)	-
gma-miR396a-5p_L-1_1ss21GA	TCCACAGCTTTCTTGAACTA	down	-3.2	0	0	yes	TRITD0Uv1G065990.20	mediator of RNA polymerase II transcription subunit 15a-like [Aegilops tauschii subsp. tauschii]	4.33238	up	1.04809e-08	yes	GO:0003700(DNA binding transcription factor activity);GO:0005634(nucleus);GO:0043565(sequence-specific DNA binding);GO:0044212(transcription regulatory region DNA binding);GO:0045893(positive regulation of transcription, DNA-templated);GO:0004674(protein serine/threonine kinase activity);GO:0005886(plasma membrane);GO:0006468(protein phosphorylation);GO:0006952(defense response);GO:0009506(plasmo…	-
gma-miR396a-5p_L-1_1ss21GA	TCCACAGCTTTCTTGAACTA	down	-3.2	0	0	yes	TRITD1Av1G001740.2	E3 ubiquitin-protein ligase ORTHRUS 2-like [Aegilops tauschii subsp. tauschii]	1.89368	up	0.00608551	yes	GO:0005720(nuclear heterochromatin);GO:0010216(maintenance of DNA methylation);GO:0016567(protein ubiquitination);GO:0061630(ubiquitin protein ligase activity);GO:0090308(regulation of methylation-dependent chromatin silencing)	-
gma-miR396a-5p_L-1_1ss21GA	TCCACAGCTTTCTTGAACTA	down	-3.2	0	0	yes	TRITD1Av1G178030.6	Serine/threonine-protein kinase ATM [Triticum urartu]	1.34356	up	0.0472123	yes	GO:0003674(molecular_function);GO:0005634(nucleus);GO:0008150(biological_process)	ko00270(Cysteine and methionine metabolism);ko03440(Homologous recombination)
gma-miR396a-5p_L-1_1ss21GA	TCCACAGCTTTCTTGAACTA	down	-3.2	0	0	yes	TRITD4Bv1G076690.4	T-complex protein 1 subunit theta [Triticum urartu]	1.35004	up	0.0423757	yes	GO:0005515(protein binding);GO:0005524(ATP binding);GO:0005737(cytoplasm);GO:0005829(cytosol);GO:0006457(protein folding);GO:0009506(plasmodesma);GO:0016020(membrane);GO:0044183(protein binding involved in protein folding);GO:0051050(positive regulation of transport);GO:0051082(unfolded protein binding)	-
gma-miR396a-5p_L-1_1ss21GA	TCCACAGCTTTCTTGAACTA	down	-3.2	0	0	yes	TRITD7Bv1G082750.4	uncharacterized protein LOC109738473 isoform X1 [Aegilops tauschii subsp. tauschii]	3.05242	up	1.50806e-05	yes	GO:0005829(cytosol);GO:0008150(biological_process);GO:0009507(chloroplast)	-
gma-miR482b-3p	TCTTCCCTACACCTCCCATACC	down	-1.83	0	0.01	yes	TRITD1Bv1G182870.6	coilin [Aegilops tauschii subsp. tauschii]	3.26418	up	5.81327e-06	yes	GO:0005634(nucleus);GO:0006396(RNA processing);GO:0008150(biological_process);GO:0015030(Cajal body);GO:0030619(U1 snRNA binding);GO:0030620(U2 snRNA binding)	-
gma-miR482b-3p	TCTTCCCTACACCTCCCATACC	down	-1.83	0	0.01	yes	TRITD5Bv1G048390.1	rRNA-processing protein FYV7 [Aegilops tauschii subsp. tauschii]	1.45532	up	0.0313547	yes	GO:0003674(molecular_function);GO:0005634(nucleus)	-
gma-MIR5368-p3_2ss2AT19CA_2	GTGAGATACCACTCTGGAAGA	up	inf	0.01	0.01	yes	TRITD1Av1G109900.1	AB hydrolase superfamily protein yfhM [Triticum urartu]	-3.54773	down	1.40495e-06	yes	GO:0016787(hydrolase activity)	ko04120(Ubiquitin mediated proteolysis);ko00590(Arachidonic acid metabolism);ko04146(Peroxisome)
gma-MIR5368-p3_2ss2TC22TC_1	TCCCTGGGATTGGCTTTGGGCC	up	inf	0	0	yes	TRITD2Av1G196420.1	Sugar transport protein 5 [Triticum urartu]	-1.93805	down	0.00543636	yes	GO:0005351(carbohydrate:proton symporter activity);GO:0005355(glucose transmembrane transporter activity);GO:0005887(integral component of plasma membrane);GO:0046323(glucose import)	-
gma-MIR5368-p3_2ss2TC22TC_1	TCCCTGGGATTGGCTTTGGGCC	up	inf	0	0	yes	TRITD2Av1G203140.3	uncharacterized protein LOC109756797 [Aegilops tauschii subsp. tauschii]	-1.75139	down	0.00988728	yes	GO:0003676(nucleic acid binding);GO:0003723(RNA binding);GO:0005634(nucleus);GO:0006397(mRNA processing)	ko03015(mRNA surveillance pathway)
gma-MIR5368-p5	CCTGGGATTGGCTTTGGGC	down	-inf	0.01	0.01	yes	TRITD1Av1G150980.1	nascent polypeptide-associated complex subunit alpha-like protein 1 [Aegilops tauschii subsp. tauschii]	4.31701	up	1.09889e-08	yes	GO:0005634(nucleus);GO:0005794(Golgi apparatus);GO:0005829(cytosol);GO:0005854(nascent polypeptide-associated complex);GO:0009506(plasmodesma);GO:0009651(response to salt stress);GO:0015031(protein transport);GO:0022626(cytosolic ribosome)	-
gma-MIR5368-p5	CCTGGGATTGGCTTTGGGC	down	-inf	0.01	0.01	yes	TRITD1Av1G150980.3	nascent polypeptide-associated complex subunit alpha-like protein 1 [Aegilops tauschii subsp. tauschii]	2.21226	up	0.00138273	yes	GO:0005634(nucleus);GO:0005794(Golgi apparatus);GO:0005829(cytosol);GO:0005854(nascent polypeptide-associated complex);GO:0009506(plasmodesma);GO:0009651(response to salt stress);GO:0015031(protein transport);GO:0022626(cytosolic ribosome)	-
gma-MIR5368-p5	CCTGGGATTGGCTTTGGGC	down	-inf	0.01	0.01	yes	TRITD2Av1G039030.3	uncharacterized protein LOC109782153 isoform X1 [Aegilops tauschii subsp. tauschii]	1.58263	up	0.0181972	yes	GO:0003729(mRNA binding);GO:0003972(RNA ligase (ATP) activity);GO:0004113(2',3'-cyclic-nucleotide 3'-phosphodiesterase activity);GO:0004519(endonuclease activity);GO:0005524(ATP binding);GO:0005634(nucleus);GO:0005737(cytoplasm);GO:0005844(polysome);GO:0006388(tRNA splicing, via endonucleolytic cleavage and ligation);GO:0006412(translation);GO:0009734(auxin-activated signaling pathway);GO:0010069…	-
gma-MIR5368-p5	CCTGGGATTGGCTTTGGGC	down	-inf	0.01	0.01	yes	TRITD2Av1G089830.3	calcium-dependent protein kinase [Triticum aestivum]	1.30989	up	0.0476518	yes	GO:0004683(calmodulin-dependent protein kinase activity);GO:0005516(calmodulin binding);GO:0005634(nucleus);GO:0005737(cytoplasm);GO:0009738(abscisic acid-activated signaling pathway);GO:0009931(calcium-dependent protein serine/threonine kinase activity);GO:0018105(peptidyl-serine phosphorylation);GO:0035556(intracellular signal transduction);GO:0046777(protein autophosphorylation)	ko04626(Plant-pathogen interaction)
gma-MIR5368-p5	CCTGGGATTGGCTTTGGGC	down	-inf	0.01	0.01	yes	TRITD3Bv1G244910.7	auxin response factor 4-like [Aegilops tauschii subsp. tauschii]	3.8925	up	1.81354e-07	yes	GO:0003700(DNA binding transcription factor activity);GO:0005515(protein binding);GO:0005634(nucleus);GO:0006351(transcription, DNA-templated);GO:0008285(negative regulation of cell proliferation);GO:0009734(auxin-activated signaling pathway);GO:0009737(response to abscisic acid);GO:0009911(positive regulation of flower development);GO:0010047(fruit dehiscence);GO:0010150(leaf senescence);GO:0010…	ko04075(Plant hormone signal transduction)
gma-MIR5368-p5	CCTGGGATTGGCTTTGGGC	down	-inf	0.01	0.01	yes	TRITD4Av1G057300.3	PHD and RING finger domain-containing protein 1 [Triticum urartu]	1.38392	up	0.037188	yes	GO:0003677(DNA binding);GO:0005634(nucleus);GO:0006355(regulation of transcription, DNA-templated);GO:0046872(metal ion binding)	-
gma-MIR5368-p5	CCTGGGATTGGCTTTGGGC	down	-inf	0.01	0.01	yes	TRITD4Bv1G169250.2	sucrose transporter SUT1A [Triticum aestivum]	1.50891	up	0.0236896	yes	GO:0005364(maltose:proton symporter activity);GO:0008506(sucrose:proton symporter activity);GO:0009846(pollen germination);GO:0015768(maltose transport);GO:0015770(sucrose transport);GO:0042950(salicin transmembrane transporter activity)	-
gma-MIR5368-p5	CCTGGGATTGGCTTTGGGC	down	-inf	0.01	0.01	yes	TRITD5Bv1G238030.3	shaggy-related protein kinase alpha [Aegilops tauschii subsp. tauschii]	1.931	up	0.00442694	yes	GO:0004672(protein kinase activity);GO:0004674(protein serine/threonine kinase activity);GO:0005515(protein binding);GO:0005524(ATP binding);GO:0005634(nucleus);GO:0005829(cytosol);GO:0006468(protein phosphorylation);GO:0009651(response to salt stress);GO:0009933(meristem structural organization);GO:0016310(phosphorylation);GO:0042538(hyperosmotic salinity response);GO:1901002(positive regulation…	-
gma-MIR5368-p5	CCTGGGATTGGCTTTGGGC	down	-inf	0.01	0.01	yes	TRITD6Av1G137660.2	Bidirectional sugar transporter SWEET4 [Triticum urartu]	1.36541	up	0.0409027	yes	GO:0005887(integral component of plasma membrane);GO:0051119(sugar transmembrane transporter activity);GO:0008643(carbohydrate transport);GO:0016021(integral component of membrane)	-
gma-MIR5368-p5	CCTGGGATTGGCTTTGGGC	down	-inf	0.01	0.01	yes	TRITD6Bv1G000830.3	FAM10 family protein At4g22670 [Aegilops tauschii subsp. tauschii]	2.97956	up	2.50999e-05	yes	GO:0005515(protein binding);GO:0005737(cytoplasm);GO:0006457(protein folding);GO:0010286(heat acclimation);GO:0016671(oxidoreductase activity, acting on a sulfur group of donors, disulfide as acceptor);GO:0030544(Hsp70 protein binding);GO:0042802(identical protein binding);GO:0045454(cell redox homeostasis);GO:0046983(protein dimerization activity);GO:0051259(protein complex oligomerization);GO:0…	-
gma-MIR5368-p5	CCTGGGATTGGCTTTGGGC	down	-inf	0.01	0.01	yes	TRITD6Bv1G041970.2	DNA polymerase V [Aegilops tauschii subsp. tauschii]	3.41091	up	2.55949e-06	yes	GO:0003677(DNA binding);GO:0003887(DNA-directed DNA polymerase activity);GO:0005634(nucleus);GO:0005829(cytosol);GO:0006260(DNA replication);GO:0006351(transcription, DNA-templated)	-
gma-MIR5368-p5_1ss18TC_1	TGGGATTGGCTTTGGGCCT	up	inf	0.01	0.01	yes	TRITD4Av1G146230.11	alpha-L-arabinofuranosidase 1-like [Aegilops tauschii subsp. tauschii]	-2.56463	down	0.000219097	yes	GO:0005576(extracellular region);GO:0005773(vacuole);GO:0009044(xylan 1,4-beta-xylosidase activity);GO:0009505(plant-type cell wall);GO:0016798(hydrolase activity, acting on glycosyl bonds);GO:0045493(xylan catabolic process);GO:0046373(L-arabinose metabolic process);GO:0046556(alpha-L-arabinofuranosidase activity);GO:0048046(apoplast)	ko00520(Amino sugar and nucleotide sugar metabolism)
gma-MIR5368-p5_1ss18TC_1	TGGGATTGGCTTTGGGCCT	up	inf	0.01	0.01	yes	TRITD5Bv1G172390.16	predicted protein [Hordeum vulgare subsp. vulgare]	-1.95827	down	0.00444901	yes	GO:0009416(response to light stimulus);GO:0009535(chloroplast thylakoid membrane);GO:0009768(photosynthesis, light harvesting in photosystem I);GO:0009941(chloroplast envelope);GO:0010287(plastoglobule);GO:0016168(chlorophyll binding);GO:0031409(pigment binding)	ko00196(Photosynthesis - antenna proteins)
gma-MIR5368-p5_1ss18TC_1	TGGGATTGGCTTTGGGCCT	up	inf	0.01	0.01	yes	TRITD7Bv1G198410.7	ATP-dependent zinc metalloprotease FTSH 2, chloroplastic [Aegilops tauschii subsp. tauschii]	-3.91893	down	1.54482e-07	yes	GO:0004176(ATP-dependent peptidase activity);GO:0005739(mitochondrion);GO:0006508(proteolysis);GO:0008237(metallopeptidase activity);GO:0009535(chloroplast thylakoid membrane);GO:0009941(chloroplast envelope);GO:0010027(thylakoid membrane organization);GO:0010205(photoinhibition);GO:0010206(photosystem II repair);GO:0010304(PSII associated light-harvesting complex II catabolic process)	-
gma-MIR5368-p5_1ss18TC_2	TGGGATTGGCTTTGGGCCTT	up	inf	0.01	0.01	yes	TRITD4Bv1G024880.2	probable beta-D-xylosidase 7 [Aegilops tauschii subsp. tauschii]	-3.71245	down	3.91422e-07	yes	GO:0009044(xylan 1,4-beta-xylosidase activity);GO:0009505(plant-type cell wall);GO:0031222(arabinan catabolic process);GO:0045493(xylan catabolic process);GO:0046556(alpha-L-arabinofuranosidase activity)	ko00520(Amino sugar and nucleotide sugar metabolism)
gma-MIR5368-p5_1ss18TC_2	TGGGATTGGCTTTGGGCCTT	up	inf	0.01	0.01	yes	TRITD4Bv1G168350.4	ribulose-phosphate 3-epimerase, chloroplastic [Aegilops tauschii subsp. tauschii]	-1.59236	down	0.0197622	yes	GO:0004750(ribulose-phosphate 3-epimerase activity);GO:0005829(cytosol);GO:0009052(pentose-phosphate shunt, non-oxidative branch);GO:0019323(pentose catabolic process);GO:0044262(cellular carbohydrate metabolic process);GO:0046872(metal ion binding)	ko00030(Pentose phosphate pathway);ko00040(Pentose and glucuronate interconversions);ko00710(Carbon fixation in photosynthetic organisms)
gma-MIR5368-p5_1ss20TC_1	CCTGGGATTGGCTTTGGGCC	down	-inf	0	0	yes	TRITD7Av1G116860.11	Chlorophyll a-b binding protein 3C, chloroplastic [Triticum urartu]	5.75746	up	9.14467e-13	yes	GO:0005576(extracellular region);GO:0016829(lyase activity);GO:0009416(response to light stimulus);GO:0009535(chloroplast thylakoid membrane);GO:0009768(photosynthesis, light harvesting in photosystem I);GO:0009941(chloroplast envelope);GO:0010287(plastoglobule);GO:0016168(chlorophyll binding);GO:0031409(pigment binding);GO:0004674(protein serine/threonine kinase activity);GO:0005886(plasma membr…	ko00196(Photosynthesis - antenna proteins)
gma-MIR5368-p5_1ss20TC_2	CCTGGGATTGGCTTTGGGCCT	down	-inf	0	0	yes	TRITD5Bv1G223760.1	predicted protein [Hordeum vulgare subsp. vulgare]	1.62646	up	0.0158517	yes	GO:0009416(response to light stimulus);GO:0009535(chloroplast thylakoid membrane);GO:0009768(photosynthesis, light harvesting in photosystem I);GO:0009941(chloroplast envelope);GO:0010287(plastoglobule);GO:0016168(chlorophyll binding);GO:0031409(pigment binding)	ko00196(Photosynthesis - antenna proteins)
gma-MIR5368-p5_2ss4TC24TC	GTTCCCTGGGATTGGCTTTGGGCC	up	inf	0	0	yes	TRITD5Av1G037560.1	pyrophosphate--fructose 6-phosphate 1-phosphotransferase subunit alpha-like [Aegilops tauschii subsp. tauschii]	-2.33252	down	0.000857094	yes	GO:0003872(6-phosphofructokinase activity);GO:0005524(ATP binding);GO:0005737(cytoplasm);GO:0005829(cytosol);GO:0006096(glycolytic process);GO:0010317(pyrophosphate-dependent phosphofructokinase complex, alpha-subunit complex);GO:0015979(photosynthesis);GO:0046872(metal ion binding);GO:0047334(diphosphate-fructose-6-phosphate 1-phosphotransferase activity);GO:0009744(response to sucrose);GO:00097…	ko00010(Glycolysis / Gluconeogenesis);ko00030(Pentose phosphate pathway);ko00051(Fructose and mannose metabolism)
gma-MIR6300-p5_1	GTTGTAGTATAGTGGTAAGTATT	up	1.46	0	0	yes	TRITD3Bv1G115440.2	uncharacterized protein LOC109740111 isoform X3 [Aegilops tauschii subsp. tauschii]	-3.27954	down	6.85954e-06	yes	GO:0003677(DNA binding);GO:0005634(nucleus);GO:0006355(regulation of transcription, DNA-templated)	-
gma-MIR6300-p5_1	GTTGTAGTATAGTGGTAAGTATT	up	1.46	0	0	yes	TRITD6Bv1G127620.3	hypothetical protein TRIUR3_23107 [Triticum urartu]	-1.88236	down	0.00705896	yes	GO:0003727(single-stranded RNA binding);GO:0005739(mitochondrion);GO:0006970(response to osmotic stress);GO:0008380(RNA splicing);GO:0009507(chloroplast);GO:0009651(response to salt stress);GO:0009658(chloroplast organization);GO:0009737(response to abscisic acid);GO:0019843(rRNA binding);GO:0032502(developmental process);GO:0042255(ribosome assembly)	-
gma-MIR6300-p5_1	GTTGTAGTATAGTGGTAAGTATT	up	1.46	0	0	yes	TRITD7Av1G009630.46	predicted protein [Hordeum vulgare subsp. vulgare]	-1.38072	down	0.0395628	yes	GO:0005515(protein binding)	-
hvu-MIR397b-p3_2	CGGTTCATCAACGCTGCACT	down	-1.61	0.02	0.02	yes	TRITD4Av1G228900.2	calmodulin-binding transcription activator 3-like isoform X2 [Aegilops tauschii subsp. tauschii]	1.938	up	0.00460311	yes	GO:0005634(nucleus);GO:0043565(sequence-specific DNA binding);GO:0045944(positive regulation of transcription by RNA polymerase II)	-
hvu-MIR397b-p3_2	CGGTTCATCAACGCTGCACT	down	-1.61	0.02	0.02	yes	TRITD4Av1G228900.4	calmodulin-binding transcription activator 3-like isoform X2 [Aegilops tauschii subsp. tauschii]	2.14579	up	0.00182985	yes	GO:0005634(nucleus);GO:0043565(sequence-specific DNA binding);GO:0045944(positive regulation of transcription by RNA polymerase II)	-
hvu-MIR397b-p3_2	CGGTTCATCAACGCTGCACT	down	-1.61	0.02	0.02	yes	TRITD4Bv1G147380.5	probable glucan 1,3-alpha-glucosidase [Aegilops tauschii subsp. tauschii]	4.59052	up	1.77021e-09	yes	GO:0004553(hydrolase activity, hydrolyzing O-glycosyl compounds);GO:0005576(extracellular region);GO:0005783(endoplasmic reticulum);GO:0005975(carbohydrate metabolic process);GO:0009507(chloroplast);GO:0009826(unidimensional cell growth);GO:0015926(glucosidase activity);GO:0030244(cellulose biosynthetic process);GO:0030246(carbohydrate binding);GO:0033919(glucan 1,3-alpha-glucosidase activity);GO…	ko00510(N-Glycan biosynthesis);ko04141(Protein processing in endoplasmic reticulum)
hvu-MIR397b-p3_2	CGGTTCATCAACGCTGCACT	down	-1.61	0.02	0.02	yes	TRITD6Av1G082560.2	uncharacterized protein LOC109756911 isoform X1 [Aegilops tauschii subsp. tauschii]	1.41997	up	0.0333552	yes	GO:0003674(molecular_function);GO:0008150(biological_process)	-
hvu-MIR397b-p3_2	CGGTTCATCAACGCTGCACT	down	-1.61	0.02	0.02	yes	TRITD7Bv1G121290.3	Programmed cell death protein 4 [Triticum urartu]	2.72689	up	9.51225e-05	yes	GO:0005515(protein binding);GO:0005634(nucleus);GO:0005829(cytosol);GO:0009646(response to absence of light);GO:0016853(isomerase activity);GO:0090549(response to carbon starvation)	ko03013(RNA transport)
hvu-MIR397b-p5	TGCAGCGCCGGTGAACCGCTC	up	inf	0	0	yes	TRITD1Av1G036360.6	probable chromatin-remodeling complex ATPase chain [Aegilops tauschii subsp. tauschii]	-3.25262	down	5.50829e-06	yes	GO:0005515(protein binding);GO:0005634(nucleus);GO:0005829(cytosol);GO:0008094(DNA-dependent ATPase activity);GO:0010228(vegetative to reproductive phase transition of meristem);GO:0016584(nucleosome positioning)	-
hvu-MIR397b-p5	TGCAGCGCCGGTGAACCGCTC	up	inf	0	0	yes	TRITD3Bv1G180450.5	aspartic proteinase-like protein 2 [Aegilops tauschii subsp. tauschii]	-2.29925	down	0.000989827	yes	GO:0004190(aspartic-type endopeptidase activity);GO:0006508(proteolysis);GO:0030163(protein catabolic process)	-
hvu-MIR397b-p5	TGCAGCGCCGGTGAACCGCTC	up	inf	0	0	yes	TRITD7Bv1G137560.3	probable beta-1,3-galactosyltransferase 2 [Aegilops tauschii subsp. tauschii]	-1.6244	down	0.0168591	yes	GO:0000139(Golgi membrane);GO:0005794(Golgi apparatus);GO:0006486(protein glycosylation);GO:0008378(galactosyltransferase activity);GO:0016021(integral component of membrane);GO:0016757(transferase activity, transferring glycosyl groups);GO:0016758(transferase activity, transferring hexosyl groups)	-
hvu-miR444b_L-1	GCAGTTGCTGTCTCAAGCTT	down	-1.06	0.02	0.02	yes	TRITD4Av1G193720.2	DEAD-box ATP-dependent RNA helicase 21 [Aegilops tauschii subsp. tauschii]	2.55199	up	0.000235767	yes	GO:0000375(RNA splicing, via transesterification reactions);GO:0004004(ATP-dependent RNA helicase activity);GO:0005682(U5 snRNP);GO:0010501(RNA secondary structure unwinding);GO:0071013(catalytic step 2 spliceosome)	ko03040(Spliceosome)
hvu-miR444b_L-1	GCAGTTGCTGTCTCAAGCTT	down	-1.06	0.02	0.02	yes	TRITD6Av1G218960.8	GDSL esterase/lipase At5g33370-like [Aegilops tauschii subsp. tauschii]	1.49112	up	0.0286615	yes	GO:0005576(extracellular region);GO:0016042(lipid catabolic process);GO:0016788(hydrolase activity, acting on ester bonds);GO:0042335(cuticle development);GO:0052689(carboxylic ester hydrolase activity)	ko00561(Glycerolipid metabolism)
hvu-miR444b_L-1	GCAGTTGCTGTCTCAAGCTT	down	-1.06	0.02	0.02	yes	TRITD6Bv1G065780.4	ubiquitin receptor RAD23b-like [Aegilops tauschii subsp. tauschii]	3.96492	up	7.99797e-08	yes	GO:0003684(damaged DNA binding);GO:0005515(protein binding);GO:0005634(nucleus);GO:0005737(cytoplasm);GO:0006284(base-excision repair);GO:0006289(nucleotide-excision repair);GO:0031593(polyubiquitin modification-dependent protein binding);GO:0043130(ubiquitin binding);GO:0043161(proteasome-mediated ubiquitin-dependent protein catabolic process);GO:0070628(proteasome binding)	ko04141(Protein processing in endoplasmic reticulum);ko03420(Nucleotide excision repair)
hvu-miR5049c_L-2_1ss6AC	ACACTTATTTTGGGACGGAGG	up	inf	0.01	0.01	yes	TRITD2Bv1G078790.7	importin-5-like [Aegilops tauschii subsp. tauschii]	-2.13368	down	0.00180711	yes	GO:0005737(cytoplasm);GO:0006607(NLS-bearing protein import into nucleus);GO:0006610(ribosomal protein import into nucleus);GO:0008139(nuclear localization sequence binding);GO:0031965(nuclear membrane);GO:0034399(nuclear periphery)	-
mdm-MIR10989e-p3_2ss19AG21GC	AACACCATTGTCATTGTCGACGA	down	-inf	0.01	0.01	yes	TRITD5Bv1G146740.55	heat shock protein 81-3 [Aegilops tauschii subsp. tauschii]	2.54245	up	0.000233366	yes	GO:0005515(protein binding)	ko04141(Protein processing in endoplasmic reticulum);ko04626(Plant-pathogen interaction)
osa-miR160f-5p	TGCCTGGCTCCCTGAATGCCA	down	-1.35	0.03	0.04	yes	TRITD5Bv1G015270.1	kinesin-like protein KIN-12C [Aegilops tauschii subsp. tauschii]	2.14356	up	0.00172058	yes	GO:0005871(kinesin complex);GO:0007018(microtubule-based movement);GO:0008574(ATP-dependent microtubule motor activity, plus-end-directed)	-
osa-miR166g-3p_2ss20TC21CA	TCGGACCAGGCTTCATTCCCA	up	3.47	0	0	yes	TRITD3Bv1G058870.3	unnamed protein product [Triticum aestivum]	-1.64237	down	0.0180807	yes	GO:0003677(DNA binding);GO:0003700(DNA binding transcription factor activity);GO:0005634(nucleus);GO:0006351(transcription, DNA-templated);GO:0006355(regulation of transcription, DNA-templated);GO:0008289(lipid binding);GO:0009855(determination of bilateral symmetry);GO:0009965(leaf morphogenesis);GO:0010014(meristem initiation);GO:0010073(meristem maintenance);GO:0010075(regulation of meristem g…	-
osa-MIR167h-p3_1	TCATGCTGTAGTTTCATCTGC	down	-inf	0	0	yes	TRITD1Bv1G160180.1	predicted protein [Hordeum vulgare subsp. vulgare]	2.23902	up	0.0012788	yes	GO:0003676(nucleic acid binding);GO:0005634(nucleus);GO:0005737(cytoplasm);GO:0005886(plasma membrane);GO:0006950(response to stress);GO:0006979(response to oxidative stress);GO:0009408(response to heat);GO:0009409(response to cold);GO:0009506(plasmodesma);GO:0016787(hydrolase activity);GO:0034337(RNA folding);GO:0061077(chaperone-mediated protein folding)	-
osa-MIR167h-p3_1	TCATGCTGTAGTTTCATCTGC	down	-inf	0	0	yes	TRITD6Av1G032340.4	putative UDP-N-acetylglucosamine--peptide N-acetylglucosaminyltransferase SPINDLY [Triticum urartu]	2.40271	up	0.000479346	yes	GO:0005515(protein binding);GO:0005634(nucleus);GO:0005737(cytoplasm);GO:0005829(cytosol);GO:0006486(protein glycosylation);GO:0009736(cytokinin-activated signaling pathway);GO:0009740(gibberellic acid mediated signaling pathway);GO:0009908(flower development);GO:0009938(negative regulation of gibberellic acid mediated signaling pathway);GO:0016262(protein N-acetylglucosaminyltransferase activity…	-
osa-MIR171e-p5_2ss1GA20AG	ATTGGCTCGGCTCACTCAGG	down	-2.31	0	0	yes	TRITD1Av1G066890.7	phospholipid-transporting ATPase 3 isoform X1 [Aegilops tauschii subsp. tauschii]	2.01978	up	0.00296311	yes	GO:0004012(phospholipid-translocating ATPase activity);GO:0005802(trans-Golgi network);GO:0005886(plasma membrane);GO:0048194(Golgi vesicle budding)	-
osa-MIR1847-p3_2ss15AC19AG	CAGTTGTGGCACTGCCATGTGGGC	up	inf	0	0	yes	TRITD7Bv1G194970.6	alpha-glucosidase isoform X2 [Aegilops tauschii subsp. tauschii]	-1.74284	down	0.0124647	yes	GO:0004553(hydrolase activity, hydrolyzing O-glycosyl compounds);GO:0005576(extracellular region);GO:0005773(vacuole);GO:0005829(cytosol);GO:0005975(carbohydrate metabolic process);GO:0009505(plant-type cell wall);GO:0030246(carbohydrate binding);GO:0048046(apoplast)	ko00052(Galactose metabolism);ko00500(Starch and sucrose metabolism)
osa-miR393a_L-1R+1	CCAAAGGGATCGCATTGATCC	up	inf	0	0	yes	TRITD4Bv1G113440.1	probable NADH dehydrogenase [ubiquinone] 1 alpha subcomplex subunit 5, mitochondrial [Aegilops tauschii subsp. tauschii]	-1.41732	down	0.0375132	yes	GO:0005739(mitochondrion);GO:0005743(mitochondrial inner membrane);GO:0005747(mitochondrial respiratory chain complex I);GO:0009507(chloroplast);GO:0009853(photorespiration);GO:0016020(membrane);GO:0016651(oxidoreductase activity, acting on NAD(P)H);GO:0022904(respiratory electron transport chain);GO:0031966(mitochondrial membrane);GO:0045271(respiratory chain complex I)	ko00190(Oxidative phosphorylation)
osa-miR396d	TCCACAGGCTTTCTTGAACGG	up	1.42	0.01	0.02	yes	TRITD4Av1G010530.6	YTH domain family protein 2 [Triticum urartu]	-1.42927	down	0.0327542	yes	GO:0003723(RNA binding);GO:0003729(mRNA binding);GO:0005515(protein binding);GO:0005634(nucleus);GO:0005737(cytoplasm);GO:0005829(cytosol)	-
osa-miR396d	TCCACAGGCTTTCTTGAACGG	up	1.42	0.01	0.02	yes	TRITD5Bv1G066260.1	fructose-1,6-bisphosphate aldolase 8 [Triticum aestivum]	-3.68717	down	4.44961e-07	yes	GO:0004332(fructose-bisphosphate aldolase activity);GO:0005737(cytoplasm)	ko00010(Glycolysis / Gluconeogenesis);ko00030(Pentose phosphate pathway);ko00051(Fructose and mannose metabolism);ko00710(Carbon fixation in photosynthetic organisms)
osa-miR396e-5p_L-1_1ss13CT	CCACAGGCTTTTTTGAACTG	down	-inf	0	0	yes	TRITD4Av1G010530.2	uncharacterized protein LOC109758153 isoform X1 [Aegilops tauschii subsp. tauschii]	3.4537	up	1.56067e-06	yes	GO:0003723(RNA binding);GO:0003729(mRNA binding);GO:0005515(protein binding);GO:0005634(nucleus);GO:0005737(cytoplasm);GO:0005829(cytosol)	-
osa-miR396e-5p_L-1_1ss13CT	CCACAGGCTTTTTTGAACTG	down	-inf	0	0	yes	TRITD4Av1G010530.3	uncharacterized protein LOC109758153 isoform X2 [Aegilops tauschii subsp. tauschii]	5.29056	up	1.48331e-11	yes	GO:0003723(RNA binding);GO:0003729(mRNA binding);GO:0005515(protein binding);GO:0005634(nucleus);GO:0005737(cytoplasm);GO:0005829(cytosol)	-
osa-miR396e-5p_L-1_1ss13CT	CCACAGGCTTTTTTGAACTG	down	-inf	0	0	yes	TRITD7Av1G270370.17	endoplasmin homolog isoform X2 [Aegilops tauschii subsp. tauschii]	5.32216	up	1.92466e-11	yes	GO:0005783(endoplasmic reticulum)	ko04141(Protein processing in endoplasmic reticulum);ko04626(Plant-pathogen interaction)
osa-miR396e-5p_L-1_1ss13CT	CCACAGGCTTTTTTGAACTG	down	-inf	0	0	yes	TRITD7Av1G270370.3	Endoplasmin-like protein [Triticum urartu]	5.53224	up	3.41212e-12	yes	GO:0005783(endoplasmic reticulum)	ko04141(Protein processing in endoplasmic reticulum);ko04626(Plant-pathogen interaction)
osa-miR396e-5p_L-1_1ss13CT	CCACAGGCTTTTTTGAACTG	down	-inf	0	0	yes	TRITD7Av1G270370.4	Endoplasmin-like protein [Triticum urartu]	2.16064	up	0.00150911	yes	GO:0005783(endoplasmic reticulum)	ko04141(Protein processing in endoplasmic reticulum);ko04626(Plant-pathogen interaction)
osa-miR396e-5p_L-1_1ss13CT	CCACAGGCTTTTTTGAACTG	down	-inf	0	0	yes	TRITD7Av1G270370.8	endoplasmin homolog isoform X2 [Aegilops tauschii subsp. tauschii]	4.72543	up	6.25703e-10	yes	GO:0005783(endoplasmic reticulum)	ko04141(Protein processing in endoplasmic reticulum);ko04626(Plant-pathogen interaction)
osa-miR396e-5p_L-1R-2	CCACAGGCTTTCTTGAAC	down	-inf	0.01	0.01	yes	TRITD1Av1G147720.2	ethylene response factor [Triticum aestivum]	1.98121	up	0.00355416	yes	GO:0003677(DNA binding);GO:0003700(DNA binding transcription factor activity);GO:0005634(nucleus);GO:0006351(transcription, DNA-templated);GO:0006355(regulation of transcription, DNA-templated);GO:0009873(ethylene-activated signaling pathway);GO:0034059(response to anoxia);GO:2000280(regulation of root development)	-
osa-miR396e-5p_L-1R-2	CCACAGGCTTTCTTGAAC	down	-inf	0.01	0.01	yes	TRITD5Bv1G048390.1	rRNA-processing protein FYV7 [Aegilops tauschii subsp. tauschii]	1.45532	up	0.0313547	yes	GO:0003674(molecular_function);GO:0005634(nucleus)	-
osa-miR396e-5p_L-1R-2	CCACAGGCTTTCTTGAAC	down	-inf	0.01	0.01	yes	TRITD6Bv1G038830.3	hypothetical protein TRIUR3_11299 [Triticum urartu]	2.75688	up	7.47747e-05	yes	-	-
osa-MIR396f-p5	TCCACAGGCTTTCTTGAA	up	inf	0.01	0.01	yes	TRITD1Bv1G109450.9	uncharacterized protein LOC109773678 [Aegilops tauschii subsp. tauschii]	-1.51302	down	0.0279886	yes	GO:0005515(protein binding);GO:0005737(cytoplasm);GO:0005829(cytosol);GO:0006974(cellular response to DNA damage stimulus);GO:0009055(electron transfer activity);GO:0009408(response to heat);GO:0009926(auxin polar transport);GO:0015035(protein disulfide oxidoreductase activity);GO:0045454(cell redox homeostasis);GO:0046872(metal ion binding);GO:0051537(2 iron, 2 sulfur cluster binding);GO:0051726…	-
osa-MIR396f-p5	TCCACAGGCTTTCTTGAA	up	inf	0.01	0.01	yes	TRITD2Av1G255430.2	hypothetical protein TRIUR3_15768 [Triticum urartu]	-2.02498	down	0.00344982	yes	GO:0000795(synaptonemal complex);GO:0007131(reciprocal meiotic recombination)	-
osa-MIR396f-p5	TCCACAGGCTTTCTTGAA	up	inf	0.01	0.01	yes	TRITD4Av1G200140.8	ankyrin-1-like [Aegilops tauschii subsp. tauschii]	-1.54456	down	0.023308	yes	GO:0005575(cellular_component);GO:0008150(biological_process)	-
osa-MIR396f-p5	TCCACAGGCTTTCTTGAA	up	inf	0.01	0.01	yes	TRITD4Bv1G003410.16	CCR4-NOT transcription complex subunit 3 [Triticum urartu]	-1.60685	down	0.018523	yes	GO:0000288(nuclear-transcribed mRNA catabolic process, deadenylation-dependent decay);GO:0000932(P-body);GO:0017148(negative regulation of translation);GO:0030015(CCR4-NOT core complex)	ko03018(RNA degradation)
osa-MIR396f-p5	TCCACAGGCTTTCTTGAA	up	inf	0.01	0.01	yes	TRITD4Bv1G004090.2	uncharacterized protein LOC109759345 [Aegilops tauschii subsp. tauschii]	-1.82164	down	0.00863445	yes	GO:0003723(RNA binding);GO:0005739(mitochondrion);GO:0006353(DNA-templated transcription, termination);GO:0006355(regulation of transcription, DNA-templated);GO:0009507(chloroplast)	-
osa-MIR396f-p5	TCCACAGGCTTTCTTGAA	up	inf	0.01	0.01	yes	TRITD4Bv1G113440.1	probable NADH dehydrogenase [ubiquinone] 1 alpha subcomplex subunit 5, mitochondrial [Aegilops tauschii subsp. tauschii]	-1.41732	down	0.0375132	yes	GO:0005739(mitochondrion);GO:0005743(mitochondrial inner membrane);GO:0005747(mitochondrial respiratory chain complex I);GO:0009507(chloroplast);GO:0009853(photorespiration);GO:0016020(membrane);GO:0016651(oxidoreductase activity, acting on NAD(P)H);GO:0022904(respiratory electron transport chain);GO:0031966(mitochondrial membrane);GO:0045271(respiratory chain complex I)	ko00190(Oxidative phosphorylation)
osa-MIR396f-p5	TCCACAGGCTTTCTTGAA	up	inf	0.01	0.01	yes	TRITD6Av1G017210.3	Bifunctional protein FolD [Triticum urartu]	-2.74375	down	0.000110826	yes	GO:0004477(methenyltetrahydrofolate cyclohydrolase activity);GO:0004488(methylenetetrahydrofolate dehydrogenase (NADP+) activity);GO:0005829(cytosol);GO:0006730(one-carbon metabolic process)	ko00670(One carbon pool by folate)
osa-MIR396f-p5	TCCACAGGCTTTCTTGAA	up	inf	0.01	0.01	yes	TRITD6Bv1G038830.1	microtubule-associated protein futsch isoform X1 [Aegilops tauschii subsp. tauschii]	-2.64219	down	0.000146921	yes	-	-
osa-miR399d_L-1	GCCAAAGGAGAGTTGCCCTG	down	-inf	0	0	yes	TRITD2Av1G130230.23	probable inactive leucine-rich repeat receptor-like protein kinase At3g03770 isoform X2 [Aegilops tauschii subsp. tauschii]	1.99313	up	0.00342218	yes	GO:0004672(protein kinase activity);GO:0004674(protein serine/threonine kinase activity);GO:0005524(ATP binding);GO:0005886(plasma membrane);GO:0006468(protein phosphorylation);GO:0007169(transmembrane receptor protein tyrosine kinase signaling pathway);GO:0009506(plasmodesma);GO:0016021(integral component of membrane)	-
osa-miR399d_L-1	GCCAAAGGAGAGTTGCCCTG	down	-inf	0	0	yes	TRITD2Bv1G081320.2	unnamed protein product [Triticum aestivum]	1.70022	up	0.0136028	yes	-	-
osa-miR399d_L-1	GCCAAAGGAGAGTTGCCCTG	down	-inf	0	0	yes	TRITD5Bv1G048390.1	rRNA-processing protein FYV7 [Aegilops tauschii subsp. tauschii]	1.45532	up	0.0313547	yes	GO:0003674(molecular_function);GO:0005634(nucleus)	-
osa-MIR437-p5_1ss1AT	TTTTTTCTATAAACTTGGTC	down	-inf	0	0	yes	TRITD1Bv1G226210.18	eukaryotic translation initiation factor 5B-like [Aegilops tauschii subsp. tauschii]	1.44396	up	0.0301256	yes	GO:0003924(GTPase activity);GO:0005622(intracellular);GO:0006412(translation)	ko03013(RNA transport)
osa-MIR437-p5_1ss1AT	TTTTTTCTATAAACTTGGTC	down	-inf	0	0	yes	TRITD3Av1G115350.1	ATP-dependent Clp protease proteolytic subunit 3, chloroplastic [Aegilops tauschii subsp. tauschii]	1.30639	up	0.0485139	yes	GO:0004252(serine-type endopeptidase activity);GO:0006508(proteolysis);GO:0009507(chloroplast);GO:0009532(plastid stroma);GO:0009534(chloroplast thylakoid);GO:0009570(chloroplast stroma);GO:0009840(chloroplastic endopeptidase Clp complex);GO:0009941(chloroplast envelope)	-
osa-MIR437-p5_1ss1AT	TTTTTTCTATAAACTTGGTC	down	-inf	0	0	yes	TRITD4Av1G057300.3	PHD and RING finger domain-containing protein 1 [Triticum urartu]	1.38392	up	0.037188	yes	GO:0003677(DNA binding);GO:0005634(nucleus);GO:0006355(regulation of transcription, DNA-templated);GO:0046872(metal ion binding)	-
osa-MIR437-p5_1ss1AT	TTTTTTCTATAAACTTGGTC	down	-inf	0	0	yes	TRITD4Av1G186130.5	cathepsin B-like [Aegilops tauschii subsp. tauschii]	1.85733	up	0.00573836	yes	GO:0004197(cysteine-type endopeptidase activity);GO:0005615(extracellular space);GO:0005764(lysosome);GO:0051603(proteolysis involved in cellular protein catabolic process)	-
osa-MIR437-p5_1ss1AT	TTTTTTCTATAAACTTGGTC	down	-inf	0	0	yes	TRITD7Av1G045210.7	CHD3-type chromatin-remodeling factor PICKLE [Aegilops tauschii subsp. tauschii]	2.24951	up	0.00098219	yes	GO:0003677(DNA binding);GO:0003678(DNA helicase activity);GO:0004386(helicase activity);GO:0005524(ATP binding);GO:0005634(nucleus);GO:0006338(chromatin remodeling);GO:0008283(cell proliferation);GO:0009733(response to auxin);GO:0009736(cytokinin-activated signaling pathway);GO:0009739(response to gibberellin);GO:0009788(negative regulation of abscisic acid-activated signaling pathway);GO:0016569…	-
osa-miR444a-3p.2_L-1	GCAGTTGCTGCCTCAAGCTT	down	-inf	0	0	yes	TRITD2Bv1G005080.2	probable pectate lyase 8 [Aegilops tauschii subsp. tauschii]	2.31346	up	0.000742072	yes	GO:0005576(extracellular region);GO:0016829(lyase activity);GO:0030570(pectate lyase activity);GO:0045490(pectin catabolic process);GO:0046872(metal ion binding)	ko00040(Pentose and glucuronate interconversions)
osa-miR444a-3p.2_L-1	GCAGTTGCTGCCTCAAGCTT	down	-inf	0	0	yes	TRITD2Bv1G153960.7	unnamed protein product [Triticum aestivum]	1.69933	up	0.0114486	yes	GO:0005515(protein binding);GO:0005737(cytoplasm);GO:0009507(chloroplast);GO:0009535(chloroplast thylakoid membrane);GO:0009658(chloroplast organization);GO:0009706(chloroplast inner membrane);GO:0009941(chloroplast envelope);GO:0016020(membrane);GO:0016021(integral component of membrane);GO:0031897(Tic complex);GO:0045037(protein import into chloroplast stroma)	ko03050(Proteasome)
osa-miR444a-3p.2_L-1	GCAGTTGCTGCCTCAAGCTT	down	-inf	0	0	yes	TRITD3Bv1G044820.1	unnamed protein product [Triticum aestivum]	2.11731	up	0.00183764	yes	GO:0003723(RNA binding);GO:0004819(glutamine-tRNA ligase activity);GO:0005739(mitochondrion);GO:0005829(cytosol);GO:0006425(glutaminyl-tRNA aminoacylation)	ko00970(Aminoacyl-tRNA biosynthesis)
osa-miR444a-3p.2_L-1	GCAGTTGCTGCCTCAAGCTT	down	-inf	0	0	yes	TRITD5Bv1G048390.1	rRNA-processing protein FYV7 [Aegilops tauschii subsp. tauschii]	1.45532	up	0.0313547	yes	GO:0003674(molecular_function);GO:0005634(nucleus)	-
osa-miR444a-3p.2_L-1	GCAGTTGCTGCCTCAAGCTT	down	-inf	0	0	yes	TRITD6Bv1G163710.1	pyrophosphate--fructose 6-phosphate 1-phosphotransferase subunit alpha-like [Aegilops tauschii subsp. tauschii]	1.39718	up	0.0352612	yes	GO:0003872(6-phosphofructokinase activity);GO:0005524(ATP binding);GO:0005737(cytoplasm);GO:0005829(cytosol);GO:0006096(glycolytic process);GO:0010317(pyrophosphate-dependent phosphofructokinase complex, alpha-subunit complex);GO:0015979(photosynthesis);GO:0046872(metal ion binding);GO:0047334(diphosphate-fructose-6-phosphate 1-phosphotransferase activity)	ko00010(Glycolysis / Gluconeogenesis);ko00030(Pentose phosphate pathway);ko00051(Fructose and mannose metabolism)
osa-miR444b.1_L-1	GTTGTCTCAAGCTTGCTGCC	down	-3.69	0	0	yes	TRITD4Av1G110630.1	Pre-mRNA-processing factor 17 [Triticum urartu]	2.16135	up	0.00183382	yes	GO:0000166(nucleotide binding);GO:0000398(mRNA splicing, via spliceosome);GO:0005634(nucleus);GO:0071013(catalytic step 2 spliceosome);GO:0080008(Cul4-RING E3 ubiquitin ligase complex)	ko03040(Spliceosome)
osa-miR444b.1_L-1	GTTGTCTCAAGCTTGCTGCC	down	-3.69	0	0	yes	TRITD4Av1G193720.2	DEAD-box ATP-dependent RNA helicase 21 [Aegilops tauschii subsp. tauschii]	2.55199	up	0.000235767	yes	GO:0000375(RNA splicing, via transesterification reactions);GO:0004004(ATP-dependent RNA helicase activity);GO:0005682(U5 snRNP);GO:0010501(RNA secondary structure unwinding);GO:0071013(catalytic step 2 spliceosome)	ko03040(Spliceosome)
osa-miR444b.1_L-1	GTTGTCTCAAGCTTGCTGCC	down	-3.69	0	0	yes	TRITD4Bv1G037140.7	amino acid permease 3-like [Aegilops tauschii subsp. tauschii]	1.52224	up	0.026031	yes	GO:0003333(amino acid transmembrane transport);GO:0005886(plasma membrane);GO:0015171(amino acid transmembrane transporter activity)	-
osa-miR444b.1_L-1	GTTGTCTCAAGCTTGCTGCC	down	-3.69	0	0	yes	TRITD4Bv1G130110.5	uncharacterized protein LOC109778549 [Aegilops tauschii subsp. tauschii]	3.90198	up	1.15847e-07	yes	-	-
osa-miR444b.1_L-1	GTTGTCTCAAGCTTGCTGCC	down	-3.69	0	0	yes	TRITD5Bv1G048390.1	rRNA-processing protein FYV7 [Aegilops tauschii subsp. tauschii]	1.45532	up	0.0313547	yes	GO:0003674(molecular_function);GO:0005634(nucleus)	-
osa-miR444b.1_L-1	GTTGTCTCAAGCTTGCTGCC	down	-3.69	0	0	yes	TRITD6Av1G173600.9	protein CROWDED NUCLEI 1 [Aegilops tauschii subsp. tauschii]	1.91504	up	0.00559857	yes	GO:0005634(nucleus);GO:0005652(nuclear lamina);GO:0005829(cytosol);GO:0006997(nucleus organization);GO:0034399(nuclear periphery);GO:0005654(nucleoplasm);GO:0005730(nucleolus);GO:0005737(cytoplasm);GO:0009506(plasmodesma);GO:0031965(nuclear membrane)	ko00270(Cysteine and methionine metabolism);ko00280(Valine, leucine and isoleucine degradation);ko00290(Valine, leucine and isoleucine biosynthesis);ko00770(Pantothenate and CoA biosynthesis)
osa-miR444b.1_L-1	GTTGTCTCAAGCTTGCTGCC	down	-3.69	0	0	yes	TRITD6Bv1G073960.6	predicted protein [Hordeum vulgare subsp. vulgare]	1.6152	up	0.0200824	yes	GO:0005576(extracellular region);GO:0016874(ligase activity);GO:0046373(L-arabinose metabolic process);GO:0046556(alpha-L-arabinofuranosidase activity);GO:0005773(vacuole);GO:0009505(plant-type cell wall)	-
osa-miR444b.1_L-1	GTTGTCTCAAGCTTGCTGCC	down	-3.69	0	0	yes	TRITD7Av1G055300.3	uncharacterized protein LOC109783453 [Aegilops tauschii subsp. tauschii]	1.41967	up	0.0328283	yes	GO:0005576(extracellular region);GO:0005829(cytosol);GO:0009507(chloroplast)	-
osa-miR444b.1_L-1	GTTGTCTCAAGCTTGCTGCC	down	-3.69	0	0	yes	TRITD7Bv1G018900.3	CHD3-type chromatin-remodeling factor PICKLE [Aegilops tauschii subsp. tauschii]	1.47917	up	0.0260284	yes	GO:0003677(DNA binding);GO:0003678(DNA helicase activity);GO:0004386(helicase activity);GO:0005524(ATP binding);GO:0005634(nucleus);GO:0006338(chromatin remodeling);GO:0008283(cell proliferation);GO:0009733(response to auxin);GO:0009736(cytokinin-activated signaling pathway);GO:0009739(response to gibberellin);GO:0009788(negative regulation of abscisic acid-activated signaling pathway);GO:0016569…	-
osa-miR5072_L-4	TCCCCAGCGGAGTCGCCA	up	2	0	0	yes	TRITD1Av1G089290.2	GDSL esterase/lipase LTL1-like [Aegilops tauschii subsp. tauschii]	-2.07404	down	0.00239029	yes	GO:0005515(protein binding);GO:0005576(extracellular region);GO:0009751(response to salicylic acid);GO:0010226(response to lithium ion);GO:0016042(lipid catabolic process);GO:0016788(hydrolase activity, acting on ester bonds);GO:0042538(hyperosmotic salinity response);GO:0052689(carboxylic ester hydrolase activity)	ko00561(Glycerolipid metabolism)
osa-miR5072_L-4	TCCCCAGCGGAGTCGCCA	up	2	0	0	yes	TRITD2Av1G236150.5	probable methyltransferase PMT15 [Aegilops tauschii subsp. tauschii]	-1.70846	down	0.0139088	yes	GO:0005768(endosome);GO:0005774(vacuolar membrane);GO:0005802(trans-Golgi network);GO:0008757(S-adenosylmethionine-dependent methyltransferase activity);GO:0032259(methylation)	-
osa-miR5072_L-4	TCCCCAGCGGAGTCGCCA	up	2	0	0	yes	TRITD5Av1G215910.15	indole-3-acetaldehyde oxidase-like [Aegilops tauschii subsp. tauschii]	-2.39552	down	0.000710357	yes	GO:0004854(xanthine dehydrogenase activity);GO:0005829(cytosol);GO:0009115(xanthine catabolic process);GO:0016903(oxidoreductase activity, acting on the aldehyde or oxo group of donors);GO:0050660(flavin adenine dinucleotide binding)	ko00380(Tryptophan metabolism)
osa-miR5072_L-4_1ss13GT	TCCCCAGCTGAGTCGCCA	down	-inf	0	0	yes	TRITD1Av1G186710.2	Transcription elongation factor SPT6 [Triticum urartu]	2.83889	up	5.23069e-05	yes	GO:0003677(DNA binding);GO:0003700(DNA binding transcription factor activity);GO:0003746(translation elongation factor activity);GO:0005515(protein binding);GO:0005634(nucleus);GO:0005829(cytosol);GO:0006333(chromatin assembly or disassembly);GO:0006342(chromatin silencing);GO:0006351(transcription, DNA-templated);GO:0006352(DNA-templated transcription, initiation);GO:0006357(regulation of transc…	-
osa-miR5072_L-4_1ss13GT	TCCCCAGCTGAGTCGCCA	down	-inf	0	0	yes	TRITD1Av1G220020.9	predicted protein [Hordeum vulgare subsp. vulgare]	1.4757	up	0.0286866	yes	GO:0004040(amidase activity);GO:0005773(vacuole);GO:0005774(vacuolar membrane);GO:0005783(endoplasmic reticulum);GO:0005789(endoplasmic reticulum membrane);GO:0005794(Golgi apparatus);GO:0005886(plasma membrane);GO:0016021(integral component of membrane);GO:0042742(defense response to bacterium);GO:0047412(N-(long-chain-acyl)ethanolamine deacylase activity);GO:0070291(N-acylethanolamine metabolic…	ko00970(Aminoacyl-tRNA biosynthesis)
osa-miR5072_L-4_1ss13GT	TCCCCAGCTGAGTCGCCA	down	-inf	0	0	yes	TRITD1Bv1G078090.8	heat shock 70 kDa protein 6, chloroplastic-like [Aegilops tauschii subsp. tauschii]	3.66833	up	5.81475e-07	yes	GO:0005515(protein binding);GO:0005524(ATP binding);GO:0005622(intracellular);GO:0005623(cell);GO:0006457(protein folding);GO:0009408(response to heat);GO:0009507(chloroplast);GO:0009532(plastid stroma);GO:0009570(chloroplast stroma);GO:0009579(thylakoid);GO:0009941(chloroplast envelope);GO:0045036(protein targeting to chloroplast);GO:0046686(response to cadmium ion);GO:0048046(apoplast);GO:00510…	ko03040(Spliceosome);ko04141(Protein processing in endoplasmic reticulum);ko04144(Endocytosis)
osa-miR5072_L-4_1ss13GT	TCCCCAGCTGAGTCGCCA	down	-inf	0	0	yes	TRITD1Bv1G106830.4	alpha-galactosidase-like [Aegilops tauschii subsp. tauschii]	4.3515	up	6.46317e-09	yes	GO:0009505(plant-type cell wall)	ko00052(Galactose metabolism);ko00561(Glycerolipid metabolism);ko00600(Sphingolipid metabolism);ko00603(Glycosphingolipid biosynthesis - globo and isoglobo series)
osa-miR5072_L-4_1ss13GT	TCCCCAGCTGAGTCGCCA	down	-inf	0	0	yes	TRITD4Av1G228900.2	calmodulin-binding transcription activator 3-like isoform X2 [Aegilops tauschii subsp. tauschii]	1.938	up	0.00460311	yes	GO:0005634(nucleus);GO:0043565(sequence-specific DNA binding);GO:0045944(positive regulation of transcription by RNA polymerase II)	-
osa-MIR812q-p3_2ss14CT20TG	ACTTATTTTGGGATGGAGGGA	up	inf	0.01	0.01	yes	TRITD2Bv1G065410.1	sucrose synthase type 2-2 [Triticum polonicum]	-2.41614	down	0.000464313	yes	GO:0010037(response to carbon dioxide)	ko00500(Starch and sucrose metabolism)
osa-MIR812q-p3_2ss14CT20TG	ACTTATTTTGGGATGGAGGGA	up	inf	0.01	0.01	yes	TRITD2Bv1G089710.2	beta-amylase [Aegilops tauschii subsp. tauschii]	-3.1324	down	1.01452e-05	yes	GO:0042802(identical protein binding);GO:0009536(plastid)	ko00500(Starch and sucrose metabolism);ko00195(Photosynthesis)
osa-MIR812q-p3_2ss14CT20TG	ACTTATTTTGGGATGGAGGGA	up	inf	0.01	0.01	yes	TRITD2Bv1G125010.6	calcium-dependent protein kinase 17 [Aegilops tauschii subsp. tauschii]	-3.27148	down	7.08992e-06	yes	GO:0004683(calmodulin-dependent protein kinase activity);GO:0005516(calmodulin binding);GO:0005634(nucleus);GO:0005737(cytoplasm);GO:0005886(plasma membrane);GO:0009738(abscisic acid-activated signaling pathway);GO:0009931(calcium-dependent protein serine/threonine kinase activity);GO:0018105(peptidyl-serine phosphorylation);GO:0035556(intracellular signal transduction);GO:0046777(protein autopho…	ko04626(Plant-pathogen interaction)
osa-MIR812q-p3_2ss14CT20TG	ACTTATTTTGGGATGGAGGGA	up	inf	0.01	0.01	yes	TRITD2Bv1G241610.2	inversin-like [Aegilops tauschii subsp. tauschii]	-2.02718	down	0.00334165	yes	GO:0003674(molecular_function);GO:0005575(cellular_component);GO:0008150(biological_process)	ko04075(Plant hormone signal transduction)
osa-miR827_R-1	TTAGATGACCATCAGCAAAC	down	-3.93	0	0	yes	TRITD1Av1G191580.10	hypothetical protein TRIUR3_18947 [Triticum urartu]	1.4089	up	0.0343669	yes	GO:0000166(nucleotide binding);GO:0003677(DNA binding);GO:0003729(mRNA binding);GO:0005634(nucleus);GO:0006306(DNA methylation);GO:0006357(regulation of transcription by RNA polymerase II);GO:0006368(transcription elongation from RNA polymerase II promoter);GO:0006397(mRNA processing);GO:0030422(production of siRNA involved in RNA interference);GO:0032044(DSIF complex)	-
PC-5p-5007_538	CTTAGTCTTGGCACTATAAATTT	down	-inf	0	0	yes	TRITD3Bv1G095710.6	unnamed protein product [Triticum aestivum]	4.18141	up	2.26133e-08	yes	GO:0003677(DNA binding);GO:0005515(protein binding);GO:0009507(chloroplast);GO:0009534(chloroplast thylakoid);GO:0009535(chloroplast thylakoid membrane);GO:0009658(chloroplast organization);GO:0009706(chloroplast inner membrane);GO:0009941(chloroplast envelope);GO:0015979(photosynthesis);GO:0015995(chlorophyll biosynthetic process);GO:0046872(metal ion binding);GO:0048529(magnesium-protoporphyrin…	ko00860(Porphyrin and chlorophyll metabolism)
PC-5p-5007_538	CTTAGTCTTGGCACTATAAATTT	down	-inf	0	0	yes	TRITD4Bv1G011880.1	ruvB-like protein 1 [Aegilops tauschii subsp. tauschii]	1.35443	up	0.0424726	yes	GO:0000492(box C/D snoRNP assembly);GO:0000812(Swr1 complex);GO:0004003(ATP-dependent DNA helicase activity);GO:0005515(protein binding);GO:0005524(ATP binding);GO:0005634(nucleus);GO:0005730(nucleolus);GO:0005829(cytosol);GO:0006338(chromatin remodeling);GO:0006357(regulation of transcription by RNA polymerase II);GO:0009507(chloroplast);GO:0009908(flower development);GO:0016573(histone acetylat…	-
ptc-miR6478_2ss20TC21GA	CCGACCTTAGCTCAGTTGGCA	up	1.22	0	0	yes	TRITD7Av1G097970.2	uncharacterized protein LOC109742499 [Aegilops tauschii subsp. tauschii]	-4.05951	down	6.35181e-08	yes	GO:0005634(nucleus);GO:0048037(cofactor binding)	-
ptc-miR6478_2ss7TG21GA	CCGACCGTAGCTCAGTTGGTA	up	inf	0	0	yes	TRITD1Av1G089290.3	GDSL esterase/lipase LTL1-like [Aegilops tauschii subsp. tauschii]	-1.39132	down	0.0448401	yes	GO:0005515(protein binding);GO:0005576(extracellular region);GO:0009751(response to salicylic acid);GO:0010226(response to lithium ion);GO:0016042(lipid catabolic process);GO:0016788(hydrolase activity, acting on ester bonds);GO:0042538(hyperosmotic salinity response);GO:0052689(carboxylic ester hydrolase activity)	ko00561(Glycerolipid metabolism)
ptc-miR6478_L-1R+2_1ss21GA	CGACCTTAGCTCAGTTGGTAGA	down	-inf	0	0	yes	TRITD5Av1G135280.1	proton pump-interactor 1 [Aegilops tauschii subsp. tauschii]	6.73434	up	1.03713e-15	yes	GO:0003729(mRNA binding);GO:0005515(protein binding);GO:0005737(cytoplasm);GO:0005783(endoplasmic reticulum);GO:0005789(endoplasmic reticulum membrane);GO:0005829(cytosol);GO:0005886(plasma membrane);GO:0009506(plasmodesma);GO:0010155(regulation of proton transport);GO:0016021(integral component of membrane)	-
ptc-miR6478_L-1R-1	CGACCTTAGCTCAGTTGGT	down	-4.32	0	0	yes	TRITD2Av1G208940.6	cyclin-dependent kinase G-2 [Aegilops tauschii subsp. tauschii]	3.81374	up	2.14873e-07	yes	GO:0004693(cyclin-dependent protein serine/threonine kinase activity);GO:0005515(protein binding);GO:0005524(ATP binding);GO:0005634(nucleus);GO:0005829(cytosol);GO:0006468(protein phosphorylation);GO:0007346(regulation of mitotic cell cycle);GO:0010468(regulation of gene expression);GO:0016301(kinase activity);GO:0019912(cyclin-dependent protein kinase activating kinase activity);GO:0048586(regu…	-
ptc-miR6478_L-1R-1	CGACCTTAGCTCAGTTGGT	down	-4.32	0	0	yes	TRITD5Av1G255180.1	probable apyrase 3 [Aegilops tauschii subsp. tauschii]	1.62332	up	0.0183473	yes	GO:0005886(plasma membrane);GO:0009877(nodulation);GO:0017110(nucleoside-diphosphatase activity);GO:0043273(CTPase activity)	ko00230(Purine metabolism);ko00240(Pyrimidine metabolism)
ptc-miR6478_L-1R-1	CGACCTTAGCTCAGTTGGT	down	-4.32	0	0	yes	TRITD5Bv1G192800.5	BTB/POZ domain-containing protein At1g30440 [Aegilops tauschii subsp. tauschii]	2.40709	up	0.00058209	yes	GO:0005886(plasma membrane);GO:0009416(response to light stimulus);GO:0016567(protein ubiquitination)	ko03050(Proteasome)
ptc-miR6478_L-1R-1	CGACCTTAGCTCAGTTGGT	down	-4.32	0	0	yes	TRITD7Bv1G177370.2	serrate RNA effector molecule-like [Aegilops tauschii subsp. tauschii]	1.82135	up	0.00720021	yes	GO:0000381(regulation of alternative mRNA splicing, via spliceosome);GO:0003677(DNA binding);GO:0003700(DNA binding transcription factor activity);GO:0005515(protein binding);GO:0005634(nucleus);GO:0005730(nucleolus);GO:0005829(cytosol);GO:0005846(nuclear cap binding complex);GO:0006355(regulation of transcription, DNA-templated);GO:0006397(mRNA processing);GO:0008380(RNA splicing);GO:0009507(chl…	-
ptc-miR6478_R+2_2ss10GA21GA	CCGACCTTAACTCAGTTGGTAGA	up	inf	0	0	yes	TRITD5Bv1G094790.1	ferritin-1, chloroplastic-like [Aegilops tauschii subsp. tauschii]	-1.88153	down	0.00566298	yes	GO:0000302(response to reactive oxygen species);GO:0004322(ferroxidase activity);GO:0005506(iron ion binding);GO:0006826(iron ion transport);GO:0006879(cellular iron ion homeostasis);GO:0006880(intracellular sequestering of iron ion);GO:0008199(ferric iron binding);GO:0009507(chloroplast);GO:0009570(chloroplast stroma);GO:0009908(flower development);GO:0009941(chloroplast envelope);GO:0010039(res…	-
ptc-miR6478_R-2_1ss6CT	CCGACTTTAGCTCAGTTGG	down	-1.29	0	0	yes	TRITD5Bv1G094790.4	ferritin-1, chloroplastic-like [Aegilops tauschii subsp. tauschii]	2.94475	up	3.53232e-05	yes	GO:0000302(response to reactive oxygen species);GO:0004322(ferroxidase activity);GO:0005506(iron ion binding);GO:0006826(iron ion transport);GO:0006879(cellular iron ion homeostasis);GO:0006880(intracellular sequestering of iron ion);GO:0008199(ferric iron binding);GO:0009507(chloroplast);GO:0009570(chloroplast stroma);GO:0009908(flower development);GO:0009941(chloroplast envelope);GO:0010039(res…	-
ptc-MIR6478-p5_2ss5CT20GA	CGACTTTAGCTCAGTTGGTA	down	-inf	0	0	yes	TRITD1Bv1G160180.1	predicted protein [Hordeum vulgare subsp. vulgare]	2.23902	up	0.0012788	yes	GO:0003676(nucleic acid binding);GO:0005634(nucleus);GO:0005737(cytoplasm);GO:0005886(plasma membrane);GO:0006950(response to stress);GO:0006979(response to oxidative stress);GO:0009408(response to heat);GO:0009409(response to cold);GO:0009506(plasmodesma);GO:0016787(hydrolase activity);GO:0034337(RNA folding);GO:0061077(chaperone-mediated protein folding)	-
ptc-MIR6478-p5_2ss6CT20TC	CCGACTTTAGCTCAGTTGGC	up	inf	0	0	yes	TRITD4Av1G159940.3	Filament-like plant protein [Triticum urartu]	-2.72319	down	0.00013679	yes	GO:0005515(protein binding);GO:0030674(protein binding, bridging);GO:0031410(cytoplasmic vesicle);GO:0060178(regulation of exocyst localization)	-
ssp-MIR169-p3_2ss13GC17AC	CCCCGTCCGGCCCGGACC	up	inf	0	0	yes	TRITD1Av1G089290.2	GDSL esterase/lipase LTL1-like [Aegilops tauschii subsp. tauschii]	-2.07404	down	0.00239029	yes	GO:0005515(protein binding);GO:0005576(extracellular region);GO:0009751(response to salicylic acid);GO:0010226(response to lithium ion);GO:0016042(lipid catabolic process);GO:0016788(hydrolase activity, acting on ester bonds);GO:0042538(hyperosmotic salinity response);GO:0052689(carboxylic ester hydrolase activity)	ko00561(Glycerolipid metabolism)
ssp-MIR169-p3_2ss13GC17AC	CCCCGTCCGGCCCGGACC	up	inf	0	0	yes	TRITD1Av1G089290.3	GDSL esterase/lipase LTL1-like [Aegilops tauschii subsp. tauschii]	-1.39132	down	0.0448401	yes	GO:0005515(protein binding);GO:0005576(extracellular region);GO:0009751(response to salicylic acid);GO:0010226(response to lithium ion);GO:0016042(lipid catabolic process);GO:0016788(hydrolase activity, acting on ester bonds);GO:0042538(hyperosmotic salinity response);GO:0052689(carboxylic ester hydrolase activity)	ko00561(Glycerolipid metabolism)
ssp-MIR169-p3_2ss13GC17AC	CCCCGTCCGGCCCGGACC	up	inf	0	0	yes	TRITD1Bv1G000940.1	uncharacterized protein At4g28440-like [Aegilops tauschii subsp. tauschii]	-2.3458	down	0.000660856	yes	GO:0003729(mRNA binding);GO:0005829(cytosol);GO:0005886(plasma membrane);GO:0008150(biological_process)	ko03030(DNA replication);ko03420(Nucleotide excision repair);ko03430(Mismatch repair);ko03440(Homologous recombination)
ssp-MIR169-p3_2ss13GC17AC	CCCCGTCCGGCCCGGACC	up	inf	0	0	yes	TRITD4Bv1G156840.1	putative polyol transporter 1 [Aegilops tauschii subsp. tauschii]	-2.25772	down	0.00138646	yes	GO:0005351(carbohydrate:proton symporter activity);GO:0005355(glucose transmembrane transporter activity);GO:0005887(integral component of plasma membrane);GO:0046323(glucose import)	-
ssp-MIR169-p3_2ss13GC17AC	CCCCGTCCGGCCCGGACC	up	inf	0	0	yes	TRITD5Bv1G066260.1	fructose-1,6-bisphosphate aldolase 8 [Triticum aestivum]	-3.68717	down	4.44961e-07	yes	GO:0004332(fructose-bisphosphate aldolase activity);GO:0005737(cytoplasm)	ko00010(Glycolysis / Gluconeogenesis);ko00030(Pentose phosphate pathway);ko00051(Fructose and mannose metabolism);ko00710(Carbon fixation in photosynthetic organisms)
tae-MIR1123-p5	ATGACATGTGGCATTCACAAA	up	inf	0	0	yes	TRITD1Av1G089270.5	Chaperonin CPN60-2, mitochondrial [Triticum urartu]	-1.86844	down	0.00650084	yes	GO:0005507(copper ion binding);GO:0005524(ATP binding);GO:0005739(mitochondrion);GO:0005759(mitochondrial matrix);GO:0005774(vacuolar membrane);GO:0005794(Golgi apparatus);GO:0005829(cytosol);GO:0006458('de novo' protein folding);GO:0007005(mitochondrion organization);GO:0009408(response to heat);GO:0022626(cytosolic ribosome);GO:0042026(protein refolding);GO:0044183(protein binding involved in p…	ko03018(RNA degradation)
tae-MIR1128-p3_14	TAAAATACATCTAGATACATC	up	inf	0	0	yes	TRITD2Av1G263590.4	26S protease regulatory subunit 6B homolog [Aegilops tauschii subsp. tauschii]	-2.47851	down	0.000352938	yes	GO:0008540(proteasome regulatory particle, base subcomplex);GO:0017025(TBP-class protein binding);GO:0030433(ubiquitin-dependent ERAD pathway);GO:0031595(nuclear proteasome complex);GO:0031597(cytosolic proteasome complex);GO:0036402(proteasome-activating ATPase activity);GO:0045899(positive regulation of RNA polymerase II transcriptional preinitiation complex assembly)	ko03050(Proteasome)
tae-MIR1128-p3_1ss22AC	TATTTCCGGACGGAGGGAGTACT	up	inf	0.01	0.01	yes	TRITD4Bv1G156840.1	putative polyol transporter 1 [Aegilops tauschii subsp. tauschii]	-2.25772	down	0.00138646	yes	GO:0005351(carbohydrate:proton symporter activity);GO:0005355(glucose transmembrane transporter activity);GO:0005887(integral component of plasma membrane);GO:0046323(glucose import)	-
tae-MIR1128-p3_1ss22AC	TATTTCCGGACGGAGGGAGTACT	up	inf	0.01	0.01	yes	TRITD6Bv1G061520.1	Tubulin beta-7 chain [Dichanthelium oligosanthes]	-3.49332	down	1.45118e-06	yes	GO:0005198(structural molecule activity);GO:0005618(cell wall);GO:0005730(nucleolus);GO:0005737(cytoplasm);GO:0005794(Golgi apparatus);GO:0005886(plasma membrane);GO:0007017(microtubule-based process);GO:0009506(plasmodesma);GO:0009651(response to salt stress);GO:0045298(tubulin complex);GO:0046686(response to cadmium ion)	ko04145(Phagosome)
tae-MIR1128-p3_1ss3CT	TTTTATCCATTTTGATGACA	up	inf	0.01	0.01	yes	TRITD4Bv1G024880.2	probable beta-D-xylosidase 7 [Aegilops tauschii subsp. tauschii]	-3.71245	down	3.91422e-07	yes	GO:0009044(xylan 1,4-beta-xylosidase activity);GO:0009505(plant-type cell wall);GO:0031222(arabinan catabolic process);GO:0045493(xylan catabolic process);GO:0046556(alpha-L-arabinofuranosidase activity)	ko00520(Amino sugar and nucleotide sugar metabolism)
tae-MIR1128-p3_1ss3CT	TTTTATCCATTTTGATGACA	up	inf	0.01	0.01	yes	TRITD4Bv1G179980.5	Methyltransferase-like protein 1 [Triticum urartu]	-2.70697	down	0.000111086	yes	GO:0003676(nucleic acid binding);GO:0005515(protein binding);GO:0005634(nucleus);GO:0005737(cytoplasm);GO:0005829(cytosol);GO:0008168(methyltransferase activity);GO:0008757(S-adenosylmethionine-dependent methyltransferase activity);GO:0009793(embryo development ending in seed dormancy);GO:0032259(methylation);GO:0080009(mRNA methylation)	-
tae-MIR1128-p3_1ss3CT	TTTTATCCATTTTGATGACA	up	inf	0.01	0.01	yes	TRITD5Av1G005750.3	enolase-like isoform X2 [Aegilops tauschii subsp. tauschii]	-4.8273	down	4.14592e-10	yes	GO:0000015(phosphopyruvate hydratase complex);GO:0000287(magnesium ion binding);GO:0003677(DNA binding);GO:0004634(phosphopyruvate hydratase activity);GO:0005507(copper ion binding);GO:0005634(nucleus);GO:0005737(cytoplasm);GO:0005739(mitochondrion);GO:0005740(mitochondrial envelope);GO:0005741(mitochondrial outer membrane);GO:0005829(cytosol);GO:0005886(plasma membrane);GO:0006096(glycolytic pro…	ko00010(Glycolysis / Gluconeogenesis);ko03018(RNA degradation)
tae-MIR1128-p3_1ss3CT	TTTTATCCATTTTGATGACA	up	inf	0.01	0.01	yes	TRITD6Bv1G038830.1	microtubule-associated protein futsch isoform X1 [Aegilops tauschii subsp. tauschii]	-2.64219	down	0.000146921	yes	-	-
tae-MIR1128-p3_1ss3CT	TTTTATCCATTTTGATGACA	up	inf	0.01	0.01	yes	TRITD7Bv1G000740.36	hypothetical protein TRIUR3_15284 [Triticum urartu]	-2.55392	down	0.000258187	yes	GO:0005634(nucleus);GO:0005829(cytosol);GO:0005886(plasma membrane);GO:0016020(membrane)	-
tae-MIR1128-p3_1ss3CT	TTTTATCCATTTTGATGACA	up	inf	0.01	0.01	yes	TRITD7Bv1G137560.3	probable beta-1,3-galactosyltransferase 2 [Aegilops tauschii subsp. tauschii]	-1.6244	down	0.0168591	yes	GO:0000139(Golgi membrane);GO:0005794(Golgi apparatus);GO:0006486(protein glycosylation);GO:0008378(galactosyltransferase activity);GO:0016021(integral component of membrane);GO:0016757(transferase activity, transferring glycosyl groups);GO:0016758(transferase activity, transferring hexosyl groups)	-
tae-MIR1128-p3_2ss2CT21CG_1	TTTATCCATTTTGATGACAAG	up	inf	0	0	yes	TRITD5Av1G005750.3	enolase-like isoform X2 [Aegilops tauschii subsp. tauschii]	-4.8273	down	4.14592e-10	yes	GO:0000015(phosphopyruvate hydratase complex);GO:0000287(magnesium ion binding);GO:0003677(DNA binding);GO:0004634(phosphopyruvate hydratase activity);GO:0005507(copper ion binding);GO:0005634(nucleus);GO:0005737(cytoplasm);GO:0005739(mitochondrion);GO:0005740(mitochondrial envelope);GO:0005741(mitochondrial outer membrane);GO:0005829(cytosol);GO:0005886(plasma membrane);GO:0006096(glycolytic pro…	ko00010(Glycolysis / Gluconeogenesis);ko03018(RNA degradation)
tae-MIR1128-p3_2ss2CT21CG_1	TTTATCCATTTTGATGACAAG	up	inf	0	0	yes	TRITD6Bv1G194220.1	uncharacterized protein LOC109757077 isoform X1 [Aegilops tauschii subsp. tauschii]	-2.46321	down	0.000399172	yes	GO:0003674(molecular_function);GO:0005634(nucleus);GO:0005886(plasma membrane);GO:0008150(biological_process)	-
tae-MIR1128-p3_2ss2CT21CG_2	TTTATCCATTTTGATGACAAGTAT	up	inf	0	0	yes	TRITD6Bv1G137900.9	WD repeat-containing protein 44-like isoform X1 [Aegilops tauschii subsp. tauschii]	-1.47737	down	0.0316089	yes	GO:0005737(cytoplasm);GO:0005834(heterotrimeric G-protein complex);GO:0007165(signal transduction)	-
tae-MIR1128-p3_2ss6CT22AT	TATTTTCGGACGGAGGGAGTATT	down	-inf	0.01	0.01	yes	TRITD1Bv1G160180.1	predicted protein [Hordeum vulgare subsp. vulgare]	2.23902	up	0.0012788	yes	GO:0003676(nucleic acid binding);GO:0005634(nucleus);GO:0005737(cytoplasm);GO:0005886(plasma membrane);GO:0006950(response to stress);GO:0006979(response to oxidative stress);GO:0009408(response to heat);GO:0009409(response to cold);GO:0009506(plasmodesma);GO:0016787(hydrolase activity);GO:0034337(RNA folding);GO:0061077(chaperone-mediated protein folding)	-
tae-MIR1128-p5_1ss10AG	CTCCGTCCGGAAATACTTGTCATC	up	1.07	0.02	0.02	yes	TRITD5Av1G258660.2	kinesin-like protein KIN-14E isoform X2 [Aegilops tauschii subsp. tauschii]	-1.90024	down	0.00533602	yes	GO:0003777(microtubule motor activity);GO:0005871(kinesin complex);GO:0007018(microtubule-based movement);GO:0016887(ATPase activity)	-
tae-MIR1128-p5_1ss9AG_2	TCCGTCCGGAAATACTTGTCATC	up	inf	0	0	yes	TRITD5Av1G258660.2	kinesin-like protein KIN-14E isoform X2 [Aegilops tauschii subsp. tauschii]	-1.90024	down	0.00533602	yes	GO:0003777(microtubule motor activity);GO:0005871(kinesin complex);GO:0007018(microtubule-based movement);GO:0016887(ATPase activity)	-
tae-MIR1130b-p3_2ss9AT21GT	CTTATATTTTGGGACGGAGGT	up	inf	0.01	0.01	yes	TRITD1Av1G043710.8	GDSL esterase/lipase At1g09390-like [Aegilops tauschii subsp. tauschii]	-1.63856	down	0.0175464	yes	GO:0005576(extracellular region);GO:0009570(chloroplast stroma);GO:0016042(lipid catabolic process);GO:0016788(hydrolase activity, acting on ester bonds);GO:0052689(carboxylic ester hydrolase activity)	ko04144(Endocytosis);ko00511(Other glycan degradation)
tae-MIR1130b-p3_2ss9AT21GT	CTTATATTTTGGGACGGAGGT	up	inf	0.01	0.01	yes	TRITD1Av1G161350.2	methyl-CpG-binding domain-containing protein 4-like [Aegilops tauschii subsp. tauschii]	-1.36164	down	0.0499669	yes	GO:0000122(negative regulation of transcription by RNA polymerase II);GO:0005634(nucleus);GO:0006346(methylation-dependent chromatin silencing);GO:0008327(methyl-CpG binding)	-
tae-MIR1130b-p3_2ss9AT21GT	CTTATATTTTGGGACGGAGGT	up	inf	0.01	0.01	yes	TRITD6Bv1G120400.3	ubiquitin-associated protein [Triticum aestivum]	-1.55164	down	0.0208209	yes	GO:0005515(protein binding);GO:0005737(cytoplasm);GO:0005773(vacuole);GO:0008270(zinc ion binding);GO:0015031(protein transport);GO:0016236(macroautophagy);GO:0043130(ubiquitin binding);GO:0051258(protein polymerization)	-
tae-MIR1133-p3_1ss11CA	TTGAGGGACAAGCTTTTTCGG	up	1.24	0.03	0.05	yes	TRITD5Bv1G094790.1	ferritin-1, chloroplastic-like [Aegilops tauschii subsp. tauschii]	-1.88153	down	0.00566298	yes	GO:0000302(response to reactive oxygen species);GO:0004322(ferroxidase activity);GO:0005506(iron ion binding);GO:0006826(iron ion transport);GO:0006879(cellular iron ion homeostasis);GO:0006880(intracellular sequestering of iron ion);GO:0008199(ferric iron binding);GO:0009507(chloroplast);GO:0009570(chloroplast stroma);GO:0009908(flower development);GO:0009941(chloroplast envelope);GO:0010039(res…	-
tae-MIR1133-p3_1ss11CA	TTGAGGGACAAGCTTTTTCGG	up	1.24	0.03	0.05	yes	TRITD7Av1G273240.8	mediator of RNA polymerase II transcription subunit 15a-like [Aegilops tauschii subsp. tauschii]	-2.32064	down	0.000790881	yes	GO:0003700(DNA binding transcription factor activity);GO:0005634(nucleus);GO:0043565(sequence-specific DNA binding);GO:0044212(transcription regulatory region DNA binding);GO:0045893(positive regulation of transcription, DNA-templated)	-
tae-MIR159a-p5	GAGCTCCTATCATTCCAATG	up	inf	0	0	yes	TRITD3Bv1G200080.4	TBC1 domain family member 8B [Aegilops tauschii subsp. tauschii]	-1.6778	down	0.0129505	yes	GO:0005096(GTPase activator activity);GO:0005622(intracellular);GO:0006886(intracellular protein transport);GO:0012505(endomembrane system);GO:0017137(Rab GTPase binding);GO:0031338(regulation of vesicle fusion);GO:0090630(activation of GTPase activity)	-
tae-MIR159a-p5	GAGCTCCTATCATTCCAATG	up	inf	0	0	yes	TRITD5Av1G180490.9	zinc finger CCCH domain-containing protein 19-like isoform X2 [Aegilops tauschii subsp. tauschii]	-2.8205	down	6.06339e-05	yes	GO:0004579(dolichyl-diphosphooligosaccharide-protein glycotransferase activity);GO:0008250(oligosaccharyltransferase complex);GO:0018279(protein N-linked glycosylation via asparagine);GO:0043687(post-translational protein modification)	ko00565(Ether lipid metabolism)
tae-MIR396-p3_1ss1TC	CCTCCGCCTGTTGATGGTTCA	up	inf	0.01	0.01	yes	TRITD4Av1G212230.2	26S proteasome non-ATPase regulatory subunit 12 [Triticum urartu]	-1.63211	down	0.0154429	yes	GO:0005737(cytoplasm);GO:0008541(proteasome regulatory particle, lid subcomplex);GO:0031595(nuclear proteasome complex);GO:0043161(proteasome-mediated ubiquitin-dependent protein catabolic process)	ko03050(Proteasome)
tae-MIR396-p3_1ss1TC	CCTCCGCCTGTTGATGGTTCA	up	inf	0.01	0.01	yes	TRITD5Av1G044060.2	myb-related protein MYBAS2-like isoform X1 [Aegilops tauschii subsp. tauschii]	-1.86331	down	0.00708024	yes	GO:0000981(RNA polymerase II transcription factor activity, sequence-specific DNA binding);GO:0001135(transcription factor activity, RNA polymerase II transcription factor recruiting);GO:0003677(DNA binding);GO:0003700(DNA binding transcription factor activity);GO:0005634(nucleus);GO:0006351(transcription, DNA-templated);GO:0006355(regulation of transcription, DNA-templated);GO:0006357(regulation…	-
tae-MIR396-p3_1ss1TC	CCTCCGCCTGTTGATGGTTCA	up	inf	0.01	0.01	yes	TRITD7Bv1G194970.6	alpha-glucosidase isoform X2 [Aegilops tauschii subsp. tauschii]	-1.74284	down	0.0124647	yes	GO:0004553(hydrolase activity, hydrolyzing O-glycosyl compounds);GO:0005576(extracellular region);GO:0005773(vacuole);GO:0005829(cytosol);GO:0005975(carbohydrate metabolic process);GO:0009505(plant-type cell wall);GO:0030246(carbohydrate binding);GO:0048046(apoplast)	ko00052(Galactose metabolism);ko00500(Starch and sucrose metabolism)
tae-miR398_L-1R+1	GTGTTCTCAGGTCGCCCCCGC	up	inf	0	0	yes	TRITD4Bv1G113440.1	probable NADH dehydrogenase [ubiquinone] 1 alpha subcomplex subunit 5, mitochondrial [Aegilops tauschii subsp. tauschii]	-1.41732	down	0.0375132	yes	GO:0005739(mitochondrion);GO:0005743(mitochondrial inner membrane);GO:0005747(mitochondrial respiratory chain complex I);GO:0009507(chloroplast);GO:0009853(photorespiration);GO:0016020(membrane);GO:0016651(oxidoreductase activity, acting on NAD(P)H);GO:0022904(respiratory electron transport chain);GO:0031966(mitochondrial membrane);GO:0045271(respiratory chain complex I)	ko00190(Oxidative phosphorylation)
tae-miR398_L-1R+1	GTGTTCTCAGGTCGCCCCCGC	up	inf	0	0	yes	TRITD6Bv1G133990.1	long-chain-alcohol oxidase FAO2-like [Aegilops tauschii subsp. tauschii]	-1.37162	down	0.047893	yes	GO:0046577(long-chain-alcohol oxidase activity)	-
tae-miR5048-5p_L-1	TTGCAGGTTTTAGGTCTAAGT	down	-2.57	0	0	yes	TRITD2Bv1G118340.9	ubiquitin carboxyl-terminal hydrolase 12-like [Aegilops tauschii subsp. tauschii]	2.30368	up	0.00092367	yes	GO:0004843(thiol-dependent ubiquitin-specific protease activity);GO:0005515(protein binding);GO:0005634(nucleus);GO:0005737(cytoplasm);GO:0005829(cytosol);GO:0006511(ubiquitin-dependent protein catabolic process);GO:0009506(plasmodesma);GO:0009867(jasmonic acid mediated signaling pathway);GO:0016579(protein deubiquitination);GO:0036459(thiol-dependent ubiquitinyl hydrolase activity)	-
tae-miR5048-5p_L-1	TTGCAGGTTTTAGGTCTAAGT	down	-2.57	0	0	yes	TRITD6Av1G032340.4	putative UDP-N-acetylglucosamine--peptide N-acetylglucosaminyltransferase SPINDLY [Triticum urartu]	2.40271	up	0.000479346	yes	GO:0005515(protein binding);GO:0005634(nucleus);GO:0005737(cytoplasm);GO:0005829(cytosol);GO:0006486(protein glycosylation);GO:0009736(cytokinin-activated signaling pathway);GO:0009740(gibberellic acid mediated signaling pathway);GO:0009908(flower development);GO:0009938(negative regulation of gibberellic acid mediated signaling pathway);GO:0016262(protein N-acetylglucosaminyltransferase activity…	-
tae-miR5048-5p_L-1	TTGCAGGTTTTAGGTCTAAGT	down	-2.57	0	0	yes	TRITD6Av1G198550.6	uncharacterized protein LOC109735631 isoform X1 [Aegilops tauschii subsp. tauschii]	1.45681	up	0.0286344	yes	GO:0046872(metal ion binding)	-
tae-miR531_L-2	CTCGCCGGAGCAGCGTGCA	up	1.37	0	0.01	yes	TRITD2Av1G196420.1	Sugar transport protein 5 [Triticum urartu]	-1.93805	down	0.00543636	yes	GO:0005351(carbohydrate:proton symporter activity);GO:0005355(glucose transmembrane transporter activity);GO:0005887(integral component of plasma membrane);GO:0046323(glucose import)	-
tae-miR531_L-2	CTCGCCGGAGCAGCGTGCA	up	1.37	0	0.01	yes	TRITD2Bv1G159210.6	Uncharacterized RNA-binding protein C23E6.01c [Triticum urartu]	-1.54373	down	0.0221984	yes	GO:0005634(nucleus);GO:0008143(poly(A) binding);GO:0010494(cytoplasmic stress granule);GO:0034605(cellular response to heat);GO:0003723(RNA binding);GO:0003729(mRNA binding);GO:0005737(cytoplasm);GO:0006397(mRNA processing)	ko03013(RNA transport)
tae-miR531_L-2	CTCGCCGGAGCAGCGTGCA	up	1.37	0	0.01	yes	TRITD4Bv1G082360.10	protein transport protein SEC23-like [Aegilops tauschii subsp. tauschii]	-1.44092	down	0.0325391	yes	GO:0005215(transporter activity);GO:0005737(cytoplasm);GO:0005829(cytosol);GO:0006810(transport);GO:0006886(intracellular protein transport);GO:0008270(zinc ion binding);GO:0030127(COPII vesicle coat);GO:0090114(COPII-coated vesicle budding)	ko04141(Protein processing in endoplasmic reticulum)
tae-miR531_L-2	CTCGCCGGAGCAGCGTGCA	up	1.37	0	0.01	yes	TRITD5Bv1G007980.30	5-methyltetrahydropteroyltriglutamate--homocysteine methyltransferase 1-like [Aegilops tauschii subsp. tauschii]	-1.38156	down	0.0390665	yes	GO:0003871(5-methyltetrahydropteroyltriglutamate-homocysteine S-methyltransferase activity);GO:0005576(extracellular region);GO:0005829(cytosol);GO:0008705(methionine synthase activity);GO:0050667(homocysteine metabolic process)	ko00270(Cysteine and methionine metabolism);ko00450(Selenocompound metabolism)
tae-miR531_L-2	CTCGCCGGAGCAGCGTGCA	up	1.37	0	0.01	yes	TRITD6Av1G006690.1	Histone H2A.1 [Triticum urartu]	-2.03806	down	0.00323441	yes	GO:0000790(nuclear chromatin);GO:0003677(DNA binding);GO:0006342(chromatin silencing)	-
tae-miR531_L-2	CTCGCCGGAGCAGCGTGCA	up	1.37	0	0.01	yes	TRITD7Bv1G194970.6	alpha-glucosidase isoform X2 [Aegilops tauschii subsp. tauschii]	-1.74284	down	0.0124647	yes	GO:0004553(hydrolase activity, hydrolyzing O-glycosyl compounds);GO:0005576(extracellular region);GO:0005773(vacuole);GO:0005829(cytosol);GO:0005975(carbohydrate metabolic process);GO:0009505(plant-type cell wall);GO:0030246(carbohydrate binding);GO:0048046(apoplast)	ko00052(Galactose metabolism);ko00500(Starch and sucrose metabolism)
tae-miR531_L-2_1ss13CG	CTCGCCGGAGGAGCGTGCA	up	1.33	0.02	0.03	yes	TRITD2Av1G150130.12	protein NRT1/ PTR FAMILY 4.5-like [Aegilops tauschii subsp. tauschii]	-2.09722	down	0.00227798	yes	GO:0005215(transporter activity);GO:0005886(plasma membrane);GO:0006857(oligopeptide transport);GO:0009624(response to nematode);GO:0015333(peptide:proton symporter activity);GO:0016020(membrane);GO:0016021(integral component of membrane);GO:0022857(transmembrane transporter activity);GO:0055085(transmembrane transport)	-
tae-miR531_L-2_1ss13CG	CTCGCCGGAGGAGCGTGCA	up	1.33	0.02	0.03	yes	TRITD3Av1G281780.5	unnamed protein product [Triticum aestivum]	-2.04687	down	0.00297428	yes	GO:0003674(molecular_function);GO:0005739(mitochondrion);GO:0008150(biological_process);GO:0009507(chloroplast)	-
tae-miR531_L-2_1ss13CG	CTCGCCGGAGGAGCGTGCA	up	1.33	0.02	0.03	yes	TRITD5Bv1G172390.16	predicted protein [Hordeum vulgare subsp. vulgare]	-1.95827	down	0.00444901	yes	GO:0009416(response to light stimulus);GO:0009535(chloroplast thylakoid membrane);GO:0009768(photosynthesis, light harvesting in photosystem I);GO:0009941(chloroplast envelope);GO:0010287(plastoglobule);GO:0016168(chlorophyll binding);GO:0031409(pigment binding)	ko00196(Photosynthesis - antenna proteins)
tae-miR531_L-2_1ss13CG	CTCGCCGGAGGAGCGTGCA	up	1.33	0.02	0.03	yes	TRITD5Bv1G184780.3	UTP--glucose-1-phosphate uridylyltransferase [Aegilops tauschii subsp. tauschii]	-1.65679	down	0.0163903	yes	GO:0003983(UTP:glucose-1-phosphate uridylyltransferase activity);GO:0005737(cytoplasm);GO:0005829(cytosol);GO:0005886(plasma membrane);GO:0005977(glycogen metabolic process);GO:0006011(UDP-glucose metabolic process);GO:0009555(pollen development);GO:0009651(response to salt stress);GO:0010942(positive regulation of cell death);GO:0019013(viral nucleocapsid);GO:0046686(response to cadmium ion);GO:…	ko00040(Pentose and glucuronate interconversions);ko00052(Galactose metabolism);ko00500(Starch and sucrose metabolism);ko00520(Amino sugar and nucleotide sugar metabolism)
tae-miR531_L-2_1ss13CG	CTCGCCGGAGGAGCGTGCA	up	1.33	0.02	0.03	yes	TRITD5Bv1G184780.6	UTP--glucose-1-phosphate uridylyltransferase [Aegilops tauschii subsp. tauschii]	-1.79906	down	0.00885205	yes	GO:0003983(UTP:glucose-1-phosphate uridylyltransferase activity);GO:0005737(cytoplasm);GO:0005829(cytosol);GO:0005886(plasma membrane);GO:0005977(glycogen metabolic process);GO:0006011(UDP-glucose metabolic process);GO:0009555(pollen development);GO:0009651(response to salt stress);GO:0010942(positive regulation of cell death);GO:0019013(viral nucleocapsid);GO:0046686(response to cadmium ion);GO:…	ko00040(Pentose and glucuronate interconversions);ko00052(Galactose metabolism);ko00500(Starch and sucrose metabolism);ko00520(Amino sugar and nucleotide sugar metabolism)
tae-miR531_L-2_1ss13CG	CTCGCCGGAGGAGCGTGCA	up	1.33	0.02	0.03	yes	TRITD7Av1G256980.12	auxin efflux carrier component 2 [Aegilops tauschii subsp. tauschii]	-3.33518	down	4.55816e-06	yes	GO:0005783(endoplasmic reticulum);GO:0005886(plasma membrane);GO:0009926(auxin polar transport);GO:0010252(auxin homeostasis);GO:0010329(auxin efflux transmembrane transporter activity)	-
tae-MIR531-p5_1ss10CA	TCGCCGGAGAAGCGTGCAAC	up	inf	0	0	yes	TRITD2Av1G064610.2	succinate--CoA ligase [ADP-forming] subunit alpha, mitochondrial [Aegilops tauschii subsp. tauschii]	-4.42473	down	5.3243e-09	yes	GO:0004775(succinate-CoA ligase (ADP-forming) activity);GO:0004776(succinate-CoA ligase (GDP-forming) activity);GO:0005759(mitochondrial matrix);GO:0005829(cytosol);GO:0006099(tricarboxylic acid cycle);GO:0006104(succinyl-CoA metabolic process);GO:0006105(succinate metabolic process);GO:0009142(nucleoside triphosphate biosynthetic process)	ko00020(Citrate cycle (TCA cycle));ko00640(Propanoate metabolism)
tae-MIR531-p5_2ss10CG19AG	TCGCCGGAGGAGCGTGCAGC	down	-inf	0	0	yes	TRITD2Bv1G158360.3	putative lipoxygenase 5 [Aegilops tauschii subsp. tauschii]	1.93217	up	0.00503625	yes	GO:0006952(defense response);GO:0009507(chloroplast);GO:0009555(pollen development);GO:0009611(response to wounding);GO:0009620(response to fungus);GO:0009644(response to high light intensity);GO:0009695(jasmonic acid biosynthetic process);GO:0009753(response to jasmonic acid);GO:0009901(anther dehiscence);GO:0016165(linoleate 13S-lipoxygenase activity);GO:0031408(oxylipin biosynthetic process);G…	ko00591(Linoleic acid metabolism);ko00592(alpha-Linolenic acid metabolism)
tae-MIR531-p5_2ss11CG20AG	CTCGCCGGAGGAGCGTGCAGC	up	1.29	0	0	yes	TRITD1Av1G089290.2	GDSL esterase/lipase LTL1-like [Aegilops tauschii subsp. tauschii]	-2.07404	down	0.00239029	yes	GO:0005515(protein binding);GO:0005576(extracellular region);GO:0009751(response to salicylic acid);GO:0010226(response to lithium ion);GO:0016042(lipid catabolic process);GO:0016788(hydrolase activity, acting on ester bonds);GO:0042538(hyperosmotic salinity response);GO:0052689(carboxylic ester hydrolase activity)	ko00561(Glycerolipid metabolism)
tae-MIR531-p5_2ss11CG20AG	CTCGCCGGAGGAGCGTGCAGC	up	1.29	0	0	yes	TRITD6Av1G142980.1	Phosphoenolpyruvate carboxylase kinase 1 [Triticum urartu]	-1.44836	down	0.0327783	yes	GO:0004683(calmodulin-dependent protein kinase activity);GO:0005516(calmodulin binding);GO:0005634(nucleus);GO:0005737(cytoplasm);GO:0005886(plasma membrane);GO:0009738(abscisic acid-activated signaling pathway);GO:0009931(calcium-dependent protein serine/threonine kinase activity);GO:0018105(peptidyl-serine phosphorylation);GO:0035556(intracellular signal transduction);GO:0046777(protein autopho…	-
tae-MIR531-p5_2ss19AG20CA	TCGCCGGAGCAGCGTGCAGA	down	-inf	0	0	yes	TRITD7Bv1G121290.3	Programmed cell death protein 4 [Triticum urartu]	2.72689	up	9.51225e-05	yes	GO:0005515(protein binding);GO:0005634(nucleus);GO:0005829(cytosol);GO:0009646(response to absence of light);GO:0016853(isomerase activity);GO:0090549(response to carbon starvation)	ko03013(RNA transport)
tae-MIR531-p5_2ss19CA20GT	CGCCGGAGCAGCGTGCAAAT	down	-inf	0	0	yes	TRITD3Bv1G095710.6	unnamed protein product [Triticum aestivum]	4.18141	up	2.26133e-08	yes	GO:0003677(DNA binding);GO:0005515(protein binding);GO:0009507(chloroplast);GO:0009534(chloroplast thylakoid);GO:0009535(chloroplast thylakoid membrane);GO:0009658(chloroplast organization);GO:0009706(chloroplast inner membrane);GO:0009941(chloroplast envelope);GO:0015979(photosynthesis);GO:0015995(chlorophyll biosynthetic process);GO:0046872(metal ion binding);GO:0048529(magnesium-protoporphyrin…	ko00860(Porphyrin and chlorophyll metabolism)
tae-miR9657b-5p_1ss5TC	TTCGCCGGAGAAGCATGTTGC	up	inf	0	0	yes	TRITD3Bv1G111750.1	ATP-dependent Clp protease proteolytic subunit 3, chloroplastic [Aegilops tauschii subsp. tauschii]	-1.43112	down	0.0328214	yes	GO:0004252(serine-type endopeptidase activity);GO:0006508(proteolysis);GO:0009507(chloroplast);GO:0009532(plastid stroma);GO:0009534(chloroplast thylakoid);GO:0009570(chloroplast stroma);GO:0009840(chloroplastic endopeptidase Clp complex);GO:0009941(chloroplast envelope)	-
tae-miR9657b-5p_1ss5TC	TTCGCCGGAGAAGCATGTTGC	up	inf	0	0	yes	TRITD4Bv1G024880.2	probable beta-D-xylosidase 7 [Aegilops tauschii subsp. tauschii]	-3.71245	down	3.91422e-07	yes	GO:0009044(xylan 1,4-beta-xylosidase activity);GO:0009505(plant-type cell wall);GO:0031222(arabinan catabolic process);GO:0045493(xylan catabolic process);GO:0046556(alpha-L-arabinofuranosidase activity)	ko00520(Amino sugar and nucleotide sugar metabolism)
tae-miR9657b-5p_1ss5TC	TTCGCCGGAGAAGCATGTTGC	up	inf	0	0	yes	TRITD5Av1G102090.2	hypothetical protein TRIUR3_33904 [Triticum urartu]	-3.77612	down	2.77421e-07	yes	GO:0005737(cytoplasm);GO:0030001(metal ion transport);GO:0046914(transition metal ion binding);GO:0046916(cellular transition metal ion homeostasis)	-
tae-miR9657b-5p_1ss5TC	TTCGCCGGAGAAGCATGTTGC	up	inf	0	0	yes	TRITD5Bv1G172390.3	chlorophyll a-b binding protein, chloroplastic [Aegilops tauschii subsp. tauschii]	-1.40444	down	0.0358711	yes	GO:0009416(response to light stimulus);GO:0009535(chloroplast thylakoid membrane);GO:0009768(photosynthesis, light harvesting in photosystem I);GO:0009941(chloroplast envelope);GO:0010287(plastoglobule);GO:0016168(chlorophyll binding);GO:0031409(pigment binding)	ko00196(Photosynthesis - antenna proteins)
tae-miR9657b-5p_1ss5TC	TTCGCCGGAGAAGCATGTTGC	up	inf	0	0	yes	TRITD6Av1G142980.1	Phosphoenolpyruvate carboxylase kinase 1 [Triticum urartu]	-1.44836	down	0.0327783	yes	GO:0004683(calmodulin-dependent protein kinase activity);GO:0005516(calmodulin binding);GO:0005634(nucleus);GO:0005737(cytoplasm);GO:0005886(plasma membrane);GO:0009738(abscisic acid-activated signaling pathway);GO:0009931(calcium-dependent protein serine/threonine kinase activity);GO:0018105(peptidyl-serine phosphorylation);GO:0035556(intracellular signal transduction);GO:0046777(protein autopho…	-
tae-miR9657b-5p_1ss5TC	TTCGCCGGAGAAGCATGTTGC	up	inf	0	0	yes	TRITD6Bv1G222290.3	putative aconitate hydratase, cytoplasmic [Aegilops tauschii subsp. tauschii]	-1.46401	down	0.0299468	yes	GO:0003994(aconitate hydratase activity);GO:0005507(copper ion binding);GO:0005515(protein binding);GO:0005524(ATP binding);GO:0005618(cell wall);GO:0005737(cytoplasm);GO:0005739(mitochondrion);GO:0005774(vacuolar membrane);GO:0005794(Golgi apparatus);GO:0005829(cytosol);GO:0006097(glyoxylate cycle);GO:0006099(tricarboxylic acid cycle);GO:0006101(citrate metabolic process);GO:0006102(isocitrate m…	ko00020(Citrate cycle (TCA cycle));ko00630(Glyoxylate and dicarboxylate metabolism)
tae-MIR9664-p5	ACGGCATAGAGGCACTGCAAA	up	2.19	0	0	yes	TRITD2Av1G002920.1	coat protein II, partial [Triticum aestivum]	-2.22439	down	0.00137285	yes	GO:0000139(Golgi membrane);GO:0005215(transporter activity);GO:0005515(protein binding);GO:0005737(cytoplasm);GO:0005789(endoplasmic reticulum membrane);GO:0005829(cytosol);GO:0006810(transport);GO:0006886(intracellular protein transport);GO:0006888(ER to Golgi vesicle-mediated transport);GO:0007029(endoplasmic reticulum organization);GO:0007030(Golgi organization);GO:0008270(zinc ion binding);GO…	ko04141(Protein processing in endoplasmic reticulum)
tae-MIR9674a-p5_1ss20GT	GTAGGATGGCTGGTGCTATTG	up	1.18	0	0	yes	TRITD0Uv1G039540.4	putative DNA repair protein RAD23 [Triticum urartu]	-1.99004	down	0.00345506	yes	GO:0003684(damaged DNA binding);GO:0005515(protein binding);GO:0005634(nucleus);GO:0005737(cytoplasm);GO:0006289(nucleotide-excision repair);GO:0031593(polyubiquitin modification-dependent protein binding);GO:0043130(ubiquitin binding);GO:0043161(proteasome-mediated ubiquitin-dependent protein catabolic process);GO:0070628(proteasome binding)	ko04141(Protein processing in endoplasmic reticulum);ko03420(Nucleotide excision repair)
tae-MIR9674a-p5_1ss20GT	GTAGGATGGCTGGTGCTATTG	up	1.18	0	0	yes	TRITD3Av1G012780.4	mediator of RNA polymerase II transcription subunit 15-like [Aegilops tauschii subsp. tauschii]	-1.45647	down	0.0364526	yes	GO:0005634(nucleus);GO:0005829(cytosol)	-
tae-MIR9674a-p5_1ss20GT	GTAGGATGGCTGGTGCTATTG	up	1.18	0	0	yes	TRITD3Av1G143420.3	Cytochrome c oxidase subunit 5B, mitochondrial [Triticum urartu]	-1.43381	down	0.0386695	yes	GO:0002084(protein depalmitoylation);GO:0005737(cytoplasm);GO:0008474(palmitoyl-(protein) hydrolase activity);GO:0052689(carboxylic ester hydrolase activity);GO:0005739(mitochondrion)	ko00564(Glycerophospholipid metabolism);ko00190(Oxidative phosphorylation)
tae-MIR9674a-p5_1ss20GT	GTAGGATGGCTGGTGCTATTG	up	1.18	0	0	yes	TRITD3Bv1G016510.1	type 1 non specific lipid transfer protein precursor [Triticum aestivum]	-2.01832	down	0.00367211	yes	GO:0005576(extracellular region);GO:0006869(lipid transport);GO:0008289(lipid binding);GO:0009414(response to water deprivation);GO:0009651(response to salt stress);GO:0009737(response to abscisic acid);GO:0016020(membrane)	-
tae-MIR9674a-p5_1ss20GT	GTAGGATGGCTGGTGCTATTG	up	1.18	0	0	yes	TRITD4Bv1G024880.2	probable beta-D-xylosidase 7 [Aegilops tauschii subsp. tauschii]	-3.71245	down	3.91422e-07	yes	GO:0009044(xylan 1,4-beta-xylosidase activity);GO:0009505(plant-type cell wall);GO:0031222(arabinan catabolic process);GO:0045493(xylan catabolic process);GO:0046556(alpha-L-arabinofuranosidase activity)	ko00520(Amino sugar and nucleotide sugar metabolism)
tae-MIR9783-p3_2ss4AG17AC	ATAGGCACCGGTGCTTCAGA	down	-inf	0	0	yes	TRITD3Av1G044240.5	unnamed protein product [Triticum aestivum]	1.75024	up	0.0105372	yes	GO:0005515(protein binding);GO:0005634(nucleus);GO:0009737(response to abscisic acid);GO:0009845(seed germination);GO:0009908(flower development);GO:0016575(histone deacetylation);GO:0080186(developmental vegetative growth);GO:1902074(response to salt)	-
tae-MIR9783-p3_2ss4AG17AC	ATAGGCACCGGTGCTTCAGA	down	-inf	0	0	yes	TRITD7Bv1G024970.16	sucrose synthase 1 [Aegilops tauschii subsp. tauschii]	1.76458	up	0.00851918	yes	GO:0010037(response to carbon dioxide)	ko00500(Starch and sucrose metabolism)
zma-MIR164h-p5_2ss4CG17CG	GTCGGCCGCGCCGGCGGCC	up	1.97	0	0	yes	TRITD1Av1G089290.2	GDSL esterase/lipase LTL1-like [Aegilops tauschii subsp. tauschii]	-2.07404	down	0.00239029	yes	GO:0005515(protein binding);GO:0005576(extracellular region);GO:0009751(response to salicylic acid);GO:0010226(response to lithium ion);GO:0016042(lipid catabolic process);GO:0016788(hydrolase activity, acting on ester bonds);GO:0042538(hyperosmotic salinity response);GO:0052689(carboxylic ester hydrolase activity)	ko00561(Glycerolipid metabolism)
zma-MIR164h-p5_2ss4CG17CG	GTCGGCCGCGCCGGCGGCC	up	1.97	0	0	yes	TRITD1Av1G089290.3	GDSL esterase/lipase LTL1-like [Aegilops tauschii subsp. tauschii]	-1.39132	down	0.0448401	yes	GO:0005515(protein binding);GO:0005576(extracellular region);GO:0009751(response to salicylic acid);GO:0010226(response to lithium ion);GO:0016042(lipid catabolic process);GO:0016788(hydrolase activity, acting on ester bonds);GO:0042538(hyperosmotic salinity response);GO:0052689(carboxylic ester hydrolase activity)	ko00561(Glycerolipid metabolism)
zma-MIR164h-p5_2ss4CG17CG	GTCGGCCGCGCCGGCGGCC	up	1.97	0	0	yes	TRITD1Av1G190030.1	universal stress protein PHOS34-like [Aegilops tauschii subsp. tauschii]	-3.09146	down	1.91449e-05	yes	GO:0005634(nucleus);GO:0005829(cytosol);GO:0005886(plasma membrane);GO:0006950(response to stress);GO:0016787(hydrolase activity)	-
zma-MIR164h-p5_2ss4CG17CG	GTCGGCCGCGCCGGCGGCC	up	1.97	0	0	yes	TRITD1Av1G202780.8	hypothetical protein TRIUR3_26332 [Triticum urartu]	-2.05669	down	0.00259428	yes	GO:0003723(RNA binding);GO:0003729(mRNA binding);GO:0005634(nucleus);GO:0005737(cytoplasm);GO:0006970(response to osmotic stress);GO:0009651(response to salt stress);GO:0009737(response to abscisic acid);GO:0009738(abscisic acid-activated signaling pathway);GO:0009787(regulation of abscisic acid-activated signaling pathway);GO:0048471(perinuclear region of cytoplasm);GO:0071470(cellular response …	-
zma-MIR164h-p5_2ss4CG17CG	GTCGGCCGCGCCGGCGGCC	up	1.97	0	0	yes	TRITD1Bv1G000940.1	uncharacterized protein At4g28440-like [Aegilops tauschii subsp. tauschii]	-2.3458	down	0.000660856	yes	GO:0003729(mRNA binding);GO:0005829(cytosol);GO:0005886(plasma membrane);GO:0008150(biological_process)	ko03030(DNA replication);ko03420(Nucleotide excision repair);ko03430(Mismatch repair);ko03440(Homologous recombination)
zma-MIR164h-p5_2ss4CG17CG	GTCGGCCGCGCCGGCGGCC	up	1.97	0	0	yes	TRITD1Bv1G048230.3	probable chromatin-remodeling complex ATPase chain [Aegilops tauschii subsp. tauschii]	-1.82039	down	0.007181	yes	GO:0005515(protein binding);GO:0005634(nucleus);GO:0005829(cytosol);GO:0008094(DNA-dependent ATPase activity);GO:0010228(vegetative to reproductive phase transition of meristem);GO:0016584(nucleosome positioning)	-
zma-MIR164h-p5_2ss4CG17CG	GTCGGCCGCGCCGGCGGCC	up	1.97	0	0	yes	TRITD1Bv1G086430.2	predicted protein [Hordeum vulgare subsp. vulgare]	-2.11429	down	0.00223178	yes	GO:0003676(nucleic acid binding);GO:0005634(nucleus);GO:0006397(mRNA processing)	-
zma-MIR164h-p5_2ss4CG17CG	GTCGGCCGCGCCGGCGGCC	up	1.97	0	0	yes	TRITD2Av1G024300.4	nicotianamine synthase [Triticum aestivum]	-1.93181	down	0.00489393	yes	GO:0005634(nucleus);GO:0009555(pollen development);GO:0009860(pollen tube growth);GO:0010233(phloem transport);GO:0030410(nicotianamine synthase activity);GO:0030418(nicotianamine biosynthetic process)	-
zma-MIR164h-p5_2ss4CG17CG	GTCGGCCGCGCCGGCGGCC	up	1.97	0	0	yes	TRITD2Av1G107020.1	protein RETICULATA-RELATED 1, chloroplastic-like isoform X2 [Aegilops tauschii subsp. tauschii]	-1.52404	down	0.0262188	yes	GO:0003674(molecular_function);GO:0005739(mitochondrion);GO:0007275(multicellular organism development);GO:0009536(plastid);GO:0009706(chloroplast inner membrane);GO:0009941(chloroplast envelope);GO:0016021(integral component of membrane);GO:0000302(response to reactive oxygen species);GO:0009507(chloroplast);GO:0009648(photoperiodism);GO:0016020(membrane);GO:0031969(chloroplast membrane);GO:0048…	-
zma-MIR164h-p5_2ss4CG17CG	GTCGGCCGCGCCGGCGGCC	up	1.97	0	0	yes	TRITD2Av1G236150.5	probable methyltransferase PMT15 [Aegilops tauschii subsp. tauschii]	-1.70846	down	0.0139088	yes	GO:0005768(endosome);GO:0005774(vacuolar membrane);GO:0005802(trans-Golgi network);GO:0008757(S-adenosylmethionine-dependent methyltransferase activity);GO:0032259(methylation)	-
zma-MIR164h-p5_2ss4CG17CG	GTCGGCCGCGCCGGCGGCC	up	1.97	0	0	yes	TRITD2Av1G260730.3	serine/threonine-protein phosphatase 6 regulatory subunit 3-like [Aegilops tauschii subsp. tauschii]	-2.83314	down	5.5649e-05	yes	GO:0003674(molecular_function);GO:0005634(nucleus);GO:0005774(vacuolar membrane);GO:0005829(cytosol);GO:0008150(biological_process)	-
zma-MIR164h-p5_2ss4CG17CG	GTCGGCCGCGCCGGCGGCC	up	1.97	0	0	yes	TRITD2Bv1G089710.2	beta-amylase [Aegilops tauschii subsp. tauschii]	-3.1324	down	1.01452e-05	yes	GO:0042802(identical protein binding);GO:0009536(plastid)	ko00500(Starch and sucrose metabolism);ko00195(Photosynthesis)
zma-MIR164h-p5_2ss4CG17CG	GTCGGCCGCGCCGGCGGCC	up	1.97	0	0	yes	TRITD3Bv1G111750.1	ATP-dependent Clp protease proteolytic subunit 3, chloroplastic [Aegilops tauschii subsp. tauschii]	-1.43112	down	0.0328214	yes	GO:0004252(serine-type endopeptidase activity);GO:0006508(proteolysis);GO:0009507(chloroplast);GO:0009532(plastid stroma);GO:0009534(chloroplast thylakoid);GO:0009570(chloroplast stroma);GO:0009840(chloroplastic endopeptidase Clp complex);GO:0009941(chloroplast envelope)	-
zma-MIR164h-p5_2ss4CG17CG	GTCGGCCGCGCCGGCGGCC	up	1.97	0	0	yes	TRITD4Av1G104110.5	Nucleolysin TIAR [Triticum urartu]	-2.12569	down	0.00190359	yes	GO:0003729(mRNA binding);GO:0003730(mRNA 3'-UTR binding);GO:0005634(nucleus);GO:0005829(cytosol);GO:0006397(mRNA processing)	-
zma-MIR164h-p5_2ss4CG17CG	GTCGGCCGCGCCGGCGGCC	up	1.97	0	0	yes	TRITD4Av1G212230.2	26S proteasome non-ATPase regulatory subunit 12 [Triticum urartu]	-1.63211	down	0.0154429	yes	GO:0005737(cytoplasm);GO:0008541(proteasome regulatory particle, lid subcomplex);GO:0031595(nuclear proteasome complex);GO:0043161(proteasome-mediated ubiquitin-dependent protein catabolic process)	ko03050(Proteasome)
zma-MIR164h-p5_2ss4CG17CG	GTCGGCCGCGCCGGCGGCC	up	1.97	0	0	yes	TRITD4Bv1G024880.2	probable beta-D-xylosidase 7 [Aegilops tauschii subsp. tauschii]	-3.71245	down	3.91422e-07	yes	GO:0009044(xylan 1,4-beta-xylosidase activity);GO:0009505(plant-type cell wall);GO:0031222(arabinan catabolic process);GO:0045493(xylan catabolic process);GO:0046556(alpha-L-arabinofuranosidase activity)	ko00520(Amino sugar and nucleotide sugar metabolism)
zma-MIR164h-p5_2ss4CG17CG	GTCGGCCGCGCCGGCGGCC	up	1.97	0	0	yes	TRITD5Av1G023170.2	thiosulfate/3-mercaptopyruvate sulfurtransferase 2-like isoform X2 [Aegilops tauschii subsp. tauschii]	-3.03615	down	1.9232e-05	yes	GO:0004792(thiosulfate sulfurtransferase activity);GO:0005739(mitochondrion);GO:0005829(cytosol);GO:0007568(aging);GO:0009507(chloroplast);GO:0009793(embryo development ending in seed dormancy);GO:0016783(sulfurtransferase activity);GO:0016784(3-mercaptopyruvate sulfurtransferase activity)	ko00920(Sulfur metabolism);ko00270(Cysteine and methionine metabolism);ko04122(Sulfur relay system)
zma-MIR164h-p5_2ss4CG17CG	GTCGGCCGCGCCGGCGGCC	up	1.97	0	0	yes	TRITD5Av1G150350.1	tuliposide A-converting enzyme 1, chloroplastic-like isoform X3 [Aegilops tauschii subsp. tauschii]	-1.42433	down	0.0401517	yes	GO:0009717(isoflavonoid biosynthetic process);GO:0033987(2-hydroxyisoflavanone dehydratase activity);GO:0046287(isoflavonoid metabolic process);GO:0052689(carboxylic ester hydrolase activity)	-
zma-MIR164h-p5_2ss4CG17CG	GTCGGCCGCGCCGGCGGCC	up	1.97	0	0	yes	TRITD5Av1G151890.5	uncharacterized protein LOC109778460 isoform X1 [Aegilops tauschii subsp. tauschii]	-1.59782	down	0.0208875	yes	GO:0003674(molecular_function);GO:0005634(nucleus);GO:0005737(cytoplasm);GO:0008150(biological_process)	ko00520(Amino sugar and nucleotide sugar metabolism)
zma-MIR164h-p5_2ss4CG17CG	GTCGGCCGCGCCGGCGGCC	up	1.97	0	0	yes	TRITD5Av1G180490.9	zinc finger CCCH domain-containing protein 19-like isoform X2 [Aegilops tauschii subsp. tauschii]	-2.8205	down	6.06339e-05	yes	GO:0004579(dolichyl-diphosphooligosaccharide-protein glycotransferase activity);GO:0008250(oligosaccharyltransferase complex);GO:0018279(protein N-linked glycosylation via asparagine);GO:0043687(post-translational protein modification)	ko00565(Ether lipid metabolism)
zma-MIR164h-p5_2ss4CG17CG	GTCGGCCGCGCCGGCGGCC	up	1.97	0	0	yes	TRITD5Bv1G168160.3	hypothetical protein TRIUR3_24270 [Triticum urartu]	-2.24388	down	0.00125083	yes	GO:0000462(maturation of SSU-rRNA from tricistronic rRNA transcript (SSU-rRNA, 5.8S rRNA, LSU-rRNA));GO:0005730(nucleolus);GO:0030686(90S preribosome)	-
zma-MIR164h-p5_2ss4CG17CG	GTCGGCCGCGCCGGCGGCC	up	1.97	0	0	yes	TRITD5Bv1G184780.6	UTP--glucose-1-phosphate uridylyltransferase [Aegilops tauschii subsp. tauschii]	-1.79906	down	0.00885205	yes	GO:0003983(UTP:glucose-1-phosphate uridylyltransferase activity);GO:0005737(cytoplasm);GO:0005829(cytosol);GO:0005886(plasma membrane);GO:0005977(glycogen metabolic process);GO:0006011(UDP-glucose metabolic process);GO:0009555(pollen development);GO:0009651(response to salt stress);GO:0010942(positive regulation of cell death);GO:0019013(viral nucleocapsid);GO:0046686(response to cadmium ion);GO:…	ko00040(Pentose and glucuronate interconversions);ko00052(Galactose metabolism);ko00500(Starch and sucrose metabolism);ko00520(Amino sugar and nucleotide sugar metabolism)
zma-MIR164h-p5_2ss4CG17CG	GTCGGCCGCGCCGGCGGCC	up	1.97	0	0	yes	TRITD6Bv1G193010.10	uncharacterized protein LOC109735631 isoform X2 [Aegilops tauschii subsp. tauschii]	-1.84746	down	0.00645562	yes	GO:0046872(metal ion binding);GO:0000123(histone acetyltransferase complex);GO:0008270(zinc ion binding);GO:0043966(histone H3 acetylation);GO:0043981(histone H4-K5 acetylation);GO:0043982(histone H4-K8 acetylation);GO:0043983(histone H4-K12 acetylation)	-
zma-MIR164h-p5_2ss4CG17CG	GTCGGCCGCGCCGGCGGCC	up	1.97	0	0	yes	TRITD6Bv1G205520.3	protein TIC 55, chloroplastic [Aegilops tauschii subsp. tauschii]	-1.74619	down	0.012303	yes	GO:0009507(chloroplast);GO:0009706(chloroplast inner membrane);GO:0009941(chloroplast envelope);GO:0010277(chlorophyllide a oxygenase [overall] activity);GO:0016021(integral component of membrane);GO:0045036(protein targeting to chloroplast);GO:0046872(metal ion binding);GO:0051537(2 iron, 2 sulfur cluster binding);GO:0055114(oxidation-reduction process)	ko00860(Porphyrin and chlorophyll metabolism)
zma-MIR164h-p5_2ss4CG17CG	GTCGGCCGCGCCGGCGGCC	up	1.97	0	0	yes	TRITD6Bv1G222290.3	putative aconitate hydratase, cytoplasmic [Aegilops tauschii subsp. tauschii]	-1.46401	down	0.0299468	yes	GO:0003994(aconitate hydratase activity);GO:0005507(copper ion binding);GO:0005515(protein binding);GO:0005524(ATP binding);GO:0005618(cell wall);GO:0005737(cytoplasm);GO:0005739(mitochondrion);GO:0005774(vacuolar membrane);GO:0005794(Golgi apparatus);GO:0005829(cytosol);GO:0006097(glyoxylate cycle);GO:0006099(tricarboxylic acid cycle);GO:0006101(citrate metabolic process);GO:0006102(isocitrate m…	ko00020(Citrate cycle (TCA cycle));ko00630(Glyoxylate and dicarboxylate metabolism)
zma-MIR164h-p5_2ss4CG17CG	GTCGGCCGCGCCGGCGGCC	up	1.97	0	0	yes	TRITD7Bv1G170090.1	uncharacterized protein LOC109782167 [Aegilops tauschii subsp. tauschii]	-1.60184	down	0.0173178	yes	GO:0003676(nucleic acid binding);GO:0003700(DNA binding transcription factor activity);GO:0006355(regulation of transcription, DNA-templated);GO:0008270(zinc ion binding);GO:0071452(cellular response to singlet oxygen);GO:0005634(nucleus);GO:0005737(cytoplasm)	-
zma-MIR166a-p3_2ss17CT18CA	TTCTTCTTCCTCTTCCTACC	down	-inf	0	0	yes	TRITD1Av1G001740.2	E3 ubiquitin-protein ligase ORTHRUS 2-like [Aegilops tauschii subsp. tauschii]	1.89368	up	0.00608551	yes	GO:0005720(nuclear heterochromatin);GO:0010216(maintenance of DNA methylation);GO:0016567(protein ubiquitination);GO:0061630(ubiquitin protein ligase activity);GO:0090308(regulation of methylation-dependent chromatin silencing)	-
zma-MIR166a-p3_2ss17CT18CA	TTCTTCTTCCTCTTCCTACC	down	-inf	0	0	yes	TRITD1Av1G147720.2	ethylene response factor [Triticum aestivum]	1.98121	up	0.00355416	yes	GO:0003677(DNA binding);GO:0003700(DNA binding transcription factor activity);GO:0005634(nucleus);GO:0006351(transcription, DNA-templated);GO:0006355(regulation of transcription, DNA-templated);GO:0009873(ethylene-activated signaling pathway);GO:0034059(response to anoxia);GO:2000280(regulation of root development)	-
zma-MIR166a-p3_2ss17CT18CA	TTCTTCTTCCTCTTCCTACC	down	-inf	0	0	yes	TRITD1Bv1G175080.7	transcription elongation factor SPT6-like [Aegilops tauschii subsp. tauschii]	4.61662	up	1.56507e-09	yes	GO:0003677(DNA binding);GO:0003700(DNA binding transcription factor activity);GO:0003746(translation elongation factor activity);GO:0005515(protein binding);GO:0005634(nucleus);GO:0005829(cytosol);GO:0006333(chromatin assembly or disassembly);GO:0006342(chromatin silencing);GO:0006351(transcription, DNA-templated);GO:0006352(DNA-templated transcription, initiation);GO:0006357(regulation of transc…	-
zma-MIR166a-p3_2ss17CT18CA	TTCTTCTTCCTCTTCCTACC	down	-inf	0	0	yes	TRITD1Bv1G175080.8	transcription elongation factor SPT6-like [Aegilops tauschii subsp. tauschii]	5.07548	up	7.55091e-11	yes	GO:0003677(DNA binding);GO:0003700(DNA binding transcription factor activity);GO:0003746(translation elongation factor activity);GO:0005515(protein binding);GO:0005634(nucleus);GO:0005829(cytosol);GO:0006333(chromatin assembly or disassembly);GO:0006342(chromatin silencing);GO:0006351(transcription, DNA-templated);GO:0006352(DNA-templated transcription, initiation);GO:0006357(regulation of transc…	-
zma-MIR166a-p3_2ss17CT18CA	TTCTTCTTCCTCTTCCTACC	down	-inf	0	0	yes	TRITD1Bv1G226210.18	eukaryotic translation initiation factor 5B-like [Aegilops tauschii subsp. tauschii]	1.44396	up	0.0301256	yes	GO:0003924(GTPase activity);GO:0005622(intracellular);GO:0006412(translation)	ko03013(RNA transport)
zma-MIR166a-p3_2ss17CT18CA	TTCTTCTTCCTCTTCCTACC	down	-inf	0	0	yes	TRITD2Av1G208940.6	cyclin-dependent kinase G-2 [Aegilops tauschii subsp. tauschii]	3.81374	up	2.14873e-07	yes	GO:0004693(cyclin-dependent protein serine/threonine kinase activity);GO:0005515(protein binding);GO:0005524(ATP binding);GO:0005634(nucleus);GO:0005829(cytosol);GO:0006468(protein phosphorylation);GO:0007346(regulation of mitotic cell cycle);GO:0010468(regulation of gene expression);GO:0016301(kinase activity);GO:0019912(cyclin-dependent protein kinase activating kinase activity);GO:0048586(regu…	-
zma-MIR166a-p3_2ss17CT18CA	TTCTTCTTCCTCTTCCTACC	down	-inf	0	0	yes	TRITD2Bv1G161150.3	lipoyl synthase, mitochondrial [Aegilops tauschii subsp. tauschii]	1.8283	up	0.00694972	yes	GO:0009107(lipoate biosynthetic process);GO:0009249(protein lipoylation);GO:0009507(chloroplast);GO:0016992(lipoate synthase activity)	ko00785(Lipoic acid metabolism)
zma-MIR166a-p3_2ss17CT18CA	TTCTTCTTCCTCTTCCTACC	down	-inf	0	0	yes	TRITD2Bv1G241470.2	Putative cyclic nucleotide-gated ion channel 8 [Triticum urartu]	2.34101	up	0.00068836	yes	GO:0005249(voltage-gated potassium channel activity);GO:0005887(integral component of plasma membrane);GO:0042391(regulation of membrane potential)	ko04626(Plant-pathogen interaction)
zma-MIR166a-p3_2ss17CT18CA	TTCTTCTTCCTCTTCCTACC	down	-inf	0	0	yes	TRITD3Bv1G105150.14	unnamed protein product [Triticum aestivum]	1.37397	up	0.0436518	yes	GO:0005737(cytoplasm)	-
zma-MIR166a-p3_2ss17CT18CA	TTCTTCTTCCTCTTCCTACC	down	-inf	0	0	yes	TRITD4Av1G016330.1	cyc07 [Triticum aestivum]	3.30685	up	5.45527e-06	yes	GO:0005829(cytosol)	ko03010(Ribosome)
zma-MIR166a-p3_2ss17CT18CA	TTCTTCTTCCTCTTCCTACC	down	-inf	0	0	yes	TRITD4Av1G057300.3	PHD and RING finger domain-containing protein 1 [Triticum urartu]	1.38392	up	0.037188	yes	GO:0003677(DNA binding);GO:0005634(nucleus);GO:0006355(regulation of transcription, DNA-templated);GO:0046872(metal ion binding)	-
zma-MIR166a-p3_2ss17CT18CA	TTCTTCTTCCTCTTCCTACC	down	-inf	0	0	yes	TRITD4Bv1G179980.7	methyltransferase-like protein 1 [Aegilops tauschii subsp. tauschii]	1.5798	up	0.018266	yes	GO:0003676(nucleic acid binding);GO:0005515(protein binding);GO:0005634(nucleus);GO:0005737(cytoplasm);GO:0005829(cytosol);GO:0008168(methyltransferase activity);GO:0008757(S-adenosylmethionine-dependent methyltransferase activity);GO:0009793(embryo development ending in seed dormancy);GO:0032259(methylation);GO:0080009(mRNA methylation)	-
zma-MIR166a-p3_2ss17CT18CA	TTCTTCTTCCTCTTCCTACC	down	-inf	0	0	yes	TRITD5Bv1G048390.1	rRNA-processing protein FYV7 [Aegilops tauschii subsp. tauschii]	1.45532	up	0.0313547	yes	GO:0003674(molecular_function);GO:0005634(nucleus)	-
zma-MIR166a-p3_2ss17CT18CA	TTCTTCTTCCTCTTCCTACC	down	-inf	0	0	yes	TRITD6Av1G187230.2	uncharacterized protein LOC109741224 isoform X1 [Aegilops tauschii subsp. tauschii]	1.39827	up	0.0444091	yes	GO:0003899(DNA-directed 5'-3' RNA polymerase activity);GO:0005634(nucleus);GO:0008150(biological_process)	-
zma-MIR166a-p3_2ss17CT18CA	TTCTTCTTCCTCTTCCTACC	down	-inf	0	0	yes	TRITD6Bv1G203860.1	cyclic nucleotide-gated ion channel 17-like [Aegilops tauschii subsp. tauschii]	2.56723	up	0.000310541	yes	GO:0005249(voltage-gated potassium channel activity);GO:0005887(integral component of plasma membrane);GO:0042391(regulation of membrane potential)	ko04626(Plant-pathogen interaction)
zma-MIR166a-p3_2ss17CT18CA	TTCTTCTTCCTCTTCCTACC	down	-inf	0	0	yes	TRITD7Av1G270370.17	endoplasmin homolog isoform X2 [Aegilops tauschii subsp. tauschii]	5.32216	up	1.92466e-11	yes	GO:0005783(endoplasmic reticulum)	ko04141(Protein processing in endoplasmic reticulum);ko04626(Plant-pathogen interaction)
zma-MIR166a-p3_2ss17CT18CA	TTCTTCTTCCTCTTCCTACC	down	-inf	0	0	yes	TRITD7Av1G270370.3	Endoplasmin-like protein [Triticum urartu]	5.53224	up	3.41212e-12	yes	GO:0005783(endoplasmic reticulum)	ko04141(Protein processing in endoplasmic reticulum);ko04626(Plant-pathogen interaction)
zma-MIR166a-p3_2ss17CT18CA	TTCTTCTTCCTCTTCCTACC	down	-inf	0	0	yes	TRITD7Av1G270370.4	Endoplasmin-like protein [Triticum urartu]	2.16064	up	0.00150911	yes	GO:0005783(endoplasmic reticulum)	ko04141(Protein processing in endoplasmic reticulum);ko04626(Plant-pathogen interaction)
zma-MIR166a-p3_2ss17CT18CA	TTCTTCTTCCTCTTCCTACC	down	-inf	0	0	yes	TRITD7Av1G270370.8	endoplasmin homolog isoform X2 [Aegilops tauschii subsp. tauschii]	4.72543	up	6.25703e-10	yes	GO:0005783(endoplasmic reticulum)	ko04141(Protein processing in endoplasmic reticulum);ko04626(Plant-pathogen interaction)
zma-MIR166a-p3_2ss17CT18CA	TTCTTCTTCCTCTTCCTACC	down	-inf	0	0	yes	TRITD7Bv1G092890.1	14-3-3-like protein GF14-A isoform X2 [Aegilops tauschii subsp. tauschii]	1.70321	up	0.0112171	yes	GO:0005634(nucleus);GO:0005737(cytoplasm);GO:0005773(vacuole);GO:0005774(vacuolar membrane);GO:0005794(Golgi apparatus);GO:0005829(cytosol);GO:0005886(plasma membrane);GO:0009742(brassinosteroid mediated signaling pathway);GO:0019904(protein domain specific binding);GO:0045309(protein phosphorylated amino acid binding);GO:0005515(protein binding);GO:0005524(ATP binding);GO:0005618(cell wall);GO:0…	-
zma-MIR166a-p3_2ss17CT18CA	TTCTTCTTCCTCTTCCTACC	down	-inf	0	0	yes	TRITD7Bv1G120420.2	pre-mRNA-splicing factor SLU7 [Aegilops tauschii subsp. tauschii]	1.3552	up	0.0410779	yes	GO:0000386(second spliceosomal transesterification activity);GO:0005681(spliceosomal complex)	ko03040(Spliceosome)
zma-miR319b-5p_L-1R+1	GAGCGTCCTTCAGTCCACTCA	down	-inf	0	0	yes	TRITD6Av1G200080.5	kinesin-like protein KIN-7D, chloroplastic [Aegilops tauschii subsp. tauschii]	1.73435	up	0.00971566	yes	GO:0003777(microtubule motor activity);GO:0005871(kinesin complex);GO:0007018(microtubule-based movement);GO:0016887(ATPase activity)	-
zma-miR393b-3p_L-2_3ss3CT4AC21GA	TCATGCGATCCTTTTGGAAG	down	-inf	0.01	0.01	yes	TRITD3Av1G239520.8	uncharacterized protein LOC109779333 isoform X2 [Aegilops tauschii subsp. tauschii]	1.67481	up	0.0133805	yes	GO:0005634(nucleus);GO:0005794(Golgi apparatus);GO:0005829(cytosol);GO:0006355(regulation of transcription, DNA-templated);GO:0009908(flower development);GO:0009965(leaf morphogenesis);GO:0010091(trichome branching);GO:0040008(regulation of growth);GO:0048316(seed development);GO:0048826(cotyledon morphogenesis);GO:0051781(positive regulation of cell division)	-
zma-miR393b-3p_L-2_3ss3CT4AC21GA	TCATGCGATCCTTTTGGAAG	down	-inf	0.01	0.01	yes	TRITD5Bv1G238030.3	shaggy-related protein kinase alpha [Aegilops tauschii subsp. tauschii]	1.931	up	0.00442694	yes	GO:0004672(protein kinase activity);GO:0004674(protein serine/threonine kinase activity);GO:0005515(protein binding);GO:0005524(ATP binding);GO:0005634(nucleus);GO:0005829(cytosol);GO:0006468(protein phosphorylation);GO:0009651(response to salt stress);GO:0009933(meristem structural organization);GO:0016310(phosphorylation);GO:0042538(hyperosmotic salinity response);GO:1901002(positive regulation…	-
zma-miR393b-3p_L-2_3ss3CT4AC21GA	TCATGCGATCCTTTTGGAAG	down	-inf	0.01	0.01	yes	TRITD6Av1G198550.6	uncharacterized protein LOC109735631 isoform X1 [Aegilops tauschii subsp. tauschii]	1.45681	up	0.0286344	yes	GO:0046872(metal ion binding)	-

## Sheet: AtWW_L vs AtWC_L
Table S15 continued. miRNA-mRNA pairs with significant antagonistic regulatory patterns.
miRNA name	miRNA sequence	miRNA regulation pattern	miRNA log2[fold_change (AtWW_L/AtWC_L)]	pvalue(chi_square_2x2)	pvalue(fisher_test)	miRNA regulation statistical significant	Target accession number	Target annotation	target log2[fold_change (AtWW_L/AtWC_L)]	target regulation pattern	pvalue	target regulation statistical significant	GO	KEGG
ata-miR1432-3p_L-1R+1	TGGTGTCACCTCGCCTGAACA	down	-1.27	0	0	yes	TRITD3Av1G133080.3	protein ANTAGONIST OF LIKE HETEROCHROMATIN PROTEIN 1-like [Aegilops tauschii subsp. tauschii]	2.35981	up	0.000482813	yes	GO:0005634(nucleus);GO:0005774(vacuolar membrane);GO:0005886(plasma membrane);GO:0009507(chloroplast);GO:0016020(membrane)	-
ata-miR1432-3p_L-1R+1	TGGTGTCACCTCGCCTGAACA	down	-1.27	0	0	yes	TRITD3Bv1G122070.2	predicted protein [Hordeum vulgare subsp. vulgare]	2.11896	up	0.00156106	yes	GO:0005634(nucleus);GO:0005774(vacuolar membrane);GO:0005886(plasma membrane);GO:0009507(chloroplast);GO:0016020(membrane)	-
ata-miR1432-3p_L-1R+1	TGGTGTCACCTCGCCTGAACA	down	-1.27	0	0	yes	TRITD5Av1G214960.1	putative glutathione S-transferase GSTU1 [Triticum urartu]	1.45849	up	0.0233139	yes	GO:0004364(glutathione transferase activity);GO:0005737(cytoplasm);GO:0006749(glutathione metabolic process);GO:0009407(toxin catabolic process)	ko00480(Glutathione metabolism)
ata-miR1432-3p_L-1R+1	TGGTGTCACCTCGCCTGAACA	down	-1.27	0	0	yes	TRITD5Bv1G237300.7	putative elongation factor 1 [Secale cereale]	1.55846	up	0.0158339	yes	GO:0003924(GTPase activity);GO:0005622(intracellular);GO:0006412(translation)	-
ata-miR1432-3p_L-1R+1	TGGTGTCACCTCGCCTGAACA	down	-1.27	0	0	yes	TRITD5Bv1G243220.1	prolycopene isomerase, chloroplastic [Aegilops tauschii subsp. tauschii]	3.81502	up	1.8557e-07	yes	GO:0005739(mitochondrion);GO:0009507(chloroplast);GO:0016491(oxidoreductase activity);GO:0055114(oxidation-reduction process)	ko00906(Carotenoid biosynthesis)
ata-miR1432-3p_L-1R+1	TGGTGTCACCTCGCCTGAACA	down	-1.27	0	0	yes	TRITD7Av1G270370.28	endoplasmin homolog isoform X2 [Aegilops tauschii subsp. tauschii]	1.93012	up	0.00399001	yes	GO:0005783(endoplasmic reticulum)	ko04141(Protein processing in endoplasmic reticulum);ko04626(Plant-pathogen interaction)
ata-miR1432-3p_L-1R+1	TGGTGTCACCTCGCCTGAACA	down	-1.27	0	0	yes	TRITD7Bv1G059010.2	ubiquitin-like-specific protease 1D isoform X1 [Aegilops tauschii subsp. tauschii]	2.06764	up	0.0021654	yes	GO:0004175(endopeptidase activity);GO:0005634(nucleus);GO:0016926(protein desumoylation);GO:0016929(SUMO-specific protease activity)	-
ata-miR156a-3p	GCTCACCCTCTCTCTGTCAGC	down	-1.18	0	0	yes	TRITD7Av1G207880.6	hypothetical protein TRIUR3_19327 [Triticum urartu]	1.49232	up	0.0202775	yes	GO:0003674(molecular_function);GO:0009507(chloroplast);GO:0009570(chloroplast stroma);GO:0009579(thylakoid);GO:0010478(chlororespiration)	-
ata-MIR169d-p3	TTGTCCTTGGCTACACCTAGT	up	inf	0.01	0.01	yes	TRITD2Av1G248230.1	unnamed protein product [Triticum aestivum]	-1.99021	down	0.00499072	yes	GO:0000139(Golgi membrane);GO:0005509(calcium ion binding);GO:0005794(Golgi apparatus);GO:0005887(integral component of plasma membrane);GO:0006623(protein targeting to vacuole);GO:0015031(protein transport);GO:0016021(integral component of membrane);GO:0017119(Golgi transport complex);GO:0030665(clathrin-coated vesicle membrane);GO:0031902(late endosome membrane)	ko00941(Flavonoid biosynthesis)
ata-MIR169d-p3	TTGTCCTTGGCTACACCTAGT	up	inf	0.01	0.01	yes	TRITD2Av1G248230.3	vacuolar-sorting receptor 7-like [Aegilops tauschii subsp. tauschii]	-1.48199	down	0.0336982	yes	GO:0000139(Golgi membrane);GO:0005509(calcium ion binding);GO:0005794(Golgi apparatus);GO:0005887(integral component of plasma membrane);GO:0006623(protein targeting to vacuole);GO:0015031(protein transport);GO:0016021(integral component of membrane);GO:0017119(Golgi transport complex);GO:0030665(clathrin-coated vesicle membrane);GO:0031902(late endosome membrane)	ko00941(Flavonoid biosynthesis)
ata-MIR169d-p3	TTGTCCTTGGCTACACCTAGT	up	inf	0.01	0.01	yes	TRITD2Bv1G210420.1	vacuolar-sorting receptor 7-like [Aegilops tauschii subsp. tauschii]	-1.70601	down	0.0146051	yes	GO:0000139(Golgi membrane);GO:0005509(calcium ion binding);GO:0005794(Golgi apparatus);GO:0005887(integral component of plasma membrane);GO:0006623(protein targeting to vacuole);GO:0015031(protein transport);GO:0016021(integral component of membrane);GO:0017119(Golgi transport complex);GO:0030665(clathrin-coated vesicle membrane);GO:0031902(late endosome membrane)	ko00941(Flavonoid biosynthesis)
ata-MIR169d-p3	TTGTCCTTGGCTACACCTAGT	up	inf	0.01	0.01	yes	TRITD6Av1G044170.1	putative linoleate 9S-lipoxygenase 3 [Aegilops tauschii subsp. tauschii]	-1.6621	down	0.0168621	yes	GO:0002215(defense response to nematode);GO:0050832(defense response to fungus)	ko00591(Linoleic acid metabolism)
ata-MIR169d-p3	TTGTCCTTGGCTACACCTAGT	up	inf	0.01	0.01	yes	TRITD6Av1G121130.6	Cryptochrome-1 [Triticum urartu]	-1.90651	down	0.00632122	yes	GO:0004672(protein kinase activity);GO:0005515(protein binding);GO:0005524(ATP binding);GO:0005634(nucleus);GO:0005737(cytoplasm);GO:0006952(defense response);GO:0007623(circadian rhythm);GO:0009414(response to water deprivation);GO:0009416(response to light stimulus);GO:0009583(detection of light stimulus);GO:0009637(response to blue light);GO:0009638(phototropism);GO:0009640(photomorphogenesis)…	ko04712(Circadian rhythm - plant)
ata-MIR169d-p3	TTGTCCTTGGCTACACCTAGT	up	inf	0.01	0.01	yes	TRITD6Bv1G006410.5	lysine-specific demethylase JMJ25-like isoform X4 [Aegilops tauschii subsp. tauschii]	-1.52093	down	0.0287324	yes	GO:0003700(DNA binding transcription factor activity);GO:0005634(nucleus);GO:0006355(regulation of transcription, DNA-templated);GO:0043565(sequence-specific DNA binding)	-
ata-miR408-3p_1ss19CA	TGCACTGCCTCTTCCCTGAC	down	-inf	0	0	yes	TRITD1Av1G027140.1	hypothetical protein TRIUR3_30853 [Triticum urartu]	1.86516	up	0.00446068	yes	-	-
ata-miR408-3p_1ss19CA	TGCACTGCCTCTTCCCTGAC	down	-inf	0	0	yes	TRITD1Av1G156270.2	late embryogenesis abundant protein, group 3-like [Aegilops tauschii subsp. tauschii]	3.31187	up	3.51373e-06	yes	-	-
ata-miR408-3p_1ss19CA	TGCACTGCCTCTTCCCTGAC	down	-inf	0	0	yes	TRITD1Av1G208300.1	prohibitin-1, mitochondrial-like [Aegilops tauschii subsp. tauschii]	1.32047	up	0.0384843	yes	GO:0005739(mitochondrion);GO:0005747(mitochondrial respiratory chain complex I);GO:0005774(vacuolar membrane);GO:0016021(integral component of membrane);GO:0005618(cell wall);GO:0005773(vacuole);GO:0008150(biological_process);GO:0009507(chloroplast);GO:0009536(plastid)	-
ata-miR408-3p_1ss19CA	TGCACTGCCTCTTCCCTGAC	down	-inf	0	0	yes	TRITD1Bv1G034090.1	hypothetical protein TRIUR3_30853 [Triticum urartu]	1.45688	up	0.0233456	yes	-	-
ata-miR408-3p_1ss19CA	TGCACTGCCTCTTCCCTGAC	down	-inf	0	0	yes	TRITD1Bv1G126600.13	Monosaccharide-sensing protein 2 [Triticum urartu]	1.28999	up	0.0422963	yes	GO:0005351(carbohydrate:proton symporter activity);GO:0005355(glucose transmembrane transporter activity);GO:0005887(integral component of plasma membrane);GO:0046323(glucose import)	-
ata-miR408-3p_1ss19CA	TGCACTGCCTCTTCCCTGAC	down	-inf	0	0	yes	TRITD1Bv1G175080.5	transcription elongation factor SPT6-like [Aegilops tauschii subsp. tauschii]	1.43601	up	0.0271803	yes	GO:0003677(DNA binding);GO:0003700(DNA binding transcription factor activity);GO:0003746(translation elongation factor activity);GO:0005515(protein binding);GO:0005634(nucleus);GO:0005829(cytosol);GO:0006333(chromatin assembly or disassembly);GO:0006342(chromatin silencing);GO:0006351(transcription, DNA-templated);GO:0006352(DNA-templated transcription, initiation);GO:0006357(regulation of transc…	-
ata-miR408-3p_1ss19CA	TGCACTGCCTCTTCCCTGAC	down	-inf	0	0	yes	TRITD2Bv1G065540.1	peroxisomal (S)-2-hydroxy-acid oxidase GLO4 [Aegilops tauschii subsp. tauschii]	1.45911	up	0.0240754	yes	GO:0005777(peroxisome);GO:0008891(glycolate oxidase activity);GO:0009853(photorespiration);GO:0010109(regulation of photosynthesis);GO:0019048(modulation by virus of host morphology or physiology)	ko00630(Glyoxylate and dicarboxylate metabolism);ko04146(Peroxisome)
ata-miR408-3p_1ss19CA	TGCACTGCCTCTTCCCTGAC	down	-inf	0	0	yes	TRITD3Bv1G010100.2	unnamed protein product [Triticum aestivum]	1.8346	up	0.00608356	yes	GO:0000014(single-stranded DNA endodeoxyribonuclease activity);GO:0003676(nucleic acid binding);GO:0004519(endonuclease activity);GO:0005576(extracellular region);GO:0006308(DNA catabolic process);GO:0043765(T/G mismatch-specific endonuclease activity);GO:0046872(metal ion binding);GO:0090305(nucleic acid phosphodiester bond hydrolysis)	-
ata-miR408-3p_1ss19CA	TGCACTGCCTCTTCCCTGAC	down	-inf	0	0	yes	TRITD3Bv1G166750.1	heat stress transcription factor C-1b-like [Aegilops tauschii subsp. tauschii]	1.73481	up	0.00853795	yes	GO:0005634(nucleus);GO:0006970(response to osmotic stress);GO:0009737(response to abscisic acid)	-
ata-miR408-3p_1ss19CA	TGCACTGCCTCTTCCCTGAC	down	-inf	0	0	yes	TRITD3Bv1G205350.1	unnamed protein product [Triticum aestivum]	2.7281	up	6.60045e-05	yes	GO:0004350(glutamate-5-semialdehyde dehydrogenase activity);GO:0005737(cytoplasm);GO:0006561(proline biosynthetic process)	ko00330(Arginine and proline metabolism)
ata-miR408-3p_1ss19CA	TGCACTGCCTCTTCCCTGAC	down	-inf	0	0	yes	TRITD4Av1G215860.1	predicted protein [Hordeum vulgare subsp. vulgare]	2.02885	up	0.00260142	yes	GO:0018708(thiol S-methyltransferase activity)	-
ata-miR408-3p_1ss19CA	TGCACTGCCTCTTCCCTGAC	down	-inf	0	0	yes	TRITD5Av1G182370.2	two-component response regulator-like PRR95 [Aegilops tauschii subsp. tauschii]	1.54908	up	0.016233	yes	GO:0000156(phosphorelay response regulator activity);GO:0000160(phosphorelay signal transduction system);GO:0003677(DNA binding);GO:0005515(protein binding);GO:0005634(nucleus);GO:0006351(transcription, DNA-templated);GO:0006355(regulation of transcription, DNA-templated);GO:0007623(circadian rhythm);GO:0009266(response to temperature stimulus);GO:0010017(red or far-red light signaling pathway);G…	ko04712(Circadian rhythm - plant)
ata-miR9674c-3p_L-1R+1_1ss10GT	GTGCTATGTATAAATTCAACC	down	-inf	0	0	yes	TRITD5Bv1G101570.10	predicted protein [Hordeum vulgare subsp. vulgare]	5.01611	up	5.72387e-11	yes	GO:0009536(plastid)	ko00630(Glyoxylate and dicarboxylate metabolism);ko00710(Carbon fixation in photosynthetic organisms)
ata-MIR9783-p3	AGCACCGGTGCTTAAGGAAAGCCT	down	-inf	0	0	yes	TRITD0Uv1G027020.3	protein DETOXIFICATION 40-like isoform X2 [Aegilops tauschii subsp. tauschii]	3.32207	up	2.78713e-06	yes	GO:0006855(drug transmembrane transport)	-
ata-MIR9783-p3_1ss18GT	ACCGGTGCTTAAGGAAATCCT	up	inf	0.02	0.03	yes	TRITD2Bv1G253580.1	Vacuolar protein sorting-associated protein 41-like protein [Triticum urartu]	-1.83309	down	0.00858116	yes	GO:0005770(late endosome);GO:0006623(protein targeting to vacuole);GO:0030897(HOPS complex);GO:0033263(CORVET complex);GO:0035542(regulation of SNARE complex assembly);GO:0042144(vacuole fusion, non-autophagic);GO:0051020(GTPase binding)	-
ata-MIR9783-p3_1ss18GT	ACCGGTGCTTAAGGAAATCCT	up	inf	0.02	0.03	yes	TRITD7Av1G089150.10	heat shock protein 90 [Triticum aestivum]	-1.49709	down	0.0313445	yes	GO:0005515(protein binding)	ko04141(Protein processing in endoplasmic reticulum);ko04626(Plant-pathogen interaction)
ata-MIR9783-p3_1ss18GT	ACCGGTGCTTAAGGAAATCCT	up	inf	0.02	0.03	yes	TRITD7Av1G089150.13	heat shock protein 90 [Triticum aestivum]	-1.496	down	0.0314523	yes	GO:0005515(protein binding)	ko04141(Protein processing in endoplasmic reticulum);ko04626(Plant-pathogen interaction)
ata-MIR9783-p3_1ss18GT	ACCGGTGCTTAAGGAAATCCT	up	inf	0.02	0.03	yes	TRITD7Av1G089150.15	heat shock protein 90 [Triticum aestivum]	-1.97402	down	0.00519026	yes	GO:0005515(protein binding)	ko04141(Protein processing in endoplasmic reticulum);ko04626(Plant-pathogen interaction)
ata-MIR9783-p3_1ss18GT	ACCGGTGCTTAAGGAAATCCT	up	inf	0.02	0.03	yes	TRITD7Bv1G071080.2	heat shock protein 90 [Triticum aestivum]	-1.74084	down	0.0122302	yes	GO:0005515(protein binding)	ko04141(Protein processing in endoplasmic reticulum);ko04626(Plant-pathogen interaction)
ata-miR9863a-3p_L-1_1ss9TC	GAGAAGGCAGATCATAATAGC	up	1.62	0	0	yes	TRITD3Av1G172350.3	ABC transporter B family member 4 [Triticum urartu]	-1.43384	down	0.0408598	yes	GO:0016021(integral component of membrane);GO:0042626(ATPase activity, coupled to transmembrane movement of substances);GO:0055085(transmembrane transport)	ko02010(ABC transporters)
ata-miR9863a-3p_L-1_1ss9TC	GAGAAGGCAGATCATAATAGC	up	1.62	0	0	yes	TRITD6Av1G002160.7	predicted protein [Hordeum vulgare subsp. vulgare]	-1.53255	down	0.0281594	yes	GO:0003924(GTPase activity);GO:0005739(mitochondrion);GO:0042254(ribosome biogenesis)	ko00220(Arginine biosynthesis);ko00330(Arginine and proline metabolism);ko04626(Plant-pathogen interaction)
ath-miR8175_L+2_1ss4AT	TCGTTCCCCGGCAACGGCGCCA	up	inf	0.02	0.03	yes	TRITD2Av1G113920.3	endoplasmic reticulum metallopeptidase 1 isoform X1 [Aegilops tauschii subsp. tauschii]	-1.66923	down	0.0169425	yes	GO:0016021(integral component of membrane);GO:0005783(endoplasmic reticulum);GO:0005789(endoplasmic reticulum membrane);GO:0006508(proteolysis);GO:0008233(peptidase activity);GO:0008237(metallopeptidase activity);GO:0016020(membrane);GO:0016787(hydrolase activity);GO:0046872(metal ion binding)	ko03018(RNA degradation)
ath-miR8175_L+2_1ss4AT	TCGTTCCCCGGCAACGGCGCCA	up	inf	0.02	0.03	yes	TRITD2Bv1G161150.1	lipoyl synthase, mitochondrial [Aegilops tauschii subsp. tauschii]	-3.94002	down	1.38503e-07	yes	GO:0009107(lipoate biosynthetic process);GO:0009249(protein lipoylation);GO:0009507(chloroplast);GO:0016992(lipoate synthase activity)	ko00785(Lipoic acid metabolism)
ath-miR8175_L+2_1ss4AT	TCGTTCCCCGGCAACGGCGCCA	up	inf	0.02	0.03	yes	TRITD3Bv1G240240.1	unnamed protein product [Triticum aestivum]	-1.52351	down	0.029241	yes	GO:0004197(cysteine-type endopeptidase activity);GO:0005515(protein binding);GO:0006508(proteolysis);GO:0006952(defense response);GO:0043068(positive regulation of programmed cell death);GO:0008234(cysteine-type peptidase activity);GO:0043069(negative regulation of programmed cell death)	-
ath-miR8175_L+2_1ss4AT	TCGTTCCCCGGCAACGGCGCCA	up	inf	0.02	0.03	yes	TRITD7Bv1G073280.5	RecName: Full=70 kDa peptidyl-prolyl isomerase; AltName: Full=Peptidyl-prolyl cis-trans isomerase; Short=PPIase; AltName: Full=Rotamase	-1.70453	down	0.0141748	yes	GO:0003755(peptidyl-prolyl cis-trans isomerase activity);GO:0005528(FK506 binding);GO:0005789(endoplasmic reticulum membrane);GO:0061077(chaperone-mediated protein folding)	-
ath-miR8175_L-2	TCCCCGGCAACGGCGCCA	down	-1.34	0	0	yes	TRITD2Av1G230110.1	HDZipI-5 [Triticum aestivum]	1.94192	up	0.00343807	yes	GO:0003700(DNA binding transcription factor activity);GO:0005515(protein binding);GO:0005634(nucleus);GO:0006351(transcription, DNA-templated);GO:0006355(regulation of transcription, DNA-templated);GO:0009414(response to water deprivation);GO:0009737(response to abscisic acid);GO:0009738(abscisic acid-activated signaling pathway);GO:0043565(sequence-specific DNA binding);GO:0045893(positive regul…	-
ath-miR8175_L-2	TCCCCGGCAACGGCGCCA	down	-1.34	0	0	yes	TRITD2Av1G260420.1	indolin-2-one monooxygenase-like [Aegilops tauschii subsp. tauschii]	2.07722	up	0.00170825	yes	GO:0016020(membrane);GO:0016709(oxidoreductase activity, acting on paired donors, with incorporation or reduction of molecular oxygen, NAD(P)H as one donor, and incorporation of one atom of oxygen);GO:0044550(secondary metabolite biosynthetic process)	ko00402(Benzoxazinoid biosynthesis)
ath-miR8175_L-2	TCCCCGGCAACGGCGCCA	down	-1.34	0	0	yes	TRITD2Bv1G001360.2	unnamed protein product [Triticum aestivum]	2.12018	up	0.00148794	yes	GO:0005737(cytoplasm);GO:0016740(transferase activity)	-
ath-miR8175_L-2	TCCCCGGCAACGGCGCCA	down	-1.34	0	0	yes	TRITD2Bv1G011730.2	uncharacterized protein LOC109770965 isoform X1 [Aegilops tauschii subsp. tauschii]	6.43155	up	6.73256e-15	yes	GO:0004252(serine-type endopeptidase activity);GO:0005618(cell wall);GO:0008150(biological_process);GO:0009507(chloroplast);GO:0009570(chloroplast stroma);GO:0016740(transferase activity)	-
ath-miR8175_L-2	TCCCCGGCAACGGCGCCA	down	-1.34	0	0	yes	TRITD2Bv1G084440.1	uncharacterized protein LOC109735990 [Aegilops tauschii subsp. tauschii]	2.56048	up	0.000204857	yes	GO:0003674(molecular_function);GO:0008150(biological_process);GO:0009507(chloroplast)	-
ath-miR8175_L-2	TCCCCGGCAACGGCGCCA	down	-1.34	0	0	yes	TRITD2Bv1G161150.3	lipoyl synthase, mitochondrial [Aegilops tauschii subsp. tauschii]	2.7318	up	6.65706e-05	yes	GO:0009107(lipoate biosynthetic process);GO:0009249(protein lipoylation);GO:0009507(chloroplast);GO:0016992(lipoate synthase activity)	ko00785(Lipoic acid metabolism)
ath-miR8175_L-2	TCCCCGGCAACGGCGCCA	down	-1.34	0	0	yes	TRITD3Av1G014910.2	GID2 protein [Triticum urartu]	1.35676	up	0.0361293	yes	GO:0005634(nucleus);GO:0009740(gibberellic acid mediated signaling pathway);GO:0010265(SCF complex assembly);GO:0019005(SCF ubiquitin ligase complex);GO:0031146(SCF-dependent proteasomal ubiquitin-dependent protein catabolic process)	ko04075(Plant hormone signal transduction)
ath-miR8175_L-2	TCCCCGGCAACGGCGCCA	down	-1.34	0	0	yes	TRITD3Bv1G004950.3	hypothetical protein 2383A24.3 [Triticum aestivum]	1.54762	up	0.0173988	yes	GO:0005737(cytoplasm);GO:0016740(transferase activity)	-
ath-miR8175_L-2	TCCCCGGCAACGGCGCCA	down	-1.34	0	0	yes	TRITD4Av1G147160.1	uncharacterized protein LOC109773620 [Aegilops tauschii subsp. tauschii]	1.38054	up	0.032657	yes	GO:0008150(biological_process);GO:0009507(chloroplast)	-
ath-miR8175_L-2	TCCCCGGCAACGGCGCCA	down	-1.34	0	0	yes	TRITD4Bv1G160540.2	uncharacterized protein LOC109754525 [Aegilops tauschii subsp. tauschii]	3.09599	up	1.09437e-05	yes	GO:0003674(molecular_function);GO:0008150(biological_process);GO:0009507(chloroplast)	ko00400(Phenylalanine, tyrosine and tryptophan biosynthesis);ko00405(Phenazine biosynthesis)
ath-miR8175_L-2	TCCCCGGCAACGGCGCCA	down	-1.34	0	0	yes	TRITD4Bv1G165680.2	heat shock factor A6 [Triticum aestivum]	2.16883	up	0.00112404	yes	GO:0042802(identical protein binding)	-
ath-miR8175_L-2	TCCCCGGCAACGGCGCCA	down	-1.34	0	0	yes	TRITD4Bv1G169250.3	sucrose transporter SUT1A [Triticum aestivum]	2.10241	up	0.00156112	yes	GO:0005364(maltose:proton symporter activity);GO:0008506(sucrose:proton symporter activity);GO:0009846(pollen germination);GO:0015768(maltose transport);GO:0015770(sucrose transport);GO:0042950(salicin transmembrane transporter activity)	-
ath-miR8175_L-2	TCCCCGGCAACGGCGCCA	down	-1.34	0	0	yes	TRITD5Av1G159290.1	zinc finger A20 and AN1 domain-containing stress-associated protein 1 [Aegilops tauschii subsp. tauschii]	1.77556	up	0.00668879	yes	GO:0003677(DNA binding);GO:0004842(ubiquitin-protein transferase activity);GO:0005634(nucleus);GO:0006970(response to osmotic stress);GO:0008270(zinc ion binding);GO:0009414(response to water deprivation);GO:0016567(protein ubiquitination);GO:0051865(protein autoubiquitination)	-
ath-miR8175_L-2	TCCCCGGCAACGGCGCCA	down	-1.34	0	0	yes	TRITD6Av1G193300.1	E3 ubiquitin-protein ligase ATL31-like [Aegilops tauschii subsp. tauschii]	2.53259	up	0.000208711	yes	GO:0004842(ubiquitin-protein transferase activity);GO:0005576(extracellular region);GO:0008270(zinc ion binding);GO:0009737(response to abscisic acid);GO:0009814(defense response, incompatible interaction);GO:0009816(defense response to bacterium, incompatible interaction);GO:0010200(response to chitin);GO:0016020(membrane);GO:0016021(integral component of membrane);GO:0016567(protein ubiquitinat…	-
ath-miR8175_L-2	TCCCCGGCAACGGCGCCA	down	-1.34	0	0	yes	TRITD6Bv1G050550.2	protein CHLOROPLAST IMPORT APPARATUS 2-like isoform X1 [Aegilops tauschii subsp. tauschii]	1.94884	up	0.00316171	yes	GO:0005515(protein binding);GO:0005634(nucleus);GO:0006355(regulation of transcription, DNA-templated);GO:0009507(chloroplast);GO:0045036(protein targeting to chloroplast)	ko04712(Circadian rhythm - plant)
ath-miR8175_L-2	TCCCCGGCAACGGCGCCA	down	-1.34	0	0	yes	TRITD6Bv1G050550.4	protein CHLOROPLAST IMPORT APPARATUS 2-like isoform X2 [Aegilops tauschii subsp. tauschii]	2.34266	up	0.000538461	yes	GO:0005515(protein binding);GO:0005634(nucleus);GO:0006355(regulation of transcription, DNA-templated);GO:0009507(chloroplast);GO:0045036(protein targeting to chloroplast)	ko04712(Circadian rhythm - plant)
ath-miR8175_L-2	TCCCCGGCAACGGCGCCA	down	-1.34	0	0	yes	TRITD6Bv1G133070.1	Two-component response regulator-like PRR1 [Triticum urartu]	1.32722	up	0.0377212	yes	GO:0000156(phosphorelay response regulator activity);GO:0000160(phosphorelay signal transduction system);GO:0003677(DNA binding);GO:0003700(DNA binding transcription factor activity);GO:0005515(protein binding);GO:0005634(nucleus);GO:0006351(transcription, DNA-templated);GO:0006355(regulation of transcription, DNA-templated);GO:0007623(circadian rhythm);GO:0009908(flower development);GO:0010031(c…	ko04712(Circadian rhythm - plant)
ath-miR8175_L-2	TCCCCGGCAACGGCGCCA	down	-1.34	0	0	yes	TRITD6Bv1G159980.5	monodehydroascorbate reductase 4 [Triticum aestivum]	1.70569	up	0.00873778	yes	GO:0005737(cytoplasm);GO:0005778(peroxisomal membrane);GO:0009941(chloroplast envelope);GO:0016021(integral component of membrane);GO:0016656(monodehydroascorbate reductase (NADH) activity);GO:0042744(hydrogen peroxide catabolic process);GO:0050660(flavin adenine dinucleotide binding);GO:0055114(oxidation-reduction process)	ko00053(Ascorbate and aldarate metabolism)
ath-miR8175_L-2	TCCCCGGCAACGGCGCCA	down	-1.34	0	0	yes	TRITD7Av1G082120.2	Chlorophyll a-b binding protein 1B-21, chloroplastic [Triticum urartu]	3.92809	up	6.67502e-08	yes	GO:0009416(response to light stimulus);GO:0009535(chloroplast thylakoid membrane);GO:0009768(photosynthesis, light harvesting in photosystem I);GO:0009941(chloroplast envelope);GO:0010287(plastoglobule);GO:0016168(chlorophyll binding);GO:0031409(pigment binding)	ko00196(Photosynthesis - antenna proteins)
ath-miR8175_L-2	TCCCCGGCAACGGCGCCA	down	-1.34	0	0	yes	TRITD7Av1G096040.1	uncharacterized protein LOC109787434 [Aegilops tauschii subsp. tauschii]	1.86258	up	0.00493625	yes	-	-
ath-miR8175_L-2	TCCCCGGCAACGGCGCCA	down	-1.34	0	0	yes	TRITD7Av1G252690.2	ureide permease 1-like [Aegilops tauschii subsp. tauschii]	2.1882	up	0.00106979	yes	GO:0005274(allantoin:proton symporter activity);GO:0005524(ATP binding);GO:0005739(mitochondrion);GO:0015210(uracil transmembrane transporter activity);GO:0015720(allantoin transport);GO:0015857(uracil transport);GO:0016021(integral component of membrane);GO:0043100(pyrimidine nucleobase salvage)	-
ath-miR8175_L-2	TCCCCGGCAACGGCGCCA	down	-1.34	0	0	yes	TRITD7Bv1G025610.2	peroxiredoxin Q [Triticum aestivum]	2.24377	up	0.000900135	yes	GO:0003674(molecular_function);GO:0008150(biological_process);GO:0009507(chloroplast);GO:0016021(integral component of membrane);GO:0005575(cellular_component);GO:0016020(membrane);GO:0016209(antioxidant activity);GO:0016491(oxidoreductase activity);GO:0045454(cell redox homeostasis);GO:0055114(oxidation-reduction process)	-
bdi-miR156f-3p	GCTCACTGCTCTATCTGTCAGC	down	-inf	0.01	0.01	yes	TRITD0Uv1G019590.9	uncharacterized protein LOC109769097 isoform X2 [Aegilops tauschii subsp. tauschii]	3.65688	up	3.34202e-07	yes	GO:0003674(molecular_function);GO:0008150(biological_process);GO:0009507(chloroplast);GO:0016021(integral component of membrane)	-
bdi-miR156g-3p	GCTCACCCTCTCTCTGTCAGC	down	-1.18	0	0	yes	TRITD5Av1G210010.2	proline-rich receptor-like protein kinase PERK4 [Aegilops tauschii subsp. tauschii]	1.72337	up	0.00871768	yes	GO:0004672(protein kinase activity);GO:0004675(transmembrane receptor protein serine/threonine kinase activity);GO:0005524(ATP binding);GO:0005886(plasma membrane);GO:0006468(protein phosphorylation);GO:0007166(cell surface receptor signaling pathway);GO:0009738(abscisic acid-activated signaling pathway);GO:0009845(seed germination);GO:0016021(integral component of membrane);GO:0019722(calcium-me…	-
bdi-miR156g-3p	GCTCACCCTCTCTCTGTCAGC	down	-1.18	0	0	yes	TRITD6Av1G194480.1	uncharacterized protein LOC109757404 [Aegilops tauschii subsp. tauschii]	1.77476	up	0.00717305	yes	GO:0003674(molecular_function);GO:0008150(biological_process)	-
bdi-miR156g-3p	GCTCACCCTCTCTCTGTCAGC	down	-1.18	0	0	yes	TRITD7Av1G207880.6	hypothetical protein TRIUR3_19327 [Triticum urartu]	1.49232	up	0.0202775	yes	GO:0003674(molecular_function);GO:0009507(chloroplast);GO:0009570(chloroplast stroma);GO:0009579(thylakoid);GO:0010478(chlororespiration)	-
bdi-miR156h-3p_L+1	TGCTCACTGCTCTTCCTGTCATC	up	1.68	0	0	yes	TRITD2Bv1G211700.3	protein starmaker-like [Aegilops tauschii subsp. tauschii]	-1.87994	down	0.0076294	yes	GO:0003674(molecular_function);GO:0005634(nucleus);GO:0008150(biological_process)	-
bdi-miR156h-3p_L+1	TGCTCACTGCTCTTCCTGTCATC	up	1.68	0	0	yes	TRITD5Av1G190190.3	probable flavin-containing monooxygenase 1 [Aegilops tauschii subsp. tauschii]	-1.68258	down	0.0191135	yes	GO:0004497(monooxygenase activity);GO:0055114(oxidation-reduction process)	ko00380(Tryptophan metabolism)
bdi-miR156h-3p_L+1	TGCTCACTGCTCTTCCTGTCATC	up	1.68	0	0	yes	TRITD6Av1G161330.1	uncharacterized protein LOC109781716 [Aegilops tauschii subsp. tauschii]	-2.20204	down	0.00197618	yes	-	-
bdi-miR159a-3p	CTTGGATTGAAGGGAGCTCT	up	1.07	0	0	yes	TRITD2Bv1G137350.3	70 kDa peptidyl-prolyl isomerase [Triticum urartu]	-1.92634	down	0.00570738	yes	GO:0003755(peptidyl-prolyl cis-trans isomerase activity);GO:0005528(FK506 binding);GO:0005789(endoplasmic reticulum membrane);GO:0061077(chaperone-mediated protein folding)	-
bdi-miR159a-3p	CTTGGATTGAAGGGAGCTCT	up	1.07	0	0	yes	TRITD7Av1G257610.2	disease resistance protein RPM1-like [Aegilops tauschii subsp. tauschii]	-2.27876	down	0.00124975	yes	GO:0004185(serine-type carboxypeptidase activity);GO:0051603(proteolysis involved in cellular protein catabolic process)	ko04626(Plant-pathogen interaction)
bdi-miR159a-5p_R+1	AGCTCCCTTCGATCCAATCC	down	-1.04	0	0	yes	TRITD0Uv1G043590.4	predicted protein [Hordeum vulgare subsp. vulgare]	2.61717	up	0.000145041	yes	GO:0009416(response to light stimulus);GO:0009535(chloroplast thylakoid membrane);GO:0009768(photosynthesis, light harvesting in photosystem I);GO:0009941(chloroplast envelope);GO:0010287(plastoglobule);GO:0016168(chlorophyll binding);GO:0031409(pigment binding);GO:0004650(polygalacturonase activity);GO:0005576(extracellular region);GO:0005975(carbohydrate metabolic process);GO:0009507(chloroplas…	ko00196(Photosynthesis - antenna proteins);ko00040(Pentose and glucuronate interconversions)
bdi-miR159a-5p_R+1	AGCTCCCTTCGATCCAATCC	down	-1.04	0	0	yes	TRITD3Bv1G166750.1	heat stress transcription factor C-1b-like [Aegilops tauschii subsp. tauschii]	1.73481	up	0.00853795	yes	GO:0005634(nucleus);GO:0006970(response to osmotic stress);GO:0009737(response to abscisic acid)	-
bdi-miR159a-5p_R+1	AGCTCCCTTCGATCCAATCC	down	-1.04	0	0	yes	TRITD6Av1G155330.2	ELMO domain-containing protein A-like [Aegilops tauschii subsp. tauschii]	2.08278	up	0.00194273	yes	GO:0003674(molecular_function);GO:0005737(cytoplasm)	-
bdi-MIR169a-p3	GATCGGCGAGTTGTTCTTGGC	up	inf	0.03	0.03	yes	TRITD1Av1G017620.5	starch negative regulator RSR1 [Triticum aestivum]	-1.4591	down	0.0360185	yes	GO:0003677(DNA binding);GO:0003700(DNA binding transcription factor activity);GO:0005634(nucleus);GO:0006351(transcription, DNA-templated);GO:0006355(regulation of transcription, DNA-templated);GO:0009908(flower development);GO:0010073(meristem maintenance);GO:0010093(specification of floral organ identity);GO:0019953(sexual reproduction);GO:0030154(cell differentiation);GO:0048316(seed developme…	-
bdi-MIR169a-p3	GATCGGCGAGTTGTTCTTGGC	up	inf	0.03	0.03	yes	TRITD1Bv1G020840.4	target of EAT1-B1 [Triticum aestivum]	-1.58653	down	0.0230086	yes	GO:0003677(DNA binding);GO:0003700(DNA binding transcription factor activity);GO:0005634(nucleus);GO:0006351(transcription, DNA-templated);GO:0006355(regulation of transcription, DNA-templated);GO:0009908(flower development);GO:0010073(meristem maintenance);GO:0010093(specification of floral organ identity);GO:0019953(sexual reproduction);GO:0030154(cell differentiation);GO:0048316(seed developme…	-
bdi-MIR169a-p3	GATCGGCGAGTTGTTCTTGGC	up	inf	0.03	0.03	yes	TRITD1Bv1G046830.1	peroxidase A2-like [Aegilops tauschii subsp. tauschii]	-1.45531	down	0.0362916	yes	GO:0004601(peroxidase activity);GO:0005576(extracellular region);GO:0005773(vacuole);GO:0006979(response to oxidative stress);GO:0009505(plant-type cell wall);GO:0009651(response to salt stress);GO:0010043(response to zinc ion);GO:0020037(heme binding);GO:0042744(hydrogen peroxide catabolic process);GO:0046872(metal ion binding);GO:0055114(oxidation-reduction process)	ko00940(Phenylpropanoid biosynthesis)
bdi-MIR169a-p3	GATCGGCGAGTTGTTCTTGGC	up	inf	0.03	0.03	yes	TRITD1Bv1G160350.1	uncharacterized protein LOC109770573 isoform X2 [Aegilops tauschii subsp. tauschii]	-1.45402	down	0.0364386	yes	-	-
bdi-MIR169a-p3	GATCGGCGAGTTGTTCTTGGC	up	inf	0.03	0.03	yes	TRITD1Bv1G160350.2	uncharacterized protein LOC109770573 isoform X4 [Aegilops tauschii subsp. tauschii]	-2.27802	down	0.00118811	yes	-	-
bdi-MIR169a-p3	GATCGGCGAGTTGTTCTTGGC	up	inf	0.03	0.03	yes	TRITD2Av1G159080.12	phototropin-2-like [Aegilops tauschii subsp. tauschii]	-2.14011	down	0.00231984	yes	GO:0004674(protein serine/threonine kinase activity);GO:0005634(nucleus);GO:0005737(cytoplasm);GO:0005886(plasma membrane);GO:0009882(blue light photoreceptor activity);GO:0035556(intracellular signal transduction)	-
bdi-MIR169a-p3	GATCGGCGAGTTGTTCTTGGC	up	inf	0.03	0.03	yes	TRITD2Av1G159080.8	phototropin-2-like [Aegilops tauschii subsp. tauschii]	-2.16406	down	0.00245303	yes	GO:0004674(protein serine/threonine kinase activity);GO:0005634(nucleus);GO:0005737(cytoplasm);GO:0005886(plasma membrane);GO:0009882(blue light photoreceptor activity);GO:0035556(intracellular signal transduction)	-
bdi-MIR169a-p3	GATCGGCGAGTTGTTCTTGGC	up	inf	0.03	0.03	yes	TRITD3Av1G179000.1	uncharacterized protein LOC109739017 [Aegilops tauschii subsp. tauschii]	-1.39597	down	0.0446638	yes	GO:0005768(endosome);GO:0005794(Golgi apparatus);GO:0005802(trans-Golgi network);GO:0008150(biological_process);GO:0009507(chloroplast);GO:0016021(integral component of membrane)	ko04120(Ubiquitin mediated proteolysis)
bdi-MIR169a-p3	GATCGGCGAGTTGTTCTTGGC	up	inf	0.03	0.03	yes	TRITD3Bv1G055380.2	unnamed protein product [Triticum aestivum]	-2.29484	down	0.00111653	yes	GO:0004364(glutathione transferase activity);GO:0005737(cytoplasm);GO:0006749(glutathione metabolic process)	ko00480(Glutathione metabolism)
bdi-MIR169a-p3	GATCGGCGAGTTGTTCTTGGC	up	inf	0.03	0.03	yes	TRITD3Bv1G055390.2	unnamed protein product [Triticum aestivum]	-1.795	down	0.012195	yes	GO:0004364(glutathione transferase activity);GO:0005737(cytoplasm);GO:0006749(glutathione metabolic process)	ko00480(Glutathione metabolism)
bdi-MIR169a-p3	GATCGGCGAGTTGTTCTTGGC	up	inf	0.03	0.03	yes	TRITD4Bv1G118420.1	abscisic acid receptor PYL4-like [Aegilops tauschii subsp. tauschii]	-2.58779	down	0.000319509	yes	GO:0004864(protein phosphatase inhibitor activity);GO:0005634(nucleus);GO:0005737(cytoplasm);GO:0009738(abscisic acid-activated signaling pathway);GO:0010427(abscisic acid binding);GO:0080163(regulation of protein serine/threonine phosphatase activity)	ko04016(MAPK signaling pathway - plant);ko04075(Plant hormone signal transduction)
bdi-MIR169a-p3	GATCGGCGAGTTGTTCTTGGC	up	inf	0.03	0.03	yes	TRITD5Av1G093080.10	Actin-3 [Triticum urartu]	-1.42841	down	0.0408137	yes	GO:0005200(structural constituent of cytoskeleton);GO:0005515(protein binding);GO:0005524(ATP binding);GO:0005618(cell wall);GO:0005730(nucleolus);GO:0005737(cytoplasm);GO:0005739(mitochondrion);GO:0005829(cytosol);GO:0005856(cytoskeleton);GO:0005886(plasma membrane);GO:0007010(cytoskeleton organization);GO:0009416(response to light stimulus);GO:0009506(plasmodesma);GO:0009570(chloroplast stroma)…	-
bdi-MIR169a-p3	GATCGGCGAGTTGTTCTTGGC	up	inf	0.03	0.03	yes	TRITD5Av1G093080.6	Actin-3 [Triticum urartu]	-1.58031	down	0.0229305	yes	GO:0005200(structural constituent of cytoskeleton);GO:0005515(protein binding);GO:0005524(ATP binding);GO:0005618(cell wall);GO:0005730(nucleolus);GO:0005737(cytoplasm);GO:0005739(mitochondrion);GO:0005829(cytosol);GO:0005856(cytoskeleton);GO:0005886(plasma membrane);GO:0007010(cytoskeleton organization);GO:0009416(response to light stimulus);GO:0009506(plasmodesma);GO:0009570(chloroplast stroma)…	-
bdi-MIR169a-p3	GATCGGCGAGTTGTTCTTGGC	up	inf	0.03	0.03	yes	TRITD6Av1G202070.11	pentatricopeptide repeat-containing protein At5g27270-like isoform X2 [Aegilops tauschii subsp. tauschii]	-1.90406	down	0.00724342	yes	GO:0003723(RNA binding);GO:0004519(endonuclease activity);GO:0009451(RNA modification);GO:0043231(intracellular membrane-bounded organelle)	-
bdi-MIR169a-p3	GATCGGCGAGTTGTTCTTGGC	up	inf	0.03	0.03	yes	TRITD6Bv1G013810.1	peroxidase 6 [Triticum monococcum]	-1.75309	down	0.0116752	yes	GO:0004601(peroxidase activity);GO:0005515(protein binding);GO:0005576(extracellular region);GO:0005618(cell wall);GO:0005794(Golgi apparatus);GO:0005829(cytosol);GO:0006979(response to oxidative stress);GO:0009809(lignin biosynthetic process);GO:0010089(xylem development);GO:0020037(heme binding);GO:0042744(hydrogen peroxide catabolic process);GO:0046872(metal ion binding);GO:0048046(apoplast);G…	ko00940(Phenylpropanoid biosynthesis)
bdi-MIR169a-p3	GATCGGCGAGTTGTTCTTGGC	up	inf	0.03	0.03	yes	TRITD7Av1G079310.11	proteasome activator subunit 4 [Aegilops tauschii subsp. tauschii]	-2.03045	down	0.00389239	yes	-	ko03050(Proteasome)
bdi-MIR169a-p3	GATCGGCGAGTTGTTCTTGGC	up	inf	0.03	0.03	yes	TRITD7Av1G236900.1	hypothetical protein TRIUR3_19027 [Triticum urartu]	-2.42113	down	0.000751989	yes	GO:0004842(ubiquitin-protein transferase activity);GO:0005634(nucleus);GO:0005737(cytoplasm);GO:0009739(response to gibberellin);GO:0042742(defense response to bacterium);GO:0043069(negative regulation of programmed cell death);GO:0043161(proteasome-mediated ubiquitin-dependent protein catabolic process);GO:0046872(metal ion binding);GO:0050832(defense response to fungus);GO:2000117(negative regu…	-
bdi-MIR169a-p3	GATCGGCGAGTTGTTCTTGGC	up	inf	0.03	0.03	yes	TRITD7Bv1G006440.2	thiosulfate sulfurtransferase 16, chloroplastic-like isoform X2 [Aegilops tauschii subsp. tauschii]	-1.63572	down	0.0186316	yes	GO:0004792(thiosulfate sulfurtransferase activity);GO:0007568(aging);GO:0009507(chloroplast);GO:0016740(transferase activity);GO:0005515(protein binding)	-
bdi-MIR169a-p3	GATCGGCGAGTTGTTCTTGGC	up	inf	0.03	0.03	yes	TRITD7Bv1G150140.3	zinc transporter 10-like isoform X1 [Aegilops tauschii subsp. tauschii]	-2.55892	down	0.000361013	yes	GO:0005385(zinc ion transmembrane transporter activity);GO:0005886(plasma membrane);GO:0071577(zinc II ion transmembrane transport)	-
bdi-MIR399a-p5	GTGCAGTTCTCCTCTGGCATG	down	-1.08	0.02	0.02	yes	TRITD1Av1G022180.1	uncharacterized protein LOC109734121 [Aegilops tauschii subsp. tauschii]	1.38413	up	0.0322057	yes	GO:0003674(molecular_function);GO:0005575(cellular_component);GO:0008150(biological_process)	-
bdi-MIR399a-p5	GTGCAGTTCTCCTCTGGCATG	down	-1.08	0.02	0.02	yes	TRITD1Av1G143620.3	ERBB-3 BINDING PROTEIN 1 [Aegilops tauschii subsp. tauschii]	2.88137	up	2.86846e-05	yes	GO:0001558(regulation of cell growth);GO:0005634(nucleus);GO:0009734(auxin-activated signaling pathway);GO:0044843(cell cycle G1/S phase transition);GO:0051302(regulation of cell division)	-
bdi-MIR399a-p5	GTGCAGTTCTCCTCTGGCATG	down	-1.08	0.02	0.02	yes	TRITD1Av1G226140.1	phosphoglucan phosphatase LSF1, chloroplastic isoform X1 [Aegilops tauschii subsp. tauschii]	2.11105	up	0.00171252	yes	GO:0005983(starch catabolic process);GO:0009507(chloroplast);GO:0009570(chloroplast stroma);GO:0043036(starch grain)	-
bdi-MIR399a-p5	GTGCAGTTCTCCTCTGGCATG	down	-1.08	0.02	0.02	yes	TRITD3Av1G205700.2	hypothetical protein TRIUR3_09836 [Triticum urartu]	1.74009	up	0.00950508	yes	GO:0003674(molecular_function);GO:0009507(chloroplast);GO:0009535(chloroplast thylakoid membrane);GO:0010190(cytochrome b6f complex assembly)	-
bdi-MIR399a-p5	GTGCAGTTCTCCTCTGGCATG	down	-1.08	0.02	0.02	yes	TRITD3Bv1G010100.2	unnamed protein product [Triticum aestivum]	1.8346	up	0.00608356	yes	GO:0000014(single-stranded DNA endodeoxyribonuclease activity);GO:0003676(nucleic acid binding);GO:0004519(endonuclease activity);GO:0005576(extracellular region);GO:0006308(DNA catabolic process);GO:0043765(T/G mismatch-specific endonuclease activity);GO:0046872(metal ion binding);GO:0090305(nucleic acid phosphodiester bond hydrolysis)	-
bdi-MIR399a-p5	GTGCAGTTCTCCTCTGGCATG	down	-1.08	0.02	0.02	yes	TRITD3Bv1G108620.7	Transcription factor S-II domain containing protein, expressed [Triticum aestivum]	1.33964	up	0.0373401	yes	GO:0003677(DNA binding);GO:0003682(chromatin binding);GO:0005634(nucleus);GO:0006351(transcription, DNA-templated)	-
bdi-MIR399a-p5	GTGCAGTTCTCCTCTGGCATG	down	-1.08	0.02	0.02	yes	TRITD3Bv1G166750.1	heat stress transcription factor C-1b-like [Aegilops tauschii subsp. tauschii]	1.73481	up	0.00853795	yes	GO:0005634(nucleus);GO:0006970(response to osmotic stress);GO:0009737(response to abscisic acid)	-
bdi-MIR399a-p5	GTGCAGTTCTCCTCTGGCATG	down	-1.08	0.02	0.02	yes	TRITD4Av1G042650.2	probable protein phosphatase 2C 30 [Aegilops tauschii subsp. tauschii]	2.11064	up	0.00185328	yes	GO:0004722(protein serine/threonine phosphatase activity);GO:0005267(potassium channel activity);GO:0005886(plasma membrane);GO:0006470(protein dephosphorylation);GO:0009788(negative regulation of abscisic acid-activated signaling pathway);GO:0009939(positive regulation of gibberellic acid mediated signaling pathway);GO:0010030(positive regulation of seed germination);GO:0046872(metal ion binding…	ko04016(MAPK signaling pathway - plant);ko04075(Plant hormone signal transduction)
bdi-MIR399a-p5	GTGCAGTTCTCCTCTGGCATG	down	-1.08	0.02	0.02	yes	TRITD5Av1G233200.1	putative protein phosphatase 2C [Triticum monococcum]	1.38376	up	0.0352923	yes	GO:0000786(nucleosome);GO:0003677(DNA binding);GO:0004722(protein serine/threonine phosphatase activity);GO:0005634(nucleus);GO:0005886(plasma membrane);GO:0006470(protein dephosphorylation);GO:0046872(metal ion binding);GO:0046982(protein heterodimerization activity);GO:0048366(leaf development)	-
bdi-MIR399a-p5	GTGCAGTTCTCCTCTGGCATG	down	-1.08	0.02	0.02	yes	TRITD5Bv1G004630.4	Malate dehydrogenase [Hordeum vulgare subsp. vulgare]	1.63011	up	0.0126487	yes	GO:0005737(cytoplasm);GO:0005777(peroxisome);GO:0006097(glyoxylate cycle);GO:0006099(tricarboxylic acid cycle);GO:0006108(malate metabolic process);GO:0009507(chloroplast);GO:0016615(malate dehydrogenase activity);GO:0030060(L-malate dehydrogenase activity);GO:0031998(regulation of fatty acid beta-oxidation);GO:0080093(regulation of photorespiration);GO:0005773(vacuole);GO:0005975(carbohydrate me…	ko00020(Citrate cycle (TCA cycle));ko00620(Pyruvate metabolism);ko00630(Glyoxylate and dicarboxylate metabolism);ko00710(Carbon fixation in photosynthetic organisms);ko00270(Cysteine and methionine metabolism)
bdi-MIR399a-p5	GTGCAGTTCTCCTCTGGCATG	down	-1.08	0.02	0.02	yes	TRITD7Av1G082120.2	Chlorophyll a-b binding protein 1B-21, chloroplastic [Triticum urartu]	3.92809	up	6.67502e-08	yes	GO:0009416(response to light stimulus);GO:0009535(chloroplast thylakoid membrane);GO:0009768(photosynthesis, light harvesting in photosystem I);GO:0009941(chloroplast envelope);GO:0010287(plastoglobule);GO:0016168(chlorophyll binding);GO:0031409(pigment binding)	ko00196(Photosynthesis - antenna proteins)
bdi-MIR399a-p5	GTGCAGTTCTCCTCTGGCATG	down	-1.08	0.02	0.02	yes	TRITD7Av1G196450.3	ent-kaurene oxidase [Triticum aestivum]	3.91758	up	9.90862e-08	yes	GO:0005783(endoplasmic reticulum);GO:0009686(gibberellin biosynthetic process);GO:0009707(chloroplast outer membrane);GO:0009740(gibberellic acid mediated signaling pathway);GO:0010241(ent-kaurene oxidation to kaurenoic acid);GO:0016709(oxidoreductase activity, acting on paired donors, with incorporation or reduction of molecular oxygen, NAD(P)H as one donor, and incorporation of one atom of oxyg…	ko00904(Diterpenoid biosynthesis)
bdi-MIR399a-p5	GTGCAGTTCTCCTCTGGCATG	down	-1.08	0.02	0.02	yes	TRITD7Av1G222810.1	EGF domain-specific O-linked N-acetylglucosamine transferase-like [Aegilops tauschii subsp. tauschii]	1.29085	up	0.0441417	yes	GO:0005576(extracellular region);GO:0016021(integral component of membrane);GO:0016757(transferase activity, transferring glycosyl groups)	ko00514(Other types of O-glycan biosynthesis)
bdi-MIR399a-p5	GTGCAGTTCTCCTCTGGCATG	down	-1.08	0.02	0.02	yes	TRITD7Bv1G025610.2	peroxiredoxin Q [Triticum aestivum]	2.24377	up	0.000900135	yes	GO:0003674(molecular_function);GO:0008150(biological_process);GO:0009507(chloroplast);GO:0016021(integral component of membrane);GO:0005575(cellular_component);GO:0016020(membrane);GO:0016209(antioxidant activity);GO:0016491(oxidoreductase activity);GO:0045454(cell redox homeostasis);GO:0055114(oxidation-reduction process)	-
bdi-MIR399a-p5	GTGCAGTTCTCCTCTGGCATG	down	-1.08	0.02	0.02	yes	TRITD7Bv1G039680.6	uncharacterized protein At5g39570-like [Aegilops tauschii subsp. tauschii]	4.03312	up	4.36017e-08	yes	GO:0004674(protein serine/threonine kinase activity);GO:0005634(nucleus);GO:0046777(protein autophosphorylation)	-
bdi-MIR5066-p3_1ss19GA_1	GATCGGTCTTTTGGTTGCA	up	inf	0.01	0.01	yes	TRITD0Uv1G024190.4	uncharacterized protein LOC109777457 isoform X3 [Aegilops tauschii subsp. tauschii]	-2.4932	down	0.000460913	yes	-	-
bdi-MIR5066-p3_1ss19GA_1	GATCGGTCTTTTGGTTGCA	up	inf	0.01	0.01	yes	TRITD1Av1G001850.4	Charged multivesicular body protein 5 [Triticum urartu]	-1.40537	down	0.0499081	yes	GO:0005515(protein binding);GO:0005634(nucleus);GO:0005737(cytoplasm);GO:0005771(multivesicular body);GO:0007034(vacuolar transport);GO:0015031(protein transport);GO:0016192(vesicle-mediated transport);GO:0032585(multivesicular body membrane)	ko04144(Endocytosis)
bdi-MIR5066-p3_1ss19GA_1	GATCGGTCTTTTGGTTGCA	up	inf	0.01	0.01	yes	TRITD1Bv1G057630.1	thioredoxin H4-2 [Aegilops tauschii subsp. tauschii]	-1.70923	down	0.014469	yes	GO:0000103(sulfate assimilation);GO:0005829(cytosol);GO:0005886(plasma membrane);GO:0006457(protein folding);GO:0015035(protein disulfide oxidoreductase activity);GO:0016671(oxidoreductase activity, acting on a sulfur group of donors, disulfide as acceptor);GO:0034599(cellular response to oxidative stress);GO:0045454(cell redox homeostasis);GO:0055114(oxidation-reduction process)	-
bdi-MIR5066-p3_1ss19GA_1	GATCGGTCTTTTGGTTGCA	up	inf	0.01	0.01	yes	TRITD3Av1G179000.1	uncharacterized protein LOC109739017 [Aegilops tauschii subsp. tauschii]	-1.39597	down	0.0446638	yes	GO:0005768(endosome);GO:0005794(Golgi apparatus);GO:0005802(trans-Golgi network);GO:0008150(biological_process);GO:0009507(chloroplast);GO:0016021(integral component of membrane)	ko04120(Ubiquitin mediated proteolysis)
bdi-MIR5066-p3_1ss19GA_1	GATCGGTCTTTTGGTTGCA	up	inf	0.01	0.01	yes	TRITD3Av1G265430.1	beta-1,3-glucanase [Triticum aestivum]	-1.48373	down	0.032939	yes	GO:0004553(hydrolase activity, hydrolyzing O-glycosyl compounds);GO:0030247(polysaccharide binding);GO:0046658(anchored component of plasma membrane)	ko00500(Starch and sucrose metabolism)
bdi-MIR5066-p3_1ss19GA_1	GATCGGTCTTTTGGTTGCA	up	inf	0.01	0.01	yes	TRITD3Bv1G259730.1	glucan endo-1,3-beta-D-glucosidase [Triticum aestivum]	-1.94094	down	0.00583601	yes	GO:0004553(hydrolase activity, hydrolyzing O-glycosyl compounds);GO:0030247(polysaccharide binding);GO:0046658(anchored component of plasma membrane)	ko00500(Starch and sucrose metabolism)
bdi-MIR5066-p3_1ss19GA_1	GATCGGTCTTTTGGTTGCA	up	inf	0.01	0.01	yes	TRITD5Av1G115900.1	phosphoinositide phospholipase C 6-like [Aegilops tauschii subsp. tauschii]	-1.53084	down	0.0319926	yes	GO:0003735(structural constituent of ribosome);GO:0006412(translation);GO:0004435(phosphatidylinositol phospholipase C activity);GO:0005622(intracellular);GO:0005634(nucleus);GO:0005886(plasma membrane);GO:0006629(lipid metabolic process);GO:0007165(signal transduction);GO:0016042(lipid catabolic process);GO:0035556(intracellular signal transduction)	ko00562(Inositol phosphate metabolism);ko04070(Phosphatidylinositol signaling system);ko04933(AGE-RAGE signaling pathway in diabetic complications)
bdi-MIR5066-p3_1ss19GA_1	GATCGGTCTTTTGGTTGCA	up	inf	0.01	0.01	yes	TRITD5Bv1G161840.2	caffeoylshikimate esterase [Aegilops tauschii subsp. tauschii]	-2.33412	down	0.000978927	yes	GO:0006629(lipid metabolic process);GO:0016020(membrane);GO:0016298(lipase activity)	ko00561(Glycerolipid metabolism)
bdi-MIR5066-p3_1ss19GA_1	GATCGGTCTTTTGGTTGCA	up	inf	0.01	0.01	yes	TRITD5Bv1G209730.10	predicted protein [Hordeum vulgare subsp. vulgare]	-1.96561	down	0.00506139	yes	GO:0005634(nucleus)	ko04075(Plant hormone signal transduction)
bdi-MIR5066-p3_1ss19GA_1	GATCGGTCTTTTGGTTGCA	up	inf	0.01	0.01	yes	TRITD5Bv1G209730.2	predicted protein [Hordeum vulgare subsp. vulgare]	-1.63681	down	0.0204826	yes	GO:0005634(nucleus)	ko04075(Plant hormone signal transduction)
bdi-MIR5066-p3_1ss19GA_1	GATCGGTCTTTTGGTTGCA	up	inf	0.01	0.01	yes	TRITD7Av1G097460.2	TBC1 domain family member 5 homolog A [Triticum urartu]	-2.20035	down	0.00168641	yes	GO:0005096(GTPase activator activity);GO:0005776(autophagosome);GO:0006886(intracellular protein transport);GO:0006914(autophagy);GO:0010008(endosome membrane);GO:0017137(Rab GTPase binding);GO:0031338(regulation of vesicle fusion);GO:0042594(response to starvation);GO:0090630(activation of GTPase activity)	-
bdi-MIR5066-p3_1ss19GA_1	GATCGGTCTTTTGGTTGCA	up	inf	0.01	0.01	yes	TRITD7Bv1G006440.2	thiosulfate sulfurtransferase 16, chloroplastic-like isoform X2 [Aegilops tauschii subsp. tauschii]	-1.63572	down	0.0186316	yes	GO:0004792(thiosulfate sulfurtransferase activity);GO:0007568(aging);GO:0009507(chloroplast);GO:0016740(transferase activity);GO:0005515(protein binding)	-
bdi-MIR5066-p3_1ss19GA_1	GATCGGTCTTTTGGTTGCA	up	inf	0.01	0.01	yes	TRITD7Bv1G134920.1	uncharacterized protein LOC109757601 [Aegilops tauschii subsp. tauschii]	-2.35153	down	0.00108844	yes	-	-
bdi-MIR5066-p3_1ss19GA_2	GATCGGTCTTTTGGTTGCATTGGC	up	inf	0.01	0.01	yes	TRITD5Av1G002510.2	obtusifoliol 14-alpha demethylase-like [Aegilops tauschii subsp. tauschii]	-1.82544	down	0.00902341	yes	GO:0005783(endoplasmic reticulum);GO:0005886(plasma membrane);GO:0008398(sterol 14-demethylase activity);GO:0016126(sterol biosynthetic process)	ko00100(Steroid biosynthesis)
bdi-MIR5066-p3_2ss11GA20CA_2	TTTTGGTTGCATTGGCTAGAGCAT	up	2.07	0	0	yes	TRITD4Av1G253690.2	protein argonaute 1B-like [Aegilops tauschii subsp. tauschii]	-4.50533	down	5.11204e-09	yes	GO:0005515(protein binding)	-
bdi-MIR5066-p3_2ss11GA20CA_2	TTTTGGTTGCATTGGCTAGAGCAT	up	2.07	0	0	yes	TRITD7Av1G055200.1	scarecrow-like protein 34 [Aegilops tauschii subsp. tauschii]	-1.90187	down	0.00690572	yes	GO:0003700(DNA binding transcription factor activity);GO:0005634(nucleus);GO:0006355(regulation of transcription, DNA-templated);GO:0043565(sequence-specific DNA binding)	ko04075(Plant hormone signal transduction)
bdi-MIR5067-p5_2ss13TC17CT	CGATCCATATTACTTGTCGCT	up	inf	0.03	0.03	yes	TRITD2Av1G013670.3	probable protein transport Sec1a isoform X2 [Aegilops tauschii subsp. tauschii]	-1.86021	down	0.00790245	yes	GO:0005515(protein binding);GO:0005773(vacuole);GO:0005829(cytosol);GO:0005856(cytoskeleton);GO:0005886(plasma membrane);GO:0006904(vesicle docking involved in exocytosis);GO:0007049(cell cycle);GO:0009306(protein secretion);GO:0009524(phragmoplast);GO:0015031(protein transport);GO:0019898(extrinsic component of membrane);GO:0051301(cell division)	-
bdi-MIR5067-p5_2ss13TC17CT	CGATCCATATTACTTGTCGCT	up	inf	0.03	0.03	yes	TRITD3Av1G014700.3	hypothetical protein TRIUR3_00545 [Triticum urartu]	-2.08329	down	0.00322733	yes	GO:0004222(metalloendopeptidase activity);GO:0006508(proteolysis);GO:0008237(metallopeptidase activity);GO:0009507(chloroplast);GO:0009535(chloroplast thylakoid membrane);GO:0016021(integral component of membrane);GO:0031969(chloroplast membrane)	-
bdi-MIR5067-p5_2ss13TC17CT	CGATCCATATTACTTGTCGCT	up	inf	0.03	0.03	yes	TRITD3Av1G131770.3	uncharacterized protein LOC109740940 [Aegilops tauschii subsp. tauschii]	-3.17044	down	1.53521e-05	yes	GO:0003674(molecular_function);GO:0009507(chloroplast);GO:0016021(integral component of membrane);GO:1990641(response to iron ion starvation)	-
bdi-MIR5067-p5_2ss13TC17CT	CGATCCATATTACTTGTCGCT	up	inf	0.03	0.03	yes	TRITD6Av1G153220.10	Heat shock protein STI [Triticum urartu]	-2.92924	down	5.13625e-05	yes	GO:0051131(chaperone-mediated protein complex assembly);GO:0051879(Hsp90 protein binding);GO:0070678(preprotein binding)	-
bdi-MIR5200a-p5_1ss10GT	GAGCCTTAGTGAATATCTACA	up	1.42	0	0	yes	TRITD1Bv1G026890.1	uncharacterized protein LOC109734119 [Aegilops tauschii subsp. tauschii]	-2.63617	down	0.000213216	yes	GO:0000122(negative regulation of transcription by RNA polymerase II);GO:0003677(DNA binding);GO:0003700(DNA binding transcription factor activity);GO:0005515(protein binding);GO:0005634(nucleus);GO:0008380(RNA splicing);GO:0010582(floral meristem determinacy);GO:1900055(regulation of leaf senescence);GO:1990619(histone H3-K9 deacetylation);GO:2000617(positive regulation of histone H3-K9 acetylat…	-
bdi-MIR5200a-p5_1ss10GT	GAGCCTTAGTGAATATCTACA	up	1.42	0	0	yes	TRITD1Bv1G026890.2	uncharacterized protein LOC109734119 [Aegilops tauschii subsp. tauschii]	-2.10577	down	0.00260754	yes	GO:0000122(negative regulation of transcription by RNA polymerase II);GO:0003677(DNA binding);GO:0003700(DNA binding transcription factor activity);GO:0005515(protein binding);GO:0005634(nucleus);GO:0008380(RNA splicing);GO:0010582(floral meristem determinacy);GO:1900055(regulation of leaf senescence);GO:1990619(histone H3-K9 deacetylation);GO:2000617(positive regulation of histone H3-K9 acetylat…	-
bdi-MIR5200a-p5_1ss10GT	GAGCCTTAGTGAATATCTACA	up	1.42	0	0	yes	TRITD1Bv1G170760.5	probable LRR receptor-like serine/threonine-protein kinase At1g06840 isoform X1 [Aegilops tauschii subsp. tauschii]	-1.51871	down	0.0295053	yes	GO:0004674(protein serine/threonine kinase activity);GO:0005524(ATP binding);GO:0005886(plasma membrane);GO:0006468(protein phosphorylation);GO:0007169(transmembrane receptor protein tyrosine kinase signaling pathway);GO:0009507(chloroplast);GO:0009755(hormone-mediated signaling pathway);GO:0016301(kinase activity)	-
bdi-MIR7775-p5_1ss12AT	TAAACCGGTTTTTTCTGAAGCACC	down	-inf	0	0	yes	TRITD2Av1G260420.1	indolin-2-one monooxygenase-like [Aegilops tauschii subsp. tauschii]	2.07722	up	0.00170825	yes	GO:0016020(membrane);GO:0016709(oxidoreductase activity, acting on paired donors, with incorporation or reduction of molecular oxygen, NAD(P)H as one donor, and incorporation of one atom of oxygen);GO:0044550(secondary metabolite biosynthetic process)	ko00402(Benzoxazinoid biosynthesis)
bdi-MIR7775-p5_1ss12AT	TAAACCGGTTTTTTCTGAAGCACC	down	-inf	0	0	yes	TRITD7Av1G252690.2	ureide permease 1-like [Aegilops tauschii subsp. tauschii]	2.1882	up	0.00106979	yes	GO:0005274(allantoin:proton symporter activity);GO:0005524(ATP binding);GO:0005739(mitochondrion);GO:0015210(uracil transmembrane transporter activity);GO:0015720(allantoin transport);GO:0015857(uracil transport);GO:0016021(integral component of membrane);GO:0043100(pyrimidine nucleobase salvage)	-
cas-miR5139_L-1	AACCTGGCTCTGATACCA	up	1.6	0.01	0.01	yes	TRITD1Av1G000580.17	predicted protein [Hordeum vulgare subsp. vulgare]	-1.64959	down	0.019018	yes	GO:0005102(receptor binding);GO:0005515(protein binding);GO:0005634(nucleus);GO:0005739(mitochondrion);GO:0005777(peroxisome);GO:0005778(peroxisomal membrane);GO:0005829(cytosol);GO:0005886(plasma membrane);GO:0006625(protein targeting to peroxisome);GO:0007031(peroxisome organization);GO:0016560(protein import into peroxisome matrix, docking);GO:1990429(peroxisomal importomer complex);GO:0004842…	ko04146(Peroxisome)
cas-miR5139_L-1	AACCTGGCTCTGATACCA	up	1.6	0.01	0.01	yes	TRITD2Av1G267500.5	fructan 6-exohydrolase [Triticum aestivum]	-1.5524	down	0.025354	yes	GO:0016787(hydrolase activity);GO:0004553(hydrolase activity, hydrolyzing O-glycosyl compounds);GO:0005576(extracellular region);GO:0005618(cell wall);GO:0005773(vacuole);GO:0005975(carbohydrate metabolic process);GO:0016021(integral component of membrane);GO:0031219(levanase activity);GO:0048046(apoplast);GO:0051669(fructan beta-fructosidase activity)	ko00052(Galactose metabolism);ko00500(Starch and sucrose metabolism)
cas-miR5139_L-1	AACCTGGCTCTGATACCA	up	1.6	0.01	0.01	yes	TRITD2Bv1G092180.2	septum-promoting GTP-binding protein 1 [Aegilops tauschii subsp. tauschii]	-1.58939	down	0.0235196	yes	GO:0003924(GTPase activity);GO:0005515(protein binding);GO:0005525(GTP binding);GO:0005634(nucleus)	-
cas-miR5139_L-1	AACCTGGCTCTGATACCA	up	1.6	0.01	0.01	yes	TRITD2Bv1G137350.3	70 kDa peptidyl-prolyl isomerase [Triticum urartu]	-1.92634	down	0.00570738	yes	GO:0003755(peptidyl-prolyl cis-trans isomerase activity);GO:0005528(FK506 binding);GO:0005789(endoplasmic reticulum membrane);GO:0061077(chaperone-mediated protein folding)	-
cas-miR5139_L-1	AACCTGGCTCTGATACCA	up	1.6	0.01	0.01	yes	TRITD2Bv1G237270.1	putative wall-associated receptor kinase-like 16 isoform X2 [Aegilops tauschii subsp. tauschii]	-1.42324	down	0.0430454	yes	GO:0004674(protein serine/threonine kinase activity);GO:0005886(plasma membrane);GO:0007166(cell surface receptor signaling pathway)	-
cas-miR5139_L-1	AACCTGGCTCTGATACCA	up	1.6	0.01	0.01	yes	TRITD3Av1G232170.17	SUPPRESSOR OF ABI3-5 isoform X1 [Aegilops tauschii subsp. tauschii]	-1.97409	down	0.00468769	yes	GO:0000166(nucleotide binding);GO:0003676(nucleic acid binding);GO:0008150(biological_process);GO:0008270(zinc ion binding);GO:0046872(metal ion binding);GO:0000245(spliceosomal complex assembly);GO:0000381(regulation of alternative mRNA splicing, via spliceosome);GO:0003729(mRNA binding);GO:0005634(nucleus);GO:0043065(positive regulation of apoptotic process);GO:0005654(nucleoplasm);GO:0005681(s…	-
cas-miR5139_L-1	AACCTGGCTCTGATACCA	up	1.6	0.01	0.01	yes	TRITD3Bv1G219760.19	unnamed protein product [Triticum aestivum]	-2.02294	down	0.00378523	yes	GO:0000245(spliceosomal complex assembly);GO:0000381(regulation of alternative mRNA splicing, via spliceosome);GO:0003729(mRNA binding);GO:0005634(nucleus);GO:0043065(positive regulation of apoptotic process)	-
cas-miR5139_L-1	AACCTGGCTCTGATACCA	up	1.6	0.01	0.01	yes	TRITD4Av1G157890.1	uncharacterized aarF domain-containing protein kinase At4g31390, chloroplastic [Aegilops tauschii subsp. tauschii]	-3.4876	down	2.43642e-06	yes	GO:0004672(protein kinase activity);GO:0005515(protein binding);GO:0005524(ATP binding);GO:0005886(plasma membrane);GO:0006468(protein phosphorylation);GO:0006995(cellular response to nitrogen starvation);GO:0009414(response to water deprivation);GO:0009507(chloroplast);GO:0009637(response to blue light);GO:0009767(photosynthetic electron transport chain);GO:0010027(thylakoid membrane organizatio…	-
cas-miR5139_L-1	AACCTGGCTCTGATACCA	up	1.6	0.01	0.01	yes	TRITD4Bv1G152040.1	ABC transporter C family member 3-like [Aegilops tauschii subsp. tauschii]	-2.01143	down	0.00451526	yes	GO:0000325(plant-type vacuole);GO:0005524(ATP binding);GO:0005773(vacuole);GO:0005774(vacuolar membrane);GO:0005886(plasma membrane);GO:0008559(xenobiotic transmembrane transporting ATPase activity);GO:0009506(plasmodesma);GO:0010290(chlorophyll catabolite transmembrane transporter activity);GO:0015431(glutathione S-conjugate-exporting ATPase activity);GO:0016021(integral component of membrane);G…	ko02010(ABC transporters)
cas-miR5139_L-1	AACCTGGCTCTGATACCA	up	1.6	0.01	0.01	yes	TRITD5Bv1G084240.4	2-isopropylmalate synthase A-like [Aegilops tauschii subsp. tauschii]	-1.67036	down	0.0172411	yes	GO:0003852(2-isopropylmalate synthase activity);GO:0009098(leucine biosynthetic process);GO:0009507(chloroplast);GO:0009941(chloroplast envelope);GO:0016829(lyase activity);GO:0019752(carboxylic acid metabolic process);GO:0046912(transferase activity, transferring acyl groups, acyl groups converted into alkyl on transfer);GO:0009570(chloroplast stroma)	ko00620(Pyruvate metabolism);ko00290(Valine, leucine and isoleucine biosynthesis)
cas-miR5139_L-1	AACCTGGCTCTGATACCA	up	1.6	0.01	0.01	yes	TRITD5Bv1G233790.8	Lysosomal alpha-mannosidase [Triticum urartu]	-2.60655	down	0.000272706	yes	GO:0004559(alpha-mannosidase activity);GO:0006013(mannose metabolic process);GO:0006517(protein deglycosylation)	ko00511(Other glycan degradation)
far-MIR1122-p3_2ss17TG19TG	TTGAGACACTTATTTTGGGAC	up	inf	0.02	0.03	yes	TRITD5Av1G031410.2	uncharacterized protein LOC109743191 [Aegilops tauschii subsp. tauschii]	-1.3774	down	0.0477311	yes	GO:0005622(intracellular);GO:0006623(protein targeting to vacuole);GO:0019898(extrinsic component of membrane);GO:0045053(protein retention in Golgi apparatus)	-
far-MIR1122-p3_2ss17TG19TG	TTGAGACACTTATTTTGGGAC	up	inf	0.02	0.03	yes	TRITD6Bv1G224560.3	splicing factor 3B subunit 2 [Aegilops tauschii subsp. tauschii]	-2.97079	down	3.96354e-05	yes	GO:0000398(mRNA splicing, via spliceosome);GO:0005684(U2-type spliceosomal complex);GO:0005686(U2 snRNP);GO:0005689(U12-type spliceosomal complex);GO:0071011(precatalytic spliceosome);GO:0071013(catalytic step 2 spliceosome)	ko03040(Spliceosome)
gma-MIR10423-p3_1ss3AC	CTCTCAATGAAAGCACCA	up	inf	0	0	yes	TRITD3Bv1G054980.3	unnamed protein product [Triticum aestivum]	-2.10797	down	0.00276043	yes	GO:0000245(spliceosomal complex assembly);GO:0000398(mRNA splicing, via spliceosome);GO:0003676(nucleic acid binding);GO:0005515(protein binding);GO:0005634(nucleus);GO:0005681(spliceosomal complex);GO:0005829(cytosol);GO:0008270(zinc ion binding);GO:0008380(RNA splicing);GO:0016607(nuclear speck)	ko03040(Spliceosome)
gma-MIR10423-p3_1ss3AC	CTCTCAATGAAAGCACCA	up	inf	0	0	yes	TRITD7Av1G070510.4	fructose-1,6-bisphosphate aldolase 19 [Triticum aestivum]	-1.91993	down	0.00651628	yes	GO:0003674(molecular_function);GO:0005575(cellular_component);GO:0008150(biological_process);GO:0043718(2-hydroxymethylglutarate dehydrogenase activity);GO:0051187(cofactor catabolic process)	ko00280(Valine, leucine and isoleucine degradation)
gma-miR2118a-3p_R+1	TTGCCGATTCCACCCATTCCTA	down	-inf	0.01	0.03	yes	TRITD2Bv1G235060.2	plasma membrane ATPase isoform X2 [Aegilops tauschii subsp. tauschii]	1.26858	up	0.0482152	yes	GO:0005887(integral component of plasma membrane);GO:0008553(proton-exporting ATPase activity, phosphorylative mechanism);GO:0043231(intracellular membrane-bounded organelle);GO:0051453(regulation of intracellular pH);GO:1902600(proton transmembrane transport)	ko00190(Oxidative phosphorylation)
gma-miR2118a-3p_R+1	TTGCCGATTCCACCCATTCCTA	down	-inf	0.01	0.03	yes	TRITD5Bv1G173900.8	protein DETOXIFICATION 40-like [Aegilops tauschii subsp. tauschii]	1.64206	up	0.0127008	yes	GO:0006855(drug transmembrane transport)	-
gma-miR482b-3p	TCTTCCCTACACCTCCCATACC	down	-inf	0	0	yes	TRITD1Av1G037740.14	translocase of chloroplast 159, chloroplastic isoform X2 [Aegilops tauschii subsp. tauschii]	1.69074	up	0.0110756	yes	GO:0003924(GTPase activity);GO:0004888(transmembrane signaling receptor activity);GO:0004930(G-protein coupled receptor activity);GO:0005515(protein binding);GO:0005525(GTP binding);GO:0005829(cytosol);GO:0009507(chloroplast);GO:0009536(plastid);GO:0009707(chloroplast outer membrane);GO:0009941(chloroplast envelope);GO:0016020(membrane);GO:0016021(integral component of membrane);GO:0045036(protei…	ko00020(Citrate cycle (TCA cycle));ko00480(Glutathione metabolism);ko04146(Peroxisome)
gma-miR482b-3p	TCTTCCCTACACCTCCCATACC	down	-inf	0	0	yes	TRITD4Bv1G057760.1	heterogeneous nuclear ribonucleoprotein R-like isoform X2 [Aegilops tauschii subsp. tauschii]	1.67778	up	0.00997864	yes	GO:0000245(spliceosomal complex assembly);GO:0015030(Cajal body)	-
gma-miR5368_L+2R-1	AGGGACAGTCTCAGGTAGAC	down	-1.81	0	0	yes	TRITD1Av1G037740.12	translocase of chloroplast 159, chloroplastic isoform X2 [Aegilops tauschii subsp. tauschii]	1.53611	up	0.0185792	yes	GO:0003924(GTPase activity);GO:0004888(transmembrane signaling receptor activity);GO:0004930(G-protein coupled receptor activity);GO:0005515(protein binding);GO:0005525(GTP binding);GO:0005829(cytosol);GO:0009507(chloroplast);GO:0009536(plastid);GO:0009707(chloroplast outer membrane);GO:0009941(chloroplast envelope);GO:0016020(membrane);GO:0016021(integral component of membrane);GO:0045036(protei…	ko00020(Citrate cycle (TCA cycle));ko00480(Glutathione metabolism);ko04146(Peroxisome)
gma-miR5368_L+2R-1	AGGGACAGTCTCAGGTAGAC	down	-1.81	0	0	yes	TRITD2Bv1G001360.2	unnamed protein product [Triticum aestivum]	2.12018	up	0.00148794	yes	GO:0005737(cytoplasm);GO:0016740(transferase activity)	-
gma-miR5368_L+2R-1	AGGGACAGTCTCAGGTAGAC	down	-1.81	0	0	yes	TRITD4Bv1G013090.2	phosphatidylinositol 4-kinase alpha 1 isoform X1 [Aegilops tauschii subsp. tauschii]	1.36757	up	0.0328371	yes	GO:0004430(1-phosphatidylinositol 4-kinase activity);GO:0005886(plasma membrane)	ko00562(Inositol phosphate metabolism);ko04070(Phosphatidylinositol signaling system)
gma-MIR5368-p3_2ss1AT18CA	TGAGATACCACTCTGGAAG	down	-inf	0	0.01	yes	TRITD0Uv1G061130.1	hypothetical protein TRIUR3_11085 [Triticum urartu]	1.38591	up	0.0313142	yes	-	-
gma-MIR5368-p3_2ss1AT18CA	TGAGATACCACTCTGGAAG	down	-inf	0	0.01	yes	TRITD2Av1G247770.3	zinc transporter ZIP1 [Triticum turgidum subsp. durum]	1.42584	up	0.0274208	yes	GO:0005385(zinc ion transmembrane transporter activity);GO:0005886(plasma membrane);GO:0071577(zinc II ion transmembrane transport)	-
gma-MIR5368-p3_2ss2AT19CA_1	GTGAGATACCACTCTGGAAG	down	-inf	0	0.01	yes	TRITD2Av1G247770.3	zinc transporter ZIP1 [Triticum turgidum subsp. durum]	1.42584	up	0.0274208	yes	GO:0005385(zinc ion transmembrane transporter activity);GO:0005886(plasma membrane);GO:0071577(zinc II ion transmembrane transport)	-
gma-MIR5368-p5	CCTGGGATTGGCTTTGGGC	up	inf	0.01	0.01	yes	TRITD1Av1G140730.1	serine hydroxymethyltransferase 4-like [Aegilops tauschii subsp. tauschii]	-2.1806	down	0.00185373	yes	GO:0004372(glycine hydroxymethyltransferase activity);GO:0005515(protein binding);GO:0005737(cytoplasm);GO:0005829(cytosol);GO:0005886(plasma membrane);GO:0006544(glycine metabolic process);GO:0006563(L-serine metabolic process);GO:0007623(circadian rhythm);GO:0009506(plasmodesma);GO:0016020(membrane);GO:0019264(glycine biosynthetic process from serine);GO:0030170(pyridoxal phosphate binding);GO:…	ko00630(Glyoxylate and dicarboxylate metabolism);ko00260(Glycine, serine and threonine metabolism);ko00460(Cyanoamino acid metabolism);ko00670(One carbon pool by folate)
gma-MIR5368-p5	CCTGGGATTGGCTTTGGGC	up	inf	0.01	0.01	yes	TRITD1Av1G177040.1	histone H2A-like [Aegilops tauschii subsp. tauschii]	-1.50821	down	0.033998	yes	GO:0000790(nuclear chromatin);GO:0003677(DNA binding);GO:0006342(chromatin silencing)	-
gma-MIR5368-p5	CCTGGGATTGGCTTTGGGC	up	inf	0.01	0.01	yes	TRITD1Av1G178030.3	Serine/threonine-protein kinase ATM [Triticum urartu]	-2.42184	down	0.000593824	yes	GO:0003674(molecular_function);GO:0005634(nucleus);GO:0008150(biological_process)	ko00270(Cysteine and methionine metabolism);ko03440(Homologous recombination)
gma-MIR5368-p5	CCTGGGATTGGCTTTGGGC	up	inf	0.01	0.01	yes	TRITD1Bv1G103010.2	uncharacterized protein LOC109772407 [Aegilops tauschii subsp. tauschii]	-1.94445	down	0.0052776	yes	GO:0003674(molecular_function);GO:0005634(nucleus);GO:0008150(biological_process);GO:0016021(integral component of membrane)	-
gma-MIR5368-p5	CCTGGGATTGGCTTTGGGC	up	inf	0.01	0.01	yes	TRITD2Bv1G085010.6	unnamed protein product [Triticum aestivum]	-4.39083	down	7.63774e-09	yes	GO:0003774(motor activity);GO:0005737(cytoplasm);GO:0005886(plasma membrane);GO:0009506(plasmodesma);GO:0016459(myosin complex);GO:0030048(actin filament-based movement)	-
gma-MIR5368-p5	CCTGGGATTGGCTTTGGGC	up	inf	0.01	0.01	yes	TRITD2Bv1G205700.1	nudix hydrolase 8-like isoform X2 [Aegilops tauschii subsp. tauschii]	-1.69906	down	0.0145816	yes	GO:0005829(cytosol);GO:0009611(response to wounding);GO:0016787(hydrolase activity);GO:0046872(metal ion binding)	-
gma-MIR5368-p5	CCTGGGATTGGCTTTGGGC	up	inf	0.01	0.01	yes	TRITD2Bv1G220540.4	calcium-dependent protein kinase [Triticum aestivum]	-1.48884	down	0.0320023	yes	GO:0004683(calmodulin-dependent protein kinase activity);GO:0005516(calmodulin binding);GO:0005634(nucleus);GO:0005737(cytoplasm);GO:0005886(plasma membrane);GO:0009738(abscisic acid-activated signaling pathway);GO:0009931(calcium-dependent protein serine/threonine kinase activity);GO:0018105(peptidyl-serine phosphorylation);GO:0035556(intracellular signal transduction);GO:0046777(protein autopho…	ko04626(Plant-pathogen interaction)
gma-MIR5368-p5	CCTGGGATTGGCTTTGGGC	up	inf	0.01	0.01	yes	TRITD2Bv1G259450.1	unnamed protein product [Triticum aestivum]	-1.69798	down	0.0163427	yes	GO:0004040(amidase activity);GO:0005654(nucleoplasm);GO:0005737(cytoplasm);GO:0005829(cytosol);GO:0009684(indoleacetic acid biosynthetic process);GO:0009851(auxin biosynthetic process);GO:0016810(hydrolase activity, acting on carbon-nitrogen (but not peptide) bonds);GO:0043864(indoleacetamide hydrolase activity)	ko00330(Arginine and proline metabolism);ko00360(Phenylalanine metabolism);ko00380(Tryptophan metabolism)
gma-MIR5368-p5	CCTGGGATTGGCTTTGGGC	up	inf	0.01	0.01	yes	TRITD3Av1G131770.3	uncharacterized protein LOC109740940 [Aegilops tauschii subsp. tauschii]	-3.17044	down	1.53521e-05	yes	GO:0003674(molecular_function);GO:0009507(chloroplast);GO:0016021(integral component of membrane);GO:1990641(response to iron ion starvation)	-
gma-MIR5368-p5	CCTGGGATTGGCTTTGGGC	up	inf	0.01	0.01	yes	TRITD3Bv1G155270.9	LEAF RUST 10 DISEASE-RESISTANCE LOCUS RECEPTOR-LIKE PROTEIN KINASE-like 1.2 isoform X1 [Aegilops tauschii subsp. tauschii]	-2.19806	down	0.0019255	yes	GO:0004674(protein serine/threonine kinase activity);GO:0005886(plasma membrane);GO:0007166(cell surface receptor signaling pathway)	-
gma-MIR5368-p5	CCTGGGATTGGCTTTGGGC	up	inf	0.01	0.01	yes	TRITD4Av1G068010.3	probable leucine-rich repeat receptor-like protein kinase At5g49770 [Aegilops tauschii subsp. tauschii]	-2.46703	down	0.000509374	yes	GO:0004674(protein serine/threonine kinase activity);GO:0005524(ATP binding);GO:0005576(extracellular region);GO:0006468(protein phosphorylation);GO:0007169(transmembrane receptor protein tyrosine kinase signaling pathway);GO:0016301(kinase activity);GO:0016310(phosphorylation)	-
gma-MIR5368-p5	CCTGGGATTGGCTTTGGGC	up	inf	0.01	0.01	yes	TRITD4Bv1G089430.4	3beta-hydroxysteroid-dehydrogenase/decarboxylase-like isoform X1 [Aegilops tauschii subsp. tauschii]	-1.84645	down	0.00825994	yes	GO:0003854(3-beta-hydroxy-delta5-steroid dehydrogenase activity);GO:0006694(steroid biosynthetic process);GO:0016020(membrane);GO:0047012(sterol-4-alpha-carboxylate 3-dehydrogenase (decarboxylating) activity);GO:0055114(oxidation-reduction process);GO:0005789(endoplasmic reticulum membrane);GO:0016021(integral component of membrane);GO:0016126(sterol biosynthetic process);GO:0103066(4alpha-carbox…	ko00100(Steroid biosynthesis)
gma-MIR5368-p5	CCTGGGATTGGCTTTGGGC	up	inf	0.01	0.01	yes	TRITD5Av1G005510.2	receptor-like protein kinase HAIKU2 [Aegilops tauschii subsp. tauschii]	-1.41976	down	0.0417579	yes	GO:0004672(protein kinase activity);GO:0004674(protein serine/threonine kinase activity);GO:0005524(ATP binding);GO:0005886(plasma membrane);GO:0006468(protein phosphorylation);GO:0006979(response to oxidative stress);GO:0007169(transmembrane receptor protein tyrosine kinase signaling pathway);GO:0009506(plasmodesma);GO:0009845(seed germination);GO:0016301(kinase activity);GO:0046777(protein auto…	-
gma-MIR5368-p5	CCTGGGATTGGCTTTGGGC	up	inf	0.01	0.01	yes	TRITD5Av1G119230.5	aspartate--tRNA ligase 2, cytoplasmic [Aegilops tauschii subsp. tauschii]	-1.43422	down	0.0405127	yes	GO:0003677(DNA binding);GO:0003723(RNA binding);GO:0004815(aspartate-tRNA ligase activity);GO:0005524(ATP binding);GO:0005737(cytoplasm);GO:0005783(endoplasmic reticulum);GO:0005829(cytosol);GO:0006422(aspartyl-tRNA aminoacylation);GO:0046686(response to cadmium ion);GO:0046872(metal ion binding);GO:0050832(defense response to fungus)	ko00970(Aminoacyl-tRNA biosynthesis)
gma-MIR5368-p5	CCTGGGATTGGCTTTGGGC	up	inf	0.01	0.01	yes	TRITD5Bv1G086310.3	Proteasome-associated protein ECM29-like protein [Triticum urartu]	-3.07487	down	2.08651e-05	yes	GO:0043248(proteasome assembly)	-
gma-MIR5368-p5	CCTGGGATTGGCTTTGGGC	up	inf	0.01	0.01	yes	TRITD5Bv1G152380.8	cinnamoyl-CoA reductase 1-like [Aegilops tauschii subsp. tauschii]	-2.6027	down	0.000302415	yes	GO:0003824(catalytic activity);GO:0005575(cellular_component);GO:0009408(response to heat);GO:0009414(response to water deprivation);GO:0009737(response to abscisic acid);GO:0009809(lignin biosynthetic process);GO:0016621(cinnamoyl-CoA reductase activity);GO:0046686(response to cadmium ion);GO:0050662(coenzyme binding)	ko00940(Phenylpropanoid biosynthesis)
gma-MIR5368-p5	CCTGGGATTGGCTTTGGGC	up	inf	0.01	0.01	yes	TRITD6Av1G044180.1	L-type lectin-domain containing receptor kinase IV.1 [Triticum urartu]	-1.41503	down	0.0430674	yes	GO:0004674(protein serine/threonine kinase activity);GO:0005524(ATP binding);GO:0005886(plasma membrane);GO:0006468(protein phosphorylation);GO:0009751(response to salicylic acid);GO:0016021(integral component of membrane);GO:0016301(kinase activity);GO:0030246(carbohydrate binding)	-
gma-MIR5368-p5	CCTGGGATTGGCTTTGGGC	up	inf	0.01	0.01	yes	TRITD6Bv1G049120.1	protein SRC2 homolog [Aegilops tauschii subsp. tauschii]	-1.47641	down	0.0355196	yes	GO:0003674(molecular_function);GO:0005575(cellular_component);GO:0008150(biological_process)	-
gma-MIR5368-p5	CCTGGGATTGGCTTTGGGC	up	inf	0.01	0.01	yes	TRITD7Bv1G006440.2	thiosulfate sulfurtransferase 16, chloroplastic-like isoform X2 [Aegilops tauschii subsp. tauschii]	-1.63572	down	0.0186316	yes	GO:0004792(thiosulfate sulfurtransferase activity);GO:0007568(aging);GO:0009507(chloroplast);GO:0016740(transferase activity);GO:0005515(protein binding)	-
gma-MIR5368-p5_2ss3TC23TC	TTCCCTGGGATTGGCTTTGGGCCTT	up	inf	0.01	0.01	yes	TRITD2Bv1G144910.1	high-affinity potassium transporter [Triticum aestivum]	-1.4157	down	0.0430967	yes	GO:0015079(potassium ion transmembrane transporter activity);GO:0016020(membrane)	-
gma-MIR5368-p5_2ss3TC23TC	TTCCCTGGGATTGGCTTTGGGCCTT	up	inf	0.01	0.01	yes	TRITD6Bv1G049120.1	protein SRC2 homolog [Aegilops tauschii subsp. tauschii]	-1.47641	down	0.0355196	yes	GO:0003674(molecular_function);GO:0005575(cellular_component);GO:0008150(biological_process)	-
gma-MIR5368-p5_2ss9GT18TC	TGGGATTGTCTTTGGGCCTT	down	-1.66	0.03	0.05	yes	TRITD1Bv1G076410.4	ferrochelatase-2, chloroplastic [Aegilops tauschii subsp. tauschii]	1.65882	up	0.0105637	yes	GO:0004325(ferrochelatase activity);GO:0006783(heme biosynthetic process)	ko00860(Porphyrin and chlorophyll metabolism)
gma-MIR5368-p5_2ss9GT18TC	TGGGATTGTCTTTGGGCCTT	down	-1.66	0.03	0.05	yes	TRITD1Bv1G193410.4	RGG repeats nuclear RNA binding protein A-like [Aegilops tauschii subsp. tauschii]	3.0631	up	1.25265e-05	yes	GO:0003723(RNA binding);GO:0003729(mRNA binding);GO:0005634(nucleus);GO:0005737(cytoplasm);GO:0006970(response to osmotic stress);GO:0009651(response to salt stress);GO:0009737(response to abscisic acid);GO:0009738(abscisic acid-activated signaling pathway);GO:0009787(regulation of abscisic acid-activated signaling pathway);GO:0048471(perinuclear region of cytoplasm);GO:0071470(cellular response …	-
gma-MIR5368-p5_2ss9GT18TC	TGGGATTGTCTTTGGGCCTT	down	-1.66	0.03	0.05	yes	TRITD3Av1G014910.2	GID2 protein [Triticum urartu]	1.35676	up	0.0361293	yes	GO:0005634(nucleus);GO:0009740(gibberellic acid mediated signaling pathway);GO:0010265(SCF complex assembly);GO:0019005(SCF ubiquitin ligase complex);GO:0031146(SCF-dependent proteasomal ubiquitin-dependent protein catabolic process)	ko04075(Plant hormone signal transduction)
gma-MIR5368-p5_2ss9GT18TC	TGGGATTGTCTTTGGGCCTT	down	-1.66	0.03	0.05	yes	TRITD4Bv1G165680.2	heat shock factor A6 [Triticum aestivum]	2.16883	up	0.00112404	yes	GO:0042802(identical protein binding)	-
gma-MIR5368-p5_2ss9GT18TC	TGGGATTGTCTTTGGGCCTT	down	-1.66	0.03	0.05	yes	TRITD4Bv1G193500.1	Beta-amylase 1, chloroplastic [Triticum urartu]	3.32398	up	3.08997e-06	yes	GO:0005634(nucleus);GO:0005829(cytosol);GO:0005983(starch catabolic process);GO:0009414(response to water deprivation);GO:0009507(chloroplast);GO:0016161(beta-amylase activity);GO:0102229(amylopectin maltohydrolase activity)	ko00500(Starch and sucrose metabolism)
gma-MIR5368-p5_2ss9GT18TC	TGGGATTGTCTTTGGGCCTT	down	-1.66	0.03	0.05	yes	TRITD5Av1G000820.9	hypothetical protein TRIUR3_09265 [Triticum urartu]	1.96249	up	0.00287827	yes	GO:0005737(cytoplasm);GO:0005773(vacuole);GO:0005774(vacuolar membrane);GO:0005794(Golgi apparatus);GO:0005886(plasma membrane);GO:0009414(response to water deprivation);GO:0009506(plasmodesma);GO:0016118(carotenoid catabolic process);GO:0016121(carotene catabolic process);GO:0016124(xanthophyll catabolic process);GO:0045549(9-cis-epoxycarotenoid dioxygenase activity);GO:0046872(metal ion binding…	-
hbr-MIR6171-p5_1ss15GA	TGTGGATTGCTGAAAGCTTTG	up	inf	0	0	yes	TRITD3Bv1G214710.3	unnamed protein product [Triticum aestivum]	-1.41471	down	0.0464394	yes	GO:0003674(molecular_function);GO:0005634(nucleus);GO:0005886(plasma membrane);GO:0008150(biological_process)	-
hbr-MIR6171-p5_1ss15GA	TGTGGATTGCTGAAAGCTTTG	up	inf	0	0	yes	TRITD7Av1G198040.1	receptor kinase-like protein Xa21 [Aegilops tauschii subsp. tauschii]	-1.68918	down	0.0153473	yes	GO:0005515(protein binding)	-
hvu-miR5049b_1ss8AC	AGTATTTCGGTACAGAGGGAG	up	inf	0.01	0.01	yes	TRITD3Av1G027040.3	hypothetical protein TRIUR3_30524 [Triticum urartu]	-2.64697	down	0.000204164	yes	GO:0005634(nucleus)	ko00380(Tryptophan metabolism)
hvu-miR5049b_1ss8AC	AGTATTTCGGTACAGAGGGAG	up	inf	0.01	0.01	yes	TRITD5Bv1G233580.1	hsp70-binding protein 1-like isoform X2 [Aegilops tauschii subsp. tauschii]	-1.65074	down	0.0176007	yes	GO:0005634(nucleus);GO:0005737(cytoplasm);GO:0009408(response to heat);GO:0009651(response to salt stress);GO:0030544(Hsp70 protein binding)	ko04141(Protein processing in endoplasmic reticulum)
hvu-miR5049b_L+1R-1_1ss9AC	AAGTATTTCGGTACAGAGGGA	up	inf	0.03	0.03	yes	TRITD5Av1G218670.1	heat stress transcription factor A-2e-like [Aegilops tauschii subsp. tauschii]	-2.52629	down	0.00035406	yes	GO:0042802(identical protein binding)	-
hvu-miR5049b_L+1R-1_1ss9AC	AAGTATTTCGGTACAGAGGGA	up	inf	0.03	0.03	yes	TRITD5Bv1G233580.1	hsp70-binding protein 1-like isoform X2 [Aegilops tauschii subsp. tauschii]	-1.65074	down	0.0176007	yes	GO:0005634(nucleus);GO:0005737(cytoplasm);GO:0009408(response to heat);GO:0009651(response to salt stress);GO:0030544(Hsp70 protein binding)	ko04141(Protein processing in endoplasmic reticulum)
hvu-miR5049b_L+1R-1_1ss9AC	AAGTATTTCGGTACAGAGGGA	up	inf	0.03	0.03	yes	TRITD7Av1G246940.2	putative disease resistance protein At1g58400 [Aegilops tauschii subsp. tauschii]	-1.44982	down	0.0376552	yes	GO:0005515(protein binding);GO:0042802(identical protein binding);GO:0000166(nucleotide binding);GO:0005524(ATP binding);GO:0005886(plasma membrane);GO:0006952(defense response);GO:0007165(signal transduction);GO:0009626(plant-type hypersensitive response);GO:0012505(endomembrane system);GO:0019897(extrinsic component of plasma membrane);GO:0043531(ADP binding)	ko04626(Plant-pathogen interaction)
osa-MIR159c-p5_1ss1GT	TTTTGCATGACCCGGGAGATGAA	up	inf	0.03	0.03	yes	TRITD1Bv1G012090.1	3-ketoacyl-CoA synthase 12-like [Aegilops tauschii subsp. tauschii]	-2.45562	down	0.000521652	yes	GO:0005576(extracellular region);GO:0005783(endoplasmic reticulum);GO:0006633(fatty acid biosynthetic process);GO:0016020(membrane);GO:0016746(transferase activity, transferring acyl groups);GO:0102336(3-oxo-arachidoyl-CoA synthase activity);GO:0102337(3-oxo-cerotoyl-CoA synthase activity);GO:0102338(3-oxo-lignoceronyl-CoA synthase activity);GO:0102756(very-long-chain 3-ketoacyl-CoA synthase acti…	ko00062(Fatty acid elongation)
osa-MIR159c-p5_1ss1GT	TTTTGCATGACCCGGGAGATGAA	up	inf	0.03	0.03	yes	TRITD5Av1G038380.5	heparanase-like protein 1 [Aegilops tauschii subsp. tauschii]	-1.43816	down	0.0440646	yes	GO:0004566(beta-glucuronidase activity);GO:0005576(extracellular region);GO:0005618(cell wall);GO:0005765(lysosomal membrane);GO:0009505(plant-type cell wall);GO:0009826(unidimensional cell growth)	ko00531(Glycosaminoglycan degradation)
osa-MIR159f-p5	GAGCTCCCTTCGATCCAATCC	down	-inf	0.02	0.03	yes	TRITD6Av1G155330.2	ELMO domain-containing protein A-like [Aegilops tauschii subsp. tauschii]	2.08278	up	0.00194273	yes	GO:0003674(molecular_function);GO:0005737(cytoplasm)	-
osa-MIR160f-p3	TTGGCATTGAGGGAGTCATGC	up	1.25	0.01	0.01	yes	TRITD6Bv1G221560.1	serine/threonine-protein phosphatase PP1 [Aegilops tauschii subsp. tauschii]	-2.52183	down	0.000446428	yes	GO:0000164(protein phosphatase type 1 complex);GO:0004722(protein serine/threonine phosphatase activity);GO:0005515(protein binding);GO:0005634(nucleus);GO:0005737(cytoplasm);GO:0006468(protein phosphorylation);GO:0006470(protein dephosphorylation);GO:0010161(red light signaling pathway);GO:0040008(regulation of growth);GO:0046872(metal ion binding)	ko03015(mRNA surveillance pathway)
osa-MIR160f-p3	TTGGCATTGAGGGAGTCATGC	up	1.25	0.01	0.01	yes	TRITD7Bv1G129600.3	F-box protein At5g39450 [Aegilops tauschii subsp. tauschii]	-2.2727	down	0.00140029	yes	GO:0003674(molecular_function);GO:0005739(mitochondrion);GO:0008150(biological_process)	-
osa-MIR160f-p5_1ss9GT	TTGGCATTTAGGGAGTCATGC	down	-inf	0	0	yes	TRITD4Bv1G193660.2	50S ribosomal protein L5, chloroplastic [Aegilops tauschii subsp. tauschii]	1.30821	up	0.0442883	yes	GO:0000027(ribosomal large subunit assembly);GO:0003735(structural constituent of ribosome);GO:0006412(translation);GO:0022625(cytosolic large ribosomal subunit)	ko03010(Ribosome)
osa-MIR160f-p5_1ss9GT	TTGGCATTTAGGGAGTCATGC	down	-inf	0	0	yes	TRITD6Bv1G106320.2	chaperone protein ClpC1, chloroplastic-like [Aegilops tauschii subsp. tauschii]	1.61951	up	0.0124357	yes	GO:0004176(ATP-dependent peptidase activity);GO:0005515(protein binding);GO:0005524(ATP binding);GO:0005618(cell wall);GO:0005739(mitochondrion);GO:0005829(cytosol);GO:0009507(chloroplast);GO:0009532(plastid stroma);GO:0009535(chloroplast thylakoid membrane);GO:0009536(plastid);GO:0009570(chloroplast stroma);GO:0009658(chloroplast organization);GO:0009706(chloroplast inner membrane);GO:0009735(re…	-
osa-MIR160f-p5_1ss9GT	TTGGCATTTAGGGAGTCATGC	down	-inf	0	0	yes	TRITD7Av1G013830.6	uncharacterized protein LOC109747745 [Aegilops tauschii subsp. tauschii]	1.44072	up	0.0306889	yes	GO:0016279(protein-lysine N-methyltransferase activity);GO:0018026(peptidyl-lysine monomethylation);GO:0004683(calmodulin-dependent protein kinase activity);GO:0005516(calmodulin binding);GO:0005634(nucleus);GO:0005737(cytoplasm);GO:0005886(plasma membrane);GO:0009738(abscisic acid-activated signaling pathway);GO:0009931(calcium-dependent protein serine/threonine kinase activity);GO:0018105(pepti…	ko00310(Lysine degradation)
osa-MIR160f-p5_2ss9GT19TA	TTGGCATTTAGGGAGTCAAGC	down	-inf	0	0	yes	TRITD0Uv1G082810.2	Malate dehydrogenase [NADP] 1, chloroplastic [Triticum urartu]	1.80054	up	0.00634551	yes	GO:0005737(cytoplasm);GO:0005739(mitochondrion);GO:0005975(carbohydrate metabolic process);GO:0006099(tricarboxylic acid cycle);GO:0006107(oxaloacetate metabolic process);GO:0006108(malate metabolic process);GO:0006734(NADH metabolic process);GO:0008746(NAD(P)+ transhydrogenase activity);GO:0009507(chloroplast);GO:0009570(chloroplast stroma);GO:0009579(thylakoid);GO:0009941(chloroplast envelope);…	ko00620(Pyruvate metabolism);ko00710(Carbon fixation in photosynthetic organisms)
osa-miR166m	TCGGACCAGGCTTCATTCCCT	up	2.05	0	0	yes	TRITD6Bv1G139490.6	hsp70-Hsp90 organizing protein [Aegilops tauschii subsp. tauschii]	-1.47397	down	0.033853	yes	GO:0051131(chaperone-mediated protein complex assembly);GO:0051879(Hsp90 protein binding);GO:0070678(preprotein binding)	-
osa-miR166m_1ss9GT	TCGGACCATGCTTCATTCCCT	down	-4.68	0	0	yes	TRITD1Bv1G041580.2	mitogen-activated protein kinase 2 [Triticum aestivum]	2.45046	up	0.000382856	yes	GO:0004707(MAP kinase activity);GO:0005524(ATP binding);GO:0005634(nucleus);GO:0005773(vacuole);GO:0005886(plasma membrane);GO:0007165(signal transduction);GO:0010468(regulation of gene expression)	ko04016(MAPK signaling pathway - plant)
osa-MIR167h-p3_1	TCATGCTGTAGTTTCATCTGC	down	-inf	0	0	yes	TRITD1Av1G037740.12	translocase of chloroplast 159, chloroplastic isoform X2 [Aegilops tauschii subsp. tauschii]	1.53611	up	0.0185792	yes	GO:0003924(GTPase activity);GO:0004888(transmembrane signaling receptor activity);GO:0004930(G-protein coupled receptor activity);GO:0005515(protein binding);GO:0005525(GTP binding);GO:0005829(cytosol);GO:0009507(chloroplast);GO:0009536(plastid);GO:0009707(chloroplast outer membrane);GO:0009941(chloroplast envelope);GO:0016020(membrane);GO:0016021(integral component of membrane);GO:0045036(protei…	ko00020(Citrate cycle (TCA cycle));ko00480(Glutathione metabolism);ko04146(Peroxisome)
osa-MIR167h-p3_1	TCATGCTGTAGTTTCATCTGC	down	-inf	0	0	yes	TRITD1Av1G037740.14	translocase of chloroplast 159, chloroplastic isoform X2 [Aegilops tauschii subsp. tauschii]	1.69074	up	0.0110756	yes	GO:0003924(GTPase activity);GO:0004888(transmembrane signaling receptor activity);GO:0004930(G-protein coupled receptor activity);GO:0005515(protein binding);GO:0005525(GTP binding);GO:0005829(cytosol);GO:0009507(chloroplast);GO:0009536(plastid);GO:0009707(chloroplast outer membrane);GO:0009941(chloroplast envelope);GO:0016020(membrane);GO:0016021(integral component of membrane);GO:0045036(protei…	ko00020(Citrate cycle (TCA cycle));ko00480(Glutathione metabolism);ko04146(Peroxisome)
osa-MIR167h-p3_1	TCATGCTGTAGTTTCATCTGC	down	-inf	0	0	yes	TRITD3Bv1G166050.1	Anthocyanidin 5,3-O-glucosyltransferase [Triticum urartu]	1.57265	up	0.0171526	yes	GO:0009813(flavonoid biosynthetic process);GO:0043231(intracellular membrane-bounded organelle);GO:0052696(flavonoid glucuronidation);GO:0080043(quercetin 3-O-glucosyltransferase activity);GO:0080044(quercetin 7-O-glucosyltransferase activity)	ko00942(Anthocyanin biosynthesis)
osa-MIR167h-p3_1	TCATGCTGTAGTTTCATCTGC	down	-inf	0	0	yes	TRITD4Av1G027970.1	uncharacterized protein At1g01500-like [Aegilops tauschii subsp. tauschii]	1.74826	up	0.00739096	yes	GO:0005829(cytosol);GO:0016618(hydroxypyruvate reductase activity);GO:0030267(glyoxylate reductase (NADP) activity)	-
osa-MIR167h-p3_1	TCATGCTGTAGTTTCATCTGC	down	-inf	0	0	yes	TRITD4Av1G254470.6	ruBisCO large subunit-binding protein subunit beta, chloroplastic [Aegilops tauschii subsp. tauschii]	5.50583	up	2.42579e-12	yes	GO:0005515(protein binding);GO:0005524(ATP binding);GO:0005739(mitochondrion);GO:0005794(Golgi apparatus);GO:0005829(cytosol);GO:0005886(plasma membrane);GO:0006457(protein folding);GO:0007005(mitochondrion organization);GO:0008219(cell death);GO:0009409(response to cold);GO:0009507(chloroplast);GO:0009570(chloroplast stroma);GO:0009627(systemic acquired resistance);GO:0009941(chloroplast envelop…	ko03018(RNA degradation)
osa-MIR167h-p3_1	TCATGCTGTAGTTTCATCTGC	down	-inf	0	0	yes	TRITD6Av1G194480.1	uncharacterized protein LOC109757404 [Aegilops tauschii subsp. tauschii]	1.77476	up	0.00717305	yes	GO:0003674(molecular_function);GO:0008150(biological_process)	-
osa-MIR167h-p3_1	TCATGCTGTAGTTTCATCTGC	down	-inf	0	0	yes	TRITD7Bv1G039680.6	uncharacterized protein At5g39570-like [Aegilops tauschii subsp. tauschii]	4.03312	up	4.36017e-08	yes	GO:0004674(protein serine/threonine kinase activity);GO:0005634(nucleus);GO:0046777(protein autophosphorylation)	-
osa-MIR167h-p3_2	TCATGCTGTAGTTTCATCTGCT	down	-inf	0	0	yes	TRITD6Av1G088760.8	uncharacterized protein LOC109774684 isoform X8 [Aegilops tauschii subsp. tauschii]	1.43403	up	0.0270744	yes	GO:0009507(chloroplast);GO:0010150(leaf senescence);GO:0010228(vegetative to reproductive phase transition of meristem);GO:0034599(cellular response to oxidative stress);GO:0072593(reactive oxygen species metabolic process)	-
osa-MIR167h-p3_2	TCATGCTGTAGTTTCATCTGCT	down	-inf	0	0	yes	TRITD6Bv1G181920.3	predicted protein [Hordeum vulgare subsp. vulgare]	1.37029	up	0.0355785	yes	GO:0004222(metalloendopeptidase activity);GO:0005576(extracellular region);GO:0005886(plasma membrane);GO:0006508(proteolysis);GO:0008270(zinc ion binding);GO:0031012(extracellular matrix);GO:0031225(anchored component of membrane)	-
osa-MIR167h-p3_2	TCATGCTGTAGTTTCATCTGCT	down	-inf	0	0	yes	TRITD7Av1G207880.6	hypothetical protein TRIUR3_19327 [Triticum urartu]	1.49232	up	0.0202775	yes	GO:0003674(molecular_function);GO:0009507(chloroplast);GO:0009570(chloroplast stroma);GO:0009579(thylakoid);GO:0010478(chlororespiration)	-
osa-miR171e-5p_2ss2GA21AG	TATTGGCTCGGCTCACTCAGG	down	-inf	0.01	0.03	yes	TRITD1Bv1G226210.18	eukaryotic translation initiation factor 5B-like [Aegilops tauschii subsp. tauschii]	2.55753	up	0.000191039	yes	GO:0003924(GTPase activity);GO:0005622(intracellular);GO:0006412(translation)	ko03013(RNA transport)
osa-miR171e-5p_2ss2GA21AG	TATTGGCTCGGCTCACTCAGG	down	-inf	0.01	0.03	yes	TRITD1Bv1G226210.4	eukaryotic translation initiation factor 5B-like [Aegilops tauschii subsp. tauschii]	1.55493	up	0.016142	yes	GO:0003924(GTPase activity);GO:0005622(intracellular);GO:0006412(translation)	ko03013(RNA transport)
osa-miR171e-5p_2ss2GA21AG	TATTGGCTCGGCTCACTCAGG	down	-inf	0.01	0.03	yes	TRITD2Bv1G011730.2	uncharacterized protein LOC109770965 isoform X1 [Aegilops tauschii subsp. tauschii]	6.43155	up	6.73256e-15	yes	GO:0004252(serine-type endopeptidase activity);GO:0005618(cell wall);GO:0008150(biological_process);GO:0009507(chloroplast);GO:0009570(chloroplast stroma);GO:0016740(transferase activity)	-
osa-miR171e-5p_2ss2GA21AG	TATTGGCTCGGCTCACTCAGG	down	-inf	0.01	0.03	yes	TRITD4Av1G060760.1	calmodulin [Aegilops tauschii subsp. tauschii]	2.08952	up	0.00200483	yes	GO:0005509(calcium ion binding)	ko04016(MAPK signaling pathway - plant);ko04070(Phosphatidylinositol signaling system);ko04626(Plant-pathogen interaction)
osa-miR171e-5p_2ss2GA21AG	TATTGGCTCGGCTCACTCAGG	down	-inf	0.01	0.03	yes	TRITD4Av1G081560.6	glycine-rich protein 2-like [Aegilops tauschii subsp. tauschii]	2.62043	up	0.000134551	yes	GO:0004477(methenyltetrahydrofolate cyclohydrolase activity);GO:0004488(methylenetetrahydrofolate dehydrogenase (NADP+) activity);GO:0005829(cytosol);GO:0006730(one-carbon metabolic process)	-
osa-MIR437-p5_2ss17TA18AG_2	TTGACCAAGTTTGTAGAGAAA	up	1.66	0.01	0.01	yes	TRITD2Bv1G144070.11	protein MEI2-like 4 [Aegilops tauschii subsp. tauschii]	-1.72595	down	0.014533	yes	GO:0003723(RNA binding);GO:0003729(mRNA binding);GO:0005634(nucleus);GO:0045836(positive regulation of meiotic nuclear division);GO:0045927(positive regulation of growth);GO:0048507(meristem development);GO:0051321(meiotic cell cycle);GO:0005515(protein binding);GO:0006351(transcription, DNA-templated);GO:0006355(regulation of transcription, DNA-templated)	ko00564(Glycerophospholipid metabolism);ko00565(Ether lipid metabolism)
osa-miR444b.1	TGTTGTCTCAAGCTTGCTGCC	down	-1	0	0	yes	TRITD0Uv1G082810.2	Malate dehydrogenase [NADP] 1, chloroplastic [Triticum urartu]	1.80054	up	0.00634551	yes	GO:0005737(cytoplasm);GO:0005739(mitochondrion);GO:0005975(carbohydrate metabolic process);GO:0006099(tricarboxylic acid cycle);GO:0006107(oxaloacetate metabolic process);GO:0006108(malate metabolic process);GO:0006734(NADH metabolic process);GO:0008746(NAD(P)+ transhydrogenase activity);GO:0009507(chloroplast);GO:0009570(chloroplast stroma);GO:0009579(thylakoid);GO:0009941(chloroplast envelope);…	ko00620(Pyruvate metabolism);ko00710(Carbon fixation in photosynthetic organisms)
osa-miR444b.1	TGTTGTCTCAAGCTTGCTGCC	down	-1	0	0	yes	TRITD1Av1G131780.2	protein PLASTID MOVEMENT IMPAIRED 1-like [Aegilops tauschii subsp. tauschii]	1.60621	up	0.0132183	yes	GO:0005622(intracellular);GO:0005623(cell);GO:0005829(cytosol);GO:0005886(plasma membrane);GO:0006970(response to osmotic stress);GO:0009507(chloroplast);GO:0009637(response to blue light);GO:0009738(abscisic acid-activated signaling pathway);GO:0009787(regulation of abscisic acid-activated signaling pathway);GO:0009902(chloroplast relocation);GO:0009903(chloroplast avoidance movement);GO:0010029…	-
osa-miR444b.1	TGTTGTCTCAAGCTTGCTGCC	down	-1	0	0	yes	TRITD1Bv1G103010.1	uncharacterized protein LOC109772407 [Aegilops tauschii subsp. tauschii]	1.47918	up	0.0232266	yes	GO:0003674(molecular_function);GO:0005634(nucleus);GO:0008150(biological_process);GO:0016021(integral component of membrane)	-
osa-miR444b.1	TGTTGTCTCAAGCTTGCTGCC	down	-1	0	0	yes	TRITD2Av1G287760.1	RecName: Full=Protochlorophyllide reductase A, chloroplastic; Short=PCR A; AltName: Full=NADPH-protochlorophyllide oxidoreductase A; Short=POR A; Flags: Precursor	2.64404	up	0.000102409	yes	GO:0005515(protein binding);GO:0009507(chloroplast);GO:0009534(chloroplast thylakoid);GO:0009640(photomorphogenesis);GO:0009647(skotomorphogenesis);GO:0009723(response to ethylene);GO:0009941(chloroplast envelope);GO:0015979(photosynthesis);GO:0015995(chlorophyll biosynthetic process);GO:0016491(oxidoreductase activity);GO:0016630(protochlorophyllide reductase activity);GO:0055114(oxidation-reduc…	ko00860(Porphyrin and chlorophyll metabolism)
osa-miR444b.1	TGTTGTCTCAAGCTTGCTGCC	down	-1	0	0	yes	TRITD3Av1G166790.17	myosin-17-like isoform X8 [Aegilops tauschii subsp. tauschii]	2.26535	up	0.000879922	yes	GO:0003774(motor activity);GO:0009506(plasmodesma);GO:0009791(post-embryonic development);GO:0009826(unidimensional cell growth);GO:0010090(trichome morphogenesis);GO:0010091(trichome branching);GO:0010154(fruit development);GO:0016459(myosin complex);GO:0030048(actin filament-based movement);GO:0035619(root hair tip);GO:0048467(gynoecium development);GO:0048767(root hair elongation);GO:0048768(r…	-
osa-miR444b.1	TGTTGTCTCAAGCTTGCTGCC	down	-1	0	0	yes	TRITD4Av1G081560.6	glycine-rich protein 2-like [Aegilops tauschii subsp. tauschii]	2.62043	up	0.000134551	yes	GO:0004477(methenyltetrahydrofolate cyclohydrolase activity);GO:0004488(methylenetetrahydrofolate dehydrogenase (NADP+) activity);GO:0005829(cytosol);GO:0006730(one-carbon metabolic process)	-
osa-miR444b.1	TGTTGTCTCAAGCTTGCTGCC	down	-1	0	0	yes	TRITD4Av1G159680.5	fructose-1,6-bisphosphate aldolase 4 [Triticum aestivum]	3.10459	up	8.73097e-06	yes	GO:0004332(fructose-bisphosphate aldolase activity);GO:0005737(cytoplasm)	ko00010(Glycolysis / Gluconeogenesis);ko00030(Pentose phosphate pathway);ko00051(Fructose and mannose metabolism);ko00710(Carbon fixation in photosynthetic organisms)
osa-miR444b.1	TGTTGTCTCAAGCTTGCTGCC	down	-1	0	0	yes	TRITD4Bv1G028460.1	tetrapyrrole-binding protein, chloroplastic [Aegilops tauschii subsp. tauschii]	1.90308	up	0.0039035	yes	GO:0009507(chloroplast);GO:0010019(chloroplast-nucleus signaling pathway);GO:0015995(chlorophyll biosynthetic process);GO:0019899(enzyme binding);GO:0031969(chloroplast membrane);GO:0043085(positive regulation of catalytic activity);GO:0046906(tetrapyrrole binding)	-
osa-miR444b.1	TGTTGTCTCAAGCTTGCTGCC	down	-1	0	0	yes	TRITD5Bv1G000820.4	sucrose transporter 2A [Triticum aestivum]	2.0659	up	0.00191218	yes	GO:0009705(plant-type vacuole membrane)	-
osa-miR444b.1	TGTTGTCTCAAGCTTGCTGCC	down	-1	0	0	yes	TRITD6Av1G151150.1	hypothetical protein TRIUR3_32999 [Triticum urartu]	2.86169	up	4.218e-05	yes	-	-
osa-miR444b.1	TGTTGTCTCAAGCTTGCTGCC	down	-1	0	0	yes	TRITD6Bv1G026670.2	uncharacterized protein LOC109755121 [Aegilops tauschii subsp. tauschii]	1.26062	up	0.0494258	yes	GO:0003723(RNA binding);GO:0003735(structural constituent of ribosome);GO:0006412(translation);GO:0022626(cytosolic ribosome)	ko03010(Ribosome)
osa-miR444b.1	TGTTGTCTCAAGCTTGCTGCC	down	-1	0	0	yes	TRITD7Av1G207880.6	hypothetical protein TRIUR3_19327 [Triticum urartu]	1.49232	up	0.0202775	yes	GO:0003674(molecular_function);GO:0009507(chloroplast);GO:0009570(chloroplast stroma);GO:0009579(thylakoid);GO:0010478(chlororespiration)	-
osa-miR444b.1	TGTTGTCTCAAGCTTGCTGCC	down	-1	0	0	yes	TRITD7Bv1G025610.2	peroxiredoxin Q [Triticum aestivum]	2.24377	up	0.000900135	yes	GO:0003674(molecular_function);GO:0008150(biological_process);GO:0009507(chloroplast);GO:0016021(integral component of membrane);GO:0005575(cellular_component);GO:0016020(membrane);GO:0016209(antioxidant activity);GO:0016491(oxidoreductase activity);GO:0045454(cell redox homeostasis);GO:0055114(oxidation-reduction process)	-
osa-miR5071_2ss15GA18GT	TCAAGCATCATATCATGTACA	down	-1.47	0	0	yes	TRITD1Bv1G226840.2	uncharacterized protein LOC109782189 [Aegilops tauschii subsp. tauschii]	1.41555	up	0.0284271	yes	-	-
osa-miR5071_2ss15GA18GT	TCAAGCATCATATCATGTACA	down	-1.47	0	0	yes	TRITD3Bv1G009200.3	putative disease resistance RPP13-like protein 3 [Aegilops tauschii subsp. tauschii]	1.25407	up	0.0490229	yes	GO:0004674(protein serine/threonine kinase activity);GO:0005886(plasma membrane);GO:0007166(cell surface receptor signaling pathway);GO:0005515(protein binding);GO:0042802(identical protein binding)	ko04626(Plant-pathogen interaction)
osa-miR5071_2ss15GA18GT	TCAAGCATCATATCATGTACA	down	-1.47	0	0	yes	TRITD4Av1G088580.2	uncharacterized protein LOC109742527 [Aegilops tauschii subsp. tauschii]	3.07273	up	1.11262e-05	yes	GO:0005737(cytoplasm);GO:0005886(plasma membrane);GO:0005634(nucleus);GO:0016787(hydrolase activity)	-
osa-miR5072_L-4	TCCCCAGCGGAGTCGCCA	up	inf	0.01	0.01	yes	TRITD1Av1G203800.1	probable choline kinase 2 [Aegilops tauschii subsp. tauschii]	-1.7039	down	0.0143369	yes	GO:0004103(choline kinase activity);GO:0005524(ATP binding);GO:0005737(cytoplasm);GO:0016310(phosphorylation)	ko00564(Glycerophospholipid metabolism)
osa-miR5072_L-4	TCCCCAGCGGAGTCGCCA	up	inf	0.01	0.01	yes	TRITD2Av1G248230.3	vacuolar-sorting receptor 7-like [Aegilops tauschii subsp. tauschii]	-1.48199	down	0.0336982	yes	GO:0000139(Golgi membrane);GO:0005509(calcium ion binding);GO:0005794(Golgi apparatus);GO:0005887(integral component of plasma membrane);GO:0006623(protein targeting to vacuole);GO:0015031(protein transport);GO:0016021(integral component of membrane);GO:0017119(Golgi transport complex);GO:0030665(clathrin-coated vesicle membrane);GO:0031902(late endosome membrane)	ko00941(Flavonoid biosynthesis)
osa-miR5072_L-4	TCCCCAGCGGAGTCGCCA	up	inf	0.01	0.01	yes	TRITD2Bv1G091120.1	probable glutathione S-transferase GSTU6 [Aegilops tauschii subsp. tauschii]	-2.68738	down	0.000184093	yes	GO:0004364(glutathione transferase activity);GO:0005737(cytoplasm);GO:0006749(glutathione metabolic process);GO:0009407(toxin catabolic process)	ko00480(Glutathione metabolism)
osa-miR5072_L-4	TCCCCAGCGGAGTCGCCA	up	inf	0.01	0.01	yes	TRITD5Av1G191510.10	chlorophyll a-b binding protein of LHCII type 1-like [Aegilops tauschii subsp. tauschii]	-9.42033	down	1.94995e-23	yes	GO:0009416(response to light stimulus);GO:0009535(chloroplast thylakoid membrane);GO:0009768(photosynthesis, light harvesting in photosystem I);GO:0009941(chloroplast envelope);GO:0010287(plastoglobule);GO:0016168(chlorophyll binding);GO:0031409(pigment binding)	ko00196(Photosynthesis - antenna proteins)
osa-miR5072_L-4	TCCCCAGCGGAGTCGCCA	up	inf	0.01	0.01	yes	TRITD5Av1G195250.1	transcription termination factor MTERF2, chloroplastic [Aegilops tauschii subsp. tauschii]	-2.96053	down	4.77242e-05	yes	GO:0003690(double-stranded DNA binding);GO:0005739(mitochondrion);GO:0006355(regulation of transcription, DNA-templated);GO:0009507(chloroplast)	-
osa-miR5072_L-4	TCCCCAGCGGAGTCGCCA	up	inf	0.01	0.01	yes	TRITD5Av1G255620.5	DEAD-box ATP-dependent RNA helicase 50-like [Aegilops tauschii subsp. tauschii]	-2.02391	down	0.0040987	yes	GO:0004004(ATP-dependent RNA helicase activity);GO:0010501(RNA secondary structure unwinding)	-
osa-miR5072_L-4	TCCCCAGCGGAGTCGCCA	up	inf	0.01	0.01	yes	TRITD5Bv1G190560.2	serine/threonine-protein kinase AFC2-like isoform X1 [Aegilops tauschii subsp. tauschii]	-1.74514	down	0.0131942	yes	GO:0004672(protein kinase activity);GO:0004674(protein serine/threonine kinase activity);GO:0004712(protein serine/threonine/tyrosine kinase activity);GO:0005515(protein binding);GO:0005524(ATP binding);GO:0005634(nucleus);GO:0005739(mitochondrion);GO:0006355(regulation of transcription, DNA-templated);GO:0006468(protein phosphorylation);GO:0016301(kinase activity);GO:0006397(mRNA processing);GO:…	-
osa-miR5072_L-4	TCCCCAGCGGAGTCGCCA	up	inf	0.01	0.01	yes	TRITD5Bv1G223830.1	hypothetical protein TRIUR3_33991 [Triticum urartu]	-1.47652	down	0.0343741	yes	-	-
osa-miR5072_L-4	TCCCCAGCGGAGTCGCCA	up	inf	0.01	0.01	yes	TRITD7Av1G114640.2	Beta-galactosidase 11 [Triticum urartu]	-1.51367	down	0.032165	yes	GO:0004565(beta-galactosidase activity);GO:0005618(cell wall);GO:0005773(vacuole)	ko00052(Galactose metabolism);ko00600(Sphingolipid metabolism);ko00531(Glycosaminoglycan degradation);ko00604(Glycosphingolipid biosynthesis - ganglio series);ko00511(Other glycan degradation)
osa-miR5072_L-4	TCCCCAGCGGAGTCGCCA	up	inf	0.01	0.01	yes	TRITD7Bv1G094870.2	alpha-soluble NSF attachment protein [Aegilops tauschii subsp. tauschii]	-1.53505	down	0.0271392	yes	GO:0005483(soluble NSF attachment protein activity);GO:0005774(vacuolar membrane);GO:0006886(intracellular protein transport);GO:0019905(syntaxin binding);GO:0031201(SNARE complex);GO:0035494(SNARE complex disassembly);GO:0061025(membrane fusion)	-
osa-miR5072_L-4_1ss13GT	TCCCCAGCTGAGTCGCCA	down	-inf	0.01	0.03	yes	TRITD0Uv1G036950.3	folylpolyglutamate synthase-like [Aegilops tauschii subsp. tauschii]	1.28819	up	0.0447194	yes	GO:0004326(tetrahydrofolylpolyglutamate synthase activity);GO:0005829(cytosol);GO:0006730(one-carbon metabolic process);GO:0008841(dihydrofolate synthase activity);GO:0009570(chloroplast stroma);GO:0010449(root meristem growth);GO:0046901(tetrahydrofolylpolyglutamate biosynthetic process);GO:0048364(root development);GO:0048767(root hair elongation);GO:1904961(quiescent center organization)	ko00790(Folate biosynthesis)
osa-miR5072_L-4_1ss13GT	TCCCCAGCTGAGTCGCCA	down	-inf	0.01	0.03	yes	TRITD1Av1G228830.4	hypothetical protein TRIUR3_17783 [Triticum urartu]	1.34312	up	0.0359734	yes	GO:0005739(mitochondrion);GO:0009506(plasmodesma);GO:0017148(negative regulation of translation);GO:0043023(ribosomal large subunit binding);GO:0090071(negative regulation of ribosome biogenesis)	-
osa-miR5072_L-4_1ss13GT	TCCCCAGCTGAGTCGCCA	down	-inf	0.01	0.03	yes	TRITD1Bv1G103010.1	uncharacterized protein LOC109772407 [Aegilops tauschii subsp. tauschii]	1.47918	up	0.0232266	yes	GO:0003674(molecular_function);GO:0005634(nucleus);GO:0008150(biological_process);GO:0016021(integral component of membrane)	-
osa-miR5072_L-4_1ss13GT	TCCCCAGCTGAGTCGCCA	down	-inf	0.01	0.03	yes	TRITD2Bv1G147820.1	protein BIC1-like [Aegilops tauschii subsp. tauschii]	1.50411	up	0.0218437	yes	GO:0003674(molecular_function);GO:0005634(nucleus);GO:0080167(response to karrikin)	-
osa-miR5072_L-4_1ss13GT	TCCCCAGCTGAGTCGCCA	down	-inf	0.01	0.03	yes	TRITD3Bv1G047820.1	unnamed protein product [Triticum aestivum]	1.62276	up	0.0142433	yes	GO:0009813(flavonoid biosynthetic process);GO:0043231(intracellular membrane-bounded organelle);GO:0052696(flavonoid glucuronidation);GO:0080043(quercetin 3-O-glucosyltransferase activity);GO:0080044(quercetin 7-O-glucosyltransferase activity)	-
osa-miR5072_L-4_1ss13GT	TCCCCAGCTGAGTCGCCA	down	-inf	0.01	0.03	yes	TRITD3Bv1G074860.1	unnamed protein product [Triticum aestivum]	3.16261	up	6.81094e-06	yes	GO:0003824(catalytic activity);GO:0004084(branched-chain-amino-acid transaminase activity);GO:0008152(metabolic process);GO:0008153(para-aminobenzoic acid biosynthetic process);GO:0008483(transaminase activity);GO:0008696(4-amino-4-deoxychorismate lyase activity);GO:0009507(chloroplast);GO:0009570(chloroplast stroma);GO:0046654(tetrahydrofolate biosynthetic process);GO:0047810(D-alanine:2-oxoglut…	ko00790(Folate biosynthesis)
osa-miR5072_L-4_1ss13GT	TCCCCAGCTGAGTCGCCA	down	-inf	0.01	0.03	yes	TRITD3Bv1G087040.2	beta-glucosidase 10-like isoform X2 [Aegilops tauschii subsp. tauschii]	1.42516	up	0.0304871	yes	GO:0008422(beta-glucosidase activity);GO:1901657(glycosyl compound metabolic process)	ko00500(Starch and sucrose metabolism);ko00460(Cyanoamino acid metabolism);ko00940(Phenylpropanoid biosynthesis)
osa-miR5072_L-4_1ss13GT	TCCCCAGCTGAGTCGCCA	down	-inf	0.01	0.03	yes	TRITD4Av1G060760.1	calmodulin [Aegilops tauschii subsp. tauschii]	2.08952	up	0.00200483	yes	GO:0005509(calcium ion binding)	ko04016(MAPK signaling pathway - plant);ko04070(Phosphatidylinositol signaling system);ko04626(Plant-pathogen interaction)
osa-miR5072_L-4_1ss13GT	TCCCCAGCTGAGTCGCCA	down	-inf	0.01	0.03	yes	TRITD5Av1G183260.4	chlorophyll a-b binding protein, chloroplastic [Aegilops tauschii subsp. tauschii]	1.25153	up	0.0483718	yes	GO:0009416(response to light stimulus);GO:0009535(chloroplast thylakoid membrane);GO:0009768(photosynthesis, light harvesting in photosystem I);GO:0009941(chloroplast envelope);GO:0010287(plastoglobule);GO:0016168(chlorophyll binding);GO:0031409(pigment binding)	ko00196(Photosynthesis - antenna proteins)
osa-miR5072_L-4_1ss13GT	TCCCCAGCTGAGTCGCCA	down	-inf	0.01	0.03	yes	TRITD5Bv1G206330.1	protein NRT1/ PTR FAMILY 6.4 isoform X2 [Aegilops tauschii subsp. tauschii]	1.57043	up	0.017998	yes	GO:0005215(transporter activity);GO:0005886(plasma membrane);GO:0006857(oligopeptide transport);GO:0015293(symporter activity);GO:0016020(membrane);GO:0016021(integral component of membrane);GO:0042128(nitrate assimilation);GO:0055085(transmembrane transport)	-
osa-miR5072_L-4_1ss13GT	TCCCCAGCTGAGTCGCCA	down	-inf	0.01	0.03	yes	TRITD5Bv1G251600.3	probable cytokinin riboside 5'-monophosphate phosphoribohydrolase LOGL5 [Aegilops tauschii subsp. tauschii]	1.6688	up	0.0106494	yes	GO:0005634(nucleus);GO:0005829(cytosol);GO:0009691(cytokinin biosynthetic process);GO:0016799(hydrolase activity, hydrolyzing N-glycosyl compounds)	-
osa-miR5072_L-4_1ss13GT	TCCCCAGCTGAGTCGCCA	down	-inf	0.01	0.03	yes	TRITD6Bv1G070210.2	pentatricopeptide repeat-containing protein At2g35130 isoform X3 [Aegilops tauschii subsp. tauschii]	1.39599	up	0.0307206	yes	-	-
osa-miR5072_L-4_1ss13GT	TCCCCAGCTGAGTCGCCA	down	-inf	0.01	0.03	yes	TRITD7Av1G104900.2	hypothetical protein TRIUR3_21760 [Triticum urartu]	4.04483	up	3.55025e-08	yes	GO:0005515(protein binding);GO:0005739(mitochondrion);GO:0006397(mRNA processing);GO:0009451(RNA modification);GO:0009507(chloroplast);GO:0016554(cytidine to uridine editing);GO:0050897(cobalt ion binding);GO:0080156(mitochondrial mRNA modification)	ko00640(Propanoate metabolism);ko00280(Valine, leucine and isoleucine degradation)
osa-miR5072_L-4_1ss13GT	TCCCCAGCTGAGTCGCCA	down	-inf	0.01	0.03	yes	TRITD7Av1G207880.6	hypothetical protein TRIUR3_19327 [Triticum urartu]	1.49232	up	0.0202775	yes	GO:0003674(molecular_function);GO:0009507(chloroplast);GO:0009570(chloroplast stroma);GO:0009579(thylakoid);GO:0010478(chlororespiration)	-
osa-miR5072_L-4_1ss13GT	TCCCCAGCTGAGTCGCCA	down	-inf	0.01	0.03	yes	TRITD7Av1G252690.2	ureide permease 1-like [Aegilops tauschii subsp. tauschii]	2.1882	up	0.00106979	yes	GO:0005274(allantoin:proton symporter activity);GO:0005524(ATP binding);GO:0005739(mitochondrion);GO:0015210(uracil transmembrane transporter activity);GO:0015720(allantoin transport);GO:0015857(uracil transport);GO:0016021(integral component of membrane);GO:0043100(pyrimidine nucleobase salvage)	-
osa-miR5072_L-4_1ss13GT	TCCCCAGCTGAGTCGCCA	down	-inf	0.01	0.03	yes	TRITD7Bv1G189410.1	cytochrome P450 72A15-like [Aegilops tauschii subsp. tauschii]	1.86295	up	0.00448275	yes	GO:0004497(monooxygenase activity)	-
osa-miR5077_L-1_1ss5GA	TTCACGTCGGGTTCACCA	up	2.25	0	0	yes	TRITD1Av1G029450.21	ABCB1, partial [Triticum polonicum]	-4.02829	down	7.92609e-08	yes	GO:0016021(integral component of membrane);GO:0042626(ATPase activity, coupled to transmembrane movement of substances);GO:0055085(transmembrane transport)	ko02010(ABC transporters)
osa-miR5077_L-1_1ss5GA	TTCACGTCGGGTTCACCA	up	2.25	0	0	yes	TRITD1Av1G050960.2	methylmalonyl-CoA epimerase, mitochondrial-like [Aegilops tauschii subsp. tauschii]	-2.04676	down	0.00348538	yes	GO:0004462(lactoylglutathione lyase activity);GO:0005737(cytoplasm);GO:0005975(carbohydrate metabolic process);GO:0016829(lyase activity)	-
osa-miR5077_L-1_1ss5GA	TTCACGTCGGGTTCACCA	up	2.25	0	0	yes	TRITD1Av1G163030.6	uncharacterized protein LOC109780075 isoform X1 [Aegilops tauschii subsp. tauschii]	-1.58442	down	0.0235878	yes	GO:0001046(core promoter sequence-specific DNA binding);GO:0001228(transcriptional activator activity, RNA polymerase II transcription regulatory region sequence-specific DNA binding);GO:0005634(nucleus);GO:0006366(transcription by RNA polymerase II)	-
osa-miR5077_L-1_1ss5GA	TTCACGTCGGGTTCACCA	up	2.25	0	0	yes	TRITD1Av1G169360.1	formin-like protein 18 isoform X1 [Aegilops tauschii subsp. tauschii]	-1.48262	down	0.0328242	yes	GO:0003674(molecular_function);GO:0005576(extracellular region);GO:0008150(biological_process);GO:0016021(integral component of membrane)	-
osa-miR5077_L-1_1ss5GA	TTCACGTCGGGTTCACCA	up	2.25	0	0	yes	TRITD1Bv1G001550.1	MDIS1-interacting receptor like kinase 2-like isoform X1 [Aegilops tauschii subsp. tauschii]	-1.42623	down	0.0402802	yes	GO:0004674(protein serine/threonine kinase activity);GO:0005515(protein binding);GO:0005524(ATP binding);GO:0005634(nucleus);GO:0005886(plasma membrane);GO:0006468(protein phosphorylation);GO:0009506(plasmodesma);GO:0009755(hormone-mediated signaling pathway);GO:0010183(pollen tube guidance);GO:0016020(membrane);GO:0016021(integral component of membrane);GO:0016301(kinase activity);GO:0090406(pol…	-
osa-miR5077_L-1_1ss5GA	TTCACGTCGGGTTCACCA	up	2.25	0	0	yes	TRITD1Bv1G001550.2	MDIS1-interacting receptor like kinase 2-like isoform X2 [Aegilops tauschii subsp. tauschii]	-1.53374	down	0.0285765	yes	GO:0004674(protein serine/threonine kinase activity);GO:0005515(protein binding);GO:0005524(ATP binding);GO:0005634(nucleus);GO:0005886(plasma membrane);GO:0006468(protein phosphorylation);GO:0009506(plasmodesma);GO:0009755(hormone-mediated signaling pathway);GO:0010183(pollen tube guidance);GO:0016020(membrane);GO:0016021(integral component of membrane);GO:0016301(kinase activity);GO:0090406(pol…	-
osa-miR5077_L-1_1ss5GA	TTCACGTCGGGTTCACCA	up	2.25	0	0	yes	TRITD1Bv1G046830.1	peroxidase A2-like [Aegilops tauschii subsp. tauschii]	-1.45531	down	0.0362916	yes	GO:0004601(peroxidase activity);GO:0005576(extracellular region);GO:0005773(vacuole);GO:0006979(response to oxidative stress);GO:0009505(plant-type cell wall);GO:0009651(response to salt stress);GO:0010043(response to zinc ion);GO:0020037(heme binding);GO:0042744(hydrogen peroxide catabolic process);GO:0046872(metal ion binding);GO:0055114(oxidation-reduction process)	ko00940(Phenylpropanoid biosynthesis)
osa-miR5077_L-1_1ss5GA	TTCACGTCGGGTTCACCA	up	2.25	0	0	yes	TRITD1Bv1G205450.1	predicted protein [Hordeum vulgare subsp. vulgare]	-2.09413	down	0.00323219	yes	GO:0009507(chloroplast);GO:0016491(oxidoreductase activity);GO:0055114(oxidation-reduction process)	ko00061(Fatty acid biosynthesis);ko01040(Biosynthesis of unsaturated fatty acids);ko00780(Biotin metabolism);ko00333(Prodigiosin biosyntheses)
osa-miR5077_L-1_1ss5GA	TTCACGTCGGGTTCACCA	up	2.25	0	0	yes	TRITD2Av1G028830.1	probable potassium transporter 9 [Aegilops tauschii subsp. tauschii]	-1.90046	down	0.00734302	yes	GO:0005886(plasma membrane);GO:0015079(potassium ion transmembrane transporter activity)	-
osa-miR5077_L-1_1ss5GA	TTCACGTCGGGTTCACCA	up	2.25	0	0	yes	TRITD2Av1G215290.1	protein NUCLEAR FUSION DEFECTIVE 4-like [Aegilops tauschii subsp. tauschii]	-1.61304	down	0.021182	yes	GO:0003674(molecular_function);GO:0005634(nucleus);GO:0016021(integral component of membrane);GO:0080167(response to karrikin)	-
osa-miR5077_L-1_1ss5GA	TTCACGTCGGGTTCACCA	up	2.25	0	0	yes	TRITD2Av1G215290.2	protein NUCLEAR FUSION DEFECTIVE 4-like [Aegilops tauschii subsp. tauschii]	-1.51263	down	0.0299616	yes	GO:0003674(molecular_function);GO:0005634(nucleus);GO:0016021(integral component of membrane);GO:0080167(response to karrikin)	-
osa-miR5077_L-1_1ss5GA	TTCACGTCGGGTTCACCA	up	2.25	0	0	yes	TRITD2Av1G267500.5	fructan 6-exohydrolase [Triticum aestivum]	-1.5524	down	0.025354	yes	GO:0016787(hydrolase activity);GO:0004553(hydrolase activity, hydrolyzing O-glycosyl compounds);GO:0005576(extracellular region);GO:0005618(cell wall);GO:0005773(vacuole);GO:0005975(carbohydrate metabolic process);GO:0016021(integral component of membrane);GO:0031219(levanase activity);GO:0048046(apoplast);GO:0051669(fructan beta-fructosidase activity)	ko00052(Galactose metabolism);ko00500(Starch and sucrose metabolism)
osa-miR5077_L-1_1ss5GA	TTCACGTCGGGTTCACCA	up	2.25	0	0	yes	TRITD3Av1G206980.1	unnamed protein product [Triticum aestivum]	-2.47479	down	0.000541114	yes	GO:0005509(calcium ion binding);GO:0005634(nucleus);GO:0005737(cytoplasm);GO:0005774(vacuolar membrane);GO:0005829(cytosol);GO:0005886(plasma membrane);GO:0005513(detection of calcium ion);GO:0005515(protein binding);GO:0009612(response to mechanical stimulus)	ko04016(MAPK signaling pathway - plant);ko04070(Phosphatidylinositol signaling system);ko04626(Plant-pathogen interaction)
osa-miR5077_L-1_1ss5GA	TTCACGTCGGGTTCACCA	up	2.25	0	0	yes	TRITD3Bv1G154510.1	unnamed protein product [Triticum aestivum]	-1.6845	down	0.0156515	yes	GO:0004568(chitinase activity);GO:0005576(extracellular region);GO:0008061(chitin binding);GO:0016998(cell wall macromolecule catabolic process);GO:0050832(defense response to fungus)	ko00520(Amino sugar and nucleotide sugar metabolism);ko04016(MAPK signaling pathway - plant)
osa-miR5077_L-1_1ss5GA	TTCACGTCGGGTTCACCA	up	2.25	0	0	yes	TRITD3Bv1G277830.5	unnamed protein product [Triticum aestivum]	-1.91266	down	0.00660552	yes	GO:0004674(protein serine/threonine kinase activity);GO:0005886(plasma membrane);GO:0006468(protein phosphorylation);GO:0006952(defense response);GO:0009506(plasmodesma);GO:0004185(serine-type carboxypeptidase activity);GO:0051603(proteolysis involved in cellular protein catabolic process);GO:0005515(protein binding);GO:0042802(identical protein binding);GO:0007166(cell surface receptor signaling…	ko04626(Plant-pathogen interaction)
osa-miR5077_L-1_1ss5GA	TTCACGTCGGGTTCACCA	up	2.25	0	0	yes	TRITD4Av1G139700.25	Ribulose bisphosphate carboxylase/oxygenase activase A, chloroplastic [Triticum urartu]	-5.28449	down	2.8163e-11	yes	GO:0005524(ATP binding);GO:0005618(cell wall);GO:0005634(nucleus);GO:0009409(response to cold);GO:0009416(response to light stimulus);GO:0009507(chloroplast);GO:0009535(chloroplast thylakoid membrane);GO:0009570(chloroplast stroma);GO:0009579(thylakoid);GO:0009753(response to jasmonic acid);GO:0009941(chloroplast envelope);GO:0010150(leaf senescence);GO:0010287(plastoglobule);GO:0010319(stromule)…	ko03010(Ribosome);ko00940(Phenylpropanoid biosynthesis)
osa-miR5077_L-1_1ss5GA	TTCACGTCGGGTTCACCA	up	2.25	0	0	yes	TRITD4Bv1G004090.2	uncharacterized protein LOC109759345 [Aegilops tauschii subsp. tauschii]	-1.67755	down	0.0160166	yes	GO:0003723(RNA binding);GO:0005739(mitochondrion);GO:0006353(DNA-templated transcription, termination);GO:0006355(regulation of transcription, DNA-templated);GO:0009507(chloroplast)	-
osa-miR5077_L-1_1ss5GA	TTCACGTCGGGTTCACCA	up	2.25	0	0	yes	TRITD5Av1G116730.3	CCR4-NOT transcription complex subunit 4 [Triticum urartu]	-2.04503	down	0.00343497	yes	GO:0004842(ubiquitin-protein transferase activity);GO:0030014(CCR4-NOT complex)	ko03018(RNA degradation)
osa-miR5077_L-1_1ss5GA	TTCACGTCGGGTTCACCA	up	2.25	0	0	yes	TRITD6Bv1G049120.1	protein SRC2 homolog [Aegilops tauschii subsp. tauschii]	-1.47641	down	0.0355196	yes	GO:0003674(molecular_function);GO:0005575(cellular_component);GO:0008150(biological_process)	-
osa-miR5077_L-1_1ss5GA	TTCACGTCGGGTTCACCA	up	2.25	0	0	yes	TRITD7Av1G031110.3	profilin-1 [Aegilops tauschii subsp. tauschii]	-1.66541	down	0.0189089	yes	GO:0009536(plastid);GO:0003785(actin monomer binding);GO:0005938(cell cortex);GO:0015629(actin cytoskeleton);GO:0042989(sequestering of actin monomers)	-
osa-miR5077_L-1_1ss5GA	TTCACGTCGGGTTCACCA	up	2.25	0	0	yes	TRITD7Av1G275610.4	putative serine/threonine-protein kinase Cx32, chloroplastic [Triticum urartu]	-2.68262	down	0.000206175	yes	GO:0004675(transmembrane receptor protein serine/threonine kinase activity);GO:0005524(ATP binding);GO:0005634(nucleus);GO:0005886(plasma membrane);GO:0006468(protein phosphorylation);GO:0006952(defense response);GO:0007166(cell surface receptor signaling pathway);GO:0009507(chloroplast);GO:0016301(kinase activity)	-
osa-miR827_R-1	TTAGATGACCATCAGCAAAC	down	-1.57	0	0	yes	TRITD2Av1G269140.1	adenosylhomocysteinase [Aegilops tauschii subsp. tauschii]	1.55671	up	0.0157564	yes	GO:0004013(adenosylhomocysteinase activity);GO:0005829(cytosol);GO:0033353(S-adenosylmethionine cycle);GO:0005507(copper ion binding);GO:0005515(protein binding);GO:0005737(cytoplasm);GO:0005773(vacuole);GO:0005774(vacuolar membrane);GO:0005794(Golgi apparatus);GO:0005886(plasma membrane);GO:0006346(methylation-dependent chromatin silencing);GO:0006730(one-carbon metabolic process);GO:0009506(pla…	ko00270(Cysteine and methionine metabolism)
PC-5p-1298_1463	GAGCCTTATTGAATATCTACA	down	-inf	0	0	yes	TRITD7Bv1G198420.2	LOW QUALITY PROTEIN: uncharacterized protein LOC109756041 [Aegilops tauschii subsp. tauschii]	2.02784	up	0.00226063	yes	GO:0003887(DNA-directed DNA polymerase activity);GO:0004652(polynucleotide adenylyltransferase activity);GO:0007062(sister chromatid cohesion);GO:0043630(ncRNA polyadenylation involved in polyadenylation-dependent ncRNA catabolic process)	ko03018(RNA degradation)
ptc-miR530a_L+1_1ss9GT	CTGCATTTTCACCTGCACCTT	down	-inf	0	0	yes	TRITD1Av1G022180.1	uncharacterized protein LOC109734121 [Aegilops tauschii subsp. tauschii]	1.38413	up	0.0322057	yes	GO:0003674(molecular_function);GO:0005575(cellular_component);GO:0008150(biological_process)	-
ptc-miR530a_L+1_1ss9GT	CTGCATTTTCACCTGCACCTT	down	-inf	0	0	yes	TRITD1Av1G072420.1	putative calcium-binding protein CML18 [Triticum urartu]	1.5735	up	0.0152473	yes	GO:0005509(calcium ion binding)	ko04626(Plant-pathogen interaction)
ptc-miR530a_L+1_1ss9GT	CTGCATTTTCACCTGCACCTT	down	-inf	0	0	yes	TRITD1Av1G228820.2	hypothetical protein TRIUR3_17784 [Triticum urartu]	2.42364	up	0.000361144	yes	-	-
ptc-miR530a_L+1_1ss9GT	CTGCATTTTCACCTGCACCTT	down	-inf	0	0	yes	TRITD1Bv1G026920.1	uncharacterized protein LOC109734121 [Aegilops tauschii subsp. tauschii]	1.36992	up	0.0346906	yes	GO:0003674(molecular_function);GO:0005575(cellular_component);GO:0008150(biological_process)	-
ptc-miR530a_L+1_1ss9GT	CTGCATTTTCACCTGCACCTT	down	-inf	0	0	yes	TRITD1Bv1G076410.4	ferrochelatase-2, chloroplastic [Aegilops tauschii subsp. tauschii]	1.65882	up	0.0105637	yes	GO:0004325(ferrochelatase activity);GO:0006783(heme biosynthetic process)	ko00860(Porphyrin and chlorophyll metabolism)
ptc-miR530a_L+1_1ss9GT	CTGCATTTTCACCTGCACCTT	down	-inf	0	0	yes	TRITD1Bv1G226840.2	uncharacterized protein LOC109782189 [Aegilops tauschii subsp. tauschii]	1.41555	up	0.0284271	yes	-	-
ptc-miR530a_L+1_1ss9GT	CTGCATTTTCACCTGCACCTT	down	-inf	0	0	yes	TRITD2Av1G046450.1	E3 ubiquitin-protein ligase RDUF1-like [Aegilops tauschii subsp. tauschii]	1.41657	up	0.0322263	yes	GO:0000209(protein polyubiquitination);GO:0043161(proteasome-mediated ubiquitin-dependent protein catabolic process);GO:0061630(ubiquitin protein ligase activity)	-
ptc-miR530a_L+1_1ss9GT	CTGCATTTTCACCTGCACCTT	down	-inf	0	0	yes	TRITD2Av1G172840.1	putative phosphoribosylformylglycinamidine synthase, chloroplastic/mitochondrial [Triticum urartu]	5.32404	up	1.01181e-11	yes	GO:0004642(phosphoribosylformylglycinamidine synthase activity);GO:0005524(ATP binding);GO:0005737(cytoplasm);GO:0006164(purine nucleotide biosynthetic process);GO:0006541(glutamine metabolic process);GO:0009156(ribonucleoside monophosphate biosynthetic process)	ko00230(Purine metabolism)
ptc-miR530a_L+1_1ss9GT	CTGCATTTTCACCTGCACCTT	down	-inf	0	0	yes	TRITD2Bv1G161150.3	lipoyl synthase, mitochondrial [Aegilops tauschii subsp. tauschii]	2.7318	up	6.65706e-05	yes	GO:0009107(lipoate biosynthetic process);GO:0009249(protein lipoylation);GO:0009507(chloroplast);GO:0016992(lipoate synthase activity)	ko00785(Lipoic acid metabolism)
ptc-miR530a_L+1_1ss9GT	CTGCATTTTCACCTGCACCTT	down	-inf	0	0	yes	TRITD3Av1G035580.1	unnamed protein product [Triticum aestivum]	1.39238	up	0.0334565	yes	GO:0005737(cytoplasm);GO:0009408(response to heat)	ko04141(Protein processing in endoplasmic reticulum)
ptc-miR530a_L+1_1ss9GT	CTGCATTTTCACCTGCACCTT	down	-inf	0	0	yes	TRITD4Av1G042380.1	probable mannose-1-phosphate guanylyltransferase 1 [Aegilops tauschii subsp. tauschii]	1.34116	up	0.036326	yes	GO:0004475(mannose-1-phosphate guanylyltransferase activity);GO:0005515(protein binding);GO:0005525(GTP binding);GO:0005634(nucleus);GO:0005737(cytoplasm);GO:0005829(cytosol);GO:0009058(biosynthetic process);GO:0009298(GDP-mannose biosynthetic process);GO:0009408(response to heat);GO:0009651(response to salt stress);GO:0009753(response to jasmonic acid);GO:0010193(response to ozone);GO:0016779(nu…	ko00051(Fructose and mannose metabolism);ko00520(Amino sugar and nucleotide sugar metabolism)
ptc-miR530a_L+1_1ss9GT	CTGCATTTTCACCTGCACCTT	down	-inf	0	0	yes	TRITD5Av1G183260.4	chlorophyll a-b binding protein, chloroplastic [Aegilops tauschii subsp. tauschii]	1.25153	up	0.0483718	yes	GO:0009416(response to light stimulus);GO:0009535(chloroplast thylakoid membrane);GO:0009768(photosynthesis, light harvesting in photosystem I);GO:0009941(chloroplast envelope);GO:0010287(plastoglobule);GO:0016168(chlorophyll binding);GO:0031409(pigment binding)	ko00196(Photosynthesis - antenna proteins)
ptc-miR530a_L+1_1ss9GT	CTGCATTTTCACCTGCACCTT	down	-inf	0	0	yes	TRITD5Av1G216190.3	replication factor C subunit 5 [Aegilops tauschii subsp. tauschii]	1.63435	up	0.0137642	yes	GO:0003689(DNA clamp loader activity);GO:0005663(DNA replication factor C complex);GO:0006261(DNA-dependent DNA replication)	ko03030(DNA replication);ko03420(Nucleotide excision repair);ko03430(Mismatch repair)
ptc-miR530a_L+1_1ss9GT	CTGCATTTTCACCTGCACCTT	down	-inf	0	0	yes	TRITD6Bv1G084180.14	coatomer subunit beta'-2-like isoform X2 [Aegilops tauschii subsp. tauschii]	1.30652	up	0.0412376	yes	GO:0006886(intracellular protein transport);GO:0006888(ER to Golgi vesicle-mediated transport);GO:0006890(retrograde vesicle-mediated transport, Golgi to ER);GO:0006891(intra-Golgi vesicle-mediated transport);GO:0030126(COPI vesicle coat)	-
ptc-miR530a_L+1_1ss9GT	CTGCATTTTCACCTGCACCTT	down	-inf	0	0	yes	TRITD6Bv1G181920.3	predicted protein [Hordeum vulgare subsp. vulgare]	1.37029	up	0.0355785	yes	GO:0004222(metalloendopeptidase activity);GO:0005576(extracellular region);GO:0005886(plasma membrane);GO:0006508(proteolysis);GO:0008270(zinc ion binding);GO:0031012(extracellular matrix);GO:0031225(anchored component of membrane)	-
tae-MIR1120a-p3	ATATTATGAGACGGAGGGAGT	up	inf	0.03	0.03	yes	TRITD5Av1G125110.22	puromycin-sensitive aminopeptidase isoform X2 [Aegilops tauschii subsp. tauschii]	-2.81284	down	7.85886e-05	yes	GO:0005737(cytoplasm);GO:0005886(plasma membrane);GO:0006508(proteolysis);GO:0008270(zinc ion binding);GO:0042277(peptide binding);GO:0043171(peptide catabolic process);GO:0070006(metalloaminopeptidase activity)	ko00480(Glutathione metabolism)
tae-MIR1127b-p5_1ss3TC	TCCGTCCGGAAATACTTGTCC	up	1.16	0.04	0.04	yes	TRITD3Av1G000370.1	rust resistance kinase Lr10-like isoform X1 [Aegilops tauschii subsp. tauschii]	-1.74904	down	0.0120576	yes	GO:0005886(plasma membrane)	-
tae-MIR1127b-p5_1ss3TC	TCCGTCCGGAAATACTTGTCC	up	1.16	0.04	0.04	yes	TRITD4Av1G203080.1	monodehydroascorbate reductase-like [Aegilops tauschii subsp. tauschii]	-1.88509	down	0.00814114	yes	GO:0005737(cytoplasm);GO:0005777(peroxisome);GO:0005782(peroxisomal matrix);GO:0005829(cytosol);GO:0005886(plasma membrane);GO:0009507(chloroplast);GO:0016656(monodehydroascorbate reductase (NADH) activity);GO:0042744(hydrogen peroxide catabolic process);GO:0046686(response to cadmium ion);GO:0048046(apoplast);GO:0050660(flavin adenine dinucleotide binding);GO:0055114(oxidation-reduction process)…	ko00053(Ascorbate and aldarate metabolism)
tae-MIR1128-p3_1ss11CG	TTGATGACAAGTATTTCCGGA	up	1	0	0	yes	TRITD1Av1G021930.5	Uncharacterized protein ycf45 [Triticum urartu]	-1.90016	down	0.00641303	yes	GO:0009507(chloroplast)	-
tae-MIR1128-p3_1ss11CG	TTGATGACAAGTATTTCCGGA	up	1	0	0	yes	TRITD5Bv1G004630.1	Malate dehydrogenase [Hordeum vulgare subsp. vulgare]	-1.85749	down	0.00801267	yes	GO:0005737(cytoplasm);GO:0005777(peroxisome);GO:0006097(glyoxylate cycle);GO:0006099(tricarboxylic acid cycle);GO:0006108(malate metabolic process);GO:0009507(chloroplast);GO:0016615(malate dehydrogenase activity);GO:0030060(L-malate dehydrogenase activity);GO:0031998(regulation of fatty acid beta-oxidation);GO:0080093(regulation of photorespiration);GO:0005773(vacuole);GO:0005975(carbohydrate me…	ko00020(Citrate cycle (TCA cycle));ko00620(Pyruvate metabolism);ko00630(Glyoxylate and dicarboxylate metabolism);ko00710(Carbon fixation in photosynthetic organisms);ko00270(Cysteine and methionine metabolism)
tae-MIR1128-p3_1ss14CG_2	ATTTTGATGACAAGTATTTCC	up	2.03	0	0	yes	TRITD1Bv1G104860.1	hypothetical protein C5167_015697 [Papaver somniferum]	-1.86583	down	0.00829576	yes	GO:0000245(spliceosomal complex assembly);GO:0005681(spliceosomal complex);GO:0005682(U5 snRNP);GO:0046540(U4/U6 x U5 tri-snRNP complex)	ko03040(Spliceosome)
tae-MIR1128-p3_1ss14CG_2	ATTTTGATGACAAGTATTTCC	up	2.03	0	0	yes	TRITD5Bv1G205900.9	malate dehydrogenase, glyoxysomal-like [Aegilops tauschii subsp. tauschii]	-1.95547	down	0.0050679	yes	GO:0005737(cytoplasm);GO:0005777(peroxisome);GO:0006097(glyoxylate cycle);GO:0006099(tricarboxylic acid cycle);GO:0006108(malate metabolic process);GO:0009507(chloroplast);GO:0016615(malate dehydrogenase activity);GO:0030060(L-malate dehydrogenase activity);GO:0031998(regulation of fatty acid beta-oxidation);GO:0080093(regulation of photorespiration);GO:0005773(vacuole);GO:0005975(carbohydrate me…	ko00020(Citrate cycle (TCA cycle));ko00620(Pyruvate metabolism);ko00630(Glyoxylate and dicarboxylate metabolism);ko00710(Carbon fixation in photosynthetic organisms);ko00270(Cysteine and methionine metabolism)
tae-MIR1128-p3_1ss14CG_3	ATTTTGATGACAAGTATTTCCGGA	up	2.03	0	0	yes	TRITD1Av1G021930.5	Uncharacterized protein ycf45 [Triticum urartu]	-1.90016	down	0.00641303	yes	GO:0009507(chloroplast)	-
tae-MIR1128-p3_1ss22AC	TATTTCCGGACGGAGGGAGTACT	up	inf	0	0	yes	TRITD5Av1G125110.22	puromycin-sensitive aminopeptidase isoform X2 [Aegilops tauschii subsp. tauschii]	-2.81284	down	7.85886e-05	yes	GO:0005737(cytoplasm);GO:0005886(plasma membrane);GO:0006508(proteolysis);GO:0008270(zinc ion binding);GO:0042277(peptide binding);GO:0043171(peptide catabolic process);GO:0070006(metalloaminopeptidase activity)	ko00480(Glutathione metabolism)
tae-MIR1128-p3_2ss14CG20CT_1	ATTTTGATGACAAGTATTTTC	up	inf	0	0	yes	TRITD1Bv1G105630.16	myosin-1-like [Aegilops tauschii subsp. tauschii]	-1.58829	down	0.0230057	yes	GO:0003774(motor activity);GO:0005737(cytoplasm);GO:0005886(plasma membrane);GO:0009506(plasmodesma);GO:0016459(myosin complex);GO:0030048(actin filament-based movement)	-
tae-MIR1128-p3_2ss14CG20CT_1	ATTTTGATGACAAGTATTTTC	up	inf	0	0	yes	TRITD4Bv1G113840.14	NHL repeat-containing protein 2 isoform X1 [Aegilops tauschii subsp. tauschii]	-1.69316	down	0.0165205	yes	GO:0008152(metabolic process);GO:0009507(chloroplast);GO:0009534(chloroplast thylakoid);GO:0009535(chloroplast thylakoid membrane);GO:0009570(chloroplast stroma);GO:0010196(nonphotochemical quenching);GO:0016021(integral component of membrane);GO:0016787(hydrolase activity);GO:0042651(thylakoid membrane);GO:0045454(cell redox homeostasis);GO:0046872(metal ion binding)	ko00740(Riboflavin metabolism)
tae-MIR1128-p3_2ss14CG20CT_1	ATTTTGATGACAAGTATTTTC	up	inf	0	0	yes	TRITD5Bv1G099850.4	CBS domain-containing protein CBSX2, chloroplastic-like [Aegilops tauschii subsp. tauschii]	-2.44514	down	0.000634171	yes	GO:0005623(cell);GO:0009507(chloroplast);GO:0045454(cell redox homeostasis);GO:0009570(chloroplast stroma)	ko00906(Carotenoid biosynthesis)
tae-MIR1128-p3_2ss14CG20CT_2	ATTTTGATGACAAGTATTTTCGGA	up	inf	0	0	yes	TRITD3Av1G179910.4	pentatricopeptide repeat-containing protein At1g30610, chloroplastic [Aegilops tauschii subsp. tauschii]	-1.42614	down	0.0403735	yes	GO:0003723(RNA binding);GO:0004519(endonuclease activity);GO:0009451(RNA modification);GO:0009507(chloroplast);GO:0009793(embryo development ending in seed dormancy);GO:0010098(suspensor development);GO:0043231(intracellular membrane-bounded organelle)	-
tae-MIR1128-p3_2ss9GT17CG	TCCATTTTTATGACAAGTATT	down	-inf	0.01	0.01	yes	TRITD4Av1G042650.1	serine/threonine protein phosphatase 2C 30 [Triticum aestivum]	2.49472	up	0.000239833	yes	GO:0004722(protein serine/threonine phosphatase activity);GO:0005267(potassium channel activity);GO:0005886(plasma membrane);GO:0006470(protein dephosphorylation);GO:0009788(negative regulation of abscisic acid-activated signaling pathway);GO:0009939(positive regulation of gibberellic acid mediated signaling pathway);GO:0010030(positive regulation of seed germination);GO:0046872(metal ion binding…	ko04016(MAPK signaling pathway - plant);ko04075(Plant hormone signal transduction)
tae-MIR1128-p3_2ss9GT17CG	TCCATTTTTATGACAAGTATT	down	-inf	0.01	0.01	yes	TRITD4Av1G042650.2	probable protein phosphatase 2C 30 [Aegilops tauschii subsp. tauschii]	2.11064	up	0.00185328	yes	GO:0004722(protein serine/threonine phosphatase activity);GO:0005267(potassium channel activity);GO:0005886(plasma membrane);GO:0006470(protein dephosphorylation);GO:0009788(negative regulation of abscisic acid-activated signaling pathway);GO:0009939(positive regulation of gibberellic acid mediated signaling pathway);GO:0010030(positive regulation of seed germination);GO:0046872(metal ion binding…	ko04016(MAPK signaling pathway - plant);ko04075(Plant hormone signal transduction)
tae-MIR1128-p3_2ss9GT17CG	TCCATTTTTATGACAAGTATT	down	-inf	0.01	0.01	yes	TRITD4Av1G261370.5	6-fructosyltransferase, partial [Leymus chinensis]	1.96597	up	0.00328038	yes	GO:0005975(carbohydrate metabolic process);GO:0050306(sucrose 1F-fructosyltransferase activity)	-
tae-MIR1128-p3_2ss9GT17CG	TCCATTTTTATGACAAGTATT	down	-inf	0.01	0.01	yes	TRITD5Av1G218670.3	hypothetical protein TRIUR3_04679 [Triticum urartu]	3.8712	up	1.20085e-07	yes	GO:0042802(identical protein binding)	-
tae-MIR1128-p5_1ss10AG	CTCCGTCCGGAAATACTTGTCATC	up	1.61	0	0	yes	TRITD5Av1G258660.9	Kinesin-4 [Triticum urartu]	-2.50706	down	0.000402015	yes	GO:0003777(microtubule motor activity);GO:0005871(kinesin complex);GO:0007018(microtubule-based movement);GO:0016887(ATPase activity)	-
tae-MIR1128-p5_1ss6CT	TCCCTTCGTCCGAAAATACTTGTC	up	inf	0.01	0.01	yes	TRITD3Av1G264250.1	glucan endo-1,3-beta-glucosidase GII precursor,putative, expressed [Triticum aestivum]	-1.62934	down	0.0192759	yes	GO:0004553(hydrolase activity, hydrolyzing O-glycosyl compounds);GO:0030247(polysaccharide binding);GO:0046658(anchored component of plasma membrane)	ko00500(Starch and sucrose metabolism)
tae-MIR1128-p5_1ss6CT	TCCCTTCGTCCGAAAATACTTGTC	up	inf	0.01	0.01	yes	TRITD3Bv1G258800.1	glucan endo-1,3-beta-glucosidase GII precursor,putative, expressed [Triticum aestivum]	-1.56012	down	0.0254921	yes	GO:0004553(hydrolase activity, hydrolyzing O-glycosyl compounds);GO:0030247(polysaccharide binding);GO:0046658(anchored component of plasma membrane)	ko00500(Starch and sucrose metabolism)
tae-MIR1128-p5_1ss7GC	CCGTCCCAAAATACTTGTCAT	down	-inf	0	0	yes	TRITD4Av1G060760.1	calmodulin [Aegilops tauschii subsp. tauschii]	2.08952	up	0.00200483	yes	GO:0005509(calcium ion binding)	ko04016(MAPK signaling pathway - plant);ko04070(Phosphatidylinositol signaling system);ko04626(Plant-pathogen interaction)
tae-MIR1128-p5_1ss8AG	CCGTCCGGAAATACTTGTCATCAA	up	inf	0.03	0.03	yes	TRITD5Av1G258660.9	Kinesin-4 [Triticum urartu]	-2.50706	down	0.000402015	yes	GO:0003777(microtubule motor activity);GO:0005871(kinesin complex);GO:0007018(microtubule-based movement);GO:0016887(ATPase activity)	-
tae-MIR1128-p5_1ss8GC	TCCGTCCCAAAATACTTGTCA	down	-inf	0.02	0.03	yes	TRITD3Av1G186350.7	NADP-dependent malic enzyme-like [Aegilops tauschii subsp. tauschii]	3.3982	up	1.76626e-06	yes	GO:0004470(malic enzyme activity);GO:0004471(malate dehydrogenase (decarboxylating) (NAD+) activity);GO:0004473(malate dehydrogenase (decarboxylating) (NADP+) activity);GO:0005618(cell wall);GO:0005774(vacuolar membrane);GO:0005829(cytosol);GO:0005886(plasma membrane);GO:0006090(pyruvate metabolic process);GO:0006108(malate metabolic process);GO:0008948(oxaloacetate decarboxylase activity);GO:000…	ko00620(Pyruvate metabolism);ko00710(Carbon fixation in photosynthetic organisms)
tae-MIR1128-p5_1ss8GC	TCCGTCCCAAAATACTTGTCA	down	-inf	0.02	0.03	yes	TRITD4Av1G060760.1	calmodulin [Aegilops tauschii subsp. tauschii]	2.08952	up	0.00200483	yes	GO:0005509(calcium ion binding)	ko04016(MAPK signaling pathway - plant);ko04070(Phosphatidylinositol signaling system);ko04626(Plant-pathogen interaction)
tae-MIR1128-p5_1ss9AT	TCCGTCCGTAAATACTTGTCA	down	-inf	0	0	yes	TRITD6Bv1G001000.4	hypothetical protein TRIUR3_03969 [Triticum urartu]	1.4803	up	0.0224034	yes	GO:0003700(DNA binding transcription factor activity);GO:0005634(nucleus);GO:0043565(sequence-specific DNA binding);GO:0044212(transcription regulatory region DNA binding)	-
tae-MIR1128-p5_1ss9GT_1	CTCCGTCCTAAAATACTTGTC	down	-inf	0.01	0.02	yes	TRITD1Bv1G103010.1	uncharacterized protein LOC109772407 [Aegilops tauschii subsp. tauschii]	1.47918	up	0.0232266	yes	GO:0003674(molecular_function);GO:0005634(nucleus);GO:0008150(biological_process);GO:0016021(integral component of membrane)	-
tae-MIR1128-p5_1ss9GT_1	CTCCGTCCTAAAATACTTGTC	down	-inf	0.01	0.02	yes	TRITD2Av1G230110.1	HDZipI-5 [Triticum aestivum]	1.94192	up	0.00343807	yes	GO:0003700(DNA binding transcription factor activity);GO:0005515(protein binding);GO:0005634(nucleus);GO:0006351(transcription, DNA-templated);GO:0006355(regulation of transcription, DNA-templated);GO:0009414(response to water deprivation);GO:0009737(response to abscisic acid);GO:0009738(abscisic acid-activated signaling pathway);GO:0043565(sequence-specific DNA binding);GO:0045893(positive regul…	-
tae-MIR1128-p5_1ss9GT_1	CTCCGTCCTAAAATACTTGTC	down	-inf	0.01	0.02	yes	TRITD4Av1G042650.2	probable protein phosphatase 2C 30 [Aegilops tauschii subsp. tauschii]	2.11064	up	0.00185328	yes	GO:0004722(protein serine/threonine phosphatase activity);GO:0005267(potassium channel activity);GO:0005886(plasma membrane);GO:0006470(protein dephosphorylation);GO:0009788(negative regulation of abscisic acid-activated signaling pathway);GO:0009939(positive regulation of gibberellic acid mediated signaling pathway);GO:0010030(positive regulation of seed germination);GO:0046872(metal ion binding…	ko04016(MAPK signaling pathway - plant);ko04075(Plant hormone signal transduction)
tae-MIR1128-p5_1ss9GT_1	CTCCGTCCTAAAATACTTGTC	down	-inf	0.01	0.02	yes	TRITD5Bv1G218820.3	L-type lectin-domain containing receptor kinase IV.1-like [Aegilops tauschii subsp. tauschii]	1.51412	up	0.0197838	yes	GO:0004674(protein serine/threonine kinase activity);GO:0005524(ATP binding);GO:0005886(plasma membrane);GO:0006468(protein phosphorylation);GO:0009751(response to salicylic acid);GO:0016021(integral component of membrane);GO:0016301(kinase activity);GO:0030246(carbohydrate binding)	-
tae-MIR1128-p5_1ss9GT_1	CTCCGTCCTAAAATACTTGTC	down	-inf	0.01	0.02	yes	TRITD6Av1G194480.1	uncharacterized protein LOC109757404 [Aegilops tauschii subsp. tauschii]	1.77476	up	0.00717305	yes	GO:0003674(molecular_function);GO:0008150(biological_process)	-
tae-MIR1128-p5_1ss9GT_2	CTCCGTCCTAAAATACTTGTCATC	down	-inf	0.01	0.02	yes	TRITD4Av1G228880.3	probable mitochondrial adenine nucleotide transporter BTL3 [Aegilops tauschii subsp. tauschii]	1.50469	up	0.0217221	yes	GO:0003735(structural constituent of ribosome);GO:0006412(translation)	-
tae-MIR1130b-p3	TATATTATGGGACGGAGGGAG	up	inf	0.02	0.03	yes	TRITD7Av1G212820.2	stromal processing peptidase, chloroplastic isoform X2 [Aegilops tauschii subsp. tauschii]	-2.13969	down	0.00222296	yes	GO:0004222(metalloendopeptidase activity);GO:0008270(zinc ion binding);GO:0016485(protein processing)	-
tae-MIR1131-p3	GCAGGATGTTGTCAGTCTGGGCCC	up	1.27	0	0	yes	TRITD2Av1G271700.33	plasma membrane H+-ATPase [Triticum aestivum]	-5.14311	down	5.52525e-11	yes	GO:0005887(integral component of plasma membrane);GO:0008553(proton-exporting ATPase activity, phosphorylative mechanism);GO:0043231(intracellular membrane-bounded organelle);GO:0051453(regulation of intracellular pH);GO:1902600(proton transmembrane transport)	ko00190(Oxidative phosphorylation)
tae-MIR1131-p3	GCAGGATGTTGTCAGTCTGGGCCC	up	1.27	0	0	yes	TRITD7Bv1G082750.4	uncharacterized protein LOC109738473 isoform X1 [Aegilops tauschii subsp. tauschii]	-1.64007	down	0.0184693	yes	GO:0005829(cytosol);GO:0008150(biological_process);GO:0009507(chloroplast)	-
tae-MIR1131-p5_1ss7CG	TTCGTGGCACGAACCGGTACT	up	1.51	0	0	yes	TRITD4Bv1G025740.1	adenine/guanine permease AZG2 [Aegilops tauschii subsp. tauschii]	-1.78931	down	0.01114	yes	GO:0005215(transporter activity);GO:0005345(purine nucleobase transmembrane transporter activity);GO:0005886(plasma membrane);GO:0006810(transport);GO:0006863(purine nucleobase transport);GO:0015853(adenine transport);GO:0015854(guanine transport);GO:0016020(membrane);GO:0016021(integral component of membrane)	-
tae-miR319_L-1R+1	TGGACTGAAGGGAGCTCCCTC	down	-1.66	0.02	0.04	yes	TRITD1Av1G037740.12	translocase of chloroplast 159, chloroplastic isoform X2 [Aegilops tauschii subsp. tauschii]	1.53611	up	0.0185792	yes	GO:0003924(GTPase activity);GO:0004888(transmembrane signaling receptor activity);GO:0004930(G-protein coupled receptor activity);GO:0005515(protein binding);GO:0005525(GTP binding);GO:0005829(cytosol);GO:0009507(chloroplast);GO:0009536(plastid);GO:0009707(chloroplast outer membrane);GO:0009941(chloroplast envelope);GO:0016020(membrane);GO:0016021(integral component of membrane);GO:0045036(protei…	ko00020(Citrate cycle (TCA cycle));ko00480(Glutathione metabolism);ko04146(Peroxisome)
tae-miR319_L-1R+1	TGGACTGAAGGGAGCTCCCTC	down	-1.66	0.02	0.04	yes	TRITD1Av1G037740.14	translocase of chloroplast 159, chloroplastic isoform X2 [Aegilops tauschii subsp. tauschii]	1.69074	up	0.0110756	yes	GO:0003924(GTPase activity);GO:0004888(transmembrane signaling receptor activity);GO:0004930(G-protein coupled receptor activity);GO:0005515(protein binding);GO:0005525(GTP binding);GO:0005829(cytosol);GO:0009507(chloroplast);GO:0009536(plastid);GO:0009707(chloroplast outer membrane);GO:0009941(chloroplast envelope);GO:0016020(membrane);GO:0016021(integral component of membrane);GO:0045036(protei…	ko00020(Citrate cycle (TCA cycle));ko00480(Glutathione metabolism);ko04146(Peroxisome)
tae-MIR5048-p3_2	CCTAGACATGCAAGTATATT	up	2.19	0.01	0.01	yes	TRITD1Bv1G167110.4	UTP--glucose-1-phosphate uridylyltransferase 3, chloroplastic [Aegilops tauschii subsp. tauschii]	-1.56537	down	0.0247133	yes	GO:0003977(UDP-N-acetylglucosamine diphosphorylase activity);GO:0005829(cytosol);GO:0006048(UDP-N-acetylglucosamine biosynthetic process);GO:0070569(uridylyltransferase activity)	-
tae-MIR5048-p3_2	CCTAGACATGCAAGTATATT	up	2.19	0.01	0.01	yes	TRITD5Bv1G008070.2	cationic amino acid transporter 2, vacuolar-like [Aegilops tauschii subsp. tauschii]	-1.53252	down	0.0284107	yes	GO:0005887(integral component of plasma membrane);GO:0015179(L-amino acid transmembrane transporter activity);GO:0015297(antiporter activity)	-
tae-MIR5048-p3_2	CCTAGACATGCAAGTATATT	up	2.19	0.01	0.01	yes	TRITD6Bv1G228450.3	wall-associated receptor kinase 2-like isoform X1 [Aegilops tauschii subsp. tauschii]	-2.62923	down	0.000210066	yes	GO:0004674(protein serine/threonine kinase activity);GO:0005886(plasma membrane);GO:0007166(cell surface receptor signaling pathway)	-
tae-MIR5048-p3_3	GACCTAGACATGCAAGTATA	up	2.19	0.01	0.01	yes	TRITD1Bv1G167110.4	UTP--glucose-1-phosphate uridylyltransferase 3, chloroplastic [Aegilops tauschii subsp. tauschii]	-1.56537	down	0.0247133	yes	GO:0003977(UDP-N-acetylglucosamine diphosphorylase activity);GO:0005829(cytosol);GO:0006048(UDP-N-acetylglucosamine biosynthetic process);GO:0070569(uridylyltransferase activity)	-
tae-miR5084_L-2R+2	ACAGTACTGCAGAGGATCCTAACC	up	1.11	0	0	yes	TRITD2Av1G100450.9	unnamed protein product [Triticum aestivum]	-2.09379	down	0.00279124	yes	GO:0005634(nucleus);GO:0043565(sequence-specific DNA binding);GO:0045944(positive regulation of transcription by RNA polymerase II)	-
tae-MIR5084-p5	ATCCTCTGCAGTACCGTATGGTGC	up	inf	0.01	0.01	yes	TRITD6Bv1G196440.5	uncharacterized protein LOC109747688 [Aegilops tauschii subsp. tauschii]	-1.58942	down	0.0233285	yes	GO:0003674(molecular_function);GO:0005634(nucleus);GO:0008150(biological_process)	-
tae-MIR5084-p5	ATCCTCTGCAGTACCGTATGGTGC	up	inf	0.01	0.01	yes	TRITD7Bv1G219150.2	type I inorganic proton-pumping pyrophosphatase 2-B [Triticum aestivum]	-1.69707	down	0.0147257	yes	GO:0000325(plant-type vacuole);GO:0004427(inorganic diphosphatase activity);GO:0005739(mitochondrion);GO:0005773(vacuole);GO:0005774(vacuolar membrane);GO:0005794(Golgi apparatus);GO:0005829(cytosol);GO:0005886(plasma membrane);GO:0009414(response to water deprivation);GO:0009507(chloroplast);GO:0009651(response to salt stress);GO:0009678(hydrogen-translocating pyrophosphatase activity);GO:000970…	ko00190(Oxidative phosphorylation)
tae-MIR531-p5_2ss11CG20AG	CTCGCCGGAGGAGCGTGCAGC	down	-1.15	0	0	yes	TRITD1Av1G154670.1	probable calcium-binding protein CML15 [Aegilops tauschii subsp. tauschii]	1.3492	up	0.0394902	yes	GO:0005509(calcium ion binding)	ko04626(Plant-pathogen interaction)
tae-MIR531-p5_2ss11CG20AG	CTCGCCGGAGGAGCGTGCAGC	down	-1.15	0	0	yes	TRITD7Av1G270900.1	senescence/dehydration-associated protein At3g51250-like [Aegilops tauschii subsp. tauschii]	1.2554	up	0.048444	yes	GO:0003674(molecular_function);GO:0005737(cytoplasm);GO:0005886(plasma membrane);GO:0007623(circadian rhythm);GO:0009409(response to cold);GO:0009414(response to water deprivation);GO:0009507(chloroplast);GO:0009644(response to high light intensity);GO:0009651(response to salt stress);GO:0009737(response to abscisic acid)	ko04144(Endocytosis)
tae-MIR531-p5_2ss11CG20AG	CTCGCCGGAGGAGCGTGCAGC	down	-1.15	0	0	yes	TRITD7Bv1G025610.2	peroxiredoxin Q [Triticum aestivum]	2.24377	up	0.000900135	yes	GO:0003674(molecular_function);GO:0008150(biological_process);GO:0009507(chloroplast);GO:0016021(integral component of membrane);GO:0005575(cellular_component);GO:0016020(membrane);GO:0016209(antioxidant activity);GO:0016491(oxidoreductase activity);GO:0045454(cell redox homeostasis);GO:0055114(oxidation-reduction process)	-
tae-MIR9653b-p3_1ss2GC	GCCCTTGAAGACTTTGGCCATGT	up	1.55	0.01	0.01	yes	TRITD1Bv1G205450.1	predicted protein [Hordeum vulgare subsp. vulgare]	-2.09413	down	0.00323219	yes	GO:0009507(chloroplast);GO:0016491(oxidoreductase activity);GO:0055114(oxidation-reduction process)	ko00061(Fatty acid biosynthesis);ko01040(Biosynthesis of unsaturated fatty acids);ko00780(Biotin metabolism);ko00333(Prodigiosin biosyntheses)
tae-MIR9653b-p3_1ss2GC	GCCCTTGAAGACTTTGGCCATGT	up	1.55	0.01	0.01	yes	TRITD3Av1G115830.1	protein translocase subunit SECA1, chloroplastic isoform X2 [Aegilops tauschii subsp. tauschii]	-2.79733	down	8.68886e-05	yes	GO:0015627(type II protein secretion system complex);GO:0015628(protein secretion by the type II secretion system);GO:0009306(protein secretion);GO:0015450(P-P-bond-hydrolysis-driven protein transmembrane transporter activity)	ko03060(Protein export)
tae-miR9654b-3p_L+1_1ss20GT	ATTCCGAAAGGCTTGAAGCTAAT	up	1.03	0.01	0.02	yes	TRITD5Av1G218670.1	heat stress transcription factor A-2e-like [Aegilops tauschii subsp. tauschii]	-2.52629	down	0.00035406	yes	GO:0042802(identical protein binding)	-
tae-miR9654b-3p_L+1_1ss20GT	ATTCCGAAAGGCTTGAAGCTAAT	up	1.03	0.01	0.02	yes	TRITD5Bv1G216260.2	heat stress transcription factor A-2e-like [Aegilops tauschii subsp. tauschii]	-2.10177	down	0.0028668	yes	GO:0042802(identical protein binding)	-
tae-MIR9655-p5	TCGGCTACTTCCTTTCCCTTGC	down	-1.59	0	0	yes	TRITD2Bv1G030400.4	ribosomal protein L19 [Triticum aestivum]	2.30728	up	0.000570274	yes	GO:0003735(structural constituent of ribosome);GO:0006412(translation);GO:0022625(cytosolic large ribosomal subunit)	ko03010(Ribosome)
tae-MIR9655-p5	TCGGCTACTTCCTTTCCCTTGC	down	-1.59	0	0	yes	TRITD2Bv1G121430.1	transcription factor PIF1-like [Aegilops tauschii subsp. tauschii]	1.68565	up	0.00983845	yes	GO:0005634(nucleus)	ko04075(Plant hormone signal transduction)
tae-MIR9655-p5	TCGGCTACTTCCTTTCCCTTGC	down	-1.59	0	0	yes	TRITD3Av1G056430.3	protein DJ-1 homolog B-like [Aegilops tauschii subsp. tauschii]	1.50543	up	0.0237298	yes	GO:0003713(transcription coactivator activity);GO:0005634(nucleus);GO:0005739(mitochondrion);GO:0005829(cytosol);GO:0006357(regulation of transcription by RNA polymerase II);GO:0019172(glyoxalase III activity);GO:0019243(methylglyoxal catabolic process to D-lactate via S-lactoyl-glutathione);GO:0070301(cellular response to hydrogen peroxide)	-
tae-MIR9655-p5	TCGGCTACTTCCTTTCCCTTGC	down	-1.59	0	0	yes	TRITD3Bv1G030890.1	unnamed protein product [Triticum aestivum]	1.30477	up	0.0410089	yes	GO:0047274(galactinol-sucrose galactosyltransferase activity)	ko00052(Galactose metabolism)
tae-MIR9655-p5	TCGGCTACTTCCTTTCCCTTGC	down	-1.59	0	0	yes	TRITD3Bv1G074860.1	unnamed protein product [Triticum aestivum]	3.16261	up	6.81094e-06	yes	GO:0003824(catalytic activity);GO:0004084(branched-chain-amino-acid transaminase activity);GO:0008152(metabolic process);GO:0008153(para-aminobenzoic acid biosynthetic process);GO:0008483(transaminase activity);GO:0008696(4-amino-4-deoxychorismate lyase activity);GO:0009507(chloroplast);GO:0009570(chloroplast stroma);GO:0046654(tetrahydrofolate biosynthetic process);GO:0047810(D-alanine:2-oxoglut…	ko00790(Folate biosynthesis)
tae-MIR9655-p5	TCGGCTACTTCCTTTCCCTTGC	down	-1.59	0	0	yes	TRITD6Bv1G140350.1	HOX1 [Triticum aestivum]	2.39641	up	0.000458766	yes	GO:0003700(DNA binding transcription factor activity);GO:0005515(protein binding);GO:0005634(nucleus);GO:0006351(transcription, DNA-templated);GO:0006355(regulation of transcription, DNA-templated);GO:0009414(response to water deprivation);GO:0009737(response to abscisic acid);GO:0009738(abscisic acid-activated signaling pathway);GO:0043565(sequence-specific DNA binding);GO:0045893(positive regul…	-
tae-MIR9655-p5	TCGGCTACTTCCTTTCCCTTGC	down	-1.59	0	0	yes	TRITD7Av1G096040.1	uncharacterized protein LOC109787434 [Aegilops tauschii subsp. tauschii]	1.86258	up	0.00493625	yes	-	-
tae-MIR9655-p5	TCGGCTACTTCCTTTCCCTTGC	down	-1.59	0	0	yes	TRITD7Av1G252690.2	ureide permease 1-like [Aegilops tauschii subsp. tauschii]	2.1882	up	0.00106979	yes	GO:0005274(allantoin:proton symporter activity);GO:0005524(ATP binding);GO:0005739(mitochondrion);GO:0015210(uracil transmembrane transporter activity);GO:0015720(allantoin transport);GO:0015857(uracil transport);GO:0016021(integral component of membrane);GO:0043100(pyrimidine nucleobase salvage)	-
tae-MIR9655-p5	TCGGCTACTTCCTTTCCCTTGC	down	-1.59	0	0	yes	TRITD7Bv1G087310.2	cytochrome P450 89A2-like [Aegilops tauschii subsp. tauschii]	1.36616	up	0.0332695	yes	GO:0016020(membrane);GO:0016709(oxidoreductase activity, acting on paired donors, with incorporation or reduction of molecular oxygen, NAD(P)H as one donor, and incorporation of one atom of oxygen);GO:0044550(secondary metabolite biosynthetic process)	-
tae-MIR9655-p5	TCGGCTACTTCCTTTCCCTTGC	down	-1.59	0	0	yes	TRITD7Bv1G093010.4	translation initiation factor IF-2, chloroplastic [Aegilops tauschii subsp. tauschii]	1.4157	up	0.0330665	yes	GO:0003924(GTPase activity);GO:0005622(intracellular);GO:0006412(translation)	-
tae-MIR9664-p5	ACGGCATAGAGGCACTGCAAA	up	1.33	0	0	yes	TRITD6Bv1G013810.1	peroxidase 6 [Triticum monococcum]	-1.75309	down	0.0116752	yes	GO:0004601(peroxidase activity);GO:0005515(protein binding);GO:0005576(extracellular region);GO:0005618(cell wall);GO:0005794(Golgi apparatus);GO:0005829(cytosol);GO:0006979(response to oxidative stress);GO:0009809(lignin biosynthetic process);GO:0010089(xylem development);GO:0020037(heme binding);GO:0042744(hydrogen peroxide catabolic process);GO:0046872(metal ion binding);GO:0048046(apoplast);G…	ko00940(Phenylpropanoid biosynthesis)
tae-miR9666a-3p	CGGTAGGGCTGTATGATGGCGA	up	inf	0.01	0.01	yes	TRITD3Bv1G014840.24	unnamed protein product [Triticum aestivum]	-1.83518	down	0.00979758	yes	GO:0005887(integral component of plasma membrane);GO:0006644(phospholipid metabolic process);GO:0007165(signal transduction);GO:0008195(phosphatidate phosphatase activity);GO:0046839(phospholipid dephosphorylation);GO:0004674(protein serine/threonine kinase activity);GO:0005886(plasma membrane);GO:0007166(cell surface receptor signaling pathway)	-
tae-miR9666a-3p	CGGTAGGGCTGTATGATGGCGA	up	inf	0.01	0.01	yes	TRITD3Bv1G258820.1	glucan endo-1,3-beta-glucosidase GII precursor,putative, expressed [Triticum aestivum]	-1.51139	down	0.0299965	yes	GO:0004553(hydrolase activity, hydrolyzing O-glycosyl compounds);GO:0030247(polysaccharide binding);GO:0046658(anchored component of plasma membrane)	ko00500(Starch and sucrose metabolism)
tae-miR9666a-3p	CGGTAGGGCTGTATGATGGCGA	up	inf	0.01	0.01	yes	TRITD3Bv1G275040.1	unnamed protein product [Triticum aestivum]	-1.5155	down	0.0313437	yes	GO:0000325(plant-type vacuole);GO:0004540(ribonuclease activity);GO:0004568(chitinase activity);GO:0005576(extracellular region);GO:0008061(chitin binding);GO:0009615(response to virus);GO:0009627(systemic acquired resistance);GO:0009651(response to salt stress);GO:0009723(response to ethylene);GO:0009817(defense response to fungus, incompatible interaction);GO:0031640(killing of cells of other o…	-
tae-MIR9674a-p3_2ss19GA20CA	TGGCTGGTGCTATGGATAAAT	up	2.4	0	0	yes	TRITD2Av1G122180.9	pentatricopeptide repeat-containing protein At2g41720 isoform X2 [Aegilops tauschii subsp. tauschii]	-1.60524	down	0.0216323	yes	GO:0003723(RNA binding);GO:0003735(structural constituent of ribosome);GO:0004519(endonuclease activity);GO:0005739(mitochondrion);GO:0008380(RNA splicing);GO:0009451(RNA modification);GO:0009507(chloroplast);GO:0009793(embryo development ending in seed dormancy);GO:0010239(chloroplast mRNA processing)	-
tae-MIR9674a-p3_2ss19GA20CA	TGGCTGGTGCTATGGATAAAT	up	2.4	0	0	yes	TRITD2Av1G181430.2	digalactosyldiacylglycerol synthase 1, chloroplastic-like isoform X1 [Aegilops tauschii subsp. tauschii]	-2.08175	down	0.00293608	yes	GO:0005739(mitochondrion);GO:0006869(lipid transport);GO:0009507(chloroplast);GO:0009707(chloroplast outer membrane);GO:0009809(lignin biosynthetic process);GO:0009867(jasmonic acid mediated signaling pathway);GO:0016757(transferase activity, transferring glycosyl groups);GO:0019375(galactolipid biosynthetic process);GO:0031408(oxylipin biosynthetic process);GO:0035250(UDP-galactosyltransferase a…	ko00561(Glycerolipid metabolism)
tae-MIR9674a-p3_2ss19GA20CA	TGGCTGGTGCTATGGATAAAT	up	2.4	0	0	yes	TRITD3Bv1G258800.1	glucan endo-1,3-beta-glucosidase GII precursor,putative, expressed [Triticum aestivum]	-1.56012	down	0.0254921	yes	GO:0004553(hydrolase activity, hydrolyzing O-glycosyl compounds);GO:0030247(polysaccharide binding);GO:0046658(anchored component of plasma membrane)	ko00500(Starch and sucrose metabolism)
tae-MIR9674a-p3_2ss19GA20CA	TGGCTGGTGCTATGGATAAAT	up	2.4	0	0	yes	TRITD5Av1G157030.2	small heat shock protein, chloroplastic-like [Aegilops tauschii subsp. tauschii]	-1.76278	down	0.0115857	yes	GO:0000427(plastid-encoded plastid RNA polymerase complex);GO:0005515(protein binding);GO:0006351(transcription, DNA-templated);GO:0006355(regulation of transcription, DNA-templated);GO:0009408(response to heat);GO:0009416(response to light stimulus);GO:0009507(chloroplast);GO:0009644(response to high light intensity);GO:0009658(chloroplast organization);GO:0042542(response to hydrogen peroxide);…	ko04141(Protein processing in endoplasmic reticulum)
tae-MIR9674a-p3_2ss19GA20CA	TGGCTGGTGCTATGGATAAAT	up	2.4	0	0	yes	TRITD7Bv1G134920.1	uncharacterized protein LOC109757601 [Aegilops tauschii subsp. tauschii]	-2.35153	down	0.00108844	yes	-	-
tae-MIR9674a-p5_1ss20GT	GTAGGATGGCTGGTGCTATTG	up	1.67	0	0	yes	TRITD2Av1G117040.4	zeta-carotene desaturase [Triticum aestivum]	-1.92377	down	0.00575408	yes	GO:0005739(mitochondrion);GO:0009507(chloroplast);GO:0009509(chromoplast);GO:0009941(chloroplast envelope);GO:0016117(carotenoid biosynthetic process);GO:0016120(carotene biosynthetic process);GO:0016719(carotene 7,8-desaturase activity);GO:0052886(9,9'-dicis-carotene:quinone oxidoreductase activity);GO:0052887(7,9,9'-tricis-neurosporene:quinone oxidoreductase activity);GO:0052889(9,9'-di-cis-zet…	ko00906(Carotenoid biosynthesis)
tae-MIR9674a-p5_1ss20GT	GTAGGATGGCTGGTGCTATTG	up	1.67	0	0	yes	TRITD2Av1G159080.12	phototropin-2-like [Aegilops tauschii subsp. tauschii]	-2.14011	down	0.00231984	yes	GO:0004674(protein serine/threonine kinase activity);GO:0005634(nucleus);GO:0005737(cytoplasm);GO:0005886(plasma membrane);GO:0009882(blue light photoreceptor activity);GO:0035556(intracellular signal transduction)	-
tae-MIR9674a-p5_1ss20GT	GTAGGATGGCTGGTGCTATTG	up	1.67	0	0	yes	TRITD3Bv1G001420.3	unnamed protein product [Triticum aestivum]	-1.55403	down	0.0260663	yes	GO:0003985(acetyl-CoA C-acetyltransferase activity);GO:0005737(cytoplasm);GO:0005829(cytosol);GO:0006635(fatty acid beta-oxidation);GO:0008152(metabolic process);GO:0016747(transferase activity, transferring acyl groups other than amino-acyl groups);GO:0046872(metal ion binding)	ko00620(Pyruvate metabolism);ko00630(Glyoxylate and dicarboxylate metabolism);ko00640(Propanoate metabolism);ko00650(Butanoate metabolism);ko00071(Fatty acid degradation);ko00072(Synthesis and degradation of ketone bodies);ko00280(Valine, leucine and isoleucine degradation);ko00310(Lysine degradation);ko00380(Tryptophan metabolism);ko00900(Terpenoid backbone biosynthesis)
tae-MIR9674a-p5_1ss20GT	GTAGGATGGCTGGTGCTATTG	up	1.67	0	0	yes	TRITD6Bv1G143070.2	U-box domain-containing protein 33-like isoform X1 [Aegilops tauschii subsp. tauschii]	-1.57001	down	0.0240699	yes	GO:0004674(protein serine/threonine kinase activity);GO:0004842(ubiquitin-protein transferase activity);GO:0005524(ATP binding);GO:0005886(plasma membrane);GO:0006468(protein phosphorylation);GO:0016301(kinase activity);GO:0016567(protein ubiquitination);GO:0046777(protein autophosphorylation)	-
tae-miR9675-3p	TTTATGATCACTCTCGTTTTG	down	-1.02	0	0	yes	TRITD2Bv1G200230.4	uncharacterized protein LOC109731495 [Aegilops tauschii subsp. tauschii]	1.37484	up	0.0314676	yes	GO:0005096(GTPase activator activity);GO:0005737(cytoplasm);GO:0005886(plasma membrane);GO:0017137(Rab GTPase binding);GO:0017157(regulation of exocytosis);GO:0019905(syntaxin binding)	-
tae-miR9675-3p	TTTATGATCACTCTCGTTTTG	down	-1.02	0	0	yes	TRITD3Bv1G092250.8	putative aconitate hydratase, cytoplasmic isoform X1 [Aegilops tauschii subsp. tauschii]	1.27513	up	0.0450355	yes	GO:0003994(aconitate hydratase activity);GO:0005507(copper ion binding);GO:0005515(protein binding);GO:0005524(ATP binding);GO:0005618(cell wall);GO:0005737(cytoplasm);GO:0005739(mitochondrion);GO:0005774(vacuolar membrane);GO:0005794(Golgi apparatus);GO:0005829(cytosol);GO:0006097(glyoxylate cycle);GO:0006099(tricarboxylic acid cycle);GO:0006101(citrate metabolic process);GO:0006102(isocitrate m…	ko00020(Citrate cycle (TCA cycle));ko00630(Glyoxylate and dicarboxylate metabolism)
tae-MIR9783-p3_2ss8AG21AC	AGAAATAGGCACCGGTGCTTCAGA	up	inf	0	0	yes	TRITD3Av1G023500.2	Translocon-associated protein subunit beta [Triticum urartu]	-2.85813	down	8.06588e-05	yes	GO:0003674(molecular_function);GO:0005576(extracellular region);GO:0005774(vacuolar membrane);GO:0005783(endoplasmic reticulum);GO:0005789(endoplasmic reticulum membrane);GO:0005794(Golgi apparatus);GO:0008150(biological_process);GO:0009506(plasmodesma);GO:0016021(integral component of membrane)	ko04141(Protein processing in endoplasmic reticulum)
zma-MIR159j-p5_1ss9GT	AGCTGCTCTTTCATGGTTCC	down	-inf	0	0.01	yes	TRITD0Uv1G019590.1	uncharacterized protein LOC109769097 isoform X1 [Aegilops tauschii subsp. tauschii]	1.95345	up	0.00322598	yes	GO:0003674(molecular_function);GO:0008150(biological_process);GO:0009507(chloroplast);GO:0016021(integral component of membrane)	-
zma-MIR159j-p5_1ss9GT	AGCTGCTCTTTCATGGTTCC	down	-inf	0	0.01	yes	TRITD0Uv1G051970.5	PGR5-like protein 1A, chloroplastic [Aegilops tauschii subsp. tauschii]	1.73476	up	0.00830219	yes	GO:0005515(protein binding);GO:0009507(chloroplast);GO:0009534(chloroplast thylakoid);GO:0009535(chloroplast thylakoid membrane);GO:0009579(thylakoid);GO:0009773(photosynthetic electron transport in photosystem I);GO:0015979(photosynthesis);GO:0016021(integral component of membrane);GO:0016730(oxidoreductase activity, acting on iron-sulfur proteins as donors);GO:0042802(identical protein binding)	-
zma-MIR159j-p5_1ss9GT	AGCTGCTCTTTCATGGTTCC	down	-inf	0	0.01	yes	TRITD1Av1G037740.14	translocase of chloroplast 159, chloroplastic isoform X2 [Aegilops tauschii subsp. tauschii]	1.69074	up	0.0110756	yes	GO:0003924(GTPase activity);GO:0004888(transmembrane signaling receptor activity);GO:0004930(G-protein coupled receptor activity);GO:0005515(protein binding);GO:0005525(GTP binding);GO:0005829(cytosol);GO:0009507(chloroplast);GO:0009536(plastid);GO:0009707(chloroplast outer membrane);GO:0009941(chloroplast envelope);GO:0016020(membrane);GO:0016021(integral component of membrane);GO:0045036(protei…	ko00020(Citrate cycle (TCA cycle));ko00480(Glutathione metabolism);ko04146(Peroxisome)
zma-MIR159j-p5_1ss9GT	AGCTGCTCTTTCATGGTTCC	down	-inf	0	0.01	yes	TRITD1Av1G160860.2	uncharacterized protein LOC109739252 isoform X2 [Aegilops tauschii subsp. tauschii]	1.77686	up	0.00663794	yes	GO:0003729(mRNA binding);GO:0006402(mRNA catabolic process);GO:0010228(vegetative to reproductive phase transition of meristem);GO:0032451(demethylase activity);GO:0080167(response to karrikin);GO:1990931(RNA N6-methyladenosine dioxygenase activity)	-
zma-MIR159j-p5_1ss9GT	AGCTGCTCTTTCATGGTTCC	down	-inf	0	0.01	yes	TRITD1Bv1G076410.4	ferrochelatase-2, chloroplastic [Aegilops tauschii subsp. tauschii]	1.65882	up	0.0105637	yes	GO:0004325(ferrochelatase activity);GO:0006783(heme biosynthetic process)	ko00860(Porphyrin and chlorophyll metabolism)
zma-MIR159j-p5_1ss9GT	AGCTGCTCTTTCATGGTTCC	down	-inf	0	0.01	yes	TRITD2Av1G230110.1	HDZipI-5 [Triticum aestivum]	1.94192	up	0.00343807	yes	GO:0003700(DNA binding transcription factor activity);GO:0005515(protein binding);GO:0005634(nucleus);GO:0006351(transcription, DNA-templated);GO:0006355(regulation of transcription, DNA-templated);GO:0009414(response to water deprivation);GO:0009737(response to abscisic acid);GO:0009738(abscisic acid-activated signaling pathway);GO:0043565(sequence-specific DNA binding);GO:0045893(positive regul…	-
zma-MIR159j-p5_1ss9GT	AGCTGCTCTTTCATGGTTCC	down	-inf	0	0.01	yes	TRITD3Av1G166790.17	myosin-17-like isoform X8 [Aegilops tauschii subsp. tauschii]	2.26535	up	0.000879922	yes	GO:0003774(motor activity);GO:0009506(plasmodesma);GO:0009791(post-embryonic development);GO:0009826(unidimensional cell growth);GO:0010090(trichome morphogenesis);GO:0010091(trichome branching);GO:0010154(fruit development);GO:0016459(myosin complex);GO:0030048(actin filament-based movement);GO:0035619(root hair tip);GO:0048467(gynoecium development);GO:0048767(root hair elongation);GO:0048768(r…	-
zma-MIR159j-p5_1ss9GT	AGCTGCTCTTTCATGGTTCC	down	-inf	0	0.01	yes	TRITD4Bv1G012960.1	uncharacterized protein LOC109778831 [Aegilops tauschii subsp. tauschii]	1.38352	up	0.0341358	yes	GO:0005737(cytoplasm);GO:0006979(response to oxidative stress);GO:0015031(protein transport)	ko04144(Endocytosis)
zma-MIR159j-p5_1ss9GT	AGCTGCTCTTTCATGGTTCC	down	-inf	0	0.01	yes	TRITD4Bv1G039590.1	GDP-L-galactose phosphorylase 2-like [Aegilops tauschii subsp. tauschii]	1.39318	up	0.0294424	yes	GO:0005737(cytoplasm);GO:0006006(glucose metabolic process);GO:0080048(GDP-D-glucose phosphorylase activity)	ko00053(Ascorbate and aldarate metabolism)
zma-MIR159j-p5_1ss9GT	AGCTGCTCTTTCATGGTTCC	down	-inf	0	0.01	yes	TRITD4Bv1G165680.2	heat shock factor A6 [Triticum aestivum]	2.16883	up	0.00112404	yes	GO:0042802(identical protein binding)	-
zma-MIR159j-p5_1ss9GT	AGCTGCTCTTTCATGGTTCC	down	-inf	0	0.01	yes	TRITD4Bv1G169250.3	sucrose transporter SUT1A [Triticum aestivum]	2.10241	up	0.00156112	yes	GO:0005364(maltose:proton symporter activity);GO:0008506(sucrose:proton symporter activity);GO:0009846(pollen germination);GO:0015768(maltose transport);GO:0015770(sucrose transport);GO:0042950(salicin transmembrane transporter activity)	-
zma-MIR159j-p5_1ss9GT	AGCTGCTCTTTCATGGTTCC	down	-inf	0	0.01	yes	TRITD5Av1G116150.2	pentatricopeptide repeat-containing protein At3g09650, chloroplastic [Aegilops tauschii subsp. tauschii]	1.33673	up	0.0377689	yes	GO:0000166(nucleotide binding);GO:0003723(RNA binding);GO:0003729(mRNA binding);GO:0004519(endonuclease activity);GO:0006397(mRNA processing);GO:0009451(RNA modification);GO:0009507(chloroplast);GO:0009570(chloroplast stroma)	-
zma-MIR159j-p5_1ss9GT	AGCTGCTCTTTCATGGTTCC	down	-inf	0	0.01	yes	TRITD5Av1G208140.1	uncharacterized protein LOC109779480 [Aegilops tauschii subsp. tauschii]	2.09774	up	0.00167001	yes	-	-
zma-MIR159j-p5_1ss9GT	AGCTGCTCTTTCATGGTTCC	down	-inf	0	0.01	yes	TRITD5Bv1G133250.1	CBL-interacting protein kinase 16-like [Aegilops tauschii subsp. tauschii]	1.91022	up	0.00394417	yes	GO:0004674(protein serine/threonine kinase activity);GO:0005524(ATP binding);GO:0005622(intracellular);GO:0005886(plasma membrane);GO:0006814(sodium ion transport);GO:0016301(kinase activity);GO:0018105(peptidyl-serine phosphorylation);GO:0018107(peptidyl-threonine phosphorylation);GO:0035556(intracellular signal transduction);GO:0042538(hyperosmotic salinity response);GO:0050832(defense response…	-
zma-MIR159j-p5_1ss9GT	AGCTGCTCTTTCATGGTTCC	down	-inf	0	0.01	yes	TRITD5Bv1G211520.2	peroxisomal (S)-2-hydroxy-acid oxidase GLO1 [Aegilops tauschii subsp. tauschii]	1.74436	up	0.00757864	yes	GO:0005777(peroxisome);GO:0008891(glycolate oxidase activity);GO:0009853(photorespiration);GO:0010109(regulation of photosynthesis);GO:0019048(modulation by virus of host morphology or physiology)	ko00630(Glyoxylate and dicarboxylate metabolism);ko04146(Peroxisome)
zma-MIR159j-p5_1ss9GT	AGCTGCTCTTTCATGGTTCC	down	-inf	0	0.01	yes	TRITD6Av1G004640.1	chloroplast stem-loop binding protein of 41 kDa a, chloroplastic [Aegilops tauschii subsp. tauschii]	3.48336	up	1.22804e-06	yes	GO:0003729(mRNA binding);GO:0003824(catalytic activity);GO:0005515(protein binding);GO:0006364(rRNA processing);GO:0008266(poly(U) RNA binding);GO:0009507(chloroplast);GO:0009534(chloroplast thylakoid);GO:0009570(chloroplast stroma);GO:0009579(thylakoid);GO:0009735(response to cytokinin);GO:0009941(chloroplast envelope);GO:0010287(plastoglobule);GO:0019843(rRNA binding);GO:0032544(plastid transla…	-
zma-MIR159j-p5_1ss9GT	AGCTGCTCTTTCATGGTTCC	down	-inf	0	0.01	yes	TRITD6Av1G193300.1	E3 ubiquitin-protein ligase ATL31-like [Aegilops tauschii subsp. tauschii]	2.53259	up	0.000208711	yes	GO:0004842(ubiquitin-protein transferase activity);GO:0005576(extracellular region);GO:0008270(zinc ion binding);GO:0009737(response to abscisic acid);GO:0009814(defense response, incompatible interaction);GO:0009816(defense response to bacterium, incompatible interaction);GO:0010200(response to chitin);GO:0016020(membrane);GO:0016021(integral component of membrane);GO:0016567(protein ubiquitinat…	-
zma-MIR159j-p5_1ss9GT	AGCTGCTCTTTCATGGTTCC	down	-inf	0	0.01	yes	TRITD6Av1G194480.1	uncharacterized protein LOC109757404 [Aegilops tauschii subsp. tauschii]	1.77476	up	0.00717305	yes	GO:0003674(molecular_function);GO:0008150(biological_process)	-
zma-MIR159j-p5_1ss9GT	AGCTGCTCTTTCATGGTTCC	down	-inf	0	0.01	yes	TRITD7Av1G270370.28	endoplasmin homolog isoform X2 [Aegilops tauschii subsp. tauschii]	1.93012	up	0.00399001	yes	GO:0005783(endoplasmic reticulum)	ko04141(Protein processing in endoplasmic reticulum);ko04626(Plant-pathogen interaction)
zma-MIR159j-p5_1ss9GT	AGCTGCTCTTTCATGGTTCC	down	-inf	0	0.01	yes	TRITD7Bv1G198410.2	ATP-dependent zinc metalloprotease FTSH 2, chloroplastic [Aegilops tauschii subsp. tauschii]	2.98767	up	1.57307e-05	yes	GO:0004176(ATP-dependent peptidase activity);GO:0005739(mitochondrion);GO:0006508(proteolysis);GO:0008237(metallopeptidase activity);GO:0009535(chloroplast thylakoid membrane);GO:0009941(chloroplast envelope);GO:0010027(thylakoid membrane organization);GO:0010205(photoinhibition);GO:0010206(photosystem II repair);GO:0010304(PSII associated light-harvesting complex II catabolic process)	-
zma-miR399e-5p_L+1_2ss7TC14CA	AGGGCTCCTCTTTATTGGCAGG	down	-inf	0.01	0.03	yes	TRITD1Bv1G226210.16	eukaryotic translation initiation factor 5B-like [Aegilops tauschii subsp. tauschii]	1.34775	up	0.0368446	yes	GO:0003924(GTPase activity);GO:0005622(intracellular);GO:0006412(translation)	ko03013(RNA transport)
zma-miR399e-5p_L+1_2ss7TC14CA	AGGGCTCCTCTTTATTGGCAGG	down	-inf	0.01	0.03	yes	TRITD6Av1G012700.1	predicted protein [Hordeum vulgare subsp. vulgare]	1.31587	up	0.0394448	yes	GO:0016020(membrane);GO:0016709(oxidoreductase activity, acting on paired donors, with incorporation or reduction of molecular oxygen, NAD(P)H as one donor, and incorporation of one atom of oxygen);GO:0044550(secondary metabolite biosynthetic process)	-
zma-miR399e-5p_L+1_2ss7TC14CA	AGGGCTCCTCTTTATTGGCAGG	down	-inf	0.01	0.03	yes	TRITD6Bv1G038830.1	microtubule-associated protein futsch isoform X1 [Aegilops tauschii subsp. tauschii]	2.14619	up	0.0012316	yes	-	-
zma-miR399e-5p_L+1_2ss7TC14CA	AGGGCTCCTCTTTATTGGCAGG	down	-inf	0.01	0.03	yes	TRITD7Av1G062580.1	UDP-glycosyltransferase 73C5-like [Aegilops tauschii subsp. tauschii]	1.79159	up	0.00656561	yes	GO:0008194(UDP-glycosyltransferase activity);GO:0009813(flavonoid biosynthetic process);GO:0043231(intracellular membrane-bounded organelle);GO:0052696(flavonoid glucuronidation)	ko00944(Flavone and flavonol biosynthesis)
zma-miR399e-5p_L+1_2ss7TC14CA	AGGGCTCCTCTTTATTGGCAGG	down	-inf	0.01	0.03	yes	TRITD7Bv1G039680.6	uncharacterized protein At5g39570-like [Aegilops tauschii subsp. tauschii]	4.03312	up	4.36017e-08	yes	GO:0004674(protein serine/threonine kinase activity);GO:0005634(nucleus);GO:0046777(protein autophosphorylation)	-

## Sheet: AtWW_G vs AtWC_G
Table S15 continued. miRNA-mRNA pairs with significant antagonistic regulatory patterns.
miRNA name	miRNA sequence	miRNA regulation pattern	miRNA log2[fold_change (AtWW_G/AtWC_G)]	pvalue(chi_square_2x2)	pvalue(fisher_test)	miRNA regulation statistical significant	Target accession number	Target annotation	target log2[fold_change (AtWW_G/AtWC_G)]	target regulation pattern	pvalue	target regulation statistical significant	GO	KEGG
ata-miR166a-5p	GGAATGTTGTCTGGTTCAAGG	down	-1.4	0	0	yes	TRITD0Uv1G062720.1	unnamed protein product [Triticum aestivum]	3.41861	up	2.07778e-06	yes	-	-
ata-MIR169g-p5	CAAGGATGACTTGCCGATCGA	down	-inf	0	0	yes	TRITD4Av1G194750.2	putative non-cyanogenic beta-glucosidase [Triticum aestivum]	2.22724	up	0.00086973	yes	GO:0008422(beta-glucosidase activity);GO:1901657(glycosyl compound metabolic process)	ko00500(Starch and sucrose metabolism);ko00460(Cyanoamino acid metabolism);ko00940(Phenylpropanoid biosynthesis)
ata-miR172b-5p	GCAGCACCACCAAGATTCACA	down	-inf	0	0	yes	TRITD4Av1G146230.9	Alpha-L-arabinofuranosidase 1 [Triticum urartu]	1.49033	up	0.023875	yes	GO:0005576(extracellular region);GO:0005773(vacuole);GO:0009044(xylan 1,4-beta-xylosidase activity);GO:0009505(plant-type cell wall);GO:0016798(hydrolase activity, acting on glycosyl bonds);GO:0045493(xylan catabolic process);GO:0046373(L-arabinose metabolic process);GO:0046556(alpha-L-arabinofuranosidase activity);GO:0048046(apoplast)	ko00520(Amino sugar and nucleotide sugar metabolism)
ata-MIR408-p5_2ss9GT20GA	CAGGGATGTAGCAGAGCAAA	down	-inf	0	0	yes	TRITD4Bv1G156840.1	putative polyol transporter 1 [Aegilops tauschii subsp. tauschii]	1.70965	up	0.0119553	yes	GO:0005351(carbohydrate:proton symporter activity);GO:0005355(glucose transmembrane transporter activity);GO:0005887(integral component of plasma membrane);GO:0046323(glucose import)	-
ata-MIR5168-p5	TTGTTGTCTGGTTCAAGGTCT	down	-inf	0	0	yes	TRITD2Av1G152190.2	glycine-rich cell wall structural protein-like [Aegilops tauschii subsp. tauschii]	1.41955	up	0.0313213	yes	-	-
ata-MIR5168-p5	TTGTTGTCTGGTTCAAGGTCT	down	-inf	0	0	yes	TRITD2Bv1G137770.3	putative quinone-oxidoreductase homolog, chloroplastic [Aegilops tauschii subsp. tauschii]	1.95341	up	0.00353954	yes	GO:0005737(cytoplasm);GO:0005773(vacuole);GO:0005794(Golgi apparatus);GO:0005829(cytosol);GO:0005886(plasma membrane);GO:0008270(zinc ion binding);GO:0009507(chloroplast);GO:0009535(chloroplast thylakoid membrane);GO:0009706(chloroplast inner membrane);GO:0009941(chloroplast envelope);GO:0016491(oxidoreductase activity);GO:0055114(oxidation-reduction process)	-
ata-miR9674c-3p_L-1R+1_1ss10GT	GTGCTATGTATAAATTCAACC	up	inf	0	0	yes	TRITD2Av1G263590.4	26S protease regulatory subunit 6B homolog [Aegilops tauschii subsp. tauschii]	-2.68814	down	0.000156223	yes	GO:0008540(proteasome regulatory particle, base subcomplex);GO:0017025(TBP-class protein binding);GO:0030433(ubiquitin-dependent ERAD pathway);GO:0031595(nuclear proteasome complex);GO:0031597(cytosolic proteasome complex);GO:0036402(proteasome-activating ATPase activity);GO:0045899(positive regulation of RNA polymerase II transcriptional preinitiation complex assembly)	ko03050(Proteasome)
ata-miR9674c-5p_L+1R-1_1ss9TG	TTGAATTTGTCCATAGCATCA	down	-1.18	0	0	yes	TRITD2Av1G026900.6	hypothetical protein TRIUR3_14708 [Triticum urartu]	4.55177	up	1.71952e-09	yes	GO:0005515(protein binding);GO:0005634(nucleus);GO:0005737(cytoplasm);GO:0030246(carbohydrate binding);GO:0042742(defense response to bacterium);GO:0090332(stomatal closure)	-
ata-miR9674c-5p_L+1R-1_1ss9TG	TTGAATTTGTCCATAGCATCA	down	-1.18	0	0	yes	TRITD3Av1G025150.13	unnamed protein product [Triticum aestivum]	1.28272	up	0.0471433	yes	GO:0004165(dodecenoyl-CoA delta-isomerase activity);GO:0004300(enoyl-CoA hydratase activity);GO:0006635(fatty acid beta-oxidation);GO:0008692(3-hydroxybutyryl-CoA epimerase activity);GO:0018812(3-hydroxyacyl-CoA dehydratase activity);GO:0009514(glyoxysome)	ko00071(Fatty acid degradation);ko00592(alpha-Linolenic acid metabolism)
ata-miR9674c-5p_L+1R-1_1ss9TG	TTGAATTTGTCCATAGCATCA	down	-1.18	0	0	yes	TRITD3Bv1G028820.14	unnamed protein product [Triticum aestivum]	1.72185	up	0.0112716	yes	GO:0004165(dodecenoyl-CoA delta-isomerase activity);GO:0004300(enoyl-CoA hydratase activity);GO:0006635(fatty acid beta-oxidation);GO:0008692(3-hydroxybutyryl-CoA epimerase activity);GO:0009514(glyoxysome);GO:0018812(3-hydroxyacyl-CoA dehydratase activity)	ko00071(Fatty acid degradation);ko00592(alpha-Linolenic acid metabolism)
ata-miR9674c-5p_L+1R-1_1ss9TG	TTGAATTTGTCCATAGCATCA	down	-1.18	0	0	yes	TRITD5Av1G029150.4	MATH domain-containing protein At5g43560-like isoform X2 [Aegilops tauschii subsp. tauschii]	1.31832	up	0.0397796	yes	GO:0005515(protein binding);GO:0005737(cytoplasm);GO:0009507(chloroplast);GO:0043424(protein histidine kinase binding);GO:0045087(innate immune response);GO:1905037(autophagosome organization)	-
ata-MIR9674c-p3_1ss1CG	GGCTGGTGCTATGGATAAAT	down	-inf	0	0	yes	TRITD0Uv1G062720.1	unnamed protein product [Triticum aestivum]	3.41861	up	2.07778e-06	yes	-	-
ata-MIR9674c-p3_1ss1CG	GGCTGGTGCTATGGATAAAT	down	-inf	0	0	yes	TRITD1Bv1G041340.1	serine carboxypeptidase 2 [Aegilops tauschii subsp. tauschii]	1.55125	up	0.0175844	yes	GO:0004185(serine-type carboxypeptidase activity);GO:0005773(vacuole);GO:0051603(proteolysis involved in cellular protein catabolic process)	-
ata-MIR9674c-p3_1ss1CG	GGCTGGTGCTATGGATAAAT	down	-inf	0	0	yes	TRITD1Bv1G143670.2	mannosylglycoprotein endo-beta-mannosidase [Aegilops tauschii subsp. tauschii]	1.47007	up	0.0231514	yes	GO:0004567(beta-mannosidase activity);GO:0005975(carbohydrate metabolic process);GO:0043231(intracellular membrane-bounded organelle)	-
ata-MIR9674c-p3_1ss1CG	GGCTGGTGCTATGGATAAAT	down	-inf	0	0	yes	TRITD3Av1G216140.2	P-loop NTPase domain-containing protein LPA1-like [Aegilops tauschii subsp. tauschii]	1.27192	up	0.0474587	yes	GO:0010264(myo-inositol hexakisphosphate biosynthetic process)	-
ata-MIR9674c-p3_1ss1CG	GGCTGGTGCTATGGATAAAT	down	-inf	0	0	yes	TRITD6Av1G156850.14	Tripeptidyl-peptidase 2 [Triticum urartu]	2.40429	up	0.000404131	yes	GO:0004252(serine-type endopeptidase activity);GO:0048831(regulation of shoot system development);GO:2000280(regulation of root development)	ko00590(Arachidonic acid metabolism);ko00480(Glutathione metabolism)
ath-miR8175_1ss2AT	GTTCCCCGGCAACGGCGCCA	down	-inf	0	0	yes	TRITD2Bv1G198520.2	predicted protein [Hordeum vulgare subsp. vulgare]	1.35885	up	0.0383474	yes	GO:0005516(calmodulin binding);GO:0005634(nucleus);GO:0009739(response to gibberellin)	-
ath-miR8175_1ss2AT	GTTCCCCGGCAACGGCGCCA	down	-inf	0	0	yes	TRITD4Bv1G156840.1	putative polyol transporter 1 [Aegilops tauschii subsp. tauschii]	1.70965	up	0.0119553	yes	GO:0005351(carbohydrate:proton symporter activity);GO:0005355(glucose transmembrane transporter activity);GO:0005887(integral component of plasma membrane);GO:0046323(glucose import)	-
ath-miR8175_1ss2AT	GTTCCCCGGCAACGGCGCCA	down	-inf	0	0	yes	TRITD6Av1G049460.2	testis-expressed protein 2-like [Aegilops tauschii subsp. tauschii]	2.8397	up	5.57548e-05	yes	GO:0005773(vacuole);GO:0005783(endoplasmic reticulum);GO:0007165(signal transduction);GO:0016021(integral component of membrane);GO:0035091(phosphatidylinositol binding);GO:0008289(lipid binding)	-
ath-miR8175_L+1_1ss3AT	CGTTCCCCGGCAACGGCGCCA	down	-inf	0	0	yes	TRITD3Av1G166900.2	Protein phosphatase 2C [Triticum turgidum subsp. durum]	1.55713	up	0.0197245	yes	GO:0004722(protein serine/threonine phosphatase activity);GO:0005515(protein binding);GO:0005634(nucleus);GO:0005737(cytoplasm);GO:0006470(protein dephosphorylation);GO:0009738(abscisic acid-activated signaling pathway);GO:0046872(metal ion binding)	ko04016(MAPK signaling pathway - plant);ko04075(Plant hormone signal transduction)
ath-miR8175_L+1_1ss3AT	CGTTCCCCGGCAACGGCGCCA	down	-inf	0	0	yes	TRITD5Av1G202360.2	putative EMP24-domain containing protein [Triticum turgidum subsp. durum]	3.07671	up	1.55504e-05	yes	GO:0005773(vacuole);GO:0005783(endoplasmic reticulum);GO:0005794(Golgi apparatus);GO:0007030(Golgi organization);GO:0015031(protein transport);GO:0016021(integral component of membrane);GO:0016192(vesicle-mediated transport);GO:0032580(Golgi cisterna membrane)	-
ath-miR8175_L+1_1ss3AT	CGTTCCCCGGCAACGGCGCCA	down	-inf	0	0	yes	TRITD5Av1G207720.5	upstream activation factor subunit spp27-like [Aegilops tauschii subsp. tauschii]	3.73594	up	2.76904e-07	yes	GO:0005634(nucleus);GO:0008150(biological_process);GO:0009506(plasmodesma)	-
ath-miR8175_L+2_1ss4AT	TCGTTCCCCGGCAACGGCGCCA	down	-inf	0	0	yes	TRITD1Bv1G106960.1	uncharacterized protein LOC109775842 [Aegilops tauschii subsp. tauschii]	1.70624	up	0.0120465	yes	-	-
ath-miR8175_L+2_1ss4AT	TCGTTCCCCGGCAACGGCGCCA	down	-inf	0	0	yes	TRITD1Bv1G161980.2	protein SODIUM POTASSIUM ROOT DEFECTIVE 2-like [Aegilops tauschii subsp. tauschii]	1.62423	up	0.0137497	yes	GO:0005737(cytoplasm);GO:0030001(metal ion transport);GO:0046914(transition metal ion binding);GO:0046916(cellular transition metal ion homeostasis)	ko03013(RNA transport)
ath-miR8175_L+2_1ss4AT	TCGTTCCCCGGCAACGGCGCCA	down	-inf	0	0	yes	TRITD2Bv1G198520.2	predicted protein [Hordeum vulgare subsp. vulgare]	1.35885	up	0.0383474	yes	GO:0005516(calmodulin binding);GO:0005634(nucleus);GO:0009739(response to gibberellin)	-
ath-miR8175_L+2_1ss4AT	TCGTTCCCCGGCAACGGCGCCA	down	-inf	0	0	yes	TRITD3Av1G246420.2	Meiotically up-regulated gene 70 protein [Triticum urartu]	1.33117	up	0.0392075	yes	GO:0016021(integral component of membrane)	ko04626(Plant-pathogen interaction)
ath-miR8175_L+2_1ss4AT	TCGTTCCCCGGCAACGGCGCCA	down	-inf	0	0	yes	TRITD5Av1G207720.5	upstream activation factor subunit spp27-like [Aegilops tauschii subsp. tauschii]	3.73594	up	2.76904e-07	yes	GO:0005634(nucleus);GO:0008150(biological_process);GO:0009506(plasmodesma)	-
ath-miR8175_L+3	TTCGATCCCCGGCAACGGCGCCA	up	inf	0	0	yes	TRITD1Av1G190030.1	universal stress protein PHOS34-like [Aegilops tauschii subsp. tauschii]	-2.6108	down	0.000274131	yes	GO:0005634(nucleus);GO:0005829(cytosol);GO:0005886(plasma membrane);GO:0006950(response to stress);GO:0016787(hydrolase activity)	-
ath-miR8175_L+3	TTCGATCCCCGGCAACGGCGCCA	up	inf	0	0	yes	TRITD3Av1G003390.1	protein decapping 5 [Aegilops tauschii subsp. tauschii]	-2.23446	down	0.00139793	yes	GO:0000932(P-body);GO:0003729(mRNA binding);GO:0005515(protein binding);GO:0005829(cytosol);GO:0006397(mRNA processing);GO:0010606(positive regulation of cytoplasmic mRNA processing body assembly);GO:0017148(negative regulation of translation);GO:0031087(deadenylation-independent decapping of nuclear-transcribed mRNA);GO:0033962(cytoplasmic mRNA processing body assembly);GO:0042803(protein homodi…	-
ath-miR8175_L+3	TTCGATCCCCGGCAACGGCGCCA	up	inf	0	0	yes	TRITD3Av1G205080.1	probable E3 ubiquitin-protein ligase RHC1A [Aegilops tauschii subsp. tauschii]	-2.58288	down	0.000297255	yes	GO:0000209(protein polyubiquitination);GO:0043161(proteasome-mediated ubiquitin-dependent protein catabolic process);GO:0061630(ubiquitin protein ligase activity);GO:0005524(ATP binding);GO:0009507(chloroplast);GO:0009570(chloroplast stroma);GO:0016114(terpenoid biosynthetic process);GO:0016310(phosphorylation);GO:0019288(isopentenyl diphosphate biosynthetic process, methylerythritol 4-phosphate …	ko00900(Terpenoid backbone biosynthesis)
ath-miR8175_L+3	TTCGATCCCCGGCAACGGCGCCA	up	inf	0	0	yes	TRITD7Av1G100580.3	70 kDa peptidyl-prolyl isomerase [Aegilops tauschii subsp. tauschii]	-2.46883	down	0.000469738	yes	GO:0003755(peptidyl-prolyl cis-trans isomerase activity);GO:0005528(FK506 binding);GO:0005789(endoplasmic reticulum membrane);GO:0061077(chaperone-mediated protein folding)	-
ath-miR8175_L+4	GTTCGATCCCCGGCAACGGCGCCA	down	-inf	0	0	yes	TRITD6Bv1G203400.1	diacylglycerol kinase 3-like [Aegilops tauschii subsp. tauschii]	3.10098	up	1.09973e-05	yes	GO:0004143(diacylglycerol kinase activity);GO:0005634(nucleus);GO:0005886(plasma membrane);GO:0007205(protein kinase C-activating G-protein coupled receptor signaling pathway);GO:0048364(root development);GO:0048366(leaf development)	ko00561(Glycerolipid metabolism);ko00564(Glycerophospholipid metabolism);ko04070(Phosphatidylinositol signaling system)
ath-miR8175_L-1	ATCCCCGGCAACGGCGCCA	down	-inf	0	0	yes	TRITD3Av1G158430.1	hypothetical protein TRIUR3_20307 [Triticum urartu]	2.77628	up	7.8657e-05	yes	-	-
ath-MIR8175-p5_2ss13TC17AC	TGGTAAGTATTCCCGCCT	down	-inf	0	0	yes	TRITD1Bv1G063860.1	PREDICTED: ubiquitin-conjugating enzyme E2 2 isoform X2 [Elaeis guineensis]	1.57523	up	0.0174591	yes	GO:0000209(protein polyubiquitination);GO:0005737(cytoplasm);GO:0006281(DNA repair);GO:0016574(histone ubiquitination);GO:0031625(ubiquitin protein ligase binding);GO:0043161(proteasome-mediated ubiquitin-dependent protein catabolic process);GO:0061630(ubiquitin protein ligase activity)	ko04120(Ubiquitin mediated proteolysis)
ath-MIR8175-p5_2ss13TC17AC	TGGTAAGTATTCCCGCCT	down	-inf	0	0	yes	TRITD1Bv1G192610.2	serine/threonine protein kinase OSK1 isoform X2 [Aegilops tauschii subsp. tauschii]	3.02603	up	1.62027e-05	yes	GO:0004674(protein serine/threonine kinase activity);GO:0005634(nucleus);GO:0005737(cytoplasm);GO:0006468(protein phosphorylation);GO:0035556(intracellular signal transduction)	-
ath-MIR8175-p5_2ss13TC17AC	TGGTAAGTATTCCCGCCT	down	-inf	0	0	yes	TRITD3Bv1G095580.1	unnamed protein product [Triticum aestivum]	1.61567	up	0.013663	yes	GO:0003924(GTPase activity);GO:0005622(intracellular);GO:0006412(translation)	-
ath-MIR8175-p5_2ss13TC17AC	TGGTAAGTATTCCCGCCT	down	-inf	0	0	yes	TRITD5Bv1G169370.2	GTPase-activating protein GYP5-like [Aegilops tauschii subsp. tauschii]	1.69004	up	0.0103169	yes	GO:0005096(GTPase activator activity);GO:0005622(intracellular);GO:0006886(intracellular protein transport);GO:0012505(endomembrane system);GO:0017137(Rab GTPase binding);GO:0031338(regulation of vesicle fusion);GO:0090630(activation of GTPase activity)	-
bdi-miR159a-5p_R+1	AGCTCCCTTCGATCCAATCC	up	1.14	0.01	0.02	yes	TRITD5Av1G196630.1	uncharacterized protein LOC109777104 [Aegilops tauschii subsp. tauschii]	-1.42469	down	0.040243	yes	GO:0004674(protein serine/threonine kinase activity);GO:0005886(plasma membrane);GO:0006468(protein phosphorylation);GO:0006952(defense response);GO:0009506(plasmodesma)	-
bdi-miR171a_L-1	GATTGAGCCGCGCCAATATC	down	-1.43	0	0	yes	TRITD1Av1G207570.3	aspartic proteinase [Triticum aestivum]	1.64166	up	0.0122681	yes	GO:0004190(aspartic-type endopeptidase activity);GO:0006508(proteolysis);GO:0030163(protein catabolic process)	-
bdi-miR171a_L-1	GATTGAGCCGCGCCAATATC	down	-1.43	0	0	yes	TRITD1Av1G207570.9	aspartic proteinase [Triticum aestivum]	1.38024	up	0.0341777	yes	GO:0004190(aspartic-type endopeptidase activity);GO:0006508(proteolysis);GO:0030163(protein catabolic process)	-
bdi-miR171a_L-1	GATTGAGCCGCGCCAATATC	down	-1.43	0	0	yes	TRITD2Bv1G137780.3	unnamed protein product [Triticum aestivum]	2.76067	up	6.1177e-05	yes	GO:0003723(RNA binding);GO:0003729(mRNA binding);GO:0005829(cytosol);GO:0006913(nucleocytoplasmic transport);GO:0009737(response to abscisic acid)	-
bdi-miR171b	TGATTGAGCCGTGCCAATATC	down	-1.52	0	0	yes	TRITD4Av1G030330.3	bZIP transcription factor 16-like isoform X2 [Aegilops tauschii subsp. tauschii]	1.55202	up	0.0197315	yes	GO:0003700(DNA binding transcription factor activity);GO:0005515(protein binding);GO:0005634(nucleus);GO:0006351(transcription, DNA-templated);GO:0042802(identical protein binding);GO:0043565(sequence-specific DNA binding);GO:0045893(positive regulation of transcription, DNA-templated);GO:0006355(regulation of transcription, DNA-templated)	-
bdi-MIR172a-p5_2ss8AG17TA	GATTCACGTCGGGTTCACC	down	-inf	0	0	yes	TRITD5Av1G236730.2	non-specific phospholipase C1 [Aegilops tauschii subsp. tauschii]	1.98282	up	0.00287304	yes	GO:0003993(acid phosphatase activity);GO:0005576(extracellular region);GO:0005886(plasma membrane);GO:0009395(phospholipid catabolic process);GO:0016788(hydrolase activity, acting on ester bonds)	ko00562(Inositol phosphate metabolism);ko00564(Glycerophospholipid metabolism);ko00565(Ether lipid metabolism)
bdi-MIR172a-p5_2ss8AG17TA	GATTCACGTCGGGTTCACC	down	-inf	0	0	yes	TRITD7Av1G031110.3	profilin-1 [Aegilops tauschii subsp. tauschii]	2.18833	up	0.00112505	yes	GO:0009536(plastid);GO:0003785(actin monomer binding);GO:0005938(cell cortex);GO:0015629(actin cytoskeleton);GO:0042989(sequestering of actin monomers)	-
bdi-miR394	TTGGCATTCTGTCCACCTCC	down	-1.11	0	0	yes	TRITD1Av1G011250.2	beta-hexosaminidase 1 [Aegilops tauschii subsp. tauschii]	1.95957	up	0.00337594	yes	GO:0004553(hydrolase activity, hydrolyzing O-glycosyl compounds);GO:0004563(beta-N-acetylhexosaminidase activity);GO:0005773(vacuole);GO:0005829(cytosol);GO:0005975(carbohydrate metabolic process);GO:0009505(plant-type cell wall);GO:0015929(hexosaminidase activity);GO:0102148(N-acetyl-beta-D-galactosaminidase activity)	ko00520(Amino sugar and nucleotide sugar metabolism);ko00531(Glycosaminoglycan degradation);ko00603(Glycosphingolipid biosynthesis - globo and isoglobo series);ko00604(Glycosphingolipid biosynthesis - ganglio series);ko00511(Other glycan degradation)
bdi-miR394	TTGGCATTCTGTCCACCTCC	down	-1.11	0	0	yes	TRITD2Av1G164460.2	Putative G3BP-like protein [Triticum urartu]	1.62456	up	0.0127368	yes	GO:0003723(RNA binding);GO:0003729(mRNA binding);GO:0005829(cytosol);GO:0006913(nucleocytoplasmic transport);GO:0009737(response to abscisic acid)	-
bdi-miR394	TTGGCATTCTGTCCACCTCC	down	-1.11	0	0	yes	TRITD3Av1G003390.2	hypothetical protein TRIUR3_11695 [Triticum urartu]	2.30946	up	0.00059654	yes	GO:0000932(P-body);GO:0003729(mRNA binding);GO:0005515(protein binding);GO:0005829(cytosol);GO:0006397(mRNA processing);GO:0010606(positive regulation of cytoplasmic mRNA processing body assembly);GO:0017148(negative regulation of translation);GO:0031087(deadenylation-independent decapping of nuclear-transcribed mRNA);GO:0033962(cytoplasmic mRNA processing body assembly);GO:0042803(protein homodi…	-
bdi-miR394	TTGGCATTCTGTCCACCTCC	down	-1.11	0	0	yes	TRITD3Av1G149740.9	Spastin [Triticum urartu]	1.94169	up	0.00418006	yes	GO:0005634(nucleus);GO:0008568(microtubule-severing ATPase activity);GO:0031122(cytoplasmic microtubule organization)	ko03013(RNA transport)
bdi-miR394	TTGGCATTCTGTCCACCTCC	down	-1.11	0	0	yes	TRITD4Av1G027590.3	leucine-rich repeat receptor-like serine/threonine-protein kinase BAM1 [Aegilops tauschii subsp. tauschii]	1.38752	up	0.0336924	yes	GO:0004672(protein kinase activity);GO:0004674(protein serine/threonine kinase activity);GO:0005515(protein binding);GO:0005524(ATP binding);GO:0005886(plasma membrane);GO:0006468(protein phosphorylation);GO:0007169(transmembrane receptor protein tyrosine kinase signaling pathway);GO:0009934(regulation of meristem structural organization);GO:0010075(regulation of meristem growth);GO:0010480(micro…	-
bdi-miR394	TTGGCATTCTGTCCACCTCC	down	-1.11	0	0	yes	TRITD7Av1G239070.4	protein SCO1 homolog 1, mitochondrial [Aegilops tauschii subsp. tauschii]	1.76521	up	0.0108418	yes	GO:0005507(copper ion binding);GO:0005739(mitochondrion);GO:0005743(mitochondrial inner membrane);GO:0006825(copper ion transport);GO:0006878(cellular copper ion homeostasis);GO:0008535(respiratory chain complex IV assembly);GO:0009793(embryo development ending in seed dormancy);GO:0016021(integral component of membrane);GO:0033617(mitochondrial respiratory chain complex IV assembly);GO:0045454(c…	-
bdi-MIR399a-p5	GTGCAGTTCTCCTCTGGCATG	down	-inf	0	0	yes	TRITD4Bv1G115860.1	probable glutamyl endopeptidase, chloroplastic [Aegilops tauschii subsp. tauschii]	2.61419	up	0.000174419	yes	GO:0003674(molecular_function);GO:0005575(cellular_component);GO:0008150(biological_process)	-
bdi-MIR399a-p5	GTGCAGTTCTCCTCTGGCATG	down	-inf	0	0	yes	TRITD4Bv1G150270.1	trypsin/alpha-amylase inhibitor CMX1/CMX3 [Aegilops tauschii subsp. tauschii]	1.43404	up	0.0258728	yes	GO:0004867(serine-type endopeptidase inhibitor activity);GO:0005622(intracellular);GO:0006952(defense response)	-
bdi-MIR399a-p5	GTGCAGTTCTCCTCTGGCATG	down	-inf	0	0	yes	TRITD5Bv1G004630.1	predicted protein [Hordeum vulgare subsp. vulgare]	1.49733	up	0.0207013	yes	GO:0005737(cytoplasm);GO:0005777(peroxisome);GO:0006097(glyoxylate cycle);GO:0006099(tricarboxylic acid cycle);GO:0006108(malate metabolic process);GO:0009507(chloroplast);GO:0016615(malate dehydrogenase activity);GO:0030060(L-malate dehydrogenase activity);GO:0031998(regulation of fatty acid beta-oxidation);GO:0080093(regulation of photorespiration);GO:0005773(vacuole);GO:0005975(carbohydrate me…	ko00020(Citrate cycle (TCA cycle));ko00620(Pyruvate metabolism);ko00630(Glyoxylate and dicarboxylate metabolism);ko00710(Carbon fixation in photosynthetic organisms);ko00270(Cysteine and methionine metabolism)
bdi-miR5054_L+1	TTCCCCACGGTCGGCGCCA	up	inf	0	0	yes	TRITD1Av1G147720.2	ethylene response factor [Triticum aestivum]	-1.88551	down	0.00718065	yes	GO:0003677(DNA binding);GO:0003700(DNA binding transcription factor activity);GO:0005634(nucleus);GO:0006351(transcription, DNA-templated);GO:0006355(regulation of transcription, DNA-templated);GO:0009873(ethylene-activated signaling pathway);GO:0034059(response to anoxia);GO:2000280(regulation of root development)	-
bdi-miR5054_L+1	TTCCCCACGGTCGGCGCCA	up	inf	0	0	yes	TRITD1Av1G190030.1	universal stress protein PHOS34-like [Aegilops tauschii subsp. tauschii]	-2.6108	down	0.000274131	yes	GO:0005634(nucleus);GO:0005829(cytosol);GO:0005886(plasma membrane);GO:0006950(response to stress);GO:0016787(hydrolase activity)	-
bdi-miR5054_L+1	TTCCCCACGGTCGGCGCCA	up	inf	0	0	yes	TRITD1Av1G202780.8	hypothetical protein TRIUR3_26332 [Triticum urartu]	-2.09813	down	0.0026747	yes	GO:0003723(RNA binding);GO:0003729(mRNA binding);GO:0005634(nucleus);GO:0005737(cytoplasm);GO:0006970(response to osmotic stress);GO:0009651(response to salt stress);GO:0009737(response to abscisic acid);GO:0009738(abscisic acid-activated signaling pathway);GO:0009787(regulation of abscisic acid-activated signaling pathway);GO:0048471(perinuclear region of cytoplasm);GO:0071470(cellular response …	-
bdi-miR5054_L+1	TTCCCCACGGTCGGCGCCA	up	inf	0	0	yes	TRITD1Bv1G039960.1	hypothetical protein [Zea mays]	-1.90204	down	0.006781	yes	-	-
bdi-miR5054_L+1	TTCCCCACGGTCGGCGCCA	up	inf	0	0	yes	TRITD3Bv1G074860.3	unnamed protein product [Triticum aestivum]	-3.08531	down	1.97267e-05	yes	GO:0003824(catalytic activity);GO:0004084(branched-chain-amino-acid transaminase activity);GO:0008152(metabolic process);GO:0008153(para-aminobenzoic acid biosynthetic process);GO:0008483(transaminase activity);GO:0008696(4-amino-4-deoxychorismate lyase activity);GO:0009507(chloroplast);GO:0009570(chloroplast stroma);GO:0046654(tetrahydrofolate biosynthetic process);GO:0047810(D-alanine:2-oxoglut…	ko00790(Folate biosynthesis)
bdi-miR5054_L+1	TTCCCCACGGTCGGCGCCA	up	inf	0	0	yes	TRITD5Av1G163440.2	probable sarcosine oxidase [Aegilops tauschii subsp. tauschii]	-1.69171	down	0.0150677	yes	GO:0005737(cytoplasm);GO:0008115(sarcosine oxidase activity);GO:0046653(tetrahydrofolate metabolic process);GO:0055114(oxidation-reduction process)	ko00260(Glycine, serine and threonine metabolism);ko00310(Lysine degradation);ko04146(Peroxisome)
bdi-miR5054_L+1	TTCCCCACGGTCGGCGCCA	up	inf	0	0	yes	TRITD6Bv1G020570.2	potassium transporter 19-like [Aegilops tauschii subsp. tauschii]	-1.40162	down	0.0442675	yes	GO:0015079(potassium ion transmembrane transporter activity);GO:0016020(membrane)	-
bdi-miR5054_L+1	TTCCCCACGGTCGGCGCCA	up	inf	0	0	yes	TRITD6Bv1G022070.5	protein ACCUMULATION AND REPLICATION OF CHLOROPLASTS 6, chloroplastic [Aegilops tauschii subsp. tauschii]	-1.40222	down	0.0428342	yes	GO:0005515(protein binding);GO:0006457(protein folding);GO:0009507(chloroplast);GO:0009536(plastid);GO:0009658(chloroplast organization);GO:0009706(chloroplast inner membrane);GO:0009941(chloroplast envelope);GO:0010020(chloroplast fission);GO:0031357(integral component of chloroplast inner membrane);GO:0043621(protein self-association)	-
bdi-MIR5064-p3_1ss21CT	TTGTCCATAGCATCAGCCAGT	down	-inf	0	0	yes	TRITD5Av1G194140.1	probable protein phosphatase 2C 70 isoform X1 [Aegilops tauschii subsp. tauschii]	1.5454	up	0.0195742	yes	GO:0004722(protein serine/threonine phosphatase activity);GO:0005634(nucleus);GO:0005886(plasma membrane);GO:0006470(protein dephosphorylation);GO:0046872(metal ion binding)	-
bdi-MIR5064-p5_1	ATTTGTCCATAGCATCAGCC	down	-1.03	0	0	yes	TRITD1Av1G222050.4	ADP-glucose pyrophosphorylase large subunit [Triticum monococcum]	1.35879	up	0.0341619	yes	GO:0008878(glucose-1-phosphate adenylyltransferase activity)	ko00500(Starch and sucrose metabolism);ko00520(Amino sugar and nucleotide sugar metabolism)
bdi-MIR5064-p5_1	ATTTGTCCATAGCATCAGCC	down	-1.03	0	0	yes	TRITD1Bv1G042510.4	probable ATP-dependent DNA helicase CHR12 [Aegilops tauschii subsp. tauschii]	1.29697	up	0.0449606	yes	GO:0003677(DNA binding);GO:0004386(helicase activity);GO:0005524(ATP binding);GO:0005634(nucleus);GO:0009826(unidimensional cell growth)	-
bdi-MIR5064-p5_1	ATTTGTCCATAGCATCAGCC	down	-1.03	0	0	yes	TRITD2Av1G026900.6	hypothetical protein TRIUR3_14708 [Triticum urartu]	4.55177	up	1.71952e-09	yes	GO:0005515(protein binding);GO:0005634(nucleus);GO:0005737(cytoplasm);GO:0030246(carbohydrate binding);GO:0042742(defense response to bacterium);GO:0090332(stomatal closure)	-
bdi-MIR5064-p5_1	ATTTGTCCATAGCATCAGCC	down	-1.03	0	0	yes	TRITD3Av1G086740.2	predicted protein [Hordeum vulgare subsp. vulgare]	1.54022	up	0.0195555	yes	GO:0003674(molecular_function);GO:0005634(nucleus);GO:0006351(transcription, DNA-templated);GO:0006355(regulation of transcription, DNA-templated);GO:0016592(mediator complex)	-
bdi-MIR5064-p5_1	ATTTGTCCATAGCATCAGCC	down	-1.03	0	0	yes	TRITD3Av1G217620.4	polypyrimidine tract-binding protein homolog 3-like isoform X2 [Aegilops tauschii subsp. tauschii]	1.76657	up	0.00708305	yes	GO:0000932(P-body);GO:0003723(RNA binding);GO:0003729(mRNA binding);GO:0005634(nucleus);GO:0005737(cytoplasm);GO:0006397(mRNA processing);GO:0006417(regulation of translation);GO:0008380(RNA splicing);GO:0043484(regulation of RNA splicing)	-
bdi-MIR5064-p5_1	ATTTGTCCATAGCATCAGCC	down	-1.03	0	0	yes	TRITD4Av1G002700.2	uncharacterized protein LOC109753443 [Aegilops tauschii subsp. tauschii]	1.7214	up	0.00970766	yes	GO:0005929(cilium);GO:0030991(intraciliary transport particle A);GO:0035721(intraciliary retrograde transport);GO:0060271(cilium assembly);GO:0061512(protein localization to cilium)	-
bdi-MIR5064-p5_1	ATTTGTCCATAGCATCAGCC	down	-1.03	0	0	yes	TRITD4Av1G009540.1	hypothetical protein TRIUR3_18298 [Triticum urartu]	2.33664	up	0.000532787	yes	GO:0005886(plasma membrane);GO:0051015(actin filament binding);GO:0003779(actin binding);GO:0005737(cytoplasm)	-
bdi-MIR5064-p5_1	ATTTGTCCATAGCATCAGCC	down	-1.03	0	0	yes	TRITD5Bv1G173430.1	E3 ubiquitin ligase BIG BROTHER-related-like [Aegilops tauschii subsp. tauschii]	3.34931	up	3.93138e-06	yes	GO:0043161(proteasome-mediated ubiquitin-dependent protein catabolic process);GO:0061630(ubiquitin protein ligase activity)	-
bdi-MIR5064-p5_2	TTTGTCCATAGCATCAGCCAG	down	-1.03	0	0	yes	TRITD4Bv1G198550.8	respiratory burst oxidase homolog protein B-like [Aegilops tauschii subsp. tauschii]	2.33012	up	0.000715749	yes	GO:0005509(calcium ion binding);GO:0005515(protein binding);GO:0043621(protein self-association)	ko04016(MAPK signaling pathway - plant);ko04626(Plant-pathogen interaction)
bdi-MIR5066-p3_1ss19GA_1	GATCGGTCTTTTGGTTGCA	up	inf	0	0	yes	TRITD0Uv1G006660.1	hypothetical protein TanjilG_03599 [Lupinus angustifolius]	-2.73042	down	0.000140171	yes	GO:0003674(molecular_function);GO:0005739(mitochondrion);GO:0043457(regulation of cellular respiration)	-
bdi-MIR5066-p3_1ss19GA_1	GATCGGTCTTTTGGTTGCA	up	inf	0	0	yes	TRITD1Bv1G229090.4	histone deacetylase HDT2-like [Aegilops tauschii subsp. tauschii]	-1.59092	down	0.0214122	yes	GO:0003676(nucleic acid binding);GO:0004407(histone deacetylase activity);GO:0005634(nucleus);GO:0005730(nucleolus);GO:0006351(transcription, DNA-templated);GO:0007275(multicellular organism development);GO:0008270(zinc ion binding);GO:0009414(response to water deprivation);GO:0009651(response to salt stress);GO:0009737(response to abscisic acid);GO:0016569(covalent chromatin modification);GO:001…	-
bdi-MIR5066-p3_1ss19GA_1	GATCGGTCTTTTGGTTGCA	up	inf	0	0	yes	TRITD2Bv1G118960.2	fasciclin-like arabinogalactan protein 15 [Aegilops tauschii subsp. tauschii]	-2.94179	down	4.55045e-05	yes	GO:0003674(molecular_function);GO:0005576(extracellular region);GO:0005773(vacuole);GO:0007155(cell adhesion)	-
bdi-MIR5066-p3_1ss19GA_1	GATCGGTCTTTTGGTTGCA	up	inf	0	0	yes	TRITD2Bv1G158170.1	FK506 binding protein 53a-2DL [Triticum aestivum]	-3.17896	down	1.54009e-05	yes	GO:0003755(peptidyl-prolyl cis-trans isomerase activity);GO:0005528(FK506 binding);GO:0005789(endoplasmic reticulum membrane);GO:0061077(chaperone-mediated protein folding)	-
bdi-MIR5066-p3_1ss19GA_1	GATCGGTCTTTTGGTTGCA	up	inf	0	0	yes	TRITD3Bv1G048110.6	unnamed protein product [Triticum aestivum]	-1.44588	down	0.0450845	yes	GO:0005634(nucleus);GO:0006281(DNA repair);GO:0008150(biological_process)	ko03430(Mismatch repair)
bdi-MIR5066-p3_1ss19GA_1	GATCGGTCTTTTGGTTGCA	up	inf	0	0	yes	TRITD3Bv1G118230.2	pentatricopeptide repeat-containing protein At1g10910, chloroplastic [Aegilops tauschii subsp. tauschii]	-1.80966	down	0.0116144	yes	GO:0003723(RNA binding);GO:0004519(endonuclease activity);GO:0005739(mitochondrion);GO:0009451(RNA modification);GO:0009507(chloroplast);GO:0043231(intracellular membrane-bounded organelle)	-
bdi-MIR5066-p3_1ss19GA_1	GATCGGTCTTTTGGTTGCA	up	inf	0	0	yes	TRITD3Bv1G133010.2	unnamed protein product [Triticum aestivum]	-2.22066	down	0.00168961	yes	GO:0005634(nucleus);GO:0008568(microtubule-severing ATPase activity);GO:0031122(cytoplasmic microtubule organization)	ko03013(RNA transport)
bdi-MIR5066-p3_1ss19GA_1	GATCGGTCTTTTGGTTGCA	up	inf	0	0	yes	TRITD3Bv1G180050.4	unnamed protein product [Triticum aestivum]	-1.47768	down	0.0381796	yes	GO:0004222(metalloendopeptidase activity);GO:0005739(mitochondrion);GO:0008270(zinc ion binding);GO:0016485(protein processing);GO:0043171(peptide catabolic process);GO:0051603(proteolysis involved in cellular protein catabolic process)	-
bdi-MIR5066-p3_1ss19GA_1	GATCGGTCTTTTGGTTGCA	up	inf	0	0	yes	TRITD6Av1G151410.1	uncharacterized protein At1g65710-like [Aegilops tauschii subsp. tauschii]	-1.48513	down	0.0387866	yes	GO:0000398(mRNA splicing, via spliceosome);GO:0005634(nucleus);GO:0005688(U6 snRNP);GO:0019013(viral nucleocapsid);GO:0046540(U4/U6 x U5 tri-snRNP complex)	-
bdi-MIR5066-p3_1ss19GA_1	GATCGGTCTTTTGGTTGCA	up	inf	0	0	yes	TRITD6Bv1G227440.5	alpha-1,3-mannosyl-glycoprotein 2-beta-N-acetylglucosaminyltransferase-like [Aegilops tauschii subsp. tauschii]	-2.34798	down	0.0010708	yes	GO:0000139(Golgi membrane);GO:0003827(alpha-1,3-mannosylglycoprotein 2-beta-N-acetylglucosaminyltransferase activity);GO:0005768(endosome);GO:0005794(Golgi apparatus);GO:0005802(trans-Golgi network);GO:0006486(protein glycosylation);GO:0006491(N-glycan processing);GO:0006972(hyperosmotic response);GO:0008375(acetylglucosaminyltransferase activity);GO:0016021(integral component of membrane);GO:001…	ko00510(N-Glycan biosynthesis)
bdi-MIR5066-p3_1ss19GA_1	GATCGGTCTTTTGGTTGCA	up	inf	0	0	yes	TRITD7Av1G057010.1	polyadenylate-binding protein 2-like [Aegilops tauschii subsp. tauschii]	-2.51937	down	0.000400199	yes	GO:0003723(RNA binding);GO:0005515(protein binding);GO:0005634(nucleus);GO:0005774(vacuolar membrane);GO:0008143(poly(A) binding);GO:0008150(biological_process);GO:0016607(nuclear speck);GO:0043621(protein self-association);GO:0005737(cytoplasm)	ko03015(mRNA surveillance pathway)
bdi-MIR5066-p3_1ss19GA_2	GATCGGTCTTTTGGTTGCATTGGC	up	inf	0	0	yes	TRITD1Av1G036360.5	probable chromatin-remodeling complex ATPase chain [Aegilops tauschii subsp. tauschii]	-3.19683	down	9.60889e-06	yes	GO:0005515(protein binding);GO:0005634(nucleus);GO:0005829(cytosol);GO:0008094(DNA-dependent ATPase activity);GO:0010228(vegetative to reproductive phase transition of meristem);GO:0016584(nucleosome positioning)	-
bdi-MIR5066-p3_1ss19GA_2	GATCGGTCTTTTGGTTGCATTGGC	up	inf	0	0	yes	TRITD1Bv1G215590.1	phytepsin [Aegilops tauschii subsp. tauschii]	-3.67474	down	5.87899e-07	yes	GO:0004190(aspartic-type endopeptidase activity);GO:0006508(proteolysis);GO:0030163(protein catabolic process)	-
bdi-MIR5066-p5_2ss13GA22CA	TCTTTTGGTTGCATTGGCTAGAGC	up	inf	0	0	yes	TRITD3Av1G129590.3	ATP-dependent zinc metalloprotease FTSH 5, mitochondrial [Aegilops tauschii subsp. tauschii]	-1.60307	down	0.0207544	yes	GO:0004176(ATP-dependent peptidase activity);GO:0005739(mitochondrion);GO:0006508(proteolysis);GO:0008237(metallopeptidase activity)	-
bdi-MIR5066-p5_2ss13GA22CA	TCTTTTGGTTGCATTGGCTAGAGC	up	inf	0	0	yes	TRITD6Av1G153220.1	RecName: Full=Hsp70-Hsp90 organizing protein; Short=TaHop	-2.18007	down	0.00221736	yes	GO:0051131(chaperone-mediated protein complex assembly);GO:0051879(Hsp90 protein binding);GO:0070678(preprotein binding)	-
bdi-MIR7711-p5_2ss4TA19CT	AAGAGAAATCAACTCATTTTGAAT	up	inf	0	0	yes	TRITD4Av1G117050.1	inositol monophosphatase 3 [Aegilops tauschii subsp. tauschii]	-3.72777	down	6.21556e-07	yes	GO:0000287(magnesium ion binding);GO:0005737(cytoplasm);GO:0006020(inositol metabolic process);GO:0007165(signal transduction);GO:0008934(inositol monophosphate 1-phosphatase activity);GO:0046855(inositol phosphate dephosphorylation)	ko00053(Ascorbate and aldarate metabolism);ko00562(Inositol phosphate metabolism);ko04070(Phosphatidylinositol signaling system)
bdi-MIR7775-p5_1ss12AT	TAAACCGGTTTTTTCTGAAGCACC	up	1.78	0	0	yes	TRITD1Av1G161630.3	pyruvate, phosphate dikinase 2 [Aegilops tauschii subsp. tauschii]	-1.93628	down	0.00527409	yes	GO:0005524(ATP binding);GO:0005634(nucleus);GO:0005829(cytosol);GO:0006090(pyruvate metabolic process);GO:0009507(chloroplast);GO:0009570(chloroplast stroma);GO:0015979(photosynthesis);GO:0016301(kinase activity);GO:0016310(phosphorylation);GO:0046872(metal ion binding);GO:0050242(pyruvate, phosphate dikinase activity)	ko00620(Pyruvate metabolism);ko00710(Carbon fixation in photosynthetic organisms)
bdi-MIR7775-p5_1ss12AT	TAAACCGGTTTTTTCTGAAGCACC	up	1.78	0	0	yes	TRITD1Av1G161630.5	pyruvate, phosphate dikinase 2 [Aegilops tauschii subsp. tauschii]	-2.01526	down	0.00477	yes	GO:0005524(ATP binding);GO:0005634(nucleus);GO:0005829(cytosol);GO:0006090(pyruvate metabolic process);GO:0009507(chloroplast);GO:0009570(chloroplast stroma);GO:0015979(photosynthesis);GO:0016301(kinase activity);GO:0016310(phosphorylation);GO:0046872(metal ion binding);GO:0050242(pyruvate, phosphate dikinase activity)	ko00620(Pyruvate metabolism);ko00710(Carbon fixation in photosynthetic organisms)
cas-miR5139_L+1	GAAACCTGGCTCTGATACCA	up	inf	0	0	yes	TRITD5Av1G163440.2	probable sarcosine oxidase [Aegilops tauschii subsp. tauschii]	-1.69171	down	0.0150677	yes	GO:0005737(cytoplasm);GO:0008115(sarcosine oxidase activity);GO:0046653(tetrahydrofolate metabolic process);GO:0055114(oxidation-reduction process)	ko00260(Glycine, serine and threonine metabolism);ko00310(Lysine degradation);ko04146(Peroxisome)
cas-miR5139_L+1	GAAACCTGGCTCTGATACCA	up	inf	0	0	yes	TRITD6Av1G219120.3	NADH dehydrogenase [ubiquinone] 1 alpha subcomplex subunit 9, mitochondrial [Aegilops tauschii subsp. tauschii]	-3.32024	down	6.93757e-06	yes	GO:0003954(NADH dehydrogenase activity);GO:1901006(ubiquinone-6 biosynthetic process)	ko00190(Oxidative phosphorylation)
cpa-miR159a_1ss9GT	TTTGGATTTAAGGGAGCTCTA	up	inf	0	0	yes	TRITD6Av1G223070.4	Lysine-specific histone demethylase 1A [Triticum urartu]	-1.36205	down	0.0493832	yes	GO:0005739(mitochondrion);GO:0008131(primary amine oxidase activity);GO:0055114(oxidation-reduction process)	-
cpa-miR159a_1ss9GT	TTTGGATTTAAGGGAGCTCTA	up	inf	0	0	yes	TRITD7Bv1G028940.2	putative transcription elongation factor SPT5 homolog 1 [Aegilops tauschii subsp. tauschii]	-1.43301	down	0.0467058	yes	GO:0004190(aspartic-type endopeptidase activity);GO:0006508(proteolysis);GO:0030163(protein catabolic process)	-
[truncated: 251 more rows]

## Sheet: AtWC_L vs AtCC_L
Table S15 continued. miRNA-mRNA pairs with significant antagonistic regulatory patterns.
[truncated: 425 more rows]

[truncated: 3 more sheets: AtWC_G vs AtCC_G, AtWW_L vs AtCW_L, AtWW_G vs AtCW_G]
